# Supplementary material for: Starship giant transposons dominate plastic genomic regions in a fungal plant pathogen and drive virulence evolution
Source: Nat Commun. 2025 Jul 24;16:6806. doi: 10.1038/s41467-025-61986-6 (PMC12289983; doi:10.1038/s41467-025-61986-6)
Supplement: Supplementary file 3 — Supplementary Datasets 1-17 [file 41467_2025_61986_MOESM3_ESM.xlsx]

## Sheet: Data 1
Supplementary Data 1. Verticillium genomes used for Starship identification.
Species	Strain ID	Genome source	Accession and version	Genome reference	Remark
Verticillium dahliae	JR2	EnsemblFungi	VDAG_JR2v.4.0	Faino et al. 2015
Verticillium tricorpus	MUCL9792	GenBank	GCA_000732205.1	Seidl et al. 2015
Verticillium dahliae	VdLs17	GenBank	GCA_000952015.1	Faino et al. 2015
Verticillium dahliae	12008	GenBank	GCA_002892985.1	Fan et al. 2018
Verticillium dahliae	85S	GenBank	GCA_004798885.1	Depotter et al. 2019
Verticillium dahliae	XJ511	GenBank	GCA_009663885.1	Li et al. 2020
Verticillium dahliae	XJ592	GenBank	GCA_009757105.1	Li et al. 2020
Verticillium dahliae	VdLs16	GenBank	GCA_013170945.1	Chen et al. 2021
Verticillium dahliae	S011	GenBank	GCA_018140825.1	Zhang et al. 2021
Verticillium dahliae	S023	GenBank	GCA_018140845.1	Zhang et al. 2021
Verticillium dahliae	GF1192	GenBank	GCA_018440605.1	Wang et al. 2021
Verticillium dahliae	Gf-Cb5	GenBank	GCA_018440625.1	Wang et al. 2021
Verticillium dahliae	GF1300	GenBank	GCA_018440635.1	Wang et al. 2021
Verticillium dahliae	Ud1-4-1	GenBank	GCA_018440645.1	Wang et al. 2021
Verticillium dahliae	TO22	GenBank	GCA_018440655.1	Wang et al. 2021
Verticillium dahliae	HoMCLT	GenBank	GCA_018440705.1	Wang et al. 2021
Verticillium dahliae	VdB09	GenBank	GCA_018982765.1
Verticillium dahliae	VdC07	GenBank	GCA_018982865.1
Verticillium nonalfalfae	WCS072	GenBank	GCA_019551875.1
Verticillium nonalfalfae	CBS382.66	GenBank	GCA_019553885.1
Verticillium dahliae	MPI-CAGE	GenBank	GCA_020726535.1	Mesny et al. 2021
Verticillium dahliae	DAR83138	GenBank	GCA_029607785.1	Webster et al. 2023
Verticillium dahliae	DAR83143	GenBank	GCA_029607795.1	Webster et al. 2023
Verticillium dahliae	DAR82592	GenBank	GCA_029607805.1	Webster et al. 2023
Verticillium dahliae	DAR83175	GenBank	GCA_029607885.1	Webster et al. 2023
Verticillium dahliae	VD991	GenBank	GCA_030450075.1	Yang et al. 2023
Verticillium dahliae	DK045	GenBank	GCA_034408665.1
Verticillium dahliae	CQ2	locala		Seidl et al. 2020	Updated version of the public genome assembly (GenBank accession: GCA_004798895.1).
Verticillium longisporum	PD589	locala		Seidl et al. 2020	Updated version of the public genome assembly (GenBank accession: GCA_019188255.1).
Verticillium alfalfae	PD683	locala		Seidl et al. 2020	Updated version of the public genome assembly (GenBank accession: GCA_002851655.1).
Verticillium isaacii	PD618	locala		Seidl et al. 2020	Updated version of the public genome assembly (GenBank accession: GCA_002851775.1).
Verticillium klebahnii	PD401	locala		Seidl et al. 2020	Updated version of the public genome assembly (GenBank accession: GCA_002851715.1).
Verticillium tricorpus	PD593	locala		Seidl et al. 2020	Updated version of the public genome assembly (GenBank accession: GCA_002851695.1).
Verticillium zaregamsianum	PD739	locala		Seidl et al. 2020	Updated version of the public genome assembly (GenBank accession: GCA_002851755.1).
Verticillium albo-atrum	PD747	locala		Seidl et al. 2020	Updated version of the public genome assembly (GenBank accession: GCA_002851705.1).
Verticillium longisporum	VLB2	locala		Depotter et al. 2021	Updated version of the public genome assembly (GenBank accession: GCA_019188265.1).
Verticillium longisporum	VL20	locala		Depotter et al. 2021	Updated version of the public genome assembly (GenBank accession: GCA_019188275.1).
Verticillium nonalfalfae	T2	locala		Seidl et al. 2020
Verticillium nubilum	397	localb	JBNLZT010000000	Seidl et al. 2020
Verticillium dahliae	GF1207	localb	JBNFQF010000000		Previously generated reads (Chavarro-Carrero et al. 2021) were reassembled in this study.
Verticillium dahliae	Gf-Ca2	localb	JBNFQG010000000		Previously generated reads (Chavarro-Carrero et al. 2021) were reassembled in this study.
Verticillium dahliae	VT-2A	localb	JBNFQH010000000		Previously generated reads (Chavarro-Carrero et al. 2021) were reassembled in this study.
Verticillium dahliae	HoMCF	localb	JBNFQI010000000		Previously generated reads (Chavarro-Carrero et al. 2021) were reassembled in this study.
Verticillium dahliae	CBS385.49	localb	JBNFQX010000000		Previously generated reads (Chavarro-Carrero. 2024) were reassembled in this study.
Verticillium dahliae	Vd-R1	localb	JBNFQY010000000		Previously generated reads (Chavarro-Carrero. unpublished) were assembled in this study.
Verticillium dahliae	Vd-653	localb	JBNFQZ010000000		Previously generated reads (Chavarro-Carrero. unpublished) were assembled in this study.
Verticillium dahliae	Vd-H5	localb	JBNFRA010000000		Previously generated reads (Chavarro-Carrero. unpublished) were reassembled in this study.
Verticillium dahliae	Vd39	localb	JBNFRB010000000		Previously generated reads (Chavarro-Carrero. unpublished) were reassembled in this study.
Verticillium dahliae	I1V	localb	JBNLZW010000000		Previously generated reads (Chavarro-Carrero. 2024) were reassembled in this study.
Verticillium dahliae	V13	localb	JBNLZX010000000		Previously generated reads (Chavarro-Carrero. 2024) were reassembled in this study.
Verticillium albo-atrum	PD670	localb	JBNFUB010000000	Depotter et al. 2019
Verticillium isaacii	PD660	localb	JBNFUC010000000	Depotter et al. 2019
Verticillium klebahnii	PD659	localb	JBNFUD010000000	Depotter et al. 2019
Verticillium zaregamsianum	PD736	localb	JBNFUE010000000	Depotter et al. 2019
Verticillium isaacii	Vt305	localb	JBNLZU010000000	Tyvaert. 2019
Verticillium isaacii	VSO1	localb	JBNLZV010000000	Tyvaert. 2019
a Deposited at https://zenodo.org/records/15450312 due to complex gap information not suitable for submission to GenBank.
b Submitted to GenBank under the listed Whole Genome Shotgun (WGS) project accession numbers after the removal of short contigs (<200 bases) and contaminated sequences according to NCBI guidelines.
References
Chavarro-Carrero, E. A. Identification and functional characterization of effector proteins from the fungal soil-borne pathogens Verticillium dahliae and Rosellinia necatrix. (Wageningen University, Netherlands, 2024).
Chavarro-Carrero, E. A. et al. Comparative genomics reveals the in planta-secreted Verticillium dahliae Av2 effector protein recognized in tomato plants that carry the V2 resistance locus. Environmental Microbiology 23, 1941–1958 (2021).
Chen, J.-Y. et al. Dynamics of Verticillium dahliae race 1 population under managed agricultural ecosystems. BMC Biology 19, 131 (2021).
Depotter, J. R. L. et al. Dynamic virulence-related regions of the plant pathogenic fungus Verticillium dahliae display enhanced sequence conservation. Molecular Ecology 28, 3482–3495 (2019).
Depotter, J. R. L. et al. The Interspecific Fungal Hybrid Verticillium longisporum Displays Subgenome-Specific Gene Expression. mBio 12, 10.1128/mbio.01496-21 (2021).
Faino, L. et al. Single-Molecule Real-Time Sequencing Combined with Optical Mapping Yields Completely Finished Fungal Genome. mBio 6, 10.1128/mbio.00936-15 (2015).
Fan, R. et al. Vegetative compatibility groups partition variation in the virulence of Verticillium dahliae on strawberry. PLOS ONE 13, e0191824 (2018).
Li, H. et al. Genome Sequences of Verticillium dahliae Defoliating Strain XJ592 and Nondefoliating Strain XJ511. MPMI 33, 565–568 (2020).
Mesny, F. et al. Genetic determinants of endophytism in the Arabidopsis root mycobiome. Nat Commun 12, 7227 (2021).
Seidl, M. F. et al. Repetitive Elements Contribute to the Diversity and Evolution of Centromeres in the Fungal Genus Verticillium. mBio 11, 10.1128/mbio.01714-20 (2020).
Seidl, M. F. et al. The Genome of the Saprophytic Fungus Verticillium tricorpus Reveals a Complex Effector Repertoire Resembling That of Its Pathogenic Relatives. MPMI 28, 362–373 (2015).
Tyvaert, L. Potential of Verticillium endophytes to control Verticillium wilt and insights in the role of ethylene in the plant-fungus interaction. (Ghent University, Belgium, 2019).
Wang, D. et al. Functional Genomics and Comparative Lineage-Specific Region Analyses Reveal Novel Insights into Race Divergence in Verticillium dahliae. Microbiology Spectrum 9, e01118-21 (2021).
Webster, J., Dadd-Daigle, P., Chapman, T. A. & Kirkby, K. Investigating the defoliating-like (DL) VCG2A pathotype of Verticillium dahliae through identification and prediction of secreted proteins from genomes of Australian isolates. Plant Pathology 72, 334–341 (2023).
Yang, J. et al. High-quality genome assembly of Verticillium dahliae VD991 allows for screening and validation of pathogenic genes. Front. Microbiol. 14, (2023).
Zhang, Y. et al. Genome Sequence Data of MAT1-1 and MAT1-2 Idiomorphs from Verticillium dahliae. Phytopathology® 111, 1686–1691 (2021).

## Sheet: Data 2
Supplementary Data 2. Assembly statistics of Verticillium genomes.
Species	Strain ID	Total length (bp)	Assembly level	No. of contigs	No. of scaffolds	Gaps (%)	Contigs N50	Scaffold N50	Eukaryota BUSCO (%)	Glomerellales BUSCO (%)
Verticillium dahliae	GF1207	36641441	contig	70		0	3 MB	3 MB	99.2	85.9
Verticillium dahliae	Gf-Ca2	35900059	contig	26		0	3 MB	3 MB	99.2	86
Verticillium dahliae	TO22	35178112	contig	14		0	3 MB	3 MB	99.2	87
Verticillium dahliae	VdLs16	36092517	scaffold	17	14	0.008	3 MB	4 MB	99.2	86.9
Verticillium dahliae	Ud1-4-1	35229822	contig	17		0	3 MB	3 MB	99.2	87
Verticillium dahliae	VdC07	34831271	contig	26		0	3 MB	3 MB	100	86.8
Verticillium dahliae	VdB09	34642035	contig	16		0	3 MB	3 MB	99.2	86.5
Verticillium dahliae	DK045	35080825	contig	13		0	3 MB	3 MB	99.2	86.9
Verticillium dahliae	VT-2A	34892853	contig	20		0	3 MB	3 MB	98.4	85.9
Verticillium dahliae	CBS385.49	34822152	contig	19		0	3 MB	3 MB	99.6	85.9
Verticillium dahliae	GF1192	34846135	contig	20		0	2 MB	2 MB	99.6	87
Verticillium dahliae	HoMCLT	33943382	contig	18		0	2 MB	2 MB	99.2	86.9
Verticillium dahliae	GF1300	34719210	contig	11		0	3 MB	3 MB	99.2	86.9
Verticillium dahliae	Gf-Cb5	35311791	contig	18		0	2 MB	2 MB	99.6	86.9
Verticillium dahliae	JR2	36150287	chromosome	8		0	4 MB	4 MB	99.2	87
Verticillium dahliae	12008	35057408	contig	103		0	746 KB	746 KB	99.2	86.9
Verticillium dahliae	MPI-CAGE	40173071	contig	186		0	1 MB	1 MB	99.6	86.5
Verticillium dahliae	VdLs17	35973870	chromosome	8		0	5 MB	5 MB	100	87.1
Verticillium dahliae	XJ511	34896600	contig	11		0	3 MB	3 MB	99.6	87
Verticillium dahliae	S023	35307508	contig	13		0	3 MB	3 MB	99.6	86.9
Verticillium dahliae	V13	33297990	contig	188		0	607 KB	607 KB	95.3	84
Verticillium dahliae	HoMCF	39284058	contig	222		0	791 KB	791 KB	99.6	85.7
Verticillium dahliae	Vd-R1	35423682	contig	48		0	3 MB	3 MB	98.8	85.6
Verticillium dahliae	Vd-653	34437319	contig	210		0	361 KB	361 KB	97.3	84.1
Verticillium dahliae	Vd-H5	35122226	contig	36		0	3 MB	3 MB	99.2	85.7
Verticillium dahliae	85S	35889491	contig	39		0	3 MB	3 MB	99.2	86.8
Verticillium dahliae	DAR83175	35573849	contig	41		0	2 MB	2 MB	99.2	86.1
Verticillium dahliae	DAR83138	35905352	contig	17		0	3 MB	3 MB	99.6	86.4
Verticillium dahliae	DAR82592	35782704	contig	28		0	3 MB	3 MB	99.6	85.8
Verticillium dahliae	DAR83143	35561515	contig	22		0	3 MB	3 MB	99.6	86.7
Verticillium dahliae	XJ592	35670849	contig	12		0	3 MB	3 MB	99.6	86.9
Verticillium dahliae	VD991	35745009	scaffold	12	8	0.001	4 MB	4 MB	99.2	86.9
Verticillium dahliae	CQ2	35773304	scaffold	25	9	0.026	3 MB	4 MB	99.6	86.8
Verticillium dahliae	I1V	34544345	contig	123		0	428 KB	428 KB	97.3	83.9
Verticillium dahliae	Vd39	35820038	contig	94		0	2 MB	2 MB	99.6	86.9
Verticillium dahliae	S011	37262698	scaffold	12	9	0	4 MB	4 MB	99.6	87
Verticillium longisporum	PD589	72629159	scaffold	101	17	0.029	4 MB	5 MB	100	87.6
Verticillium longisporum	VLB2	72924013	scaffold	87	17	0.04	2 MB	4 MB	99.6	87.7
Verticillium longisporum	VL20	72298802	scaffold	94	16	0.037	2 MB	5 MB	99.7	87.6
Verticillium nonalfalfae	WCS072	33603891	chromosome	9		0	4 MB	4 MB	99.6	86.8
Verticillium nonalfalfae	T2	34172092	scaffold	621	9	0.939	139 KB	3 MB	99.6	86.6
Verticillium nonalfalfae	CBS382.66	34090291	scaffold	20	9	0.004	5 MB	5 MB	98.8	86.9
Verticillium alfalfae	PD683	32680549	scaffold	53	9	0.044	1 MB	4 MB	100	86.7
Verticillium nubilum	397	38372605	scaffold	15	10	0.007	3 MB	4 MB	99.6	86.6
Verticillium isaacii	PD660	36068838	scaffold	108	85	0.038	956 KB	2 MB	98.8	86.7
Verticillium isaacii	PD618	35617504	scaffold	180	9	0.081	1 MB	4 MB	99.6	86.6
Verticillium isaacii	VSO1	34787851	scaffold	187	83	0.015	324 KB	731 KB	99.6	86.6
Verticillium isaacii	Vt305	35715973	scaffold	205	155	0.009	459 KB	608 KB	99.6	86.7
Verticillium klebahnii	PD659	36250065	scaffold	121	85	0.059	882 KB	1 MB	98.4	86.7
Verticillium klebahnii	PD401	36075733	scaffold	110	9	0.087	914 KB	4 MB	98.8	86.7
Verticillium tricorpus	PD593	35099966	scaffold	68	9	0.014	952 KB	4 MB	99.6	86.7
Verticillium tricorpus	MUCL9792	36060394	scaffold	251	58	0.227	406 KB	4 MB	99.2	86.3
Verticillium zaregamsianum	PD739	37110268	scaffold	68	9	0.077	1 MB	4 MB	99.6	86.8
Verticillium zaregamsianum	PD736	37038449	scaffold	118	87	0.062	1 MB	1 MB	99.2	86.7
Verticillium albo-atrum	PD747	36455295	scaffold	51	9	0.043	1 MB	4 MB	99.2	86.6
Verticillium albo-atrum	PD670	37429052	scaffold	106	92	0.057	2 MB	3 MB	99.2	86.7

## Sheet: Data 3
Supplementary Data 3. Verticillium Starships identified in this study.
Starship ID	Family	Navis ID	Haplotype ID	Length (bp)	Nested in	YR count	Captain ID	Source species	Source strain ID	Source contig ID	Start	End	Strand	Remark
Ph1h1_CQ2	Phoenix	Ph1	Ph1h1	95930		1	CQ2_g7281.t1	V. dahliae	CQ2	CQ2_Chr6	1455346	1551275	+
Ph1h1_VD991	Phoenix	Ph1	Ph1h1	95939		1	VD991_g7710.t1	V. dahliae	VD991	VD991_CP119266.1	2165008	2260946	-
Ph1h1_XJ592	Phoenix	Ph1	Ph1h1	95942		1	XJ592_g5233.t1	V. dahliae	XJ592	XJ592_WJDY01000004.1	2165056	2260997	-
Ph1h2_CQ2	Phoenix	Ph1	Ph1h2	54416		1	CQ2_g8169.t1	V. dahliae	CQ2	CQ2_Chr7	660352	714767	+
Ph1h2_VD991	Phoenix	Ph1	Ph1h2	54555		1	VD991_g8296.t1	V. dahliae	VD991	VD991_CP119267.1	660264	714818	+
Ph1h2_XJ592	Phoenix	Ph1	Ph1h2	54555		1	XJ592_g5816.t1	V. dahliae	XJ592	XJ592_WJDY01000005.1	660542	715096	+
Ph1h3_PD660	Phoenix	Ph1	Ph1h3	133807		1	PD660_g5137.t1	V. isaacii	PD660	PD660_scaffold3.1	85357	219163	-
Ph1h4_XJ511	Phoenix	Ph1	Ph1h4	83762		1	XJ511_g1457.t1	V. dahliae	XJ511	XJ511_WJDV01000002.1	482469	566230	-
Ph4h1_PD739	Phoenix	Ph4	Ph4h1	68039		1	PD739_tyr313	V. zaregamsianum	PD739	PD739_Chr3	4459972	4528010	+
Se1h1_JR2	Serenity	Se1	Se1h1	499201		2	JR2_Chr2g10040a-00001	V. dahliae	JR2	JR2_2	3121590	3620790	+
Se1h1_MPI-CAGE_a	Serenity	Se1	Se1h1	267355		2	MPI-CAGE_g1323.t1_g1323.t2_g1323.t3	V. dahliae	MPI-CAGE	MPI-CAGE_JAHEWJ010000002.1	1833804	2101158	-
Se1h1_MPI-CAGE_b	Serenity	Se1	Se1h1	483842		2	MPI-CAGE_g2507.t1_g2507.t2_g2507.t3_g2507.t4	V. dahliae	MPI-CAGE	MPI-CAGE_JAHEWJ010000004.1	641600	1125441	-	Another model of verdah3_s10230 (Gluck-Thaler & Vogan. 2024)
Se1h1_S023	Serenity	Se1	Se1h1	625076		3	S023_g8881.t1_g8881.t2	V. dahliae	S023	S023_JADFUJ010000009.1	46062	671137	+
Se1h1_VLB2	Serenity	Se1	Se1h1	288522		2	VLB2_g15010.t1_g15010.t2	V. longisporum	VLB2	VLB2_Chr6	4169566	4458087	+
Se1h1_CBS382.66	Serenity	Se1	Se1h1	419983		2	CBS382.66_g5167.t1	V. nonalfalfae	CBS382.66	CBS382.66_CP069148.1	4269581	4689563	-
Se1h2_Gf-Cb5	Serenity	Se1	Se1h2	415169		1	Gf-Cb5_g8861.t1_g8861.t2	V. dahliae	Gf-Cb5	Gf-Cb5_JACORA010000015.1	431051	846219	-
Se1h3_PD593	Serenity	Se1	Se1h3	373526		1	PD593_g271.t1	V. tricorpus	PD593	PD593_Chr1	1001112	1374637	+
Pr1h1_CQ2	Prometheus	Pr1	Pr1h1	133256		2	CQ2_g2840.t1	V. dahliae	CQ2	CQ2_Chr2	1778074	1911329	+
Pr1h1_DAR82592	Prometheus	Pr1	Pr1h1	132931		2	DAR82592_g4031.t1	V. dahliae	DAR82592	DAR82592_JAKCXG010000009.1	767739	900669	+
Pr1h1_DAR83143	Prometheus	Pr1	Pr1h1	133130		2	DAR83143_g4040.t1	V. dahliae	DAR83143	DAR83143_JAKCXK010000003.1	1775532	1908661	+
Pr1h1_DAR83175	Prometheus	Pr1	Pr1h1	132948		2	DAR83175_g4084.t1	V. dahliae	DAR83175	DAR83175_JAKCXF010000011.1	1774736	1907683	+
Pr1h1_VD991	Prometheus	Pr1	Pr1h1	133285		2	VD991_g3139.t1_g3139.t2	V. dahliae	VD991	VD991_CP119262.1	3269349	3402633	-
Pr1h1_XJ592	Prometheus	Pr1	Pr1h1	133247		2	XJ592_g9122.t1	V. dahliae	XJ592	XJ592_WJDY01000009.1	118242	251488	-
En2h1_VL20	Enterprise	En2	En2h1	80673		1	VL20_tyr417	V. longisporum	VL20	VL20_Chr7	1651996	1732668	-
En2h1_VLB2	Enterprise	En2	En2h1	74242		1	VLB2_tyr433	V. longisporum	VLB2	VLB2_Chr10	1632446	1706687	-
En3h1_PD739	Enterprise	En3	En3h1	144667		1	PD739_g1523.t1	V. zaregamsianum	PD739	PD739_Chr1	5084877	5229543	+
Ga1h1_DK045	Galactica	Ga1	Ga1h1	40953		1	DK045_tyr107	V. dahliae	DK045	DK045_JAWIIH010000007.1	2230721	2271673	+
Ga1h1_VdB09	Galactica	Ga1	Ga1h1	40900		1	VdB09_tyr462	V. dahliae	VdB09	VdB09_JAGYYD010000007.1	692380	733279	-
Ga1h2_PD618	Galactica	Ga1	Ga1h2	138784		1	PD618_tyr255	V. isaacii	PD618	PD618_Chr5	2441369	2580152	+
Ar1h1_CBS385.49	Arwing	Ar1	Ar1h1	547313		4	CBS385.49_tyr49	V. dahliae	CBS385.49	CBS385.49_tig00000003	918213	1465525	±
Ar1h1_GF1192	Arwing	Ar1	Ar1h1	549001		4	GF1192_tyr130	V. dahliae	GF1192	GF1192_JACOQX010000009.1	2527028	3076028	±
Ar1h1_GF1300	Arwing	Ar1	Ar1h1	548947		4	GF1300_tyr146	V. dahliae	GF1300	GF1300_JACOQY010000003.1	2527180	3076126	±
Ar1h1_Gf-Cb5	Arwing	Ar1	Ar1h1	541815		4	Gf-Cb5_tyr152	V. dahliae	Gf-Cb5	Gf-Cb5_JACORA010000014.1	942753	1484567	±
Ar1h1_HoMCLT	Arwing	Ar1	Ar1h1	548975		4	HoMCLT_tyr166	V. dahliae	HoMCLT	HoMCLT_JACORC010000004.1	921726	1470700	±
Ar1h1_JR2	Arwing	Ar1	Ar1h1	499736		4	JR2_tyr196	V. dahliae	JR2	JR2_5	561861	1061596	±
Ar1h1_VT-2A	Arwing	Ar1	Ar1h1	546822		4	VT-2A_tyr438	V. dahliae	VT-2A	VT-2A_tig00000007	903159	1449980	±
Ar1h1_VdB09	Arwing	Ar1	Ar1h1	607649		4	VdB09_g9610.t1_g9610.t2	V. dahliae	VdB09	VdB09_JAGYYD010000015.1	1768631	2376279	±
Ar1h1_VdC07	Arwing	Ar1	Ar1h1	506756		4	VdC07_tyr472	V. dahliae	VdC07	VdC07_JAHAWK010000022.1	273207	779962	±
Ar1h2_DAR82592	Arwing	Ar1	Ar1h2	465120		5	DAR82592_tyr67	V. dahliae	DAR82592	DAR82592_JAKCXG010000013.1	3109265	3574384	±
Ar1h2_DAR83138	Arwing	Ar1	Ar1h2	464838		4	DAR83138_tyr76	V. dahliae	DAR83138	DAR83138_JAKCXJ010000008.1	3116643	3581480	±
Ar1h2_VD991	Arwing	Ar1	Ar1h2	466164		5	VD991_tyr401	V. dahliae	VD991	VD991_CP119264.1	588484	1054647	±
Ar3h1_GF1207	Arwing	Ar3	Ar3h1	110067		1	GF1207_g7355.t1	V. dahliae	GF1207	GF1207_tig00000064	115197	225263	-
Ar3h1_VdB09	Arwing	Ar3	Ar3h1	118667	Ar1h1_VdB09	2	VdB09_g9558.t1_g9558.t2	V. dahliae	VdB09	VdB09_JAGYYD010000015.1	1990698	2109364	-
Ar3h1_Vd-H5	Arwing	Ar3	Ar3h1	110975		2	Vd-H5_g9134.t1_g9134.t2	V. dahliae	Vd-H5	Vd-H5_tig00000026	694972	805946	-
Ar3h1_Vd-R1	Arwing	Ar3	Ar3h1	110817		2	Vd-R1_g8437.t1_g8437.t2	V. dahliae	Vd-R1	Vd-R1_tig00000041	107262	218078	-
Ar3h2_PD660	Arwing	Ar3	Ar3h2	136499		1	PD660_g10355.t1_g10355.t2	V. isaacii	PD660	PD660_scaffold9.1	1012255	1148753	+
Ar3h3_PD670	Arwing	Ar3	Ar3h3	77365		1	PD670_tyr284	V. albo-atrum	PD670	PD670_scaffold2.1	1210136	1287500	-
Ar3h4_VSO1	Arwing	Ar3	Ar3h4	75534		1	VSO1_g3230.t1_g3230.t2	V. isaacii	VSO1	VSO1_scaffold20.1	32826	108359	-
Ar4h1_JR2	Arwing	Ar4	Ar4h1	541980		6	JR2_tyr190	V. dahliae	JR2	JR2_4	937731	1479710	±
Ar4h1_MPI-CAGE	Arwing	Ar4	Ar4h1	550739		6	MPI-CAGE_tyr201	V. dahliae	MPI-CAGE	MPI-CAGE_JAHEWJ010000011.1	915635	1466373	±	Another model of verdah3_s10233 (Gluck-Thaler & Vogan. 2024)
Ar5h1_S011	Arwing	Ar5	Ar5h1	53758		1	S011_g2556.t1_g2556.t2	V. dahliae	S011	S011_JADFUI010000007.1	3684121	3737878	+
Ar8h1_PD660	Arwing	Ar8	Ar8h1	125244		1	PD660_tyr278	V. isaacii	PD660	PD660_scaffold5.1	508622	633865	-
Ar9h1_PD618	Arwing	Ar9	Ar9h1	48490		1	PD618_tyr254	V. isaacii	PD618	PD618_Chr3	806094	854583	+
Cl4h1_PD739	Clade3 unclassified	Cl4	Cl4h1	17034		1	PD739_g8415.t1	V. zaregamsianum	PD739	PD739_Chr6	1159815	1176848	-
References
Gluck-Thaler, E. & Vogan, A. A. Systematic identification of cargo-mobilizing genetic elements reveals new dimensions of eukaryotic diversity. Nucleic Acids Research 52, 5496–5513 (2024).

## Sheet: Data 4
Supplementary Data 4. Verticillium tyrosine recombinase (YR) genes identified in this study.
YR ID	Family	Navis ID	Affiliation	Contained Starship	Region	Source species	Source strain ID	Source contig ID	Start	End	Strand	Score
GF1207_tyr138	Arwing	Ar1	other Starship region		AGR	V. dahliae	GF1207	GF1207_tig00000014	34697	36439	-	813
GF1207_tyr139	Arwing	Ar1	other Starship region		AGR	V. dahliae	GF1207	GF1207_tig00000016	410160	411784	+	699
GF1207_g5385.t1	Phoenix	Ph1	other Starship region		AGR	V. dahliae	GF1207	GF1207_tig00000019	93573	95699	-	659
GF1207_tyr133	Serenity	Se1	other Starship region		AGR	V. dahliae	GF1207	GF1207_tig00000019	96978	98444	+	425
GF1207_tyr135	Arwing	Ar2	other Starship region		AGR	V. dahliae	GF1207	GF1207_tig00000019	197121	199475	+	971
GF1207_g6260.t1_g6260.t2	Prometheus	Pr1	Unaffiliated		core	V. dahliae	GF1207	GF1207_tig00000061	1712769	1713607	+	174
GF1207_tyr137	Prometheus	Pr2	Unaffiliated		core	V. dahliae	GF1207	GF1207_tig00000061	1713611	1713974	+	123
GF1207_tyr140	Arwing	Ar1	other Starship region		AGR	V. dahliae	GF1207	GF1207_tig00000063	1032676	1034361	+	688
GF1207_g7355.t1	Arwing	Ar3	Starship (captain)	Ar3h1_GF1207	AGR	V. dahliae	GF1207	GF1207_tig00000064	222228	224478	-	545
GF1207_tyr142	Arwing	Ar1	other Starship region		AGR	V. dahliae	GF1207	GF1207_tig00000064	318498	320243	-	896
GF1207_g8099.t1_g8100.t1	Serenity	Se1	Unaffiliated		AGR	V. dahliae	GF1207	GF1207_tig00000064	2948481	2950339	-	534
Gf-Ca2_tyr115	Arwing	Ar3	other Starship region		AGR	V. dahliae	Gf-Ca2	Gf-Ca2_tig00000005	16000	18209	-	990
Gf-Ca2_tyr116	Arwing	Ar1	other Starship region		AGR	V. dahliae	Gf-Ca2	Gf-Ca2_tig00000007	2446201	2447887	+	865
Gf-Ca2_g4095.t1_g4095.t2	Prometheus	Pr1	Unaffiliated		core	V. dahliae	Gf-Ca2	Gf-Ca2_tig00000008	3156331	3157169	-	174
Gf-Ca2_g4880.t1	Arwing	Ar1	other Starship region		AGR	V. dahliae	Gf-Ca2	Gf-Ca2_tig00000009	927289	929031	+	813
Gf-Ca2_tyr119	Arwing	Ar1	other Starship region		AGR	V. dahliae	Gf-Ca2	Gf-Ca2_tig00000012	22845	24531	-	873
Gf-Ca2_g8075.t1	Serenity	Se1	Unaffiliated		AGR	V. dahliae	Gf-Ca2	Gf-Ca2_tig00000028	1009280	1011226	+	735
Gf-Ca2_g8807.t1_g8807.t2	Arwing	Ar1	other Starship region		AGR	V. dahliae	Gf-Ca2	Gf-Ca2_tig00000028	3640660	3642405	+	914
Gf-Ca2_tyr122	Arwing	Ar1	other Starship region		AGR	V. dahliae	Gf-Ca2	Gf-Ca2_tig00000029	625	2301	+	861
Gf-Ca2_g8819.t1	Phoenix	Ph1	other Starship region		AGR	V. dahliae	Gf-Ca2	Gf-Ca2_tig00000030	122934	124797	-	579
Gf-Ca2_g8820.t1	Serenity	Se1	other Starship region		AGR	V. dahliae	Gf-Ca2	Gf-Ca2_tig00000030	126226	128008	+	598
Gf-Ca2_g8834.t1	Arwing	Ar3	other Starship region		AGR	V. dahliae	Gf-Ca2	Gf-Ca2_tig00000030	226777	228066	+	229
Gf-Ca2_tyr126	Arwing	Ar2	other Starship region		AGR	V. dahliae	Gf-Ca2	Gf-Ca2_tig00000030	336654	339017	+	1078
Gf-Ca2_tyr127	Arwing	Ar1	other Starship region		AGR	V. dahliae	Gf-Ca2	Gf-Ca2_tig00000031	70830	72575	-	896
TO22_g3140.t1	Prometheus	Pr1	Unaffiliated		core	V. dahliae	TO22	TO22_JACORB010000002.1	3169749	3170587	-	174
TO22_tyr376	Arwing	Ar1	other Starship region		AGR	V. dahliae	TO22	TO22_JACORB010000005.1	5284	6971	-	929
TO22_g6660.t1	Serenity	Se1	Unaffiliated		AGR	V. dahliae	TO22	TO22_JACORB010000005.1	2648583	2650595	-	1000
TO22_tyr378	Arwing	Ar1	other Starship region		AGR	V. dahliae	TO22	TO22_JACORB010000010.1	14668	16414	-	907
TO22_tyr368	Arwing	Ar1	other Starship region		AGR	V. dahliae	TO22	TO22_JACORB010000011.1	17675	19423	-	839
TO22_g9758.t1_g9758.t2	Arwing	Ar3	other Starship region		AGR	V. dahliae	TO22	TO22_JACORB010000012.1	294011	295964	-	558
TO22_g9779.t1	Phoenix	Ph1	other Starship region		AGR	V. dahliae	TO22	TO22_JACORB010000012.1	404869	407014	-	825
TO22_g9780.t1	Serenity	Se1	other Starship region		AGR	V. dahliae	TO22	TO22_JACORB010000012.1	408283	410069	+	840
TO22_tyr372	Arwing	Ar2	other Starship region		AGR	V. dahliae	TO22	TO22_JACORB010000012.1	508889	511254	+	1182
TO22_tyr373	Arwing	Ar1	other Starship region		AGR	V. dahliae	TO22	TO22_JACORB010000013.1	87703	89450	-	984
TO22_tyr374	Arwing	Ar1	other Starship region		AGR	V. dahliae	TO22	TO22_JACORB010000014.1	68938	70625	-	929
VdLs16_g2308.t1_g2309.t1	Phoenix	Ph1	Unaffiliated		AGR	V. dahliae	VdLs16	VdLs16_JABBIU010000001.1	7798048	7800538	-	772
VdLs16_g2320.t1	Prometheus	Pr1	Unaffiliated		AGR	V. dahliae	VdLs16	VdLs16_JABBIU010000001.1	7838419	7839727	-	408
VdLs16_g4550.t1	Prometheus	Pr1	Unaffiliated		core	V. dahliae	VdLs16	VdLs16_JABBIU010000005.1	3024038	3024876	-	174
VdLs16_tyr493	Arwing	Ar1	other Starship region		AGR	V. dahliae	VdLs16	VdLs16_JABBIU010000010.1	5548	7295	-	971
VdLs16_tyr494	Arwing	Ar1	other Starship region		AGR	V. dahliae	VdLs16	VdLs16_JABBIU010000011.1	89715	91462	-	984
VdLs16_tyr495	Galactica	Ga2	Unaffiliated		AGR	V. dahliae	VdLs16	VdLs16_JABBIU010000012.1	174428	177091	+	517
VdLs16_g7225.t1	Phoenix	Ph1	Unaffiliated		AGR	V. dahliae	VdLs16	VdLs16_JABBIU010000012.1	209297	211825	+	793
VdLs16_tyr496	Phoenix	Ph2	Unaffiliated		AGR	V. dahliae	VdLs16	VdLs16_JABBIU010000012.1	314824	315423	+	343
VdLs16_tyr499	Arwing	Ar2	other Starship region		AGR	V. dahliae	VdLs16	VdLs16_JABBIU010000015.1	52863	55228	-	1182
VdLs16_g7287.t1_g7287.t2	Arwing	Ar3	other Starship region		AGR	V. dahliae	VdLs16	VdLs16_JABBIU010000015.1	163206	165548	-	422
VdLs16_g7326.t1	Serenity	Se1	other Starship region		AGR	V. dahliae	VdLs16	VdLs16_MU047872.1	51665	53424	-	777
VdLs16_g7327.t1	Phoenix	Ph1	other Starship region		AGR	V. dahliae	VdLs16	VdLs16_MU047872.1	54729	56874	+	825
VdLs16_tyr489	Arwing	Ar1	other Starship region		AGR	V. dahliae	VdLs16	VdLs16_MU047872.1	186446	188193	-	971
VdLs16_g8116.t1	Serenity	Se1	Unaffiliated		AGR	V. dahliae	VdLs16	VdLs16_MU047872.1	2830058	2832070	-	1000
VdLs16_tyr492	Arwing	Ar1	other Starship region		AGR	V. dahliae	VdLs16	VdLs16_MU047873.1	182508	184256	-	839
Ud1-4-1_tyr382	Prometheus	Pr1	Unaffiliated		core	V. dahliae	Ud1-4-1	Ud1-4-1_JACOQZ010000002.1	3170414	3171252	-	174
Ud1-4-1_tyr384	Serenity	Se1	Unaffiliated		AGR	V. dahliae	Ud1-4-1	Ud1-4-1_JACOQZ010000003.1	1013407	1015419	+	1000
Ud1-4-1_tyr383	Arwing	Ar1	other Starship region		AGR	V. dahliae	Ud1-4-1	Ud1-4-1_JACOQZ010000003.1	3657334	3659081	+	971
Ud1-4-1_tyr388	Arwing	Ar2	other Starship region		AGR	V. dahliae	Ud1-4-1	Ud1-4-1_JACOQZ010000004.1	53889	56254	-	1182
Ud1-4-1_tyr387	Arwing	Ar3	other Starship region		AGR	V. dahliae	Ud1-4-1	Ud1-4-1_JACOQZ010000004.1	164211	166553	-	422
Ud1-4-1_tyr386	Serenity	Se1	other Starship region		AGR	V. dahliae	Ud1-4-1	Ud1-4-1_JACOQZ010000004.1	265517	267303	-	840
Ud1-4-1_tyr385	Phoenix	Ph1	other Starship region		AGR	V. dahliae	Ud1-4-1	Ud1-4-1_JACOQZ010000004.1	268572	270717	+	825
Ud1-4-1_tyr389	Arwing	Ar1	other Starship region		AGR	V. dahliae	Ud1-4-1	Ud1-4-1_JACOQZ010000009.1	2458403	2460150	+	984
Ud1-4-1_tyr390	Arwing	Ar1	other Starship region		AGR	V. dahliae	Ud1-4-1	Ud1-4-1_JACOQZ010000010.1	16388	18135	-	971
Ud1-4-1_tyr379	Arwing	Ar1	Unaffiliated		AGR	V. dahliae	Ud1-4-1	Ud1-4-1_JACOQZ010000011.1	431396	433142	+	887
Ud1-4-1_tyr380	Arwing	Ar1	other Starship region		AGR	V. dahliae	Ud1-4-1	Ud1-4-1_JACOQZ010000015.1	70682	72429	-	981
Ud1-4-1_tyr381	Arwing	Ar1	other Starship region		AGR	V. dahliae	Ud1-4-1	Ud1-4-1_JACOQZ010000017.1	15822	17570	-	977
VdC07_g889.t1	Serenity	Se1	Unaffiliated		AGR	V. dahliae	VdC07	VdC07_JAHAWK010000007.1	3026757	3028767	-	851
VdC07_g4895.t1	Prometheus	Pr1	Unaffiliated		core	V. dahliae	VdC07	VdC07_JAHAWK010000021.1	3200745	3201583	-	174
VdC07_tyr473	Arwing	Ar1	Starship (non-captain)	Ar1h1_VdC07	AGR	V. dahliae	VdC07	VdC07_JAHAWK010000022.1	274414	276162	+	975
VdC07_tyr474	Arwing	Ar2	Starship (non-captain)	Ar1h1_VdC07	AGR	V. dahliae	VdC07	VdC07_JAHAWK010000022.1	420249	422614	-	1182
VdC07_g5563.t1_g5563.t2	Arwing	Ar3	Starship (non-captain)	Ar1h1_VdC07	AGR	V. dahliae	VdC07	VdC07_JAHAWK010000022.1	523656	525996	-	422
VdC07_tyr472	Arwing	Ar1	Starship (captain)	Ar1h1_VdC07	AGR	V. dahliae	VdC07	VdC07_JAHAWK010000022.1	773474	775221	-	971
VdB09_tyr462	Galactica	Ga1	Starship (captain)	Ga1h1_VdB09	AGR	V. dahliae	VdB09	VdB09_JAGYYD010000007.1	730370	732071	-	519
VdB09_g4454.t1	Prometheus	Pr1	Unaffiliated		core	V. dahliae	VdB09	VdB09_JAGYYD010000010.1	1775049	1775745	+	157
VdB09_g4455.t1	Prometheus	Pr2	Unaffiliated		core	V. dahliae	VdB09	VdB09_JAGYYD010000010.1	1775749	1776112	+	123
VdB09_tyr467	Arwing	Ar1	Starship (non-captain)	Ar1h1_VdB09	AGR	V. dahliae	VdB09	VdB09_JAGYYD010000015.1	1771754	1773461	+	638
VdB09_tyr468	Arwing	Ar2	Starship (non-captain)	Ar1h1_VdB09	AGR	V. dahliae	VdB09	VdB09_JAGYYD010000015.1	1996037	1998402	-	1182
VdB09_g9558.t1_g9558.t2	Arwing	Ar3	Starship (captain)	Ar1h1_VdB09	AGR	V. dahliae	VdB09	VdB09_JAGYYD010000015.1	2106218	2108537	-	362
VdB09_g9610.t1_g9610.t2	Arwing	Ar1	Starship (captain)	Ar1h1_VdB09	AGR	V. dahliae	VdB09	VdB09_JAGYYD010000015.1	2369794	2371541	-	970
DK045_g527.t1	Prometheus	Pr1	Unaffiliated		core	V. dahliae	DK045	DK045_JAWIIH010000001.1	1744002	1744840	+	174
DK045_g528.t1	Prometheus	Pr2	Unaffiliated		core	V. dahliae	DK045	DK045_JAWIIH010000001.1	1744844	1745207	+	123
DK045_tyr109	Arwing	Ar2	other Starship region		AGR	V. dahliae	DK045	DK045_JAWIIH010000007.1	93577	95942	-	1180
DK045_tyr108	Arwing	Ar4	other Starship region		AGR	V. dahliae	DK045	DK045_JAWIIH010000007.1	170319	172066	-	695
DK045_tyr107	Galactica	Ga1	Starship (captain)	Ga1h1_DK045	AGR	V. dahliae	DK045	DK045_JAWIIH010000007.1	2231928	2233629	+	519
DK045_tyr110	Arwing	Ar1	other Starship region		AGR	V. dahliae	DK045	DK045_JAWIIH010000009.1	752239	753986	+	971
DK045_tyr111	Arwing	Ar4	other Starship region		AGR	V. dahliae	DK045	DK045_JAWIIH010000010.1	15213	16960	-	671
DK045_tyr112	Arwing	Ar1	other Starship region		AGR	V. dahliae	DK045	DK045_JAWIIH010000011.1	19407	21154	-	984
DK045_g9859.t1_g9859.t2	Arwing	Ar3	other Starship region		AGR	V. dahliae	DK045	DK045_JAWIIH010000012.1	30095	32437	+	422
DK045_tyr114	Arwing	Ar2	other Starship region		AGR	V. dahliae	DK045	DK045_JAWIIH010000012.1	140494	142859	+	1182
VT-2A_tyr439	Arwing	Ar1	Starship (non-captain)	Ar1h1_VT-2A	AGR	V. dahliae	VT-2A	VT-2A_tig00000007	907938	909624	+	806
VT-2A_tyr440	Arwing	Ar2	Starship (non-captain)	Ar1h1_VT-2A	AGR	V. dahliae	VT-2A	VT-2A_tig00000007	1257105	1259452	-	1047
VT-2A_g1537.t1_g1537.t2_g1538.t1_g1538.t2	Arwing	Ar3	Starship (non-captain)	Ar1h1_VT-2A	AGR	V. dahliae	VT-2A	VT-2A_tig00000007	1360152	1361516	-	208
VT-2A_tyr438	Arwing	Ar1	Starship (captain)	Ar1h1_VT-2A	AGR	V. dahliae	VT-2A	VT-2A_tig00000007	1445137	1446822	-	697
VT-2A_g5714.t1_g5714.t2	Prometheus	Pr1	Unaffiliated		core	V. dahliae	VT-2A	VT-2A_tig00000014	1762329	1763166	+	161
VT-2A_g5715.t1	Prometheus	Pr2	Unaffiliated		core	V. dahliae	VT-2A	VT-2A_tig00000014	1763170	1763533	+	123
CBS385.49_g806.t1	Prometheus	Pr1	Unaffiliated		core	V. dahliae	CBS385.49	CBS385.49_tig00000001	3156333	3157171	-	174
CBS385.49_tyr50	Arwing	Ar1	Starship (non-captain)	Ar1h1_CBS385.49	AGR	V. dahliae	CBS385.49	CBS385.49_tig00000003	922990	924675	+	839
CBS385.49_tyr51	Arwing	Ar2	Starship (non-captain)	Ar1h1_CBS385.49	AGR	V. dahliae	CBS385.49	CBS385.49_tig00000003	1272420	1274783	-	1102
CBS385.49_g1656.t1_g1656.t2	Arwing	Ar3	Starship (non-captain)	Ar1h1_CBS385.49	AGR	V. dahliae	CBS385.49	CBS385.49_tig00000003	1374748	1377081	-	373
CBS385.49_tyr49	Arwing	Ar1	Starship (captain)	Ar1h1_CBS385.49	AGR	V. dahliae	CBS385.49	CBS385.49_tig00000003	1460681	1462367	-	715
GF1192_tyr130	Arwing	Ar1	Starship (captain)	Ar1h1_GF1192	AGR	V. dahliae	GF1192	GF1192_JACOQX010000009.1	2530173	2531880	+	728
GF1192_g5770.t1_g5770.t2	Arwing	Ar3	Starship (non-captain)	Ar1h1_GF1192	AGR	V. dahliae	GF1192	GF1192_JACOQX010000009.1	2615757	2618099	+	423
GF1192_tyr131	Arwing	Ar2	Starship (non-captain)	Ar1h1_GF1192	AGR	V. dahliae	GF1192	GF1192_JACOQX010000009.1	2718343	2720708	+	1182
GF1192_tyr129	Arwing	Ar1	Starship (non-captain)	Ar1h1_GF1192	AGR	V. dahliae	GF1192	GF1192_JACOQX010000009.1	3069538	3071285	-	956
GF1192_g7989.t1	Prometheus	Pr1	Unaffiliated		core	V. dahliae	GF1192	GF1192_JACOQX010000012.1	186774	187612	-	174
HoMCLT_tyr167	Arwing	Ar1	Starship (non-captain)	Ar1h1_HoMCLT	AGR	V. dahliae	HoMCLT	HoMCLT_JACORC010000004.1	926469	928216	+	956
HoMCLT_tyr168	Arwing	Ar2	Starship (non-captain)	Ar1h1_HoMCLT	AGR	V. dahliae	HoMCLT	HoMCLT_JACORC010000004.1	1277006	1279371	-	1182
HoMCLT_g3003.t1_g3003.t2	Arwing	Ar3	Starship (non-captain)	Ar1h1_HoMCLT	AGR	V. dahliae	HoMCLT	HoMCLT_JACORC010000004.1	1379630	1381972	-	423
HoMCLT_tyr166	Arwing	Ar1	Starship (captain)	Ar1h1_HoMCLT	AGR	V. dahliae	HoMCLT	HoMCLT_JACORC010000004.1	1465848	1467555	-	728
HoMCLT_g4094.t1	Prometheus	Pr1	Unaffiliated		core	V. dahliae	HoMCLT	HoMCLT_JACORC010000005.1	1844047	1844885	-	174
GF1300_tyr146	Arwing	Ar1	Starship (captain)	Ar1h1_GF1300	AGR	V. dahliae	GF1300	GF1300_JACOQY010000003.1	2530325	2532032	+	728
GF1300_g3280.t1_g3280.t2	Arwing	Ar3	Starship (non-captain)	Ar1h1_GF1300	AGR	V. dahliae	GF1300	GF1300_JACOQY010000003.1	2615909	2618251	+	423
GF1300_tyr147	Arwing	Ar2	Starship (non-captain)	Ar1h1_GF1300	AGR	V. dahliae	GF1300	GF1300_JACOQY010000003.1	2718509	2720874	+	1182
GF1300_tyr145	Arwing	Ar1	Starship (non-captain)	Ar1h1_GF1300	AGR	V. dahliae	GF1300	GF1300_JACOQY010000003.1	3069636	3071383	-	956
GF1300_g4115.t1	Prometheus	Pr1	Unaffiliated		core	V. dahliae	GF1300	GF1300_JACOQY010000004.1	1983892	1984730	-	174
Gf-Cb5_g5729.t1	Prometheus	Pr1	Unaffiliated		core	V. dahliae	Gf-Cb5	Gf-Cb5_JACORA010000008.1	1813543	1814381	-	174
Gf-Cb5_tyr152	Arwing	Ar1	Starship (captain)	Ar1h1_Gf-Cb5	AGR	V. dahliae	Gf-Cb5	Gf-Cb5_JACORA010000014.1	945898	947605	+	728
Gf-Cb5_g8293.t1_g8293.t2	Arwing	Ar3	Starship (non-captain)	Ar1h1_Gf-Cb5	AGR	V. dahliae	Gf-Cb5	Gf-Cb5_JACORA010000014.1	1031533	1033875	+	423
Gf-Cb5_tyr153	Arwing	Ar2	Starship (non-captain)	Ar1h1_Gf-Cb5	AGR	V. dahliae	Gf-Cb5	Gf-Cb5_JACORA010000014.1	1134138	1136503	+	1182
Gf-Cb5_tyr151	Arwing	Ar1	Starship (non-captain)	Ar1h1_Gf-Cb5	AGR	V. dahliae	Gf-Cb5	Gf-Cb5_JACORA010000014.1	1478077	1479824	-	956
Gf-Cb5_g8861.t1_g8861.t2	Serenity	Se1	Starship (captain)	Se1h2_Gf-Cb5	AGR	V. dahliae	Gf-Cb5	Gf-Cb5_JACORA010000015.1	843067	845087	-	1152
JR2_tyr186	Serenity	Se1	other Starship region		core	V. dahliae	JR2	JR2_2	2878322	2879619	+	768
JR2_Chr2g09750a-00001	Serenity	Se1	other Starship region		AGR	V. dahliae	JR2	JR2_2	3000575	3002595	-	1138
JR2_Chr2g10040a-00001	Serenity	Se1	Starship (captain)	Se1h1_JR2	AGR	V. dahliae	JR2	JR2_2	3122730	3124750	+	1277
JR2_Chr2g10660a-00001	Enterprise	En1	Starship (non-captain)	Se1h1_JR2	AGR	V. dahliae	JR2	JR2_2	3327718	3330300	+	775
JR2_Chr2g11730a-00001	Prometheus	Pr2	Unaffiliated		core	V. dahliae	JR2	JR2_2	3778992	3779384	-	45
JR2_Chr2g11730a-00001	Prometheus	Pr2	Unaffiliated		core	V. dahliae	JR2	JR2_2	3779388	3780224	-	207
JR2_tyr190	Arwing	Ar4	Starship (captain)	Ar4h1_JR2	AGR	V. dahliae	JR2	JR2_4	940945	943305	+	377
JR2_Chr4g03350a-00001	Phoenix	Ph1	Starship (non-captain)	Ar4h1_JR2	AGR	V. dahliae	JR2	JR2_4	1030106	1032645	-	764
JR2_Chr4g03590a-00001	Phoenix	Ph1	Starship (non-captain)	Ar4h1_JR2	AGR	V. dahliae	JR2	JR2_4	1098179	1100324	-	825
JR2_tyr188	Serenity	Se1	Starship (non-captain)	Ar4h1_JR2	AGR	V. dahliae	JR2	JR2_4	1101593	1103379	+	842
JR2_tyr192	Arwing	Ar1	Starship (non-captain)	Ar4h1_JR2	AGR	V. dahliae	JR2	JR2_4	1363908	1365655	+	969
JR2_tyr191	Arwing	Ar4	Starship (non-captain)	Ar4h1_JR2	AGR	V. dahliae	JR2	JR2_4	1474859	1476606	-	703
JR2_tyr196	Arwing	Ar1	Starship (captain)	Ar1h1_JR2	AGR	V. dahliae	JR2	JR2_5	566597	568340	+	692
JR2_Chr5g02330a-00001	Arwing	Ar3	Starship (non-captain)	Ar1h1_JR2	AGR	V. dahliae	JR2	JR2_5	808609	810951	+	422
JR2_Chr5g02600a-00001	Arwing	Ar2	Starship (non-captain)	Ar1h1_JR2	AGR	V. dahliae	JR2	JR2_5	912060	914425	+	1182
JR2_tyr195	Arwing	Ar1	Starship (non-captain)	Ar1h1_JR2	AGR	V. dahliae	JR2	JR2_5	1058623	1060370	-	979
JR2_Chr5g10610a-00001_Chr5g10620a-00001	Enterprise	En1	other Starship region		AGR	V. dahliae	JR2	JR2_5	3556330	3558954	+	873
12008_tyr2	Arwing	Ar1	other Starship region		AGR	V. dahliae	12008	12008_MPSH01000001.1	1915847	1918269	+	483
12008_g532.t1_g532.t2_g532.t3	Phoenix	Ph1	other Starship region		AGR	V. dahliae	12008	12008_MPSH01000001.1	2007461	2010000	-	764
12008_g546.t1	Phoenix	Ph1	other Starship region		AGR	V. dahliae	12008	12008_MPSH01000001.1	2075534	2077679	-	825
12008_g547.t1	Serenity	Se1	other Starship region		AGR	V. dahliae	12008	12008_MPSH01000001.1	2078948	2080734	+	842
12008_tyr5	Arwing	Ar4	other Starship region		AGR	V. dahliae	12008	12008_MPSH01000001.1	2328856	2329876	-	218
12008_tyr6	Arwing	Ar1	other Starship region		AGR	V. dahliae	12008	12008_MPSH01000001.1	2349556	2351303	+	969
12008_g1880.t1_g1880.t2	Enterprise	En1	other Starship region		AGR	V. dahliae	12008	12008_MPSH01000004.1	1362914	1365538	+	873
12008_tyr7	Serenity	Se1	other Starship region		core	V. dahliae	12008	12008_MPSH01000010.1	58725	60745	-	1133
12008_g6999.t1_g6999.t2	Serenity	Se1	other Starship region		AGR	V. dahliae	12008	12008_MPSH01000027.1	25000	26309	-	836
12008_g9076.t1_g9076.t2	Serenity	Se1	other Starship region		AGR	V. dahliae	12008	12008_MPSH01000049.1	104343	106363	+	1277
12008_g9344.t1_g9344.t2_g9344.t3	Enterprise	En1	other Starship region		AGR	V. dahliae	12008	12008_MPSH01000054.1	92490	95072	-	775
12008_g9691.t1_g9691.t2	Prometheus	Pr1	Unaffiliated		core	V. dahliae	12008	12008_MPSH01000062.1	16156	16992	+	207
12008_g9692.t1	Prometheus	Pr2	Unaffiliated		core	V. dahliae	12008	12008_MPSH01000062.1	17129	17419	+	80
12008_g9860.t1	Serenity	Se1	other Starship region		core	V. dahliae	12008	12008_MPSH01000071.1	23867	25887	+	1138
12008_tyr9	Arwing	Ar4	other Starship region		AGR	V. dahliae	12008	12008_MPSH01000072.1	7760	9505	-	794
MPI-CAGE_g1280.t1_g1280.t2	Enterprise	En1	Starship (non-captain)	Se1h1_MPI-CAGE_a	AGR	V. dahliae	MPI-CAGE	MPI-CAGE_JAHEWJ010000002.1	1950977	1953601	+	873
MPI-CAGE_g1323.t1_g1323.t2_g1323.t3	Serenity	Se1	Starship (captain)	Se1h1_MPI-CAGE_a	AGR	V. dahliae	MPI-CAGE	MPI-CAGE_JAHEWJ010000002.1	2098711	2100020	-	836
MPI-CAGE_g2361.t1	Prometheus	Pr1	Unaffiliated		core	V. dahliae	MPI-CAGE	MPI-CAGE_JAHEWJ010000004.1	482133	482969	+	207
MPI-CAGE_g2362.t1	Prometheus	Pr2	Unaffiliated		core	V. dahliae	MPI-CAGE	MPI-CAGE_JAHEWJ010000004.1	483106	483396	+	80
MPI-CAGE_g2458.t1_g2458.t2_g2458.t3	Enterprise	En1	Starship (non-captain)	Se1h1_MPI-CAGE_b	AGR	V. dahliae	MPI-CAGE	MPI-CAGE_JAHEWJ010000004.1	941843	944425	+	775
MPI-CAGE_g2507.t1_g2507.t2_g2507.t3_g2507.t4	Serenity	Se1	Starship (captain)	Se1h1_MPI-CAGE_b	AGR	V. dahliae	MPI-CAGE	MPI-CAGE_JAHEWJ010000004.1	1122281	1124301	-	1277
MPI-CAGE_g2540.t1_g2540.t2_g2540.t3	Serenity	Se1	other Starship region		AGR	V. dahliae	MPI-CAGE	MPI-CAGE_JAHEWJ010000004.1	1250019	1252039	+	1136
MPI-CAGE_g2570.t1	Serenity	Se1	other Starship region		core	V. dahliae	MPI-CAGE	MPI-CAGE_JAHEWJ010000004.1	1372761	1374058	-	768
MPI-CAGE_tyr201	Arwing	Ar4	Starship (captain)	Ar4h1_MPI-CAGE	AGR	V. dahliae	MPI-CAGE	MPI-CAGE_JAHEWJ010000011.1	918849	921209	+	385
MPI-CAGE_tyr203	Arwing	Ar1	Starship (non-captain)	Ar4h1_MPI-CAGE	AGR	V. dahliae	MPI-CAGE	MPI-CAGE_JAHEWJ010000011.1	1190732	1192479	+	969
MPI-CAGE_g6370.t1	Serenity	Se1	Starship (non-captain)	Ar4h1_MPI-CAGE	AGR	V. dahliae	MPI-CAGE	MPI-CAGE_JAHEWJ010000011.1	1300525	1302311	-	842
MPI-CAGE_g6371.t1	Phoenix	Ph1	Starship (non-captain)	Ar4h1_MPI-CAGE	AGR	V. dahliae	MPI-CAGE	MPI-CAGE_JAHEWJ010000011.1	1303580	1305725	+	825
MPI-CAGE_g6385.t1	Phoenix	Ph1	Starship (non-captain)	Ar4h1_MPI-CAGE	AGR	V. dahliae	MPI-CAGE	MPI-CAGE_JAHEWJ010000011.1	1371259	1373798	+	764
MPI-CAGE_tyr202	Arwing	Ar4	Starship (non-captain)	Ar4h1_MPI-CAGE	AGR	V. dahliae	MPI-CAGE	MPI-CAGE_JAHEWJ010000011.1	1461522	1463269	-	703
MPI-CAGE_tyr206	Arwing	Ar4	Unaffiliated		core	V. dahliae	MPI-CAGE	MPI-CAGE_JAHEWJ010000048.1	2195	3942	-	703
MPI-CAGE_tyr205	Arwing	Ar4	other Starship region		AGR	V. dahliae	MPI-CAGE	MPI-CAGE_JAHEWJ010000064.1	44743	46487	-	720
MPI-CAGE_tyr204	Arwing	Ar1	other Starship region		AGR	V. dahliae	MPI-CAGE	MPI-CAGE_JAHEWJ010000112.1	2	1122	+	496
VdLs17_g4114.t1	Serenity	Se1	Unaffiliated		AGR	V. dahliae	VdLs17	VdLs17_CP010982.1	2005778	2007087	-	836
VdLs17_g4116.t1	Prometheus	Pr1	Unaffiliated		core	V. dahliae	VdLs17	VdLs17_CP010982.1	2036133	2036969	+	207
VdLs17_g4117.t1	Prometheus	Pr2	Unaffiliated		core	V. dahliae	VdLs17	VdLs17_CP010982.1	2037106	2037396	+	80
VdLs17_g4194.t1_g4194.t2	Enterprise	En1	other Starship region		AGR	V. dahliae	VdLs17	VdLs17_CP010982.1	2393470	2396094	+	873
VdLs17_g5251.t1_g5251.t2	Serenity	Se1	other Starship region		AGR	V. dahliae	VdLs17	VdLs17_CP010983.1	310468	312494	+	1295
VdLs17_g5302.t1	Serenity	Se1	other Starship region		core	V. dahliae	VdLs17	VdLs17_CP010983.1	503929	505686	+	786
VdLs17_tyr510	Arwing	Ar1	other Starship region		AGR	V. dahliae	VdLs17	VdLs17_CP010983.1	3244393	3246140	+	971
VdLs17_g6031.t1_g6031.t2	Phoenix	Ph1	other Starship region		AGR	V. dahliae	VdLs17	VdLs17_CP010983.1	3278498	3281037	+	762
VdLs17_g6060.t1	Phoenix	Ph1	Unaffiliated		AGR	V. dahliae	VdLs17	VdLs17_CP010983.1	3367629	3369062	+	553
VdLs17_tyr509	Arwing	Ar1	other Starship region		AGR	V. dahliae	VdLs17	VdLs17_CP010983.1	3496849	3498596	-	971
VdLs17_g6113.t1_g6113.t2_g6113.t3	Enterprise	En1	other Starship region		AGR	V. dahliae	VdLs17	VdLs17_CP010983.1	3676441	3679051	+	892
VdLs17_tyr511	Arwing	Ar3	Unaffiliated		AGR	V. dahliae	VdLs17	VdLs17_CP010983.1	3694505	3696411	-	732
VdLs17_tyr508	Arwing	Ar1	other Starship region		AGR	V. dahliae	VdLs17	VdLs17_CP010983.1	3757985	3760005	-	262
XJ511_g19.t1_g19.t2_g19.t3	Enterprise	En1	other Starship region		AGR	V. dahliae	XJ511	XJ511_WJDV01000001.1	82043	84653	-	892
XJ511_g71.t1_g71.t2	Serenity	Se1	other Starship region		AGR	V. dahliae	XJ511	XJ511_WJDV01000001.1	279747	281767	-	1277
XJ511_g124.t1	Prometheus	Pr2	Unaffiliated		core	V. dahliae	XJ511	XJ511_WJDV01000001.1	548290	548682	-	45
XJ511_g125.t1	Prometheus	Pr1	Unaffiliated		core	V. dahliae	XJ511	XJ511_WJDV01000001.1	548686	549522	-	207
XJ511_g1402.t1	Phoenix	Ph1	other Starship region		AGR	V. dahliae	XJ511	XJ511_WJDV01000002.1	266792	268770	-	573
XJ511_g1416.t1	Phoenix	Ph1	other Starship region		AGR	V. dahliae	XJ511	XJ511_WJDV01000002.1	334830	336696	-	734
XJ511_g1417.t1_g1417.t2	Serenity	Se1	other Starship region		AGR	V. dahliae	XJ511	XJ511_WJDV01000002.1	338243	340028	+	828
XJ511_g1457.t1	Phoenix	Ph1	Starship (captain)	Ph1h4_XJ511	AGR	V. dahliae	XJ511	XJ511_WJDV01000002.1	563161	565782	-	1185
XJ511_tyr545	Arwing	Ar1	other Starship region		AGR	V. dahliae	XJ511	XJ511_WJDV01000004.1	95968	97714	-	985
XJ511_tyr546	Arwing	Ar1	other Starship region		AGR	V. dahliae	XJ511	XJ511_WJDV01000011.1	564621	566368	+	971
S023_g2680.t1_g2680.t2	Serenity	Se1	other Starship region		AGR	V. dahliae	S023	S023_JADFUJ010000002.1	1689082	1691102	+	1151
S023_g2694.t1_g2694.t2_g2694.t3	Enterprise	En1	Unaffiliated		AGR	V. dahliae	S023	S023_JADFUJ010000002.1	1788714	1791306	-	892
S023_g2715.t1	Prometheus	Pr1	Unaffiliated		core	V. dahliae	S023	S023_JADFUJ010000002.1	1933998	1934834	+	207
S023_g2716.t1	Prometheus	Pr2	Unaffiliated		core	V. dahliae	S023	S023_JADFUJ010000002.1	1934971	1935261	+	80
S023_g2797.t1_g2797.t2	Serenity	Se1	Unaffiliated		AGR	V. dahliae	S023	S023_JADFUJ010000002.1	2292162	2294182	-	1132
S023_g8881.t1_g8881.t2	Serenity	Se1	Starship (captain)	Se1h1_S023	AGR	V. dahliae	S023	S023_JADFUJ010000009.1	47174	49194	+	1127
S023_g8934.t1_g8934.t2_g8934.t3_g8934.t4	Enterprise	En1	Starship (non-captain)	Se1h1_S023	AGR	V. dahliae	S023	S023_JADFUJ010000009.1	298600	301209	-	777
S023_g8967.t1_g8967.t2_g8967.t3	Enterprise	En1	Starship (non-captain)	Se1h1_S023	AGR	V. dahliae	S023	S023_JADFUJ010000009.1	472827	475451	+	875
V13_tyr393	Serenity	Se1	other Starship region		AGR	V. dahliae	V13	V13_tig00000051	45538	47545	+	658
V13_g9369.t1_g9369.t2	Prometheus	Pr2	Unaffiliated		core	V. dahliae	V13	V13_tig00000082	7513	8234	+	107
V13_g9369.t1_g9369.t2	Prometheus	Pr2	Unaffiliated		core	V. dahliae	V13	V13_tig00000082	8501	8743	+	66
HoMCF_g1572.t1_g1572.t2_g1572.t3_g1572.t4	Prometheus	Pr2	Unaffiliated		core	V. dahliae	HoMCF	HoMCF_tig00000039	239619	240011	-	45
HoMCF_g1572.t1_g1572.t2_g1572.t3_g1572.t4	Prometheus	Pr2	Unaffiliated		core	V. dahliae	HoMCF	HoMCF_tig00000039	240023	240846	-	154
HoMCF_tyr159	Arwing	Ar1	other Starship region		AGR	V. dahliae	HoMCF	HoMCF_tig00000067	246094	247831	+	693
HoMCF_tyr163	Arwing	Ar3	other Starship region		AGR	V. dahliae	HoMCF	HoMCF_tig00000120	15117	17050	-	246
HoMCF_tyr164	Arwing	Ar2	other Starship region		AGR	V. dahliae	HoMCF	HoMCF_tig00000126	18698	20623	+	522
HoMCF_g6882.t1_g6882.t2_g6883.t1	Serenity	Se1	other Starship region		AGR	V. dahliae	HoMCF	HoMCF_tig00000179	17219	19233	+	876
HoMCF_g6890.t1	Enterprise	En1	Unaffiliated		AGR	V. dahliae	HoMCF	HoMCF_tig00000179	116557	119025	-	728
HoMCF_g6913.t1	Serenity	Se1	Unaffiliated		core	V. dahliae	HoMCF	HoMCF_tig00000184	33730	35570	-	775
HoMCF_tyr155	Enterprise	En1	other Starship region		AGR	V. dahliae	HoMCF	HoMCF_tig00000207	52999	55170	-	562
HoMCF_g8143.t1	Serenity	Se1	Unaffiliated		AGR	V. dahliae	HoMCF	HoMCF_tig00000209	96107	97930	-	700
Vd-R1_g518.t1	Prometheus	Pr1	Unaffiliated		core	V. dahliae	Vd-R1	Vd-R1_tig00000002	1675965	1676797	+	158
Vd-R1_tyr514	Prometheus	Pr2	Unaffiliated		core	V. dahliae	Vd-R1	Vd-R1_tig00000002	1676934	1677224	+	80
Vd-R1_g6170.t1	Serenity	Se1	other Starship region		AGR	V. dahliae	Vd-R1	Vd-R1_tig00000012	40888	42726	-	705
Vd-R1_tyr521	Galactica	Ga1	Unaffiliated		AGR	V. dahliae	Vd-R1	Vd-R1_tig00000013	42844	43620	+	194
Vd-R1_tyr516	Arwing	Ar2	Starship (non-captain)	Ar3h1_Vd-R1	AGR	V. dahliae	Vd-R1	Vd-R1_tig00000041	111972	114217	-	821
Vd-R1_g8437.t1_g8437.t2	Arwing	Ar3	Starship (captain)	Ar3h1_Vd-R1	AGR	V. dahliae	Vd-R1	Vd-R1_tig00000041	215904	217281	-	268
Vd-R1_tyr515	Arwing	Ar1	other Starship region		AGR	V. dahliae	Vd-R1	Vd-R1_tig00000041	305594	307338	-	914
Vd-R1_tyr518	Serenity	Se3	Unaffiliated		AGR	V. dahliae	Vd-R1	Vd-R1_tig00000042	821617	823624	+	482
Vd-R1_tyr519	Arwing	Ar1	other Starship region		AGR	V. dahliae	Vd-R1	Vd-R1_tig00000043	132141	133826	-	712
Vd-653_tyr460	Galactica	Ga1	Unaffiliated		AGR	V. dahliae	Vd-653	Vd-653_tig00000017	41740	42517	+	194
Vd-653_g6892.t1	Serenity	Se1	other Starship region		AGR	V. dahliae	Vd-653	Vd-653_tig00000102	8263	10274	+	642
Vd-653_tyr456	Arwing	Ar4	other Starship region		AGR	V. dahliae	Vd-653	Vd-653_tig00000109	34730	36475	-	814
Vd-653_tyr457	Arwing	Ar1	other Starship region		AGR	V. dahliae	Vd-653	Vd-653_tig00000181	29746	31427	+	587
Vd-653_tyr459	Arwing	Ar3	other Starship region		AGR	V. dahliae	Vd-653	Vd-653_tig00000181	119145	121394	+	281
Vd-653_tyr458	Arwing	Ar2	other Starship region		AGR	V. dahliae	Vd-653	Vd-653_tig00000181	221987	224337	+	796
Vd-653_tyr461	Serenity	Se3	Unaffiliated		AGR	V. dahliae	Vd-653	Vd-653_tig00000194	65755	67756	-	467
Vd-653_g9632.t1	Prometheus	Pr2	Unaffiliated		core	V. dahliae	Vd-653	Vd-653_tig00000219	136232	136624	-	45
Vd-653_g9633.t1	Prometheus	Pr1	Unaffiliated		core	V. dahliae	Vd-653	Vd-653_tig00000219	136628	137271	-	153
Vd-H5_tyr475	Galactica	Ga1	Unaffiliated		AGR	V. dahliae	Vd-H5	Vd-H5_tig00000001	7121377	7122153	+	194
Vd-H5_tyr476	Galactica	Ga3	Unaffiliated		AGR	V. dahliae	Vd-H5	Vd-H5_tig00000001	7128988	7129457	-	116
Vd-H5_tyr477	Serenity	Se1	other Starship region		AGR	V. dahliae	Vd-H5	Vd-H5_tig00000002	39279	41118	-	872
Vd-H5_tyr479	Prometheus	Pr2	Unaffiliated		core	V. dahliae	Vd-H5	Vd-H5_tig00000003	3047057	3047449	-	45
Vd-H5_g2885.t1	Prometheus	Pr1	Unaffiliated		core	V. dahliae	Vd-H5	Vd-H5_tig00000003	3047453	3048284	-	158
Vd-H5_tyr480	Arwing	Ar4	other Starship region		AGR	V. dahliae	Vd-H5	Vd-H5_tig00000026	480331	482014	+	659
Vd-H5_tyr481	Arwing	Ar2	Starship (non-captain)	Ar3h1_Vd-H5	AGR	V. dahliae	Vd-H5	Vd-H5_tig00000026	699960	702319	-	881
Vd-H5_g9134.t1_g9134.t2	Arwing	Ar3	Starship (captain)	Ar3h1_Vd-H5	AGR	V. dahliae	Vd-H5	Vd-H5_tig00000026	803791	805166	-	168
Vd-H5_tyr483	Arwing	Ar1	other Starship region		AGR	V. dahliae	Vd-H5	Vd-H5_tig00000027	33461	35146	-	761
Vd-H5_g9372.t1	Serenity	Se1	Unaffiliated		AGR	V. dahliae	Vd-H5	Vd-H5_tig00000027	861507	863513	-	518
85S_tyr33	Arwing	Ar1	other Starship region		AGR	V. dahliae	85S	85S_PRLJ01000001.1	947947	949694	+	971
85S_tyr31	Galactica	Ga1	other Starship region		AGR	V. dahliae	85S	85S_PRLJ01000001.1	996879	997634	+	251
85S_tyr32	Arwing	Ar1	other Starship region		AGR	V. dahliae	85S	85S_PRLJ01000001.1	1063672	1065419	-	966
85S_tyr37	Arwing	Ar1	other Starship region		AGR	V. dahliae	85S	85S_PRLJ01000010.1	954220	955968	+	838
85S_tyr36	Arwing	Ar1	other Starship region		AGR	V. dahliae	85S	85S_PRLJ01000011.1	116039	117786	-	967
85S_g6185.t1	Serenity	Se1	Unaffiliated		AGR	V. dahliae	85S	85S_PRLJ01000013.1	54082	55868	+	842
85S_tyr39	Arwing	Ar2	other Starship region		AGR	V. dahliae	85S	85S_PRLJ01000013.1	214312	216677	-	1182
85S_g8764.t1	Prometheus	Pr1	Unaffiliated		core	V. dahliae	85S	85S_PRLJ01000039.1	1700189	1701027	+	173
85S_g8765.t1	Prometheus	Pr2	Unaffiliated		core	V. dahliae	85S	85S_PRLJ01000039.1	1701031	1701394	+	123
DAR83175_g4084.t1	Prometheus	Pr1	Starship (captain)	Pr1h1_DAR83175	core	V. dahliae	DAR83175	DAR83175_JAKCXF010000011.1	1790427	1791268	+	199
DAR83175_g4085.t1	Prometheus	Pr2	Starship (non-captain)	Pr1h1_DAR83175	AGR	V. dahliae	DAR83175	DAR83175_JAKCXF010000011.1	1791272	1792179	+	296
DAR83175_g6013.t1	Phoenix	Ph1	Unaffiliated		AGR	V. dahliae	DAR83175	DAR83175_JAKCXF010000016.1	591276	593897	+	1182
DAR83175_tyr98	Arwing	Ar2	other Starship region		AGR	V. dahliae	DAR83175	DAR83175_JAKCXF010000016.1	653227	655592	+	1184
DAR83175_g6039.t1_g6039.t2_g6039.t3_g6039.t4	Enterprise	En1	other Starship region		AGR	V. dahliae	DAR83175	DAR83175_JAKCXF010000016.1	756025	758607	-	821
DAR83175_tyr102	Arwing	Ar4	other Starship region		AGR	V. dahliae	DAR83175	DAR83175_JAKCXF010000018.1	901234	902969	+	693
DAR83175_g6719.t1_g6719.t2_g6719.t3	Phoenix	Ph1	other Starship region		AGR	V. dahliae	DAR83175	DAR83175_JAKCXF010000018.1	987871	989627	-	615
DAR83175_tyr101	Arwing	Ar1	other Starship region		AGR	V. dahliae	DAR83175	DAR83175_JAKCXF010000018.1	1021313	1023060	-	974
DAR83175_tyr103	Arwing	Ar2	other Starship region		AGR	V. dahliae	DAR83175	DAR83175_JAKCXF010000019.1	164582	166947	-	1184
DAR83175_tyr104	Arwing	Ar1	other Starship region		AGR	V. dahliae	DAR83175	DAR83175_JAKCXF010000020.1	9195	10941	-	956
DAR83138_g4093.t1	Prometheus	Pr1	other Starship region		core	V. dahliae	DAR83138	DAR83138_JAKCXJ010000005.1	1791463	1792300	+	158
DAR83138_g4094.t1	Prometheus	Pr2	other Starship region		AGR	V. dahliae	DAR83138	DAR83138_JAKCXJ010000005.1	1792304	1793211	+	296
DAR83138_g6178.t1	Phoenix	Ph1	Unaffiliated		AGR	V. dahliae	DAR83138	DAR83138_JAKCXJ010000008.1	590217	592838	+	1182
DAR83138_tyr79	Arwing	Ar2	other Starship region		AGR	V. dahliae	DAR83138	DAR83138_JAKCXJ010000008.1	652164	654529	+	1184
DAR83138_g6211.t1	Enterprise	En1	other Starship region		AGR	V. dahliae	DAR83138	DAR83138_JAKCXJ010000008.1	755084	757591	-	809
DAR83138_tyr77	Arwing	Ar4	Starship (non-captain)	Ar1h2_DAR83138	AGR	V. dahliae	DAR83138	DAR83138_JAKCXJ010000008.1	3119745	3121492	+	700
DAR83138_g6896.t1_g6896.t2_g6896.t3	Phoenix	Ph1	Starship (non-captain)	Ar1h2_DAR83138	AGR	V. dahliae	DAR83138	DAR83138_JAKCXJ010000008.1	3205630	3208170	-	604
DAR83138_tyr78	Arwing	Ar2	Starship (non-captain)	Ar1h2_DAR83138	AGR	V. dahliae	DAR83138	DAR83138_JAKCXJ010000008.1	3483426	3485789	-	1124
DAR83138_tyr76	Arwing	Ar1	Starship (captain)	Ar1h2_DAR83138	AGR	V. dahliae	DAR83138	DAR83138_JAKCXJ010000008.1	3576543	3578290	-	974
DAR82592_g4031.t1	Prometheus	Pr1	Starship (captain)	Pr1h1_DAR82592	core	V. dahliae	DAR82592	DAR82592_JAKCXG010000009.1	783430	784267	+	158
DAR82592_g4032.t1	Prometheus	Pr2	Starship (non-captain)	Pr1h1_DAR82592	AGR	V. dahliae	DAR82592	DAR82592_JAKCXG010000009.1	784271	785178	+	296
DAR82592_g5874.t1	Phoenix	Ph1	Unaffiliated		AGR	V. dahliae	DAR82592	DAR82592_JAKCXG010000013.1	587601	590222	+	1182
DAR82592_tyr70	Arwing	Ar2	other Starship region		AGR	V. dahliae	DAR82592	DAR82592_JAKCXG010000013.1	649431	651793	+	922
DAR82592_tyr65	Enterprise	En1	other Starship region		AGR	V. dahliae	DAR82592	DAR82592_JAKCXG010000013.1	752164	754586	-	705
DAR82592_tyr68	Arwing	Ar4	Starship (non-captain)	Ar1h2_DAR82592	AGR	V. dahliae	DAR82592	DAR82592_JAKCXG010000013.1	3112422	3114109	+	655
DAR82592_g6563.t1	Phoenix	Ph1	Starship (non-captain)	Ar1h2_DAR82592	AGR	V. dahliae	DAR82592	DAR82592_JAKCXG010000013.1	3198930	3200603	-	593
DAR82592_tyr66	Arwing	Ar1	Starship (non-captain)	Ar1h2_DAR82592	AGR	V. dahliae	DAR82592	DAR82592_JAKCXG010000013.1	3231814	3234088	-	412
DAR82592_tyr69	Arwing	Ar2	Starship (non-captain)	Ar1h2_DAR82592	AGR	V. dahliae	DAR82592	DAR82592_JAKCXG010000013.1	3475543	3477905	-	1080
DAR82592_tyr67	Arwing	Ar1	Starship (captain)	Ar1h2_DAR82592	AGR	V. dahliae	DAR82592	DAR82592_JAKCXG010000013.1	3569455	3571201	-	917
DAR83143_g4040.t1	Prometheus	Pr1	Starship (captain)	Pr1h1_DAR83143	core	V. dahliae	DAR83143	DAR83143_JAKCXK010000003.1	1791246	1792087	+	199
DAR83143_g4041.t1	Prometheus	Pr2	Starship (non-captain)	Pr1h1_DAR83143	AGR	V. dahliae	DAR83143	DAR83143_JAKCXK010000003.1	1792091	1792998	+	296
DAR83143_g5863.t1	Enterprise	En1	other Starship region		AGR	V. dahliae	DAR83143	DAR83143_JAKCXK010000006.1	73331	75837	-	865
DAR83143_tyr89	Arwing	Ar4	other Starship region		AGR	V. dahliae	DAR83143	DAR83143_JAKCXK010000006.1	2432490	2434237	+	700
DAR83143_g6544.t1	Phoenix	Ph1	other Starship region		AGR	V. dahliae	DAR83143	DAR83143_JAKCXK010000006.1	2518407	2520947	-	606
DAR83143_tyr91	Arwing	Ar1	other Starship region		AGR	V. dahliae	DAR83143	DAR83143_JAKCXK010000007.1	19676	21423	-	974
DAR83143_tyr92	Arwing	Ar4	other Starship region		AGR	V. dahliae	DAR83143	DAR83143_JAKCXK010000007.1	35171	36191	+	218
DAR83143_tyr84	Arwing	Ar2	other Starship region		AGR	V. dahliae	DAR83143	DAR83143_JAKCXK010000008.1	172668	175033	-	1185
DAR83143_tyr83	Arwing	Ar1	other Starship region		AGR	V. dahliae	DAR83143	DAR83143_JAKCXK010000008.1	266711	268458	-	974
DAR83143_g8931.t1	Phoenix	Ph1	Unaffiliated		AGR	V. dahliae	DAR83143	DAR83143_JAKCXK010000014.1	591693	594314	+	1182
DAR83143_tyr93	Arwing	Ar2	other Starship region		AGR	V. dahliae	DAR83143	DAR83143_JAKCXK010000014.1	653650	656015	+	1184
DAR83143_tyr90	Arwing	Ar1	other Starship region		AGR	V. dahliae	DAR83143	DAR83143_JAKCXK010000019.1	30535	32282	-	974
XJ592_g5233.t1	Phoenix	Ph1	Starship (captain)	Ph1h1_XJ592	AGR	V. dahliae	XJ592	XJ592_WJDY01000004.1	2257889	2260503	-	1004
XJ592_g5816.t1	Phoenix	Ph1	Starship (captain)	Ph1h2_XJ592	AGR	V. dahliae	XJ592	XJ592_WJDY01000005.1	661004	663598	+	1121
XJ592_g8281.t1_g8281.t2	Phoenix	Ph1	other Starship region		AGR	V. dahliae	XJ592	XJ592_WJDY01000008.1	17650	20190	+	606
XJ592_tyr550	Arwing	Ar1	other Starship region		AGR	V. dahliae	XJ592	XJ592_WJDY01000008.1	102108	103855	-	974
XJ592_tyr551	Arwing	Ar4	other Starship region		AGR	V. dahliae	XJ592	XJ592_WJDY01000008.1	117615	118635	+	218
XJ592_g9121.t1	Prometheus	Pr2	Starship (non-captain)	Pr1h1_XJ592	AGR	V. dahliae	XJ592	XJ592_WJDY01000009.1	234006	234913	-	296
XJ592_g9122.t1	Prometheus	Pr1	Starship (captain)	Pr1h1_XJ592	core	V. dahliae	XJ592	XJ592_WJDY01000009.1	234917	235758	-	199
XJ592_tyr554	Arwing	Ar1	other Starship region		AGR	V. dahliae	XJ592	XJ592_WJDY01000010.1	591683	593430	+	974
XJ592_tyr558	Arwing	Ar2	other Starship region		AGR	V. dahliae	XJ592	XJ592_WJDY01000011.1	176725	179090	-	1185
XJ592_tyr557	Arwing	Ar4	other Starship region		AGR	V. dahliae	XJ592	XJ592_WJDY01000011.1	273113	274860	-	700
XJ592_g9901.t1	Phoenix	Ph1	Unaffiliated		AGR	V. dahliae	XJ592	XJ592_WJDY01000011.1	313007	315628	+	1182
XJ592_tyr556	Arwing	Ar2	other Starship region		AGR	V. dahliae	XJ592	XJ592_WJDY01000011.1	375974	378315	-	369
XJ592_g9933.t1_g9933.t2_g9933.t3	Enterprise	En1	other Starship region		AGR	V. dahliae	XJ592	XJ592_WJDY01000011.1	477928	480538	-	892
VD991_g3139.t1	Prometheus	Pr2	Starship (non-captain)	Pr1h1_VD991	core	V. dahliae	VD991	VD991_CP119262.1	3385129	3386036	-	296
VD991_g3139.t1_g3139.t2	Prometheus	Pr1	Starship (captain)	Pr1h1_VD991	core	V. dahliae	VD991	VD991_CP119262.1	3386040	3386881	-	199
VD991_tyr401	Arwing	Ar1	Starship (captain)	Ar1h2_VD991	AGR	V. dahliae	VD991	VD991_CP119264.1	591677	593424	+	974
VD991_g5035.t1	Phoenix	Ph1	Starship (non-captain)	Ar1h2_VD991	AGR	V. dahliae	VD991	VD991_CP119264.1	675321	677301	-	577
VD991_tyr400	Arwing	Ar1	Starship (non-captain)	Ar1h2_VD991	AGR	V. dahliae	VD991	VD991_CP119264.1	709622	711369	-	974
VD991_tyr402	Arwing	Ar2	Starship (non-captain)	Ar1h2_VD991	AGR	V. dahliae	VD991	VD991_CP119264.1	953398	955763	-	1185
VD991_tyr396	Arwing	Ar1	Starship (non-captain)	Ar1h2_VD991	AGR	V. dahliae	VD991	VD991_CP119264.1	1049099	1051521	-	483
VD991_g5773.t1_g5773.t2_g5773.t3	Enterprise	En1	other Starship region		AGR	V. dahliae	VD991	VD991_CP119264.1	3359637	3362247	+	892
VD991_tyr399	Arwing	Ar2	other Starship region		AGR	V. dahliae	VD991	VD991_CP119264.1	3462806	3465147	-	369
VD991_g5806.t1	Phoenix	Ph1	Unaffiliated		AGR	V. dahliae	VD991	VD991_CP119264.1	3524556	3527177	-	1182
VD991_g7710.t1	Phoenix	Ph1	Starship (captain)	Ph1h1_VD991	AGR	V. dahliae	VD991	VD991_CP119266.1	2257838	2260452	-	1004
VD991_g8296.t1	Phoenix	Ph1	Starship (captain)	Ph1h2_VD991	AGR	V. dahliae	VD991	VD991_CP119267.1	660726	663320	+	1121
CQ2_g2840.t1	Prometheus	Pr1	Starship (captain)	Pr1h1_CQ2	core	V. dahliae	CQ2	CQ2_Chr2	1793796	1794637	+	199
CQ2_tyr52	Prometheus	Pr2	Starship (non-captain)	Pr1h1_CQ2	core	V. dahliae	CQ2	CQ2_Chr2	1794641	1795548	+	296
CQ2_tyr59	Arwing	Ar1	other Starship region		AGR	V. dahliae	CQ2	CQ2_Chr4	591691	593438	+	974
CQ2_g4990.t2_g4990.t3	Phoenix	Ph1	other Starship region		AGR	V. dahliae	CQ2	CQ2_Chr4	622863	624843	+	577
CQ2_tyr58	Arwing	Ar1	other Starship region		AGR	V. dahliae	CQ2	CQ2_Chr4	706777	708524	-	974
CQ2_tyr60	Arwing	Ar2	other Starship region		AGR	V. dahliae	CQ2	CQ2_Chr4	928367	930732	-	1185
CQ2_tyr54	Arwing	Ar1	other Starship region		AGR	V. dahliae	CQ2	CQ2_Chr4	1024047	1026469	-	483
CQ2_g5692.t1_g5692.t2_g5692.t3	Enterprise	En1	other Starship region		AGR	V. dahliae	CQ2	CQ2_Chr4	3403652	3406259	+	892
CQ2_tyr57	Arwing	Ar2	other Starship region		AGR	V. dahliae	CQ2	CQ2_Chr4	3506793	3509134	-	369
CQ2_g5714.t1_g5714.t2	Phoenix	Ph1	Unaffiliated		core	V. dahliae	CQ2	CQ2_Chr4	3568522	3571143	-	1182
CQ2_g7281.t1	Phoenix	Ph1	Starship (captain)	Ph1h1_CQ2	core	V. dahliae	CQ2	CQ2_Chr6	1455840	1458454	+	1004
CQ2_g8169.t1	Phoenix	Ph1	Starship (captain)	Ph1h2_CQ2	core	V. dahliae	CQ2	CQ2_Chr7	660814	663408	+	1121
I1V_tyr178	Arwing	Ar1	other Starship region		AGR	V. dahliae	I1V	I1V_tig00000025	8948	10632	-	875
I1V_tyr179	Phoenix	Ph1	other Starship region		AGR	V. dahliae	I1V	I1V_tig00000029	29851	32391	+	708
I1V_tyr180	Arwing	Ar1	other Starship region		AGR	V. dahliae	I1V	I1V_tig00000029	115402	117089	-	944
I1V_tyr171	Serenity	Se1	Unaffiliated		AGR	V. dahliae	I1V	I1V_tig00000060	295979	297551	+	599
I1V_tyr176	Prometheus	Pr1	other Starship region		core	V. dahliae	I1V	I1V_tig00000190	2790	3387	+	125
I1V_tyr177	Prometheus	Pr2	other Starship region		AGR	V. dahliae	I1V	I1V_tig00000190	3391	3926	+	134
I1V_tyr170	Arwing	Ar3	other Starship region		AGR	V. dahliae	I1V	I1V_tig00000212	205899	208189	-	1137
I1V_tyr172	Arwing	Ar1	other Starship region		AGR	V. dahliae	I1V	I1V_tig00000213	21416	23099	-	822
I1V_tyr173	Arwing	Ar1	other Starship region		AGR	V. dahliae	I1V	I1V_tig00000213	36850	37870	+	357
I1V_tyr174	Arwing	Ar8	other Starship region		AGR	V. dahliae	I1V	I1V_tig00000214	115	627	+	172
I1V_tyr175	Arwing	Ar1	other Starship region		AGR	V. dahliae	I1V	I1V_tig00000216	14027	15047	-	361
Vd39_tyr449	Serenity	Se1	other Starship region		core	V. dahliae	Vd39	Vd39_tig00000021	13028	15048	+	1136
Vd39_g3787.t1	Prometheus	Pr1	Unaffiliated		core	V. dahliae	Vd39	Vd39_tig00000036	495513	496354	+	200
Vd39_g3788.t1	Prometheus	Pr2	Unaffiliated		core	V. dahliae	Vd39	Vd39_tig00000036	496491	496778	+	82
Vd39_g4265.t1_g4265.t2	Serenity	Se1	other Starship region		AGR	V. dahliae	Vd39	Vd39_tig00000043	91879	93899	+	1279
Vd39_tyr452	Enterprise	En2	other Starship region		AGR	V. dahliae	Vd39	Vd39_tig00000054	36380	38855	-	628
Vd39_g8557.t1	Serenity	Se1	Unaffiliated		AGR	V. dahliae	Vd39	Vd39_tig00000101	39253	42738	+	989
Vd39_tyr444	Enterprise	En2	other Starship region		AGR	V. dahliae	Vd39	Vd39_tig00000102	35203	37678	+	628
Vd39_tyr445	Serenity	Se1	other Starship region		AGR	V. dahliae	Vd39	Vd39_tig00000104	53761	55781	-	1133
Vd39_tyr448	Arwing	Ar5	Unaffiliated		AGR	V. dahliae	Vd39	Vd39_tig00000115	308083	309198	+	213
S011_g2227.t1	Prometheus	Pr1	Unaffiliated		AGR	V. dahliae	S011	S011_JADFUI010000007.1	2567421	2569649	-	769
S011_g2556.t1_g2556.t2	Arwing	Ar5	Starship (captain)	Ar5h1_S011	AGR	V. dahliae	S011	S011_JADFUI010000007.1	3684706	3687104	+	493
S011_g2755.t1_g2755.t2_g2755.t3	Serenity	Se1	other Starship region		AGR	V. dahliae	S011	S011_JADFUI010000007.1	4408580	4410600	-	1281
S011_tyr342	Serenity	Se2	Unaffiliated		AGR	V. dahliae	S011	S011_JADFUI010000010.1	2428153	2428968	+	222
S011_g5665.t1_g5665.t2	Serenity	Se1	other Starship region		core	V. dahliae	S011	S011_JADFUI010000010.1	2587333	2589353	-	1132
S011_tyr338	Arwing	Ar1	other Starship region		AGR	V. dahliae	S011	S011_JADFUI010000010.1	2736622	2738369	+	970
S011_g5734.t1	Phoenix	Ph6	Unaffiliated		AGR	V. dahliae	S011	S011_JADFUI010000010.1	2851970	2854003	+	315
S011_tyr339	Arwing	Ar2	other Starship region		AGR	V. dahliae	S011	S011_JADFUI010000010.1	2937335	2939690	-	1408
S011_g5745.t1	Phoenix	Ph1	other Starship region		AGR	V. dahliae	S011	S011_JADFUI010000010.1	2950794	2953333	+	758
S011_g5969.t1_g5969.t2_g5969.t3	Serenity	Se1	other Starship region		AGR	V. dahliae	S011	S011_JADFUI010000012.1	47916	49936	-	1279
S011_tyr328	Arwing	Ar1	other Starship region		AGR	V. dahliae	S011	S011_MU211481.1	15272	17019	-	966
S011_tyr326	Enterprise	En2	other Starship region		AGR	V. dahliae	S011	S011_MU211481.1	168409	170884	+	628
S011_g6342.t1_g6342.t2	Arwing	Ar4	other Starship region		AGR	V. dahliae	S011	S011_MU211481.1	1185125	1186872	+	697
S011_tyr330	Prometheus	Pr2	other Starship region		AGR	V. dahliae	S011	S011_MU211481.1	3962182	3963089	-	296
S011_g6966.t1	Prometheus	Pr1	other Starship region		core	V. dahliae	S011	S011_MU211481.1	3963093	3963934	-	199
S011_tyr327	Arwing	Ar4	other Starship region		AGR	V. dahliae	S011	S011_MU211481.1	5813244	5815598	+	478
S011_g8617.t1	Serenity	Se1	Unaffiliated		core	V. dahliae	S011	S011_MU211482.1	283698	284996	-	741
S011_g8695.t1_g8695.t2	Serenity	Se1	other Starship region		AGR	V. dahliae	S011	S011_MU211482.1	671703	673722	-	1288
PD589_tyr230	Enterprise	En1	other Starship region		AGR	V. longisporum	PD589	PD589_Chr1	1193605	1196229	+	873
PD589_tyr233	Serenity	Se1	other Starship region		AGR	V. longisporum	PD589	PD589_Chr1	1266225	1268251	+	1295
PD589_tyr231	Serenity	Se1	other Starship region		core	V. longisporum	PD589	PD589_Chr1	1470181	1471840	+	266
PD589_tyr232	Serenity	Se1	Unaffiliated		core	V. longisporum	PD589	PD589_Chr1	3338375	3340385	-	772
PD589_tyr244	Arwing	Ar4	other Starship region		AGR	V. longisporum	PD589	PD589_Chr12	1905264	1906951	+	655
PD589_tyr241	Phoenix	Ph1	other Starship region		AGR	V. longisporum	PD589	PD589_Chr12	1962722	1965259	-	604
PD589_tyr243	Arwing	Ar1	other Starship region		AGR	V. longisporum	PD589	PD589_Chr12	1996481	1998227	-	950
PD589_tyr245	Arwing	Ar2	other Starship region		AGR	V. longisporum	PD589	PD589_Chr12	2267761	2270091	-	1103
PD589_tyr242	Arwing	Ar1	other Starship region		AGR	V. longisporum	PD589	PD589_Chr12	2307710	2310051	-	444
PD589_tyr234	Serenity	Se1	Unaffiliated		AGR	V. longisporum	PD589	PD589_Chr4	4728970	4730755	-	611
PD589_tyr237	Serenity	Se2	Unaffiliated		core	V. longisporum	PD589	PD589_Chr4	4939502	4940925	+	221
PD589_tyr235	Arwing	Ar1	other Starship region		AGR	V. longisporum	PD589	PD589_Chr4	5020740	5022720	-	328
PD589_tyr236	Arwing	Ar1	Unaffiliated		AGR	V. longisporum	PD589	PD589_Chr4	5220578	5222325	-	1001
PD589_tyr240	Serenity	Se1	other Starship region		AGR	V. longisporum	PD589	PD589_Chr6	3923990	3926008	-	958
PD589_tyr238	Serenity	Se1	Unaffiliated		AGR	V. longisporum	PD589	PD589_Chr6	4431815	4433600	+	605
PD589_tyr239	Arwing	Ar2	other Starship region		AGR	V. longisporum	PD589	PD589_Chr6	4481704	4484069	+	1184
PD589_tyr247	Phoenix	Ph1	other Starship region		AGR	V. longisporum	PD589	PD589_UnplacedScaffolds	411085	413620	+	608
PD589_tyr246	Phoenix	Ph1	other Starship region		AGR	V. longisporum	PD589	PD589_UnplacedScaffolds	728210	730745	-	608
VLB2_g308.t1	Serenity	Se1	Unaffiliated		AGR	V. longisporum	VLB2	VLB2_Chr1	1320823	1322609	+	841
VLB2_tyr421	Arwing	Ar6	Unaffiliated		core	V. longisporum	VLB2	VLB2_Chr1	3879403	3879668	+	67
VLB2_g1927.t1	Serenity	Se1	other Starship region		AGR	V. longisporum	VLB2	VLB2_Chr1	7144061	7146081	-	1139
VLB2_tyr433	Enterprise	En2	Starship (captain)	En2h1_VLB2	AGR	V. longisporum	VLB2	VLB2_Chr10	1695736	1698197	-	1044
VLB2_g3531.t1	Phoenix	Ph1	Unaffiliated		core	V. longisporum	VLB2	VLB2_Chr11	1668383	1670662	+	881
VLB2_tyr435	Serenity	Se1	other Starship region		core	V. longisporum	VLB2	VLB2_Chr11	1713973	1715879	-	1049
VLB2_g6681.t1_g6681.t2_g6681.t3	Enterprise	En1	other Starship region		AGR	V. longisporum	VLB2	VLB2_Chr15	231455	234064	+	777
VLB2_g6705.t1	Serenity	Se1	Unaffiliated		core	V. longisporum	VLB2	VLB2_Chr15	362227	364247	-	1138
VLB2_tyr423	Serenity	Se2	Unaffiliated		core	V. longisporum	VLB2	VLB2_Chr3	3270122	3270655	+	125
VLB2_tyr427	Arwing	Ar1	other Starship region		AGR	V. longisporum	VLB2	VLB2_Chr4	5119711	5121458	+	963
VLB2_g12478.t1_g12478.t2_g12478.t3	Phoenix	Ph1	other Starship region		AGR	V. longisporum	VLB2	VLB2_Chr4	5152583	5155122	+	760
VLB2_tyr426	Arwing	Ar1	other Starship region		AGR	V. longisporum	VLB2	VLB2_Chr4	5235914	5237661	-	969
VLB2_tyr424	Arwing	Ar1	other Starship region		AGR	V. longisporum	VLB2	VLB2_Chr4	5564257	5566679	-	483
VLB2_tyr428	Serenity	Se1	Unaffiliated		AGR	V. longisporum	VLB2	VLB2_Chr5	1785531	1787416	+	622
VLB2_g13118.t1	Prometheus	Pr1	Unaffiliated		AGR	V. longisporum	VLB2	VLB2_Chr5	2262672	2263100	-	103
VLB2_g14307.t1	Serenity	Se1	Unaffiliated		AGR	V. longisporum	VLB2	VLB2_Chr6	1609261	1611047	-	845
VLB2_g15010.t1_g15010.t2	Serenity	Se1	Starship (captain)	Se1h1_VLB2	AGR	V. longisporum	VLB2	VLB2_Chr6	4172063	4173708	+	867
VLB2_g15052.t1_g15052.t2_g15052.t3	Enterprise	En1	Starship (non-captain)	Se1h1_VLB2	AGR	V. longisporum	VLB2	VLB2_Chr6	4381476	4384100	-	871
VL20_g73.t1_g73.t2_g73.t3	Enterprise	En1	other Starship region		AGR	V. longisporum	VL20	VL20_Chr1	219411	222020	+	777
VL20_g95.t1_g95.t2	Serenity	Se1	other Starship region		core	V. longisporum	VL20	VL20_Chr1	349501	351521	-	1138
VL20_tyr408	Arwing	Ar6	Unaffiliated		core	V. longisporum	VL20	VL20_Chr2	903219	903484	-	67
VL20_tyr409	Serenity	Se2	Unaffiliated		core	V. longisporum	VL20	VL20_Chr2	5078270	5078803	-	125
VL20_g11270.t1_g11270.t2	Serenity	Se1	Unaffiliated		core	V. longisporum	VL20	VL20_Chr3	7067047	7069067	+	1137
VL20_g12023.t1	Phoenix	Ph1	Unaffiliated		AGR	V. longisporum	VL20	VL20_Chr4	2496843	2499122	+	881
VL20_tyr412	Serenity	Se1	other Starship region		AGR	V. longisporum	VL20	VL20_Chr4	2544143	2546049	-	1049
VL20_tyr413	Serenity	Se1	Unaffiliated		AGR	V. longisporum	VL20	VL20_Chr5	1807354	1809239	+	622
VL20_g13458.t1	Prometheus	Pr1	Unaffiliated		AGR	V. longisporum	VL20	VL20_Chr5	2276518	2276946	-	103
VL20_g14974.t1	Serenity	Se1	other Starship region		AGR	V. longisporum	VL20	VL20_Chr6	2721240	2722885	+	867
VL20_g15017.t1_g15017.t2_g15017.t3	Enterprise	En1	other Starship region		AGR	V. longisporum	VL20	VL20_Chr6	2916492	2919116	-	871
VL20_tyr417	Enterprise	En2	Starship (captain)	En2h1_VL20	AGR	V. longisporum	VL20	VL20_Chr7	1721719	1724180	-	1044
VL20_g17578.t1	Serenity	Se1	Unaffiliated		AGR	V. longisporum	VL20	VL20_Chr8	3318432	3320218	-	841
VL20_g19039.t1	Serenity	Se1	Unaffiliated		AGR	V. longisporum	VL20	VL20_UnplacedScaffolds	743399	744957	-	807
WCS072_tyr533	Arwing	Ar1	other Starship region		AGR	V. nonalfalfae	WCS072	WCS072_CP069138.1	3857644	3859391	+	971
WCS072_tyr531	Arwing	Ar3	other Starship region		AGR	V. nonalfalfae	WCS072	WCS072_CP069138.1	4100131	4102473	+	422
WCS072_tyr534	Arwing	Ar2	other Starship region		AGR	V. nonalfalfae	WCS072	WCS072_CP069138.1	4203590	4205955	+	1182
WCS072_tyr532	Arwing	Ar1	other Starship region		AGR	V. nonalfalfae	WCS072	WCS072_CP069138.1	4350195	4351942	-	979
WCS072_tyr535	Phoenix	Ph1	Unaffiliated		AGR	V. nonalfalfae	WCS072	WCS072_CP069140.1	197650	200185	-	798
WCS072_tyr536	Serenity	Se2	Unaffiliated		core	V. nonalfalfae	WCS072	WCS072_CP069140.1	205997	207531	-	454
T2_tyr354	Arwing	Ar4	Unaffiliated		AGR	V. nonalfalfae	T2	T2_Chr2	3807757	3809502	+	803
T2_g3383.t1_g3383.t2	Arwing	Ar3	other Starship region		AGR	V. nonalfalfae	T2	T2_Chr2	3819929	3822271	+	422
T2_tyr355	Arwing	Ar3	Unaffiliated		AGR	V. nonalfalfae	T2	T2_Chr2	3925463	3928085	+	1056
T2_tyr355	Arwing	Ar3	Unaffiliated		AGR	V. nonalfalfae	T2	T2_Chr2	3925463	3928085	+	1056
T2_tyr353	Arwing	Ar4	other Starship region		AGR	V. nonalfalfae	T2	T2_Chr2	3955643	3957393	-	679
T2_tyr357	Arwing	Ar1	Unaffiliated		AGR	V. nonalfalfae	T2	T2_Chr8	1340228	1341295	+	305
T2_tyr356	Arwing	Ar1	Unaffiliated		AGR	V. nonalfalfae	T2	T2_Chr8	1485408	1487290	-	902
T2_tyr356	Arwing	Ar1	Unaffiliated		AGR	V. nonalfalfae	T2	T2_Chr8	1485408	1487290	-	902
T2_g9539.t1	Phoenix	Ph1	other Starship region		core	V. nonalfalfae	T2	T2_UnplacedScaffolds	114255	116876	+	1185
T2_g9570.t1	Serenity	Se1	other Starship region		AGR	V. nonalfalfae	T2	T2_UnplacedScaffolds	348556	350342	-	842
T2_g9571.t1	Phoenix	Ph1	other Starship region		AGR	V. nonalfalfae	T2	T2_UnplacedScaffolds	351611	353756	+	825
T2_g9585.t1_g9585.t2_g9585.t3	Phoenix	Ph1	other Starship region		AGR	V. nonalfalfae	T2	T2_UnplacedScaffolds	419472	422011	+	764
T2_tyr366	Serenity	Se2	Unaffiliated		core	V. nonalfalfae	T2	T2_UnplacedScaffolds	456358	457892	+	454
T2_tyr363	Arwing	Ar1	Unaffiliated		AGR	V. nonalfalfae	T2	T2_UnplacedScaffolds	1203714	1204799	-	156
T2_tyr365	Arwing	Ar4	other Starship region		AGR	V. nonalfalfae	T2	T2_UnplacedScaffolds	1216964	1217984	+	218
T2_g9739.t1_g9739.t2_g9739.t3	Enterprise	En1	other Starship region		AGR	V. nonalfalfae	T2	T2_UnplacedScaffolds	1398599	1401182	+	890
T2_tyr364	Arwing	Ar1	Unaffiliated		AGR	V. nonalfalfae	T2	T2_UnplacedScaffolds	1936878	1938069	-	642
T2_g9788.t1	Arwing	Ar1	Unaffiliated		AGR	V. nonalfalfae	T2	T2_UnplacedScaffolds	1979127	1980651	-	279
CBS382.66_tyr42	Arwing	Ar1	other Starship region		AGR	V. nonalfalfae	CBS382.66	CBS382.66_CP069147.1	1147066	1148813	+	979
CBS382.66_tyr43	Arwing	Ar2	other Starship region		AGR	V. nonalfalfae	CBS382.66	CBS382.66_CP069147.1	1304794	1307159	-	1182
CBS382.66_g2681.t1_g2681.t2	Arwing	Ar3	other Starship region		AGR	V. nonalfalfae	CBS382.66	CBS382.66_CP069147.1	1408272	1410614	-	422
CBS382.66_tyr41	Arwing	Ar1	other Starship region		AGR	V. nonalfalfae	CBS382.66	CBS382.66_CP069147.1	1657223	1658970	-	971
CBS382.66_g5118.t1_g5118.t2_g5118.t3	Enterprise	En1	Starship (non-captain)	Se1h1_CBS382.66	AGR	V. nonalfalfae	CBS382.66	CBS382.66_CP069148.1	4449416	4452040	-	876
CBS382.66_g5167.t1	Serenity	Se1	Starship (captain)	Se1h1_CBS382.66	AGR	V. nonalfalfae	CBS382.66	CBS382.66_CP069148.1	4686403	4688423	-	1277
CBS382.66_tyr46	Serenity	Se2	Unaffiliated		core	V. nonalfalfae	CBS382.66	CBS382.66_CP069149.1	115161	116695	-	454
PD683_g6178.t1_g6178.t2_g6178.t3	Phoenix	Ph1	other Starship region		AGR	V. alfalfae	PD683	PD683_Chr5	18325	20864	-	762
PD683_g9476.t1_g9476.t2	Clade3	Cl3	Unaffiliated		core	V. alfalfae	PD683	PD683_Chr8	1665586	1667910	+	213
PD683_tyr293	Arwing	Ar1	other Starship region		AGR	V. alfalfae	PD683	PD683_UnplacedScaffolds	29061	31694	-	459
PD683_tyr293	Arwing	Ar1	other Starship region		AGR	V. alfalfae	PD683	PD683_UnplacedScaffolds	29061	31694	-	459
PD683_tyr295	Arwing	Ar4	other Starship region		AGR	V. alfalfae	PD683	PD683_UnplacedScaffolds	287431	289178	+	689
PD683_tyr296	Arwing	Ar2	other Starship region		AGR	V. alfalfae	PD683	PD683_UnplacedScaffolds	410995	413326	-	1187
PD683_tyr294	Arwing	Ar1	other Starship region		AGR	V. alfalfae	PD683	PD683_UnplacedScaffolds	431888	433635	-	974
397_g11.t1	Serenity	Se1	Unaffiliated		AGR	V. nubilum	397	397_Chr1	47169	49180	-	998
397_tyr16	Prometheus	Pr5	Unaffiliated		core	V. nubilum	397	397_Chr1	7910343	7910736	-	112
397_g2613.t1	Serenity	Se1	Unaffiliated		core	V. nubilum	397	397_Chr2	880534	882545	+	955
397_g3632.t1_g3632.t2	Arwing	Ar3	Unaffiliated		core	V. nubilum	397	397_Chr2	4376885	4379249	+	756
397_g4026.t1	Phoenix	Ph1	Unaffiliated		AGR	V. nubilum	397	397_Chr3	368189	370724	+	803
397_g5447.t1	Serenity	Se1	Unaffiliated		AGR	V. nubilum	397	397_Chr4	343160	345171	+	999
397_g5485.t1	Prometheus	Pr4	Unaffiliated		core	V. nubilum	397	397_Chr4	500122	502497	+	796
397_g5517.t1	Serenity	Se1	Unaffiliated		AGR	V. nubilum	397	397_Chr4	639217	641004	+	893
397_tyr24	Phoenix	Ph3	Unaffiliated		AGR	V. nubilum	397	397_Chr5	1707217	1707918	+	157
397_tyr26	Phoenix	Ph1	Unaffiliated		core	V. nubilum	397	397_Chr6	1205126	1207127	-	269
397_tyr25	Enterprise	En2	Unaffiliated		core	V. nubilum	397	397_Chr6	2268312	2270233	-	200
397_tyr27	Serenity	Se2	Unaffiliated		core	V. nubilum	397	397_Chr7	1315391	1316341	-	179
397_g10341.t1	Phoenix	Ph1	Unaffiliated		AGR	V. nubilum	397	397_Chr8	2549373	2551638	-	912
397_g10387.t1_g10387.t2_g10387.t3	Serenity	Se1	Unaffiliated		AGR	V. nubilum	397	397_Chr8	2804614	2806634	-	1250
397_tyr30	Serenity	Se2	Unaffiliated		AGR	V. nubilum	397	397_Chr8	2816315	2817489	+	226
PD660_g4878.t1_g4879.t1_g4879.t2	Phoenix	Ph1	Unaffiliated		AGR	V. isaacii	PD660	PD660_scaffold21.1	306208	309078	+	653
PD660_g5030.t1	Prometheus	Pr1	Unaffiliated		AGR	V. isaacii	PD660	PD660_scaffold24.1	478	1786	-	408
PD660_g5082.t1_g5082.t2	Phoenix	Ph1	Unaffiliated		AGR	V. isaacii	PD660	PD660_scaffold26.1	8567	10042	+	593
PD660_g5085.t1	Prometheus	Pr3	Unaffiliated		AGR	V. isaacii	PD660	PD660_scaffold26.1	28293	28716	-	89
PD660_g5099.t1	Phoenix	Ph2	Unaffiliated		AGR	V. isaacii	PD660	PD660_scaffold29.1	3863	4462	+	343
PD660_g5137.t1	Phoenix	Ph1	Starship (captain)	Ph1h3_PD660	AGR	V. isaacii	PD660	PD660_scaffold3.1	209114	211531	-	871
PD660_tyr270	Galactica	Ga2	Unaffiliated		AGR	V. isaacii	PD660	PD660_scaffold3.1	2388907	2391570	+	517
PD660_g5824.t1_g5824.t2	Phoenix	Ph1	Unaffiliated		AGR	V. isaacii	PD660	PD660_scaffold3.1	2414546	2416843	+	616
PD660_g6570.t1	Enterprise	En1	other Starship region		AGR	V. isaacii	PD660	PD660_scaffold4.1	2459024	2461621	+	904
PD660_tyr279	Serenity	Se1	Unaffiliated		AGR	V. isaacii	PD660	PD660_scaffold5.1	43553	45573	-	1232
PD660_tyr278	Arwing	Ar7	Starship (captain)	Ar7h1_PD660	AGR	V. isaacii	PD660	PD660_scaffold5.1	632016	632225	-	44
PD660_tyr280	Phoenix	Ph8	Unaffiliated		AGR	V. isaacii	PD660	PD660_scaffold6.1	33310	34325	+	328
PD660_g8294.t1	Phoenix	Ph1	Unaffiliated		AGR	V. isaacii	PD660	PD660_scaffold6.1	49569	51609	-	735
PD660_g10355.t1_g10355.t2	Arwing	Ar3	Starship (captain)	Ar3h2_PD660	AGR	V. isaacii	PD660	PD660_scaffold9.1	1013082	1015434	+	929
PD618_g37.t1	Phoenix	Ph1	Unaffiliated		AGR	V. isaacii	PD618	PD618_Chr1	107721	110247	+	786
PD618_g473.t1	Phoenix	Ph1	Unaffiliated		AGR	V. isaacii	PD618	PD618_Chr1	1557172	1559724	+	968
PD618_g2751.t1	Prometheus	Pr1	Unaffiliated		core	V. isaacii	PD618	PD618_Chr2	685116	687387	-	672
PD618_tyr254	Arwing	Ar9	Starship (captain)	Ar9h1_PD618	core	V. isaacii	PD618	PD618_Chr3	807413	807855	+	99
PD618_tyr255	Galactica	Ga1	Starship (captain)	Ga1h2_PD618	core	V. isaacii	PD618	PD618_Chr5	2442573	2444307	+	628
PD618_g7681.t1	Serenity	Se1	Unaffiliated		AGR	V. isaacii	PD618	PD618_Chr5	3500047	3502067	+	1232
PD618_g8199.t1_g8199.t2	Arwing	Ar3	other Starship region		AGR	V. isaacii	PD618	PD618_Chr6	1738613	1740973	-	928
PD618_g10687.t1	Phoenix	Ph2	Unaffiliated		core	V. isaacii	PD618	PD618_UnplacedScaffolds	318218	318823	+	338
VSO1_g3230.t1_g3230.t2	Arwing	Ar3	Starship (captain)	Ar3h4_VSO1	AGR	V. isaacii	VSO1	VSO1_scaffold20.1	105181	107134	-	744
VSO1_tyr523	Serenity	Se1	Unaffiliated		AGR	V. isaacii	VSO1	VSO1_scaffold20.1	564063	565438	+	825
VSO1_tyr524	Prometheus	Pr3	Unaffiliated		AGR	V. isaacii	VSO1	VSO1_scaffold31.1	393890	394334	-	86
Vt305_g660.t1_g660.t2	Enterprise	En1	Unaffiliated		AGR	V. isaacii	Vt305	Vt305_scaffold103.1	15	2491	-	894
Vt305_g674.t1	Phoenix	Ph1	Unaffiliated		AGR	V. isaacii	Vt305	Vt305_scaffold105.1	14199	15371	-	497
Vt305_g5539.t1	Phoenix	Ph1	Unaffiliated		AGR	V. isaacii	Vt305	Vt305_scaffold35.1	13255	15402	-	728
Vt305_g6666.t1	Phoenix	Ph1	Unaffiliated		AGR	V. isaacii	Vt305	Vt305_scaffold40.1	363343	364618	+	439
Vt305_g7399.t1	Arwing	Ar5	Unaffiliated		AGR	V. isaacii	Vt305	Vt305_scaffold48.1	214929	217330	+	495
Vt305_g9992.t1	Phoenix	Ph1	Unaffiliated		AGR	V. isaacii	Vt305	Vt305_scaffold80.1	75209	77737	+	941
PD659_g1799.t1_g1800.t1	Serenity	Se1	Unaffiliated		AGR	V. klebahnii	PD659	PD659_scaffold11.1	55876	57888	+	991
PD659_g4467.t1_g4467.t2_g4468.t1	Arwing	Ar3	Unaffiliated		AGR	V. klebahnii	PD659	PD659_scaffold19.1	454661	456909	+	745
PD659_g6354.t1	Arwing	Ar5	Unaffiliated		AGR	V. klebahnii	PD659	PD659_scaffold26.1	21243	23644	-	501
PD659_g6409.t1	Phoenix	Ph2	Unaffiliated		AGR	V. klebahnii	PD659	PD659_scaffold27.1	146049	146648	-	342
PD659_g6420.t1_g6420.t2	Enterprise	En1	other Starship region		AGR	V. klebahnii	PD659	PD659_scaffold28.1	12480	15077	-	895
PD659_g7182.t1_g7182.t2_g7183.t1_g7183.t2	Phoenix	Ph1	Unaffiliated		AGR	V. klebahnii	PD659	PD659_scaffold35.1	1	1581	+	541
PD659_g7197.t1	Prometheus	Pr1	Unaffiliated		AGR	V. klebahnii	PD659	PD659_scaffold38.1	19044	20352	+	408
PD659_tyr260	Arwing	Ar5	Unaffiliated		AGR	V. klebahnii	PD659	PD659_scaffold4.1	1092681	1095075	-	518
PD659_g9766.t1	Phoenix	Ph1	Unaffiliated		AGR	V. klebahnii	PD659	PD659_scaffold8.1	71180	73749	-	664
PD659_g9767.t1	Phoenix	Ph5	Unaffiliated		AGR	V. klebahnii	PD659	PD659_scaffold8.1	76774	77250	-	54
PD659_tyr266	Galactica	Ga2	Unaffiliated		AGR	V. klebahnii	PD659	PD659_scaffold8.1	101611	104274	-	517
PD401_g5557.t1	Serenity	Se1	Unaffiliated		AGR	V. klebahnii	PD401	PD401_Chr4	29426	31438	+	995
PD401_g5658.t1	Enterprise	En3	Unaffiliated		core	V. klebahnii	PD401	PD401_Chr4	418356	420963	-	1032
PD401_tyr224	Galactica	Ga1	other Starship region		core	V. klebahnii	PD401	PD401_Chr5	387122	388854	+	627
PD401_g7253.t1	Arwing	Ar5	Unaffiliated		core	V. klebahnii	PD401	PD401_Chr5	1818255	1820656	-	501
PD401_g8352.t1	Phoenix	Ph1	Unaffiliated		AGR	V. klebahnii	PD401	PD401_Chr6	1724088	1726616	+	936
PD401_tyr227	Phoenix	Ph7	Unaffiliated		core	V. klebahnii	PD401	PD401_Chr6	1982449	1982739	-	74
PD401_tyr226	Galactica	Ga2	Unaffiliated		core	V. klebahnii	PD401	PD401_Chr6	2010633	2013296	-	511
PD401_g10752.t1_g10752.t2_g10752.t3	Enterprise	En1	other Starship region		AGR	V. klebahnii	PD401	PD401_UnplacedScaffolds	260857	263455	-	900
PD593_g271.t1	Serenity	Se1	Starship (captain)	Se1h3_PD593	AGR	V. tricorpus	PD593	PD593_Chr1	1002251	1004271	+	1243
PD593_g8944.t1	Phoenix	Ph1	Unaffiliated		AGR	V. tricorpus	PD593	PD593_Chr6	3474885	3477413	-	941
PD593_tyr250	Clade3	Cl1	Unaffiliated		AGR	V. tricorpus	PD593	PD593_Chr8	370869	371591	+	78
MUCL9792_g2189.t1	Phoenix	Ph1	Unaffiliated		AGR	V. tricorpus	MUCL9792	MUCL9792_JPET01000001.1	7409129	7411657	+	941
MUCL9792_g2195.t1	Arwing	Ar5	Unaffiliated		AGR	V. tricorpus	MUCL9792	MUCL9792_JPET01000001.1	7446361	7448771	-	500
MUCL9792_g5174.t1_g5174.t2	Enterprise	En1	Unaffiliated		AGR	V. tricorpus	MUCL9792	MUCL9792_JPET01000003.1	643217	645835	-	896
MUCL9792_tyr218	Galactica	Ga4	Unaffiliated		AGR	V. tricorpus	MUCL9792	MUCL9792_JPET01000007.1	1495819	1496951	+	386
MUCL9792_tyr219	Clade3	Cl1	Unaffiliated		AGR	V. tricorpus	MUCL9792	MUCL9792_JPET01000008.1	362811	363533	+	78
MUCL9792_g10014.t1_g10014.t2	Enterprise	En3	Unaffiliated		AGR	V. tricorpus	MUCL9792	MUCL9792_JPET01000008.1	1009702	1012309	-	1034
MUCL9792_tyr221	Galactica	Ga1	Unaffiliated		core	V. tricorpus	MUCL9792	MUCL9792_JPET01000052.1	12	990	+	242
PD739_tyr311	Prometheus	Pr5	Unaffiliated		core	V. zaregamsianum	PD739	PD739_Chr1	2063813	2064302	-	141
PD739_g1523.t1	Enterprise	En3	Starship (captain)	En3h1_PD739	core	V. zaregamsianum	PD739	PD739_Chr1	5085456	5088063	+	1036
PD739_tyr312	Galactica	Ga5	Unaffiliated		core	V. zaregamsianum	PD739	PD739_Chr2	3507516	3508031	+	105
PD739_tyr313	Phoenix	Ph3	Starship (captain)	Ph3h1_PD739	core	V. zaregamsianum	PD739	PD739_Chr3	4461154	4462312	+	149
PD739_tyr315	Prometheus	Pr6	Unaffiliated		core	V. zaregamsianum	PD739	PD739_Chr4	29685	29861	-	48
PD739_tyr314	Phoenix	Ph4	Unaffiliated		core	V. zaregamsianum	PD739	PD739_Chr4	3752301	3753482	-	210
PD739_g7001.t1	Phoenix	Ph1	Unaffiliated		AGR	V. zaregamsianum	PD739	PD739_Chr5	3663	6264	+	776
PD739_g7001.t1	Phoenix	Ph1	Unaffiliated		AGR	V. zaregamsianum	PD739	PD739_Chr5	3663	6264	+	776
PD739_g8175.t1	Phoenix	Ph1	Unaffiliated		AGR	V. zaregamsianum	PD739	PD739_Chr6	185725	188243	+	787
PD739_g8178.t1	Phoenix	Ph1	Unaffiliated		AGR	V. zaregamsianum	PD739	PD739_Chr6	234834	236355	-	605
PD739_g8212.t1	Prometheus	Pr4	Unaffiliated		core	V. zaregamsianum	PD739	PD739_Chr6	405855	407523	+	444
PD739_g8253.t1	Galactica	Ga2	Unaffiliated		core	V. zaregamsianum	PD739	PD739_Chr6	654923	657578	-	537
PD739_g8415.t1	Clade3	Cl4	Starship (captain)	Cl4h1_PD739	core	V. zaregamsianum	PD739	PD739_Chr6	1167551	1168752	-	185
PD739_tyr322	Clade3	Cl2	Unaffiliated		core	V. zaregamsianum	PD739	PD739_Chr7	2895594	2895993	+	77
PD739_g11354.t1	Prometheus	Pr1	Unaffiliated		core	V. zaregamsianum	PD739	PD739_UnplacedScaffolds	102064	103032	+	292
PD736_g2737.t1_g2738.t1_g2738.t2_g2739.t1	Phoenix	Ph4	Unaffiliated		AGR	V. zaregamsianum	PD736	PD736_scaffold10.1	1250213	1252543	+	593
PD736_g4121.t1	Enterprise	En3	Unaffiliated		AGR	V. zaregamsianum	PD736	PD736_scaffold15.1	661877	664484	+	1038
PD736_tyr298	Galactica	Ga1	Unaffiliated		AGR	V. zaregamsianum	PD736	PD736_scaffold18.1	675699	677433	+	628
PD736_g5486.t1	Clade3	Cl2	Unaffiliated		AGR	V. zaregamsianum	PD736	PD736_scaffold2.1	1859741	1860366	+	136
PD736_g5913.t1	Galactica	Ga2	Unaffiliated		AGR	V. zaregamsianum	PD736	PD736_scaffold20.1	41812	44467	-	537
PD736_tyr301	Prometheus	Pr3	Unaffiliated		AGR	V. zaregamsianum	PD736	PD736_scaffold20.1	485157	485414	+	48
PD736_g6071.t1_g6072.t1	Phoenix	Ph1	Unaffiliated		AGR	V. zaregamsianum	PD736	PD736_scaffold20.1	614937	617051	+	649
PD736_g6072.t1	Phoenix	Ph1	Unaffiliated		core	V. zaregamsianum	PD736	PD736_scaffold20.1	618428	619846	+	597
PD736_g6801.t1	Prometheus	Pr4	Unaffiliated		AGR	V. zaregamsianum	PD736	PD736_scaffold26.1	54755	56654	-	533
PD736_g6852.t1	Phoenix	Ph1	Unaffiliated		AGR	V. zaregamsianum	PD736	PD736_scaffold29.1	59317	60838	-	605
PD736_g7699.t1_g7699.t2	Phoenix	Ph1	Unaffiliated		AGR	V. zaregamsianum	PD736	PD736_scaffold39.1	9735	12563	+	879
PD736_g8414.t1	Prometheus	Pr1	Unaffiliated		AGR	V. zaregamsianum	PD736	PD736_scaffold40.1	12494	13462	+	292
PD736_g8416.t1	Phoenix	Ph1	Unaffiliated		AGR	V. zaregamsianum	PD736	PD736_scaffold43.1	6060	6888	+	364
PD747_g5433.t1	Serenity	Se1	Unaffiliated		AGR	V. albo-atrum	PD747	PD747_Chr3	3674300	3676320	+	1240
PD747_g7333.t1	Phoenix	Ph1	Unaffiliated		AGR	V. albo-atrum	PD747	PD747_Chr5	903289	905817	+	941
PD670_g3066.t1_g3066.t2_g3066.t3	Serenity	Se1	other Starship region		AGR	V. albo-atrum	PD670	PD670_scaffold16.1	280945	282965	+	1239
PD670_tyr284	Arwing	Ar3	Starship (captain)	Ar3h3_PD670	AGR	V. albo-atrum	PD670	PD670_scaffold2.1	1284321	1286692	-	901
PD670_g4772.t1	Phoenix	Ph1	Unaffiliated		AGR	V. albo-atrum	PD670	PD670_scaffold2.1	5200154	5202682	-	941
PD670_tyr290	Prometheus	Pr6	Unaffiliated		AGR	V. albo-atrum	PD670	PD670_scaffold23.1	44306	44482	-	48
PD670_g6759.t1_g6759.t2_g6759.t3	Serenity	Se1	Unaffiliated		AGR	V. albo-atrum	PD670	PD670_scaffold36.1	1	1667	-	1006
PD670_g7750.t1	Galactica	Ga2	Unaffiliated		AGR	V. albo-atrum	PD670	PD670_scaffold5.1	86672	89078	-	486
PD670_g9699.t1_g9699.t2	Enterprise	En1	Unaffiliated		AGR	V. albo-atrum	PD670	PD670_scaffold7.1	1111881	1114499	+	896

## Sheet: Data 5
Supplementary Data 5. Coordinates of Starship regions in Verticillium genomes.
Species	Strain ID	Contig ID	Start	End
V. dahliae	GF1207	GF1207_tig00000001	7830821	7840781
V. dahliae	GF1207	GF1207_tig00000008	1	19280
V. dahliae	GF1207	GF1207_tig00000008	21804	36444
V. dahliae	GF1207	GF1207_tig00000008	42665	64941
V. dahliae	GF1207	GF1207_tig00000008	77455	98083
V. dahliae	GF1207	GF1207_tig00000014	1	42739
V. dahliae	GF1207	GF1207_tig00000016	408929	434787
V. dahliae	GF1207	GF1207_tig00000019	43	17223
V. dahliae	GF1207	GF1207_tig00000019	29907	49445
V. dahliae	GF1207	GF1207_tig00000019	57021	79032
V. dahliae	GF1207	GF1207_tig00000019	79465	102432
V. dahliae	GF1207	GF1207_tig00000019	108774	147103
V. dahliae	GF1207	GF1207_tig00000019	147131	180061
V. dahliae	GF1207	GF1207_tig00000019	188044	263000
V. dahliae	GF1207	GF1207_tig00000063	1031391	1139071
V. dahliae	GF1207	GF1207_tig00000064	1	29642
V. dahliae	GF1207	GF1207_tig00000064	38432	54671
V. dahliae	GF1207	GF1207_tig00000064	55143	114702
V. dahliae	GF1207	GF1207_tig00000064	115197	324964
V. dahliae	Gf-Ca2	Gf-Ca2_tig00000001	8757372	8767380
V. dahliae	Gf-Ca2	Gf-Ca2_tig00000004	1	25910
V. dahliae	Gf-Ca2	Gf-Ca2_tig00000004	34703	50948
V. dahliae	Gf-Ca2	Gf-Ca2_tig00000004	51420	110994
V. dahliae	Gf-Ca2	Gf-Ca2_tig00000004	111489	131530
V. dahliae	Gf-Ca2	Gf-Ca2_tig00000005	1	27434
V. dahliae	Gf-Ca2	Gf-Ca2_tig00000005	35395	62757
V. dahliae	Gf-Ca2	Gf-Ca2_tig00000006	1	68682
V. dahliae	Gf-Ca2	Gf-Ca2_tig00000006	69171	98757
V. dahliae	Gf-Ca2	Gf-Ca2_tig00000007	2444915	2551224
V. dahliae	Gf-Ca2	Gf-Ca2_tig00000009	920987	963761
V. dahliae	Gf-Ca2	Gf-Ca2_tig00000012	2	25821
V. dahliae	Gf-Ca2	Gf-Ca2_tig00000028	3635928	3677372
V. dahliae	Gf-Ca2	Gf-Ca2_tig00000029	1	38759
V. dahliae	Gf-Ca2	Gf-Ca2_tig00000030	1	29066
V. dahliae	Gf-Ca2	Gf-Ca2_tig00000030	29234	46424
V. dahliae	Gf-Ca2	Gf-Ca2_tig00000030	59109	78650
V. dahliae	Gf-Ca2	Gf-Ca2_tig00000030	86233	108276
V. dahliae	Gf-Ca2	Gf-Ca2_tig00000030	108709	131683
V. dahliae	Gf-Ca2	Gf-Ca2_tig00000030	138033	209551
V. dahliae	Gf-Ca2	Gf-Ca2_tig00000030	217510	408467
V. dahliae	Gf-Ca2	Gf-Ca2_tig00000030	410994	425539
V. dahliae	Gf-Ca2	Gf-Ca2_tig00000030	431762	454043
V. dahliae	Gf-Ca2	Gf-Ca2_tig00000030	466564	507227
V. dahliae	Gf-Ca2	Gf-Ca2_tig00000031	2212	77367
V. dahliae	TO22	TO22_JACORB010000001.1	7830744	7840782
V. dahliae	TO22	TO22_JACORB010000005.1	17	11765
V. dahliae	TO22	TO22_JACORB010000009.1	3	45797
V. dahliae	TO22	TO22_JACORB010000010.1	1882	22744
V. dahliae	TO22	TO22_JACORB010000011.1	19	19579
V. dahliae	TO22	TO22_JACORB010000012.1	681	14576
V. dahliae	TO22	TO22_JACORB010000012.1	27127	49469
V. dahliae	TO22	TO22_JACORB010000012.1	55717	70385
V. dahliae	TO22	TO22_JACORB010000012.1	72917	100858
V. dahliae	TO22	TO22_JACORB010000012.1	109678	125957
V. dahliae	TO22	TO22_JACORB010000012.1	126431	328232
V. dahliae	TO22	TO22_JACORB010000012.1	340960	360593
V. dahliae	TO22	TO22_JACORB010000012.1	368190	390294
V. dahliae	TO22	TO22_JACORB010000012.1	390728	413758
V. dahliae	TO22	TO22_JACORB010000012.1	420134	491787
V. dahliae	TO22	TO22_JACORB010000012.1	499796	560678
V. dahliae	TO22	TO22_JACORB010000013.1	1	90683
V. dahliae	TO22	TO22_JACORB010000014.1	1	75419
V. dahliae	VdLs16	VdLs16_JABBIU010000010.1	19	12038
V. dahliae	VdLs16	VdLs16_JABBIU010000011.1	13	92688
V. dahliae	VdLs16	VdLs16_JABBIU010000015.1	2	209755
V. dahliae	VdLs16	VdLs16_JABBIU010000017.1	1	50807
V. dahliae	VdLs16	VdLs16_MU047872.1	1	41609
V. dahliae	VdLs16	VdLs16_MU047872.1	47985	71015
V. dahliae	VdLs16	VdLs16_MU047872.1	71497	93553
V. dahliae	VdLs16	VdLs16_MU047872.1	101150	192935
V. dahliae	VdLs16	VdLs16_MU047873.1	1	185489
V. dahliae	VdLs16	VdLs16_MU047874.1	6087	21765
V. dahliae	VdLs16	VdLs16_MU047874.1	38633	98459
V. dahliae	VdLs16	VdLs16_MU047874.1	98933	115216
V. dahliae	VdLs16	VdLs16_MU047874.1	124035	151984
V. dahliae	VdLs16	VdLs16_MU047874.1	154516	169195
V. dahliae	VdLs16	VdLs16_MU047874.1	175443	197786
V. dahliae	VdLs16	VdLs16_MU047874.1	210338	228676
V. dahliae	VdLs16	VdLs16_MU047874.1	228958	269769
V. dahliae	Ud1-4-1	Ud1-4-1_JACOQZ010000001.1	2850	12888
V. dahliae	Ud1-4-1	Ud1-4-1_JACOQZ010000003.1	3652523	3707975
V. dahliae	Ud1-4-1	Ud1-4-1_JACOQZ010000004.1	1	175771
V. dahliae	Ud1-4-1	Ud1-4-1_JACOQZ010000004.1	183758	255452
V. dahliae	Ud1-4-1	Ud1-4-1_JACOQZ010000004.1	261828	284858
V. dahliae	Ud1-4-1	Ud1-4-1_JACOQZ010000004.1	285340	307396
V. dahliae	Ud1-4-1	Ud1-4-1_JACOQZ010000004.1	314993	334627
V. dahliae	Ud1-4-1	Ud1-4-1_JACOQZ010000004.1	347362	364693
V. dahliae	Ud1-4-1	Ud1-4-1_JACOQZ010000004.1	364982	381180
V. dahliae	Ud1-4-1	Ud1-4-1_JACOQZ010000009.1	2458247	2472245
V. dahliae	Ud1-4-1	Ud1-4-1_JACOQZ010000010.1	1	24468
V. dahliae	Ud1-4-1	Ud1-4-1_JACOQZ010000012.1	153	41148
V. dahliae	Ud1-4-1	Ud1-4-1_JACOQZ010000013.1	1	46691
V. dahliae	Ud1-4-1	Ud1-4-1_JACOQZ010000013.1	47183	106866
V. dahliae	Ud1-4-1	Ud1-4-1_JACOQZ010000013.1	107340	123625
V. dahliae	Ud1-4-1	Ud1-4-1_JACOQZ010000013.1	132448	160400
V. dahliae	Ud1-4-1	Ud1-4-1_JACOQZ010000013.1	162932	177613
V. dahliae	Ud1-4-1	Ud1-4-1_JACOQZ010000013.1	183861	206204
V. dahliae	Ud1-4-1	Ud1-4-1_JACOQZ010000013.1	218756	241293
V. dahliae	Ud1-4-1	Ud1-4-1_JACOQZ010000015.1	1	73663
V. dahliae	Ud1-4-1	Ud1-4-1_JACOQZ010000017.1	1	17726
V. dahliae	VdC07	VdC07_JAHAWK010000022.1	273188	779963
V. dahliae	VdC07	VdC07_JAHAWK010000023.1	2814729	2824742
V. dahliae	VdB09	VdB09_JAGYYD010000007.1	692380	733279
V. dahliae	VdB09	VdB09_JAGYYD010000015.1	1768611	2376279
V. dahliae	DK045	DK045_JAWIIH010000007.1	1	105007
V. dahliae	DK045	DK045_JAWIIH010000007.1	108562	175172
V. dahliae	DK045	DK045_JAWIIH010000007.1	2230719	2271673
V. dahliae	DK045	DK045_JAWIIH010000009.1	747428	927480
V. dahliae	DK045	DK045_JAWIIH010000010.1	1	21705
V. dahliae	DK045	DK045_JAWIIH010000011.1	1	22390
V. dahliae	DK045	DK045_JAWIIH010000012.1	4	160577
V. dahliae	DK045	DK045_JAWIIH010000012.1	160791	246374
V. dahliae	DK045	DK045_JAWIIH010000013.1	13	146492
V. dahliae	VT-2A	VT-2A_tig00000007	903159	1449980
V. dahliae	CBS385.49	CBS385.49_tig00000003	918213	1465525
V. dahliae	GF1192	GF1192_JACOQX010000009.1	2527028	3076028
V. dahliae	HoMCLT	HoMCLT_JACORC010000004.1	921726	1470700
V. dahliae	GF1300	GF1300_JACOQY010000003.1	2527180	3076126
V. dahliae	Gf-Cb5	Gf-Cb5_JACORA010000014.1	942753	1484567
V. dahliae	Gf-Cb5	Gf-Cb5_JACORA010000015.1	431051	846219
V. dahliae	JR2	JR2_2	2876672	3003727
V. dahliae	JR2	JR2_2	3121585	3620790
V. dahliae	JR2	JR2_4	937731	1479711
V. dahliae	JR2	JR2_5	561859	1061596
V. dahliae	JR2	JR2_5	3423623	3508582
V. dahliae	JR2	JR2_5	3527385	3697262
V. dahliae	12008	12008_MPSH01000001.1	1912720	2438101
V. dahliae	12008	12008_MPSH01000004.1	1230239	1309677
V. dahliae	12008	12008_MPSH01000004.1	1335712	1387522
V. dahliae	12008	12008_MPSH01000010.1	1	61876
V. dahliae	12008	12008_MPSH01000027.1	1	27491
V. dahliae	12008	12008_MPSH01000049.1	103196	199125
V. dahliae	12008	12008_MPSH01000054.1	1	179922
V. dahliae	12008	12008_MPSH01000065.1	1	90222
V. dahliae	12008	12008_MPSH01000068.1	1	78826
V. dahliae	12008	12008_MPSH01000069.1	1	66275
V. dahliae	12008	12008_MPSH01000071.1	22735	51088
V. dahliae	12008	12008_MPSH01000072.1	1	12698
V. dahliae	12008	12008_MPSH01000077.1	1	38713
V. dahliae	12008	12008_MPSH01000093.1	1	24670
V. dahliae	MPI-CAGE	MPI-CAGE_JAHEWJ010000002.1	1833780	2101158
V. dahliae	MPI-CAGE	MPI-CAGE_JAHEWJ010000004.1	641600	1125446
V. dahliae	MPI-CAGE	MPI-CAGE_JAHEWJ010000004.1	1248887	1375708
V. dahliae	MPI-CAGE	MPI-CAGE_JAHEWJ010000011.1	915635	1466374
V. dahliae	MPI-CAGE	MPI-CAGE_JAHEWJ010000064.1	1	47120
V. dahliae	MPI-CAGE	MPI-CAGE_JAHEWJ010000112.1	1	17408
V. dahliae	VdLs17	VdLs17_CP010982.1	1897431	1908043
V. dahliae	VdLs17	VdLs17_CP010982.1	2292334	2327352
V. dahliae	VdLs17	VdLs17_CP010982.1	2332773	2364663
V. dahliae	VdLs17	VdLs17_CP010982.1	2366216	2473513
V. dahliae	VdLs17	VdLs17_CP010982.1	2482270	2508092
V. dahliae	VdLs17	VdLs17_CP010982.1	2553382	2565131
V. dahliae	VdLs17	VdLs17_CP010983.1	309322	400303
V. dahliae	VdLs17	VdLs17_CP010983.1	400305	453595
V. dahliae	VdLs17	VdLs17_CP010983.1	476371	490330
V. dahliae	VdLs17	VdLs17_CP010983.1	502996	590222
V. dahliae	VdLs17	VdLs17_CP010983.1	3066185	3112992
V. dahliae	VdLs17	VdLs17_CP010983.1	3112994	3189099
V. dahliae	VdLs17	VdLs17_CP010983.1	3189208	3234742
V. dahliae	VdLs17	VdLs17_CP010983.1	3239651	3319527
V. dahliae	VdLs17	VdLs17_CP010983.1	3335089	3365952
V. dahliae	VdLs17	VdLs17_CP010983.1	3458187	3544091
V. dahliae	VdLs17	VdLs17_CP010983.1	3554931	3591432
V. dahliae	VdLs17	VdLs17_CP010983.1	3660398	3683745
V. dahliae	VdLs17	VdLs17_CP010983.1	3696000	3763195
V. dahliae	XJ511	XJ511_WJDV01000001.1	1	22964
V. dahliae	XJ511	XJ511_WJDV01000001.1	28838	282909
V. dahliae	XJ511	XJ511_WJDV01000002.1	1	12833
V. dahliae	XJ511	XJ511_WJDV01000002.1	22472	132699
V. dahliae	XJ511	XJ511_WJDV01000002.1	138569	232402
V. dahliae	XJ511	XJ511_WJDV01000002.1	245123	412889
V. dahliae	XJ511	XJ511_WJDV01000002.1	414670	436179
V. dahliae	XJ511	XJ511_WJDV01000002.1	452987	583328
V. dahliae	XJ511	XJ511_WJDV01000004.1	1	100819
V. dahliae	XJ511	XJ511_WJDV01000005.1	1	22892
V. dahliae	XJ511	XJ511_WJDV01000005.1	24087	186249
V. dahliae	XJ511	XJ511_WJDV01000011.1	559653	581780
V. dahliae	S023	S023_JADFUJ010000002.1	1687949	1737840
V. dahliae	S023	S023_JADFUJ010000002.1	1849259	1860561
V. dahliae	S023	S023_JADFUJ010000002.1	2186788	2204158
V. dahliae	S023	S023_JADFUJ010000002.1	2205124	2228292
V. dahliae	S023	S023_JADFUJ010000002.1	2251427	2265034
V. dahliae	S023	S023_JADFUJ010000009.1	46062	671137
V. dahliae	V13	V13_tig00000051	44429	114894
V. dahliae	V13	V13_tig00000051	180729	193381
V. dahliae	HoMCF	HoMCF_tig00000026	5011	26458
V. dahliae	HoMCF	HoMCF_tig00000061	3883	21761
V. dahliae	HoMCF	HoMCF_tig00000067	239853	254981
V. dahliae	HoMCF	HoMCF_tig00000078	27868	46760
V. dahliae	HoMCF	HoMCF_tig00000113	1	55340
V. dahliae	HoMCF	HoMCF_tig00000119	1	34109
V. dahliae	HoMCF	HoMCF_tig00000120	1	17083
V. dahliae	HoMCF	HoMCF_tig00000124	1	11565
V. dahliae	HoMCF	HoMCF_tig00000125	1	86262
V. dahliae	HoMCF	HoMCF_tig00000126	1	20624
V. dahliae	HoMCF	HoMCF_tig00000129	1	41595
V. dahliae	HoMCF	HoMCF_tig00000179	16090	65826
V. dahliae	HoMCF	HoMCF_tig00000181	1	11266
V. dahliae	HoMCF	HoMCF_tig00000183	1	11375
V. dahliae	HoMCF	HoMCF_tig00000207	10575	22039
V. dahliae	HoMCF	HoMCF_tig00000207	22814	36361
V. dahliae	HoMCF	HoMCF_tig00000207	37909	58067
V. dahliae	HoMCF	HoMCF_tig00000207	100582	110999
V. dahliae	HoMCF	HoMCF_tig00000208	3876	15541
V. dahliae	HoMCF	HoMCF_tig00000209	13026	25419
V. dahliae	HoMCF	HoMCF_tig00000213	14787	32067
V. dahliae	HoMCF	HoMCF_tig00000213	33028	56100
V. dahliae	Vd-R1	Vd-R1_tig00000012	1	43841
V. dahliae	Vd-R1	Vd-R1_tig00000013	1	21047
V. dahliae	Vd-R1	Vd-R1_tig00000013	29436	40025
V. dahliae	Vd-R1	Vd-R1_tig00000035	6904003	6921310
V. dahliae	Vd-R1	Vd-R1_tig00000035	6926849	6950440
V. dahliae	Vd-R1	Vd-R1_tig00000036	10000	23388
V. dahliae	Vd-R1	Vd-R1_tig00000037	8871	22885
V. dahliae	Vd-R1	Vd-R1_tig00000038	6807	35227
V. dahliae	Vd-R1	Vd-R1_tig00000039	12169	27508
V. dahliae	Vd-R1	Vd-R1_tig00000040	10296	46083
V. dahliae	Vd-R1	Vd-R1_tig00000040	46456	68620
V. dahliae	Vd-R1	Vd-R1_tig00000040	68621	97778
V. dahliae	Vd-R1	Vd-R1_tig00000040	124050	136253
V. dahliae	Vd-R1	Vd-R1_tig00000040	140528	151190
V. dahliae	Vd-R1	Vd-R1_tig00000041	2469	21405
V. dahliae	Vd-R1	Vd-R1_tig00000041	21471	33849
V. dahliae	Vd-R1	Vd-R1_tig00000041	34336	45714
V. dahliae	Vd-R1	Vd-R1_tig00000041	46577	311190
V. dahliae	Vd-R1	Vd-R1_tig00000041	835741	855451
V. dahliae	Vd-R1	Vd-R1_tig00000041	856450	882477
V. dahliae	Vd-R1	Vd-R1_tig00000041	910202	924797
V. dahliae	Vd-R1	Vd-R1_tig00000042	833169	856076
V. dahliae	Vd-R1	Vd-R1_tig00000043	2225	136979
V. dahliae	Vd-653	Vd-653_tig00000017	1	24030
V. dahliae	Vd-653	Vd-653_tig00000017	28340	38919
V. dahliae	Vd-653	Vd-653_tig00000059	286500	306177
V. dahliae	Vd-653	Vd-653_tig00000059	307172	333106
V. dahliae	Vd-653	Vd-653_tig00000102	7146	35235
V. dahliae	Vd-653	Vd-653_tig00000109	1	39571
V. dahliae	Vd-653	Vd-653_tig00000117	1	44443
V. dahliae	Vd-653	Vd-653_tig00000181	25830	289691
V. dahliae	Vd-653	Vd-653_tig00000181	290549	301887
V. dahliae	Vd-653	Vd-653_tig00000181	302363	326076
V. dahliae	Vd-653	Vd-653_tig00000181	334217	344854
V. dahliae	Vd-653	Vd-653_tig00000181	349118	361284
V. dahliae	Vd-653	Vd-653_tig00000181	387517	416612
V. dahliae	Vd-653	Vd-653_tig00000181	416613	438768
V. dahliae	Vd-653	Vd-653_tig00000181	439142	470477
V. dahliae	Vd-653	Vd-653_tig00000182	1	31310
V. dahliae	Vd-653	Vd-653_tig00000183	20554	44024
V. dahliae	Vd-653	Vd-653_tig00000183	49563	66811
V. dahliae	Vd-653	Vd-653_tig00000194	33420	56228
V. dahliae	Vd-H5	Vd-H5_tig00000001	7009321	7026578
V. dahliae	Vd-H5	Vd-H5_tig00000001	7032120	7055653
V. dahliae	Vd-H5	Vd-H5_tig00000001	7069049	7103645
V. dahliae	Vd-H5	Vd-H5_tig00000001	7107970	7118561
V. dahliae	Vd-H5	Vd-H5_tig00000001	7131735	7142143
V. dahliae	Vd-H5	Vd-H5_tig00000002	1	42236
V. dahliae	Vd-H5	Vd-H5_tig00000026	477173	621839
V. dahliae	Vd-H5	Vd-H5_tig00000026	622343	633716
V. dahliae	Vd-H5	Vd-H5_tig00000026	634578	877856
V. dahliae	Vd-H5	Vd-H5_tig00000027	1	39057
V. dahliae	Vd-H5	Vd-H5_tig00000027	564451	584192
V. dahliae	Vd-H5	Vd-H5_tig00000027	585185	611215
V. dahliae	Vd-H5	Vd-H5_tig00000027	638945	674737
V. dahliae	Vd-H5	Vd-H5_tig00000027	675109	697271
V. dahliae	Vd-H5	Vd-H5_tig00000027	697272	726439
V. dahliae	Vd-H5	Vd-H5_tig00000027	752685	764884
V. dahliae	Vd-H5	Vd-H5_tig00000027	769149	779800
V. dahliae	Vd-H5	Vd-H5_tig00000027	829073	851970
V. dahliae	85S	85S_PRLJ01000001.1	943186	1066654
V. dahliae	85S	85S_PRLJ01000002.1	543890	555960
V. dahliae	85S	85S_PRLJ01000002.1	598086	616493
V. dahliae	85S	85S_PRLJ01000002.1	704997	717776
V. dahliae	85S	85S_PRLJ01000010.1	952993	971468
V. dahliae	85S	85S_PRLJ01000011.1	1	122510
V. dahliae	85S	85S_PRLJ01000013.1	65935	88926
V. dahliae	85S	85S_PRLJ01000013.1	149195	231423
V. dahliae	85S	85S_PRLJ01000013.1	232550	292607
V. dahliae	85S	85S_PRLJ01000017.1	1	15567
V. dahliae	85S	85S_PRLJ01000017.1	22741	58625
V. dahliae	85S	85S_PRLJ01000021.1	1	15480
V. dahliae	85S	85S_PRLJ01000023.1	1	28425
V. dahliae	DAR83175	DAR83175_JAKCXF010000010.1	59134	77136
V. dahliae	DAR83175	DAR83175_JAKCXF010000010.1	137315	154484
V. dahliae	DAR83175	DAR83175_JAKCXF010000011.1	1774736	1907683
V. dahliae	DAR83175	DAR83175_JAKCXF010000016.1	564203	590828
V. dahliae	DAR83175	DAR83175_JAKCXF010000016.1	596575	623405
V. dahliae	DAR83175	DAR83175_JAKCXF010000016.1	625149	643808
V. dahliae	DAR83175	DAR83175_JAKCXF010000016.1	649364	660390
V. dahliae	DAR83175	DAR83175_JAKCXF010000016.1	691948	713302
V. dahliae	DAR83175	DAR83175_JAKCXF010000016.1	715067	730164
V. dahliae	DAR83175	DAR83175_JAKCXF010000016.1	733479	763040
V. dahliae	DAR83175	DAR83175_JAKCXF010000016.1	763048	774598
V. dahliae	DAR83175	DAR83175_JAKCXF010000016.1	785409	795819
V. dahliae	DAR83175	DAR83175_JAKCXF010000016.1	811401	824174
V. dahliae	DAR83175	DAR83175_JAKCXF010000016.1	853543	863621
V. dahliae	DAR83175	DAR83175_JAKCXF010000016.1	867917	886629
V. dahliae	DAR83175	DAR83175_JAKCXF010000018.1	898132	1082687
V. dahliae	DAR83175	DAR83175_JAKCXF010000019.1	1331	249377
V. dahliae	DAR83175	DAR83175_JAKCXF010000020.1	1	14112
V. dahliae	DAR83138	DAR83138_JAKCXJ010000003.1	35366	52615
V. dahliae	DAR83138	DAR83138_JAKCXJ010000004.1	33916	51931
V. dahliae	DAR83138	DAR83138_JAKCXJ010000004.1	112118	129287
V. dahliae	DAR83138	DAR83138_JAKCXJ010000005.1	1775745	1883285
V. dahliae	DAR83138	DAR83138_JAKCXJ010000006.1	3271516	3308796
V. dahliae	DAR83138	DAR83138_JAKCXJ010000008.1	563145	589769
V. dahliae	DAR83138	DAR83138_JAKCXJ010000008.1	595520	622341
V. dahliae	DAR83138	DAR83138_JAKCXJ010000008.1	624084	642751
V. dahliae	DAR83138	DAR83138_JAKCXJ010000008.1	648303	659329
V. dahliae	DAR83138	DAR83138_JAKCXJ010000008.1	690898	712256
V. dahliae	DAR83138	DAR83138_JAKCXJ010000008.1	714022	729121
V. dahliae	DAR83138	DAR83138_JAKCXJ010000008.1	732432	761998
V. dahliae	DAR83138	DAR83138_JAKCXJ010000008.1	762006	773557
V. dahliae	DAR83138	DAR83138_JAKCXJ010000008.1	784367	794784
V. dahliae	DAR83138	DAR83138_JAKCXJ010000008.1	810369	823149
V. dahliae	DAR83138	DAR83138_JAKCXJ010000008.1	852521	862600
V. dahliae	DAR83138	DAR83138_JAKCXJ010000008.1	866896	885646
V. dahliae	DAR83138	DAR83138_JAKCXJ010000008.1	3116643	3581480
V. dahliae	DAR83138	DAR83138_JAKCXJ010000014.1	1	12565
V. dahliae	DAR83138	DAR83138_JAKCXJ010000014.1	12566	37570
V. dahliae	DAR82592	DAR82592_JAKCXG010000005.1	282690	300283
V. dahliae	DAR82592	DAR82592_JAKCXG010000005.1	360404	377555
V. dahliae	DAR82592	DAR82592_JAKCXG010000009.1	767739	900669
V. dahliae	DAR82592	DAR82592_JAKCXG010000013.1	560565	587155
V. dahliae	DAR82592	DAR82592_JAKCXG010000013.1	592897	619637
V. dahliae	DAR82592	DAR82592_JAKCXG010000013.1	621378	640027
V. dahliae	DAR82592	DAR82592_JAKCXG010000013.1	645571	656580
V. dahliae	DAR82592	DAR82592_JAKCXG010000013.1	688089	709412
V. dahliae	DAR82592	DAR82592_JAKCXG010000013.1	711176	726246
V. dahliae	DAR82592	DAR82592_JAKCXG010000013.1	729545	759072
V. dahliae	DAR82592	DAR82592_JAKCXG010000013.1	759080	770616
V. dahliae	DAR82592	DAR82592_JAKCXG010000013.1	781414	791808
V. dahliae	DAR82592	DAR82592_JAKCXG010000013.1	807300	820062
V. dahliae	DAR82592	DAR82592_JAKCXG010000013.1	849400	859461
V. dahliae	DAR82592	DAR82592_JAKCXG010000013.1	863751	882473
V. dahliae	DAR82592	DAR82592_JAKCXG010000013.1	3109265	3574384
V. dahliae	DAR83143	DAR83143_JAKCXK010000001.1	3357125	3375140
V. dahliae	DAR83143	DAR83143_JAKCXK010000001.1	3435329	3452497
V. dahliae	DAR83143	DAR83143_JAKCXK010000003.1	1775532	1908661
V. dahliae	DAR83143	DAR83143_JAKCXK010000006.1	9124	30493
V. dahliae	DAR83143	DAR83143_JAKCXK010000006.1	32259	47364
V. dahliae	DAR83143	DAR83143_JAKCXK010000006.1	50680	80247
V. dahliae	DAR83143	DAR83143_JAKCXK010000006.1	80255	91816
V. dahliae	DAR83143	DAR83143_JAKCXK010000006.1	102626	113039
V. dahliae	DAR83143	DAR83143_JAKCXK010000006.1	121712	134498
V. dahliae	DAR83143	DAR83143_JAKCXK010000006.1	163884	173956
V. dahliae	DAR83143	DAR83143_JAKCXK010000006.1	178252	196996
V. dahliae	DAR83143	DAR83143_JAKCXK010000006.1	2429389	2548277
V. dahliae	DAR83143	DAR83143_JAKCXK010000007.1	1	98272
V. dahliae	DAR83143	DAR83143_JAKCXK010000008.1	1	271648
V. dahliae	DAR83143	DAR83143_JAKCXK010000014.1	564618	591245
V. dahliae	DAR83143	DAR83143_JAKCXK010000014.1	596993	623825
V. dahliae	DAR83143	DAR83143_JAKCXK010000014.1	625565	644236
V. dahliae	DAR83143	DAR83143_JAKCXK010000014.1	649788	660815
V. dahliae	DAR83143	DAR83143_JAKCXK010000019.1	2	37378
V. dahliae	XJ592	XJ592_WJDY01000002.1	957817	974992
V. dahliae	XJ592	XJ592_WJDY01000002.1	1035215	1053237
V. dahliae	XJ592	XJ592_WJDY01000004.1	2165056	2260997
V. dahliae	XJ592	XJ592_WJDY01000005.1	660542	715096
V. dahliae	XJ592	XJ592_WJDY01000008.1	1	146478
V. dahliae	XJ592	XJ592_WJDY01000009.1	118242	251488
V. dahliae	XJ592	XJ592_WJDY01000010.1	588490	610032
V. dahliae	XJ592	XJ592_WJDY01000011.1	1	277965
V. dahliae	XJ592	XJ592_WJDY01000011.1	285911	312559
V. dahliae	XJ592	XJ592_WJDY01000011.1	318310	345152
V. dahliae	XJ592	XJ592_WJDY01000011.1	346900	365604
V. dahliae	XJ592	XJ592_WJDY01000011.1	371159	382191
V. dahliae	XJ592	XJ592_WJDY01000011.1	413781	435169
V. dahliae	XJ592	XJ592_WJDY01000011.1	436935	452047
V. dahliae	XJ592	XJ592_WJDY01000011.1	455366	484949
V. dahliae	XJ592	XJ592_WJDY01000011.1	484957	496518
V. dahliae	XJ592	XJ592_WJDY01000011.1	507331	517763
V. dahliae	XJ592	XJ592_WJDY01000011.1	531661	544465
V. dahliae	XJ592	XJ592_WJDY01000011.1	573857	583942
V. dahliae	VD991	VD991_CP119262.1	3269349	3402633
V. dahliae	VD991	VD991_CP119263.1	3402356	3420381
V. dahliae	VD991	VD991_CP119263.1	3480589	3497743
V. dahliae	VD991	VD991_CP119264.1	588484	1054647
V. dahliae	VD991	VD991_CP119264.1	3279965	3290148
V. dahliae	VD991	VD991_CP119264.1	3295704	3308508
V. dahliae	VD991	VD991_CP119264.1	3322412	3332844
V. dahliae	VD991	VD991_CP119264.1	3343657	3355202
V. dahliae	VD991	VD991_CP119264.1	3355226	3384809
V. dahliae	VD991	VD991_CP119264.1	3388128	3403240
V. dahliae	VD991	VD991_CP119264.1	3405006	3426395
V. dahliae	VD991	VD991_CP119264.1	3457989	3469023
V. dahliae	VD991	VD991_CP119264.1	3483276	3521874
V. dahliae	VD991	VD991_CP119264.1	3527625	3554274
V. dahliae	VD991	VD991_CP119266.1	2165008	2260946
V. dahliae	VD991	VD991_CP119267.1	660264	714818
V. dahliae	CQ2	CQ2_Chr2	1778074	1911329
V. dahliae	CQ2	CQ2_Chr3	957623	974794
V. dahliae	CQ2	CQ2_Chr3	1035016	1053046
V. dahliae	CQ2	CQ2_Chr4	588500	1029595
V. dahliae	CQ2	CQ2_Chr4	3264593	3280942
V. dahliae	CQ2	CQ2_Chr4	3281935	3300259
V. dahliae	CQ2	CQ2_Chr4	3300262	3310345
V. dahliae	CQ2	CQ2_Chr4	3339732	3352535
V. dahliae	CQ2	CQ2_Chr4	3366436	3376866
V. dahliae	CQ2	CQ2_Chr4	3387678	3399215
V. dahliae	CQ2	CQ2_Chr4	3399239	3428815
V. dahliae	CQ2	CQ2_Chr4	3432131	3447238
V. dahliae	CQ2	CQ2_Chr4	3449003	3470389
V. dahliae	CQ2	CQ2_Chr4	3501977	3513010
V. dahliae	CQ2	CQ2_Chr4	3527260	3565840
V. dahliae	CQ2	CQ2_Chr4	3571591	3598235
V. dahliae	CQ2	CQ2_Chr6	1455346	1551275
V. dahliae	CQ2	CQ2_Chr7	660352	714767
V. dahliae	CQ2	CQ2_UnplacedScaffolds	48835	89933
V. dahliae	CQ2	CQ2_UnplacedScaffolds	91519	106741
V. dahliae	I1V	I1V_tig00000024	393205	410143
V. dahliae	I1V	I1V_tig00000024	410217	423664
V. dahliae	I1V	I1V_tig00000025	1	13856
V. dahliae	I1V	I1V_tig00000029	1	120243
V. dahliae	I1V	I1V_tig00000038	246829	263957
V. dahliae	I1V	I1V_tig00000038	323873	341838
V. dahliae	I1V	I1V_tig00000121	2	12264
V. dahliae	I1V	I1V_tig00000176	1	14984
V. dahliae	I1V	I1V_tig00000190	1	21722
V. dahliae	I1V	I1V_tig00000194	1	35301
V. dahliae	I1V	I1V_tig00000212	1	298354
V. dahliae	I1V	I1V_tig00000213	1	58119
V. dahliae	I1V	I1V_tig00000214	1	14599
V. dahliae	I1V	I1V_tig00000214	14672	25363
V. dahliae	I1V	I1V_tig00000215	1	30330
V. dahliae	I1V	I1V_tig00000216	1	24033
V. dahliae	Vd39	Vd39_tig00000021	11903	40131
V. dahliae	Vd39	Vd39_tig00000022	673	11797
V. dahliae	Vd39	Vd39_tig00000035	1	74465
V. dahliae	Vd39	Vd39_tig00000036	661005	686427
V. dahliae	Vd39	Vd39_tig00000036	692252	707865
V. dahliae	Vd39	Vd39_tig00000043	90718	111198
V. dahliae	Vd39	Vd39_tig00000045	978	124116
V. dahliae	Vd39	Vd39_tig00000054	1	25289
V. dahliae	Vd39	Vd39_tig00000054	26009	47687
V. dahliae	Vd39	Vd39_tig00000056	1	10689
V. dahliae	Vd39	Vd39_tig00000059	1	22738
V. dahliae	Vd39	Vd39_tig00000060	1	10046
V. dahliae	Vd39	Vd39_tig00000061	1	16881
V. dahliae	Vd39	Vd39_tig00000099	6635	38497
V. dahliae	Vd39	Vd39_tig00000099	48133	73464
V. dahliae	Vd39	Vd39_tig00000101	42039	170339
V. dahliae	Vd39	Vd39_tig00000101	174247	193409
V. dahliae	Vd39	Vd39_tig00000102	1	60475
V. dahliae	Vd39	Vd39_tig00000102	74349	133372
V. dahliae	Vd39	Vd39_tig00000103	10153	49763
V. dahliae	Vd39	Vd39_tig00000104	213	56911
V. dahliae	S011	S011_JADFUI010000007.1	3684121	3737878
V. dahliae	S011	S011_JADFUI010000007.1	4257147	4268293
V. dahliae	S011	S011_JADFUI010000007.1	4360009	4411746
V. dahliae	S011	S011_JADFUI010000010.1	2495222	2510093
V. dahliae	S011	S011_JADFUI010000010.1	2518403	2538529
V. dahliae	S011	S011_JADFUI010000010.1	2555057	2590467
V. dahliae	S011	S011_JADFUI010000010.1	2731877	2796685
V. dahliae	S011	S011_JADFUI010000010.1	2917135	2941041
V. dahliae	S011	S011_JADFUI010000010.1	2943333	2983340
V. dahliae	S011	S011_JADFUI010000010.1	2983434	3001654
V. dahliae	S011	S011_JADFUI010000011.1	454022	470749
V. dahliae	S011	S011_JADFUI010000011.1	486171	510031
V. dahliae	S011	S011_JADFUI010000011.1	520418	555573
V. dahliae	S011	S011_JADFUI010000011.1	587656	612414
V. dahliae	S011	S011_JADFUI010000011.1	622977	650490
V. dahliae	S011	S011_JADFUI010000011.1	667508	703767
V. dahliae	S011	S011_JADFUI010000012.1	1	51078
V. dahliae	S011	S011_MU211481.1	2	37351
V. dahliae	S011	S011_MU211481.1	51771	88254
V. dahliae	S011	S011_MU211481.1	93950	103937
V. dahliae	S011	S011_MU211481.1	109491	124656
V. dahliae	S011	S011_MU211481.1	164014	181182
V. dahliae	S011	S011_MU211481.1	181807	193931
V. dahliae	S011	S011_MU211481.1	196466	218329
V. dahliae	S011	S011_MU211481.1	1182019	1239745
V. dahliae	S011	S011_MU211481.1	3891120	3978706
V. dahliae	S011	S011_MU211481.1	5804194	5829176
V. dahliae	S011	S011_MU211481.1	5829250	5846255
V. dahliae	S011	S011_MU211481.1	5861753	5872476
V. dahliae	S011	S011_MU211481.1	5903417	5927663
V. dahliae	S011	S011_MU211481.1	5933537	5953542
V. dahliae	S011	S011_MU211482.1	647216	674869
V. dahliae	S011	S011_MU211482.1	2809643	2821978
V. dahliae	S011	S011_MU211482.1	2822832	2911109
V. dahliae	S011	S011_MU211482.1	2947561	2959169
V. dahliae	S011	S011_MU211482.1	3023138	3033253
V. dahliae	S011	S011_MU211482.1	3060523	3072083
V. longisporum	PD589	PD589_Chr1	1138670	1156932
V. longisporum	PD589	PD589_Chr1	1173366	1206453
V. longisporum	PD589	PD589_Chr1	1212507	1255697
V. longisporum	PD589	PD589_Chr1	1256225	1283608
V. longisporum	PD589	PD589_Chr1	1289015	1318721
V. longisporum	PD589	PD589_Chr1	1341434	1355393
V. longisporum	PD589	PD589_Chr1	1357448	1371868
V. longisporum	PD589	PD589_Chr1	1380880	1399388
V. longisporum	PD589	PD589_Chr1	1442751	1453472
V. longisporum	PD589	PD589_Chr1	1468721	1494144
V. longisporum	PD589	PD589_Chr1	3224663	3280512
V. longisporum	PD589	PD589_Chr11	2301364	2312381
V. longisporum	PD589	PD589_Chr11	2364966	2381502
V. longisporum	PD589	PD589_Chr11	2381789	2394367
V. longisporum	PD589	PD589_Chr12	1902084	2313261
V. longisporum	PD589	PD589_Chr13	776473	792444
V. longisporum	PD589	PD589_Chr15	317952	337449
V. longisporum	PD589	PD589_Chr15	388822	409321
V. longisporum	PD589	PD589_Chr15	435222	448146
V. longisporum	PD589	PD589_Chr15	462950	473570
V. longisporum	PD589	PD589_Chr4	2785847	2796578
V. longisporum	PD589	PD589_Chr4	4503520	4517565
V. longisporum	PD589	PD589_Chr4	4550063	4582533
V. longisporum	PD589	PD589_Chr4	4685578	4697345
V. longisporum	PD589	PD589_Chr4	4697346	4718918
V. longisporum	PD589	PD589_Chr4	4947944	5024942
V. longisporum	PD589	PD589_Chr6	3906925	3927140
V. longisporum	PD589	PD589_Chr6	4443650	4472714
V. longisporum	PD589	PD589_Chr6	4477115	4498324
V. longisporum	PD589	PD589_Chr6	4502583	4547709
V. longisporum	PD589	PD589_Chr8	905294	939082
V. longisporum	PD589	PD589_Chr8	973793	986584
V. longisporum	PD589	PD589_UnplacedScaffolds	395277	436149
V. longisporum	PD589	PD589_UnplacedScaffolds	708519	735850
V. longisporum	VLB2	VLB2_Chr1	1332670	1346526
V. longisporum	VLB2	VLB2_Chr1	1347525	1365143
V. longisporum	VLB2	VLB2_Chr1	1373874	1386110
V. longisporum	VLB2	VLB2_Chr1	7119804	7147211
V. longisporum	VLB2	VLB2_Chr10	1632446	1706703
V. longisporum	VLB2	VLB2_Chr11	1685788	1716999
V. longisporum	VLB2	VLB2_Chr11	2087950	2110139
V. longisporum	VLB2	VLB2_Chr15	217109	275004
V. longisporum	VLB2	VLB2_Chr15	282581	297944
V. longisporum	VLB2	VLB2_Chr15	299377	310590
V. longisporum	VLB2	VLB2_Chr15	318428	340300
V. longisporum	VLB2	VLB2_Chr16	1433	12529
V. longisporum	VLB2	VLB2_Chr16	1221164	1231895
V. longisporum	VLB2	VLB2_Chr4	5116518	5569806
V. longisporum	VLB2	VLB2_Chr6	1549863	1561657
V. longisporum	VLB2	VLB2_Chr6	1561658	1583247
V. longisporum	VLB2	VLB2_Chr6	1584554	1599199
V. longisporum	VLB2	VLB2_Chr6	4169566	4458087
V. longisporum	VLB2	VLB2_Chr9	3714074	3727809
V. longisporum	VLB2	VLB2_UnplacedScaffolds	634191	644914
V. longisporum	VL20	VL20_Chr1	205066	352653
V. longisporum	VL20	VL20_Chr13	1546305	1568486
V. longisporum	VL20	VL20_Chr13	1601772	1612835
V. longisporum	VL20	VL20_Chr2	417902	431637
V. longisporum	VL20	VL20_Chr4	2515956	2547169
V. longisporum	VL20	VL20_Chr6	2718743	2848628
V. longisporum	VL20	VL20_Chr6	2849127	2968199
V. longisporum	VL20	VL20_Chr6	2982371	2998128
V. longisporum	VL20	VL20_Chr6	3772524	3783255
V. longisporum	VL20	VL20_Chr7	1651996	1732684
V. longisporum	VL20	VL20_Chr8	3304109	3317108
V. longisporum	VL20	VL20_UnplacedScaffolds	567340	580101
V. longisporum	VL20	VL20_UnplacedScaffolds	613486	625717
V. nonalfalfae	WCS072	WCS072_CP069138.1	3852901	4353169
V. nonalfalfae	WCS072	WCS072_CP069140.1	1160	14588
V. nonalfalfae	WCS072	WCS072_CP069142.1	977109	993468
V. nonalfalfae	T2	T2_Chr2	3819113	3925803
V. nonalfalfae	T2	T2_Chr2	3939305	3958619
V. nonalfalfae	T2	T2_Chr5	978037	994442
V. nonalfalfae	T2	T2_Chr8	1342095	1352027
V. nonalfalfae	T2	T2_Chr8	1402335	1438272
V. nonalfalfae	T2	T2_Chr8	1442218	1452320
V. nonalfalfae	T2	T2_Chr8	1454865	1468489
V. nonalfalfae	T2	T2_UnplacedScaffolds	604	11760
V. nonalfalfae	T2	T2_UnplacedScaffolds	25517	36643
V. nonalfalfae	T2	T2_UnplacedScaffolds	40663	52739
V. nonalfalfae	T2	T2_UnplacedScaffolds	54680	82257
V. nonalfalfae	T2	T2_UnplacedScaffolds	96569	212934
V. nonalfalfae	T2	T2_UnplacedScaffolds	222037	250977
V. nonalfalfae	T2	T2_UnplacedScaffolds	269881	280989
V. nonalfalfae	T2	T2_UnplacedScaffolds	285235	311335
V. nonalfalfae	T2	T2_UnplacedScaffolds	333400	343741
V. nonalfalfae	T2	T2_UnplacedScaffolds	344742	401774
V. nonalfalfae	T2	T2_UnplacedScaffolds	403361	429371
V. nonalfalfae	T2	T2_UnplacedScaffolds	1206495	1248522
V. nonalfalfae	T2	T2_UnplacedScaffolds	1254783	1291285
V. nonalfalfae	T2	T2_UnplacedScaffolds	1382677	1405876
V. nonalfalfae	T2	T2_UnplacedScaffolds	1480122	1498451
V. nonalfalfae	T2	T2_UnplacedScaffolds	1570810	1588871
V. nonalfalfae	CBS382.66	CBS382.66_CP069147.1	1145839	1663713
V. nonalfalfae	CBS382.66	CBS382.66_CP069148.1	4269579	4689568
V. nonalfalfae	CBS382.66	CBS382.66_CP069149.1	1174	14602
V. nonalfalfae	CBS382.66	CBS382.66_CP069151.1	977143	993502
V. alfalfae	PD683	PD683_Chr5	1	25666
V. alfalfae	PD683	PD683_Chr6	215725	228436
V. alfalfae	PD683	PD683_Chr7	2092637	2109000
V. alfalfae	PD683	PD683_UnplacedScaffolds	2685	44115
V. alfalfae	PD683	PD683_UnplacedScaffolds	49714	84575
V. alfalfae	PD683	PD683_UnplacedScaffolds	90147	228296
V. alfalfae	PD683	PD683_UnplacedScaffolds	228297	241605
V. alfalfae	PD683	PD683_UnplacedScaffolds	241836	256462
V. alfalfae	PD683	PD683_UnplacedScaffolds	284326	354872
V. alfalfae	PD683	PD683_UnplacedScaffolds	380758	436828
V. nubilum	397	397_Chr8	2465781	2478871
V. nubilum	397	397_Chr8	2616016	2641253
V. nubilum	397	397_UnplacedScaffolds	42854	55789
V. isaacii	PD660	PD660_scaffold3.1	85357	219163
V. isaacii	PD660	PD660_scaffold4.1	2458339	2468456
V. isaacii	PD660	PD660_scaffold5.1	508622	633865
V. isaacii	PD660	PD660_scaffold9.1	1012252	1148753
V. isaacii	PD618	PD618_Chr3	806094	854583
V. isaacii	PD618	PD618_Chr5	2441369	2580152
V. isaacii	PD618	PD618_Chr6	1666583	1741823
V. isaacii	VSO1	VSO1_scaffold20.1	32826	108359
V. isaacii	Vt305	Vt305_scaffold35.1	27496	90605
V. isaacii	Vt305	Vt305_scaffold7.1	706061	716129
V. isaacii	Vt305	Vt305_scaffold80.1	61471	73427
V. isaacii	Vt305	Vt305_scaffold82.1	35047	47951
V. isaacii	Vt305	Vt305_scaffold87.1	24795	37138
V. klebahnii	PD659	PD659_scaffold19.1	455408	529740
V. klebahnii	PD659	PD659_scaffold28.1	7938	22433
V. klebahnii	PD659	PD659_scaffold3.1	2152963	2162954
V. klebahnii	PD401	PD401_Chr4	341383	377599
V. klebahnii	PD401	PD401_Chr5	385909	471536
V. klebahnii	PD401	PD401_Chr5	503198	513738
V. klebahnii	PD401	PD401_Chr6	1916672	1928997
V. klebahnii	PD401	PD401_UnplacedScaffolds	248078	263732
V. tricorpus	PD593	PD593_Chr1	1001112	1374637
V. tricorpus	PD593	PD593_Chr6	3321367	3333710
V. tricorpus	MUCL9792	MUCL9792_JPET01000008.1	862733	903636
V. tricorpus	MUCL9792	MUCL9792_JPET01000008.1	918407	959440
V. tricorpus	MUCL9792	MUCL9792_JPET01000012.1	6220	23345
V. tricorpus	MUCL9792	MUCL9792_JPET01000013.1	155380	167723
V. tricorpus	MUCL9792	MUCL9792_JPET01000017.1	24639	43294
V. tricorpus	MUCL9792	MUCL9792_JPET01000018.1	1	21764
V. tricorpus	MUCL9792	MUCL9792_JPET01000018.1	21846	36687
V. tricorpus	MUCL9792	MUCL9792_JPET01000022.1	1	12602
V. zaregamsianum	PD739	PD739_Chr1	5084877	5229543
V. zaregamsianum	PD739	PD739_Chr3	4459972	4528010
V. zaregamsianum	PD739	PD739_Chr5	50789	72306
V. zaregamsianum	PD739	PD739_Chr5	72313	83363
V. zaregamsianum	PD739	PD739_Chr6	1159815	1176848
V. zaregamsianum	PD736	PD736_scaffold15.1	673691	698220
V. zaregamsianum	PD736	PD736_scaffold16.1	708632	721398
V. zaregamsianum	PD736	PD736_scaffold16.1	731632	741859
V. zaregamsianum	PD736	PD736_scaffold35.1	1	10997
V. zaregamsianum	PD736	PD736_scaffold4.1	2236597	2277447
V. zaregamsianum	PD736	PD736_scaffold4.1	2278459	2293371
V. zaregamsianum	PD736	PD736_scaffold4.1	2297609	2324865
V. albo-atrum	PD747	PD747_Chr3	3703038	3714973
V. albo-atrum	PD747	PD747_Chr3	3738309	3754321
V. albo-atrum	PD747	PD747_Chr3	3754327	3764545
V. albo-atrum	PD747	PD747_Chr3	3801894	3820248
V. albo-atrum	PD747	PD747_Chr3	3931194	3951490
V. albo-atrum	PD747	PD747_Chr3	3953163	3965624
V. albo-atrum	PD747	PD747_Chr3	4065587	4076257
V. albo-atrum	PD747	PD747_Chr3	4077367	4106948
V. albo-atrum	PD747	PD747_Chr5	1048022	1060365
V. albo-atrum	PD670	PD670_scaffold16.1	279804	295221
V. albo-atrum	PD670	PD670_scaffold18.1	12232	33688
V. albo-atrum	PD670	PD670_scaffold18.1	37604	53112
V. albo-atrum	PD670	PD670_scaffold2.1	1210136	1287500
V. albo-atrum	PD670	PD670_scaffold2.1	5047420	5059763
V. albo-atrum	PD670	PD670_scaffold30.1	16393	28602

## Sheet: Data 6
Supplementary Data 6. Coordinates of genomic compartments in Verticillium dahliae strains JR2 and VdLs17.
Chromosome ID	Start	End	Compartment	Length (bp)
JR2_1	1	1690000	core	1690000
JR2_1	1690001	1700000	other AGR	10000
JR2_1	1700001	2110000	core	410000
JR2_1	2110001	2120000	other AGR	10000
JR2_1	2120001	2920142	core	800142
JR2_1	2920143	3094179	centromere	174037
JR2_1	3094180	3720000	core	625821
JR2_1	3720001	3730000	other AGR	10000
JR2_1	3730001	5100000	core	1370000
JR2_1	5100001	5110000	other AGR	10000
JR2_1	5110001	6990000	core	1880000
JR2_1	6990001	7000000	other AGR	10000
JR2_1	7000001	7480000	core	480000
JR2_1	7480001	7510000	other AGR	30000
JR2_1	7510001	7650000	core	140000
JR2_1	7650001	7660000	other AGR	10000
JR2_1	7660001	7710000	core	50000
JR2_1	7710001	7720000	other AGR	10000
JR2_1	7720001	8680000	core	960000
JR2_1	8680001	8710000	other AGR	30000
JR2_1	8710001	8740000	core	30000
JR2_1	8740001	8750000	other AGR	10000
JR2_1	8750001	8990000	core	240000
JR2_1	8990001	9030000	other AGR	40000
JR2_1	9030001	9250000	core	220000
JR2_1	9250001	9270000	other AGR	20000
JR2_1	9270001	9275483	core	5483
JR2_2	1	10000	other AGR	10000
JR2_2	10001	110000	core	100000
JR2_2	110001	150000	other AGR	40000
JR2_2	150001	190000	core	40000
JR2_2	190001	200000	other AGR	10000
JR2_2	200001	520697	core	320697
JR2_2	520698	672281	centromere	151584
JR2_2	672282	1320000	core	647719
JR2_2	1320001	1330000	other AGR	10000
JR2_2	1330001	1420000	core	90000
JR2_2	1420001	1430000	other AGR	10000
JR2_2	1430001	2190000	core	760000
JR2_2	2190001	2200000	other AGR	10000
JR2_2	2200001	2560000	core	360000
JR2_2	2560001	2570000	other AGR	10000
JR2_2	2570001	2680000	core	110000
JR2_2	2680001	2690000	other AGR	10000
JR2_2	2690001	2810000	core	120000
JR2_2	2810001	2830000	other AGR	20000
JR2_2	2830001	2876671	core	46671
JR2_2	2876672	3003727	Starship	127056
JR2_2	3003728	3030000	core	26273
JR2_2	3030001	3040000	other AGR	10000
JR2_2	3040001	3120000	core	80000
JR2_2	3120001	3121584	other AGR	1584
JR2_2	3121585	3620790	Starship	499206
JR2_2	3620791	4277765	core	656975
JR2_3	1	160000	core	160000
JR2_3	160001	170000	other AGR	10000
JR2_3	170001	220000	core	50000
JR2_3	220001	230000	other AGR	10000
JR2_3	230001	330000	core	100000
JR2_3	330001	360000	other AGR	30000
JR2_3	360001	2374293	core	2014293
JR2_3	2374294	2541026	centromere	166733
JR2_3	2541027	2850000	core	308974
JR2_3	2850001	2860000	other AGR	10000
JR2_3	2860001	3750000	core	890000
JR2_3	3750001	3760000	other AGR	10000
JR2_3	3760001	3910000	core	150000
JR2_3	3910001	3920000	other AGR	10000
JR2_3	3920001	4150000	core	230000
JR2_3	4150001	4168633	other AGR	18633
JR2_4	1	10000	other AGR	10000
JR2_4	10001	280000	core	270000
JR2_4	280001	300000	other AGR	20000
JR2_4	300001	580000	core	280000
JR2_4	580001	590000	other AGR	10000
JR2_4	590001	930000	core	340000
JR2_4	930001	937730	other AGR	7730
JR2_4	937731	1479711	Starship	541981
JR2_4	1479712	1480000	other AGR	289
JR2_4	1480001	1510000	core	30000
JR2_4	1510001	1540000	other AGR	30000
JR2_4	1540001	1600000	core	60000
JR2_4	1600001	1610000	other AGR	10000
JR2_4	1610001	2884315	core	1274315
JR2_4	2884316	3071412	centromere	187097
JR2_4	3071413	3260000	core	188588
JR2_4	3260001	3270000	other AGR	10000
JR2_4	3270001	3330000	core	60000
JR2_4	3330001	3340000	other AGR	10000
JR2_4	3340001	3380000	core	40000
JR2_4	3380001	3410000	other AGR	30000
JR2_4	3410001	3440000	core	30000
JR2_4	3440001	3450000	other AGR	10000
JR2_4	3450001	3540000	core	90000
JR2_4	3540001	3580000	other AGR	40000
JR2_4	3580001	3630000	core	50000
JR2_4	3630001	3670000	other AGR	40000
JR2_4	3670001	3700000	core	30000
JR2_4	3700001	3710000	other AGR	10000
JR2_4	3710001	3770000	core	60000
JR2_4	3770001	3780000	other AGR	10000
JR2_4	3780001	3960000	core	180000
JR2_4	3960001	3970000	other AGR	10000
JR2_4	3970001	4040000	core	70000
JR2_4	4040001	4080000	other AGR	40000
JR2_4	4080001	4086908	core	6908
JR2_5	1	30000	other AGR	30000
JR2_5	30001	470000	core	440000
JR2_5	470001	480000	other AGR	10000
JR2_5	480001	550000	core	70000
JR2_5	550001	561858	other AGR	11858
JR2_5	561859	1061596	Starship	499738
JR2_5	1061597	1260000	core	198404
JR2_5	1260001	1270000	other AGR	10000
JR2_5	1270001	1310000	core	40000
JR2_5	1310001	1320000	other AGR	10000
JR2_5	1320001	1380000	core	60000
JR2_5	1380001	1390000	other AGR	10000
JR2_5	1390001	1480000	core	90000
JR2_5	1480001	1490000	other AGR	10000
JR2_5	1490001	1868316	core	378316
JR2_5	1868317	2043260	centromere	174944
JR2_5	2043261	2570000	core	526740
JR2_5	2570001	2580000	other AGR	10000
JR2_5	2580001	3380000	core	800000
JR2_5	3380001	3423622	other AGR	43622
JR2_5	3423623	3508582	Starship	84960
JR2_5	3508583	3527384	other AGR	18802
JR2_5	3527385	3697262	Starship	169878
JR2_5	3697263	3750000	core	52738
JR2_5	3750001	3780000	other AGR	30000
JR2_5	3780001	3930000	core	150000
JR2_5	3930001	3940000	other AGR	10000
JR2_5	3940001	3980000	core	40000
JR2_5	3980001	4000000	other AGR	20000
JR2_5	4000001	4160000	core	160000
JR2_5	4160001	4170000	other AGR	10000
JR2_5	4170001	4171808	core	1808
JR2_6	1	20000	other AGR	20000
JR2_6	20001	170000	core	150000
JR2_6	170001	180000	other AGR	10000
JR2_6	180001	580000	core	400000
JR2_6	580001	610000	other AGR	30000
JR2_6	610001	680000	core	70000
JR2_6	680001	690000	other AGR	10000
JR2_6	690001	850000	core	160000
JR2_6	850001	870000	other AGR	20000
JR2_6	870001	1470000	core	600000
JR2_6	1470001	1510000	other AGR	40000
JR2_6	1510001	2166971	core	656971
JR2_6	2166972	2333060	centromere	166089
JR2_6	2333061	3060000	core	726940
JR2_6	3060001	3070000	other AGR	10000
JR2_6	3070001	3110000	core	40000
JR2_6	3110001	3120000	other AGR	10000
JR2_6	3120001	3160000	core	40000
JR2_6	3160001	3230000	other AGR	70000
JR2_6	3230001	3370000	core	140000
JR2_6	3370001	3390000	other AGR	20000
JR2_6	3390001	3520000	core	130000
JR2_6	3520001	3530000	other AGR	10000
JR2_6	3530001	3530890	core	890
JR2_7	1	10000	core	10000
JR2_7	10001	20000	other AGR	10000
JR2_7	20001	1944366	core	1924366
JR2_7	1944367	2038091	centromere	93725
JR2_7	2038092	3210000	core	1171909
JR2_7	3210001	3220000	other AGR	10000
JR2_7	3220001	3277570	core	57570
JR2_8	1	40000	other AGR	40000
JR2_8	40001	250000	core	210000
JR2_8	250001	260000	other AGR	10000
JR2_8	260001	320000	core	60000
JR2_8	320001	330000	other AGR	10000
JR2_8	330001	410000	core	80000
JR2_8	410001	440000	other AGR	30000
JR2_8	440001	520000	core	80000
JR2_8	520001	530000	other AGR	10000
JR2_8	530001	770000	core	240000
JR2_8	770001	810000	other AGR	40000
JR2_8	810001	880000	core	70000
JR2_8	880001	890000	other AGR	10000
JR2_8	890001	930000	core	40000
JR2_8	930001	940000	other AGR	10000
JR2_8	940001	1406397	core	466397
JR2_8	1406398	1561664	centromere	155267
JR2_8	1561665	2690000	core	1128336
JR2_8	2690001	2720000	other AGR	30000
JR2_8	2720001	2760000	core	40000
JR2_8	2760001	2770000	other AGR	10000
JR2_8	2770001	2800000	core	30000
JR2_8	2800001	2860000	other AGR	60000
JR2_8	2860001	2940000	core	80000
JR2_8	2940001	2950000	other AGR	10000
JR2_8	2950001	3200000	core	250000
JR2_8	3200001	3210000	other AGR	10000
JR2_8	3210001	3310000	core	100000
JR2_8	3310001	3350000	other AGR	40000
JR2_8	3350001	3361230	core	11230
VdLs17_CP010980.1	1	129166	core	129166
VdLs17_CP010980.1	129167	133106	other AGR	3940
VdLs17_CP010980.1	133107	133831	core	725
VdLs17_CP010980.1	133832	135446	other AGR	1615
VdLs17_CP010980.1	135447	138372	core	2926
VdLs17_CP010980.1	138373	145864	other AGR	7492
VdLs17_CP010980.1	145865	149473	core	3609
VdLs17_CP010980.1	149474	169263	other AGR	19790
VdLs17_CP010980.1	169264	219319	core	50056
VdLs17_CP010980.1	219320	238368	other AGR	19049
VdLs17_CP010980.1	238369	243344	core	4976
VdLs17_CP010980.1	243345	246829	other AGR	3485
VdLs17_CP010980.1	246830	246830	core	1
VdLs17_CP010980.1	246831	251328	other AGR	4498
VdLs17_CP010980.1	251329	253806	core	2478
VdLs17_CP010980.1	253807	261311	other AGR	7505
VdLs17_CP010980.1	261312	264073	core	2762
VdLs17_CP010980.1	264074	267146	other AGR	3073
VdLs17_CP010980.1	267147	333829	core	66683
VdLs17_CP010980.1	333830	369495	other AGR	35666
VdLs17_CP010980.1	369496	1728780	core	1359285
VdLs17_CP010980.1	1728781	1749323	other AGR	20543
VdLs17_CP010980.1	1749324	2015741	core	266418
VdLs17_CP010980.1	2015742	2016874	other AGR	1133
VdLs17_CP010980.1	2016875	2372700	core	355826
VdLs17_CP010980.1	2372701	2544701	centromere	172001
VdLs17_CP010980.1	2544702	2651376	core	106675
VdLs17_CP010980.1	2651377	2652591	other AGR	1215
VdLs17_CP010980.1	2652592	2782219	core	129628
VdLs17_CP010980.1	2782220	2783358	other AGR	1139
VdLs17_CP010980.1	2783359	2852051	core	68693
VdLs17_CP010980.1	2852052	2862050	other AGR	9999
VdLs17_CP010980.1	2862051	3132862	core	270812
VdLs17_CP010980.1	3132863	3138738	other AGR	5876
VdLs17_CP010980.1	3138739	3861767	core	723029
VdLs17_CP010980.1	3861768	3871766	other AGR	9999
VdLs17_CP010980.1	3871767	3950447	core	78681
VdLs17_CP010980.1	3950448	3951549	other AGR	1102
VdLs17_CP010980.1	3951550	4281759	core	330210
VdLs17_CP010980.1	4281760	4291758	other AGR	9999
VdLs17_CP010980.1	4291759	5245754	core	953996
VdLs17_CP010980.1	5245755	5252622	other AGR	6868
VdLs17_CP010980.1	5252623	5307670	core	55048
VdLs17_CP010980.1	5307671	5314688	other AGR	7018
VdLs17_CP010980.1	5314689	5324111	core	9423
VdLs17_CP010980.1	5324112	5326215	other AGR	2104
VdLs17_CP010980.1	5326216	5326887	core	672
VdLs17_CP010980.1	5326888	5327952	other AGR	1065
VdLs17_CP010980.1	5327953	5328828	core	876
VdLs17_CP010980.1	5328829	5332846	other AGR	4018
VdLs17_CP010980.1	5332847	5334615	core	1769
VdLs17_CP010980.1	5334616	5341953	other AGR	7338
VdLs17_CP010980.1	5341954	5351017	core	9064
VdLs17_CP010980.1	5351018	5358525	other AGR	7508
VdLs17_CP010980.1	5358526	5360893	core	2368
VdLs17_CP010980.1	5360894	5362755	other AGR	1862
VdLs17_CP010980.1	5362756	5366210	core	3455
VdLs17_CP010980.1	5366211	5372071	other AGR	5861
VdLs17_CP010980.1	5372072	5381516	core	9445
VdLs17_CP010980.1	5381517	5386262	other AGR	4746
VdLs17_CP010980.1	5386263	5386267	core	5
VdLs17_CP010980.1	5386268	5392552	other AGR	6285
VdLs17_CP010980.1	5392553	5399189	core	6637
VdLs17_CP010980.1	5399190	5402814	other AGR	3625
VdLs17_CP010980.1	5402815	5402820	core	6
VdLs17_CP010980.1	5402821	5408823	other AGR	6003
VdLs17_CP010980.1	5408824	5409548	core	725
VdLs17_CP010980.1	5409549	5410966	other AGR	1418
VdLs17_CP010980.1	5410967	5411830	core	864
VdLs17_CP010980.1	5411831	5419333	other AGR	7503
VdLs17_CP010980.1	5419334	5419336	core	3
VdLs17_CP010980.1	5419337	5421151	other AGR	1815
VdLs17_CP010980.1	5421152	5424713	core	3562
VdLs17_CP010980.1	5424714	5430461	other AGR	5748
VdLs17_CP010980.1	5430462	5430865	core	404
VdLs17_CP010980.1	5430866	5435195	other AGR	4330
VdLs17_CP010980.1	5435196	5513219	core	78024
VdLs17_CP010980.1	5513220	5518807	other AGR	5588
VdLs17_CP010980.1	5518808	5655565	core	136758
VdLs17_CP010980.1	5655566	5657428	other AGR	1863
VdLs17_CP010980.1	5657429	5889049	core	231621
VdLs17_CP010980.1	5889050	5895685	other AGR	6636
VdLs17_CP010980.1	5895686	5907053	core	11368
VdLs17_CP010980.1	5907054	5914567	other AGR	7514
VdLs17_CP010980.1	5914568	5941501	core	26934
VdLs17_CP010980.1	5941502	5989981	other AGR	48480
VdLs17_CP010981.1	1	2889	core	2889
VdLs17_CP010981.1	2890	9826	other AGR	6937
VdLs17_CP010981.1	9827	337358	core	327532
VdLs17_CP010981.1	337359	344294	other AGR	6936
VdLs17_CP010981.1	344295	353942	core	9648
VdLs17_CP010981.1	353943	363942	other AGR	10000
VdLs17_CP010981.1	363943	413938	core	49996
VdLs17_CP010981.1	413939	423937	other AGR	9999
VdLs17_CP010981.1	423938	552747	core	128810
VdLs17_CP010981.1	552748	559575	other AGR	6828
VdLs17_CP010981.1	559576	563843	core	4268
VdLs17_CP010981.1	563844	566719	other AGR	2876
VdLs17_CP010981.1	566720	572273	core	5554
VdLs17_CP010981.1	572274	600782	other AGR	28509
VdLs17_CP010981.1	600783	827376	core	226594
VdLs17_CP010981.1	827377	832372	other AGR	4996
VdLs17_CP010981.1	832373	837621	core	5249
VdLs17_CP010981.1	837622	842700	other AGR	5079
VdLs17_CP010981.1	842701	852509	core	9809
VdLs17_CP010981.1	852510	856154	other AGR	3645
VdLs17_CP010981.1	856155	857830	core	1676
VdLs17_CP010981.1	857831	863114	other AGR	5284
VdLs17_CP010981.1	863115	870885	core	7771
VdLs17_CP010981.1	870886	872064	other AGR	1179
VdLs17_CP010981.1	872065	875953	core	3889
VdLs17_CP010981.1	875954	888233	other AGR	12280
VdLs17_CP010981.1	888234	889397	core	1164
VdLs17_CP010981.1	889398	891208	other AGR	1811
VdLs17_CP010981.1	891209	908942	core	17734
VdLs17_CP010981.1	908943	916316	other AGR	7374
VdLs17_CP010981.1	916317	925869	core	9553
VdLs17_CP010981.1	925870	931023	other AGR	5154
VdLs17_CP010981.1	931024	933757	core	2734
VdLs17_CP010981.1	933758	940242	other AGR	6485
VdLs17_CP010981.1	940243	950205	core	9963
VdLs17_CP010981.1	950206	956498	other AGR	6293
VdLs17_CP010981.1	956499	965260	core	8762
VdLs17_CP010981.1	965261	968034	other AGR	2774
VdLs17_CP010981.1	968035	978254	core	10220
VdLs17_CP010981.1	978255	980116	other AGR	1862
VdLs17_CP010981.1	980117	986190	core	6074
VdLs17_CP010981.1	986191	990928	other AGR	4738
VdLs17_CP010981.1	990929	1085593	core	94665
VdLs17_CP010981.1	1085594	1095593	other AGR	10000
VdLs17_CP010981.1	1095594	1903406	core	807813
VdLs17_CP010981.1	1903407	1904545	other AGR	1139
VdLs17_CP010981.1	1904546	2485421	core	580876
VdLs17_CP010981.1	2485422	2486561	other AGR	1140
VdLs17_CP010981.1	2486562	2488429	core	1868
VdLs17_CP010981.1	2488430	2490292	other AGR	1863
VdLs17_CP010981.1	2490293	2493867	core	3575
VdLs17_CP010981.1	2493868	2498688	other AGR	4821
VdLs17_CP010981.1	2498689	2983019	core	484331
VdLs17_CP010981.1	2983020	2993018	other AGR	9999
VdLs17_CP010981.1	2993019	3206233	core	213215
VdLs17_CP010981.1	3206234	3213759	other AGR	7526
VdLs17_CP010981.1	3213760	3632930	core	419171
VdLs17_CP010981.1	3632931	3634902	other AGR	1972
VdLs17_CP010981.1	3634903	3636522	core	1620
VdLs17_CP010981.1	3636523	3638995	other AGR	2473
VdLs17_CP010981.1	3638996	3639499	core	504
VdLs17_CP010981.1	3639500	3641378	other AGR	1879
VdLs17_CP010981.1	3641379	3644117	core	2739
VdLs17_CP010981.1	3644118	3649196	other AGR	5079
VdLs17_CP010981.1	3649197	3666369	core	17173
VdLs17_CP010981.1	3666370	3667718	other AGR	1349
VdLs17_CP010981.1	3667719	3672546	core	4828
VdLs17_CP010981.1	3672547	3675019	other AGR	2473
VdLs17_CP010981.1	3675020	3827378	core	152359
VdLs17_CP010981.1	3827379	3828668	other AGR	1290
VdLs17_CP010981.1	3828669	4300315	core	471647
VdLs17_CP010981.1	4300316	4307822	other AGR	7507
VdLs17_CP010981.1	4307823	4310302	core	2480
VdLs17_CP010981.1	4310303	4317833	other AGR	7531
VdLs17_CP010981.1	4317834	4326718	core	8885
VdLs17_CP010981.1	4326719	4335166	other AGR	8448
VdLs17_CP010981.1	4335167	4960000	core	624834
VdLs17_CP010981.1	4960001	5082001	centromere	122001
VdLs17_CP010981.1	5082002	5787912	core	705911
VdLs17_CP010981.1	5787913	5797911	other AGR	9999
VdLs17_CP010981.1	5797912	5947938	core	150027
VdLs17_CP010981.1	5947939	5957937	other AGR	9999
VdLs17_CP010981.1	5957938	6066508	core	108571
VdLs17_CP010981.1	6066509	6069018	other AGR	2510
VdLs17_CP010981.1	6069019	6069019	core	1
VdLs17_CP010981.1	6069020	6070211	other AGR	1192
VdLs17_CP010981.1	6070212	6191652	core	121441
VdLs17_CP010981.1	6191653	6210300	other AGR	18648
VdLs17_CP010982.1	1	2108	other AGR	2108
VdLs17_CP010982.1	2109	7357	core	5249
VdLs17_CP010982.1	7358	27362	other AGR	20005
VdLs17_CP010982.1	27363	78647	core	51285
VdLs17_CP010982.1	78648	83180	other AGR	4533
VdLs17_CP010982.1	83181	84289	core	1109
VdLs17_CP010982.1	84290	86148	other AGR	1859
VdLs17_CP010982.1	86149	245583	core	159435
VdLs17_CP010982.1	245584	272266	other AGR	26683
VdLs17_CP010982.1	272267	273888	core	1622
VdLs17_CP010982.1	273889	291460	other AGR	17572
VdLs17_CP010982.1	291461	525516	core	234056
VdLs17_CP010982.1	525517	535515	other AGR	9999
VdLs17_CP010982.1	535516	572444	core	36929
VdLs17_CP010982.1	572445	602442	other AGR	29998
VdLs17_CP010982.1	602443	1096840	core	494398
VdLs17_CP010982.1	1096841	1103775	other AGR	6935
VdLs17_CP010982.1	1103776	1695683	core	591908
VdLs17_CP010982.1	1695684	1697964	other AGR	2281
VdLs17_CP010982.1	1697965	1699068	core	1104
VdLs17_CP010982.1	1699069	1749103	other AGR	50035
VdLs17_CP010982.1	1749104	1752281	core	3178
VdLs17_CP010982.1	1752282	1790997	other AGR	38716
VdLs17_CP010982.1	1790998	1792495	core	1498
VdLs17_CP010982.1	1792496	1820596	other AGR	28101
VdLs17_CP010982.1	1820597	1820603	core	7
VdLs17_CP010982.1	1820604	1897430	other AGR	76827
VdLs17_CP010982.1	1897431	1908043	Starship	10613
VdLs17_CP010982.1	1908044	1918231	other AGR	10188
VdLs17_CP010982.1	1918232	1920182	core	1951
VdLs17_CP010982.1	1920183	2008232	other AGR	88050
VdLs17_CP010982.1	2008233	2009753	core	1521
VdLs17_CP010982.1	2009754	2014412	other AGR	4659
VdLs17_CP010982.1	2014413	2015129	core	717
VdLs17_CP010982.1	2015130	2019232	other AGR	4103
VdLs17_CP010982.1	2019233	2124776	core	105544
VdLs17_CP010982.1	2124777	2126639	other AGR	1863
VdLs17_CP010982.1	2126640	2154737	core	28098
VdLs17_CP010982.1	2154738	2158390	other AGR	3653
VdLs17_CP010982.1	2158391	2160437	core	2047
VdLs17_CP010982.1	2160438	2162299	other AGR	1862
VdLs17_CP010982.1	2162300	2173259	core	10960
VdLs17_CP010982.1	2173260	2178944	other AGR	5685
VdLs17_CP010982.1	2178945	2179334	core	390
VdLs17_CP010982.1	2179335	2182788	other AGR	3454
VdLs17_CP010982.1	2182789	2185792	core	3004
VdLs17_CP010982.1	2185793	2194042	other AGR	8250
VdLs17_CP010982.1	2194043	2274033	core	79991
VdLs17_CP010982.1	2274034	2290971	other AGR	16938
VdLs17_CP010982.1	2290972	2292326	core	1355
VdLs17_CP010982.1	2292327	2292333	other AGR	7
VdLs17_CP010982.1	2292334	2327352	Starship	35019
VdLs17_CP010982.1	2327353	2332772	other AGR	5420
VdLs17_CP010982.1	2332773	2364663	Starship	31891
VdLs17_CP010982.1	2364664	2366215	other AGR	1552
VdLs17_CP010982.1	2366216	2473513	Starship	107298
VdLs17_CP010982.1	2473514	2479386	other AGR	5873
VdLs17_CP010982.1	2479387	2481236	core	1850
VdLs17_CP010982.1	2481237	2482269	other AGR	1033
VdLs17_CP010982.1	2482270	2508092	Starship	25823
VdLs17_CP010982.1	2508093	2510201	other AGR	2109
VdLs17_CP010982.1	2510202	2514009	core	3808
VdLs17_CP010982.1	2514010	2520943	other AGR	6934
VdLs17_CP010982.1	2520944	2520944	core	1
VdLs17_CP010982.1	2520945	2544942	other AGR	23998
VdLs17_CP010982.1	2544943	2546021	core	1079
VdLs17_CP010982.1	2546022	2553381	other AGR	7360
VdLs17_CP010982.1	2553382	2565131	Starship	11750
VdLs17_CP010982.1	2565132	2712814	other AGR	147683
VdLs17_CP010982.1	2712815	2732540	core	19726
VdLs17_CP010982.1	2732541	2734403	other AGR	1863
VdLs17_CP010982.1	2734404	2754660	core	20257
VdLs17_CP010982.1	2754661	2761965	other AGR	7305
VdLs17_CP010982.1	2761966	2787502	core	25537
VdLs17_CP010982.1	2787503	2788530	other AGR	1028
VdLs17_CP010982.1	2788531	2789141	core	611
VdLs17_CP010982.1	2789142	2790280	other AGR	1139
VdLs17_CP010982.1	2790281	2795928	core	5648
VdLs17_CP010982.1	2795929	2803018	other AGR	7090
VdLs17_CP010982.1	2803019	2804728	core	1710
VdLs17_CP010982.1	2804729	2814726	other AGR	9998
VdLs17_CP010982.1	2814727	3214523	core	399797
VdLs17_CP010982.1	3214524	3220399	other AGR	5876
VdLs17_CP010982.1	3220400	3542719	core	322320
VdLs17_CP010982.1	3542720	3692720	centromere	150001
VdLs17_CP010982.1	3692721	3694684	core	1964
VdLs17_CP010982.1	3694685	3696401	other AGR	1717
VdLs17_CP010982.1	3696402	3747800	core	51399
VdLs17_CP010982.1	3747801	3753674	other AGR	5874
VdLs17_CP010982.1	3753675	4359714	core	606040
VdLs17_CP010982.1	4359715	4399720	other AGR	40006
VdLs17_CP010982.1	4399721	4999754	core	600034
VdLs17_CP010982.1	4999755	5020235	other AGR	20481
VdLs17_CP010982.1	5020236	5180180	core	159945
VdLs17_CP010982.1	5180181	5190179	other AGR	9999
VdLs17_CP010982.1	5190180	5228059	core	37880
VdLs17_CP010982.1	5228060	5233564	other AGR	5505
VdLs17_CP010982.1	5233565	5259967	core	26403
VdLs17_CP010982.1	5259968	5295846	other AGR	35879
VdLs17_CP010982.1	5295847	5306885	core	11039
VdLs17_CP010982.1	5306886	5315106	other AGR	8221
VdLs17_CP010982.1	5315107	5315131	core	25
VdLs17_CP010982.1	5315132	5320209	other AGR	5078
VdLs17_CP010982.1	5320210	5329998	core	9789
VdLs17_CP010982.1	5329999	5332665	other AGR	2667
VdLs17_CP010982.1	5332666	5393040	core	60375
VdLs17_CP010982.1	5393041	5395509	other AGR	2469
VdLs17_CP010982.1	5395510	5440924	core	45415
VdLs17_CP010982.1	5440925	5445369	other AGR	4445
VdLs17_CP010982.1	5445370	5452302	core	6933
VdLs17_CP010982.1	5452303	5453865	other AGR	1563
VdLs17_CP010982.1	5453866	5455728	core	1863
VdLs17_CP010982.1	5455729	5463261	other AGR	7533
VdLs17_CP010982.1	5463262	5528244	core	64983
VdLs17_CP010982.1	5528245	5533759	other AGR	5515
VdLs17_CP010982.1	5533760	5556368	core	22609
VdLs17_CP010982.1	5556369	5557809	other AGR	1441
VdLs17_CP010982.1	5557810	5704056	core	146247
VdLs17_CP010982.1	5704057	5714055	other AGR	9999
VdLs17_CP010982.1	5714056	5864078	core	150023
VdLs17_CP010982.1	5864079	5892757	other AGR	28679
VdLs17_CP010982.1	5892758	5894008	core	1251
VdLs17_CP010983.1	1	10548	other AGR	10548
VdLs17_CP010983.1	10549	11336	core	788
VdLs17_CP010983.1	11337	21335	other AGR	9999
VdLs17_CP010983.1	21336	22523	core	1188
VdLs17_CP010983.1	22524	33879	other AGR	11356
VdLs17_CP010983.1	33880	43870	core	9991
VdLs17_CP010983.1	43871	49271	other AGR	5401
VdLs17_CP010983.1	49272	59779	core	10508
VdLs17_CP010983.1	59780	64837	other AGR	5058
VdLs17_CP010983.1	64838	71697	core	6860
VdLs17_CP010983.1	71698	76275	other AGR	4578
VdLs17_CP010983.1	76276	82130	core	5855
VdLs17_CP010983.1	82131	88640	other AGR	6510
VdLs17_CP010983.1	88641	137594	core	48954
VdLs17_CP010983.1	137595	157592	other AGR	19998
VdLs17_CP010983.1	157593	297590	core	139998
VdLs17_CP010983.1	297591	309321	other AGR	11731
VdLs17_CP010983.1	309322	400303	Starship	90982
VdLs17_CP010983.1	400304	400304	other AGR	1
VdLs17_CP010983.1	400305	453595	Starship	53291
VdLs17_CP010983.1	453596	460032	core	6437
VdLs17_CP010983.1	460033	476370	other AGR	16338
VdLs17_CP010983.1	476371	490330	Starship	13960
VdLs17_CP010983.1	490331	502989	other AGR	12659
VdLs17_CP010983.1	502990	502995	core	6
VdLs17_CP010983.1	502996	590222	Starship	87227
VdLs17_CP010983.1	590223	599604	other AGR	9382
VdLs17_CP010983.1	599605	600830	core	1226
VdLs17_CP010983.1	600831	650984	other AGR	50154
VdLs17_CP010983.1	650985	1457227	core	806243
VdLs17_CP010983.1	1457228	1467226	other AGR	9999
VdLs17_CP010983.1	1467227	1646410	core	179184
VdLs17_CP010983.1	1646411	1671451	other AGR	25041
VdLs17_CP010983.1	1671452	1673074	core	1623
VdLs17_CP010983.1	1673075	1674416	other AGR	1342
VdLs17_CP010983.1	1674417	1678382	core	3966
VdLs17_CP010983.1	1678383	1694363	other AGR	15981
VdLs17_CP010983.1	1694364	1694385	core	22
VdLs17_CP010983.1	1694386	1696705	other AGR	2320
VdLs17_CP010983.1	1696706	1698327	core	1622
VdLs17_CP010983.1	1698328	1699675	other AGR	1348
VdLs17_CP010983.1	1699676	1701294	core	1619
VdLs17_CP010983.1	1701295	1709171	other AGR	7877
VdLs17_CP010983.1	1709172	1712475	core	3304
VdLs17_CP010983.1	1712476	1713627	other AGR	1152
VdLs17_CP010983.1	1713628	1724229	core	10602
VdLs17_CP010983.1	1724230	1731056	other AGR	6827
VdLs17_CP010983.1	1731057	1740259	core	9203
VdLs17_CP010983.1	1740260	1741615	other AGR	1356
VdLs17_CP010983.1	1741616	1910957	core	169342
VdLs17_CP010983.1	1910958	1912246	other AGR	1289
VdLs17_CP010983.1	1912247	1912248	core	2
VdLs17_CP010983.1	1912249	1913424	other AGR	1176
VdLs17_CP010983.1	1913425	1919893	core	6469
VdLs17_CP010983.1	1919894	1922256	other AGR	2363
VdLs17_CP010983.1	1922257	1930143	core	7887
VdLs17_CP010983.1	1930144	1939800	other AGR	9657
VdLs17_CP010983.1	1939801	1951281	core	11481
VdLs17_CP010983.1	1951282	1958626	other AGR	7345
VdLs17_CP010983.1	1958627	2065711	core	107085
VdLs17_CP010983.1	2065712	2232712	centromere	167001
VdLs17_CP010983.1	2232713	2520119	core	287407
VdLs17_CP010983.1	2520120	2527668	other AGR	7549
VdLs17_CP010983.1	2527669	2543220	core	15552
VdLs17_CP010983.1	2543221	2544641	other AGR	1421
VdLs17_CP010983.1	2544642	2551843	core	7202
VdLs17_CP010983.1	2551844	2553188	other AGR	1345
VdLs17_CP010983.1	2553189	2558454	core	5266
VdLs17_CP010983.1	2558455	2565282	other AGR	6828
VdLs17_CP010983.1	2565283	2618171	core	52889
VdLs17_CP010983.1	2618172	2628170	other AGR	9999
VdLs17_CP010983.1	2628171	2718177	core	90007
VdLs17_CP010983.1	2718178	2728176	other AGR	9999
VdLs17_CP010983.1	2728177	2788179	core	60003
VdLs17_CP010983.1	2788180	2798178	other AGR	9999
VdLs17_CP010983.1	2798179	2838212	core	40034
VdLs17_CP010983.1	2838213	2848214	other AGR	10002
VdLs17_CP010983.1	2848215	2931596	core	83382
VdLs17_CP010983.1	2931597	2937468	other AGR	5872
VdLs17_CP010983.1	2937469	3046274	core	108806
VdLs17_CP010983.1	3046275	3066184	other AGR	19910
VdLs17_CP010983.1	3066185	3112992	Starship	46808
VdLs17_CP010983.1	3112993	3112993	other AGR	1
VdLs17_CP010983.1	3112994	3189099	Starship	76106
VdLs17_CP010983.1	3189100	3189207	other AGR	108
VdLs17_CP010983.1	3189208	3234742	Starship	45535
VdLs17_CP010983.1	3234743	3234744	other AGR	2
VdLs17_CP010983.1	3234745	3239650	core	4906
VdLs17_CP010983.1	3239651	3319527	Starship	79877
VdLs17_CP010983.1	3319528	3335088	other AGR	15561
VdLs17_CP010983.1	3335089	3365952	Starship	30864
VdLs17_CP010983.1	3365953	3382198	other AGR	16246
VdLs17_CP010983.1	3382199	3382206	core	8
VdLs17_CP010983.1	3382207	3388078	other AGR	5872
VdLs17_CP010983.1	3388079	3388079	core	1
VdLs17_CP010983.1	3388080	3458186	other AGR	70107
VdLs17_CP010983.1	3458187	3544091	Starship	85905
VdLs17_CP010983.1	3544092	3554930	other AGR	10839
VdLs17_CP010983.1	3554931	3591432	Starship	36502
VdLs17_CP010983.1	3591433	3621045	other AGR	29613
VdLs17_CP010983.1	3621046	3622601	core	1556
VdLs17_CP010983.1	3622602	3660397	other AGR	37796
VdLs17_CP010983.1	3660398	3683745	Starship	23348
VdLs17_CP010983.1	3683746	3695999	other AGR	12254
VdLs17_CP010983.1	3696000	3763195	Starship	67196
VdLs17_CP010983.1	3763196	3775053	other AGR	11858
VdLs17_CP010983.1	3775054	3796924	core	21871
VdLs17_CP010983.1	3796925	3802799	other AGR	5875
VdLs17_CP010983.1	3802800	3850448	core	47649
VdLs17_CP010983.1	3850449	3860447	other AGR	9999
VdLs17_CP010983.1	3860448	4302305	core	441858
VdLs17_CP010983.1	4302306	4331027	other AGR	28722
VdLs17_CP010984.1	1	7535	other AGR	7535
VdLs17_CP010984.1	7536	277519	core	269984
VdLs17_CP010984.1	277520	297516	other AGR	19997
VdLs17_CP010984.1	297517	577094	core	279578
VdLs17_CP010984.1	577095	587093	other AGR	9999
VdLs17_CP010984.1	587094	590029	core	2936
VdLs17_CP010984.1	590030	595907	other AGR	5878
VdLs17_CP010984.1	595908	843318	core	247411
VdLs17_CP010984.1	843319	846218	other AGR	2900
VdLs17_CP010984.1	846219	846349	core	131
VdLs17_CP010984.1	846350	847526	other AGR	1177
VdLs17_CP010984.1	847527	853039	core	5513
VdLs17_CP010984.1	853040	857658	other AGR	4619
VdLs17_CP010984.1	857659	880268	core	22610
VdLs17_CP010984.1	880269	881824	other AGR	1556
VdLs17_CP010984.1	881825	881830	core	6
VdLs17_CP010984.1	881831	884592	other AGR	2762
VdLs17_CP010984.1	884593	929378	core	44786
VdLs17_CP010984.1	929379	937108	other AGR	7730
VdLs17_CP010984.1	937109	967376	core	30268
VdLs17_CP010984.1	967377	997363	other AGR	29987
VdLs17_CP010984.1	997364	1057404	core	60041
VdLs17_CP010984.1	1057405	1067406	other AGR	10002
VdLs17_CP010984.1	1067407	1801992	core	734586
VdLs17_CP010984.1	1801993	1805608	other AGR	3616
VdLs17_CP010984.1	1805609	2348684	core	543076
VdLs17_CP010984.1	2348685	2542685	centromere	194001
VdLs17_CP010984.1	2542686	2730877	core	188192
VdLs17_CP010984.1	2730878	2740876	other AGR	9999
VdLs17_CP010984.1	2740877	2800879	core	60003
VdLs17_CP010984.1	2800880	2810877	other AGR	9998
VdLs17_CP010984.1	2810878	2828027	core	17150
VdLs17_CP010984.1	2828028	2830878	other AGR	2851
VdLs17_CP010984.1	2830879	2844877	core	13999
VdLs17_CP010984.1	2844878	2869001	other AGR	24124
VdLs17_CP010984.1	2869002	2899000	core	29999
VdLs17_CP010984.1	2899001	2908998	other AGR	9998
VdLs17_CP010984.1	2908999	2999048	core	90050
VdLs17_CP010984.1	2999049	3039013	other AGR	39965
VdLs17_CP010984.1	3039014	3072792	core	33779
VdLs17_CP010984.1	3072793	3074662	other AGR	1870
VdLs17_CP010984.1	3074663	3090875	core	16213
VdLs17_CP010984.1	3090876	3130873	other AGR	39998
VdLs17_CP010984.1	3130874	3160877	core	30004
VdLs17_CP010984.1	3160878	3170875	other AGR	9998
VdLs17_CP010984.1	3170876	3230887	core	60012
VdLs17_CP010984.1	3230888	3240886	other AGR	9999
VdLs17_CP010984.1	3240887	3418907	core	178021
VdLs17_CP010984.1	3418908	3428906	other AGR	9999
VdLs17_CP010984.1	3428907	3442312	core	13406
VdLs17_CP010984.1	3442313	3459283	other AGR	16971
VdLs17_CP010984.1	3459284	3461982	core	2699
VdLs17_CP010984.1	3461983	3464026	other AGR	2044
VdLs17_CP010984.1	3464027	3465895	core	1869
VdLs17_CP010984.1	3465896	3468217	other AGR	2322
VdLs17_CP010984.1	3468218	3475874	core	7657
VdLs17_CP010984.1	3475875	3481659	other AGR	5785
VdLs17_CP010984.1	3481660	3481661	core	2
VdLs17_CP010984.1	3481662	3483106	other AGR	1445
VdLs17_CP010984.1	3483107	3484744	core	1638
VdLs17_CP010984.1	3484745	3485755	other AGR	1011
VdLs17_CP010984.1	3485756	3527764	core	42009
VdLs17_CP010984.1	3527765	3573637	other AGR	45873
VdLs17_CP010984.1	3573638	3576305	core	2668
VdLs17_CP010984.1	3576306	3581864	other AGR	5559
VdLs17_CP010985.1	1	45515	other AGR	45515
VdLs17_CP010985.1	45516	108823	core	63308
VdLs17_CP010985.1	108824	115759	other AGR	6936
VdLs17_CP010985.1	115760	265554	core	149795
VdLs17_CP010985.1	265555	273444	other AGR	7890
VdLs17_CP010985.1	273445	333430	core	59986
VdLs17_CP010985.1	333431	343429	other AGR	9999
VdLs17_CP010985.1	343430	423427	core	79998
VdLs17_CP010985.1	423428	451563	other AGR	28136
VdLs17_CP010985.1	451564	531644	core	80081
VdLs17_CP010985.1	531645	541641	other AGR	9997
VdLs17_CP010985.1	541642	737323	core	195682
VdLs17_CP010985.1	737324	740709	other AGR	3386
VdLs17_CP010985.1	740710	747584	core	6875
VdLs17_CP010985.1	747585	750492	other AGR	2908
VdLs17_CP010985.1	750493	750622	core	130
VdLs17_CP010985.1	750623	757111	other AGR	6489
VdLs17_CP010985.1	757112	760099	core	2988
VdLs17_CP010985.1	760100	767034	other AGR	6935
VdLs17_CP010985.1	767035	767035	core	1
VdLs17_CP010985.1	767036	772378	other AGR	5343
VdLs17_CP010985.1	772379	778490	core	6112
VdLs17_CP010985.1	778491	818013	other AGR	39523
VdLs17_CP010985.1	818014	888021	core	70008
VdLs17_CP010985.1	888022	898020	other AGR	9999
VdLs17_CP010985.1	898021	903233	core	5213
VdLs17_CP010985.1	903234	910169	other AGR	6936
VdLs17_CP010985.1	910170	944959	core	34790
VdLs17_CP010985.1	944960	954956	other AGR	9997
VdLs17_CP010985.1	954957	1033811	core	78855
VdLs17_CP010985.1	1033812	1040081	other AGR	6270
VdLs17_CP010985.1	1040082	1061209	core	21128
VdLs17_CP010985.1	1061210	1065810	other AGR	4601
VdLs17_CP010985.1	1065811	1081633	core	15823
VdLs17_CP010985.1	1081634	1084943	other AGR	3310
VdLs17_CP010985.1	1084944	1086818	core	1875
VdLs17_CP010985.1	1086819	1092512	other AGR	5694
VdLs17_CP010985.1	1092513	1094051	core	1539
VdLs17_CP010985.1	1094052	1100984	other AGR	6933
VdLs17_CP010985.1	1100985	1109654	core	8670
VdLs17_CP010985.1	1109655	1115241	other AGR	5587
VdLs17_CP010985.1	1115242	1132386	core	17145
VdLs17_CP010985.1	1132387	1138677	other AGR	6291
VdLs17_CP010985.1	1138678	1149365	core	10688
VdLs17_CP010985.1	1149366	1155093	other AGR	5728
VdLs17_CP010985.1	1155094	1306800	core	151707
VdLs17_CP010985.1	1306801	1308978	other AGR	2178
VdLs17_CP010985.1	1308979	1309489	core	511
VdLs17_CP010985.1	1309490	1320427	other AGR	10938
VdLs17_CP010985.1	1320428	1320434	core	7
VdLs17_CP010985.1	1320435	1323434	other AGR	3000
VdLs17_CP010985.1	1323435	1327718	core	4284
VdLs17_CP010985.1	1327719	1328890	other AGR	1172
VdLs17_CP010985.1	1328891	1337476	core	8586
VdLs17_CP010985.1	1337477	1342554	other AGR	5078
VdLs17_CP010985.1	1342555	1439820	core	97266
VdLs17_CP010985.1	1439821	1546821	centromere	107001
VdLs17_CP010985.1	1546822	1549145	core	2324
VdLs17_CP010985.1	1549146	1556081	other AGR	6936
VdLs17_CP010985.1	1556082	1587041	core	30960
VdLs17_CP010985.1	1587042	1594562	other AGR	7521
VdLs17_CP010985.1	1594563	1933091	core	338529
VdLs17_CP010985.1	1933092	1940743	other AGR	7652
VdLs17_CP010985.1	1940744	2734630	core	793887
VdLs17_CP010985.1	2734631	2740511	other AGR	5881
VdLs17_CP010985.1	2740512	2740812	core	301
VdLs17_CP010985.1	2740813	2772659	other AGR	31847
VdLs17_CP010985.1	2772660	2806233	core	33574
VdLs17_CP010985.1	2806234	2815466	other AGR	9233
VdLs17_CP010985.1	2815467	2839836	core	24370
VdLs17_CP010985.1	2839837	2911572	other AGR	71736
VdLs17_CP010985.1	2911573	2949592	core	38020
VdLs17_CP010985.1	2949593	2952096	other AGR	2504
VdLs17_CP010985.1	2952097	2970243	core	18147
VdLs17_CP010985.1	2970244	2986117	other AGR	15874
VdLs17_CP010985.1	2986118	3236176	core	250059
VdLs17_CP010985.1	3236177	3246175	other AGR	9999
VdLs17_CP010985.1	3246176	3315187	core	69012
VdLs17_CP010985.1	3315188	3320818	other AGR	5631
VdLs17_CP010985.1	3320819	3351704	core	30886
VdLs17_CP010985.1	3351705	3391702	other AGR	39998
VdLs17_CP010985.1	3391703	3402923	core	11221
VdLs17_CP010986.1	1	8856	other AGR	8856
VdLs17_CP010986.1	8857	168860	core	160004
VdLs17_CP010986.1	168861	188860	other AGR	20000
VdLs17_CP010986.1	188861	228867	core	40007
VdLs17_CP010986.1	228868	238865	other AGR	9998
VdLs17_CP010986.1	238866	388846	core	149981
VdLs17_CP010986.1	388847	418844	other AGR	29998
VdLs17_CP010986.1	418845	484794	core	65950
VdLs17_CP010986.1	484795	504792	other AGR	19998
VdLs17_CP010986.1	504793	572836	core	68044
VdLs17_CP010986.1	572837	574726	other AGR	1890
VdLs17_CP010986.1	574727	624876	core	50150
VdLs17_CP010986.1	624877	634738	other AGR	9862
VdLs17_CP010986.1	634739	640124	core	5386
VdLs17_CP010986.1	640125	642277	other AGR	2153
VdLs17_CP010986.1	642278	744997	core	102720
VdLs17_CP010986.1	744998	754995	other AGR	9998
VdLs17_CP010986.1	754996	1115119	core	360124
VdLs17_CP010986.1	1115120	1125118	other AGR	9999
VdLs17_CP010986.1	1125119	1851182	core	726064
VdLs17_CP010986.1	1851183	1856859	other AGR	5677
VdLs17_CP010986.1	1856860	1884033	core	27174
VdLs17_CP010986.1	1884034	1894031	other AGR	9998
VdLs17_CP010986.1	1894032	1978499	core	84468
VdLs17_CP010986.1	1978500	1988505	other AGR	10006
VdLs17_CP010986.1	1988506	2630000	core	641495
VdLs17_CP010986.1	2630001	2775001	centromere	145001
VdLs17_CP010986.1	2775002	2907129	core	132128
VdLs17_CP010986.1	2907130	2908207	other AGR	1078
VdLs17_CP010986.1	2908208	2910163	core	1956
VdLs17_CP010986.1	2910164	2916991	other AGR	6828
VdLs17_CP010986.1	2916992	3013804	core	96813
VdLs17_CP010986.1	3013805	3016580	other AGR	2776
VdLs17_CP010986.1	3016581	3073947	core	57367
VdLs17_CP010986.1	3073948	3083946	other AGR	9999
VdLs17_CP010986.1	3083947	3123959	core	40013
VdLs17_CP010986.1	3123960	3163954	other AGR	39995
VdLs17_CP010986.1	3163955	3263957	core	100003
VdLs17_CP010986.1	3263958	3272870	other AGR	8913
VdLs17_CP010987.1	1	57565	core	57565
VdLs17_CP010987.1	57566	67329	other AGR	9764
VdLs17_CP010987.1	67330	169738	core	102409
VdLs17_CP010987.1	169739	176258	other AGR	6520
VdLs17_CP010987.1	176259	184348	core	8090
VdLs17_CP010987.1	184349	191866	other AGR	7518
VdLs17_CP010987.1	191867	195517	core	3651
VdLs17_CP010987.1	195518	201809	other AGR	6292
VdLs17_CP010987.1	201810	208271	core	6462
VdLs17_CP010987.1	208272	215207	other AGR	6936
VdLs17_CP010987.1	215208	217821	core	2614
VdLs17_CP010987.1	217822	224650	other AGR	6829
VdLs17_CP010987.1	224651	224996	core	346
VdLs17_CP010987.1	224997	226350	other AGR	1354
VdLs17_CP010987.1	226351	1239897	core	1013547
VdLs17_CP010987.1	1239898	1334898	centromere	95001
VdLs17_CP010987.1	1334899	3049157	core	1714259
VdLs17_CP010987.1	3049158	3052755	other AGR	3598
VdLs17_CP010987.1	3052756	3057317	core	4562
VdLs17_CP010987.1	3057318	3059424	other AGR	2107
VdLs17_CP010987.1	3059425	3277735	core	218311
VdLs17_CP010987.1	3277736	3287735	other AGR	10000
VdLs17_CP010987.1	3287736	3290897	core	3162

## Sheet: Data 7
Supplementary Data 7. Hits from the search of Verticillium Starships with genes in Pathogen-Host Interactions Database (PHI-base).
Query PHI-base ID	Query protein ID	Query name	Query annotation	Query pathogen	Best hit Starship haplotype	blastn best hit identity (%)	blastn best hit e-value	blastn best hit query coverage (%)	blastp best hit identity (%)	blastp best hit e-value	blastp best hit query coverage (%)	Referencce	Remark
PHI:7703	A0A290WGZ0	VEDA_05193	cupin, RmIC-type	Verticillium dahliae	Ph1h1	100	0	100	Not tested	Not tested	Not tested	Chen et al. 2018
PHI:7704	A0A290WHN4	VEDA_05194	NAD(P)-binding domain protein	Verticillium dahliae	Ph1h1	100	0	100	Not tested	Not tested	Not tested	Chen et al. 2018
PHI:7705	A0A290WHP2	VEDA_05195	glucose-methanol-choline oxidoreductase	Verticillium dahliae	Ph1h1	100	0	100	Not tested	Not tested	Not tested	Chen et al. 2018
PHI:7706	A0A290WI18	VEDA_05196	major facilitator superfamily	Verticillium dahliae	Ph1h1	100	0	100	Not tested	Not tested	Not tested	Chen et al. 2018
PHI:7707	A0A290WH42	VEDA_05197	NAD(P)-binding domain protein	Verticillium dahliae	Ph1h1	100	0	100	Not tested	Not tested	Not tested	Chen et al. 2018
PHI:7708	A0A290WFC9	VEDA_05198	NAD(P)-binding domain protein	Verticillium dahliae	Ph1h1	100	0	100	Not tested	Not tested	Not tested	Chen et al. 2018
PHI:7709	A0A290WFK0	VEDA_05199	involved in NAPE metabolic process	Verticillium dahliae	Ph1h1	100	0	100	Not tested	Not tested	Not tested	Chen et al. 2018
PHI:11427		LSG1	unknown	Verticillium longisporum	Se1h1	100	4.58e-105	100	Not tested	Not tested	Not tested	Harting et al. 2021	Ortholog in V. dahliae strain JR2 was used as query
PHI:11428		LSG2	unknown	Verticillium longisporum	Se1h1	100	0	100	Not tested	Not tested	Not tested	Harting et al. 2021	Ortholog in V. dahliae strain JR2 was used as query
PHI:11429		LSG3	transcription factor	Verticillium longisporum	Se1h1	100	0	100	Not tested	Not tested	Not tested	Harting et al. 2021	Ortholog in V. dahliae strain JR2 was used as query
PHI:11430		LSG4	unknown	Verticillium longisporum	Se1h1	100	4.04e-158	100	Not tested	Not tested	Not tested	Harting et al. 2021	Ortholog in V. dahliae strain JR2 was used as query
PHI:11431		LSG5	unknown	Verticillium longisporum	Se1h1	100	0	100	Not tested	Not tested	Not tested	Harting et al. 2021	Ortholog in V. dahliae strain JR2 was used as query
PHI:11432		LSG6	transcription factor	Verticillium longisporum	Se1h1	100	0	100	Not tested	Not tested	Not tested	Harting et al. 2021	Ortholog in V. dahliae strain JR2 was used as query
PHI:11433		LSG7	unknown	Verticillium longisporum	Se1h1	100	3.01e-101	100	Not tested	Not tested	Not tested	Harting et al. 2021	Ortholog in V. dahliae strain JR2 was used as query
PHI:2331_PHI:7988	H9DUR1	Ave1	antimicrobioal effector protein	Verticillium dahliae	Ar1h1	100	0	100	Not tested	Not tested	Not tested	de Jonge et al. 2012
PHI:11017		Av2	effector protein	Verticillium dahliae	Ar4h1	100	4.17e-78	100	Not tested	Not tested	Not tested	Chavarro-Carrero et al. 2021
PHI:10567	Q7LLP2	Beta2-tubulin	Beta2-tubulin housekeeping gene	Blumeria graminis	Se1h1	Not tested	Not tested	Not tested	92.701	0	93	Schaefer et al. 2020
PHI:10566	Q7Z7W3	Beta2-tubulin	Beta2-tubulin housekeeping gene	Blumeria graminis	Se1h1	Not tested	Not tested	Not tested	92.701	0	93	Schaefer et al. 2020
PHI:823	P53376	Beta-tubulin	beta-tubulin	Rhynchosporium commune	Se1h1	Not tested	Not tested	Not tested	92.701	0	94	Hollomon et al. 1998
PHI:821	Q7Z7T9	Tub2	beta-tubulin	Monilinia fructicola	Se1h1	Not tested	Not tested	Not tested	91.606	0	97	Ma et al. 2003
PHI:820	P41388	Beta-tubulin	beta-tubulin	Venturia inaequalis	Se1h1	Not tested	Not tested	Not tested	91.241	0	93	Koenraadt et al. 1992
PHI:7022	E9DVX8	Beta-tubulin	elementary subunit of microtubules	Metarhizium acridum	Se1h1	Not tested	Not tested	Not tested	84.898	8.45e-163	99	Zhang et al. 2017
PHI:6970	N4VBG2	Copag1	cell morphogenesis protein	Colletotrichum orbiculare	Se1h2	Not tested	Not tested	Not tested	82.206	0	96	Kodama et al. 2017
PHI:315_PHI:7241	Q870A3	PacC	pH signalling transcription factor	Fusarium oxysporum	En3h1	Not tested	Not tested	Not tested	81.818	6.05e-108	89	Caracuel et al. 2003; Ortoneda et al. 2004
PHI:4125	E9F189	MrpacC	pH-response transcription factor	Metarhizium robertsii	En3h1	Not tested	Not tested	Not tested	81.609	2.5e-102	87	Huang et al. 2014
PHI:9475	E9DRL9	MapacC (MAC_00388)	pH-response transcription factor	Metarhizium acridum	En3h1	Not tested	Not tested	Not tested	80.46	7.12e-91	87	Zhang et al. 2020
PHI:3701	Q52B93	PacC	pH response transription factor	Magnaporthe oryzae	En3h1	Not tested	Not tested	Not tested	84.146	1.82e-90	89	Landraud et al. 2013
PHI:3867_PHI:8717	Q874A5	PACC_PePacC	pH-response transcription factor	Penicillium expansum	Se1h3	Not tested	Not tested	Not tested	87.234	7.93e-25	100	Barad et al. 2013
PHI:2095	G4MXG4	Calcium-transporting ATPase 3	Ca2+ pump	Magnaporthe oryzae	Se1h3	Not tested	Not tested	Not tested	89.655	0	95	Nguyen et al. 2008
PHI:2096	G4MNA5	Calcium-transporting ATPase 3	Ca2+ pump	Magnaporthe oryzae	Se1h3	Not tested	Not tested	Not tested	93.103	0	95	Nguyen et al. 2008
PHI:2098	G4N471	Calcium-transporting ATPase 3	Ca2+ pump	Magnaporthe oryzae	En3h1	Not tested	Not tested	Not tested	82.759	0	96	Nguyen et al. 2008
References
Barad, S., Horowitz, S. B., Kobiler, I., Sherman, A. & Prusky, D. Accumulation of the Mycotoxin Patulin in the Presence of Gluconic Acid Contributes to Pathogenicity of Penicillium expansum. MPMI 27, 66–77 (2014).
Caracuel, Z. et al. The pH signalling transcription factor PacC controls virulence in the plant pathogen Fusarium oxysporum. Molecular Microbiology 48, 765–779 (2003).
Chen, J.-Y. et al. Comparative genomics reveals cotton-specific virulence factors in flexible genomic regions in Verticillium dahliae and evidence of horizontal gene transfer from Fusarium. New Phytologist 217, 756–770 (2018).
de Jonge, R. et al. Tomato immune receptor Ve1 recognizes effector of multiple fungal pathogens uncovered by genome and RNA sequencing. Proceedings of the National Academy of Sciences 109, 5110–5115 (2012).
Harting, R. et al. A 20-kb lineage-specific genomic region tames virulence in pathogenic amphidiploid Verticillium longisporum. Molecular Plant Pathology 22, 939–953 (2021).
Hollomon, D. W., Butters, J. A., Barker, H. & Hall, L. Fungal β-Tubulin, Expressed as a Fusion Protein, Binds Benzimidazole and Phenylcarbamate Fungicides. Antimicrobial Agents and Chemotherapy 42, 2171–2173 (1998).
Huang, W., Shang, Y., Chen, P., Gao, Q. & Wang, C. MrpacC regulates sporulation, insect cuticle penetration and immune evasion in Metarhizium robertsii. Environmental Microbiology 17, 994–1008 (2015).
Kodama, S. et al. The morphogenesis-related NDR kinase pathway of Colletotrichum orbiculare is required for translating plant surface signals into infection-related morphogenesis and pathogenesis. PLOS Pathogens 13, e1006189 (2017).
Koenraadt, H., Somerville, S. C. & Jones, A. L. Characterization of Mutations in the Beta-Tubulin Gene of Benomyl-Resistant Field Strains of Venturia inaequalis and Other Plant Pathogenic Fungi. Phytopathology 82, 1348 (1992).
Landraud, P., Chuzeville, S., Billon-Grande, G., Poussereau, N. & Bruel, C. Adaptation to pH and Role of PacC in the Rice Blast Fungus Magnaporthe oryzae. PLOS ONE 8, e69236 (2013).
Ma, Z., Yoshimura, M. A. & Michailides, T. J. Identification and Characterization of Benzimidazole Resistance in Monilinia fructicola from Stone Fruit Orchards in California. Applied and Environmental Microbiology 69, 7145–7152 (2003).
Nguyen, Q. B. et al. Systematic functional analysis of calcium-signalling proteins in the genome of the rice-blast fungus, Magnaporthe oryzae, using a high-throughput RNA-silencing system. Molecular Microbiology 68, 1348–1365 (2008).
Ortoneda, M. et al. Fusarium oxysporum as a Multihost Model for the Genetic Dissection of Fungal Virulence in Plants and Mammals. Infection and Immunity 72, 1760–1766 (2004).
Schaefer, L. K. et al. Cross-Kingdom RNAi of Pathogen Effectors Leads to Quantitative Adult Plant Resistance in Wheat. Front. Plant Sci. 11, (2020).
Zhang, J., Jin, K. & Xia, Y. Contributions of β-tubulin to cellular morphology, sporulation and virulence in the insect-fungal pathogen, Metarhizium acridum. Fungal Genetics and Biology 103, 16–24 (2017).
Zhang, M., Wei, Q., Xia, Y. & Jin, K. MaPacC, a pH-responsive transcription factor, negatively regulates thermotolerance and contributes to conidiation and virulence in Metarhizium acridum. Curr Genet 66, 397–408 (2020).

## Sheet: Data 8
Supplementary Data 8. Average Nucleotide Identity (ANI) between the Verticillium genomes.
Reference species	Reference strain	Query species	Query strain	ANI (%)	Aligned fragments (%)
V. dahliae	GF1207	V. dahliae	GF1207	100	99.9261
V. dahliae	GF1207	V. dahliae	Gf-Ca2	99.8126	95.8039
V. dahliae	GF1207	V. dahliae	TO22	99.6338	95.2127
V. dahliae	GF1207	V. dahliae	VdLs16	99.6291	95.2373
V. dahliae	GF1207	V. dahliae	Ud1-4-1	99.6276	95.0238
V. dahliae	GF1207	V. dahliae	VdC07	99.6343	93.8906
V. dahliae	GF1207	V. dahliae	VdB09	99.421	92.3551
V. dahliae	GF1207	V. dahliae	DK045	99.4151	93.2173
V. dahliae	GF1207	V. dahliae	VT-2A	99.2881	93.2501
V. dahliae	GF1207	V. dahliae	CBS385.49	99.3222	93.3897
V. dahliae	GF1207	V. dahliae	GF1192	99.3343	92.6917
V. dahliae	GF1207	V. dahliae	HoMCLT	99.3257	91.0494
V. dahliae	GF1207	V. dahliae	GF1300	99.333	92.897
V. dahliae	GF1207	V. dahliae	Gf-Cb5	99.3036	93.0366
V. dahliae	GF1207	V. dahliae	JR2	98.84	90.762
V. dahliae	GF1207	V. dahliae	12008	98.8225	89.0622
V. dahliae	GF1207	V. dahliae	MPI-CAGE	98.7911	90.0066
V. dahliae	GF1207	V. dahliae	VdLs17	98.7639	90.0805
V. dahliae	GF1207	V. dahliae	XJ511	98.8209	90.2201
V. dahliae	GF1207	V. dahliae	S023	98.7892	89.6206
V. dahliae	GF1207	V. dahliae	V13	98.3801	87.7566
V. dahliae	GF1207	V. dahliae	HoMCF	98.8141	93.4472
V. dahliae	GF1207	V. dahliae	Vd-R1	98.9023	91.2629
V. dahliae	GF1207	V. dahliae	Vd-653	98.6351	89.3989
V. dahliae	GF1207	V. dahliae	Vd-H5	98.9296	91.1562
V. dahliae	GF1207	V. dahliae	85S	98.8209	90.6306
V. dahliae	GF1207	V. dahliae	DAR83175	98.6155	89.4892
V. dahliae	GF1207	V. dahliae	DAR83138	98.6369	89.752
V. dahliae	GF1207	V. dahliae	DAR82592	98.6479	89.4728
V. dahliae	GF1207	V. dahliae	DAR83143	98.6302	89.7684
V. dahliae	GF1207	V. dahliae	XJ592	98.6083	89.8013
V. dahliae	GF1207	V. dahliae	VD991	98.5864	89.867
V. dahliae	GF1207	V. dahliae	CQ2	98.6089	89.8259
V. dahliae	GF1207	V. dahliae	I1V	98.4848	87.1982
V. dahliae	GF1207	V. dahliae	Vd39	98.6217	89.4564
V. dahliae	GF1207	V. dahliae	S011	98.5339	89.8259
V. dahliae	GF1207	V. longisporum	PD589	98.4533	89.0787
V. dahliae	GF1207	V. longisporum	VLB2	97.7552	88.003
V. dahliae	GF1207	V. longisporum	VL20	97.7487	87.3871
V. dahliae	GF1207	V. nonalfalfae	WCS072	92.7558	84.8251
V. dahliae	GF1207	V. nonalfalfae	T2	92.7694	85.1536
V. dahliae	GF1207	V. nonalfalfae	CBS382.66	92.7448	85.1289
V. dahliae	GF1207	V. alfalfae	PD683	92.5165	83.9465
V. dahliae	GF1207	V. nubilum	397	81.5154	60.1659
V. dahliae	GF1207	V. isaacii	PD660	81.0864	50.7226
V. dahliae	GF1207	V. isaacii	PD618	81.0837	50.2217
V. dahliae	GF1207	V. isaacii	VSO1	81.1025	49.8768
V. dahliae	GF1207	V. isaacii	Vt305	81.087	50
V. dahliae	GF1207	V. klebahnii	PD659	81.1201	50.427
V. dahliae	GF1207	V. klebahnii	PD401	81.0692	50.1724
V. dahliae	GF1207	V. tricorpus	PD593	80.9662	49.9097
V. dahliae	GF1207	V. tricorpus	MUCL9792	80.9618	50.4188
V. dahliae	GF1207	V. zaregamsianum	PD739	81.172	51.0264
V. dahliae	GF1207	V. zaregamsianum	PD736	81.1856	51.1086
V. dahliae	GF1207	V. albo-atrum	PD747	80.9192	49.4252
V. dahliae	GF1207	V. albo-atrum	PD670	80.9266	50.0821
V. dahliae	Gf-Ca2	V. dahliae	GF1207	99.8178	97.5742
V. dahliae	Gf-Ca2	V. dahliae	Gf-Ca2	100	99.9665
V. dahliae	Gf-Ca2	V. dahliae	TO22	99.6875	97.0389
V. dahliae	Gf-Ca2	V. dahliae	VdLs16	99.683	97.1476
V. dahliae	Gf-Ca2	V. dahliae	Ud1-4-1	99.686	96.9803
V. dahliae	Gf-Ca2	V. dahliae	VdC07	99.695	95.7675
V. dahliae	Gf-Ca2	V. dahliae	VdB09	99.4686	93.5006
V. dahliae	Gf-Ca2	V. dahliae	DK045	99.4638	94.2702
V. dahliae	Gf-Ca2	V. dahliae	VT-2A	99.2911	93.601
V. dahliae	Gf-Ca2	V. dahliae	CBS385.49	99.3294	93.5759
V. dahliae	Gf-Ca2	V. dahliae	GF1192	99.3294	93.2915
V. dahliae	Gf-Ca2	V. dahliae	HoMCLT	99.3419	92.1874
V. dahliae	Gf-Ca2	V. dahliae	GF1300	99.3276	93.2581
V. dahliae	Gf-Ca2	V. dahliae	Gf-Cb5	99.3084	93.3417
V. dahliae	Gf-Ca2	V. dahliae	JR2	98.8988	92.2627
V. dahliae	Gf-Ca2	V. dahliae	12008	98.8932	90.5312
V. dahliae	Gf-Ca2	V. dahliae	MPI-CAGE	98.8659	91.2087
V. dahliae	Gf-Ca2	V. dahliae	VdLs17	98.8406	91.192
V. dahliae	Gf-Ca2	V. dahliae	XJ511	98.8946	91.4095
V. dahliae	Gf-Ca2	V. dahliae	S023	98.8459	90.9159
V. dahliae	Gf-Ca2	V. dahliae	V13	98.443	88.9921
V. dahliae	Gf-Ca2	V. dahliae	HoMCF	98.8484	93.509
V. dahliae	Gf-Ca2	V. dahliae	Vd-R1	98.9781	92.4969
V. dahliae	Gf-Ca2	V. dahliae	Vd-653	98.6823	90.8239
V. dahliae	Gf-Ca2	V. dahliae	Vd-H5	99.0074	92.3798
V. dahliae	Gf-Ca2	V. dahliae	85S	98.9326	91.7942
V. dahliae	Gf-Ca2	V. dahliae	DAR83175	98.723	90.5646
V. dahliae	Gf-Ca2	V. dahliae	DAR83138	98.7241	91.0916
V. dahliae	Gf-Ca2	V. dahliae	DAR82592	98.7578	90.5563
V. dahliae	Gf-Ca2	V. dahliae	DAR83143	98.7203	91.0247
V. dahliae	Gf-Ca2	V. dahliae	XJ592	98.7007	91.0581
V. dahliae	Gf-Ca2	V. dahliae	VD991	98.6838	91.0498
V. dahliae	Gf-Ca2	V. dahliae	CQ2	98.6833	91.1418
V. dahliae	Gf-Ca2	V. dahliae	I1V	98.5629	88.5236
V. dahliae	Gf-Ca2	V. dahliae	Vd39	98.6941	90.6064
V. dahliae	Gf-Ca2	V. dahliae	S011	98.6096	91.2003
V. dahliae	Gf-Ca2	V. longisporum	PD589	98.5406	90.4057
V. dahliae	Gf-Ca2	V. longisporum	VLB2	97.788	89.5023
V. dahliae	Gf-Ca2	V. longisporum	VL20	97.7799	89.0924
V. dahliae	Gf-Ca2	V. nonalfalfae	WCS072	92.8192	85.9389
V. dahliae	Gf-Ca2	V. nonalfalfae	T2	92.8282	86.767
V. dahliae	Gf-Ca2	V. nonalfalfae	CBS382.66	92.8399	86.2568
V. dahliae	Gf-Ca2	V. alfalfae	PD683	92.5652	85.1108
V. dahliae	Gf-Ca2	V. nubilum	397	81.5741	61.0372
V. dahliae	Gf-Ca2	V. isaacii	PD660	81.1173	51.5015
V. dahliae	Gf-Ca2	V. isaacii	PD618	81.1161	51.3258
V. dahliae	Gf-Ca2	V. isaacii	VSO1	81.1405	50.6399
V. dahliae	Gf-Ca2	V. isaacii	Vt305	81.1356	50.7486
V. dahliae	Gf-Ca2	V. klebahnii	PD659	81.2048	51.0498
V. dahliae	Gf-Ca2	V. klebahnii	PD401	81.1507	50.8992
V. dahliae	Gf-Ca2	V. tricorpus	PD593	81.0318	50.849
V. dahliae	Gf-Ca2	V. tricorpus	MUCL9792	81.0199	50.9912
V. dahliae	Gf-Ca2	V. zaregamsianum	PD739	81.2626	51.4931
V. dahliae	Gf-Ca2	V. zaregamsianum	PD736	81.2668	51.8444
V. dahliae	Gf-Ca2	V. albo-atrum	PD747	80.9646	50.7737
V. dahliae	Gf-Ca2	V. albo-atrum	PD670	80.998	50.9076
V. dahliae	TO22	V. dahliae	GF1207	99.6336	99.0955
V. dahliae	TO22	V. dahliae	Gf-Ca2	99.6826	99.4197
V. dahliae	TO22	V. dahliae	TO22	100	99.9573
V. dahliae	TO22	V. dahliae	VdLs16	99.9864	99.3003
V. dahliae	TO22	V. dahliae	Ud1-4-1	99.9854	99.1808
V. dahliae	TO22	V. dahliae	VdC07	99.9012	98.1142
V. dahliae	TO22	V. dahliae	VdB09	99.6162	95.6566
V. dahliae	TO22	V. dahliae	DK045	99.7665	96.4843
V. dahliae	TO22	V. dahliae	VT-2A	99.2993	95.4262
V. dahliae	TO22	V. dahliae	CBS385.49	99.3317	95.5201
V. dahliae	TO22	V. dahliae	GF1192	99.6256	95.4348
V. dahliae	TO22	V. dahliae	HoMCLT	99.6367	94.4108
V. dahliae	TO22	V. dahliae	GF1300	99.621	95.5457
V. dahliae	TO22	V. dahliae	Gf-Cb5	99.6094	95.3921
V. dahliae	TO22	V. dahliae	JR2	99.1909	94.1804
V. dahliae	TO22	V. dahliae	12008	99.1749	92.5591
V. dahliae	TO22	V. dahliae	MPI-CAGE	99.1488	93.1393
V. dahliae	TO22	V. dahliae	VdLs17	99.1177	93.3697
V. dahliae	TO22	V. dahliae	XJ511	99.1715	93.4551
V. dahliae	TO22	V. dahliae	S023	99.1482	92.8492
V. dahliae	TO22	V. dahliae	V13	98.384	90.8866
V. dahliae	TO22	V. dahliae	HoMCF	98.8397	95.247
V. dahliae	TO22	V. dahliae	Vd-R1	98.9285	94.4705
V. dahliae	TO22	V. dahliae	Vd-653	98.6759	92.2775
V. dahliae	TO22	V. dahliae	Vd-H5	98.9336	94.2999
V. dahliae	TO22	V. dahliae	85S	99.1985	93.8903
V. dahliae	TO22	V. dahliae	DAR83175	98.8461	92.4823
V. dahliae	TO22	V. dahliae	DAR83138	98.8631	92.7383
V. dahliae	TO22	V. dahliae	DAR82592	98.7495	92.3458
V. dahliae	TO22	V. dahliae	DAR83143	98.8876	93.0369
V. dahliae	TO22	V. dahliae	XJ592	98.9646	93.0369
V. dahliae	TO22	V. dahliae	VD991	98.9323	93.3356
V. dahliae	TO22	V. dahliae	CQ2	98.9458	93.1052
V. dahliae	TO22	V. dahliae	I1V	98.5465	90.3149
V. dahliae	TO22	V. dahliae	Vd39	98.9566	92.5932
V. dahliae	TO22	V. dahliae	S011	98.8807	93.2247
V. dahliae	TO22	V. longisporum	PD589	98.7943	92.3884
V. dahliae	TO22	V. longisporum	VLB2	98.0704	91.4242
V. dahliae	TO22	V. longisporum	VL20	98.0392	90.9549
V. dahliae	TO22	V. nonalfalfae	WCS072	92.9946	87.7891
V. dahliae	TO22	V. nonalfalfae	T2	93.0245	88.557
V. dahliae	TO22	V. nonalfalfae	CBS382.66	92.9894	88.4461
V. dahliae	TO22	V. alfalfae	PD683	92.7296	87.3539
V. dahliae	TO22	V. nubilum	397	81.7121	62.3859
V. dahliae	TO22	V. isaacii	PD660	81.2005	53.0677
V. dahliae	TO22	V. isaacii	PD618	81.2232	52.5642
V. dahliae	TO22	V. isaacii	VSO1	81.2149	52.0949
V. dahliae	TO22	V. isaacii	Vt305	81.2067	52.0096
V. dahliae	TO22	V. klebahnii	PD659	81.2378	52.7178
V. dahliae	TO22	V. klebahnii	PD401	81.2061	52.3424
V. dahliae	TO22	V. tricorpus	PD593	81.1155	52.2314
V. dahliae	TO22	V. tricorpus	MUCL9792	81.1224	52.4618
V. dahliae	TO22	V. zaregamsianum	PD739	81.3185	53.5285
V. dahliae	TO22	V. zaregamsianum	PD736	81.3362	53.3151
V. dahliae	TO22	V. albo-atrum	PD747	81.0685	51.9242
V. dahliae	TO22	V. albo-atrum	PD670	81.0605	52.513
V. dahliae	VdLs16	V. dahliae	GF1207	99.6239	96.8477
V. dahliae	VdLs16	V. dahliae	Gf-Ca2	99.6712	97.0057
V. dahliae	VdLs16	V. dahliae	TO22	99.9809	96.8061
V. dahliae	VdLs16	V. dahliae	VdLs16	99.9999	99.7671
V. dahliae	VdLs16	V. dahliae	Ud1-4-1	99.991	96.7895
V. dahliae	VdLs16	V. dahliae	VdC07	99.9104	95.833
V. dahliae	VdLs16	V. dahliae	VdB09	99.6133	93.4293
V. dahliae	VdLs16	V. dahliae	DK045	99.7627	94.5188
V. dahliae	VdLs16	V. dahliae	VT-2A	99.287	93.0966
V. dahliae	VdLs16	V. dahliae	CBS385.49	99.3155	93.213
V. dahliae	VdLs16	V. dahliae	GF1192	99.6188	93.2463
V. dahliae	VdLs16	V. dahliae	HoMCLT	99.6309	92.1733
V. dahliae	VdLs16	V. dahliae	GF1300	99.6219	93.1132
V. dahliae	VdLs16	V. dahliae	Gf-Cb5	99.5811	93.3378
V. dahliae	VdLs16	V. dahliae	JR2	99.1449	92.5227
V. dahliae	VdLs16	V. dahliae	12008	99.1258	90.5514
V. dahliae	VdLs16	V. dahliae	MPI-CAGE	99.0821	91.2917
V. dahliae	VdLs16	V. dahliae	VdLs17	99.0489	91.5578
V. dahliae	VdLs16	V. dahliae	XJ511	99.1489	91.3416
V. dahliae	VdLs16	V. dahliae	S023	99.1056	90.8758
V. dahliae	VdLs16	V. dahliae	V13	98.3723	88.5553
V. dahliae	VdLs16	V. dahliae	HoMCF	98.7877	93.3128
V. dahliae	VdLs16	V. dahliae	Vd-R1	98.9062	91.9571
V. dahliae	VdLs16	V. dahliae	Vd-653	98.655	89.9692
V. dahliae	VdLs16	V. dahliae	Vd-H5	98.9129	92.0403
V. dahliae	VdLs16	V. dahliae	85S	99.1737	91.7325
V. dahliae	VdLs16	V. dahliae	DAR83175	98.8122	90.4433
V. dahliae	VdLs16	V. dahliae	DAR83138	98.8324	90.8259
V. dahliae	VdLs16	V. dahliae	DAR82592	98.7097	90.5348
V. dahliae	VdLs16	V. dahliae	DAR83143	98.8601	90.8093
V. dahliae	VdLs16	V. dahliae	XJ592	98.9231	91.1337
V. dahliae	VdLs16	V. dahliae	VD991	98.9171	91.0671
V. dahliae	VdLs16	V. dahliae	CQ2	98.9193	90.9257
V. dahliae	VdLs16	V. dahliae	I1V	98.5393	87.8899
V. dahliae	VdLs16	V. dahliae	Vd39	98.9346	90.4267
V. dahliae	VdLs16	V. dahliae	S011	98.8253	91.3083
V. dahliae	VdLs16	V. longisporum	PD589	98.7045	90.7427
V. dahliae	VdLs16	V. longisporum	VLB2	97.9885	89.5118
V. dahliae	VdLs16	V. longisporum	VL20	97.9706	88.8796
V. dahliae	VdLs16	V. nonalfalfae	WCS072	93.01	86.4593
V. dahliae	VdLs16	V. nonalfalfae	T2	93.0065	86.4842
V. dahliae	VdLs16	V. nonalfalfae	CBS382.66	93.0032	86.426
V. dahliae	VdLs16	V. alfalfae	PD683	92.7445	85.0121
V. dahliae	VdLs16	V. nubilum	397	81.6899	61.2909
V. dahliae	VdLs16	V. isaacii	PD660	81.698	53.198
V. dahliae	VdLs16	V. isaacii	PD618	81.2998	52.2665
V. dahliae	VdLs16	V. isaacii	VSO1	81.2101	51.5595
V. dahliae	VdLs16	V. isaacii	Vt305	81.3783	51.7425
V. dahliae	VdLs16	V. klebahnii	PD659	81.725	53.0151
V. dahliae	VdLs16	V. klebahnii	PD401	81.3827	52.358
V. dahliae	VdLs16	V. tricorpus	PD593	81.1874	51.3848
V. dahliae	VdLs16	V. tricorpus	MUCL9792	81.2842	52.2748
V. dahliae	VdLs16	V. zaregamsianum	PD739	81.3201	52.8321
V. dahliae	VdLs16	V. zaregamsianum	PD736	81.3528	52.9568
V. dahliae	VdLs16	V. albo-atrum	PD747	81.1346	51.4181
V. dahliae	VdLs16	V. albo-atrum	PD670	81.1363	51.7009
V. dahliae	Ud1-4-1	V. dahliae	GF1207	99.6331	98.773
V. dahliae	Ud1-4-1	V. dahliae	Gf-Ca2	99.6833	99.1224
V. dahliae	Ud1-4-1	V. dahliae	TO22	99.986	99.0542
V. dahliae	Ud1-4-1	V. dahliae	VdLs16	99.9949	99.1394
V. dahliae	Ud1-4-1	V. dahliae	Ud1-4-1	100	99.5399
V. dahliae	Ud1-4-1	V. dahliae	VdC07	99.9057	97.742
V. dahliae	Ud1-4-1	V. dahliae	VdB09	99.6128	95.4073
V. dahliae	Ud1-4-1	V. dahliae	DK045	99.7734	96.302
V. dahliae	Ud1-4-1	V. dahliae	VT-2A	99.2991	95.1517
V. dahliae	Ud1-4-1	V. dahliae	CBS385.49	99.3357	95.1687
V. dahliae	Ud1-4-1	V. dahliae	GF1192	99.6389	95.1005
V. dahliae	Ud1-4-1	V. dahliae	HoMCLT	99.6444	94.1547
V. dahliae	Ud1-4-1	V. dahliae	GF1300	99.6418	95.1346
V. dahliae	Ud1-4-1	V. dahliae	Gf-Cb5	99.6063	95.2795
V. dahliae	Ud1-4-1	V. dahliae	JR2	99.1897	93.8565
V. dahliae	Ud1-4-1	V. dahliae	12008	99.1779	92.3398
V. dahliae	Ud1-4-1	V. dahliae	MPI-CAGE	99.1442	92.9448
V. dahliae	Ud1-4-1	V. dahliae	VdLs17	99.1295	93.0811
V. dahliae	Ud1-4-1	V. dahliae	XJ511	99.1696	93.226
V. dahliae	Ud1-4-1	V. dahliae	S023	99.1365	92.7403
V. dahliae	Ud1-4-1	V. dahliae	V13	98.3854	90.4226
V. dahliae	Ud1-4-1	V. dahliae	HoMCF	98.8427	94.7682
V. dahliae	Ud1-4-1	V. dahliae	Vd-R1	98.9488	94.0354
V. dahliae	Ud1-4-1	V. dahliae	Vd-653	98.6724	92.0331
V. dahliae	Ud1-4-1	V. dahliae	Vd-H5	98.9287	94.0269
V. dahliae	Ud1-4-1	V. dahliae	85S	99.204	93.635
V. dahliae	Ud1-4-1	V. dahliae	DAR83175	98.8272	92.5187
V. dahliae	Ud1-4-1	V. dahliae	DAR83138	98.852	92.6721
V. dahliae	Ud1-4-1	V. dahliae	DAR82592	98.747	92.1097
V. dahliae	Ud1-4-1	V. dahliae	DAR83143	98.8796	92.8255
V. dahliae	Ud1-4-1	V. dahliae	XJ592	98.9545	92.9618
V. dahliae	Ud1-4-1	V. dahliae	VD991	98.9427	92.9703
V. dahliae	Ud1-4-1	V. dahliae	CQ2	98.9323	93.0044
V. dahliae	Ud1-4-1	V. dahliae	I1V	98.5491	90.0222
V. dahliae	Ud1-4-1	V. dahliae	Vd39	98.9533	92.3569
V. dahliae	Ud1-4-1	V. dahliae	S011	98.8781	93.0215
V. dahliae	Ud1-4-1	V. longisporum	PD589	98.7936	92.1438
V. dahliae	Ud1-4-1	V. longisporum	VLB2	98.0792	91.1639
V. dahliae	Ud1-4-1	V. longisporum	VL20	98.043	90.8828
V. dahliae	Ud1-4-1	V. nonalfalfae	WCS072	92.9853	87.892
V. dahliae	Ud1-4-1	V. nonalfalfae	T2	93.0228	88.3436
V. dahliae	Ud1-4-1	V. nonalfalfae	CBS382.66	92.9909	87.8067
V. dahliae	Ud1-4-1	V. alfalfae	PD683	92.7378	87.0143
V. dahliae	Ud1-4-1	V. nubilum	397	81.6977	62.2359
V. dahliae	Ud1-4-1	V. isaacii	PD660	81.2099	52.6244
V. dahliae	Ud1-4-1	V. isaacii	PD618	81.2131	52.3858
V. dahliae	Ud1-4-1	V. isaacii	VSO1	81.1886	51.8916
V. dahliae	Ud1-4-1	V. isaacii	Vt305	81.1904	52.1046
V. dahliae	Ud1-4-1	V. klebahnii	PD659	81.2809	52.4114
V. dahliae	Ud1-4-1	V. klebahnii	PD401	81.2252	52.471
V. dahliae	Ud1-4-1	V. tricorpus	PD593	81.1157	51.9768
V. dahliae	Ud1-4-1	V. tricorpus	MUCL9792	81.0911	52.3347
V. dahliae	Ud1-4-1	V. zaregamsianum	PD739	81.3157	53.3828
V. dahliae	Ud1-4-1	V. zaregamsianum	PD736	81.326	52.9397
V. dahliae	Ud1-4-1	V. albo-atrum	PD747	81.085	51.6956
V. dahliae	Ud1-4-1	V. albo-atrum	PD670	81.0815	52.0024
V. dahliae	VdC07	V. dahliae	GF1207	99.6391	98.7324
V. dahliae	VdC07	V. dahliae	Gf-Ca2	99.6936	98.948
V. dahliae	VdC07	V. dahliae	TO22	99.9072	98.9566
V. dahliae	VdC07	V. dahliae	VdLs16	99.9123	99.2153
V. dahliae	VdC07	V. dahliae	Ud1-4-1	99.9085	98.7842
V. dahliae	VdC07	V. dahliae	VdC07	100	99.9483
V. dahliae	VdC07	V. dahliae	VdB09	99.6426	96.5939
V. dahliae	VdC07	V. dahliae	DK045	99.7114	97.3786
V. dahliae	VdC07	V. dahliae	VT-2A	99.3167	96.3008
V. dahliae	VdC07	V. dahliae	CBS385.49	99.3405	96.4387
V. dahliae	VdC07	V. dahliae	GF1192	99.5545	96.3525
V. dahliae	VdC07	V. dahliae	HoMCLT	99.5722	95.266
V. dahliae	VdC07	V. dahliae	GF1300	99.5575	96.3611
V. dahliae	VdC07	V. dahliae	Gf-Cb5	99.5389	96.3439
V. dahliae	VdC07	V. dahliae	JR2	99.117	94.9987
V. dahliae	VdC07	V. dahliae	12008	99.0943	93.1017
V. dahliae	VdC07	V. dahliae	MPI-CAGE	99.0596	93.7829
V. dahliae	VdC07	V. dahliae	VdLs17	99.06	94.2916
V. dahliae	VdC07	V. dahliae	XJ511	99.0827	94.1192
V. dahliae	VdC07	V. dahliae	S023	99.0839	93.8605
V. dahliae	VdC07	V. dahliae	V13	98.3985	91.6703
V. dahliae	VdC07	V. dahliae	HoMCF	98.8388	96.2145
V. dahliae	VdC07	V. dahliae	Vd-R1	98.9596	94.9901
V. dahliae	VdC07	V. dahliae	Vd-653	98.688	92.9551
V. dahliae	VdC07	V. dahliae	Vd-H5	98.9627	94.9728
V. dahliae	VdC07	V. dahliae	85S	99.125	94.6538
V. dahliae	VdC07	V. dahliae	DAR83175	98.8283	93.2396
V. dahliae	VdC07	V. dahliae	DAR83138	98.8555	93.3431
V. dahliae	VdC07	V. dahliae	DAR82592	98.7843	92.774
V. dahliae	VdC07	V. dahliae	DAR83143	98.8725	93.7225
V. dahliae	VdC07	V. dahliae	XJ592	98.917	93.5759
V. dahliae	VdC07	V. dahliae	VD991	98.8951	93.8519
V. dahliae	VdC07	V. dahliae	CQ2	98.9119	93.6449
V. dahliae	VdC07	V. dahliae	I1V	98.5682	90.8856
V. dahliae	VdC07	V. dahliae	Vd39	98.9144	93.3517
V. dahliae	VdC07	V. dahliae	S011	98.8364	93.7139
V. dahliae	VdC07	V. longisporum	PD589	98.752	93.093
V. dahliae	VdC07	V. longisporum	VLB2	98.007	91.7651
V. dahliae	VdC07	V. longisporum	VL20	97.9822	91.5409
V. dahliae	VdC07	V. nonalfalfae	WCS072	93.0101	89.3679
V. dahliae	VdC07	V. nonalfalfae	T2	92.9505	89.3938
V. dahliae	VdC07	V. nonalfalfae	CBS382.66	92.9997	89.4369
V. dahliae	VdC07	V. alfalfae	PD683	92.7094	87.9193
V. dahliae	VdC07	V. nubilum	397	81.6925	62.9387
V. dahliae	VdC07	V. isaacii	PD660	81.2054	53.3155
V. dahliae	VdC07	V. isaacii	PD618	81.2219	52.9275
V. dahliae	VdC07	V. isaacii	VSO1	81.2224	52.3325
V. dahliae	VdC07	V. isaacii	Vt305	81.2012	52.5394
V. dahliae	VdC07	V. klebahnii	PD659	81.2561	53.031
V. dahliae	VdC07	V. klebahnii	PD401	81.2371	52.8844
V. dahliae	VdC07	V. tricorpus	PD593	81.1755	52.2549
V. dahliae	VdC07	V. tricorpus	MUCL9792	81.1115	52.7636
V. dahliae	VdC07	V. zaregamsianum	PD739	81.2756	53.9795
V. dahliae	VdC07	V. zaregamsianum	PD736	81.3209	53.8846
V. dahliae	VdC07	V. albo-atrum	PD747	81.0797	52.16
V. dahliae	VdC07	V. albo-atrum	PD670	81.0427	52.4187
V. dahliae	VdB09	V. dahliae	GF1207	99.4309	97.5908
V. dahliae	VdB09	V. dahliae	Gf-Ca2	99.4569	97.3135
V. dahliae	VdB09	V. dahliae	TO22	99.6184	97.1055
V. dahliae	VdB09	V. dahliae	VdLs16	99.6113	97.4001
V. dahliae	VdB09	V. dahliae	Ud1-4-1	99.6201	96.8368
V. dahliae	VdB09	V. dahliae	VdC07	99.6404	97.2008
V. dahliae	VdB09	V. dahliae	VdB09	100	99.9307
V. dahliae	VdB09	V. dahliae	DK045	99.7449	98.3707
V. dahliae	VdB09	V. dahliae	VT-2A	99.3812	96.7675
V. dahliae	VdB09	V. dahliae	CBS385.49	99.4038	96.8368
V. dahliae	VdB09	V. dahliae	GF1192	99.5516	96.5508
V. dahliae	VdB09	V. dahliae	HoMCLT	99.5396	95.3722
V. dahliae	VdB09	V. dahliae	GF1300	99.5523	96.8975
V. dahliae	VdB09	V. dahliae	Gf-Cb5	99.5446	96.8368
V. dahliae	VdB09	V. dahliae	JR2	99.0787	95.3116
V. dahliae	VdB09	V. dahliae	12008	99.0473	93.1623
V. dahliae	VdB09	V. dahliae	MPI-CAGE	99.0266	94.1069
V. dahliae	VdB09	V. dahliae	VdLs17	99.0486	94.4363
V. dahliae	VdB09	V. dahliae	XJ511	99.0425	94.4189
V. dahliae	VdB09	V. dahliae	S023	99.0627	93.9683
V. dahliae	VdB09	V. dahliae	V13	98.4049	91.6891
V. dahliae	VdB09	V. dahliae	HoMCF	98.8784	96.3948
V. dahliae	VdB09	V. dahliae	Vd-R1	98.986	95.4849
V. dahliae	VdB09	V. dahliae	Vd-653	98.7102	93.431
V. dahliae	VdB09	V. dahliae	Vd-H5	98.9922	95.4415
V. dahliae	VdB09	V. dahliae	85S	98.9841	94.5229
V. dahliae	VdB09	V. dahliae	DAR83175	98.8178	93.639
V. dahliae	VdB09	V. dahliae	DAR83138	98.8283	93.8383
V. dahliae	VdB09	V. dahliae	DAR82592	98.7788	93.483
V. dahliae	VdB09	V. dahliae	DAR83143	98.8364	94.0723
V. dahliae	VdB09	V. dahliae	XJ592	98.8622	93.9856
V. dahliae	VdB09	V. dahliae	VD991	98.8579	94.0029
V. dahliae	VdB09	V. dahliae	CQ2	98.8632	94.0549
V. dahliae	VdB09	V. dahliae	I1V	98.6046	91.1777
V. dahliae	VdB09	V. dahliae	Vd39	98.8643	93.8383
V. dahliae	VdB09	V. dahliae	S011	98.815	93.795
V. dahliae	VdB09	V. longisporum	PD589	98.7331	93.171
V. dahliae	VdB09	V. longisporum	VLB2	97.9991	91.9577
V. dahliae	VdB09	V. longisporum	VL20	97.9778	91.5937
V. dahliae	VdB09	V. nonalfalfae	WCS072	92.946	89.7565
V. dahliae	VdB09	V. nonalfalfae	T2	92.9221	89.4272
V. dahliae	VdB09	V. nonalfalfae	CBS382.66	92.9482	89.5312
V. dahliae	VdB09	V. alfalfae	PD683	92.6876	88.3439
V. dahliae	VdB09	V. nubilum	397	81.6164	63.3504
V. dahliae	VdB09	V. isaacii	PD660	81.2225	53.1589
V. dahliae	VdB09	V. isaacii	PD618	81.2276	53.1589
V. dahliae	VdB09	V. isaacii	VSO1	81.2093	52.6649
V. dahliae	VdB09	V. isaacii	Vt305	81.1715	52.7775
V. dahliae	VdB09	V. klebahnii	PD659	81.2172	53.2109
V. dahliae	VdB09	V. klebahnii	PD401	81.2091	52.7775
V. dahliae	VdB09	V. tricorpus	PD593	81.1167	52.3702
V. dahliae	VdB09	V. tricorpus	MUCL9792	81.0891	52.8382
V. dahliae	VdB09	V. zaregamsianum	PD739	81.2777	53.8955
V. dahliae	VdB09	V. zaregamsianum	PD736	81.295	53.8522
V. dahliae	VdB09	V. albo-atrum	PD747	81.0203	52.5695
V. dahliae	VdB09	V. albo-atrum	PD670	80.9928	52.8209
V. dahliae	DK045	V. dahliae	GF1207	99.4294	97.2277
V. dahliae	DK045	V. dahliae	Gf-Ca2	99.4724	96.6544
V. dahliae	DK045	V. dahliae	TO22	99.77	96.6801
V. dahliae	DK045	V. dahliae	VdLs16	99.78	96.9795
V. dahliae	DK045	V. dahliae	Ud1-4-1	99.7791	96.6373
V. dahliae	DK045	V. dahliae	VdC07	99.7157	96.7314
V. dahliae	DK045	V. dahliae	VdB09	99.7473	97.3047
V. dahliae	DK045	V. dahliae	DK045	100	99.401
V. dahliae	DK045	V. dahliae	VT-2A	99.3729	96.1153
V. dahliae	DK045	V. dahliae	CBS385.49	99.4032	96.2437
V. dahliae	DK045	V. dahliae	GF1192	99.6893	96.141
V. dahliae	DK045	V. dahliae	HoMCLT	99.6891	94.7891
V. dahliae	DK045	V. dahliae	GF1300	99.7006	96.3121
V. dahliae	DK045	V. dahliae	Gf-Cb5	99.6917	96.2779
V. dahliae	DK045	V. dahliae	JR2	99.2124	94.5752
V. dahliae	DK045	V. dahliae	12008	99.1895	92.359
V. dahliae	DK045	V. dahliae	MPI-CAGE	99.1503	93.3944
V. dahliae	DK045	V. dahliae	VdLs17	99.164	93.7709
V. dahliae	DK045	V. dahliae	XJ511	99.1761	93.6596
V. dahliae	DK045	V. dahliae	S023	99.1823	93.189
V. dahliae	DK045	V. dahliae	V13	98.3763	91.1012
V. dahliae	DK045	V. dahliae	HoMCF	98.856	95.9357
V. dahliae	DK045	V. dahliae	Vd-R1	98.9673	94.5324
V. dahliae	DK045	V. dahliae	Vd-653	98.7031	92.7013
V. dahliae	DK045	V. dahliae	Vd-H5	98.9633	94.7549
V. dahliae	DK045	V. dahliae	85S	99.1457	93.942
V. dahliae	DK045	V. dahliae	DAR83175	98.8452	92.9494
V. dahliae	DK045	V. dahliae	DAR83138	98.8722	93.1206
V. dahliae	DK045	V. dahliae	DAR82592	98.7504	92.6927
V. dahliae	DK045	V. dahliae	DAR83143	98.8986	93.2575
V. dahliae	DK045	V. dahliae	XJ592	98.9695	93.3944
V. dahliae	DK045	V. dahliae	VD991	98.9593	93.5313
V. dahliae	DK045	V. dahliae	CQ2	98.949	93.4372
V. dahliae	DK045	V. dahliae	I1V	98.5665	90.5194
V. dahliae	DK045	V. dahliae	Vd39	98.9915	92.9066
V. dahliae	DK045	V. dahliae	S011	98.9174	93.2147
V. dahliae	DK045	V. longisporum	PD589	98.8392	92.4874
V. dahliae	DK045	V. longisporum	VLB2	98.1018	91.4948
V. dahliae	DK045	V. longisporum	VL20	98.0884	90.7418
V. dahliae	DK045	V. nonalfalfae	WCS072	93.0289	88.6626
V. dahliae	DK045	V. nonalfalfae	T2	93.0084	88.4573
V. dahliae	DK045	V. nonalfalfae	CBS382.66	93.0286	88.7995
V. dahliae	DK045	V. alfalfae	PD683	92.7456	87.7556
V. dahliae	DK045	V. nubilum	397	81.6369	62.7193
V. dahliae	DK045	V. isaacii	PD660	81.1759	53.1445
V. dahliae	DK045	V. isaacii	PD618	81.196	53.1103
V. dahliae	DK045	V. isaacii	VSO1	81.1876	52.3659
V. dahliae	DK045	V. isaacii	Vt305	81.1569	52.8793
V. dahliae	DK045	V. klebahnii	PD659	81.2019	53.2814
V. dahliae	DK045	V. klebahnii	PD401	81.1511	53.2472
V. dahliae	DK045	V. tricorpus	PD593	81.114	52.3231
V. dahliae	DK045	V. tricorpus	MUCL9792	81.0689	53.0504
V. dahliae	DK045	V. zaregamsianum	PD739	81.2983	53.6408
V. dahliae	DK045	V. zaregamsianum	PD736	81.349	53.3927
V. dahliae	DK045	V. albo-atrum	PD747	81.008	52.6226
V. dahliae	DK045	V. albo-atrum	PD670	81.0313	52.5113
V. dahliae	VT-2A	V. dahliae	GF1207	99.2955	97.4355
V. dahliae	VT-2A	V. dahliae	Gf-Ca2	99.2936	96.222
V. dahliae	VT-2A	V. dahliae	TO22	99.2871	96.0757
V. dahliae	VT-2A	V. dahliae	VdLs16	99.2908	96.1704
V. dahliae	VT-2A	V. dahliae	Ud1-4-1	99.2888	95.852
V. dahliae	VT-2A	V. dahliae	VdC07	99.3145	95.895
V. dahliae	VT-2A	V. dahliae	VdB09	99.3701	95.8864
V. dahliae	VT-2A	V. dahliae	DK045	99.3612	96.5835
V. dahliae	VT-2A	V. dahliae	VT-2A	100	100
V. dahliae	VT-2A	V. dahliae	CBS385.49	99.6357	98.9587
V. dahliae	VT-2A	V. dahliae	GF1192	99.6581	98.3563
V. dahliae	VT-2A	V. dahliae	HoMCLT	99.655	96.2737
V. dahliae	VT-2A	V. dahliae	GF1300	99.6595	98.5972
V. dahliae	VT-2A	V. dahliae	Gf-Cb5	99.6494	98.3563
V. dahliae	VT-2A	V. dahliae	JR2	98.8573	94.4578
V. dahliae	VT-2A	V. dahliae	12008	98.858	92.6162
V. dahliae	VT-2A	V. dahliae	MPI-CAGE	98.8148	93.6317
V. dahliae	VT-2A	V. dahliae	VdLs17	98.8349	93.6661
V. dahliae	VT-2A	V. dahliae	XJ511	98.8348	93.8124
V. dahliae	VT-2A	V. dahliae	S023	98.852	93.2874
V. dahliae	VT-2A	V. dahliae	V13	98.3812	91.2392
V. dahliae	VT-2A	V. dahliae	HoMCF	98.9658	97.6162
V. dahliae	VT-2A	V. dahliae	Vd-R1	98.915	94.7849
V. dahliae	VT-2A	V. dahliae	Vd-653	98.6625	92.7969
V. dahliae	VT-2A	V. dahliae	Vd-H5	98.9232	94.8709
V. dahliae	VT-2A	V. dahliae	85S	98.8174	94.1566
V. dahliae	VT-2A	V. dahliae	DAR83175	98.6569	93.0637
V. dahliae	VT-2A	V. dahliae	DAR83138	98.6646	93.4165
V. dahliae	VT-2A	V. dahliae	DAR82592	98.6788	93.1325
V. dahliae	VT-2A	V. dahliae	DAR83143	98.6704	93.3735
V. dahliae	VT-2A	V. dahliae	XJ592	98.6539	93.3907
V. dahliae	VT-2A	V. dahliae	VD991	98.634	93.5112
V. dahliae	VT-2A	V. dahliae	CQ2	98.6586	93.3993
V. dahliae	VT-2A	V. dahliae	I1V	98.5367	90.568
V. dahliae	VT-2A	V. dahliae	Vd39	98.6948	92.8916
V. dahliae	VT-2A	V. dahliae	S011	98.5971	93.3993
V. dahliae	VT-2A	V. longisporum	PD589	98.5408	92.3838
V. dahliae	VT-2A	V. longisporum	VLB2	97.8184	91.3081
V. dahliae	VT-2A	V. longisporum	VL20	97.8054	90.9122
V. dahliae	VT-2A	V. nonalfalfae	WCS072	92.7797	88.7952
V. dahliae	VT-2A	V. nonalfalfae	T2	92.7745	88.8468
V. dahliae	VT-2A	V. nonalfalfae	CBS382.66	92.7911	88.4337
V. dahliae	VT-2A	V. alfalfae	PD683	92.5356	87.3924
V. dahliae	VT-2A	V. nubilum	397	81.5283	62.2117
V. dahliae	VT-2A	V. isaacii	PD660	81.1232	52.5904
V. dahliae	VT-2A	V. isaacii	PD618	81.1114	52.3064
V. dahliae	VT-2A	V. isaacii	VSO1	81.1019	51.8933
V. dahliae	VT-2A	V. isaacii	Vt305	81.098	52.0396
V. dahliae	VT-2A	V. klebahnii	PD659	81.128	52.4957
V. dahliae	VT-2A	V. klebahnii	PD401	81.0976	52.0568
V. dahliae	VT-2A	V. tricorpus	PD593	81.0152	51.8933
V. dahliae	VT-2A	V. tricorpus	MUCL9792	80.9924	52.2633
V. dahliae	VT-2A	V. zaregamsianum	PD739	81.2092	53.21
V. dahliae	VT-2A	V. zaregamsianum	PD736	81.2014	53.537
V. dahliae	VT-2A	V. albo-atrum	PD747	80.9184	51.8503
V. dahliae	VT-2A	V. albo-atrum	PD670	80.9525	52.3666
V. dahliae	CBS385.49	V. dahliae	GF1207	99.3315	97.7235
V. dahliae	CBS385.49	V. dahliae	Gf-Ca2	99.3224	96.5508
V. dahliae	CBS385.49	V. dahliae	TO22	99.3231	96.2749
V. dahliae	CBS385.49	V. dahliae	VdLs16	99.3288	96.4474
V. dahliae	CBS385.49	V. dahliae	Ud1-4-1	99.3254	96.1369
V. dahliae	CBS385.49	V. dahliae	VdC07	99.3466	96.2232
V. dahliae	CBS385.49	V. dahliae	VdB09	99.4126	96.1283
V. dahliae	CBS385.49	V. dahliae	DK045	99.4025	96.7492
V. dahliae	CBS385.49	V. dahliae	VT-2A	99.636	99.0342
V. dahliae	CBS385.49	V. dahliae	CBS385.49	100	99.8793
V. dahliae	CBS385.49	V. dahliae	GF1192	99.6864	98.6462
V. dahliae	CBS385.49	V. dahliae	HoMCLT	99.684	96.5681
V. dahliae	CBS385.49	V. dahliae	GF1300	99.6906	98.8704
V. dahliae	CBS385.49	V. dahliae	Gf-Cb5	99.6765	98.6721
V. dahliae	CBS385.49	V. dahliae	JR2	98.904	94.5676
V. dahliae	CBS385.49	V. dahliae	12008	98.909	92.7654
V. dahliae	CBS385.49	V. dahliae	MPI-CAGE	98.855	93.6363
V. dahliae	CBS385.49	V. dahliae	VdLs17	98.8748	93.8519
V. dahliae	CBS385.49	V. dahliae	XJ511	98.8768	93.8432
V. dahliae	CBS385.49	V. dahliae	S023	98.8898	93.5242
V. dahliae	CBS385.49	V. dahliae	V13	98.4092	91.4461
V. dahliae	CBS385.49	V. dahliae	HoMCF	98.9963	97.7494
V. dahliae	CBS385.49	V. dahliae	Vd-R1	98.9435	95.0677
V. dahliae	CBS385.49	V. dahliae	Vd-653	98.6835	92.9551
V. dahliae	CBS385.49	V. dahliae	Vd-H5	98.9556	95.1625
V. dahliae	CBS385.49	V. dahliae	85S	98.8579	94.214
V. dahliae	CBS385.49	V. dahliae	DAR83175	98.6855	93.231
V. dahliae	CBS385.49	V. dahliae	DAR83138	98.6968	93.7311
V. dahliae	CBS385.49	V. dahliae	DAR82592	98.7203	93.2741
V. dahliae	CBS385.49	V. dahliae	DAR83143	98.7058	93.5845
V. dahliae	CBS385.49	V. dahliae	XJ592	98.7032	93.4811
V. dahliae	CBS385.49	V. dahliae	VD991	98.671	93.8432
V. dahliae	CBS385.49	V. dahliae	CQ2	98.7029	93.5156
V. dahliae	CBS385.49	V. dahliae	I1V	98.5672	90.877
V. dahliae	CBS385.49	V. dahliae	Vd39	98.7336	93.0585
V. dahliae	CBS385.49	V. dahliae	S011	98.6455	93.4897
V. dahliae	CBS385.49	V. longisporum	PD589	98.5851	92.4463
V. dahliae	CBS385.49	V. longisporum	VLB2	97.8513	91.5237
V. dahliae	CBS385.49	V. longisporum	VL20	97.8502	90.877
V. dahliae	CBS385.49	V. nonalfalfae	WCS072	92.8014	89.1696
V. dahliae	CBS385.49	V. nonalfalfae	T2	92.8001	89.2214
V. dahliae	CBS385.49	V. nonalfalfae	CBS382.66	92.8148	89.0316
V. dahliae	CBS385.49	V. alfalfae	PD683	92.5448	87.8848
V. dahliae	CBS385.49	V. nubilum	397	81.508	62.8697
V. dahliae	CBS385.49	V. isaacii	PD660	81.1274	52.6602
V. dahliae	CBS385.49	V. isaacii	PD618	81.1062	52.4187
V. dahliae	CBS385.49	V. isaacii	VSO1	81.1505	51.9876
V. dahliae	CBS385.49	V. isaacii	Vt305	81.1251	52.1255
V. dahliae	CBS385.49	V. klebahnii	PD659	81.1076	52.893
V. dahliae	CBS385.49	V. klebahnii	PD401	81.1023	52.3325
V. dahliae	CBS385.49	V. tricorpus	PD593	81.0359	52.0824
V. dahliae	CBS385.49	V. tricorpus	MUCL9792	81.0072	52.4101
V. dahliae	CBS385.49	V. zaregamsianum	PD739	81.1919	53.7035
V. dahliae	CBS385.49	V. zaregamsianum	PD736	81.2399	53.2379
V. dahliae	CBS385.49	V. albo-atrum	PD747	80.9509	51.9617
V. dahliae	CBS385.49	V. albo-atrum	PD670	80.9844	51.9703
V. dahliae	GF1192	V. dahliae	GF1207	99.3152	97.6476
V. dahliae	GF1192	V. dahliae	Gf-Ca2	99.3209	96.5532
V. dahliae	GF1192	V. dahliae	TO22	99.607	96.5963
V. dahliae	GF1192	V. dahliae	VdLs16	99.627	96.5963
V. dahliae	GF1192	V. dahliae	Ud1-4-1	99.6182	96.4498
V. dahliae	GF1192	V. dahliae	VdC07	99.5511	96.355
V. dahliae	GF1192	V. dahliae	VdB09	99.5299	96.3809
V. dahliae	GF1192	V. dahliae	DK045	99.6758	96.9151
V. dahliae	GF1192	V. dahliae	VT-2A	99.6469	99.0349
V. dahliae	GF1192	V. dahliae	CBS385.49	99.6751	99.1211
V. dahliae	GF1192	V. dahliae	GF1192	100	99.5692
V. dahliae	GF1192	V. dahliae	HoMCLT	99.9928	96.9841
V. dahliae	GF1192	V. dahliae	GF1300	99.9865	99.0004
V. dahliae	GF1192	V. dahliae	Gf-Cb5	99.9734	98.7075
V. dahliae	GF1192	V. dahliae	JR2	99.1704	94.8988
V. dahliae	GF1192	V. dahliae	12008	99.1736	93.1495
V. dahliae	GF1192	V. dahliae	MPI-CAGE	99.1234	93.8819
V. dahliae	GF1192	V. dahliae	VdLs17	99.1473	94.0457
V. dahliae	GF1192	V. dahliae	XJ511	99.1611	94.218
V. dahliae	GF1192	V. dahliae	S023	99.1475	93.8216
V. dahliae	GF1192	V. dahliae	V13	98.3589	91.564
V. dahliae	GF1192	V. dahliae	HoMCF	98.9789	97.5097
V. dahliae	GF1192	V. dahliae	Vd-R1	98.9172	95.0883
V. dahliae	GF1192	V. dahliae	Vd-653	98.6751	93.0202
V. dahliae	GF1192	V. dahliae	Vd-H5	98.9166	95.028
V. dahliae	GF1192	V. dahliae	85S	99.1143	94.5713
V. dahliae	GF1192	V. dahliae	DAR83175	98.8081	93.5287
V. dahliae	GF1192	V. dahliae	DAR83138	98.8311	93.8819
V. dahliae	GF1192	V. dahliae	DAR82592	98.7229	93.296
V. dahliae	GF1192	V. dahliae	DAR83143	98.8677	93.8906
V. dahliae	GF1192	V. dahliae	XJ592	98.9464	94.1146
V. dahliae	GF1192	V. dahliae	VD991	98.9288	93.994
V. dahliae	GF1192	V. dahliae	CQ2	98.9327	93.9078
V. dahliae	GF1192	V. dahliae	I1V	98.5572	91.047
V. dahliae	GF1192	V. dahliae	Vd39	98.9789	93.4683
V. dahliae	GF1192	V. dahliae	S011	98.9014	93.8819
V. dahliae	GF1192	V. longisporum	PD589	98.7933	93.1064
V. dahliae	GF1192	V. longisporum	VLB2	98.0784	91.9776
V. dahliae	GF1192	V. longisporum	VL20	98.0568	91.5123
V. dahliae	GF1192	V. nonalfalfae	WCS072	93.0069	89.0134
V. dahliae	GF1192	V. nonalfalfae	T2	92.9923	88.8755
V. dahliae	GF1192	V. nonalfalfae	CBS382.66	93.0099	89.1426
V. dahliae	GF1192	V. alfalfae	PD683	92.7161	88.1775
V. dahliae	GF1192	V. nubilum	397	81.6258	62.9039
V. dahliae	GF1192	V. isaacii	PD660	81.1837	53.5976
V. dahliae	GF1192	V. isaacii	PD618	81.1974	53.1754
V. dahliae	GF1192	V. isaacii	VSO1	81.1942	52.8048
V. dahliae	GF1192	V. isaacii	Vt305	81.1831	52.5722
V. dahliae	GF1192	V. klebahnii	PD659	81.2445	53.4166
V. dahliae	GF1192	V. klebahnii	PD401	81.1698	53.2443
V. dahliae	GF1192	V. tricorpus	PD593	81.1113	52.8479
V. dahliae	GF1192	V. tricorpus	MUCL9792	81.108	53.1581
V. dahliae	GF1192	V. zaregamsianum	PD739	81.3031	53.7355
V. dahliae	GF1192	V. zaregamsianum	PD736	81.3442	53.8389
V. dahliae	GF1192	V. albo-atrum	PD747	81.051	52.5463
V. dahliae	GF1192	V. albo-atrum	PD670	81.0548	53.1237
V. dahliae	HoMCLT	V. dahliae	GF1207	99.3362	98.1159
V. dahliae	HoMCLT	V. dahliae	Gf-Ca2	99.3333	97.9213
V. dahliae	HoMCLT	V. dahliae	TO22	99.6306	97.9124
V. dahliae	HoMCLT	V. dahliae	VdLs16	99.6368	98.0097
V. dahliae	HoMCLT	V. dahliae	Ud1-4-1	99.638	97.8859
V. dahliae	HoMCLT	V. dahliae	VdC07	99.5697	97.8328
V. dahliae	HoMCLT	V. dahliae	VdB09	99.5306	97.6028
V. dahliae	HoMCLT	V. dahliae	DK045	99.688	98.0716
V. dahliae	HoMCLT	V. dahliae	VT-2A	99.6516	99.487
V. dahliae	HoMCLT	V. dahliae	CBS385.49	99.683	99.487
V. dahliae	HoMCLT	V. dahliae	GF1192	99.9943	99.5577
V. dahliae	HoMCLT	V. dahliae	HoMCLT	100	99.7081
V. dahliae	HoMCLT	V. dahliae	GF1300	99.9949	99.5754
V. dahliae	HoMCLT	V. dahliae	Gf-Cb5	99.9828	99.1685
V. dahliae	HoMCLT	V. dahliae	JR2	99.2189	96.2141
V. dahliae	HoMCLT	V. dahliae	12008	99.1955	94.8961
V. dahliae	HoMCLT	V. dahliae	MPI-CAGE	99.179	95.1968
V. dahliae	HoMCLT	V. dahliae	VdLs17	99.1786	95.6568
V. dahliae	HoMCLT	V. dahliae	XJ511	99.1908	95.6568
V. dahliae	HoMCLT	V. dahliae	S023	99.2145	94.9668
V. dahliae	HoMCLT	V. dahliae	V13	98.4037	93.2508
V. dahliae	HoMCLT	V. dahliae	HoMCF	98.9984	98.1513
V. dahliae	HoMCLT	V. dahliae	Vd-R1	98.9331	96.2229
V. dahliae	HoMCLT	V. dahliae	Vd-653	98.6765	94.5069
V. dahliae	HoMCLT	V. dahliae	Vd-H5	98.9331	96.3644
V. dahliae	HoMCLT	V. dahliae	85S	99.1875	96.1875
V. dahliae	HoMCLT	V. dahliae	DAR83175	98.881	95.1703
V. dahliae	HoMCLT	V. dahliae	DAR83138	98.9088	95.3826
V. dahliae	HoMCLT	V. dahliae	DAR82592	98.7961	94.7103
V. dahliae	HoMCLT	V. dahliae	DAR83143	98.944	95.4268
V. dahliae	HoMCLT	V. dahliae	XJ592	99.0164	95.6568
V. dahliae	HoMCLT	V. dahliae	VD991	98.9959	95.7541
V. dahliae	HoMCLT	V. dahliae	CQ2	98.9984	95.5595
V. dahliae	HoMCLT	V. dahliae	I1V	98.6042	92.7466
V. dahliae	HoMCLT	V. dahliae	Vd39	99.0404	94.6572
V. dahliae	HoMCLT	V. dahliae	S011	98.9673	95.4445
V. dahliae	HoMCLT	V. longisporum	PD589	98.8675	94.728
V. dahliae	HoMCLT	V. longisporum	VLB2	98.1444	93.8788
V. dahliae	HoMCLT	V. longisporum	VL20	98.1203	93.5338
V. dahliae	HoMCLT	V. nonalfalfae	WCS072	93.0262	91.1544
V. dahliae	HoMCLT	V. nonalfalfae	T2	93.01	91.2428
V. dahliae	HoMCLT	V. nonalfalfae	CBS382.66	93.0485	90.5882
V. dahliae	HoMCLT	V. alfalfae	PD683	92.7807	90.0221
V. dahliae	HoMCLT	V. nubilum	397	81.6828	64.3078
V. dahliae	HoMCLT	V. isaacii	PD660	81.2183	54.3742
V. dahliae	HoMCLT	V. isaacii	PD618	81.2194	54.498
V. dahliae	HoMCLT	V. isaacii	VSO1	81.2089	53.8611
V. dahliae	HoMCLT	V. isaacii	Vt305	81.204	53.41
V. dahliae	HoMCLT	V. klebahnii	PD659	81.2461	54.3653
V. dahliae	HoMCLT	V. klebahnii	PD401	81.1779	54.3565
V. dahliae	HoMCLT	V. tricorpus	PD593	81.1787	53.3392
V. dahliae	HoMCLT	V. tricorpus	MUCL9792	81.1348	54.2326
V. dahliae	HoMCLT	V. zaregamsianum	PD739	81.3125	55.5595
V. dahliae	HoMCLT	V. zaregamsianum	PD736	81.3039	55.6479
V. dahliae	HoMCLT	V. albo-atrum	PD747	81.0469	53.8611
V. dahliae	HoMCLT	V. albo-atrum	PD670	81.0673	54.0027
V. dahliae	GF1300	V. dahliae	GF1207	99.3341	97.9597
V. dahliae	GF1300	V. dahliae	Gf-Ca2	99.319	96.8791
V. dahliae	GF1300	V. dahliae	TO22	99.6067	96.9482
V. dahliae	GF1300	V. dahliae	VdLs16	99.6237	96.905
V. dahliae	GF1300	V. dahliae	Ud1-4-1	99.6088	96.9309
V. dahliae	GF1300	V. dahliae	VdC07	99.5544	96.7407
V. dahliae	GF1300	V. dahliae	VdB09	99.5495	96.8445
V. dahliae	GF1300	V. dahliae	DK045	99.6976	97.4064
V. dahliae	GF1300	V. dahliae	VT-2A	99.6574	99.317
V. dahliae	GF1300	V. dahliae	CBS385.49	99.6881	99.4208
V. dahliae	GF1300	V. dahliae	GF1192	99.9964	99.2133
V. dahliae	GF1300	V. dahliae	HoMCLT	99.9939	97.2508
V. dahliae	GF1300	V. dahliae	GF1300	100	99.732
V. dahliae	GF1300	V. dahliae	Gf-Cb5	99.9846	99.2133
V. dahliae	GF1300	V. dahliae	JR2	99.1808	95.2278
V. dahliae	GF1300	V. dahliae	12008	99.1703	93.4555
V. dahliae	GF1300	V. dahliae	MPI-CAGE	99.1389	94.1385
V. dahliae	GF1300	V. dahliae	VdLs17	99.1541	94.3979
V. dahliae	GF1300	V. dahliae	XJ511	99.1597	94.4497
V. dahliae	GF1300	V. dahliae	S023	99.155	94.2163
V. dahliae	GF1300	V. dahliae	V13	98.372	91.9426
V. dahliae	GF1300	V. dahliae	HoMCF	98.9914	98.1931
V. dahliae	GF1300	V. dahliae	Vd-R1	98.9192	95.3921
V. dahliae	GF1300	V. dahliae	Vd-653	98.6822	93.2048
V. dahliae	GF1300	V. dahliae	Vd-H5	98.9279	95.3748
V. dahliae	GF1300	V. dahliae	85S	99.1275	94.8906
V. dahliae	GF1300	V. dahliae	DAR83175	98.8277	93.8446
V. dahliae	GF1300	V. dahliae	DAR83138	98.8486	93.9569
V. dahliae	GF1300	V. dahliae	DAR82592	98.7335	93.542
V. dahliae	GF1300	V. dahliae	DAR83143	98.878	94.1731
V. dahliae	GF1300	V. dahliae	XJ592	98.9487	94.3373
V. dahliae	GF1300	V. dahliae	VD991	98.9328	94.4065
V. dahliae	GF1300	V. dahliae	CQ2	98.9306	94.3287
V. dahliae	GF1300	V. dahliae	I1V	98.5653	91.2164
V. dahliae	GF1300	V. dahliae	Vd39	98.9805	93.6889
V. dahliae	GF1300	V. dahliae	S011	98.9033	94.1731
V. dahliae	GF1300	V. longisporum	PD589	98.8354	93.1702
V. dahliae	GF1300	V. longisporum	VLB2	98.1167	91.9512
V. dahliae	GF1300	V. longisporum	VL20	98.0774	91.9599
V. dahliae	GF1300	V. nonalfalfae	WCS072	92.9895	89.5392
V. dahliae	GF1300	V. nonalfalfae	T2	92.9948	89.5219
V. dahliae	GF1300	V. nonalfalfae	CBS382.66	93.009	89.4528
V. dahliae	GF1300	V. alfalfae	PD683	92.7356	88.3807
V. dahliae	GF1300	V. nubilum	397	81.6576	63.0933
V. dahliae	GF1300	V. isaacii	PD660	81.1812	53.7304
V. dahliae	GF1300	V. isaacii	PD618	81.1953	53.5835
V. dahliae	GF1300	V. isaacii	VSO1	81.1733	52.9524
V. dahliae	GF1300	V. isaacii	Vt305	81.1737	52.6584
V. dahliae	GF1300	V. klebahnii	PD659	81.2169	53.6353
V. dahliae	GF1300	V. klebahnii	PD401	81.1795	53.082
V. dahliae	GF1300	V. tricorpus	PD593	81.1657	52.4423
V. dahliae	GF1300	V. tricorpus	MUCL9792	81.1292	52.9956
V. dahliae	GF1300	V. zaregamsianum	PD739	81.2969	54.1973
V. dahliae	GF1300	V. zaregamsianum	PD736	81.33	54.033
V. dahliae	GF1300	V. albo-atrum	PD747	81.0291	52.8832
V. dahliae	GF1300	V. albo-atrum	PD670	81.0663	52.84
V. dahliae	Gf-Cb5	V. dahliae	GF1207	99.3109	96.5224
V. dahliae	Gf-Cb5	V. dahliae	Gf-Ca2	99.2977	95.4511
V. dahliae	Gf-Cb5	V. dahliae	TO22	99.5874	95.349
V. dahliae	Gf-Cb5	V. dahliae	VdLs16	99.5855	95.5446
V. dahliae	Gf-Cb5	V. dahliae	Ud1-4-1	99.592	95.3065
V. dahliae	Gf-Cb5	V. dahliae	VdC07	99.5281	95.145
V. dahliae	Gf-Cb5	V. dahliae	VdB09	99.5459	95.1535
V. dahliae	Gf-Cb5	V. dahliae	DK045	99.6905	95.7657
V. dahliae	Gf-Cb5	V. dahliae	VT-2A	99.6445	97.6533
V. dahliae	Gf-Cb5	V. dahliae	CBS385.49	99.6781	97.5767
V. dahliae	Gf-Cb5	V. dahliae	GF1192	99.9842	97.3472
V. dahliae	Gf-Cb5	V. dahliae	HoMCLT	99.9837	95.315
V. dahliae	Gf-Cb5	V. dahliae	GF1300	99.9844	97.6107
V. dahliae	Gf-Cb5	V. dahliae	Gf-Cb5	100	99.3028
V. dahliae	Gf-Cb5	V. dahliae	JR2	99.1436	94.2777
V. dahliae	Gf-Cb5	V. dahliae	12008	99.1359	92.2966
V. dahliae	Gf-Cb5	V. dahliae	MPI-CAGE	99.1093	93.0363
V. dahliae	Gf-Cb5	V. dahliae	VdLs17	99.1084	93.3509
V. dahliae	Gf-Cb5	V. dahliae	XJ511	99.1152	93.4189
V. dahliae	Gf-Cb5	V. dahliae	S023	99.1348	92.9343
V. dahliae	Gf-Cb5	V. dahliae	V13	98.3691	90.613
V. dahliae	Gf-Cb5	V. dahliae	HoMCF	98.9603	96.9305
V. dahliae	Gf-Cb5	V. dahliae	Vd-R1	98.9061	94.3797
V. dahliae	Gf-Cb5	V. dahliae	Vd-653	98.6661	92.22
V. dahliae	Gf-Cb5	V. dahliae	Vd-H5	98.9071	94.3712
V. dahliae	Gf-Cb5	V. dahliae	85S	99.0952	93.4274
V. dahliae	Gf-Cb5	V. dahliae	DAR83175	98.8012	92.2286
V. dahliae	Gf-Cb5	V. dahliae	DAR83138	98.8197	92.6707
V. dahliae	Gf-Cb5	V. dahliae	DAR82592	98.7093	92.1435
V. dahliae	Gf-Cb5	V. dahliae	DAR83143	98.8545	92.6792
V. dahliae	Gf-Cb5	V. dahliae	XJ592	98.9195	92.9258
V. dahliae	Gf-Cb5	V. dahliae	VD991	98.9281	92.7982
V. dahliae	Gf-Cb5	V. dahliae	CQ2	98.9102	92.8237
V. dahliae	Gf-Cb5	V. dahliae	I1V	98.5513	89.8733
V. dahliae	Gf-Cb5	V. dahliae	Vd39	98.9663	92.4581
V. dahliae	Gf-Cb5	V. dahliae	S011	98.8755	93.0278
V. dahliae	Gf-Cb5	V. longisporum	PD589	98.7587	92.4921
V. dahliae	Gf-Cb5	V. longisporum	VLB2	98.0527	91.0467
V. dahliae	Gf-Cb5	V. longisporum	VL20	98.0297	90.8511
V. dahliae	Gf-Cb5	V. nonalfalfae	WCS072	92.9566	88.4279
V. dahliae	Gf-Cb5	V. nonalfalfae	T2	92.9559	88.4108
V. dahliae	Gf-Cb5	V. nonalfalfae	CBS382.66	92.9787	88.6659
V. dahliae	Gf-Cb5	V. alfalfae	PD683	92.7355	86.5743
V. dahliae	Gf-Cb5	V. nubilum	397	81.6965	62.1376
V. dahliae	Gf-Cb5	V. isaacii	PD660	81.2102	53.0227
V. dahliae	Gf-Cb5	V. isaacii	PD618	81.2246	52.8016
V. dahliae	Gf-Cb5	V. isaacii	VSO1	81.2351	52.317
V. dahliae	Gf-Cb5	V. isaacii	Vt305	81.2312	52.1214
V. dahliae	Gf-Cb5	V. klebahnii	PD659	81.269	52.5551
V. dahliae	Gf-Cb5	V. klebahnii	PD401	81.2151	52.3425
V. dahliae	Gf-Cb5	V. tricorpus	PD593	81.162	51.5347
V. dahliae	Gf-Cb5	V. tricorpus	MUCL9792	81.0994	52.5806
V. dahliae	Gf-Cb5	V. zaregamsianum	PD739	81.2992	53.1758
V. dahliae	Gf-Cb5	V. zaregamsianum	PD736	81.3368	53.0142
V. dahliae	Gf-Cb5	V. albo-atrum	PD747	81.0532	51.9003
V. dahliae	Gf-Cb5	V. albo-atrum	PD670	81.0748	52.4105
V. dahliae	JR2	V. dahliae	GF1207	98.8194	92.2042
V. dahliae	JR2	V. dahliae	Gf-Ca2	98.8736	91.8306
V. dahliae	JR2	V. dahliae	TO22	99.147	91.922
V. dahliae	JR2	V. dahliae	VdLs16	99.1443	92.4533
V. dahliae	JR2	V. dahliae	Ud1-4-1	99.1658	91.6148
V. dahliae	JR2	V. dahliae	VdC07	99.1115	91.5816
V. dahliae	JR2	V. dahliae	VdB09	99.0843	91.2495
V. dahliae	JR2	V. dahliae	DK045	99.1983	91.9635
V. dahliae	JR2	V. dahliae	VT-2A	98.8869	91.0087
V. dahliae	JR2	V. dahliae	CBS385.49	98.9217	91.1582
V. dahliae	JR2	V. dahliae	GF1192	99.1999	91.0834
V. dahliae	JR2	V. dahliae	HoMCLT	99.2311	90.1619
V. dahliae	JR2	V. dahliae	GF1300	99.2093	91.0585
V. dahliae	JR2	V. dahliae	Gf-Cb5	99.1526	91.7642
V. dahliae	JR2	V. dahliae	JR2	100	99.4521
V. dahliae	JR2	V. dahliae	12008	99.9824	94.9772
V. dahliae	JR2	V. dahliae	MPI-CAGE	99.9845	97.0693
V. dahliae	JR2	V. dahliae	VdLs17	99.8744	95.3425
V. dahliae	JR2	V. dahliae	XJ511	99.9318	95.4421
V. dahliae	JR2	V. dahliae	S023	99.8837	94.2881
V. dahliae	JR2	V. dahliae	V13	98.9584	90.8095
V. dahliae	JR2	V. dahliae	HoMCF	99.3545	94.4292
V. dahliae	JR2	V. dahliae	Vd-R1	99.0624	92.6941
V. dahliae	JR2	V. dahliae	Vd-653	98.7822	90.8427
V. dahliae	JR2	V. dahliae	Vd-H5	99.0567	92.7688
V. dahliae	JR2	V. dahliae	85S	99.0455	91.0336
V. dahliae	JR2	V. dahliae	DAR83175	98.7447	90.1287
V. dahliae	JR2	V. dahliae	DAR83138	98.7552	90.4857
V. dahliae	JR2	V. dahliae	DAR82592	98.6467	89.9543
V. dahliae	JR2	V. dahliae	DAR83143	98.7941	90.4442
V. dahliae	JR2	V. dahliae	XJ592	98.8612	90.8095
V. dahliae	JR2	V. dahliae	VD991	98.85	90.7763
V. dahliae	JR2	V. dahliae	CQ2	98.8445	90.743
V. dahliae	JR2	V. dahliae	I1V	98.4699	87.746
V. dahliae	JR2	V. dahliae	Vd39	99.0295	94.4956
V. dahliae	JR2	V. dahliae	S011	98.8447	91.5816
V. dahliae	JR2	V. longisporum	PD589	98.7155	91.0502
V. dahliae	JR2	V. longisporum	VLB2	98.0903	89.9875
V. dahliae	JR2	V. longisporum	VL20	98.0499	89.2902
V. dahliae	JR2	V. nonalfalfae	WCS072	92.985	86.3097
V. dahliae	JR2	V. nonalfalfae	T2	93.0493	86.9074
V. dahliae	JR2	V. nonalfalfae	CBS382.66	93.1025	86.8078
V. dahliae	JR2	V. alfalfae	PD683	92.7902	85.0228
V. dahliae	JR2	V. nubilum	397	81.7261	61.32
V. dahliae	JR2	V. isaacii	PD660	81.2819	51.9635
V. dahliae	JR2	V. isaacii	PD618	81.2039	51.7642
V. dahliae	JR2	V. isaacii	VSO1	81.2026	50.9589
V. dahliae	JR2	V. isaacii	Vt305	81.2321	51.1083
V. dahliae	JR2	V. klebahnii	PD659	81.3184	51.6646
V. dahliae	JR2	V. klebahnii	PD401	81.2401	51.9884
V. dahliae	JR2	V. tricorpus	PD593	81.1914	51.4321
V. dahliae	JR2	V. tricorpus	MUCL9792	81.1166	51.6646
V. dahliae	JR2	V. zaregamsianum	PD739	81.3204	52.4035
V. dahliae	JR2	V. zaregamsianum	PD736	81.3482	52.3537
V. dahliae	JR2	V. albo-atrum	PD747	81.1574	51.0336
V. dahliae	JR2	V. albo-atrum	PD670	81.1791	51.7808
V. dahliae	12008	V. dahliae	GF1207	98.842	93.166
V. dahliae	12008	V. dahliae	Gf-Ca2	98.8907	93.0542
V. dahliae	12008	V. dahliae	TO22	99.155	93.3895
V. dahliae	12008	V. dahliae	VdLs16	99.1567	93.527
V. dahliae	12008	V. dahliae	Ud1-4-1	99.1766	93.1402
V. dahliae	12008	V. dahliae	VdC07	99.1017	92.9167
V. dahliae	12008	V. dahliae	VdB09	99.0374	92.6932
V. dahliae	12008	V. dahliae	DK045	99.1784	92.9253
V. dahliae	12008	V. dahliae	VT-2A	98.8682	92.6846
V. dahliae	12008	V. dahliae	CBS385.49	98.9023	92.6072
V. dahliae	12008	V. dahliae	GF1192	99.1913	92.7018
V. dahliae	12008	V. dahliae	HoMCLT	99.225	92.0571
V. dahliae	12008	V. dahliae	GF1300	99.1934	92.676
V. dahliae	12008	V. dahliae	Gf-Cb5	99.1583	93.123
V. dahliae	12008	V. dahliae	JR2	99.9901	98.2722
V. dahliae	12008	V. dahliae	12008	100	99.2521
V. dahliae	12008	V. dahliae	MPI-CAGE	99.9842	97.8939
V. dahliae	12008	V. dahliae	VdLs17	99.8707	96.1489
V. dahliae	12008	V. dahliae	XJ511	99.9381	96.2864
V. dahliae	12008	V. dahliae	S023	99.8858	95.1173
V. dahliae	12008	V. dahliae	V13	98.9839	92.6502
V. dahliae	12008	V. dahliae	HoMCF	99.3667	95.1775
V. dahliae	12008	V. dahliae	Vd-R1	99.046	94.0084
V. dahliae	12008	V. dahliae	Vd-653	98.7608	92.3837
V. dahliae	12008	V. dahliae	Vd-H5	99.0342	94.0084
V. dahliae	12008	V. dahliae	85S	99.0687	93.2176
V. dahliae	12008	V. dahliae	DAR83175	98.7883	92.3236
V. dahliae	12008	V. dahliae	DAR83138	98.8084	92.5471
V. dahliae	12008	V. dahliae	DAR82592	98.7087	91.9281
V. dahliae	12008	V. dahliae	DAR83143	98.8506	92.5557
V. dahliae	12008	V. dahliae	XJ592	98.9198	92.7362
V. dahliae	12008	V. dahliae	VD991	98.9169	92.719
V. dahliae	12008	V. dahliae	CQ2	98.9048	92.6072
V. dahliae	12008	V. dahliae	I1V	98.5027	89.8564
V. dahliae	12008	V. dahliae	Vd39	99.0759	95.7277
V. dahliae	12008	V. dahliae	S011	98.9003	93.8537
V. dahliae	12008	V. longisporum	PD589	98.7575	93.123
V. dahliae	12008	V. longisporum	VLB2	98.1724	92.2806
V. dahliae	12008	V. longisporum	VL20	98.1237	91.7132
V. dahliae	12008	V. nonalfalfae	WCS072	92.9101	88.0598
V. dahliae	12008	V. nonalfalfae	T2	93.0203	88.5068
V. dahliae	12008	V. nonalfalfae	CBS382.66	93.0126	89.014
V. dahliae	12008	V. alfalfae	PD683	92.7989	87.63
V. dahliae	12008	V. nubilum	397	81.743	62.7095
V. dahliae	12008	V. isaacii	PD660	81.2212	52.9528
V. dahliae	12008	V. isaacii	PD618	81.1955	52.566
V. dahliae	12008	V. isaacii	VSO1	81.1702	52.4198
V. dahliae	12008	V. isaacii	Vt305	81.2017	52.3425
V. dahliae	12008	V. klebahnii	PD659	81.2197	53.0646
V. dahliae	12008	V. klebahnii	PD401	81.2038	53.0903
V. dahliae	12008	V. tricorpus	PD593	81.2088	52.7637
V. dahliae	12008	V. tricorpus	MUCL9792	81.1008	53.0818
V. dahliae	12008	V. zaregamsianum	PD739	81.3258	53.8898
V. dahliae	12008	V. zaregamsianum	PD736	81.326	53.7437
V. dahliae	12008	V. albo-atrum	PD747	81.1317	52.9012
V. dahliae	12008	V. albo-atrum	PD670	81.2143	53.1161
V. dahliae	MPI-CAGE	V. dahliae	GF1207	98.7909	82.8445
V. dahliae	MPI-CAGE	V. dahliae	Gf-Ca2	98.8394	82.6188
V. dahliae	MPI-CAGE	V. dahliae	TO22	99.1329	82.506
V. dahliae	MPI-CAGE	V. dahliae	VdLs16	99.1258	82.7091
V. dahliae	MPI-CAGE	V. dahliae	Ud1-4-1	99.1404	82.4534
V. dahliae	MPI-CAGE	V. dahliae	VdC07	99.0722	82.0924
V. dahliae	MPI-CAGE	V. dahliae	VdB09	99.0227	82.0247
V. dahliae	MPI-CAGE	V. dahliae	DK045	99.1393	82.333
V. dahliae	MPI-CAGE	V. dahliae	VT-2A	98.8377	81.972
V. dahliae	MPI-CAGE	V. dahliae	CBS385.49	98.8599	81.9344
V. dahliae	MPI-CAGE	V. dahliae	GF1192	99.152	81.8893
V. dahliae	MPI-CAGE	V. dahliae	HoMCLT	99.1915	81.1146
V. dahliae	MPI-CAGE	V. dahliae	GF1300	99.1516	81.8968
V. dahliae	MPI-CAGE	V. dahliae	Gf-Cb5	99.1281	82.2503
V. dahliae	MPI-CAGE	V. dahliae	JR2	99.989	88.1017
V. dahliae	MPI-CAGE	V. dahliae	12008	99.9801	85.7852
V. dahliae	MPI-CAGE	V. dahliae	MPI-CAGE	100	94.6525
V. dahliae	MPI-CAGE	V. dahliae	VdLs17	99.8807	85.8303
V. dahliae	MPI-CAGE	V. dahliae	XJ511	99.9367	86.0033
V. dahliae	MPI-CAGE	V. dahliae	S023	99.8895	85.0181
V. dahliae	MPI-CAGE	V. dahliae	V13	98.9736	81.9495
V. dahliae	MPI-CAGE	V. dahliae	HoMCF	99.3599	85.0933
V. dahliae	MPI-CAGE	V. dahliae	Vd-R1	99.0533	83.3258
V. dahliae	MPI-CAGE	V. dahliae	Vd-653	98.78	81.423
V. dahliae	MPI-CAGE	V. dahliae	Vd-H5	99.0454	83.3108
V. dahliae	MPI-CAGE	V. dahliae	85S	99.0143	82.5737
V. dahliae	MPI-CAGE	V. dahliae	DAR83175	98.7211	81.596
V. dahliae	MPI-CAGE	V. dahliae	DAR83138	98.7377	82.0322
V. dahliae	MPI-CAGE	V. dahliae	DAR82592	98.6334	81.4756
V. dahliae	MPI-CAGE	V. dahliae	DAR83143	98.7882	81.7313
V. dahliae	MPI-CAGE	V. dahliae	XJ592	98.8289	82.2578
V. dahliae	MPI-CAGE	V. dahliae	VD991	98.8322	82.2729
V. dahliae	MPI-CAGE	V. dahliae	CQ2	98.8102	82.2277
V. dahliae	MPI-CAGE	V. dahliae	I1V	98.4739	79.2118
V. dahliae	MPI-CAGE	V. dahliae	Vd39	99.0317	85.4468
V. dahliae	MPI-CAGE	V. dahliae	S011	98.8451	82.8896
V. dahliae	MPI-CAGE	V. longisporum	PD589	98.7086	82.318
V. dahliae	MPI-CAGE	V. longisporum	VLB2	98.1179	81.25
V. dahliae	MPI-CAGE	V. longisporum	VL20	98.0652	80.9341
V. dahliae	MPI-CAGE	V. nonalfalfae	WCS072	92.9181	77.5647
V. dahliae	MPI-CAGE	V. nonalfalfae	T2	93.0236	77.8806
V. dahliae	MPI-CAGE	V. nonalfalfae	CBS382.66	93.0366	77.9558
V. dahliae	MPI-CAGE	V. alfalfae	PD683	92.8112	76.978
V. dahliae	MPI-CAGE	V. nubilum	397	81.7102	55.7912
V. dahliae	MPI-CAGE	V. isaacii	PD660	81.2309	46.954
V. dahliae	MPI-CAGE	V. isaacii	PD618	81.2186	46.623
V. dahliae	MPI-CAGE	V. isaacii	VSO1	81.203	46.1718
V. dahliae	MPI-CAGE	V. isaacii	Vt305	81.2269	46.6757
V. dahliae	MPI-CAGE	V. klebahnii	PD659	81.265	47.0668
V. dahliae	MPI-CAGE	V. klebahnii	PD401	81.2187	46.954
V. dahliae	MPI-CAGE	V. tricorpus	PD593	81.2166	46.8336
V. dahliae	MPI-CAGE	V. tricorpus	MUCL9792	81.1074	46.9314
V. dahliae	MPI-CAGE	V. zaregamsianum	PD739	81.3204	47.676
V. dahliae	MPI-CAGE	V. zaregamsianum	PD736	81.3811	47.4353
V. dahliae	MPI-CAGE	V. albo-atrum	PD747	81.1908	46.5328
V. dahliae	MPI-CAGE	V. albo-atrum	PD670	81.2501	46.8712
V. dahliae	VdLs17	V. dahliae	GF1207	98.7736	91.6152
V. dahliae	VdLs17	V. dahliae	Gf-Ca2	98.8141	91.465
V. dahliae	VdLs17	V. dahliae	TO22	99.0972	91.3649
V. dahliae	VdLs17	V. dahliae	VdLs16	99.0426	91.9573
V. dahliae	VdLs17	V. dahliae	Ud1-4-1	99.1062	91.2231
V. dahliae	VdLs17	V. dahliae	VdC07	99.0655	91.1981
V. dahliae	VdLs17	V. dahliae	VdB09	99.0344	90.9728
V. dahliae	VdLs17	V. dahliae	DK045	99.1441	91.5151
V. dahliae	VdLs17	V. dahliae	VT-2A	98.8261	91.1063
V. dahliae	VdLs17	V. dahliae	CBS385.49	98.8499	91.0896
V. dahliae	VdLs17	V. dahliae	GF1192	99.1489	90.881
V. dahliae	VdLs17	V. dahliae	HoMCLT	99.1787	90.1302
V. dahliae	VdLs17	V. dahliae	GF1300	99.1494	91.0229
V. dahliae	VdLs17	V. dahliae	Gf-Cb5	99.118	91.2898
V. dahliae	VdLs17	V. dahliae	JR2	99.8756	95.7784
V. dahliae	VdLs17	V. dahliae	12008	99.8532	93.3506
V. dahliae	VdLs17	V. dahliae	MPI-CAGE	99.8667	95.1276
V. dahliae	VdLs17	V. dahliae	VdLs17	100	99.2742
V. dahliae	VdLs17	V. dahliae	XJ511	99.8664	94.5353
V. dahliae	VdLs17	V. dahliae	S023	99.8712	94.4852
V. dahliae	VdLs17	V. dahliae	V13	98.9486	91.0479
V. dahliae	VdLs17	V. dahliae	HoMCF	99.3341	94.0764
V. dahliae	VdLs17	V. dahliae	Vd-R1	99.0319	92.2326
V. dahliae	VdLs17	V. dahliae	Vd-653	98.7501	90.4555
V. dahliae	VdLs17	V. dahliae	Vd-H5	99.0224	92.2326
V. dahliae	VdLs17	V. dahliae	85S	98.9883	91.6736
V. dahliae	VdLs17	V. dahliae	DAR83175	98.7594	90.5139
V. dahliae	VdLs17	V. dahliae	DAR83138	98.783	90.7309
V. dahliae	VdLs17	V. dahliae	DAR82592	98.67	90.3471
V. dahliae	VdLs17	V. dahliae	DAR83143	98.8148	90.6641
V. dahliae	VdLs17	V. dahliae	XJ592	98.868	91.0646
V. dahliae	VdLs17	V. dahliae	VD991	98.8798	90.8977
V. dahliae	VdLs17	V. dahliae	CQ2	98.8437	91.2481
V. dahliae	VdLs17	V. dahliae	I1V	98.472	88.1028
V. dahliae	VdLs17	V. dahliae	Vd39	98.9794	93.6009
V. dahliae	VdLs17	V. dahliae	S011	98.8153	91.8905
V. dahliae	VdLs17	V. longisporum	PD589	98.7352	91.4901
V. dahliae	VdLs17	V. longisporum	VLB2	98.071	90.2386
V. dahliae	VdLs17	V. longisporum	VL20	98.0234	89.5211
V. dahliae	VdLs17	V. nonalfalfae	WCS072	92.8832	85.992
V. dahliae	VdLs17	V. nonalfalfae	T2	92.9568	86.3007
V. dahliae	VdLs17	V. nonalfalfae	CBS382.66	92.9382	86.7929
V. dahliae	VdLs17	V. alfalfae	PD683	92.796	85.3245
V. dahliae	VdLs17	V. nubilum	397	81.7193	61.7804
V. dahliae	VdLs17	V. isaacii	PD660	81.1872	52.1609
V. dahliae	VdLs17	V. isaacii	PD618	81.1857	51.7354
V. dahliae	VdLs17	V. isaacii	VSO1	81.1936	51.0095
V. dahliae	VdLs17	V. isaacii	Vt305	81.1988	51.6269
V. dahliae	VdLs17	V. klebahnii	PD659	81.2385	51.8188
V. dahliae	VdLs17	V. klebahnii	PD401	81.2207	52.0023
V. dahliae	VdLs17	V. tricorpus	PD593	81.1984	51.3933
V. dahliae	VdLs17	V. tricorpus	MUCL9792	81.1762	51.5435
V. dahliae	VdLs17	V. zaregamsianum	PD739	81.3577	52.7699
V. dahliae	VdLs17	V. zaregamsianum	PD736	81.3466	52.7616
V. dahliae	VdLs17	V. albo-atrum	PD747	81.1188	51.6436
V. dahliae	VdLs17	V. albo-atrum	PD670	81.1351	52.0941
V. dahliae	XJ511	V. dahliae	GF1207	98.8312	94.443
V. dahliae	XJ511	V. dahliae	Gf-Ca2	98.8799	94.1935
V. dahliae	XJ511	V. dahliae	TO22	99.1734	94.2108
V. dahliae	XJ511	V. dahliae	VdLs16	99.1617	94.2968
V. dahliae	XJ511	V. dahliae	Ud1-4-1	99.1789	94.0043
V. dahliae	XJ511	V. dahliae	VdC07	99.1062	93.7032
V. dahliae	XJ511	V. dahliae	VdB09	99.0377	93.8495
V. dahliae	XJ511	V. dahliae	DK045	99.1824	94.0989
V. dahliae	XJ511	V. dahliae	VT-2A	98.8613	93.686
V. dahliae	XJ511	V. dahliae	CBS385.49	98.8908	93.7032
V. dahliae	XJ511	V. dahliae	GF1192	99.187	93.4624
V. dahliae	XJ511	V. dahliae	HoMCLT	99.2179	92.6624
V. dahliae	XJ511	V. dahliae	GF1300	99.1858	93.6344
V. dahliae	XJ511	V. dahliae	Gf-Cb5	99.1292	94.2366
V. dahliae	XJ511	V. dahliae	JR2	99.9417	98.7699
V. dahliae	XJ511	V. dahliae	12008	99.9332	96.3183
V. dahliae	XJ511	V. dahliae	MPI-CAGE	99.936	98.0817
V. dahliae	XJ511	V. dahliae	VdLs17	99.8624	97.4882
V. dahliae	XJ511	V. dahliae	XJ511	100	99.957
V. dahliae	XJ511	V. dahliae	S023	99.8992	96.9032
V. dahliae	XJ511	V. dahliae	V13	98.9634	93.8409
V. dahliae	XJ511	V. dahliae	HoMCF	99.3915	97.1441
V. dahliae	XJ511	V. dahliae	Vd-R1	99.0746	95.071
V. dahliae	XJ511	V. dahliae	Vd-653	98.7893	93.3247
V. dahliae	XJ511	V. dahliae	Vd-H5	99.0585	95.1484
V. dahliae	XJ511	V. dahliae	85S	99.0426	94.1849
V. dahliae	XJ511	V. dahliae	DAR83175	98.7569	93.2387
V. dahliae	XJ511	V. dahliae	DAR83138	98.7805	93.5742
V. dahliae	XJ511	V. dahliae	DAR82592	98.6769	92.8774
V. dahliae	XJ511	V. dahliae	DAR83143	98.812	93.7376
V. dahliae	XJ511	V. dahliae	XJ592	98.8829	93.729
V. dahliae	XJ511	V. dahliae	VD991	98.8683	93.8753
V. dahliae	XJ511	V. dahliae	CQ2	98.8636	93.8237
V. dahliae	XJ511	V. dahliae	I1V	98.4868	90.6495
V. dahliae	XJ511	V. dahliae	Vd39	99.0138	96.2667
V. dahliae	XJ511	V. dahliae	S011	98.8659	94.0043
V. dahliae	XJ511	V. longisporum	PD589	98.7507	93.2989
V. dahliae	XJ511	V. longisporum	VLB2	98.1424	92.2667
V. dahliae	XJ511	V. longisporum	VL20	98.0828	91.7419
V. dahliae	XJ511	V. nonalfalfae	WCS072	92.9012	88.9462
V. dahliae	XJ511	V. nonalfalfae	T2	93.0181	89.1613
V. dahliae	XJ511	V. nonalfalfae	CBS382.66	92.9836	89.4022
V. dahliae	XJ511	V. alfalfae	PD683	92.7721	88.1978
V. dahliae	XJ511	V. nubilum	397	81.6821	63.3892
V. dahliae	XJ511	V. isaacii	PD660	81.1648	53.3247
V. dahliae	XJ511	V. isaacii	PD618	81.1699	52.6194
V. dahliae	XJ511	V. isaacii	VSO1	81.1212	52.6108
V. dahliae	XJ511	V. isaacii	Vt305	81.1888	52.5075
V. dahliae	XJ511	V. klebahnii	PD659	81.2032	53.0667
V. dahliae	XJ511	V. klebahnii	PD401	81.1952	52.9032
V. dahliae	XJ511	V. tricorpus	PD593	81.1701	52.8774
V. dahliae	XJ511	V. tricorpus	MUCL9792	81.0908	52.7312
V. dahliae	XJ511	V. zaregamsianum	PD739	81.3029	53.8237
V. dahliae	XJ511	V. zaregamsianum	PD736	81.32	53.9613
V. dahliae	XJ511	V. albo-atrum	PD747	81.1014	52.5505
V. dahliae	XJ511	V. albo-atrum	PD670	81.1241	53.2043
V. dahliae	S023	V. dahliae	GF1207	98.7926	93.0788
V. dahliae	S023	V. dahliae	Gf-Ca2	98.8517	92.5857
V. dahliae	S023	V. dahliae	TO22	99.1314	92.7472
V. dahliae	S023	V. dahliae	VdLs16	99.098	92.9683
V. dahliae	S023	V. dahliae	Ud1-4-1	99.1408	92.6282
V. dahliae	S023	V. dahliae	VdC07	99.0831	92.5602
V. dahliae	S023	V. dahliae	VdB09	99.0352	92.4751
V. dahliae	S023	V. dahliae	DK045	99.1782	92.6282
V. dahliae	S023	V. dahliae	VT-2A	98.8673	92.203
V. dahliae	S023	V. dahliae	CBS385.49	98.8934	92.203
V. dahliae	S023	V. dahliae	GF1192	99.1904	92.1265
V. dahliae	S023	V. dahliae	HoMCLT	99.204	91.4123
V. dahliae	S023	V. dahliae	GF1300	99.1928	92.3136
V. dahliae	S023	V. dahliae	Gf-Cb5	99.1484	92.7897
V. dahliae	S023	V. dahliae	JR2	99.8841	96.5564
V. dahliae	S023	V. dahliae	12008	99.8823	94.0311
V. dahliae	S023	V. dahliae	MPI-CAGE	99.8922	95.9867
V. dahliae	S023	V. dahliae	VdLs17	99.8638	96.4374
V. dahliae	S023	V. dahliae	XJ511	99.9049	95.8592
V. dahliae	S023	V. dahliae	S023	100	99.3623
V. dahliae	S023	V. dahliae	V13	98.9792	93.3509
V. dahliae	S023	V. dahliae	HoMCF	99.4167	96.7095
V. dahliae	S023	V. dahliae	Vd-R1	99.0876	94.0396
V. dahliae	S023	V. dahliae	Vd-653	98.7989	92.186
V. dahliae	S023	V. dahliae	Vd-H5	99.0809	93.9971
V. dahliae	S023	V. dahliae	85S	99.0295	92.5857
V. dahliae	S023	V. dahliae	DAR83175	98.7413	91.5823
V. dahliae	S023	V. dahliae	DAR83138	98.7649	91.7609
V. dahliae	S023	V. dahliae	DAR82592	98.6553	91.2677
V. dahliae	S023	V. dahliae	DAR83143	98.7821	91.8289
V. dahliae	S023	V. dahliae	XJ592	98.8626	92.0415
V. dahliae	S023	V. dahliae	VD991	98.844	92.2881
V. dahliae	S023	V. dahliae	CQ2	98.8433	92.0245
V. dahliae	S023	V. dahliae	I1V	98.4551	88.972
V. dahliae	S023	V. dahliae	Vd39	98.9822	95.2895
V. dahliae	S023	V. dahliae	S011	98.8506	92.5261
V. dahliae	S023	V. longisporum	PD589	98.7149	92.1095
V. dahliae	S023	V. longisporum	VLB2	98.0755	91.2763
V. dahliae	S023	V. longisporum	VL20	98.0726	91.2167
V. dahliae	S023	V. nonalfalfae	WCS072	92.8798	87.0164
V. dahliae	S023	V. nonalfalfae	T2	92.8596	87.331
V. dahliae	S023	V. nonalfalfae	CBS382.66	92.922	87.9347
V. dahliae	S023	V. alfalfae	PD683	92.6914	86.4127
V. dahliae	S023	V. nubilum	397	81.6918	62.2396
V. dahliae	S023	V. isaacii	PD660	81.2264	52.5466
V. dahliae	S023	V. isaacii	PD618	81.1917	52.249
V. dahliae	S023	V. isaacii	VSO1	81.168	51.6453
V. dahliae	S023	V. isaacii	Vt305	81.2237	52.1214
V. dahliae	S023	V. klebahnii	PD659	81.2779	52.4275
V. dahliae	S023	V. klebahnii	PD401	81.247	52.0874
V. dahliae	S023	V. tricorpus	PD593	81.1679	52.4785
V. dahliae	S023	V. tricorpus	MUCL9792	81.1265	52.1809
V. dahliae	S023	V. zaregamsianum	PD739	81.3183	53.1417
V. dahliae	S023	V. zaregamsianum	PD736	81.3215	53.3968
V. dahliae	S023	V. albo-atrum	PD747	81.0914	51.9939
V. dahliae	S023	V. albo-atrum	PD670	81.1353	52.2064
V. dahliae	V13	V. dahliae	GF1207	98.406	96.5658
V. dahliae	V13	V. dahliae	Gf-Ca2	98.4451	96.2933
V. dahliae	V13	V. dahliae	TO22	98.399	96.1842
V. dahliae	V13	V. dahliae	VdLs16	98.3924	96.1479
V. dahliae	V13	V. dahliae	Ud1-4-1	98.4008	96.0661
V. dahliae	V13	V. dahliae	VdC07	98.4268	95.9935
V. dahliae	V13	V. dahliae	VdB09	98.4234	95.948
V. dahliae	V13	V. dahliae	DK045	98.3915	96.3205
V. dahliae	V13	V. dahliae	VT-2A	98.4183	95.8844
V. dahliae	V13	V. dahliae	CBS385.49	98.4406	95.9299
V. dahliae	V13	V. dahliae	GF1192	98.4157	95.8299
V. dahliae	V13	V. dahliae	HoMCLT	98.4306	95.2212
V. dahliae	V13	V. dahliae	GF1300	98.4246	95.8663
V. dahliae	V13	V. dahliae	Gf-Cb5	98.4001	96.1752
V. dahliae	V13	V. dahliae	JR2	98.9761	98.8644
V. dahliae	V13	V. dahliae	12008	98.9937	97.4017
V. dahliae	V13	V. dahliae	MPI-CAGE	98.9764	98.4374
V. dahliae	V13	V. dahliae	VdLs17	98.9718	98.6917
V. dahliae	V13	V. dahliae	XJ511	98.9782	98.6917
V. dahliae	V13	V. dahliae	S023	99.0068	99.1733
V. dahliae	V13	V. dahliae	V13	100	99.9546
V. dahliae	V13	V. dahliae	HoMCF	98.9104	99.146
V. dahliae	V13	V. dahliae	Vd-R1	98.6656	97.329
V. dahliae	V13	V. dahliae	Vd-653	98.4078	95.73
V. dahliae	V13	V. dahliae	Vd-H5	98.6829	97.4107
V. dahliae	V13	V. dahliae	85S	98.2874	96.3478
V. dahliae	V13	V. dahliae	DAR83175	98.189	95.0577
V. dahliae	V13	V. dahliae	DAR83138	98.1713	95.4302
V. dahliae	V13	V. dahliae	DAR82592	98.216	94.9941
V. dahliae	V13	V. dahliae	DAR83143	98.1686	95.6301
V. dahliae	V13	V. dahliae	XJ592	98.1431	95.6391
V. dahliae	V13	V. dahliae	VD991	98.1493	95.7027
V. dahliae	V13	V. dahliae	CQ2	98.1623	95.5574
V. dahliae	V13	V. dahliae	I1V	98.1422	92.9409
V. dahliae	V13	V. dahliae	Vd39	98.2594	98.0194
V. dahliae	V13	V. dahliae	S011	98.126	95.6391
V. dahliae	V13	V. longisporum	PD589	98.0471	95.0486
V. dahliae	V13	V. longisporum	VLB2	97.4127	94.3763
V. dahliae	V13	V. longisporum	VL20	97.4351	94.3309
V. dahliae	V13	V. nonalfalfae	WCS072	92.255	91.4327
V. dahliae	V13	V. nonalfalfae	T2	92.2475	91.4963
V. dahliae	V13	V. nonalfalfae	CBS382.66	92.2967	91.5145
V. dahliae	V13	V. alfalfae	PD683	92.0791	90.606
V. dahliae	V13	V. nubilum	397	81.2332	63.4414
V. dahliae	V13	V. isaacii	PD660	80.7359	53.2207
V. dahliae	V13	V. isaacii	PD618	80.7281	52.9027
V. dahliae	V13	V. isaacii	VSO1	80.7713	52.6211
V. dahliae	V13	V. isaacii	Vt305	80.7771	52.8391
V. dahliae	V13	V. klebahnii	PD659	80.7577	53.0662
V. dahliae	V13	V. klebahnii	PD401	80.7739	53.0117
V. dahliae	V13	V. tricorpus	PD593	80.6878	52.9118
V. dahliae	V13	V. tricorpus	MUCL9792	80.7035	53.257
V. dahliae	V13	V. zaregamsianum	PD739	80.8924	54.1837
V. dahliae	V13	V. zaregamsianum	PD736	80.8835	54.3745
V. dahliae	V13	V. albo-atrum	PD747	80.6381	52.8754
V. dahliae	V13	V. albo-atrum	PD670	80.6147	52.9935
V. dahliae	HoMCF	V. dahliae	GF1207	98.7999	88.0191
V. dahliae	HoMCF	V. dahliae	Gf-Ca2	98.8161	86.6939
V. dahliae	HoMCF	V. dahliae	TO22	98.8076	86.2393
V. dahliae	HoMCF	V. dahliae	VdLs16	98.7834	86.3164
V. dahliae	HoMCF	V. dahliae	Ud1-4-1	98.8103	86.0236
V. dahliae	HoMCF	V. dahliae	VdC07	98.8269	85.9928
V. dahliae	HoMCF	V. dahliae	VdB09	98.8454	85.9157
V. dahliae	HoMCF	V. dahliae	DK045	98.8443	86.455
V. dahliae	HoMCF	V. dahliae	VT-2A	98.9604	87.5491
V. dahliae	HoMCF	V. dahliae	CBS385.49	98.9861	87.6493
V. dahliae	HoMCF	V. dahliae	GF1192	98.9927	87.0329
V. dahliae	HoMCF	V. dahliae	HoMCLT	98.9954	85.2916
V. dahliae	HoMCF	V. dahliae	GF1300	98.988	87.2332
V. dahliae	HoMCF	V. dahliae	Gf-Cb5	98.9521	87.6416
V. dahliae	HoMCF	V. dahliae	JR2	99.3728	87.318
V. dahliae	HoMCF	V. dahliae	12008	99.3747	84.9141
V. dahliae	HoMCF	V. dahliae	MPI-CAGE	99.3375	87.0021
V. dahliae	HoMCF	V. dahliae	VdLs17	99.3416	86.6554
V. dahliae	HoMCF	V. dahliae	XJ511	99.3928	86.6862
V. dahliae	HoMCF	V. dahliae	S023	99.4022	87.395
V. dahliae	HoMCF	V. dahliae	V13	98.8969	84.2361
V. dahliae	HoMCF	V. dahliae	HoMCF	100	99.8844
V. dahliae	HoMCF	V. dahliae	Vd-R1	98.9824	86.5013
V. dahliae	HoMCF	V. dahliae	Vd-653	98.7014	84.6059
V. dahliae	HoMCF	V. dahliae	Vd-H5	98.9855	86.6477
V. dahliae	HoMCF	V. dahliae	85S	98.5704	85.2685
V. dahliae	HoMCF	V. dahliae	DAR83175	98.3722	84.1898
V. dahliae	HoMCF	V. dahliae	DAR83138	98.3554	84.8139
V. dahliae	HoMCF	V. dahliae	DAR82592	98.3943	84.3054
V. dahliae	HoMCF	V. dahliae	DAR83143	98.3683	84.6213
V. dahliae	HoMCF	V. dahliae	XJ592	98.3351	84.7369
V. dahliae	HoMCF	V. dahliae	VD991	98.3315	84.7138
V. dahliae	HoMCF	V. dahliae	CQ2	98.3447	84.6675
V. dahliae	HoMCF	V. dahliae	I1V	98.2904	81.9246
V. dahliae	HoMCF	V. dahliae	Vd39	98.5672	85.9388
V. dahliae	HoMCF	V. dahliae	S011	98.35	85.0451
V. dahliae	HoMCF	V. longisporum	PD589	98.2707	84.1821
V. dahliae	HoMCF	V. longisporum	VLB2	97.6139	83.1112
V. dahliae	HoMCF	V. longisporum	VL20	97.6069	82.803
V. dahliae	HoMCF	V. nonalfalfae	WCS072	92.591	79.3898
V. dahliae	HoMCF	V. nonalfalfae	T2	92.59	79.6286
V. dahliae	HoMCF	V. nonalfalfae	CBS382.66	92.635	79.7288
V. dahliae	HoMCF	V. alfalfae	PD683	92.4122	78.6501
V. dahliae	HoMCF	V. nubilum	397	81.4731	56.368
V. dahliae	HoMCF	V. isaacii	PD660	81.0408	47.2918
V. dahliae	HoMCF	V. isaacii	PD618	81.0254	46.8141
V. dahliae	HoMCF	V. isaacii	VSO1	81.0282	46.5752
V. dahliae	HoMCF	V. isaacii	Vt305	81.0435	46.7679
V. dahliae	HoMCF	V. klebahnii	PD659	81.0386	47.3611
V. dahliae	HoMCF	V. klebahnii	PD401	81.0486	46.7833
V. dahliae	HoMCF	V. tricorpus	PD593	80.9671	46.529
V. dahliae	HoMCF	V. tricorpus	MUCL9792	80.9308	46.9297
V. dahliae	HoMCF	V. zaregamsianum	PD739	81.1616	47.7387
V. dahliae	HoMCF	V. zaregamsianum	PD736	81.1342	48.1393
V. dahliae	HoMCF	V. albo-atrum	PD747	80.8761	46.7679
V. dahliae	HoMCF	V. albo-atrum	PD670	80.8967	47.1839
V. dahliae	Vd-R1	V. dahliae	GF1207	98.9344	93.7123
V. dahliae	Vd-R1	V. dahliae	Gf-Ca2	98.9899	93.5936
V. dahliae	Vd-R1	V. dahliae	TO22	98.9606	93.2032
V. dahliae	Vd-R1	V. dahliae	VdLs16	98.938	93.2966
V. dahliae	Vd-R1	V. dahliae	Ud1-4-1	98.9446	93.1353
V. dahliae	Vd-R1	V. dahliae	VdC07	98.9713	92.9402
V. dahliae	Vd-R1	V. dahliae	VdB09	99.0084	93.059
V. dahliae	Vd-R1	V. dahliae	DK045	98.9735	93.4578
V. dahliae	Vd-R1	V. dahliae	VT-2A	98.94	93.0081
V. dahliae	Vd-R1	V. dahliae	CBS385.49	98.9687	93.1947
V. dahliae	Vd-R1	V. dahliae	GF1192	98.9513	92.8723
V. dahliae	Vd-R1	V. dahliae	HoMCLT	98.9399	91.8286
V. dahliae	Vd-R1	V. dahliae	GF1300	98.9497	92.8638
V. dahliae	Vd-R1	V. dahliae	Gf-Cb5	98.9354	93.305
V. dahliae	Vd-R1	V. dahliae	JR2	99.1058	94.2724
V. dahliae	Vd-R1	V. dahliae	12008	99.0688	92.1256
V. dahliae	Vd-R1	V. dahliae	MPI-CAGE	99.0618	93.4493
V. dahliae	Vd-R1	V. dahliae	VdLs17	99.0563	93.356
V. dahliae	Vd-R1	V. dahliae	XJ511	99.0751	93.5087
V. dahliae	Vd-R1	V. dahliae	S023	99.1078	93.2457
V. dahliae	Vd-R1	V. dahliae	V13	98.6479	91.0989
V. dahliae	Vd-R1	V. dahliae	HoMCF	99.0027	94.9003
V. dahliae	Vd-R1	V. dahliae	Vd-R1	100	99.3042
V. dahliae	Vd-R1	V. dahliae	Vd-653	99.2421	95.0361
V. dahliae	Vd-R1	V. dahliae	Vd-H5	99.5796	97.6496
V. dahliae	Vd-R1	V. dahliae	85S	98.6787	92.0662
V. dahliae	Vd-R1	V. dahliae	DAR83175	98.5209	91.3704
V. dahliae	Vd-R1	V. dahliae	DAR83138	98.5307	91.6843
V. dahliae	Vd-R1	V. dahliae	DAR82592	98.5705	91.1922
V. dahliae	Vd-R1	V. dahliae	DAR83143	98.5377	91.5231
V. dahliae	Vd-R1	V. dahliae	XJ592	98.5068	91.6589
V. dahliae	Vd-R1	V. dahliae	VD991	98.4961	91.6249
V. dahliae	Vd-R1	V. dahliae	CQ2	98.5003	91.7607
V. dahliae	Vd-R1	V. dahliae	I1V	98.4291	89.1218
V. dahliae	Vd-R1	V. dahliae	Vd39	98.6178	92.7365
V. dahliae	Vd-R1	V. dahliae	S011	98.48	91.9559
V. dahliae	Vd-R1	V. longisporum	PD589	98.3971	91.3364
V. dahliae	Vd-R1	V. longisporum	VLB2	97.7787	90.3946
V. dahliae	Vd-R1	V. longisporum	VL20	97.7651	90.0976
V. dahliae	Vd-R1	V. nonalfalfae	WCS072	92.7068	87.6708
V. dahliae	Vd-R1	V. nonalfalfae	T2	92.7045	87.8744
V. dahliae	Vd-R1	V. nonalfalfae	CBS382.66	92.7543	87.4501
V. dahliae	Vd-R1	V. alfalfae	PD683	92.5005	86.2537
V. dahliae	Vd-R1	V. nubilum	397	81.5158	61.5104
V. dahliae	Vd-R1	V. isaacii	PD660	81.1347	51.8965
V. dahliae	Vd-R1	V. isaacii	PD618	81.1504	51.5655
V. dahliae	Vd-R1	V. isaacii	VSO1	81.1541	50.9037
V. dahliae	Vd-R1	V. isaacii	Vt305	81.145	50.8273
V. dahliae	Vd-R1	V. klebahnii	PD659	81.1955	51.3704
V. dahliae	Vd-R1	V. klebahnii	PD401	81.1458	51.1158
V. dahliae	Vd-R1	V. tricorpus	PD593	81.0216	51.1328
V. dahliae	Vd-R1	V. tricorpus	MUCL9792	81.0024	51.4468
V. dahliae	Vd-R1	V. zaregamsianum	PD739	81.19	52.6686
V. dahliae	Vd-R1	V. zaregamsianum	PD736	81.2505	52.185
V. dahliae	Vd-R1	V. albo-atrum	PD747	80.9147	51.2092
V. dahliae	Vd-R1	V. albo-atrum	PD670	80.9616	51.3874
V. dahliae	Vd-653	V. dahliae	GF1207	98.6515	95.1535
V. dahliae	Vd-653	V. dahliae	Gf-Ca2	98.6866	95.1359
V. dahliae	Vd-653	V. dahliae	TO22	98.6866	94.872
V. dahliae	Vd-653	V. dahliae	VdLs16	98.6633	94.9688
V. dahliae	Vd-653	V. dahliae	Ud1-4-1	98.6724	94.6785
V. dahliae	Vd-653	V. dahliae	VdC07	98.6976	94.5466
V. dahliae	Vd-653	V. dahliae	VdB09	98.7104	94.7489
V. dahliae	Vd-653	V. dahliae	DK045	98.7001	94.9864
V. dahliae	Vd-653	V. dahliae	VT-2A	98.6586	94.8192
V. dahliae	Vd-653	V. dahliae	CBS385.49	98.6746	94.8808
V. dahliae	Vd-653	V. dahliae	GF1192	98.6911	94.4498
V. dahliae	Vd-653	V. dahliae	HoMCLT	98.6869	93.4823
V. dahliae	Vd-653	V. dahliae	GF1300	98.6872	94.4674
V. dahliae	Vd-653	V. dahliae	Gf-Cb5	98.6662	95.0919
V. dahliae	Vd-653	V. dahliae	JR2	98.8282	95.7516
V. dahliae	Vd-653	V. dahliae	12008	98.8061	93.7989
V. dahliae	Vd-653	V. dahliae	MPI-CAGE	98.7833	94.9776
V. dahliae	Vd-653	V. dahliae	VdLs17	98.7897	94.8544
V. dahliae	Vd-653	V. dahliae	XJ511	98.8034	94.96
V. dahliae	Vd-653	V. dahliae	S023	98.827	94.7665
V. dahliae	Vd-653	V. dahliae	V13	98.4034	93.0073
V. dahliae	Vd-653	V. dahliae	HoMCF	98.7244	96.1562
V. dahliae	Vd-653	V. dahliae	Vd-R1	99.2583	98.6015
V. dahliae	Vd-653	V. dahliae	Vd-653	100	99.8681
V. dahliae	Vd-653	V. dahliae	Vd-H5	99.2748	98.5751
V. dahliae	Vd-653	V. dahliae	85S	98.4418	93.8077
V. dahliae	Vd-653	V. dahliae	DAR83175	98.3117	92.6819
V. dahliae	Vd-653	V. dahliae	DAR83138	98.3001	93.236
V. dahliae	Vd-653	V. dahliae	DAR82592	98.316	92.8314
V. dahliae	Vd-653	V. dahliae	DAR83143	98.2962	93.2184
V. dahliae	Vd-653	V. dahliae	XJ592	98.2884	93.192
V. dahliae	Vd-653	V. dahliae	VD991	98.2585	93.2712
V. dahliae	Vd-653	V. dahliae	CQ2	98.277	93.2008
V. dahliae	Vd-653	V. dahliae	I1V	98.2125	90.5357
V. dahliae	Vd-653	V. dahliae	Vd39	98.3771	94.2915
V. dahliae	Vd-653	V. dahliae	S011	98.2471	93.579
V. dahliae	Vd-653	V. longisporum	PD589	98.1682	92.9897
V. dahliae	Vd-653	V. longisporum	VLB2	97.5628	91.987
V. dahliae	Vd-653	V. longisporum	VL20	97.5474	91.6176
V. dahliae	Vd-653	V. nonalfalfae	WCS072	92.508	88.97
V. dahliae	Vd-653	V. nonalfalfae	T2	92.4863	89.5681
V. dahliae	Vd-653	V. nonalfalfae	CBS382.66	92.5245	89.3482
V. dahliae	Vd-653	V. alfalfae	PD683	92.2512	88.0552
V. dahliae	Vd-653	V. nubilum	397	81.3733	62.0283
V. dahliae	Vd-653	V. isaacii	PD660	80.9561	52.0802
V. dahliae	Vd-653	V. isaacii	PD618	80.9179	52.1946
V. dahliae	Vd-653	V. isaacii	VSO1	80.9175	51.4381
V. dahliae	Vd-653	V. isaacii	Vt305	80.8981	51.7196
V. dahliae	Vd-653	V. klebahnii	PD659	80.9682	51.7548
V. dahliae	Vd-653	V. klebahnii	PD401	80.8988	51.7812
V. dahliae	Vd-653	V. tricorpus	PD593	80.866	51.4029
V. dahliae	Vd-653	V. tricorpus	MUCL9792	80.8248	51.8955
V. dahliae	Vd-653	V. zaregamsianum	PD739	81.0079	52.5904
V. dahliae	Vd-653	V. zaregamsianum	PD736	81.0539	52.7751
V. dahliae	Vd-653	V. albo-atrum	PD747	80.7575	51.183
V. dahliae	Vd-653	V. albo-atrum	PD670	80.7795	51.4557
V. dahliae	Vd-H5	V. dahliae	GF1207	98.9344	94.799
V. dahliae	Vd-H5	V. dahliae	Gf-Ca2	98.9897	94.5423
V. dahliae	Vd-H5	V. dahliae	TO22	98.9322	94.1831
V. dahliae	Vd-H5	V. dahliae	VdLs16	98.9212	94.3114
V. dahliae	Vd-H5	V. dahliae	Ud1-4-1	98.9329	93.9949
V. dahliae	Vd-H5	V. dahliae	VdC07	98.9566	93.8067
V. dahliae	Vd-H5	V. dahliae	VdB09	99.0024	93.8666
V. dahliae	Vd-H5	V. dahliae	DK045	98.9726	94.3199
V. dahliae	Vd-H5	V. dahliae	VT-2A	98.952	93.9179
V. dahliae	Vd-H5	V. dahliae	CBS385.49	98.9777	94.0034
V. dahliae	Vd-H5	V. dahliae	GF1192	98.9534	93.5244
V. dahliae	Vd-H5	V. dahliae	HoMCLT	98.9525	92.5663
V. dahliae	Vd-H5	V. dahliae	GF1300	98.9528	93.6527
V. dahliae	Vd-H5	V. dahliae	Gf-Cb5	98.9284	94.2429
V. dahliae	Vd-H5	V. dahliae	JR2	99.1006	95.0128
V. dahliae	Vd-H5	V. dahliae	12008	99.071	92.84
V. dahliae	Vd-H5	V. dahliae	MPI-CAGE	99.0467	94.3114
V. dahliae	Vd-H5	V. dahliae	VdLs17	99.0412	94.3114
V. dahliae	Vd-H5	V. dahliae	XJ511	99.0723	94.4226
V. dahliae	Vd-H5	V. dahliae	S023	99.0928	94.1317
V. dahliae	Vd-H5	V. dahliae	V13	98.6672	91.8648
V. dahliae	Vd-H5	V. dahliae	HoMCF	99.0182	95.6459
V. dahliae	Vd-H5	V. dahliae	Vd-R1	99.5777	98.5543
V. dahliae	Vd-H5	V. dahliae	Vd-653	99.2561	96.065
V. dahliae	Vd-H5	V. dahliae	Vd-H5	100	99.6236
V. dahliae	Vd-H5	V. dahliae	85S	98.6655	93.0026
V. dahliae	Vd-H5	V. dahliae	DAR83175	98.5366	91.9932
V. dahliae	Vd-H5	V. dahliae	DAR83138	98.5411	92.3867
V. dahliae	Vd-H5	V. dahliae	DAR82592	98.5921	91.8648
V. dahliae	Vd-H5	V. dahliae	DAR83143	98.5501	92.2156
V. dahliae	Vd-H5	V. dahliae	XJ592	98.5124	92.2241
V. dahliae	Vd-H5	V. dahliae	VD991	98.4926	92.3097
V. dahliae	Vd-H5	V. dahliae	CQ2	98.5075	92.361
V. dahliae	Vd-H5	V. dahliae	I1V	98.4349	89.923
V. dahliae	Vd-H5	V. dahliae	Vd39	98.6259	93.4645
V. dahliae	Vd-H5	V. dahliae	S011	98.4807	92.6347
V. dahliae	Vd-H5	V. longisporum	PD589	98.3819	92.1471
V. dahliae	Vd-H5	V. longisporum	VLB2	97.7701	91.1463
V. dahliae	Vd-H5	V. longisporum	VL20	97.7686	90.7528
V. dahliae	Vd-H5	V. nonalfalfae	WCS072	92.7193	88.3062
V. dahliae	Vd-H5	V. nonalfalfae	T2	92.7023	88.503
V. dahliae	Vd-H5	V. nonalfalfae	CBS382.66	92.7651	88.58
V. dahliae	Vd-H5	V. alfalfae	PD683	92.488	87.0231
V. dahliae	Vd-H5	V. nubilum	397	81.551	61.7451
V. dahliae	Vd-H5	V. isaacii	PD660	81.152	52.284
V. dahliae	Vd-H5	V. isaacii	PD618	81.1252	51.7879
V. dahliae	Vd-H5	V. isaacii	VSO1	81.1024	51.7109
V. dahliae	Vd-H5	V. isaacii	Vt305	81.1332	51.4628
V. dahliae	Vd-H5	V. klebahnii	PD659	81.1824	51.9333
V. dahliae	Vd-H5	V. klebahnii	PD401	81.121	51.4457
V. dahliae	Vd-H5	V. tricorpus	PD593	81.0468	51.4542
V. dahliae	Vd-H5	V. tricorpus	MUCL9792	80.994	52.0103
V. dahliae	Vd-H5	V. zaregamsianum	PD739	81.1828	52.84
V. dahliae	Vd-H5	V. zaregamsianum	PD736	81.2249	52.8144
V. dahliae	Vd-H5	V. albo-atrum	PD747	80.9512	51.3259
V. dahliae	Vd-H5	V. albo-atrum	PD670	80.9955	51.4885
V. dahliae	85S	V. dahliae	GF1207	98.8009	92.5498
V. dahliae	85S	V. dahliae	Gf-Ca2	98.8605	92.4494
V. dahliae	85S	V. dahliae	TO22	99.1651	92.2401
V. dahliae	85S	V. dahliae	VdLs16	99.1624	92.4326
V. dahliae	85S	V. dahliae	Ud1-4-1	99.1473	92.4075
V. dahliae	85S	V. dahliae	VdC07	99.1157	92.0308
V. dahliae	85S	V. dahliae	VdB09	98.9518	91.6374
V. dahliae	85S	V. dahliae	DK045	99.104	92.1145
V. dahliae	85S	V. dahliae	VT-2A	98.7829	92.2317
V. dahliae	85S	V. dahliae	CBS385.49	98.8054	92.2233
V. dahliae	85S	V. dahliae	GF1192	99.1126	91.9387
V. dahliae	85S	V. dahliae	HoMCLT	99.1633	91.1853
V. dahliae	85S	V. dahliae	GF1300	99.1064	92.0057
V. dahliae	85S	V. dahliae	Gf-Cb5	99.0781	92.148
V. dahliae	85S	V. dahliae	JR2	99.0089	92.1899
V. dahliae	85S	V. dahliae	12008	99.0501	90.9258
V. dahliae	85S	V. dahliae	MPI-CAGE	98.9908	91.7211
V. dahliae	85S	V. dahliae	VdLs17	98.99	92.148
V. dahliae	85S	V. dahliae	XJ511	99.0029	92.0308
V. dahliae	85S	V. dahliae	S023	98.999	91.6792
V. dahliae	85S	V. dahliae	V13	98.2773	89.3605
V. dahliae	85S	V. dahliae	HoMCF	98.5421	93.0772
V. dahliae	85S	V. dahliae	Vd-R1	98.6417	91.5202
V. dahliae	85S	V. dahliae	Vd-653	98.4124	89.6702
V. dahliae	85S	V. dahliae	Vd-H5	98.6355	91.5202
V. dahliae	85S	V. dahliae	85S	100	99.4391
V. dahliae	85S	V. dahliae	DAR83175	98.741	91.0012
V. dahliae	85S	V. dahliae	DAR83138	98.7644	91.269
V. dahliae	85S	V. dahliae	DAR82592	98.6378	90.9509
V. dahliae	85S	V. dahliae	DAR83143	98.7859	91.269
V. dahliae	85S	V. dahliae	XJ592	98.8653	91.3611
V. dahliae	85S	V. dahliae	VD991	98.8568	91.4616
V. dahliae	85S	V. dahliae	CQ2	98.8368	91.562
V. dahliae	85S	V. dahliae	I1V	98.4648	88.7996
V. dahliae	85S	V. dahliae	Vd39	98.8629	91.4114
V. dahliae	85S	V. dahliae	S011	98.7935	91.7629
V. dahliae	85S	V. longisporum	PD589	98.7093	90.8086
V. dahliae	85S	V. longisporum	VLB2	97.9776	90.2143
V. dahliae	85S	V. longisporum	VL20	97.9595	89.7288
V. dahliae	85S	V. nonalfalfae	WCS072	92.9339	86.2548
V. dahliae	85S	V. nonalfalfae	T2	92.9319	86.4139
V. dahliae	85S	V. nonalfalfae	CBS382.66	92.9499	86.5311
V. dahliae	85S	V. alfalfae	PD683	92.7115	85.8865
V. dahliae	85S	V. nubilum	397	81.6507	61.6022
V. dahliae	85S	V. isaacii	PD660	81.1474	51.6323
V. dahliae	85S	V. isaacii	PD618	81.1598	51.1468
V. dahliae	85S	V. isaacii	VSO1	81.157	51.0882
V. dahliae	85S	V. isaacii	Vt305	81.1537	51.2808
V. dahliae	85S	V. klebahnii	PD659	81.2058	51.2891
V. dahliae	85S	V. klebahnii	PD401	81.1848	51.398
V. dahliae	85S	V. tricorpus	PD593	81.1087	51.1217
V. dahliae	85S	V. tricorpus	MUCL9792	81.0677	51.331
V. dahliae	85S	V. zaregamsianum	PD739	81.2951	52.6034
V. dahliae	85S	V. zaregamsianum	PD736	81.2976	52.7792
V. dahliae	85S	V. albo-atrum	PD747	81.0195	51.0296
V. dahliae	85S	V. albo-atrum	PD670	81.0327	51.2724
V. dahliae	DAR83175	V. dahliae	GF1207	98.5848	92.2693
V. dahliae	DAR83175	V. dahliae	Gf-Ca2	98.6489	92.1004
V. dahliae	DAR83175	V. dahliae	TO22	98.7967	91.8469
V. dahliae	DAR83175	V. dahliae	VdLs16	98.7811	91.9821
V. dahliae	DAR83175	V. dahliae	Ud1-4-1	98.7992	91.7962
V. dahliae	DAR83175	V. dahliae	VdC07	98.7982	91.6103
V. dahliae	DAR83175	V. dahliae	VdB09	98.7811	91.4414
V. dahliae	DAR83175	V. dahliae	DK045	98.7774	92.244
V. dahliae	DAR83175	V. dahliae	VT-2A	98.6311	91.6103
V. dahliae	DAR83175	V. dahliae	CBS385.49	98.6547	91.7962
V. dahliae	DAR83175	V. dahliae	GF1192	98.7922	91.7371
V. dahliae	DAR83175	V. dahliae	HoMCLT	98.8511	91.0189
V. dahliae	DAR83175	V. dahliae	GF1300	98.7926	91.7117
V. dahliae	DAR83175	V. dahliae	Gf-Cb5	98.7709	91.7033
V. dahliae	DAR83175	V. dahliae	JR2	98.6986	92.1511
V. dahliae	DAR83175	V. dahliae	12008	98.7603	90.8246
V. dahliae	DAR83175	V. dahliae	MPI-CAGE	98.6884	91.7793
V. dahliae	DAR83175	V. dahliae	VdLs17	98.7327	91.9567
V. dahliae	DAR83175	V. dahliae	XJ511	98.7116	91.9652
V. dahliae	DAR83175	V. dahliae	S023	98.7041	91.1034
V. dahliae	DAR83175	V. dahliae	V13	98.1394	89.2278
V. dahliae	DAR83175	V. dahliae	HoMCF	98.3618	92.489
V. dahliae	DAR83175	V. dahliae	Vd-R1	98.496	91.4329
V. dahliae	DAR83175	V. dahliae	Vd-653	98.2529	89.5911
V. dahliae	DAR83175	V. dahliae	Vd-H5	98.5216	91.0781
V. dahliae	DAR83175	V. dahliae	85S	98.7376	91.8216
V. dahliae	DAR83175	V. dahliae	DAR83175	100	99.924
V. dahliae	DAR83175	V. dahliae	DAR83138	99.8374	98.513
V. dahliae	DAR83175	V. dahliae	DAR82592	99.7639	98.1751
V. dahliae	DAR83175	V. dahliae	DAR83143	99.8429	98.6228
V. dahliae	DAR83175	V. dahliae	XJ592	99.8274	98.682
V. dahliae	DAR83175	V. dahliae	VD991	99.6641	98.6313
V. dahliae	DAR83175	V. dahliae	CQ2	99.8214	98.758
V. dahliae	DAR83175	V. dahliae	I1V	99.2269	93.3001
V. dahliae	DAR83175	V. dahliae	Vd39	99.1102	90.8499
V. dahliae	DAR83175	V. dahliae	S011	99.1436	94.1196
V. dahliae	DAR83175	V. longisporum	PD589	99.1067	91.9567
V. dahliae	DAR83175	V. longisporum	VLB2	97.9072	90.5627
V. dahliae	DAR83175	V. longisporum	VL20	97.8621	89.8783
V. dahliae	DAR83175	V. nonalfalfae	WCS072	92.8273	86.3467
V. dahliae	DAR83175	V. nonalfalfae	T2	92.8708	87.4873
V. dahliae	DAR83175	V. nonalfalfae	CBS382.66	92.8318	86.7016
V. dahliae	DAR83175	V. alfalfae	PD683	92.6949	86.22
V. dahliae	DAR83175	V. nubilum	397	81.5971	61.4228
V. dahliae	DAR83175	V. isaacii	PD660	81.1073	51.5799
V. dahliae	DAR83175	V. isaacii	PD618	81.0633	51.5546
V. dahliae	DAR83175	V. isaacii	VSO1	81.0455	51.318
V. dahliae	DAR83175	V. isaacii	Vt305	81.1192	51.0983
V. dahliae	DAR83175	V. klebahnii	PD659	81.2122	51.4701
V. dahliae	DAR83175	V. klebahnii	PD401	81.1559	51.3941
V. dahliae	DAR83175	V. tricorpus	PD593	81.0593	50.904
V. dahliae	DAR83175	V. tricorpus	MUCL9792	81.0747	51.2251
V. dahliae	DAR83175	V. zaregamsianum	PD739	81.2561	52.3234
V. dahliae	DAR83175	V. zaregamsianum	PD736	81.2509	52.4164
V. dahliae	DAR83175	V. albo-atrum	PD747	80.9546	51.1744
V. dahliae	DAR83175	V. albo-atrum	PD670	80.9628	51.2589
V. dahliae	DAR83138	V. dahliae	GF1207	98.614	91.8465
V. dahliae	DAR83138	V. dahliae	Gf-Ca2	98.6858	91.5036
V. dahliae	DAR83138	V. dahliae	TO22	98.8238	91.1273
V. dahliae	DAR83138	V. dahliae	VdLs16	98.8043	91.3363
V. dahliae	DAR83138	V. dahliae	Ud1-4-1	98.8291	91.0102
V. dahliae	DAR83138	V. dahliae	VdC07	98.8389	90.7677
V. dahliae	DAR83138	V. dahliae	VdB09	98.8068	90.7593
V. dahliae	DAR83138	V. dahliae	DK045	98.8177	91.2527
V. dahliae	DAR83138	V. dahliae	VT-2A	98.6349	91.0855
V. dahliae	DAR83138	V. dahliae	CBS385.49	98.676	91.144
V. dahliae	DAR83138	V. dahliae	GF1192	98.823	90.9182
V. dahliae	DAR83138	V. dahliae	HoMCLT	98.8908	90.1656
V. dahliae	DAR83138	V. dahliae	GF1300	98.8189	90.9433
V. dahliae	DAR83138	V. dahliae	Gf-Cb5	98.7922	90.9935
V. dahliae	DAR83138	V. dahliae	JR2	98.7088	91.6123
V. dahliae	DAR83138	V. dahliae	12008	98.783	90.1405
V. dahliae	DAR83138	V. dahliae	MPI-CAGE	98.7205	91.0437
V. dahliae	DAR83138	V. dahliae	VdLs17	98.7646	90.8931
V. dahliae	DAR83138	V. dahliae	XJ511	98.7426	91.0771
V. dahliae	DAR83138	V. dahliae	S023	98.726	90.4834
V. dahliae	DAR83138	V. dahliae	V13	98.1436	88.3174
V. dahliae	DAR83138	V. dahliae	HoMCF	98.3732	91.9468
V. dahliae	DAR83138	V. dahliae	Vd-R1	98.534	90.4666
V. dahliae	DAR83138	V. dahliae	Vd-653	98.2799	88.8192
V. dahliae	DAR83138	V. dahliae	Vd-H5	98.5171	90.5503
V. dahliae	DAR83138	V. dahliae	85S	98.773	90.9851
V. dahliae	DAR83138	V. dahliae	DAR83175	99.8358	97.6836
V. dahliae	DAR83138	V. dahliae	DAR83138	100	99.7909
V. dahliae	DAR83138	V. dahliae	DAR82592	99.7995	98.0515
V. dahliae	DAR83138	V. dahliae	DAR83143	99.8932	98.1017
V. dahliae	DAR83138	V. dahliae	XJ592	99.8724	98.2689
V. dahliae	DAR83138	V. dahliae	VD991	99.7045	98.085
V. dahliae	DAR83138	V. dahliae	CQ2	99.8676	98.294
V. dahliae	DAR83138	V. dahliae	I1V	99.2523	92.5824
V. dahliae	DAR83138	V. dahliae	Vd39	99.1259	90.3997
V. dahliae	DAR83138	V. dahliae	S011	99.186	93.3099
V. dahliae	DAR83138	V. longisporum	PD589	99.12	91.3949
V. dahliae	DAR83138	V. longisporum	VLB2	97.9533	89.9231
V. dahliae	DAR83138	V. longisporum	VL20	97.9114	88.9865
V. dahliae	DAR83138	V. nonalfalfae	WCS072	92.8511	85.9425
V. dahliae	DAR83138	V. nonalfalfae	T2	92.8997	86.9209
V. dahliae	DAR83138	V. nonalfalfae	CBS382.66	92.8621	86.0679
V. dahliae	DAR83138	V. alfalfae	PD683	92.7063	85.5745
V. dahliae	DAR83138	V. nubilum	397	81.6183	60.6707
V. dahliae	DAR83138	V. isaacii	PD660	81.1826	51.4885
V. dahliae	DAR83138	V. isaacii	PD618	81.158	50.8948
V. dahliae	DAR83138	V. isaacii	VSO1	81.1552	50.9366
V. dahliae	DAR83138	V. isaacii	Vt305	81.2043	50.8446
V. dahliae	DAR83138	V. klebahnii	PD659	81.222	51.338
V. dahliae	DAR83138	V. klebahnii	PD401	81.201	50.6188
V. dahliae	DAR83138	V. tricorpus	PD593	81.0806	50.9282
V. dahliae	DAR83138	V. tricorpus	MUCL9792	81.0883	51.1624
V. dahliae	DAR83138	V. zaregamsianum	PD739	81.2829	52.0405
V. dahliae	DAR83138	V. zaregamsianum	PD736	81.2841	52.2579
V. dahliae	DAR83138	V. albo-atrum	PD747	81.0128	50.7025
V. dahliae	DAR83138	V. albo-atrum	PD670	81.0234	51.0537
V. dahliae	DAR82592	V. dahliae	GF1207	98.644	91.2365
V. dahliae	DAR82592	V. dahliae	Gf-Ca2	98.7075	91.27
V. dahliae	DAR82592	V. dahliae	TO22	98.7035	90.9595
V. dahliae	DAR82592	V. dahliae	VdLs16	98.6818	91.3036
V. dahliae	DAR82592	V. dahliae	Ud1-4-1	98.7072	90.9007
V. dahliae	DAR82592	V. dahliae	VdC07	98.7358	90.7412
V. dahliae	DAR82592	V. dahliae	VdB09	98.7568	90.5985
V. dahliae	DAR82592	V. dahliae	DK045	98.7173	90.9846
V. dahliae	DAR82592	V. dahliae	VT-2A	98.6653	90.9427
V. dahliae	DAR82592	V. dahliae	CBS385.49	98.7015	90.8671
V. dahliae	DAR82592	V. dahliae	GF1192	98.7109	90.8755
V. dahliae	DAR82592	V. dahliae	HoMCLT	98.7673	90.1704
V. dahliae	DAR82592	V. dahliae	GF1300	98.7136	90.716
V. dahliae	DAR82592	V. dahliae	Gf-Cb5	98.6718	91.1189
V. dahliae	DAR82592	V. dahliae	JR2	98.6125	91.2784
V. dahliae	DAR82592	V. dahliae	12008	98.6629	90.0277
V. dahliae	DAR82592	V. dahliae	MPI-CAGE	98.5995	90.8587
V. dahliae	DAR82592	V. dahliae	VdLs17	98.6339	90.9846
V. dahliae	DAR82592	V. dahliae	XJ511	98.6392	90.9427
V. dahliae	DAR82592	V. dahliae	S023	98.6042	90.4474
V. dahliae	DAR82592	V. dahliae	V13	98.1788	88.3153
V. dahliae	DAR82592	V. dahliae	HoMCF	98.392	91.8576
V. dahliae	DAR82592	V. dahliae	Vd-R1	98.562	90.3467
V. dahliae	DAR82592	V. dahliae	Vd-653	98.2903	88.7182
V. dahliae	DAR82592	V. dahliae	Vd-H5	98.5813	90.3047
V. dahliae	DAR82592	V. dahliae	85S	98.6408	90.8755
V. dahliae	DAR82592	V. dahliae	DAR83175	99.7619	97.5741
V. dahliae	DAR82592	V. dahliae	DAR83138	99.8013	98.1281
V. dahliae	DAR82592	V. dahliae	DAR82592	100	99.7398
V. dahliae	DAR82592	V. dahliae	DAR83143	99.7922	98.0358
V. dahliae	DAR82592	V. dahliae	XJ592	99.7476	98.1281
V. dahliae	DAR82592	V. dahliae	VD991	99.581	97.9098
V. dahliae	DAR82592	V. dahliae	CQ2	99.7533	98.1281
V. dahliae	DAR82592	V. dahliae	I1V	99.2748	92.4872
V. dahliae	DAR82592	V. dahliae	Vd39	99.0258	90.0361
V. dahliae	DAR82592	V. dahliae	S011	99.0592	93.2091
V. dahliae	DAR82592	V. longisporum	PD589	99.0208	91.0602
V. dahliae	DAR82592	V. longisporum	VLB2	97.8417	89.6835
V. dahliae	DAR82592	V. longisporum	VL20	97.8102	88.8525
V. dahliae	DAR82592	V. nonalfalfae	WCS072	92.7748	85.6963
V. dahliae	DAR82592	V. nonalfalfae	T2	92.8404	86.1916
V. dahliae	DAR82592	V. nonalfalfae	CBS382.66	92.7813	85.2262
V. dahliae	DAR82592	V. alfalfae	PD683	92.6354	85.2766
V. dahliae	DAR82592	V. nubilum	397	81.6061	60.4801
V. dahliae	DAR82592	V. isaacii	PD660	81.1273	50.8268
V. dahliae	DAR82592	V. isaacii	PD618	81.0981	50.6505
V. dahliae	DAR82592	V. isaacii	VSO1	81.0839	50.5666
V. dahliae	DAR82592	V. isaacii	Vt305	81.1311	50.8184
V. dahliae	DAR82592	V. klebahnii	PD659	81.2024	50.9695
V. dahliae	DAR82592	V. klebahnii	PD401	81.1837	50.533
V. dahliae	DAR82592	V. tricorpus	PD593	81.0805	50.3484
V. dahliae	DAR82592	V. tricorpus	MUCL9792	81.0908	50.4659
V. dahliae	DAR82592	V. zaregamsianum	PD739	81.2164	51.8593
V. dahliae	DAR82592	V. zaregamsianum	PD736	81.2596	51.6579
V. dahliae	DAR82592	V. albo-atrum	PD747	80.9449	50.4827
V. dahliae	DAR82592	V. albo-atrum	PD670	80.9869	50.7681
V. dahliae	DAR83143	V. dahliae	GF1207	98.6115	92.4759
V. dahliae	DAR83143	V. dahliae	Gf-Ca2	98.6736	92.3408
V. dahliae	DAR83143	V. dahliae	TO22	98.8612	92.0875
V. dahliae	DAR83143	V. dahliae	VdLs16	98.8354	92.3408
V. dahliae	DAR83143	V. dahliae	Ud1-4-1	98.8609	92.0959
V. dahliae	DAR83143	V. dahliae	VdC07	98.8334	91.9946
V. dahliae	DAR83143	V. dahliae	VdB09	98.8268	91.7159
V. dahliae	DAR83143	V. dahliae	DK045	98.8476	92.2986
V. dahliae	DAR83143	V. dahliae	VT-2A	98.6418	92.0622
V. dahliae	DAR83143	V. dahliae	CBS385.49	98.6726	91.9524
V. dahliae	DAR83143	V. dahliae	GF1192	98.858	91.9524
V. dahliae	DAR83143	V. dahliae	HoMCLT	98.9057	91.3613
V. dahliae	DAR83143	V. dahliae	GF1300	98.8554	91.9186
V. dahliae	DAR83143	V. dahliae	Gf-Cb5	98.8206	92.0706
V. dahliae	DAR83143	V. dahliae	JR2	98.7583	92.3155
V. dahliae	DAR83143	V. dahliae	12008	98.8096	91.0404
V. dahliae	DAR83143	V. dahliae	MPI-CAGE	98.7517	91.8173
V. dahliae	DAR83143	V. dahliae	VdLs17	98.7808	92.1466
V. dahliae	DAR83143	V. dahliae	XJ511	98.7807	92.1044
V. dahliae	DAR83143	V. dahliae	S023	98.7681	91.4373
V. dahliae	DAR83143	V. dahliae	V13	98.1258	89.4612
V. dahliae	DAR83143	V. dahliae	HoMCF	98.3724	92.7884
V. dahliae	DAR83143	V. dahliae	Vd-R1	98.533	91.3106
V. dahliae	DAR83143	V. dahliae	Vd-653	98.2807	89.6639
V. dahliae	DAR83143	V. dahliae	Vd-H5	98.5238	91.4373
V. dahliae	DAR83143	V. dahliae	85S	98.7951	91.8933
V. dahliae	DAR83143	V. dahliae	DAR83175	99.8431	98.6995
V. dahliae	DAR83143	V. dahliae	DAR83138	99.8895	99.0964
V. dahliae	DAR83143	V. dahliae	DAR82592	99.7889	98.7924
V. dahliae	DAR83143	V. dahliae	DAR83143	100	99.848
V. dahliae	DAR83143	V. dahliae	XJ592	99.8951	99.2653
V. dahliae	DAR83143	V. dahliae	VD991	99.7285	99.1471
V. dahliae	DAR83143	V. dahliae	CQ2	99.8875	99.316
V. dahliae	DAR83143	V. dahliae	I1V	99.2355	93.6919
V. dahliae	DAR83143	V. dahliae	Vd39	99.1542	91.2937
V. dahliae	DAR83143	V. dahliae	S011	99.2046	94.3337
V. dahliae	DAR83143	V. longisporum	PD589	99.1489	92.3493
V. dahliae	DAR83143	V. longisporum	VLB2	97.9866	90.7533
V. dahliae	DAR83143	V. longisporum	VL20	97.9357	89.875
V. dahliae	DAR83143	V. nonalfalfae	WCS072	92.872	86.835
V. dahliae	DAR83143	V. nonalfalfae	T2	92.9139	87.4852
V. dahliae	DAR83143	V. nonalfalfae	CBS382.66	92.8769	86.5817
V. dahliae	DAR83143	V. alfalfae	PD683	92.7291	86.5225
V. dahliae	DAR83143	V. nubilum	397	81.5951	61.6365
V. dahliae	DAR83143	V. isaacii	PD660	81.1474	52.0858
V. dahliae	DAR83143	V. isaacii	PD618	81.1344	51.8493
V. dahliae	DAR83143	V. isaacii	VSO1	81.1238	51.2498
V. dahliae	DAR83143	V. isaacii	Vt305	81.1641	51.4862
V. dahliae	DAR83143	V. klebahnii	PD659	81.1984	51.9591
V. dahliae	DAR83143	V. klebahnii	PD401	81.1714	51.7987
V. dahliae	DAR83143	V. tricorpus	PD593	81.0795	51.2245
V. dahliae	DAR83143	V. tricorpus	MUCL9792	81.0701	51.6213
V. dahliae	DAR83143	V. zaregamsianum	PD739	81.2834	52.7867
V. dahliae	DAR83143	V. zaregamsianum	PD736	81.3072	52.4911
V. dahliae	DAR83143	V. albo-atrum	PD747	80.9655	51.9
V. dahliae	DAR83143	V. albo-atrum	PD670	81.0095	51.4778
V. dahliae	XJ592	V. dahliae	GF1207	98.5847	92.3511
V. dahliae	XJ592	V. dahliae	Gf-Ca2	98.6552	91.9724
V. dahliae	XJ592	V. dahliae	TO22	98.9158	91.9892
V. dahliae	XJ592	V. dahliae	VdLs16	98.9008	92.3595
V. dahliae	XJ592	V. dahliae	Ud1-4-1	98.9205	92.0481
V. dahliae	XJ592	V. dahliae	VdC07	98.8875	91.6695
V. dahliae	XJ592	V. dahliae	VdB09	98.8254	91.6442
V. dahliae	XJ592	V. dahliae	DK045	98.9139	92.2585
V. dahliae	XJ592	V. dahliae	VT-2A	98.6321	91.5348
V. dahliae	XJ592	V. dahliae	CBS385.49	98.6625	91.7031
V. dahliae	XJ592	V. dahliae	GF1192	98.9294	91.8967
V. dahliae	XJ592	V. dahliae	HoMCLT	98.9894	91.0889
V. dahliae	XJ592	V. dahliae	GF1300	98.9375	91.7957
V. dahliae	XJ592	V. dahliae	Gf-Cb5	98.8967	92.107
V. dahliae	XJ592	V. dahliae	JR2	98.7985	92.6119
V. dahliae	XJ592	V. dahliae	12008	98.8818	91.0384
V. dahliae	XJ592	V. dahliae	MPI-CAGE	98.8105	91.7873
V. dahliae	XJ592	V. dahliae	VdLs17	98.8414	92.1575
V. dahliae	XJ592	V. dahliae	XJ511	98.8436	91.9976
V. dahliae	XJ592	V. dahliae	S023	98.8197	91.5433
V. dahliae	XJ592	V. dahliae	V13	98.1172	89.1956
V. dahliae	XJ592	V. dahliae	HoMCF	98.3621	92.4436
V. dahliae	XJ592	V. dahliae	Vd-R1	98.4961	91.1309
V. dahliae	XJ592	V. dahliae	Vd-653	98.2579	89.4732
V. dahliae	XJ592	V. dahliae	Vd-H5	98.4826	91.173
V. dahliae	XJ592	V. dahliae	85S	98.8673	91.9051
V. dahliae	XJ592	V. dahliae	DAR83175	99.8232	98.5022
V. dahliae	XJ592	V. dahliae	DAR83138	99.872	98.9818
V. dahliae	XJ592	V. dahliae	DAR82592	99.7451	98.62
V. dahliae	XJ592	V. dahliae	DAR83143	99.8941	99.0576
V. dahliae	XJ592	V. dahliae	XJ592	100	99.9663
V. dahliae	XJ592	V. dahliae	VD991	99.8106	99.5624
V. dahliae	XJ592	V. dahliae	CQ2	99.9638	99.7307
V. dahliae	XJ592	V. dahliae	I1V	99.2005	93.4366
V. dahliae	XJ592	V. dahliae	Vd39	99.2345	91.0889
V. dahliae	XJ592	V. dahliae	S011	99.286	94.2696
V. dahliae	XJ592	V. longisporum	PD589	99.2057	92.2753
V. dahliae	XJ592	V. longisporum	VLB2	98.0322	90.685
V. dahliae	XJ592	V. longisporum	VL20	97.9879	89.936
V. dahliae	XJ592	V. nonalfalfae	WCS072	92.9125	86.486
V. dahliae	XJ592	V. nonalfalfae	T2	92.9668	87.3023
V. dahliae	XJ592	V. nonalfalfae	CBS382.66	92.9258	86.6038
V. dahliae	XJ592	V. alfalfae	PD683	92.771	86.2673
V. dahliae	XJ592	V. nubilum	397	81.6745	61.2252
V. dahliae	XJ592	V. isaacii	PD660	81.1647	52.0027
V. dahliae	XJ592	V. isaacii	PD618	81.1431	51.8512
V. dahliae	XJ592	V. isaacii	VSO1	81.1484	51.3379
V. dahliae	XJ592	V. isaacii	Vt305	81.2113	51.2874
V. dahliae	XJ592	V. klebahnii	PD659	81.2379	51.8007
V. dahliae	XJ592	V. klebahnii	PD401	81.217	51.6829
V. dahliae	XJ592	V. tricorpus	PD593	81.1183	51.136
V. dahliae	XJ592	V. tricorpus	MUCL9792	81.0947	51.6072
V. dahliae	XJ592	V. zaregamsianum	PD739	81.2957	52.1121
V. dahliae	XJ592	V. zaregamsianum	PD736	81.3217	52.6338
V. dahliae	XJ592	V. albo-atrum	PD747	81.0652	50.9845
V. dahliae	XJ592	V. albo-atrum	PD670	81.0848	51.3463
V. dahliae	VD991	V. dahliae	GF1207	98.6176	91.7065
V. dahliae	VD991	V. dahliae	Gf-Ca2	98.6726	91.5135
V. dahliae	VD991	V. dahliae	TO22	98.9529	91.4043
V. dahliae	VD991	V. dahliae	VdLs16	98.9573	91.3372
V. dahliae	VD991	V. dahliae	Ud1-4-1	98.9555	91.3792
V. dahliae	VD991	V. dahliae	VdC07	98.9082	91.2616
V. dahliae	VD991	V. dahliae	VdB09	98.8557	91.0686
V. dahliae	VD991	V. dahliae	DK045	98.9538	91.6226
V. dahliae	VD991	V. dahliae	VT-2A	98.65	91.4043
V. dahliae	VD991	V. dahliae	CBS385.49	98.7043	91.1441
V. dahliae	VD991	V. dahliae	GF1192	98.9561	91.3288
V. dahliae	VD991	V. dahliae	HoMCLT	99.0056	90.758
V. dahliae	VD991	V. dahliae	GF1300	98.964	91.312
V. dahliae	VD991	V. dahliae	Gf-Cb5	98.9346	91.3624
V. dahliae	VD991	V. dahliae	JR2	98.863	91.6814
V. dahliae	VD991	V. dahliae	12008	98.915	90.4474
V. dahliae	VD991	V. dahliae	MPI-CAGE	98.8555	91.1609
V. dahliae	VD991	V. dahliae	VdLs17	98.8844	91.4547
V. dahliae	VD991	V. dahliae	XJ511	98.8846	91.2784
V. dahliae	VD991	V. dahliae	S023	98.8747	90.6657
V. dahliae	VD991	V. dahliae	V13	98.1478	88.7518
V. dahliae	VD991	V. dahliae	HoMCF	98.389	91.8073
V. dahliae	VD991	V. dahliae	Vd-R1	98.5351	90.4726
V. dahliae	VD991	V. dahliae	Vd-653	98.2912	88.9449
V. dahliae	VD991	V. dahliae	Vd-H5	98.5267	90.6153
V. dahliae	VD991	V. dahliae	85S	98.8995	91.3288
V. dahliae	VD991	V. dahliae	DAR83175	99.6639	98.1533
V. dahliae	VD991	V. dahliae	DAR83138	99.705	98.5646
V. dahliae	VD991	V. dahliae	DAR82592	99.5788	98.2204
V. dahliae	VD991	V. dahliae	DAR83143	99.7266	98.7073
V. dahliae	VD991	V. dahliae	XJ592	99.8104	99.2613
V. dahliae	VD991	V. dahliae	VD991	100	99.8573
V. dahliae	VD991	V. dahliae	CQ2	99.795	99.3453
V. dahliae	VD991	V. dahliae	I1V	99.1312	92.7558
V. dahliae	VD991	V. dahliae	Vd39	99.2746	90.4474
V. dahliae	VD991	V. dahliae	S011	99.2302	93.8135
V. dahliae	VD991	V. longisporum	PD589	99.1898	91.7905
V. dahliae	VD991	V. longisporum	VLB2	98.0861	90.1704
V. dahliae	VD991	V. longisporum	VL20	98.0529	89.3394
V. dahliae	VD991	V. nonalfalfae	WCS072	92.9446	86.0153
V. dahliae	VD991	V. nonalfalfae	T2	92.9943	87.0897
V. dahliae	VD991	V. nonalfalfae	CBS382.66	92.9415	86.1664
V. dahliae	VD991	V. alfalfae	PD683	92.7935	85.797
V. dahliae	VD991	V. nubilum	397	81.6615	61.3615
V. dahliae	VD991	V. isaacii	PD660	81.1611	52.1195
V. dahliae	VD991	V. isaacii	PD618	81.1607	51.5991
V. dahliae	VD991	V. isaacii	VSO1	81.1378	51.3137
V. dahliae	VD991	V. isaacii	Vt305	81.1645	51.767
V. dahliae	VD991	V. klebahnii	PD659	81.2427	51.6411
V. dahliae	VD991	V. klebahnii	PD401	81.206	51.6746
V. dahliae	VD991	V. tricorpus	PD593	81.1413	50.9947
V. dahliae	VD991	V. tricorpus	MUCL9792	81.1573	51.4396
V. dahliae	VD991	V. zaregamsianum	PD739	81.3116	52.6484
V. dahliae	VD991	V. zaregamsianum	PD736	81.3126	52.6148
V. dahliae	VD991	V. albo-atrum	PD747	80.9963	51.6998
V. dahliae	VD991	V. albo-atrum	PD670	81.0364	51.1206
V. dahliae	CQ2	V. dahliae	GF1207	98.5865	92.0889
V. dahliae	CQ2	V. dahliae	Gf-Ca2	98.637	91.9463
V. dahliae	CQ2	V. dahliae	TO22	98.9026	91.8121
V. dahliae	CQ2	V. dahliae	VdLs16	98.8918	91.9631
V. dahliae	CQ2	V. dahliae	Ud1-4-1	98.9145	91.7282
V. dahliae	CQ2	V. dahliae	VdC07	98.8731	91.4681
V. dahliae	CQ2	V. dahliae	VdB09	98.8419	91.3591
V. dahliae	CQ2	V. dahliae	DK045	98.9085	91.9631
V. dahliae	CQ2	V. dahliae	VT-2A	98.6301	91.4597
V. dahliae	CQ2	V. dahliae	CBS385.49	98.6756	91.3171
V. dahliae	CQ2	V. dahliae	GF1192	98.9393	91.4094
V. dahliae	CQ2	V. dahliae	HoMCLT	98.988	90.797
V. dahliae	CQ2	V. dahliae	GF1300	98.9308	91.3842
V. dahliae	CQ2	V. dahliae	Gf-Cb5	98.8863	91.6946
V. dahliae	CQ2	V. dahliae	JR2	98.812	92.0973
V. dahliae	CQ2	V. dahliae	12008	98.8775	90.7131
V. dahliae	CQ2	V. dahliae	MPI-CAGE	98.7895	91.6695
V. dahliae	CQ2	V. dahliae	VdLs17	98.8311	91.8708
V. dahliae	CQ2	V. dahliae	XJ511	98.835	91.7198
V. dahliae	CQ2	V. dahliae	S023	98.8186	91.1158
V. dahliae	CQ2	V. dahliae	V13	98.1232	89.0772
V. dahliae	CQ2	V. dahliae	HoMCF	98.371	92.0721
V. dahliae	CQ2	V. dahliae	Vd-R1	98.5041	90.8221
V. dahliae	CQ2	V. dahliae	Vd-653	98.2621	89.2114
V. dahliae	CQ2	V. dahliae	Vd-H5	98.4955	90.9564
V. dahliae	CQ2	V. dahliae	85S	98.8252	91.8876
V. dahliae	CQ2	V. dahliae	DAR83175	99.8171	98.3557
V. dahliae	CQ2	V. dahliae	DAR83138	99.865	98.7164
V. dahliae	CQ2	V. dahliae	DAR82592	99.7458	98.4564
V. dahliae	CQ2	V. dahliae	DAR83143	99.8862	98.8423
V. dahliae	CQ2	V. dahliae	XJ592	99.9644	99.4547
V. dahliae	CQ2	V. dahliae	VD991	99.7916	99.354
V. dahliae	CQ2	V. dahliae	CQ2	100	99.9329
V. dahliae	CQ2	V. dahliae	I1V	99.2053	93.2131
V. dahliae	CQ2	V. dahliae	Vd39	99.2258	90.6124
V. dahliae	CQ2	V. dahliae	S011	99.2639	93.9513
V. dahliae	CQ2	V. longisporum	PD589	99.198	92.0134
V. dahliae	CQ2	V. longisporum	VLB2	98.031	90.344
V. dahliae	CQ2	V. longisporum	VL20	97.9807	89.6477
V. dahliae	CQ2	V. nonalfalfae	WCS072	92.9008	86.1577
V. dahliae	CQ2	V. nonalfalfae	T2	92.9364	87.047
V. dahliae	CQ2	V. nonalfalfae	CBS382.66	92.893	86.5101
V. dahliae	CQ2	V. alfalfae	PD683	92.7638	85.9396
V. dahliae	CQ2	V. nubilum	397	81.6355	61.1577
V. dahliae	CQ2	V. isaacii	PD660	81.136	51.7785
V. dahliae	CQ2	V. isaacii	PD618	81.1383	51.7953
V. dahliae	CQ2	V. isaacii	VSO1	81.1057	51.1326
V. dahliae	CQ2	V. isaacii	Vt305	81.1609	51.4346
V. dahliae	CQ2	V. klebahnii	PD659	81.2399	51.552
V. dahliae	CQ2	V. klebahnii	PD401	81.1867	51.7534
V. dahliae	CQ2	V. tricorpus	PD593	81.1046	51.1661
V. dahliae	CQ2	V. tricorpus	MUCL9792	81.0976	51.6443
V. dahliae	CQ2	V. zaregamsianum	PD739	81.3207	52.0218
V. dahliae	CQ2	V. zaregamsianum	PD736	81.289	52.7601
V. dahliae	CQ2	V. albo-atrum	PD747	80.9883	51.5856
V. dahliae	CQ2	V. albo-atrum	PD670	81.0234	51.5352
V. dahliae	I1V	V. dahliae	GF1207	98.439	93.0836
V. dahliae	I1V	V. dahliae	Gf-Ca2	98.4905	92.9351
V. dahliae	I1V	V. dahliae	TO22	98.4779	92.8478
V. dahliae	I1V	V. dahliae	VdLs16	98.4464	92.97
V. dahliae	I1V	V. dahliae	Ud1-4-1	98.4701	92.7168
V. dahliae	I1V	V. dahliae	VdC07	98.4869	92.5334
V. dahliae	I1V	V. dahliae	VdB09	98.5208	92.5334
V. dahliae	I1V	V. dahliae	DK045	98.505	92.7692
V. dahliae	I1V	V. dahliae	VT-2A	98.4645	92.5159
V. dahliae	I1V	V. dahliae	CBS385.49	98.4971	92.5945
V. dahliae	I1V	V. dahliae	GF1192	98.5043	92.4985
V. dahliae	I1V	V. dahliae	HoMCLT	98.5528	91.992
V. dahliae	I1V	V. dahliae	GF1300	98.5172	92.4635
V. dahliae	I1V	V. dahliae	Gf-Cb5	98.4635	92.6644
V. dahliae	I1V	V. dahliae	JR2	98.381	92.9962
V. dahliae	I1V	V. dahliae	12008	98.4352	91.8173
V. dahliae	I1V	V. dahliae	MPI-CAGE	98.3748	92.5771
V. dahliae	I1V	V. dahliae	VdLs17	98.4217	92.5858
V. dahliae	I1V	V. dahliae	XJ511	98.3862	92.7255
V. dahliae	I1V	V. dahliae	S023	98.3882	92.1317
V. dahliae	I1V	V. dahliae	V13	98.0779	90.4375
V. dahliae	I1V	V. dahliae	HoMCF	98.263	93.0923
V. dahliae	I1V	V. dahliae	Vd-R1	98.3773	92.1928
V. dahliae	I1V	V. dahliae	Vd-653	98.142	90.6733
V. dahliae	I1V	V. dahliae	Vd-H5	98.4112	92.219
V. dahliae	I1V	V. dahliae	85S	98.449	92.4111
V. dahliae	I1V	V. dahliae	DAR83175	99.2308	96.1051
V. dahliae	I1V	V. dahliae	DAR83138	99.2565	96.3235
V. dahliae	I1V	V. dahliae	DAR82592	99.2829	96.0003
V. dahliae	I1V	V. dahliae	DAR83143	99.2412	96.5418
V. dahliae	I1V	V. dahliae	XJ592	99.2104	96.4807
V. dahliae	I1V	V. dahliae	VD991	99.1103	96.4807
V. dahliae	I1V	V. dahliae	CQ2	99.209	96.664
V. dahliae	I1V	V. dahliae	I1V	100	99.9039
V. dahliae	I1V	V. dahliae	Vd39	98.8012	91.6863
V. dahliae	I1V	V. dahliae	S011	98.8114	94.7341
V. dahliae	I1V	V. longisporum	PD589	98.7482	92.8391
V. dahliae	I1V	V. longisporum	VLB2	97.5972	91.5553
V. dahliae	I1V	V. longisporum	VL20	97.5794	90.6209
V. dahliae	I1V	V. nonalfalfae	WCS072	92.5422	87.7565
V. dahliae	I1V	V. nonalfalfae	T2	92.5738	88.2718
V. dahliae	I1V	V. nonalfalfae	CBS382.66	92.5505	87.8875
V. dahliae	I1V	V. alfalfae	PD683	92.4427	87.3286
V. dahliae	I1V	V. nubilum	397	81.4219	61.4269
V. dahliae	I1V	V. isaacii	PD660	80.9568	51.585
V. dahliae	I1V	V. isaacii	PD618	80.9823	51.454
V. dahliae	I1V	V. isaacii	VSO1	80.9509	51.0436
V. dahliae	I1V	V. isaacii	Vt305	80.9884	50.965
V. dahliae	I1V	V. klebahnii	PD659	81.0219	50.9737
V. dahliae	I1V	V. klebahnii	PD401	81.0188	50.965
V. dahliae	I1V	V. tricorpus	PD593	80.9367	51.0698
V. dahliae	I1V	V. tricorpus	MUCL9792	80.9436	50.9824
V. dahliae	I1V	V. zaregamsianum	PD739	81.138	52.3535
V. dahliae	I1V	V. zaregamsianum	PD736	81.1186	52.2836
V. dahliae	I1V	V. albo-atrum	PD747	80.8634	51.0698
V. dahliae	I1V	V. albo-atrum	PD670	80.8676	50.8602
V. dahliae	Vd39	V. dahliae	GF1207	98.6916	90.8778
V. dahliae	Vd39	V. dahliae	Gf-Ca2	98.7471	90.5751
V. dahliae	Vd39	V. dahliae	TO22	99	90.5835
V. dahliae	Vd39	V. dahliae	VdLs16	98.993	90.7264
V. dahliae	Vd39	V. dahliae	Ud1-4-1	98.9883	90.6507
V. dahliae	Vd39	V. dahliae	VdC07	98.9548	90.6003
V. dahliae	Vd39	V. dahliae	VdB09	98.9204	90.4322
V. dahliae	Vd39	V. dahliae	DK045	99.021	90.8441
V. dahliae	Vd39	V. dahliae	VT-2A	98.7423	90.3565
V. dahliae	Vd39	V. dahliae	CBS385.49	98.7841	90.3144
V. dahliae	Vd39	V. dahliae	GF1192	99.0488	90.264
V. dahliae	Vd39	V. dahliae	HoMCLT	99.0863	89.3896
V. dahliae	Vd39	V. dahliae	GF1300	99.0556	90.1211
V. dahliae	Vd39	V. dahliae	Gf-Cb5	99.0292	90.6339
V. dahliae	Vd39	V. dahliae	JR2	99.0559	95.359
V. dahliae	Vd39	V. dahliae	12008	99.0985	93.1898
V. dahliae	Vd39	V. dahliae	MPI-CAGE	99.0521	94.9134
V. dahliae	Vd39	V. dahliae	VdLs17	99.0162	93.8877
V. dahliae	Vd39	V. dahliae	XJ511	99.0447	93.854
V. dahliae	Vd39	V. dahliae	S023	99.0066	93.8456
V. dahliae	Vd39	V. dahliae	V13	98.2592	90.76
V. dahliae	Vd39	V. dahliae	HoMCF	98.5938	93.5093
V. dahliae	Vd39	V. dahliae	Vd-R1	98.6438	91.9791
V. dahliae	Vd39	V. dahliae	Vd-653	98.3868	90.3229
V. dahliae	Vd39	V. dahliae	Vd-H5	98.6344	92.0884
V. dahliae	Vd39	V. dahliae	85S	98.9538	90.7096
V. dahliae	Vd39	V. dahliae	DAR83175	99.1987	89.6418
V. dahliae	Vd39	V. dahliae	DAR83138	99.2139	90.0202
V. dahliae	Vd39	V. dahliae	DAR82592	99.0935	89.7427
V. dahliae	Vd39	V. dahliae	DAR83143	99.2498	89.9361
V. dahliae	Vd39	V. dahliae	XJ592	99.3169	90.079
V. dahliae	Vd39	V. dahliae	VD991	99.3156	90.222
V. dahliae	Vd39	V. dahliae	CQ2	99.3056	89.9697
V. dahliae	Vd39	V. dahliae	I1V	98.9098	87.2541
V. dahliae	Vd39	V. dahliae	Vd39	100	98.0578
V. dahliae	Vd39	V. dahliae	S011	99.6399	91.4158
V. dahliae	Vd39	V. longisporum	PD589	99.1955	90.1295
V. dahliae	Vd39	V. longisporum	VLB2	98.1727	89.0197
V. dahliae	Vd39	V. longisporum	VL20	98.1897	89.0365
V. dahliae	Vd39	V. nonalfalfae	WCS072	92.9152	85.7407
V. dahliae	Vd39	V. nonalfalfae	T2	92.9334	85.5305
V. dahliae	Vd39	V. nonalfalfae	CBS382.66	93.0137	86.4469
V. dahliae	Vd39	V. alfalfae	PD683	92.7546	84.6141
V. dahliae	Vd39	V. nubilum	397	81.7171	61.0476
V. dahliae	Vd39	V. isaacii	PD660	81.2174	51.732
V. dahliae	Vd39	V. isaacii	PD618	81.1424	51.505
V. dahliae	Vd39	V. isaacii	VSO1	81.1598	51.1098
V. dahliae	Vd39	V. isaacii	Vt305	81.1873	51.4797
V. dahliae	Vd39	V. klebahnii	PD659	81.2211	51.7572
V. dahliae	Vd39	V. klebahnii	PD401	81.2235	51.5386
V. dahliae	Vd39	V. tricorpus	PD593	81.1794	51.1939
V. dahliae	Vd39	V. tricorpus	MUCL9792	81.1256	51.5554
V. dahliae	Vd39	V. zaregamsianum	PD739	81.2743	52.6652
V. dahliae	Vd39	V. zaregamsianum	PD736	81.2872	52.6652
V. dahliae	Vd39	V. albo-atrum	PD747	81.1336	51.4966
V. dahliae	Vd39	V. albo-atrum	PD670	81.1846	51.6563
V. dahliae	S011	V. dahliae	GF1207	98.4853	88.7323
V. dahliae	S011	V. dahliae	Gf-Ca2	98.5361	88.5309
V. dahliae	S011	V. dahliae	TO22	98.8141	88.386
V. dahliae	S011	V. dahliae	VdLs16	98.7943	88.7081
V. dahliae	S011	V. dahliae	Ud1-4-1	98.8276	88.241
V. dahliae	S011	V. dahliae	VdC07	98.7735	88.2007
V. dahliae	S011	V. dahliae	VdB09	98.7418	87.8705
V. dahliae	S011	V. dahliae	DK045	98.8236	88.4021
V. dahliae	S011	V. dahliae	VT-2A	98.5434	88.0799
V. dahliae	S011	V. dahliae	CBS385.49	98.577	88.0316
V. dahliae	S011	V. dahliae	GF1192	98.8601	88.1363
V. dahliae	S011	V. dahliae	HoMCLT	98.917	87.2584
V. dahliae	S011	V. dahliae	GF1300	98.867	87.9591
V. dahliae	S011	V. dahliae	Gf-Cb5	98.837	88.4182
V. dahliae	S011	V. dahliae	JR2	98.7716	89.5377
V. dahliae	S011	V. dahliae	12008	98.8586	88.1524
V. dahliae	S011	V. dahliae	MPI-CAGE	98.8038	88.9175
V. dahliae	S011	V. dahliae	VdLs17	98.7609	89.4008
V. dahliae	S011	V. dahliae	XJ511	98.8195	88.547
V. dahliae	S011	V. dahliae	S023	98.7781	88.2974
V. dahliae	S011	V. dahliae	V13	98.0884	85.4462
V. dahliae	S011	V. dahliae	HoMCF	98.3016	89.5699
V. dahliae	S011	V. dahliae	Vd-R1	98.4117	88.0477
V. dahliae	S011	V. dahliae	Vd-653	98.1865	86.4369
V. dahliae	S011	V. dahliae	Vd-H5	98.4092	88.1604
V. dahliae	S011	V. dahliae	85S	98.7909	88.386
V. dahliae	S011	V. dahliae	DAR83175	99.1065	89.9485
V. dahliae	S011	V. dahliae	DAR83138	99.1438	90.2142
V. dahliae	S011	V. dahliae	DAR82592	99.019	89.8679
V. dahliae	S011	V. dahliae	DAR83143	99.1764	90.1981
V. dahliae	S011	V. dahliae	XJ592	99.2513	90.5525
V. dahliae	S011	V. dahliae	VD991	99.1787	90.4478
V. dahliae	S011	V. dahliae	CQ2	99.2366	90.3592
V. dahliae	S011	V. dahliae	I1V	98.8082	87.5564
V. dahliae	S011	V. dahliae	Vd39	99.5239	88.7484
V. dahliae	S011	V. dahliae	S011	100	99.1543
V. dahliae	S011	V. longisporum	PD589	99.146	89.1753
V. dahliae	S011	V. longisporum	VLB2	97.982	87.8061
[truncated: 1,138 more rows]

## Sheet: Data 9
Supplementary Data 9. Pezizomycotina genomes used for similarity searches.
GenBank accession	Class	Order	Family	Genus	Species	Group
GCA_019454015.1	Dothideomycetes	Pleosporales	Pleosporaceae	Bipolaris	Bipolaris maydis	outgroup
GCA_023087585.1	Dothideomycetes	Pleosporales	Pleosporaceae	Bipolaris	Bipolaris maydis	outgroup
GCA_028564845.1	Dothideomycetes	Pleosporales	Pleosporaceae	Bipolaris	Bipolaris maydis	outgroup
GCA_028751825.1	Dothideomycetes	Pleosporales	Pleosporaceae	Bipolaris	Bipolaris maydis	outgroup
GCA_028856445.1	Dothideomycetes	Pleosporales	Pleosporaceae	Bipolaris	Bipolaris maydis	outgroup
GCA_028858645.1	Dothideomycetes	Pleosporales	Pleosporaceae	Bipolaris	Bipolaris maydis	outgroup
GCA_028858655.1	Dothideomycetes	Pleosporales	Pleosporaceae	Bipolaris	Bipolaris maydis	outgroup
GCA_028891585.1	Dothideomycetes	Pleosporales	Pleosporaceae	Bipolaris	Bipolaris maydis	outgroup
GCA_034642335.1	Dothideomycetes	Pleosporales	Pleosporaceae	Bipolaris	Bipolaris maydis	outgroup
GCF_028858645.1	Dothideomycetes	Pleosporales	Pleosporaceae	Bipolaris	Bipolaris maydis	outgroup
GCA_016906865.1	Dothideomycetes	Pleosporales	Pleosporaceae	Bipolaris	Bipolaris zeicola	outgroup
GCA_023079205.1	Dothideomycetes	Pleosporales	Pleosporaceae	Bipolaris	Bipolaris zeicola	outgroup
GCA_026367875.1	Dothideomycetes	Pleosporales	Pleosporaceae	Bipolaris	Bipolaris zeicola	outgroup
GCA_022343315.1	Dothideomycetes	Pleosporales	Leptosphaeriaceae	Plenodomus	Plenodomus lingam	outgroup
GCA_022609245.1	Dothideomycetes	Pleosporales	Leptosphaeriaceae	Plenodomus	Plenodomus lingam	outgroup
GCA_900538235.1	Dothideomycetes	Pleosporales	Leptosphaeriaceae	Plenodomus	Plenodomus lingam	outgroup
GCF_022343315.1	Dothideomycetes	Pleosporales	Leptosphaeriaceae	Plenodomus	Plenodomus lingam	outgroup
GCA_001857725.1	Dothideomycetes	Venturiales	Venturiaceae	Venturia	Venturia inaequalis	outgroup
GCA_002148275.1	Dothideomycetes	Venturiales	Venturiaceae	Venturia	Venturia inaequalis	outgroup
GCA_002148295.1	Dothideomycetes	Venturiales	Venturiaceae	Venturia	Venturia inaequalis	outgroup
GCA_002148305.1	Dothideomycetes	Venturiales	Venturiaceae	Venturia	Venturia inaequalis	outgroup
GCA_003351075.1	Dothideomycetes	Venturiales	Venturiaceae	Venturia	Venturia inaequalis	outgroup
GCA_003689035.1	Dothideomycetes	Venturiales	Venturiaceae	Venturia	Venturia inaequalis	outgroup
GCA_003689055.1	Dothideomycetes	Venturiales	Venturiaceae	Venturia	Venturia inaequalis	outgroup
GCA_003689075.1	Dothideomycetes	Venturiales	Venturiaceae	Venturia	Venturia inaequalis	outgroup
GCA_003689095.1	Dothideomycetes	Venturiales	Venturiaceae	Venturia	Venturia inaequalis	outgroup
GCA_003689115.1	Dothideomycetes	Venturiales	Venturiaceae	Venturia	Venturia inaequalis	outgroup
GCA_003689135.1	Dothideomycetes	Venturiales	Venturiaceae	Venturia	Venturia inaequalis	outgroup
GCA_003689165.1	Dothideomycetes	Venturiales	Venturiaceae	Venturia	Venturia inaequalis	outgroup
GCA_003689185.1	Dothideomycetes	Venturiales	Venturiaceae	Venturia	Venturia inaequalis	outgroup
GCA_003689205.1	Dothideomycetes	Venturiales	Venturiaceae	Venturia	Venturia inaequalis	outgroup
GCA_003689225.1	Dothideomycetes	Venturiales	Venturiaceae	Venturia	Venturia inaequalis	outgroup
GCA_003689245.1	Dothideomycetes	Venturiales	Venturiaceae	Venturia	Venturia inaequalis	outgroup
GCA_003689265.1	Dothideomycetes	Venturiales	Venturiaceae	Venturia	Venturia inaequalis	outgroup
GCA_003689285.1	Dothideomycetes	Venturiales	Venturiaceae	Venturia	Venturia inaequalis	outgroup
GCA_003689305.1	Dothideomycetes	Venturiales	Venturiaceae	Venturia	Venturia inaequalis	outgroup
GCA_003689325.1	Dothideomycetes	Venturiales	Venturiaceae	Venturia	Venturia inaequalis	outgroup
GCA_003689355.1	Dothideomycetes	Venturiales	Venturiaceae	Venturia	Venturia inaequalis	outgroup
GCA_003689395.1	Dothideomycetes	Venturiales	Venturiaceae	Venturia	Venturia inaequalis	outgroup
GCA_003689415.1	Dothideomycetes	Venturiales	Venturiaceae	Venturia	Venturia inaequalis	outgroup
GCA_003689435.1	Dothideomycetes	Venturiales	Venturiaceae	Venturia	Venturia inaequalis	outgroup
GCA_003690195.1	Dothideomycetes	Venturiales	Venturiaceae	Venturia	Venturia inaequalis	outgroup
GCA_003690215.1	Dothideomycetes	Venturiales	Venturiaceae	Venturia	Venturia inaequalis	outgroup
GCA_003690235.1	Dothideomycetes	Venturiales	Venturiaceae	Venturia	Venturia inaequalis	outgroup
GCA_003690255.1	Dothideomycetes	Venturiales	Venturiaceae	Venturia	Venturia inaequalis	outgroup
GCA_003690275.1	Dothideomycetes	Venturiales	Venturiaceae	Venturia	Venturia inaequalis	outgroup
GCA_003690295.1	Dothideomycetes	Venturiales	Venturiaceae	Venturia	Venturia inaequalis	outgroup
GCA_003690315.1	Dothideomycetes	Venturiales	Venturiaceae	Venturia	Venturia inaequalis	outgroup
GCA_003690335.1	Dothideomycetes	Venturiales	Venturiaceae	Venturia	Venturia inaequalis	outgroup
GCA_003690365.1	Dothideomycetes	Venturiales	Venturiaceae	Venturia	Venturia inaequalis	outgroup
GCA_003690385.1	Dothideomycetes	Venturiales	Venturiaceae	Venturia	Venturia inaequalis	outgroup
GCA_003690405.1	Dothideomycetes	Venturiales	Venturiaceae	Venturia	Venturia inaequalis	outgroup
GCA_003690415.1	Dothideomycetes	Venturiales	Venturiaceae	Venturia	Venturia inaequalis	outgroup
GCA_003690435.1	Dothideomycetes	Venturiales	Venturiaceae	Venturia	Venturia inaequalis	outgroup
GCA_003690455.1	Dothideomycetes	Venturiales	Venturiaceae	Venturia	Venturia inaequalis	outgroup
GCA_003690475.1	Dothideomycetes	Venturiales	Venturiaceae	Venturia	Venturia inaequalis	outgroup
GCA_003690505.1	Dothideomycetes	Venturiales	Venturiaceae	Venturia	Venturia inaequalis	outgroup
GCA_003690525.1	Dothideomycetes	Venturiales	Venturiaceae	Venturia	Venturia inaequalis	outgroup
GCA_003690545.1	Dothideomycetes	Venturiales	Venturiaceae	Venturia	Venturia inaequalis	outgroup
GCA_003690565.1	Dothideomycetes	Venturiales	Venturiaceae	Venturia	Venturia inaequalis	outgroup
GCA_003690585.1	Dothideomycetes	Venturiales	Venturiaceae	Venturia	Venturia inaequalis	outgroup
GCA_003690605.1	Dothideomycetes	Venturiales	Venturiaceae	Venturia	Venturia inaequalis	outgroup
GCA_003690625.1	Dothideomycetes	Venturiales	Venturiaceae	Venturia	Venturia inaequalis	outgroup
GCA_003690645.1	Dothideomycetes	Venturiales	Venturiaceae	Venturia	Venturia inaequalis	outgroup
GCA_003690685.1	Dothideomycetes	Venturiales	Venturiaceae	Venturia	Venturia inaequalis	outgroup
GCA_003690705.1	Dothideomycetes	Venturiales	Venturiaceae	Venturia	Venturia inaequalis	outgroup
GCA_003690725.1	Dothideomycetes	Venturiales	Venturiaceae	Venturia	Venturia inaequalis	outgroup
GCA_003690745.1	Dothideomycetes	Venturiales	Venturiaceae	Venturia	Venturia inaequalis	outgroup
GCA_003690765.1	Dothideomycetes	Venturiales	Venturiaceae	Venturia	Venturia inaequalis	outgroup
GCA_003690785.1	Dothideomycetes	Venturiales	Venturiaceae	Venturia	Venturia inaequalis	outgroup
GCA_003690805.1	Dothideomycetes	Venturiales	Venturiaceae	Venturia	Venturia inaequalis	outgroup
GCA_003690815.1	Dothideomycetes	Venturiales	Venturiaceae	Venturia	Venturia inaequalis	outgroup
GCA_003690845.1	Dothideomycetes	Venturiales	Venturiaceae	Venturia	Venturia inaequalis	outgroup
GCA_003690855.1	Dothideomycetes	Venturiales	Venturiaceae	Venturia	Venturia inaequalis	outgroup
GCA_003690865.1	Dothideomycetes	Venturiales	Venturiaceae	Venturia	Venturia inaequalis	outgroup
GCA_003690885.1	Dothideomycetes	Venturiales	Venturiaceae	Venturia	Venturia inaequalis	outgroup
GCA_003690905.1	Dothideomycetes	Venturiales	Venturiaceae	Venturia	Venturia inaequalis	outgroup
GCA_003690925.1	Dothideomycetes	Venturiales	Venturiaceae	Venturia	Venturia inaequalis	outgroup
GCA_003691015.1	Dothideomycetes	Venturiales	Venturiaceae	Venturia	Venturia inaequalis	outgroup
GCA_003691035.1	Dothideomycetes	Venturiales	Venturiaceae	Venturia	Venturia inaequalis	outgroup
GCA_003691055.1	Dothideomycetes	Venturiales	Venturiaceae	Venturia	Venturia inaequalis	outgroup
GCA_003691075.1	Dothideomycetes	Venturiales	Venturiaceae	Venturia	Venturia inaequalis	outgroup
GCA_003691095.1	Dothideomycetes	Venturiales	Venturiaceae	Venturia	Venturia inaequalis	outgroup
GCA_003691115.1	Dothideomycetes	Venturiales	Venturiaceae	Venturia	Venturia inaequalis	outgroup
GCA_003691135.1	Dothideomycetes	Venturiales	Venturiaceae	Venturia	Venturia inaequalis	outgroup
GCA_003691165.1	Dothideomycetes	Venturiales	Venturiaceae	Venturia	Venturia inaequalis	outgroup
GCA_003691185.1	Dothideomycetes	Venturiales	Venturiaceae	Venturia	Venturia inaequalis	outgroup
GCA_003691195.1	Dothideomycetes	Venturiales	Venturiaceae	Venturia	Venturia inaequalis	outgroup
GCA_003691215.1	Dothideomycetes	Venturiales	Venturiaceae	Venturia	Venturia inaequalis	outgroup
GCA_003691235.1	Dothideomycetes	Venturiales	Venturiaceae	Venturia	Venturia inaequalis	outgroup
GCA_003691255.1	Dothideomycetes	Venturiales	Venturiaceae	Venturia	Venturia inaequalis	outgroup
GCA_003691275.1	Dothideomycetes	Venturiales	Venturiaceae	Venturia	Venturia inaequalis	outgroup
GCA_003691295.1	Dothideomycetes	Venturiales	Venturiaceae	Venturia	Venturia inaequalis	outgroup
GCA_003691305.1	Dothideomycetes	Venturiales	Venturiaceae	Venturia	Venturia inaequalis	outgroup
GCA_003693075.1	Dothideomycetes	Venturiales	Venturiaceae	Venturia	Venturia inaequalis	outgroup
GCA_003693105.1	Dothideomycetes	Venturiales	Venturiaceae	Venturia	Venturia inaequalis	outgroup
GCA_003693125.1	Dothideomycetes	Venturiales	Venturiaceae	Venturia	Venturia inaequalis	outgroup
GCA_003693145.1	Dothideomycetes	Venturiales	Venturiaceae	Venturia	Venturia inaequalis	outgroup
GCA_003693165.1	Dothideomycetes	Venturiales	Venturiaceae	Venturia	Venturia inaequalis	outgroup
GCA_003693185.1	Dothideomycetes	Venturiales	Venturiaceae	Venturia	Venturia inaequalis	outgroup
GCA_003693205.1	Dothideomycetes	Venturiales	Venturiaceae	Venturia	Venturia inaequalis	outgroup
GCA_003693245.1	Dothideomycetes	Venturiales	Venturiaceae	Venturia	Venturia inaequalis	outgroup
GCA_009769405.1	Dothideomycetes	Venturiales	Venturiaceae	Venturia	Venturia inaequalis	outgroup
GCA_009769425.1	Dothideomycetes	Venturiales	Venturiaceae	Venturia	Venturia inaequalis	outgroup
GCA_009769445.1	Dothideomycetes	Venturiales	Venturiaceae	Venturia	Venturia inaequalis	outgroup
GCA_040805655.1	Dothideomycetes	Venturiales	Venturiaceae	Venturia	Venturia inaequalis	outgroup
GCA_040805975.1	Dothideomycetes	Venturiales	Venturiaceae	Venturia	Venturia inaequalis	outgroup
GCA_012365135.1	Dothideomycetes	Pleosporales	Pleosporaceae	Pyrenophora	Pyrenophora graminea	outgroup
GCA_013420885.1	Eurotiomycetes	Onygenales	Ajellomycetaceae	Histoplasma	Histoplasma capsulatum	outgroup
GCA_017310585.1	Eurotiomycetes	Onygenales	Ajellomycetaceae	Histoplasma	Histoplasma capsulatum	outgroup
GCA_017607465.1	Eurotiomycetes	Onygenales	Ajellomycetaceae	Histoplasma	Histoplasma capsulatum	outgroup
GCA_900128795.2	Eurotiomycetes	Onygenales	Malbrancheaceae	Malbranchea	Malbranchea cinnamomea	outgroup
GCA_030435815.1	Sordariomycetes	Hypocreales	Sarocladiaceae	Sarocladium	Sarocladium strictum	outgroup
GCA_900290465.1	Sordariomycetes	Hypocreales	Sarocladiaceae	Sarocladium	Sarocladium strictum	outgroup
GCA_018801565.1	Sordariomycetes	Hypocreales	Clavicipitaceae	Epichloe	Epichloe coenophiala	outgroup
GCA_001043855.1	Sordariomycetes	Hypocreales	Clavicipitaceae	Epichloe	Epichloe uncinata	outgroup
GCA_039111445.1	Eurotiomycetes	Eurotiales	Aspergillaceae	Aspergillus	Aspergillus aculeatus	outgroup
GCA_039111485.1	Eurotiomycetes	Eurotiales	Aspergillaceae	Aspergillus	Aspergillus aculeatus	outgroup
GCA_027569315.1	Eurotiomycetes	Eurotiales	Aspergillaceae	Aspergillus	Aspergillus amstelodami	outgroup
GCA_023620035.1	Eurotiomycetes	Eurotiales	Aspergillaceae	Aspergillus	Aspergillus clavatus	outgroup
GCA_001576635.1	Eurotiomycetes	Eurotiales	Aspergillaceae	Aspergillus	Aspergillus flavus	outgroup
GCA_001576645.1	Eurotiomycetes	Eurotiales	Aspergillaceae	Aspergillus	Aspergillus flavus	outgroup
GCA_001576655.1	Eurotiomycetes	Eurotiales	Aspergillaceae	Aspergillus	Aspergillus flavus	outgroup
GCA_001576715.1	Eurotiomycetes	Eurotiales	Aspergillaceae	Aspergillus	Aspergillus flavus	outgroup
GCA_001576725.1	Eurotiomycetes	Eurotiales	Aspergillaceae	Aspergillus	Aspergillus flavus	outgroup
GCA_001576735.1	Eurotiomycetes	Eurotiales	Aspergillaceae	Aspergillus	Aspergillus flavus	outgroup
GCA_001576745.1	Eurotiomycetes	Eurotiales	Aspergillaceae	Aspergillus	Aspergillus flavus	outgroup
GCA_001576795.1	Eurotiomycetes	Eurotiales	Aspergillaceae	Aspergillus	Aspergillus flavus	outgroup
GCA_001695535.1	Eurotiomycetes	Eurotiales	Aspergillaceae	Aspergillus	Aspergillus flavus	outgroup
GCA_002217615.1	Eurotiomycetes	Eurotiales	Aspergillaceae	Aspergillus	Aspergillus flavus	outgroup
GCA_002217635.1	Eurotiomycetes	Eurotiales	Aspergillaceae	Aspergillus	Aspergillus flavus	outgroup
GCA_002443195.2	Eurotiomycetes	Eurotiales	Aspergillaceae	Aspergillus	Aspergillus flavus	outgroup
GCA_002443215.2	Eurotiomycetes	Eurotiales	Aspergillaceae	Aspergillus	Aspergillus flavus	outgroup
GCA_002456175.2	Eurotiomycetes	Eurotiales	Aspergillaceae	Aspergillus	Aspergillus flavus	outgroup
GCA_002864195.1	Eurotiomycetes	Eurotiales	Aspergillaceae	Aspergillus	Aspergillus flavus	outgroup
GCA_003709025.1	Eurotiomycetes	Eurotiales	Aspergillaceae	Aspergillus	Aspergillus flavus	outgroup
GCA_003711285.1	Eurotiomycetes	Eurotiales	Aspergillaceae	Aspergillus	Aspergillus flavus	outgroup
GCA_003711305.1	Eurotiomycetes	Eurotiales	Aspergillaceae	Aspergillus	Aspergillus flavus	outgroup
GCA_003711315.1	Eurotiomycetes	Eurotiales	Aspergillaceae	Aspergillus	Aspergillus flavus	outgroup
GCA_003711345.1	Eurotiomycetes	Eurotiales	Aspergillaceae	Aspergillus	Aspergillus flavus	outgroup
GCA_003711355.1	Eurotiomycetes	Eurotiales	Aspergillaceae	Aspergillus	Aspergillus flavus	outgroup
GCA_003711385.1	Eurotiomycetes	Eurotiales	Aspergillaceae	Aspergillus	Aspergillus flavus	outgroup
GCA_003953485.1	Eurotiomycetes	Eurotiales	Aspergillaceae	Aspergillus	Aspergillus flavus	outgroup
GCA_003953495.1	Eurotiomycetes	Eurotiales	Aspergillaceae	Aspergillus	Aspergillus flavus	outgroup
GCA_003953505.1	Eurotiomycetes	Eurotiales	Aspergillaceae	Aspergillus	Aspergillus flavus	outgroup
GCA_003953515.1	Eurotiomycetes	Eurotiales	Aspergillaceae	Aspergillus	Aspergillus flavus	outgroup
GCA_003953525.1	Eurotiomycetes	Eurotiales	Aspergillaceae	Aspergillus	Aspergillus flavus	outgroup
GCA_003953585.1	Eurotiomycetes	Eurotiales	Aspergillaceae	Aspergillus	Aspergillus flavus	outgroup
GCA_003953595.1	Eurotiomycetes	Eurotiales	Aspergillaceae	Aspergillus	Aspergillus flavus	outgroup
GCA_003953605.1	Eurotiomycetes	Eurotiales	Aspergillaceae	Aspergillus	Aspergillus flavus	outgroup
GCA_003953615.1	Eurotiomycetes	Eurotiales	Aspergillaceae	Aspergillus	Aspergillus flavus	outgroup
GCA_003953625.1	Eurotiomycetes	Eurotiales	Aspergillaceae	Aspergillus	Aspergillus flavus	outgroup
GCA_003953685.1	Eurotiomycetes	Eurotiales	Aspergillaceae	Aspergillus	Aspergillus flavus	outgroup
GCA_003953695.1	Eurotiomycetes	Eurotiales	Aspergillaceae	Aspergillus	Aspergillus flavus	outgroup
GCA_003953705.1	Eurotiomycetes	Eurotiales	Aspergillaceae	Aspergillus	Aspergillus flavus	outgroup
GCA_003953715.1	Eurotiomycetes	Eurotiales	Aspergillaceae	Aspergillus	Aspergillus flavus	outgroup
GCA_003953735.1	Eurotiomycetes	Eurotiales	Aspergillaceae	Aspergillus	Aspergillus flavus	outgroup
GCA_003953785.1	Eurotiomycetes	Eurotiales	Aspergillaceae	Aspergillus	Aspergillus flavus	outgroup
GCA_003953795.1	Eurotiomycetes	Eurotiales	Aspergillaceae	Aspergillus	Aspergillus flavus	outgroup
GCA_003953805.1	Eurotiomycetes	Eurotiales	Aspergillaceae	Aspergillus	Aspergillus flavus	outgroup
GCA_003953825.1	Eurotiomycetes	Eurotiales	Aspergillaceae	Aspergillus	Aspergillus flavus	outgroup
GCA_003953865.1	Eurotiomycetes	Eurotiales	Aspergillaceae	Aspergillus	Aspergillus flavus	outgroup
GCA_003967615.1	Eurotiomycetes	Eurotiales	Aspergillaceae	Aspergillus	Aspergillus flavus	outgroup
GCA_003967635.1	Eurotiomycetes	Eurotiales	Aspergillaceae	Aspergillus	Aspergillus flavus	outgroup
GCA_003967655.1	Eurotiomycetes	Eurotiales	Aspergillaceae	Aspergillus	Aspergillus flavus	outgroup
GCA_003967675.1	Eurotiomycetes	Eurotiales	Aspergillaceae	Aspergillus	Aspergillus flavus	outgroup
GCA_003967695.1	Eurotiomycetes	Eurotiales	Aspergillaceae	Aspergillus	Aspergillus flavus	outgroup
GCA_003967715.1	Eurotiomycetes	Eurotiales	Aspergillaceae	Aspergillus	Aspergillus flavus	outgroup
GCA_003967735.1	Eurotiomycetes	Eurotiales	Aspergillaceae	Aspergillus	Aspergillus flavus	outgroup
GCA_003967755.1	Eurotiomycetes	Eurotiales	Aspergillaceae	Aspergillus	Aspergillus flavus	outgroup
GCA_003967775.1	Eurotiomycetes	Eurotiales	Aspergillaceae	Aspergillus	Aspergillus flavus	outgroup
GCA_003967795.1	Eurotiomycetes	Eurotiales	Aspergillaceae	Aspergillus	Aspergillus flavus	outgroup
GCA_004150275.1	Eurotiomycetes	Eurotiales	Aspergillaceae	Aspergillus	Aspergillus flavus	outgroup
GCA_004329145.1	Eurotiomycetes	Eurotiales	Aspergillaceae	Aspergillus	Aspergillus flavus	outgroup
GCA_008694405.1	Eurotiomycetes	Eurotiales	Aspergillaceae	Aspergillus	Aspergillus flavus	outgroup
GCA_008694415.1	Eurotiomycetes	Eurotiales	Aspergillaceae	Aspergillus	Aspergillus flavus	outgroup
GCA_008694425.1	Eurotiomycetes	Eurotiales	Aspergillaceae	Aspergillus	Aspergillus flavus	outgroup
GCA_008694435.1	Eurotiomycetes	Eurotiales	Aspergillaceae	Aspergillus	Aspergillus flavus	outgroup
GCA_009017415.1	Eurotiomycetes	Eurotiales	Aspergillaceae	Aspergillus	Aspergillus flavus	outgroup
GCA_009176375.1	Eurotiomycetes	Eurotiales	Aspergillaceae	Aspergillus	Aspergillus flavus	outgroup
GCA_009856665.1	Eurotiomycetes	Eurotiales	Aspergillaceae	Aspergillus	Aspergillus flavus	outgroup
GCA_011420395.1	Eurotiomycetes	Eurotiales	Aspergillaceae	Aspergillus	Aspergillus flavus	outgroup
GCA_011420405.1	Eurotiomycetes	Eurotiales	Aspergillaceae	Aspergillus	Aspergillus flavus	outgroup
GCA_011420415.1	Eurotiomycetes	Eurotiales	Aspergillaceae	Aspergillus	Aspergillus flavus	outgroup
GCA_011420435.1	Eurotiomycetes	Eurotiales	Aspergillaceae	Aspergillus	Aspergillus flavus	outgroup
GCA_012895975.1	Eurotiomycetes	Eurotiales	Aspergillaceae	Aspergillus	Aspergillus flavus	outgroup
GCA_012896145.1	Eurotiomycetes	Eurotiales	Aspergillaceae	Aspergillus	Aspergillus flavus	outgroup
GCA_012896275.1	Eurotiomycetes	Eurotiales	Aspergillaceae	Aspergillus	Aspergillus flavus	outgroup
GCA_012896415.1	Eurotiomycetes	Eurotiales	Aspergillaceae	Aspergillus	Aspergillus flavus	outgroup
GCA_012896555.1	Eurotiomycetes	Eurotiales	Aspergillaceae	Aspergillus	Aspergillus flavus	outgroup
GCA_012896705.1	Eurotiomycetes	Eurotiales	Aspergillaceae	Aspergillus	Aspergillus flavus	outgroup
GCA_012896875.1	Eurotiomycetes	Eurotiales	Aspergillaceae	Aspergillus	Aspergillus flavus	outgroup
GCA_012896995.1	Eurotiomycetes	Eurotiales	Aspergillaceae	Aspergillus	Aspergillus flavus	outgroup
GCA_012897115.1	Eurotiomycetes	Eurotiales	Aspergillaceae	Aspergillus	Aspergillus flavus	outgroup
GCA_012897275.1	Eurotiomycetes	Eurotiales	Aspergillaceae	Aspergillus	Aspergillus flavus	outgroup
GCA_013145855.1	Eurotiomycetes	Eurotiales	Aspergillaceae	Aspergillus	Aspergillus flavus	outgroup
GCA_013145865.1	Eurotiomycetes	Eurotiales	Aspergillaceae	Aspergillus	Aspergillus flavus	outgroup
GCA_013145925.1	Eurotiomycetes	Eurotiales	Aspergillaceae	Aspergillus	Aspergillus flavus	outgroup
GCA_013146015.1	Eurotiomycetes	Eurotiales	Aspergillaceae	Aspergillus	Aspergillus flavus	outgroup
GCA_013146025.1	Eurotiomycetes	Eurotiales	Aspergillaceae	Aspergillus	Aspergillus flavus	outgroup
GCA_013146035.1	Eurotiomycetes	Eurotiales	Aspergillaceae	Aspergillus	Aspergillus flavus	outgroup
GCA_013146155.1	Eurotiomycetes	Eurotiales	Aspergillaceae	Aspergillus	Aspergillus flavus	outgroup
GCA_013146165.1	Eurotiomycetes	Eurotiales	Aspergillaceae	Aspergillus	Aspergillus flavus	outgroup
GCA_013435725.1	Eurotiomycetes	Eurotiales	Aspergillaceae	Aspergillus	Aspergillus flavus	outgroup
GCA_013435825.1	Eurotiomycetes	Eurotiales	Aspergillaceae	Aspergillus	Aspergillus flavus	outgroup
GCA_013435835.1	Eurotiomycetes	Eurotiales	Aspergillaceae	Aspergillus	Aspergillus flavus	outgroup
GCA_013435855.1	Eurotiomycetes	Eurotiales	Aspergillaceae	Aspergillus	Aspergillus flavus	outgroup
GCA_013435925.1	Eurotiomycetes	Eurotiales	Aspergillaceae	Aspergillus	Aspergillus flavus	outgroup
GCA_013436085.1	Eurotiomycetes	Eurotiales	Aspergillaceae	Aspergillus	Aspergillus flavus	outgroup
GCA_013436095.1	Eurotiomycetes	Eurotiales	Aspergillaceae	Aspergillus	Aspergillus flavus	outgroup
GCA_013436105.1	Eurotiomycetes	Eurotiales	Aspergillaceae	Aspergillus	Aspergillus flavus	outgroup
GCA_013436115.1	Eurotiomycetes	Eurotiales	Aspergillaceae	Aspergillus	Aspergillus flavus	outgroup
GCA_013436165.1	Eurotiomycetes	Eurotiales	Aspergillaceae	Aspergillus	Aspergillus flavus	outgroup
GCA_013436195.1	Eurotiomycetes	Eurotiales	Aspergillaceae	Aspergillus	Aspergillus flavus	outgroup
GCA_013436215.1	Eurotiomycetes	Eurotiales	Aspergillaceae	Aspergillus	Aspergillus flavus	outgroup
GCA_013436235.1	Eurotiomycetes	Eurotiales	Aspergillaceae	Aspergillus	Aspergillus flavus	outgroup
GCA_013436315.1	Eurotiomycetes	Eurotiales	Aspergillaceae	Aspergillus	Aspergillus flavus	outgroup
GCA_013436325.1	Eurotiomycetes	Eurotiales	Aspergillaceae	Aspergillus	Aspergillus flavus	outgroup
GCA_013436335.1	Eurotiomycetes	Eurotiales	Aspergillaceae	Aspergillus	Aspergillus flavus	outgroup
GCA_013436355.1	Eurotiomycetes	Eurotiales	Aspergillaceae	Aspergillus	Aspergillus flavus	outgroup
GCA_013436375.1	Eurotiomycetes	Eurotiales	Aspergillaceae	Aspergillus	Aspergillus flavus	outgroup
GCA_013436445.1	Eurotiomycetes	Eurotiales	Aspergillaceae	Aspergillus	Aspergillus flavus	outgroup
GCA_013436455.1	Eurotiomycetes	Eurotiales	Aspergillaceae	Aspergillus	Aspergillus flavus	outgroup
GCA_014117485.1	Eurotiomycetes	Eurotiales	Aspergillaceae	Aspergillus	Aspergillus flavus	outgroup
GCA_014784225.2	Eurotiomycetes	Eurotiales	Aspergillaceae	Aspergillus	Aspergillus flavus	outgroup
GCA_018140885.1	Eurotiomycetes	Eurotiales	Aspergillaceae	Aspergillus	Aspergillus flavus	outgroup
GCA_019880445.1	Eurotiomycetes	Eurotiales	Aspergillaceae	Aspergillus	Aspergillus flavus	outgroup
GCA_020091605.1	Eurotiomycetes	Eurotiales	Aspergillaceae	Aspergillus	Aspergillus flavus	outgroup
GCA_023653635.1	Eurotiomycetes	Eurotiales	Aspergillaceae	Aspergillus	Aspergillus flavus	outgroup
GCA_024665695.1	Eurotiomycetes	Eurotiales	Aspergillaceae	Aspergillus	Aspergillus flavus	outgroup
GCA_024665715.1	Eurotiomycetes	Eurotiales	Aspergillaceae	Aspergillus	Aspergillus flavus	outgroup
GCA_024666635.1	Eurotiomycetes	Eurotiales	Aspergillaceae	Aspergillus	Aspergillus flavus	outgroup
GCA_024666645.1	Eurotiomycetes	Eurotiales	Aspergillaceae	Aspergillus	Aspergillus flavus	outgroup
GCA_024667035.1	Eurotiomycetes	Eurotiales	Aspergillaceae	Aspergillus	Aspergillus flavus	outgroup
GCA_024667295.1	Eurotiomycetes	Eurotiales	Aspergillaceae	Aspergillus	Aspergillus flavus	outgroup
GCA_024667605.1	Eurotiomycetes	Eurotiales	Aspergillaceae	Aspergillus	Aspergillus flavus	outgroup
GCA_024667655.1	Eurotiomycetes	Eurotiales	Aspergillaceae	Aspergillus	Aspergillus flavus	outgroup
GCA_024667775.1	Eurotiomycetes	Eurotiales	Aspergillaceae	Aspergillus	Aspergillus flavus	outgroup
GCA_024667855.1	Eurotiomycetes	Eurotiales	Aspergillaceae	Aspergillus	Aspergillus flavus	outgroup
GCA_024668675.1	Eurotiomycetes	Eurotiales	Aspergillaceae	Aspergillus	Aspergillus flavus	outgroup
GCA_024668685.1	Eurotiomycetes	Eurotiales	Aspergillaceae	Aspergillus	Aspergillus flavus	outgroup
GCA_024668875.1	Eurotiomycetes	Eurotiales	Aspergillaceae	Aspergillus	Aspergillus flavus	outgroup
GCA_024668885.1	Eurotiomycetes	Eurotiales	Aspergillaceae	Aspergillus	Aspergillus flavus	outgroup
GCA_024668895.1	Eurotiomycetes	Eurotiales	Aspergillaceae	Aspergillus	Aspergillus flavus	outgroup
GCA_024669875.1	Eurotiomycetes	Eurotiales	Aspergillaceae	Aspergillus	Aspergillus flavus	outgroup
GCA_024670345.1	Eurotiomycetes	Eurotiales	Aspergillaceae	Aspergillus	Aspergillus flavus	outgroup
GCA_024670455.1	Eurotiomycetes	Eurotiales	Aspergillaceae	Aspergillus	Aspergillus flavus	outgroup
GCA_024671085.1	Eurotiomycetes	Eurotiales	Aspergillaceae	Aspergillus	Aspergillus flavus	outgroup
GCA_024671095.1	Eurotiomycetes	Eurotiales	Aspergillaceae	Aspergillus	Aspergillus flavus	outgroup
GCA_024671105.1	Eurotiomycetes	Eurotiales	Aspergillaceae	Aspergillus	Aspergillus flavus	outgroup
GCA_024671585.1	Eurotiomycetes	Eurotiales	Aspergillaceae	Aspergillus	Aspergillus flavus	outgroup
GCA_024672055.1	Eurotiomycetes	Eurotiales	Aspergillaceae	Aspergillus	Aspergillus flavus	outgroup
GCA_024672335.1	Eurotiomycetes	Eurotiales	Aspergillaceae	Aspergillus	Aspergillus flavus	outgroup
GCA_024672365.1	Eurotiomycetes	Eurotiales	Aspergillaceae	Aspergillus	Aspergillus flavus	outgroup
GCA_024672685.1	Eurotiomycetes	Eurotiales	Aspergillaceae	Aspergillus	Aspergillus flavus	outgroup
GCA_024673175.1	Eurotiomycetes	Eurotiales	Aspergillaceae	Aspergillus	Aspergillus flavus	outgroup
GCA_024673185.1	Eurotiomycetes	Eurotiales	Aspergillaceae	Aspergillus	Aspergillus flavus	outgroup
GCA_024673995.1	Eurotiomycetes	Eurotiales	Aspergillaceae	Aspergillus	Aspergillus flavus	outgroup
GCA_024674045.1	Eurotiomycetes	Eurotiales	Aspergillaceae	Aspergillus	Aspergillus flavus	outgroup
GCA_024674685.1	Eurotiomycetes	Eurotiales	Aspergillaceae	Aspergillus	Aspergillus flavus	outgroup
GCA_024674975.1	Eurotiomycetes	Eurotiales	Aspergillaceae	Aspergillus	Aspergillus flavus	outgroup
GCA_024675085.1	Eurotiomycetes	Eurotiales	Aspergillaceae	Aspergillus	Aspergillus flavus	outgroup
GCA_024675385.1	Eurotiomycetes	Eurotiales	Aspergillaceae	Aspergillus	Aspergillus flavus	outgroup
GCA_024675505.1	Eurotiomycetes	Eurotiales	Aspergillaceae	Aspergillus	Aspergillus flavus	outgroup
GCA_024676255.1	Eurotiomycetes	Eurotiales	Aspergillaceae	Aspergillus	Aspergillus flavus	outgroup
GCA_024676265.1	Eurotiomycetes	Eurotiales	Aspergillaceae	Aspergillus	Aspergillus flavus	outgroup
GCA_024676745.1	Eurotiomycetes	Eurotiales	Aspergillaceae	Aspergillus	Aspergillus flavus	outgroup
GCA_024676795.1	Eurotiomycetes	Eurotiales	Aspergillaceae	Aspergillus	Aspergillus flavus	outgroup
GCA_024676845.1	Eurotiomycetes	Eurotiales	Aspergillaceae	Aspergillus	Aspergillus flavus	outgroup
GCA_024676865.1	Eurotiomycetes	Eurotiales	Aspergillaceae	Aspergillus	Aspergillus flavus	outgroup
GCA_024676875.1	Eurotiomycetes	Eurotiales	Aspergillaceae	Aspergillus	Aspergillus flavus	outgroup
GCA_024676895.1	Eurotiomycetes	Eurotiales	Aspergillaceae	Aspergillus	Aspergillus flavus	outgroup
GCA_024676915.1	Eurotiomycetes	Eurotiales	Aspergillaceae	Aspergillus	Aspergillus flavus	outgroup
GCA_024676945.1	Eurotiomycetes	Eurotiales	Aspergillaceae	Aspergillus	Aspergillus flavus	outgroup
GCA_024676965.1	Eurotiomycetes	Eurotiales	Aspergillaceae	Aspergillus	Aspergillus flavus	outgroup
GCA_024676985.1	Eurotiomycetes	Eurotiales	Aspergillaceae	Aspergillus	Aspergillus flavus	outgroup
GCA_024677005.1	Eurotiomycetes	Eurotiales	Aspergillaceae	Aspergillus	Aspergillus flavus	outgroup
GCA_024677025.1	Eurotiomycetes	Eurotiales	Aspergillaceae	Aspergillus	Aspergillus flavus	outgroup
GCA_024677065.1	Eurotiomycetes	Eurotiales	Aspergillaceae	Aspergillus	Aspergillus flavus	outgroup
GCA_024677125.1	Eurotiomycetes	Eurotiales	Aspergillaceae	Aspergillus	Aspergillus flavus	outgroup
GCA_024677145.1	Eurotiomycetes	Eurotiales	Aspergillaceae	Aspergillus	Aspergillus flavus	outgroup
GCA_024678145.1	Eurotiomycetes	Eurotiales	Aspergillaceae	Aspergillus	Aspergillus flavus	outgroup
GCA_024678165.1	Eurotiomycetes	Eurotiales	Aspergillaceae	Aspergillus	Aspergillus flavus	outgroup
GCA_024678185.1	Eurotiomycetes	Eurotiales	Aspergillaceae	Aspergillus	Aspergillus flavus	outgroup
GCA_024678205.1	Eurotiomycetes	Eurotiales	Aspergillaceae	Aspergillus	Aspergillus flavus	outgroup
GCA_024678225.1	Eurotiomycetes	Eurotiales	Aspergillaceae	Aspergillus	Aspergillus flavus	outgroup
GCA_024678285.1	Eurotiomycetes	Eurotiales	Aspergillaceae	Aspergillus	Aspergillus flavus	outgroup
GCA_024678295.1	Eurotiomycetes	Eurotiales	Aspergillaceae	Aspergillus	Aspergillus flavus	outgroup
GCA_024678325.1	Eurotiomycetes	Eurotiales	Aspergillaceae	Aspergillus	Aspergillus flavus	outgroup
GCA_024678345.1	Eurotiomycetes	Eurotiales	Aspergillaceae	Aspergillus	Aspergillus flavus	outgroup
GCA_024678365.1	Eurotiomycetes	Eurotiales	Aspergillaceae	Aspergillus	Aspergillus flavus	outgroup
GCA_024678385.1	Eurotiomycetes	Eurotiales	Aspergillaceae	Aspergillus	Aspergillus flavus	outgroup
GCA_024678405.1	Eurotiomycetes	Eurotiales	Aspergillaceae	Aspergillus	Aspergillus flavus	outgroup
GCA_024678425.1	Eurotiomycetes	Eurotiales	Aspergillaceae	Aspergillus	Aspergillus flavus	outgroup
GCA_024678445.1	Eurotiomycetes	Eurotiales	Aspergillaceae	Aspergillus	Aspergillus flavus	outgroup
GCA_024678465.1	Eurotiomycetes	Eurotiales	Aspergillaceae	Aspergillus	Aspergillus flavus	outgroup
GCA_024678485.1	Eurotiomycetes	Eurotiales	Aspergillaceae	Aspergillus	Aspergillus flavus	outgroup
GCA_024678505.1	Eurotiomycetes	Eurotiales	Aspergillaceae	Aspergillus	Aspergillus flavus	outgroup
GCA_024678525.1	Eurotiomycetes	Eurotiales	Aspergillaceae	Aspergillus	Aspergillus flavus	outgroup
GCA_024678545.1	Eurotiomycetes	Eurotiales	Aspergillaceae	Aspergillus	Aspergillus flavus	outgroup
GCA_024678565.1	Eurotiomycetes	Eurotiales	Aspergillaceae	Aspergillus	Aspergillus flavus	outgroup
GCA_024678585.1	Eurotiomycetes	Eurotiales	Aspergillaceae	Aspergillus	Aspergillus flavus	outgroup
GCA_024678605.1	Eurotiomycetes	Eurotiales	Aspergillaceae	Aspergillus	Aspergillus flavus	outgroup
GCA_024678625.1	Eurotiomycetes	Eurotiales	Aspergillaceae	Aspergillus	Aspergillus flavus	outgroup
GCA_024678645.1	Eurotiomycetes	Eurotiales	Aspergillaceae	Aspergillus	Aspergillus flavus	outgroup
GCA_024678665.1	Eurotiomycetes	Eurotiales	Aspergillaceae	Aspergillus	Aspergillus flavus	outgroup
GCA_024678685.1	Eurotiomycetes	Eurotiales	Aspergillaceae	Aspergillus	Aspergillus flavus	outgroup
GCA_024678705.1	Eurotiomycetes	Eurotiales	Aspergillaceae	Aspergillus	Aspergillus flavus	outgroup
GCA_024678725.1	Eurotiomycetes	Eurotiales	Aspergillaceae	Aspergillus	Aspergillus flavus	outgroup
GCA_024678745.1	Eurotiomycetes	Eurotiales	Aspergillaceae	Aspergillus	Aspergillus flavus	outgroup
GCA_024678765.1	Eurotiomycetes	Eurotiales	Aspergillaceae	Aspergillus	Aspergillus flavus	outgroup
GCA_024678785.1	Eurotiomycetes	Eurotiales	Aspergillaceae	Aspergillus	Aspergillus flavus	outgroup
GCA_024678805.1	Eurotiomycetes	Eurotiales	Aspergillaceae	Aspergillus	Aspergillus flavus	outgroup
GCA_024678825.1	Eurotiomycetes	Eurotiales	Aspergillaceae	Aspergillus	Aspergillus flavus	outgroup
GCA_024678845.1	Eurotiomycetes	Eurotiales	Aspergillaceae	Aspergillus	Aspergillus flavus	outgroup
GCA_024678865.1	Eurotiomycetes	Eurotiales	Aspergillaceae	Aspergillus	Aspergillus flavus	outgroup
GCA_024678885.1	Eurotiomycetes	Eurotiales	Aspergillaceae	Aspergillus	Aspergillus flavus	outgroup
GCA_024678905.1	Eurotiomycetes	Eurotiales	Aspergillaceae	Aspergillus	Aspergillus flavus	outgroup
GCA_024678925.1	Eurotiomycetes	Eurotiales	Aspergillaceae	Aspergillus	Aspergillus flavus	outgroup
GCA_024678945.1	Eurotiomycetes	Eurotiales	Aspergillaceae	Aspergillus	Aspergillus flavus	outgroup
GCA_025765975.1	Eurotiomycetes	Eurotiales	Aspergillaceae	Aspergillus	Aspergillus flavus	outgroup
GCA_025769605.1	Eurotiomycetes	Eurotiales	Aspergillaceae	Aspergillus	Aspergillus flavus	outgroup
GCA_025769635.1	Eurotiomycetes	Eurotiales	Aspergillaceae	Aspergillus	Aspergillus flavus	outgroup
GCA_025769655.1	Eurotiomycetes	Eurotiales	Aspergillaceae	Aspergillus	Aspergillus flavus	outgroup
GCA_025769695.1	Eurotiomycetes	Eurotiales	Aspergillaceae	Aspergillus	Aspergillus flavus	outgroup
GCA_025769725.1	Eurotiomycetes	Eurotiales	Aspergillaceae	Aspergillus	Aspergillus flavus	outgroup
GCA_025769745.1	Eurotiomycetes	Eurotiales	Aspergillaceae	Aspergillus	Aspergillus flavus	outgroup
GCA_025769785.1	Eurotiomycetes	Eurotiales	Aspergillaceae	Aspergillus	Aspergillus flavus	outgroup
GCA_025769805.1	Eurotiomycetes	Eurotiales	Aspergillaceae	Aspergillus	Aspergillus flavus	outgroup
GCA_025769845.1	Eurotiomycetes	Eurotiales	Aspergillaceae	Aspergillus	Aspergillus flavus	outgroup
GCA_026743815.1	Eurotiomycetes	Eurotiales	Aspergillaceae	Aspergillus	Aspergillus flavus	outgroup
GCA_026743835.1	Eurotiomycetes	Eurotiales	Aspergillaceae	Aspergillus	Aspergillus flavus	outgroup
GCA_026743845.1	Eurotiomycetes	Eurotiales	Aspergillaceae	Aspergillus	Aspergillus flavus	outgroup
GCA_027574695.1	Eurotiomycetes	Eurotiales	Aspergillaceae	Aspergillus	Aspergillus flavus	outgroup
GCA_029582055.1	Eurotiomycetes	Eurotiales	Aspergillaceae	Aspergillus	Aspergillus flavus	outgroup
GCA_030515275.1	Eurotiomycetes	Eurotiales	Aspergillaceae	Aspergillus	Aspergillus flavus	outgroup
GCA_030770195.1	Eurotiomycetes	Eurotiales	Aspergillaceae	Aspergillus	Aspergillus flavus	outgroup
GCA_030770205.1	Eurotiomycetes	Eurotiales	Aspergillaceae	Aspergillus	Aspergillus flavus	outgroup
GCA_031304175.1	Eurotiomycetes	Eurotiales	Aspergillaceae	Aspergillus	Aspergillus flavus	outgroup
GCA_031304185.1	Eurotiomycetes	Eurotiales	Aspergillaceae	Aspergillus	Aspergillus flavus	outgroup
GCA_031304255.1	Eurotiomycetes	Eurotiales	Aspergillaceae	Aspergillus	Aspergillus flavus	outgroup
GCA_031304705.1	Eurotiomycetes	Eurotiales	Aspergillaceae	Aspergillus	Aspergillus flavus	outgroup
GCA_031304755.1	Eurotiomycetes	Eurotiales	Aspergillaceae	Aspergillus	Aspergillus flavus	outgroup
GCA_031304965.1	Eurotiomycetes	Eurotiales	Aspergillaceae	Aspergillus	Aspergillus flavus	outgroup
GCA_031304975.1	Eurotiomycetes	Eurotiales	Aspergillaceae	Aspergillus	Aspergillus flavus	outgroup
GCA_031305065.1	Eurotiomycetes	Eurotiales	Aspergillaceae	Aspergillus	Aspergillus flavus	outgroup
GCA_031305075.1	Eurotiomycetes	Eurotiales	Aspergillaceae	Aspergillus	Aspergillus flavus	outgroup
GCA_031305155.1	Eurotiomycetes	Eurotiales	Aspergillaceae	Aspergillus	Aspergillus flavus	outgroup
GCA_031471895.1	Eurotiomycetes	Eurotiales	Aspergillaceae	Aspergillus	Aspergillus flavus	outgroup
GCA_031471915.1	Eurotiomycetes	Eurotiales	Aspergillaceae	Aspergillus	Aspergillus flavus	outgroup
GCA_031471935.1	Eurotiomycetes	Eurotiales	Aspergillaceae	Aspergillus	Aspergillus flavus	outgroup
GCA_031471965.1	Eurotiomycetes	Eurotiales	Aspergillaceae	Aspergillus	Aspergillus flavus	outgroup
GCA_031471985.1	Eurotiomycetes	Eurotiales	Aspergillaceae	Aspergillus	Aspergillus flavus	outgroup
GCA_034621645.1	Eurotiomycetes	Eurotiales	Aspergillaceae	Aspergillus	Aspergillus flavus	outgroup
GCA_034621665.1	Eurotiomycetes	Eurotiales	Aspergillaceae	Aspergillus	Aspergillus flavus	outgroup
GCA_037040755.1	Eurotiomycetes	Eurotiales	Aspergillaceae	Aspergillus	Aspergillus flavus	outgroup
GCA_037044375.1	Eurotiomycetes	Eurotiales	Aspergillaceae	Aspergillus	Aspergillus flavus	outgroup
GCA_039267105.1	Eurotiomycetes	Eurotiales	Aspergillaceae	Aspergillus	Aspergillus flavus	outgroup
GCA_039267115.1	Eurotiomycetes	Eurotiales	Aspergillaceae	Aspergillus	Aspergillus flavus	outgroup
GCA_039267155.1	Eurotiomycetes	Eurotiales	Aspergillaceae	Aspergillus	Aspergillus flavus	outgroup
GCA_039267165.1	Eurotiomycetes	Eurotiales	Aspergillaceae	Aspergillus	Aspergillus flavus	outgroup
GCA_039267225.1	Eurotiomycetes	Eurotiales	Aspergillaceae	Aspergillus	Aspergillus flavus	outgroup
GCA_039267495.1	Eurotiomycetes	Eurotiales	Aspergillaceae	Aspergillus	Aspergillus flavus	outgroup
GCA_039267505.1	Eurotiomycetes	Eurotiales	Aspergillaceae	Aspergillus	Aspergillus flavus	outgroup
GCA_039267535.1	Eurotiomycetes	Eurotiales	Aspergillaceae	Aspergillus	Aspergillus flavus	outgroup
GCA_039267545.1	Eurotiomycetes	Eurotiales	Aspergillaceae	Aspergillus	Aspergillus flavus	outgroup
GCA_039267615.1	Eurotiomycetes	Eurotiales	Aspergillaceae	Aspergillus	Aspergillus flavus	outgroup
GCA_039267855.1	Eurotiomycetes	Eurotiales	Aspergillaceae	Aspergillus	Aspergillus flavus	outgroup
GCA_039267875.1	Eurotiomycetes	Eurotiales	Aspergillaceae	Aspergillus	Aspergillus flavus	outgroup
GCA_039267895.1	Eurotiomycetes	Eurotiales	Aspergillaceae	Aspergillus	Aspergillus flavus	outgroup
GCA_039267915.1	Eurotiomycetes	Eurotiales	Aspergillaceae	Aspergillus	Aspergillus flavus	outgroup
GCA_039268055.1	Eurotiomycetes	Eurotiales	Aspergillaceae	Aspergillus	Aspergillus flavus	outgroup
GCA_039268115.1	Eurotiomycetes	Eurotiales	Aspergillaceae	Aspergillus	Aspergillus flavus	outgroup
GCA_000002855.2	Eurotiomycetes	Eurotiales	Aspergillaceae	Aspergillus	Aspergillus niger	outgroup
GCA_001515345.1	Eurotiomycetes	Eurotiales	Aspergillaceae	Aspergillus	Aspergillus niger	outgroup
GCA_001715265.1	Eurotiomycetes	Eurotiales	Aspergillaceae	Aspergillus	Aspergillus niger	outgroup
GCA_001741885.1	Eurotiomycetes	Eurotiales	Aspergillaceae	Aspergillus	Aspergillus niger	outgroup
GCA_001741905.1	Eurotiomycetes	Eurotiales	Aspergillaceae	Aspergillus	Aspergillus niger	outgroup
GCA_001741915.1	Eurotiomycetes	Eurotiales	Aspergillaceae	Aspergillus	Aspergillus niger	outgroup
GCA_001931795.1	Eurotiomycetes	Eurotiales	Aspergillaceae	Aspergillus	Aspergillus niger	outgroup
GCA_002211485.2	Eurotiomycetes	Eurotiales	Aspergillaceae	Aspergillus	Aspergillus niger	outgroup
GCA_002740505.1	Eurotiomycetes	Eurotiales	Aspergillaceae	Aspergillus	Aspergillus niger	outgroup
GCA_004634315.1	Eurotiomycetes	Eurotiales	Aspergillaceae	Aspergillus	Aspergillus niger	outgroup
GCA_009812365.1	Eurotiomycetes	Eurotiales	Aspergillaceae	Aspergillus	Aspergillus niger	outgroup
GCA_011316255.1	Eurotiomycetes	Eurotiales	Aspergillaceae	Aspergillus	Aspergillus niger	outgroup
GCA_013618955.1	Eurotiomycetes	Eurotiales	Aspergillaceae	Aspergillus	Aspergillus niger	outgroup
GCA_015586215.1	Eurotiomycetes	Eurotiales	Aspergillaceae	Aspergillus	Aspergillus niger	outgroup
GCA_015586235.1	Eurotiomycetes	Eurotiales	Aspergillaceae	Aspergillus	Aspergillus niger	outgroup
GCA_015586245.1	Eurotiomycetes	Eurotiales	Aspergillaceae	Aspergillus	Aspergillus niger	outgroup
GCA_016162265.1	Eurotiomycetes	Eurotiales	Aspergillaceae	Aspergillus	Aspergillus niger	outgroup
GCA_019288275.1	Eurotiomycetes	Eurotiales	Aspergillaceae	Aspergillus	Aspergillus niger	outgroup
GCA_019843515.1	Eurotiomycetes	Eurotiales	Aspergillaceae	Aspergillus	Aspergillus niger	outgroup
GCA_023091205.1	Eurotiomycetes	Eurotiales	Aspergillaceae	Aspergillus	Aspergillus niger	outgroup
GCA_023091265.1	Eurotiomycetes	Eurotiales	Aspergillaceae	Aspergillus	Aspergillus niger	outgroup
GCA_023134235.1	Eurotiomycetes	Eurotiales	Aspergillaceae	Aspergillus	Aspergillus niger	outgroup
GCA_023134265.1	Eurotiomycetes	Eurotiales	Aspergillaceae	Aspergillus	Aspergillus niger	outgroup
GCA_023134295.1	Eurotiomycetes	Eurotiales	Aspergillaceae	Aspergillus	Aspergillus niger	outgroup
GCA_023134325.1	Eurotiomycetes	Eurotiales	Aspergillaceae	Aspergillus	Aspergillus niger	outgroup
GCA_023134355.1	Eurotiomycetes	Eurotiales	Aspergillaceae	Aspergillus	Aspergillus niger	outgroup
GCA_023134385.1	Eurotiomycetes	Eurotiales	Aspergillaceae	Aspergillus	Aspergillus niger	outgroup
GCA_023134415.1	Eurotiomycetes	Eurotiales	Aspergillaceae	Aspergillus	Aspergillus niger	outgroup
GCA_023134445.1	Eurotiomycetes	Eurotiales	Aspergillaceae	Aspergillus	Aspergillus niger	outgroup
GCA_023134475.1	Eurotiomycetes	Eurotiales	Aspergillaceae	Aspergillus	Aspergillus niger	outgroup
GCA_023134515.1	Eurotiomycetes	Eurotiales	Aspergillaceae	Aspergillus	Aspergillus niger	outgroup
GCA_023137675.1	Eurotiomycetes	Eurotiales	Aspergillaceae	Aspergillus	Aspergillus niger	outgroup
GCA_023137705.1	Eurotiomycetes	Eurotiales	Aspergillaceae	Aspergillus	Aspergillus niger	outgroup
GCA_023137735.1	Eurotiomycetes	Eurotiales	Aspergillaceae	Aspergillus	Aspergillus niger	outgroup
GCA_023137765.1	Eurotiomycetes	Eurotiales	Aspergillaceae	Aspergillus	Aspergillus niger	outgroup
GCA_023137795.1	Eurotiomycetes	Eurotiales	Aspergillaceae	Aspergillus	Aspergillus niger	outgroup
GCA_023137805.1	Eurotiomycetes	Eurotiales	Aspergillaceae	Aspergillus	Aspergillus niger	outgroup
GCA_023137835.1	Eurotiomycetes	Eurotiales	Aspergillaceae	Aspergillus	Aspergillus niger	outgroup
GCA_023137865.1	Eurotiomycetes	Eurotiales	Aspergillaceae	Aspergillus	Aspergillus niger	outgroup
GCA_023137895.1	Eurotiomycetes	Eurotiales	Aspergillaceae	Aspergillus	Aspergillus niger	outgroup
GCA_023137925.1	Eurotiomycetes	Eurotiales	Aspergillaceae	Aspergillus	Aspergillus niger	outgroup
GCA_023137955.1	Eurotiomycetes	Eurotiales	Aspergillaceae	Aspergillus	Aspergillus niger	outgroup
GCA_023137965.1	Eurotiomycetes	Eurotiales	Aspergillaceae	Aspergillus	Aspergillus niger	outgroup
GCA_023509725.1	Eurotiomycetes	Eurotiales	Aspergillaceae	Aspergillus	Aspergillus niger	outgroup
GCA_023618355.1	Eurotiomycetes	Eurotiales	Aspergillaceae	Aspergillus	Aspergillus niger	outgroup
GCA_023618365.1	Eurotiomycetes	Eurotiales	Aspergillaceae	Aspergillus	Aspergillus niger	outgroup
GCA_023618375.1	Eurotiomycetes	Eurotiales	Aspergillaceae	Aspergillus	Aspergillus niger	outgroup
GCA_023618435.1	Eurotiomycetes	Eurotiales	Aspergillaceae	Aspergillus	Aspergillus niger	outgroup
GCA_023618715.1	Eurotiomycetes	Eurotiales	Aspergillaceae	Aspergillus	Aspergillus niger	outgroup
GCA_023618895.1	Eurotiomycetes	Eurotiales	Aspergillaceae	Aspergillus	Aspergillus niger	outgroup
GCA_023618915.1	Eurotiomycetes	Eurotiales	Aspergillaceae	Aspergillus	Aspergillus niger	outgroup
GCA_023625315.1	Eurotiomycetes	Eurotiales	Aspergillaceae	Aspergillus	Aspergillus niger	outgroup
GCA_023625355.1	Eurotiomycetes	Eurotiales	Aspergillaceae	Aspergillus	Aspergillus niger	outgroup
GCA_023625375.1	Eurotiomycetes	Eurotiales	Aspergillaceae	Aspergillus	Aspergillus niger	outgroup
GCA_023625395.1	Eurotiomycetes	Eurotiales	Aspergillaceae	Aspergillus	Aspergillus niger	outgroup
GCA_023625415.1	Eurotiomycetes	Eurotiales	Aspergillaceae	Aspergillus	Aspergillus niger	outgroup
GCA_023625435.1	Eurotiomycetes	Eurotiales	Aspergillaceae	Aspergillus	Aspergillus niger	outgroup
GCA_023625455.1	Eurotiomycetes	Eurotiales	Aspergillaceae	Aspergillus	Aspergillus niger	outgroup
GCA_023625475.1	Eurotiomycetes	Eurotiales	Aspergillaceae	Aspergillus	Aspergillus niger	outgroup
GCA_023625615.1	Eurotiomycetes	Eurotiales	Aspergillaceae	Aspergillus	Aspergillus niger	outgroup
GCA_023625655.1	Eurotiomycetes	Eurotiales	Aspergillaceae	Aspergillus	Aspergillus niger	outgroup
GCA_023973435.1	Eurotiomycetes	Eurotiales	Aspergillaceae	Aspergillus	Aspergillus niger	outgroup
GCA_023973445.1	Eurotiomycetes	Eurotiales	Aspergillaceae	Aspergillus	Aspergillus niger	outgroup
GCA_024862975.1	Eurotiomycetes	Eurotiales	Aspergillaceae	Aspergillus	Aspergillus niger	outgroup
GCA_025768885.1	Eurotiomycetes	Eurotiales	Aspergillaceae	Aspergillus	Aspergillus niger	outgroup
GCA_025768975.1	Eurotiomycetes	Eurotiales	Aspergillaceae	Aspergillus	Aspergillus niger	outgroup
GCA_025769005.1	Eurotiomycetes	Eurotiales	Aspergillaceae	Aspergillus	Aspergillus niger	outgroup
GCA_025769035.1	Eurotiomycetes	Eurotiales	Aspergillaceae	Aspergillus	Aspergillus niger	outgroup
GCA_025769065.1	Eurotiomycetes	Eurotiales	Aspergillaceae	Aspergillus	Aspergillus niger	outgroup
GCA_025769085.1	Eurotiomycetes	Eurotiales	Aspergillaceae	Aspergillus	Aspergillus niger	outgroup
GCA_025769125.1	Eurotiomycetes	Eurotiales	Aspergillaceae	Aspergillus	Aspergillus niger	outgroup
GCA_025769155.1	Eurotiomycetes	Eurotiales	Aspergillaceae	Aspergillus	Aspergillus niger	outgroup
GCA_025769175.1	Eurotiomycetes	Eurotiales	Aspergillaceae	Aspergillus	Aspergillus niger	outgroup
GCA_025769215.1	Eurotiomycetes	Eurotiales	Aspergillaceae	Aspergillus	Aspergillus niger	outgroup
GCA_025769245.1	Eurotiomycetes	Eurotiales	Aspergillaceae	Aspergillus	Aspergillus niger	outgroup
GCA_025769265.1	Eurotiomycetes	Eurotiales	Aspergillaceae	Aspergillus	Aspergillus niger	outgroup
GCA_025769305.1	Eurotiomycetes	Eurotiales	Aspergillaceae	Aspergillus	Aspergillus niger	outgroup
GCA_025769325.1	Eurotiomycetes	Eurotiales	Aspergillaceae	Aspergillus	Aspergillus niger	outgroup
GCA_025769365.1	Eurotiomycetes	Eurotiales	Aspergillaceae	Aspergillus	Aspergillus niger	outgroup
GCA_025769395.1	Eurotiomycetes	Eurotiales	Aspergillaceae	Aspergillus	Aspergillus niger	outgroup
GCA_025769415.1	Eurotiomycetes	Eurotiales	Aspergillaceae	Aspergillus	Aspergillus niger	outgroup
GCA_025769455.1	Eurotiomycetes	Eurotiales	Aspergillaceae	Aspergillus	Aspergillus niger	outgroup
GCA_025769485.1	Eurotiomycetes	Eurotiales	Aspergillaceae	Aspergillus	Aspergillus niger	outgroup
GCA_025769515.1	Eurotiomycetes	Eurotiales	Aspergillaceae	Aspergillus	Aspergillus niger	outgroup
GCA_025769535.1	Eurotiomycetes	Eurotiales	Aspergillaceae	Aspergillus	Aspergillus niger	outgroup
GCA_025769575.1	Eurotiomycetes	Eurotiales	Aspergillaceae	Aspergillus	Aspergillus niger	outgroup
GCA_026119635.1	Eurotiomycetes	Eurotiales	Aspergillaceae	Aspergillus	Aspergillus niger	outgroup
GCA_026119665.1	Eurotiomycetes	Eurotiales	Aspergillaceae	Aspergillus	Aspergillus niger	outgroup
GCA_026119675.1	Eurotiomycetes	Eurotiales	Aspergillaceae	Aspergillus	Aspergillus niger	outgroup
GCA_026119705.1	Eurotiomycetes	Eurotiales	Aspergillaceae	Aspergillus	Aspergillus niger	outgroup
GCA_026119715.1	Eurotiomycetes	Eurotiales	Aspergillaceae	Aspergillus	Aspergillus niger	outgroup
GCA_026119745.1	Eurotiomycetes	Eurotiales	Aspergillaceae	Aspergillus	Aspergillus niger	outgroup
GCA_026119755.1	Eurotiomycetes	Eurotiales	Aspergillaceae	Aspergillus	Aspergillus niger	outgroup
GCA_026119785.1	Eurotiomycetes	Eurotiales	Aspergillaceae	Aspergillus	Aspergillus niger	outgroup
GCA_026261755.1	Eurotiomycetes	Eurotiales	Aspergillaceae	Aspergillus	Aspergillus niger	outgroup
GCA_026284195.1	Eurotiomycetes	Eurotiales	Aspergillaceae	Aspergillus	Aspergillus niger	outgroup
GCA_027923725.1	Eurotiomycetes	Eurotiales	Aspergillaceae	Aspergillus	Aspergillus niger	outgroup
GCA_027923745.1	Eurotiomycetes	Eurotiales	Aspergillaceae	Aspergillus	Aspergillus niger	outgroup
GCA_027923785.1	Eurotiomycetes	Eurotiales	Aspergillaceae	Aspergillus	Aspergillus niger	outgroup
GCA_027923805.1	Eurotiomycetes	Eurotiales	Aspergillaceae	Aspergillus	Aspergillus niger	outgroup
GCA_027923825.1	Eurotiomycetes	Eurotiales	Aspergillaceae	Aspergillus	Aspergillus niger	outgroup
GCA_027923865.1	Eurotiomycetes	Eurotiales	Aspergillaceae	Aspergillus	Aspergillus niger	outgroup
GCA_027923945.1	Eurotiomycetes	Eurotiales	Aspergillaceae	Aspergillus	Aspergillus niger	outgroup
GCA_027923985.1	Eurotiomycetes	Eurotiales	Aspergillaceae	Aspergillus	Aspergillus niger	outgroup
GCA_027924005.1	Eurotiomycetes	Eurotiales	Aspergillaceae	Aspergillus	Aspergillus niger	outgroup
GCA_029582035.1	Eurotiomycetes	Eurotiales	Aspergillaceae	Aspergillus	Aspergillus niger	outgroup
GCA_029783905.1	Eurotiomycetes	Eurotiales	Aspergillaceae	Aspergillus	Aspergillus niger	outgroup
GCA_029783925.1	Eurotiomycetes	Eurotiales	Aspergillaceae	Aspergillus	Aspergillus niger	outgroup
GCA_037044415.1	Eurotiomycetes	Eurotiales	Aspergillaceae	Aspergillus	Aspergillus niger	outgroup
GCA_040285385.1	Eurotiomycetes	Eurotiales	Aspergillaceae	Aspergillus	Aspergillus niger	outgroup
GCA_900248155.1	Eurotiomycetes	Eurotiales	Aspergillaceae	Aspergillus	Aspergillus niger	outgroup
GCF_000002855.4	Eurotiomycetes	Eurotiales	Aspergillaceae	Aspergillus	Aspergillus niger	outgroup
GCA_002007945.1	Eurotiomycetes	Eurotiales	Aspergillaceae	Aspergillus	Aspergillus oryzae	outgroup
GCA_002214955.1	Eurotiomycetes	Eurotiales	Aspergillaceae	Aspergillus	Aspergillus oryzae	outgroup
GCA_002214965.1	Eurotiomycetes	Eurotiales	Aspergillaceae	Aspergillus	Aspergillus oryzae	outgroup
GCA_004353305.1	Eurotiomycetes	Eurotiales	Aspergillaceae	Aspergillus	Aspergillus oryzae	outgroup
GCA_008032055.1	Eurotiomycetes	Eurotiales	Aspergillaceae	Aspergillus	Aspergillus oryzae	outgroup
GCA_008032255.1	Eurotiomycetes	Eurotiales	Aspergillaceae	Aspergillus	Aspergillus oryzae	outgroup
GCA_009684795.1	Eurotiomycetes	Eurotiales	Aspergillaceae	Aspergillus	Aspergillus oryzae	outgroup
GCA_009684815.1	Eurotiomycetes	Eurotiales	Aspergillaceae	Aspergillus	Aspergillus oryzae	outgroup
GCA_009684835.1	Eurotiomycetes	Eurotiales	Aspergillaceae	Aspergillus	Aspergillus oryzae	outgroup
GCA_009684855.1	Eurotiomycetes	Eurotiales	Aspergillaceae	Aspergillus	Aspergillus oryzae	outgroup
GCA_009684875.1	Eurotiomycetes	Eurotiales	Aspergillaceae	Aspergillus	Aspergillus oryzae	outgroup
GCA_009684895.1	Eurotiomycetes	Eurotiales	Aspergillaceae	Aspergillus	Aspergillus oryzae	outgroup
GCA_009684915.1	Eurotiomycetes	Eurotiales	Aspergillaceae	Aspergillus	Aspergillus oryzae	outgroup
GCA_009684935.1	Eurotiomycetes	Eurotiales	Aspergillaceae	Aspergillus	Aspergillus oryzae	outgroup
GCA_009684955.1	Eurotiomycetes	Eurotiales	Aspergillaceae	Aspergillus	Aspergillus oryzae	outgroup
GCA_009684975.1	Eurotiomycetes	Eurotiales	Aspergillaceae	Aspergillus	Aspergillus oryzae	outgroup
GCA_009684995.1	Eurotiomycetes	Eurotiales	Aspergillaceae	Aspergillus	Aspergillus oryzae	outgroup
GCA_009685015.1	Eurotiomycetes	Eurotiales	Aspergillaceae	Aspergillus	Aspergillus oryzae	outgroup
GCA_009685035.1	Eurotiomycetes	Eurotiales	Aspergillaceae	Aspergillus	Aspergillus oryzae	outgroup
GCA_009685055.1	Eurotiomycetes	Eurotiales	Aspergillaceae	Aspergillus	Aspergillus oryzae	outgroup
GCA_009685075.1	Eurotiomycetes	Eurotiales	Aspergillaceae	Aspergillus	Aspergillus oryzae	outgroup
GCA_009685095.1	Eurotiomycetes	Eurotiales	Aspergillaceae	Aspergillus	Aspergillus oryzae	outgroup
GCA_009685115.1	Eurotiomycetes	Eurotiales	Aspergillaceae	Aspergillus	Aspergillus oryzae	outgroup
GCA_009686465.1	Eurotiomycetes	Eurotiales	Aspergillaceae	Aspergillus	Aspergillus oryzae	outgroup
GCA_009686485.1	Eurotiomycetes	Eurotiales	Aspergillaceae	Aspergillus	Aspergillus oryzae	outgroup
GCA_009686505.1	Eurotiomycetes	Eurotiales	Aspergillaceae	Aspergillus	Aspergillus oryzae	outgroup
GCA_009686525.1	Eurotiomycetes	Eurotiales	Aspergillaceae	Aspergillus	Aspergillus oryzae	outgroup
GCA_009686545.1	Eurotiomycetes	Eurotiales	Aspergillaceae	Aspergillus	Aspergillus oryzae	outgroup
GCA_009686565.1	Eurotiomycetes	Eurotiales	Aspergillaceae	Aspergillus	Aspergillus oryzae	outgroup
GCA_009686585.1	Eurotiomycetes	Eurotiales	Aspergillaceae	Aspergillus	Aspergillus oryzae	outgroup
GCA_009686605.1	Eurotiomycetes	Eurotiales	Aspergillaceae	Aspergillus	Aspergillus oryzae	outgroup
GCA_009686625.1	Eurotiomycetes	Eurotiales	Aspergillaceae	Aspergillus	Aspergillus oryzae	outgroup
GCA_009686645.1	Eurotiomycetes	Eurotiales	Aspergillaceae	Aspergillus	Aspergillus oryzae	outgroup
GCA_009686665.1	Eurotiomycetes	Eurotiales	Aspergillaceae	Aspergillus	Aspergillus oryzae	outgroup
GCA_009686685.1	Eurotiomycetes	Eurotiales	Aspergillaceae	Aspergillus	Aspergillus oryzae	outgroup
GCA_009686705.1	Eurotiomycetes	Eurotiales	Aspergillaceae	Aspergillus	Aspergillus oryzae	outgroup
GCA_009686725.1	Eurotiomycetes	Eurotiales	Aspergillaceae	Aspergillus	Aspergillus oryzae	outgroup
GCA_009686745.1	Eurotiomycetes	Eurotiales	Aspergillaceae	Aspergillus	Aspergillus oryzae	outgroup
GCA_009686765.1	Eurotiomycetes	Eurotiales	Aspergillaceae	Aspergillus	Aspergillus oryzae	outgroup
GCA_009686785.1	Eurotiomycetes	Eurotiales	Aspergillaceae	Aspergillus	Aspergillus oryzae	outgroup
GCA_009686805.1	Eurotiomycetes	Eurotiales	Aspergillaceae	Aspergillus	Aspergillus oryzae	outgroup
GCA_009686825.1	Eurotiomycetes	Eurotiales	Aspergillaceae	Aspergillus	Aspergillus oryzae	outgroup
GCA_009686845.1	Eurotiomycetes	Eurotiales	Aspergillaceae	Aspergillus	Aspergillus oryzae	outgroup
GCA_009686865.1	Eurotiomycetes	Eurotiales	Aspergillaceae	Aspergillus	Aspergillus oryzae	outgroup
GCA_009686885.1	Eurotiomycetes	Eurotiales	Aspergillaceae	Aspergillus	Aspergillus oryzae	outgroup
GCA_009686905.1	Eurotiomycetes	Eurotiales	Aspergillaceae	Aspergillus	Aspergillus oryzae	outgroup
GCA_009686925.1	Eurotiomycetes	Eurotiales	Aspergillaceae	Aspergillus	Aspergillus oryzae	outgroup
GCA_009686945.1	Eurotiomycetes	Eurotiales	Aspergillaceae	Aspergillus	Aspergillus oryzae	outgroup
GCA_009686965.1	Eurotiomycetes	Eurotiales	Aspergillaceae	Aspergillus	Aspergillus oryzae	outgroup
GCA_009686985.1	Eurotiomycetes	Eurotiales	Aspergillaceae	Aspergillus	Aspergillus oryzae	outgroup
GCA_009687005.1	Eurotiomycetes	Eurotiales	Aspergillaceae	Aspergillus	Aspergillus oryzae	outgroup
GCA_009687025.1	Eurotiomycetes	Eurotiales	Aspergillaceae	Aspergillus	Aspergillus oryzae	outgroup
GCA_009687045.1	Eurotiomycetes	Eurotiales	Aspergillaceae	Aspergillus	Aspergillus oryzae	outgroup
GCA_009687065.1	Eurotiomycetes	Eurotiales	Aspergillaceae	Aspergillus	Aspergillus oryzae	outgroup
GCA_009687085.1	Eurotiomycetes	Eurotiales	Aspergillaceae	Aspergillus	Aspergillus oryzae	outgroup
GCA_009687105.1	Eurotiomycetes	Eurotiales	Aspergillaceae	Aspergillus	Aspergillus oryzae	outgroup
GCA_009687125.1	Eurotiomycetes	Eurotiales	Aspergillaceae	Aspergillus	Aspergillus oryzae	outgroup
GCA_009687145.1	Eurotiomycetes	Eurotiales	Aspergillaceae	Aspergillus	Aspergillus oryzae	outgroup
GCA_009687165.1	Eurotiomycetes	Eurotiales	Aspergillaceae	Aspergillus	Aspergillus oryzae	outgroup
GCA_009687185.1	Eurotiomycetes	Eurotiales	Aspergillaceae	Aspergillus	Aspergillus oryzae	outgroup
GCA_009687205.1	Eurotiomycetes	Eurotiales	Aspergillaceae	Aspergillus	Aspergillus oryzae	outgroup
GCA_009687225.1	Eurotiomycetes	Eurotiales	Aspergillaceae	Aspergillus	Aspergillus oryzae	outgroup
GCA_009687245.1	Eurotiomycetes	Eurotiales	Aspergillaceae	Aspergillus	Aspergillus oryzae	outgroup
GCA_009687265.1	Eurotiomycetes	Eurotiales	Aspergillaceae	Aspergillus	Aspergillus oryzae	outgroup
GCA_009687285.1	Eurotiomycetes	Eurotiales	Aspergillaceae	Aspergillus	Aspergillus oryzae	outgroup
GCA_009687305.1	Eurotiomycetes	Eurotiales	Aspergillaceae	Aspergillus	Aspergillus oryzae	outgroup
GCA_009687325.1	Eurotiomycetes	Eurotiales	Aspergillaceae	Aspergillus	Aspergillus oryzae	outgroup
GCA_009687345.1	Eurotiomycetes	Eurotiales	Aspergillaceae	Aspergillus	Aspergillus oryzae	outgroup
GCA_009687365.1	Eurotiomycetes	Eurotiales	Aspergillaceae	Aspergillus	Aspergillus oryzae	outgroup
GCA_009687385.1	Eurotiomycetes	Eurotiales	Aspergillaceae	Aspergillus	Aspergillus oryzae	outgroup
GCA_009687405.1	Eurotiomycetes	Eurotiales	Aspergillaceae	Aspergillus	Aspergillus oryzae	outgroup
GCA_009687425.1	Eurotiomycetes	Eurotiales	Aspergillaceae	Aspergillus	Aspergillus oryzae	outgroup
GCA_009687445.1	Eurotiomycetes	Eurotiales	Aspergillaceae	Aspergillus	Aspergillus oryzae	outgroup
GCA_009687465.1	Eurotiomycetes	Eurotiales	Aspergillaceae	Aspergillus	Aspergillus oryzae	outgroup
GCA_009687485.1	Eurotiomycetes	Eurotiales	Aspergillaceae	Aspergillus	Aspergillus oryzae	outgroup
GCA_009687505.1	Eurotiomycetes	Eurotiales	Aspergillaceae	Aspergillus	Aspergillus oryzae	outgroup
GCA_009687525.1	Eurotiomycetes	Eurotiales	Aspergillaceae	Aspergillus	Aspergillus oryzae	outgroup
GCA_009687545.1	Eurotiomycetes	Eurotiales	Aspergillaceae	Aspergillus	Aspergillus oryzae	outgroup
GCA_009687565.1	Eurotiomycetes	Eurotiales	Aspergillaceae	Aspergillus	Aspergillus oryzae	outgroup
GCA_009687585.1	Eurotiomycetes	Eurotiales	Aspergillaceae	Aspergillus	Aspergillus oryzae	outgroup
GCA_009687605.1	Eurotiomycetes	Eurotiales	Aspergillaceae	Aspergillus	Aspergillus oryzae	outgroup
GCA_009687625.1	Eurotiomycetes	Eurotiales	Aspergillaceae	Aspergillus	Aspergillus oryzae	outgroup
GCA_009687645.1	Eurotiomycetes	Eurotiales	Aspergillaceae	Aspergillus	Aspergillus oryzae	outgroup
GCA_009687665.1	Eurotiomycetes	Eurotiales	Aspergillaceae	Aspergillus	Aspergillus oryzae	outgroup
GCA_009687685.1	Eurotiomycetes	Eurotiales	Aspergillaceae	Aspergillus	Aspergillus oryzae	outgroup
GCA_009687705.1	Eurotiomycetes	Eurotiales	Aspergillaceae	Aspergillus	Aspergillus oryzae	outgroup
GCA_009687725.1	Eurotiomycetes	Eurotiales	Aspergillaceae	Aspergillus	Aspergillus oryzae	outgroup
GCA_009687745.1	Eurotiomycetes	Eurotiales	Aspergillaceae	Aspergillus	Aspergillus oryzae	outgroup
GCA_013407045.2	Eurotiomycetes	Eurotiales	Aspergillaceae	Aspergillus	Aspergillus oryzae	outgroup
GCA_018140735.1	Eurotiomycetes	Eurotiales	Aspergillaceae	Aspergillus	Aspergillus oryzae	outgroup
GCA_018140755.1	Eurotiomycetes	Eurotiales	Aspergillaceae	Aspergillus	Aspergillus oryzae	outgroup
GCA_018140865.1	Eurotiomycetes	Eurotiales	Aspergillaceae	Aspergillus	Aspergillus oryzae	outgroup
GCA_019097755.1	Eurotiomycetes	Eurotiales	Aspergillaceae	Aspergillus	Aspergillus oryzae	outgroup
GCA_022023695.1	Eurotiomycetes	Eurotiales	Aspergillaceae	Aspergillus	Aspergillus oryzae	outgroup
GCA_022023705.1	Eurotiomycetes	Eurotiales	Aspergillaceae	Aspergillus	Aspergillus oryzae	outgroup
GCA_022023715.1	Eurotiomycetes	Eurotiales	Aspergillaceae	Aspergillus	Aspergillus oryzae	outgroup
GCA_025738265.1	Eurotiomycetes	Eurotiales	Aspergillaceae	Aspergillus	Aspergillus oryzae	outgroup
GCA_030270465.1	Eurotiomycetes	Eurotiales	Aspergillaceae	Aspergillus	Aspergillus oryzae	outgroup
GCA_030270485.1	Eurotiomycetes	Eurotiales	Aspergillaceae	Aspergillus	Aspergillus oryzae	outgroup
GCA_030270505.1	Eurotiomycetes	Eurotiales	Aspergillaceae	Aspergillus	Aspergillus oryzae	outgroup
GCA_030270525.1	Eurotiomycetes	Eurotiales	Aspergillaceae	Aspergillus	Aspergillus oryzae	outgroup
GCA_034767895.1	Eurotiomycetes	Eurotiales	Aspergillaceae	Aspergillus	Aspergillus oryzae	outgroup
GCA_034767915.1	Eurotiomycetes	Eurotiales	Aspergillaceae	Aspergillus	Aspergillus oryzae	outgroup
GCA_034767935.1	Eurotiomycetes	Eurotiales	Aspergillaceae	Aspergillus	Aspergillus oryzae	outgroup
GCA_034767955.1	Eurotiomycetes	Eurotiales	Aspergillaceae	Aspergillus	Aspergillus oryzae	outgroup
GCA_034768095.1	Eurotiomycetes	Eurotiales	Aspergillaceae	Aspergillus	Aspergillus oryzae	outgroup
GCA_034768115.1	Eurotiomycetes	Eurotiales	Aspergillaceae	Aspergillus	Aspergillus oryzae	outgroup
GCA_034768135.1	Eurotiomycetes	Eurotiales	Aspergillaceae	Aspergillus	Aspergillus oryzae	outgroup
GCA_039654725.1	Eurotiomycetes	Eurotiales	Aspergillaceae	Aspergillus	Aspergillus oryzae	outgroup
GCA_040938235.1	Eurotiomycetes	Eurotiales	Aspergillaceae	Aspergillus	Aspergillus oryzae	outgroup
GCA_040938365.1	Eurotiomycetes	Eurotiales	Aspergillaceae	Aspergillus	Aspergillus oryzae	outgroup
GCA_040954735.1	Eurotiomycetes	Eurotiales	Aspergillaceae	Aspergillus	Aspergillus oryzae	outgroup
GCA_040954775.1	Eurotiomycetes	Eurotiales	Aspergillaceae	Aspergillus	Aspergillus oryzae	outgroup
GCA_040954795.1	Eurotiomycetes	Eurotiales	Aspergillaceae	Aspergillus	Aspergillus oryzae	outgroup
GCA_963379335.1	Eurotiomycetes	Eurotiales	Aspergillaceae	Aspergillus	Aspergillus sp.	outgroup
GCA_026184555.1	Eurotiomycetes	Eurotiales	Aspergillaceae	Aspergillus	Aspergillus wentii	outgroup
GCA_001576805.1	Eurotiomycetes	Eurotiales	Aspergillaceae	Aspergillus	Aspergillus parasiticus	outgroup
GCA_009176385.1	Eurotiomycetes	Eurotiales	Aspergillaceae	Aspergillus	Aspergillus parasiticus	outgroup
GCA_013145845.1	Eurotiomycetes	Eurotiales	Aspergillaceae	Aspergillus	Aspergillus parasiticus	outgroup
GCA_013145875.1	Eurotiomycetes	Eurotiales	Aspergillaceae	Aspergillus	Aspergillus parasiticus	outgroup
GCA_013145995.1	Eurotiomycetes	Eurotiales	Aspergillaceae	Aspergillus	Aspergillus parasiticus	outgroup
GCA_013146005.1	Eurotiomycetes	Eurotiales	Aspergillaceae	Aspergillus	Aspergillus parasiticus	outgroup
GCA_013146145.1	Eurotiomycetes	Eurotiales	Aspergillaceae	Aspergillus	Aspergillus parasiticus	outgroup
GCA_019419805.1	Eurotiomycetes	Eurotiales	Aspergillaceae	Aspergillus	Aspergillus parasiticus	outgroup
GCA_028505765.1	Eurotiomycetes	Eurotiales	Aspergillaceae	Aspergillus	Aspergillus parasiticus	outgroup
GCA_037075405.1	Eurotiomycetes	Eurotiales	Aspergillaceae	Aspergillus	Aspergillus parasiticus	outgroup
GCA_010614855.1	Eurotiomycetes	Eurotiales	Aspergillaceae	Aspergillus	Aspergillus tubingensis	outgroup
GCA_013340325.1	Eurotiomycetes	Eurotiales	Aspergillaceae	Aspergillus	Aspergillus tubingensis	outgroup
GCA_019805365.1	Eurotiomycetes	Eurotiales	Aspergillaceae	Aspergillus	Aspergillus tubingensis	outgroup
GCA_019827425.1	Eurotiomycetes	Eurotiales	Aspergillaceae	Aspergillus	Aspergillus tubingensis	outgroup
GCA_019827445.1	Eurotiomycetes	Eurotiales	Aspergillaceae	Aspergillus	Aspergillus tubingensis	outgroup
GCA_019827465.1	Eurotiomycetes	Eurotiales	Aspergillaceae	Aspergillus	Aspergillus tubingensis	outgroup
GCA_019827565.1	Eurotiomycetes	Eurotiales	Aspergillaceae	Aspergillus	Aspergillus tubingensis	outgroup
GCA_019828785.1	Eurotiomycetes	Eurotiales	Aspergillaceae	Aspergillus	Aspergillus tubingensis	outgroup
GCA_027923605.1	Eurotiomycetes	Eurotiales	Aspergillaceae	Aspergillus	Aspergillus tubingensis	outgroup
GCA_027923625.1	Eurotiomycetes	Eurotiales	Aspergillaceae	Aspergillus	Aspergillus tubingensis	outgroup
GCA_027923665.1	Eurotiomycetes	Eurotiales	Aspergillaceae	Aspergillus	Aspergillus tubingensis	outgroup
GCA_027923685.1	Eurotiomycetes	Eurotiales	Aspergillaceae	Aspergillus	Aspergillus tubingensis	outgroup
GCA_027923885.1	Eurotiomycetes	Eurotiales	Aspergillaceae	Aspergillus	Aspergillus tubingensis	outgroup
GCA_027923925.1	Eurotiomycetes	Eurotiales	Aspergillaceae	Aspergillus	Aspergillus tubingensis	outgroup
GCA_030762845.1	Eurotiomycetes	Eurotiales	Aspergillaceae	Aspergillus	Aspergillus tubingensis	outgroup
GCA_037044275.1	Eurotiomycetes	Eurotiales	Aspergillaceae	Aspergillus	Aspergillus tubingensis	outgroup
GCA_040333235.1	Eurotiomycetes	Eurotiales	Aspergillaceae	Aspergillus	Aspergillus tubingensis	outgroup
GCA_900163765.1	Eurotiomycetes	Eurotiales	Aspergillaceae	Aspergillus	Aspergillus tubingensis	outgroup
GCF_013340325.1	Eurotiomycetes	Eurotiales	Aspergillaceae	Aspergillus	Aspergillus tubingensis	outgroup
GCA_019843585.1	Eurotiomycetes	Eurotiales	Aspergillaceae	Penicillium	Penicillium brevicompactum	outgroup
GCA_022813345.1	Eurotiomycetes	Eurotiales	Aspergillaceae	Penicillium	Penicillium brevicompactum	outgroup
GCA_028827255.1	Eurotiomycetes	Eurotiales	Aspergillaceae	Penicillium	Penicillium brevicompactum	outgroup
GCA_028827515.1	Eurotiomycetes	Eurotiales	Aspergillaceae	Penicillium	Penicillium brevicompactum	outgroup
GCA_028827555.1	Eurotiomycetes	Eurotiales	Aspergillaceae	Penicillium	Penicillium brevicompactum	outgroup
GCA_040144005.1	Eurotiomycetes	Eurotiales	Aspergillaceae	Penicillium	Penicillium brevicompactum	outgroup
GCF_028827555.1	Eurotiomycetes	Eurotiales	Aspergillaceae	Penicillium	Penicillium brevicompactum	outgroup
GCA_014839975.1	Eurotiomycetes	Eurotiales	Aspergillaceae	Penicillium	Penicillium camemberti	outgroup
GCA_015585745.1	Eurotiomycetes	Eurotiales	Aspergillaceae	Penicillium	Penicillium camemberti	outgroup
GCA_015585755.1	Eurotiomycetes	Eurotiales	Aspergillaceae	Penicillium	Penicillium camemberti	outgroup
GCA_015586095.1	Eurotiomycetes	Eurotiales	Aspergillaceae	Penicillium	Penicillium camemberti	outgroup
GCA_015586265.1	Eurotiomycetes	Eurotiales	Aspergillaceae	Penicillium	Penicillium camemberti	outgroup
GCA_000710275.1	Eurotiomycetes	Eurotiales	Aspergillaceae	Penicillium	Penicillium chrysogenum	outgroup
GCA_000801355.1	Eurotiomycetes	Eurotiales	Aspergillaceae	Penicillium	Penicillium chrysogenum	outgroup
GCA_002080375.1	Eurotiomycetes	Eurotiales	Aspergillaceae	Penicillium	Penicillium chrysogenum	outgroup
GCA_015585735.1	Eurotiomycetes	Eurotiales	Aspergillaceae	Penicillium	Penicillium chrysogenum	outgroup
GCA_015585855.1	Eurotiomycetes	Eurotiales	Aspergillaceae	Penicillium	Penicillium chrysogenum	outgroup
GCA_015585875.1	Eurotiomycetes	Eurotiales	Aspergillaceae	Penicillium	Penicillium chrysogenum	outgroup
GCA_015585955.1	Eurotiomycetes	Eurotiales	Aspergillaceae	Penicillium	Penicillium chrysogenum	outgroup
GCA_015585965.1	Eurotiomycetes	Eurotiales	Aspergillaceae	Penicillium	Penicillium chrysogenum	outgroup
GCA_015586015.1	Eurotiomycetes	Eurotiales	Aspergillaceae	Penicillium	Penicillium chrysogenum	outgroup
GCA_015586055.1	Eurotiomycetes	Eurotiales	Aspergillaceae	Penicillium	Penicillium chrysogenum	outgroup
GCA_015586075.1	Eurotiomycetes	Eurotiales	Aspergillaceae	Penicillium	Penicillium chrysogenum	outgroup
GCA_015586135.1	Eurotiomycetes	Eurotiales	Aspergillaceae	Penicillium	Penicillium chrysogenum	outgroup
GCA_015586295.1	Eurotiomycetes	Eurotiales	Aspergillaceae	Penicillium	Penicillium chrysogenum	outgroup
GCA_015586305.1	Eurotiomycetes	Eurotiales	Aspergillaceae	Penicillium	Penicillium chrysogenum	outgroup
GCA_015586315.1	Eurotiomycetes	Eurotiales	Aspergillaceae	Penicillium	Penicillium chrysogenum	outgroup
GCA_015586365.1	Eurotiomycetes	Eurotiales	Aspergillaceae	Penicillium	Penicillium chrysogenum	outgroup
GCA_015586395.1	Eurotiomycetes	Eurotiales	Aspergillaceae	Penicillium	Penicillium chrysogenum	outgroup
GCA_015586415.1	Eurotiomycetes	Eurotiales	Aspergillaceae	Penicillium	Penicillium chrysogenum	outgroup
GCA_015586425.1	Eurotiomycetes	Eurotiales	Aspergillaceae	Penicillium	Penicillium chrysogenum	outgroup
GCA_023624135.1	Eurotiomycetes	Eurotiales	Aspergillaceae	Penicillium	Penicillium chrysogenum	outgroup
GCA_023624165.1	Eurotiomycetes	Eurotiales	Aspergillaceae	Penicillium	Penicillium chrysogenum	outgroup
GCA_023624185.1	Eurotiomycetes	Eurotiales	Aspergillaceae	Penicillium	Penicillium chrysogenum	outgroup
GCA_023624235.1	Eurotiomycetes	Eurotiales	Aspergillaceae	Penicillium	Penicillium chrysogenum	outgroup
GCA_023624255.1	Eurotiomycetes	Eurotiales	Aspergillaceae	Penicillium	Penicillium chrysogenum	outgroup
GCA_023624275.1	Eurotiomycetes	Eurotiales	Aspergillaceae	Penicillium	Penicillium chrysogenum	outgroup
GCA_023624295.1	Eurotiomycetes	Eurotiales	Aspergillaceae	Penicillium	Penicillium chrysogenum	outgroup
GCA_023624315.1	Eurotiomycetes	Eurotiales	Aspergillaceae	Penicillium	Penicillium chrysogenum	outgroup
GCA_023624335.1	Eurotiomycetes	Eurotiales	Aspergillaceae	Penicillium	Penicillium chrysogenum	outgroup
GCA_023624355.1	Eurotiomycetes	Eurotiales	Aspergillaceae	Penicillium	Penicillium chrysogenum	outgroup
GCA_023624375.1	Eurotiomycetes	Eurotiales	Aspergillaceae	Penicillium	Penicillium chrysogenum	outgroup
GCA_023624395.1	Eurotiomycetes	Eurotiales	Aspergillaceae	Penicillium	Penicillium chrysogenum	outgroup
GCA_023624415.1	Eurotiomycetes	Eurotiales	Aspergillaceae	Penicillium	Penicillium chrysogenum	outgroup
GCA_023624435.1	Eurotiomycetes	Eurotiales	Aspergillaceae	Penicillium	Penicillium chrysogenum	outgroup
GCA_023624455.1	Eurotiomycetes	Eurotiales	Aspergillaceae	Penicillium	Penicillium chrysogenum	outgroup
GCA_023626595.1	Eurotiomycetes	Eurotiales	Aspergillaceae	Penicillium	Penicillium chrysogenum	outgroup
GCA_023626635.1	Eurotiomycetes	Eurotiales	Aspergillaceae	Penicillium	Penicillium chrysogenum	outgroup
GCA_023626655.1	Eurotiomycetes	Eurotiales	Aspergillaceae	Penicillium	Penicillium chrysogenum	outgroup
GCA_023626675.1	Eurotiomycetes	Eurotiales	Aspergillaceae	Penicillium	Penicillium chrysogenum	outgroup
GCA_023626695.1	Eurotiomycetes	Eurotiales	Aspergillaceae	Penicillium	Penicillium chrysogenum	outgroup
GCA_023626715.1	Eurotiomycetes	Eurotiales	Aspergillaceae	Penicillium	Penicillium chrysogenum	outgroup
GCA_023626735.1	Eurotiomycetes	Eurotiales	Aspergillaceae	Penicillium	Penicillium chrysogenum	outgroup
GCA_023626755.1	Eurotiomycetes	Eurotiales	Aspergillaceae	Penicillium	Penicillium chrysogenum	outgroup
GCA_023626775.1	Eurotiomycetes	Eurotiales	Aspergillaceae	Penicillium	Penicillium chrysogenum	outgroup
GCA_023626795.1	Eurotiomycetes	Eurotiales	Aspergillaceae	Penicillium	Penicillium chrysogenum	outgroup
GCA_023626815.1	Eurotiomycetes	Eurotiales	Aspergillaceae	Penicillium	Penicillium chrysogenum	outgroup
GCA_023626835.1	Eurotiomycetes	Eurotiales	Aspergillaceae	Penicillium	Penicillium chrysogenum	outgroup
GCA_023626855.1	Eurotiomycetes	Eurotiales	Aspergillaceae	Penicillium	Penicillium chrysogenum	outgroup
GCA_023626875.1	Eurotiomycetes	Eurotiales	Aspergillaceae	Penicillium	Penicillium chrysogenum	outgroup
GCA_023626895.1	Eurotiomycetes	Eurotiales	Aspergillaceae	Penicillium	Penicillium chrysogenum	outgroup
GCA_023626915.1	Eurotiomycetes	Eurotiales	Aspergillaceae	Penicillium	Penicillium chrysogenum	outgroup
GCA_023626935.1	Eurotiomycetes	Eurotiales	Aspergillaceae	Penicillium	Penicillium chrysogenum	outgroup
GCA_023626955.1	Eurotiomycetes	Eurotiales	Aspergillaceae	Penicillium	Penicillium chrysogenum	outgroup
GCA_023626975.1	Eurotiomycetes	Eurotiales	Aspergillaceae	Penicillium	Penicillium chrysogenum	outgroup
GCA_023626995.1	Eurotiomycetes	Eurotiales	Aspergillaceae	Penicillium	Penicillium chrysogenum	outgroup
GCA_023627015.1	Eurotiomycetes	Eurotiales	Aspergillaceae	Penicillium	Penicillium chrysogenum	outgroup
GCA_023627035.1	Eurotiomycetes	Eurotiales	Aspergillaceae	Penicillium	Penicillium chrysogenum	outgroup
GCA_023627055.1	Eurotiomycetes	Eurotiales	Aspergillaceae	Penicillium	Penicillium chrysogenum	outgroup
GCA_023627075.1	Eurotiomycetes	Eurotiales	Aspergillaceae	Penicillium	Penicillium chrysogenum	outgroup
GCA_023627095.1	Eurotiomycetes	Eurotiales	Aspergillaceae	Penicillium	Penicillium chrysogenum	outgroup
GCA_023627115.1	Eurotiomycetes	Eurotiales	Aspergillaceae	Penicillium	Penicillium chrysogenum	outgroup
GCA_023627135.1	Eurotiomycetes	Eurotiales	Aspergillaceae	Penicillium	Penicillium chrysogenum	outgroup
GCA_023627155.1	Eurotiomycetes	Eurotiales	Aspergillaceae	Penicillium	Penicillium chrysogenum	outgroup
GCA_023627175.1	Eurotiomycetes	Eurotiales	Aspergillaceae	Penicillium	Penicillium chrysogenum	outgroup
GCA_023627195.1	Eurotiomycetes	Eurotiales	Aspergillaceae	Penicillium	Penicillium chrysogenum	outgroup
GCA_023627215.1	Eurotiomycetes	Eurotiales	Aspergillaceae	Penicillium	Penicillium chrysogenum	outgroup
GCA_023627235.1	Eurotiomycetes	Eurotiales	Aspergillaceae	Penicillium	Penicillium chrysogenum	outgroup
GCA_023627255.1	Eurotiomycetes	Eurotiales	Aspergillaceae	Penicillium	Penicillium chrysogenum	outgroup
GCA_023627275.1	Eurotiomycetes	Eurotiales	Aspergillaceae	Penicillium	Penicillium chrysogenum	outgroup
GCA_023627295.1	Eurotiomycetes	Eurotiales	Aspergillaceae	Penicillium	Penicillium chrysogenum	outgroup
GCA_023627315.1	Eurotiomycetes	Eurotiales	Aspergillaceae	Penicillium	Penicillium chrysogenum	outgroup
GCA_023627335.1	Eurotiomycetes	Eurotiales	Aspergillaceae	Penicillium	Penicillium chrysogenum	outgroup
GCA_023627355.1	Eurotiomycetes	Eurotiales	Aspergillaceae	Penicillium	Penicillium chrysogenum	outgroup
GCA_025590035.1	Eurotiomycetes	Eurotiales	Aspergillaceae	Penicillium	Penicillium chrysogenum	outgroup
GCA_025768145.1	Eurotiomycetes	Eurotiales	Aspergillaceae	Penicillium	Penicillium chrysogenum	outgroup
GCA_025768175.1	Eurotiomycetes	Eurotiales	Aspergillaceae	Penicillium	Penicillium chrysogenum	outgroup
GCA_025768475.1	Eurotiomycetes	Eurotiales	Aspergillaceae	Penicillium	Penicillium chrysogenum	outgroup
GCA_027569345.1	Eurotiomycetes	Eurotiales	Aspergillaceae	Penicillium	Penicillium chrysogenum	outgroup
GCA_028826945.1	Eurotiomycetes	Eurotiales	Aspergillaceae	Penicillium	Penicillium chrysogenum	outgroup
GCA_028827015.1	Eurotiomycetes	Eurotiales	Aspergillaceae	Penicillium	Penicillium chrysogenum	outgroup
GCA_028827035.1	Eurotiomycetes	Eurotiales	Aspergillaceae	Penicillium	Penicillium chrysogenum	outgroup
GCA_028828955.1	Eurotiomycetes	Eurotiales	Aspergillaceae	Penicillium	Penicillium chrysogenum	outgroup
GCA_028891605.1	Eurotiomycetes	Eurotiales	Aspergillaceae	Penicillium	Penicillium chrysogenum	outgroup
GCF_028827035.1	Eurotiomycetes	Eurotiales	Aspergillaceae	Penicillium	Penicillium chrysogenum	outgroup
GCA_001399475.1	Eurotiomycetes	Eurotiales	Aspergillaceae	Penicillium	Penicillium citrinum	outgroup
GCA_001950535.1	Eurotiomycetes	Eurotiales	Aspergillaceae	Penicillium	Penicillium citrinum	outgroup
GCA_019191195.1	Eurotiomycetes	Eurotiales	Aspergillaceae	Penicillium	Penicillium citrinum	outgroup
GCA_020284165.1	Eurotiomycetes	Eurotiales	Aspergillaceae	Penicillium	Penicillium citrinum	outgroup
GCA_023624595.1	Eurotiomycetes	Eurotiales	Aspergillaceae	Penicillium	Penicillium citrinum	outgroup
GCA_023624655.1	Eurotiomycetes	Eurotiales	Aspergillaceae	Penicillium	Penicillium citrinum	outgroup
GCA_023624675.1	Eurotiomycetes	Eurotiales	Aspergillaceae	Penicillium	Penicillium citrinum	outgroup
GCA_025531905.1	Eurotiomycetes	Eurotiales	Aspergillaceae	Penicillium	Penicillium citrinum	outgroup
GCA_025768325.1	Eurotiomycetes	Eurotiales	Aspergillaceae	Penicillium	Penicillium citrinum	outgroup
GCA_025768355.1	Eurotiomycetes	Eurotiales	Aspergillaceae	Penicillium	Penicillium citrinum	outgroup
GCA_025768385.1	Eurotiomycetes	Eurotiales	Aspergillaceae	Penicillium	Penicillium citrinum	outgroup
GCA_025768405.1	Eurotiomycetes	Eurotiales	Aspergillaceae	Penicillium	Penicillium citrinum	outgroup
GCA_025768445.1	Eurotiomycetes	Eurotiales	Aspergillaceae	Penicillium	Penicillium citrinum	outgroup
GCA_025768525.1	Eurotiomycetes	Eurotiales	Aspergillaceae	Penicillium	Penicillium citrinum	outgroup
GCA_025768555.1	Eurotiomycetes	Eurotiales	Aspergillaceae	Penicillium	Penicillium citrinum	outgroup
GCA_025768585.1	Eurotiomycetes	Eurotiales	Aspergillaceae	Penicillium	Penicillium citrinum	outgroup
GCA_025768615.1	Eurotiomycetes	Eurotiales	Aspergillaceae	Penicillium	Penicillium citrinum	outgroup
GCA_025768645.1	Eurotiomycetes	Eurotiales	Aspergillaceae	Penicillium	Penicillium citrinum	outgroup
GCA_025768665.1	Eurotiomycetes	Eurotiales	Aspergillaceae	Penicillium	Penicillium citrinum	outgroup
GCA_025768705.1	Eurotiomycetes	Eurotiales	Aspergillaceae	Penicillium	Penicillium citrinum	outgroup
GCA_025768735.1	Eurotiomycetes	Eurotiales	Aspergillaceae	Penicillium	Penicillium citrinum	outgroup
GCA_025768765.1	Eurotiomycetes	Eurotiales	Aspergillaceae	Penicillium	Penicillium citrinum	outgroup
GCA_025768795.1	Eurotiomycetes	Eurotiales	Aspergillaceae	Penicillium	Penicillium citrinum	outgroup
GCA_025782865.1	Eurotiomycetes	Eurotiales	Aspergillaceae	Penicillium	Penicillium citrinum	outgroup
GCA_027569755.1	Eurotiomycetes	Eurotiales	Aspergillaceae	Penicillium	Penicillium citrinum	outgroup
GCA_028827155.1	Eurotiomycetes	Eurotiales	Aspergillaceae	Penicillium	Penicillium citrinum	outgroup
GCA_036320845.1	Eurotiomycetes	Eurotiales	Aspergillaceae	Penicillium	Penicillium citrinum	outgroup
GCA_037044215.1	Eurotiomycetes	Eurotiales	Aspergillaceae	Penicillium	Penicillium citrinum	outgroup
GCF_028827155.1	Eurotiomycetes	Eurotiales	Aspergillaceae	Penicillium	Penicillium citrinum	outgroup
GCA_001561935.1	Eurotiomycetes	Eurotiales	Aspergillaceae	Penicillium	Penicillium griseofulvum	outgroup
GCA_001735785.1	Eurotiomycetes	Eurotiales	Aspergillaceae	Penicillium	Penicillium griseofulvum	outgroup
GCA_020557365.1	Eurotiomycetes	Eurotiales	Aspergillaceae	Penicillium	Penicillium griseofulvum	outgroup
GCF_001561935.1	Eurotiomycetes	Eurotiales	Aspergillaceae	Penicillium	Penicillium griseofulvum	outgroup
GCA_002369805.1	Eurotiomycetes	Eurotiales	Aspergillaceae	Penicillium	Penicillium janthinellum	outgroup
GCA_023626455.1	Eurotiomycetes	Eurotiales	Aspergillaceae	Penicillium	Penicillium janthinellum	outgroup
GCA_023626475.1	Eurotiomycetes	Eurotiales	Aspergillaceae	Penicillium	Penicillium janthinellum	outgroup
GCA_027569415.1	Eurotiomycetes	Eurotiales	Aspergillaceae	Penicillium	Penicillium janthinellum	outgroup
GCA_000737485.2	Eurotiomycetes	Eurotiales	Aspergillaceae	Penicillium	Penicillium roqueforti	outgroup
GCA_001599855.1	Eurotiomycetes	Eurotiales	Aspergillaceae	Penicillium	Penicillium roqueforti	outgroup
GCA_001939915.1	Eurotiomycetes	Eurotiales	Aspergillaceae	Penicillium	Penicillium roqueforti	outgroup
GCA_015533775.1	Eurotiomycetes	Eurotiales	Aspergillaceae	Penicillium	Penicillium roqueforti	outgroup
GCA_022829115.1	Eurotiomycetes	Eurotiales	Aspergillaceae	Penicillium	Penicillium roqueforti	outgroup
GCA_023065375.1	Eurotiomycetes	Eurotiales	Aspergillaceae	Penicillium	Penicillium roqueforti	outgroup
GCA_023065415.1	Eurotiomycetes	Eurotiales	Aspergillaceae	Penicillium	Penicillium roqueforti	outgroup
GCA_023065465.1	Eurotiomycetes	Eurotiales	Aspergillaceae	Penicillium	Penicillium roqueforti	outgroup
GCA_023065495.1	Eurotiomycetes	Eurotiales	Aspergillaceae	Penicillium	Penicillium roqueforti	outgroup
GCA_023065525.1	Eurotiomycetes	Eurotiales	Aspergillaceae	Penicillium	Penicillium roqueforti	outgroup
GCA_023065595.1	Eurotiomycetes	Eurotiales	Aspergillaceae	Penicillium	Penicillium roqueforti	outgroup
GCA_023065625.1	Eurotiomycetes	Eurotiales	Aspergillaceae	Penicillium	Penicillium roqueforti	outgroup
GCA_023065655.1	Eurotiomycetes	Eurotiales	Aspergillaceae	Penicillium	Penicillium roqueforti	outgroup
GCA_023065685.1	Eurotiomycetes	Eurotiales	Aspergillaceae	Penicillium	Penicillium roqueforti	outgroup
GCA_023091085.1	Eurotiomycetes	Eurotiales	Aspergillaceae	Penicillium	Penicillium roqueforti	outgroup
GCA_023137995.1	Eurotiomycetes	Eurotiales	Aspergillaceae	Penicillium	Penicillium roqueforti	outgroup
GCA_023138005.1	Eurotiomycetes	Eurotiales	Aspergillaceae	Penicillium	Penicillium roqueforti	outgroup
GCA_023138015.1	Eurotiomycetes	Eurotiales	Aspergillaceae	Penicillium	Penicillium roqueforti	outgroup
GCA_023138355.1	Eurotiomycetes	Eurotiales	Aspergillaceae	Penicillium	Penicillium roqueforti	outgroup
GCA_023138445.1	Eurotiomycetes	Eurotiales	Aspergillaceae	Penicillium	Penicillium roqueforti	outgroup
GCA_023138615.1	Eurotiomycetes	Eurotiales	Aspergillaceae	Penicillium	Penicillium roqueforti	outgroup
GCA_023138645.1	Eurotiomycetes	Eurotiales	Aspergillaceae	Penicillium	Penicillium roqueforti	outgroup
GCA_023138675.1	Eurotiomycetes	Eurotiales	Aspergillaceae	Penicillium	Penicillium roqueforti	outgroup
GCA_023141115.1	Eurotiomycetes	Eurotiales	Aspergillaceae	Penicillium	Penicillium roqueforti	outgroup
GCA_023141145.1	Eurotiomycetes	Eurotiales	Aspergillaceae	Penicillium	Penicillium roqueforti	outgroup
GCA_023141155.1	Eurotiomycetes	Eurotiales	Aspergillaceae	Penicillium	Penicillium roqueforti	outgroup
GCA_023141165.1	Eurotiomycetes	Eurotiales	Aspergillaceae	Penicillium	Penicillium roqueforti	outgroup
GCA_023141195.1	Eurotiomycetes	Eurotiales	Aspergillaceae	Penicillium	Penicillium roqueforti	outgroup
GCA_023141205.1	Eurotiomycetes	Eurotiales	Aspergillaceae	Penicillium	Penicillium roqueforti	outgroup
GCA_023141235.1	Eurotiomycetes	Eurotiales	Aspergillaceae	Penicillium	Penicillium roqueforti	outgroup
GCA_023141275.1	Eurotiomycetes	Eurotiales	Aspergillaceae	Penicillium	Penicillium roqueforti	outgroup
GCA_023141305.1	Eurotiomycetes	Eurotiales	Aspergillaceae	Penicillium	Penicillium roqueforti	outgroup
GCA_023141315.1	Eurotiomycetes	Eurotiales	Aspergillaceae	Penicillium	Penicillium roqueforti	outgroup
GCA_023141355.1	Eurotiomycetes	Eurotiales	Aspergillaceae	Penicillium	Penicillium roqueforti	outgroup
GCA_023141385.1	Eurotiomycetes	Eurotiales	Aspergillaceae	Penicillium	Penicillium roqueforti	outgroup
GCA_023141395.1	Eurotiomycetes	Eurotiales	Aspergillaceae	Penicillium	Penicillium roqueforti	outgroup
GCA_023141515.1	Eurotiomycetes	Eurotiales	Aspergillaceae	Penicillium	Penicillium roqueforti	outgroup
GCA_030518555.1	Eurotiomycetes	Eurotiales	Aspergillaceae	Penicillium	Penicillium roqueforti	outgroup
GCF_015533775.1	Eurotiomycetes	Eurotiales	Aspergillaceae	Penicillium	Penicillium roqueforti	outgroup
GCA_028828735.1	Eurotiomycetes	Eurotiales	Aspergillaceae	Penicillium	Penicillium canescens	outgroup
GCA_028828745.1	Eurotiomycetes	Eurotiales	Aspergillaceae	Penicillium	Penicillium canescens	outgroup
GCA_028828765.1	Eurotiomycetes	Eurotiales	Aspergillaceae	Penicillium	Penicillium canescens	outgroup
GCA_028828795.1	Eurotiomycetes	Eurotiales	Aspergillaceae	Penicillium	Penicillium canescens	outgroup
GCA_028828825.1	Eurotiomycetes	Eurotiales	Aspergillaceae	Penicillium	Penicillium canescens	outgroup
GCA_028829005.1	Eurotiomycetes	Eurotiales	Aspergillaceae	Penicillium	Penicillium canescens	outgroup
GCA_028829745.1	Eurotiomycetes	Eurotiales	Aspergillaceae	Penicillium	Penicillium canescens	outgroup
GCF_028828765.1	Eurotiomycetes	Eurotiales	Aspergillaceae	Penicillium	Penicillium canescens	outgroup
GCA_001599835.1	Eurotiomycetes	Eurotiales	Thermoascaceae	Thermoascus	Thermoascus crustaceus	outgroup
GCA_003116535.1	Eurotiomycetes	Eurotiales	Thermoascaceae	Paecilomyces	Paecilomyces niveus	outgroup
GCA_003184285.1	Eurotiomycetes	Eurotiales	Aspergillaceae	Monascus	Monascus purpureus	outgroup
GCA_004359145.1	Eurotiomycetes	Eurotiales	Aspergillaceae	Monascus	Monascus purpureus	outgroup
GCA_006542485.1	Eurotiomycetes	Eurotiales	Aspergillaceae	Monascus	Monascus purpureus	outgroup
GCA_011319195.1	Eurotiomycetes	Eurotiales	Aspergillaceae	Monascus	Monascus purpureus	outgroup
GCA_019320005.1	Eurotiomycetes	Eurotiales	Aspergillaceae	Monascus	Monascus purpureus	outgroup
GCA_023624875.1	Eurotiomycetes	Eurotiales	Aspergillaceae	Monascus	Monascus purpureus	outgroup
GCA_023624895.1	Eurotiomycetes	Eurotiales	Aspergillaceae	Monascus	Monascus purpureus	outgroup
GCA_023935125.1	Eurotiomycetes	Eurotiales	Aspergillaceae	Monascus	Monascus purpureus	outgroup
GCA_025999795.1	Eurotiomycetes	Eurotiales	Aspergillaceae	Monascus	Monascus purpureus	outgroup
GCA_027497415.1	Eurotiomycetes	Eurotiales	Aspergillaceae	Monascus	Monascus purpureus	outgroup
GCA_031058495.1	Eurotiomycetes	Eurotiales	Aspergillaceae	Monascus	Monascus purpureus	outgroup
GCA_001270345.1	Leotiomycetes	Helotiales	Amorphothecaceae	Amorphotheca	Amorphotheca resinae	outgroup
GCA_018167515.1	Leotiomycetes	Helotiales	Amorphothecaceae	Amorphotheca	Amorphotheca resinae	outgroup
GCA_004016095.1	Sordariomycetes	Hypocreales	Clavicipitaceae	Claviceps	Claviceps purpurea	outgroup
GCA_004016165.1	Sordariomycetes	Hypocreales	Clavicipitaceae	Claviceps	Claviceps purpurea	outgroup
GCA_018360475.1	Sordariomycetes	Hypocreales	Clavicipitaceae	Claviceps	Claviceps purpurea	outgroup
GCA_018360535.1	Sordariomycetes	Hypocreales	Clavicipitaceae	Claviceps	Claviceps purpurea	outgroup
GCA_018360565.1	Sordariomycetes	Hypocreales	Clavicipitaceae	Claviceps	Claviceps purpurea	outgroup
GCA_018360585.1	Sordariomycetes	Hypocreales	Clavicipitaceae	Claviceps	Claviceps purpurea	outgroup
GCA_018360605.1	Sordariomycetes	Hypocreales	Clavicipitaceae	Claviceps	Claviceps purpurea	outgroup
GCA_018360655.1	Sordariomycetes	Hypocreales	Clavicipitaceae	Claviceps	Claviceps purpurea	outgroup
GCA_018360675.1	Sordariomycetes	Hypocreales	Clavicipitaceae	Claviceps	Claviceps purpurea	outgroup
GCA_018360685.1	Sordariomycetes	Hypocreales	Clavicipitaceae	Claviceps	Claviceps purpurea	outgroup
GCA_018360725.1	Sordariomycetes	Hypocreales	Clavicipitaceae	Claviceps	Claviceps purpurea	outgroup
GCA_018360735.1	Sordariomycetes	Hypocreales	Clavicipitaceae	Claviceps	Claviceps purpurea	outgroup
GCA_018360745.1	Sordariomycetes	Hypocreales	Clavicipitaceae	Claviceps	Claviceps purpurea	outgroup
GCA_018360755.1	Sordariomycetes	Hypocreales	Clavicipitaceae	Claviceps	Claviceps purpurea	outgroup
GCA_018360765.1	Sordariomycetes	Hypocreales	Clavicipitaceae	Claviceps	Claviceps purpurea	outgroup
GCA_018360825.1	Sordariomycetes	Hypocreales	Clavicipitaceae	Claviceps	Claviceps purpurea	outgroup
GCA_018360835.1	Sordariomycetes	Hypocreales	Clavicipitaceae	Claviceps	Claviceps purpurea	outgroup
GCA_018360845.1	Sordariomycetes	Hypocreales	Clavicipitaceae	Claviceps	Claviceps purpurea	outgroup
GCA_018360855.1	Sordariomycetes	Hypocreales	Clavicipitaceae	Claviceps	Claviceps purpurea	outgroup
GCA_018360865.1	Sordariomycetes	Hypocreales	Clavicipitaceae	Claviceps	Claviceps purpurea	outgroup
GCA_018360905.1	Sordariomycetes	Hypocreales	Clavicipitaceae	Claviceps	Claviceps purpurea	outgroup
GCA_018360925.1	Sordariomycetes	Hypocreales	Clavicipitaceae	Claviceps	Claviceps purpurea	outgroup
GCA_018360935.1	Sordariomycetes	Hypocreales	Clavicipitaceae	Claviceps	Claviceps purpurea	outgroup
GCA_018360955.1	Sordariomycetes	Hypocreales	Clavicipitaceae	Claviceps	Claviceps purpurea	outgroup
GCA_018360975.1	Sordariomycetes	Hypocreales	Clavicipitaceae	Claviceps	Claviceps purpurea	outgroup
GCA_022275495.1	Sordariomycetes	Hypocreales	Clavicipitaceae	Claviceps	Claviceps purpurea	outgroup
GCA_022276165.1	Sordariomycetes	Hypocreales	Clavicipitaceae	Claviceps	Claviceps purpurea	outgroup
GCA_022276175.1	Sordariomycetes	Hypocreales	Clavicipitaceae	Claviceps	Claviceps purpurea	outgroup
GCA_022277755.1	Sordariomycetes	Hypocreales	Clavicipitaceae	Claviceps	Claviceps purpurea	outgroup
GCA_022278005.1	Sordariomycetes	Hypocreales	Clavicipitaceae	Claviceps	Claviceps purpurea	outgroup
GCA_022278315.1	Sordariomycetes	Hypocreales	Clavicipitaceae	Claviceps	Claviceps purpurea	outgroup
GCA_022278325.1	Sordariomycetes	Hypocreales	Clavicipitaceae	Claviceps	Claviceps purpurea	outgroup
GCA_022278435.1	Sordariomycetes	Hypocreales	Clavicipitaceae	Claviceps	Claviceps purpurea	outgroup
GCA_022280575.1	Sordariomycetes	Hypocreales	Clavicipitaceae	Claviceps	Claviceps purpurea	outgroup
GCA_022280885.1	Sordariomycetes	Hypocreales	Clavicipitaceae	Claviceps	Claviceps purpurea	outgroup
GCA_022280935.1	Sordariomycetes	Hypocreales	Clavicipitaceae	Claviceps	Claviceps purpurea	outgroup
GCA_022281405.1	Sordariomycetes	Hypocreales	Clavicipitaceae	Claviceps	Claviceps purpurea	outgroup
GCA_022281415.1	Sordariomycetes	Hypocreales	Clavicipitaceae	Claviceps	Claviceps purpurea	outgroup
GCA_022282795.1	Sordariomycetes	Hypocreales	Clavicipitaceae	Claviceps	Claviceps purpurea	outgroup
GCA_022283425.1	Sordariomycetes	Hypocreales	Clavicipitaceae	Claviceps	Claviceps purpurea	outgroup
GCA_022283695.1	Sordariomycetes	Hypocreales	Clavicipitaceae	Claviceps	Claviceps purpurea	outgroup
GCA_022284835.1	Sordariomycetes	Hypocreales	Clavicipitaceae	Claviceps	Claviceps purpurea	outgroup
GCA_022285405.1	Sordariomycetes	Hypocreales	Clavicipitaceae	Claviceps	Claviceps purpurea	outgroup
GCA_022287175.1	Sordariomycetes	Hypocreales	Clavicipitaceae	Claviceps	Claviceps purpurea	outgroup
GCA_022287665.1	Sordariomycetes	Hypocreales	Clavicipitaceae	Claviceps	Claviceps purpurea	outgroup
GCA_022287755.1	Sordariomycetes	Hypocreales	Clavicipitaceae	Claviceps	Claviceps purpurea	outgroup
GCA_022288595.1	Sordariomycetes	Hypocreales	Clavicipitaceae	Claviceps	Claviceps purpurea	outgroup
GCA_022288605.1	Sordariomycetes	Hypocreales	Clavicipitaceae	Claviceps	Claviceps purpurea	outgroup
GCA_022288665.1	Sordariomycetes	Hypocreales	Clavicipitaceae	Claviceps	Claviceps purpurea	outgroup
GCA_029405315.1	Sordariomycetes	Hypocreales	Clavicipitaceae	Claviceps	Claviceps purpurea	outgroup
GCA_029405325.1	Sordariomycetes	Hypocreales	Clavicipitaceae	Claviceps	Claviceps purpurea	outgroup
GCA_029405515.1	Sordariomycetes	Hypocreales	Clavicipitaceae	Claviceps	Claviceps purpurea	outgroup
GCA_023658615.1	Sordariomycetes	Hypocreales	Clavicipitaceae	Epichloe	Epichloe typhina	outgroup
GCA_009806305.1	Sordariomycetes	Diaporthales	Cryphonectriaceae	Cryphonectria	Cryphonectria parasitica	outgroup
GCA_014849195.1	Sordariomycetes	Diaporthales	Cryphonectriaceae	Cryphonectria	Cryphonectria parasitica	outgroup
GCA_014849235.1	Sordariomycetes	Diaporthales	Cryphonectriaceae	Cryphonectria	Cryphonectria parasitica	outgroup
GCA_014849245.1	Sordariomycetes	Diaporthales	Cryphonectriaceae	Cryphonectria	Cryphonectria parasitica	outgroup
GCA_014849285.1	Sordariomycetes	Diaporthales	Cryphonectriaceae	Cryphonectria	Cryphonectria parasitica	outgroup
GCA_014849295.1	Sordariomycetes	Diaporthales	Cryphonectriaceae	Cryphonectria	Cryphonectria parasitica	outgroup
GCA_014849305.1	Sordariomycetes	Diaporthales	Cryphonectriaceae	Cryphonectria	Cryphonectria parasitica	outgroup
GCA_014849345.1	Sordariomycetes	Diaporthales	Cryphonectriaceae	Cryphonectria	Cryphonectria parasitica	outgroup
GCA_014849385.1	Sordariomycetes	Diaporthales	Cryphonectriaceae	Cryphonectria	Cryphonectria parasitica	outgroup
GCA_014849395.1	Sordariomycetes	Diaporthales	Cryphonectriaceae	Cryphonectria	Cryphonectria parasitica	outgroup
GCA_014849415.1	Sordariomycetes	Diaporthales	Cryphonectriaceae	Cryphonectria	Cryphonectria parasitica	outgroup
GCA_014849555.1	Sordariomycetes	Diaporthales	Cryphonectriaceae	Cryphonectria	Cryphonectria parasitica	outgroup
GCA_014849585.1	Sordariomycetes	Diaporthales	Cryphonectriaceae	Cryphonectria	Cryphonectria parasitica	outgroup
GCA_014849605.1	Sordariomycetes	Diaporthales	Cryphonectriaceae	Cryphonectria	Cryphonectria parasitica	outgroup
GCA_014849635.1	Sordariomycetes	Diaporthales	Cryphonectriaceae	Cryphonectria	Cryphonectria parasitica	outgroup
GCA_014849655.1	Sordariomycetes	Diaporthales	Cryphonectriaceae	Cryphonectria	Cryphonectria parasitica	outgroup
GCA_014849665.1	Sordariomycetes	Diaporthales	Cryphonectriaceae	Cryphonectria	Cryphonectria parasitica	outgroup
GCA_014849675.1	Sordariomycetes	Diaporthales	Cryphonectriaceae	Cryphonectria	Cryphonectria parasitica	outgroup
GCA_014849715.1	Sordariomycetes	Diaporthales	Cryphonectriaceae	Cryphonectria	Cryphonectria parasitica	outgroup
GCA_014849745.1	Sordariomycetes	Diaporthales	Cryphonectriaceae	Cryphonectria	Cryphonectria parasitica	outgroup
GCA_014849765.1	Sordariomycetes	Diaporthales	Cryphonectriaceae	Cryphonectria	Cryphonectria parasitica	outgroup
GCA_014849805.1	Sordariomycetes	Diaporthales	Cryphonectriaceae	Cryphonectria	Cryphonectria parasitica	outgroup
GCA_014849815.1	Sordariomycetes	Diaporthales	Cryphonectriaceae	Cryphonectria	Cryphonectria parasitica	outgroup
GCA_014849855.1	Sordariomycetes	Diaporthales	Cryphonectriaceae	Cryphonectria	Cryphonectria parasitica	outgroup
GCA_014849905.1	Sordariomycetes	Diaporthales	Cryphonectriaceae	Cryphonectria	Cryphonectria parasitica	outgroup
GCA_014849915.1	Sordariomycetes	Diaporthales	Cryphonectriaceae	Cryphonectria	Cryphonectria parasitica	outgroup
GCA_014849935.1	Sordariomycetes	Diaporthales	Cryphonectriaceae	Cryphonectria	Cryphonectria parasitica	outgroup
GCA_014849945.1	Sordariomycetes	Diaporthales	Cryphonectriaceae	Cryphonectria	Cryphonectria parasitica	outgroup
GCA_014849965.1	Sordariomycetes	Diaporthales	Cryphonectriaceae	Cryphonectria	Cryphonectria parasitica	outgroup
GCA_014850005.1	Sordariomycetes	Diaporthales	Cryphonectriaceae	Cryphonectria	Cryphonectria parasitica	outgroup
GCA_014850035.1	Sordariomycetes	Diaporthales	Cryphonectriaceae	Cryphonectria	Cryphonectria parasitica	outgroup
GCA_014850065.1	Sordariomycetes	Diaporthales	Cryphonectriaceae	Cryphonectria	Cryphonectria parasitica	outgroup
GCA_014850075.1	Sordariomycetes	Diaporthales	Cryphonectriaceae	Cryphonectria	Cryphonectria parasitica	outgroup
GCA_014850095.1	Sordariomycetes	Diaporthales	Cryphonectriaceae	Cryphonectria	Cryphonectria parasitica	outgroup
GCA_014850105.1	Sordariomycetes	Diaporthales	Cryphonectriaceae	Cryphonectria	Cryphonectria parasitica	outgroup
GCA_014850145.1	Sordariomycetes	Diaporthales	Cryphonectriaceae	Cryphonectria	Cryphonectria parasitica	outgroup
GCA_014850165.1	Sordariomycetes	Diaporthales	Cryphonectriaceae	Cryphonectria	Cryphonectria parasitica	outgroup
GCA_014850175.1	Sordariomycetes	Diaporthales	Cryphonectriaceae	Cryphonectria	Cryphonectria parasitica	outgroup
GCA_014850185.1	Sordariomycetes	Diaporthales	Cryphonectriaceae	Cryphonectria	Cryphonectria parasitica	outgroup
GCA_014850205.1	Sordariomycetes	Diaporthales	Cryphonectriaceae	Cryphonectria	Cryphonectria parasitica	outgroup
GCA_014850235.1	Sordariomycetes	Diaporthales	Cryphonectriaceae	Cryphonectria	Cryphonectria parasitica	outgroup
GCA_014850265.1	Sordariomycetes	Diaporthales	Cryphonectriaceae	Cryphonectria	Cryphonectria parasitica	outgroup
GCA_014850275.1	Sordariomycetes	Diaporthales	Cryphonectriaceae	Cryphonectria	Cryphonectria parasitica	outgroup
GCA_014850295.1	Sordariomycetes	Diaporthales	Cryphonectriaceae	Cryphonectria	Cryphonectria parasitica	outgroup
GCA_014850305.1	Sordariomycetes	Diaporthales	Cryphonectriaceae	Cryphonectria	Cryphonectria parasitica	outgroup
GCA_014850365.1	Sordariomycetes	Diaporthales	Cryphonectriaceae	Cryphonectria	Cryphonectria parasitica	outgroup
GCA_014850375.1	Sordariomycetes	Diaporthales	Cryphonectriaceae	Cryphonectria	Cryphonectria parasitica	outgroup
GCA_014850395.1	Sordariomycetes	Diaporthales	Cryphonectriaceae	Cryphonectria	Cryphonectria parasitica	outgroup
GCA_014850415.1	Sordariomycetes	Diaporthales	Cryphonectriaceae	Cryphonectria	Cryphonectria parasitica	outgroup
GCA_014850425.1	Sordariomycetes	Diaporthales	Cryphonectriaceae	Cryphonectria	Cryphonectria parasitica	outgroup
GCA_014850445.1	Sordariomycetes	Diaporthales	Cryphonectriaceae	Cryphonectria	Cryphonectria parasitica	outgroup
GCA_014850485.1	Sordariomycetes	Diaporthales	Cryphonectriaceae	Cryphonectria	Cryphonectria parasitica	outgroup
GCA_014850505.1	Sordariomycetes	Diaporthales	Cryphonectriaceae	Cryphonectria	Cryphonectria parasitica	outgroup
GCA_014850545.1	Sordariomycetes	Diaporthales	Cryphonectriaceae	Cryphonectria	Cryphonectria parasitica	outgroup
GCA_014850585.1	Sordariomycetes	Diaporthales	Cryphonectriaceae	Cryphonectria	Cryphonectria parasitica	outgroup
GCA_014850595.1	Sordariomycetes	Diaporthales	Cryphonectriaceae	Cryphonectria	Cryphonectria parasitica	outgroup
GCA_014850605.1	Sordariomycetes	Diaporthales	Cryphonectriaceae	Cryphonectria	Cryphonectria parasitica	outgroup
GCA_014850625.1	Sordariomycetes	Diaporthales	Cryphonectriaceae	Cryphonectria	Cryphonectria parasitica	outgroup
GCA_014850675.1	Sordariomycetes	Diaporthales	Cryphonectriaceae	Cryphonectria	Cryphonectria parasitica	outgroup
GCA_014850695.1	Sordariomycetes	Diaporthales	Cryphonectriaceae	Cryphonectria	Cryphonectria parasitica	outgroup
GCA_014850705.1	Sordariomycetes	Diaporthales	Cryphonectriaceae	Cryphonectria	Cryphonectria parasitica	outgroup
GCA_014850715.1	Sordariomycetes	Diaporthales	Cryphonectriaceae	Cryphonectria	Cryphonectria parasitica	outgroup
GCA_014850725.1	Sordariomycetes	Diaporthales	Cryphonectriaceae	Cryphonectria	Cryphonectria parasitica	outgroup
GCA_014850755.1	Sordariomycetes	Diaporthales	Cryphonectriaceae	Cryphonectria	Cryphonectria parasitica	outgroup
GCA_014850795.1	Sordariomycetes	Diaporthales	Cryphonectriaceae	Cryphonectria	Cryphonectria parasitica	outgroup
GCA_014850805.1	Sordariomycetes	Diaporthales	Cryphonectriaceae	Cryphonectria	Cryphonectria parasitica	outgroup
GCA_014850825.1	Sordariomycetes	Diaporthales	Cryphonectriaceae	Cryphonectria	Cryphonectria parasitica	outgroup
GCA_014850845.1	Sordariomycetes	Diaporthales	Cryphonectriaceae	Cryphonectria	Cryphonectria parasitica	outgroup
GCA_014850875.1	Sordariomycetes	Diaporthales	Cryphonectriaceae	Cryphonectria	Cryphonectria parasitica	outgroup
GCA_014850885.1	Sordariomycetes	Diaporthales	Cryphonectriaceae	Cryphonectria	Cryphonectria parasitica	outgroup
GCA_014850895.1	Sordariomycetes	Diaporthales	Cryphonectriaceae	Cryphonectria	Cryphonectria parasitica	outgroup
GCA_014850905.1	Sordariomycetes	Diaporthales	Cryphonectriaceae	Cryphonectria	Cryphonectria parasitica	outgroup
GCA_014850965.1	Sordariomycetes	Diaporthales	Cryphonectriaceae	Cryphonectria	Cryphonectria parasitica	outgroup
GCA_014850995.1	Sordariomycetes	Diaporthales	Cryphonectriaceae	Cryphonectria	Cryphonectria parasitica	outgroup
GCA_014851005.1	Sordariomycetes	Diaporthales	Cryphonectriaceae	Cryphonectria	Cryphonectria parasitica	outgroup
GCA_014851035.1	Sordariomycetes	Diaporthales	Cryphonectriaceae	Cryphonectria	Cryphonectria parasitica	outgroup
GCA_014851075.1	Sordariomycetes	Diaporthales	Cryphonectriaceae	Cryphonectria	Cryphonectria parasitica	outgroup
GCA_014851085.1	Sordariomycetes	Diaporthales	Cryphonectriaceae	Cryphonectria	Cryphonectria parasitica	outgroup
GCA_014851095.1	Sordariomycetes	Diaporthales	Cryphonectriaceae	Cryphonectria	Cryphonectria parasitica	outgroup
GCA_014851135.1	Sordariomycetes	Diaporthales	Cryphonectriaceae	Cryphonectria	Cryphonectria parasitica	outgroup
GCA_014851155.1	Sordariomycetes	Diaporthales	Cryphonectriaceae	Cryphonectria	Cryphonectria parasitica	outgroup
GCA_014851185.1	Sordariomycetes	Diaporthales	Cryphonectriaceae	Cryphonectria	Cryphonectria parasitica	outgroup
GCA_014851205.1	Sordariomycetes	Diaporthales	Cryphonectriaceae	Cryphonectria	Cryphonectria parasitica	outgroup
GCA_014851215.1	Sordariomycetes	Diaporthales	Cryphonectriaceae	Cryphonectria	Cryphonectria parasitica	outgroup
GCA_014851245.1	Sordariomycetes	Diaporthales	Cryphonectriaceae	Cryphonectria	Cryphonectria parasitica	outgroup
GCA_014851255.1	Sordariomycetes	Diaporthales	Cryphonectriaceae	Cryphonectria	Cryphonectria parasitica	outgroup
GCA_014851265.1	Sordariomycetes	Diaporthales	Cryphonectriaceae	Cryphonectria	Cryphonectria parasitica	outgroup
GCA_014851345.1	Sordariomycetes	Diaporthales	Cryphonectriaceae	Cryphonectria	Cryphonectria parasitica	outgroup
GCA_014851355.1	Sordariomycetes	Diaporthales	Cryphonectriaceae	Cryphonectria	Cryphonectria parasitica	outgroup
GCA_014851385.1	Sordariomycetes	Diaporthales	Cryphonectriaceae	Cryphonectria	Cryphonectria parasitica	outgroup
GCA_014858425.1	Sordariomycetes	Diaporthales	Cryphonectriaceae	Cryphonectria	Cryphonectria parasitica	outgroup
GCA_018104285.1	Sordariomycetes	Diaporthales	Cryphonectriaceae	Cryphonectria	Cryphonectria parasitica	outgroup
GCA_001023035.1	Sordariomycetes	Hypocreales	Nectriaceae	Fusarium	Fusarium fujikuroi	outgroup
GCA_001023045.1	Sordariomycetes	Hypocreales	Nectriaceae	Fusarium	Fusarium fujikuroi	outgroup
GCA_001023065.1	Sordariomycetes	Hypocreales	Nectriaceae	Fusarium	Fusarium fujikuroi	outgroup
GCA_002196585.2	Sordariomycetes	Hypocreales	Nectriaceae	Fusarium	Fusarium fujikuroi	outgroup
GCA_002864135.1	Sordariomycetes	Hypocreales	Nectriaceae	Fusarium	Fusarium fujikuroi	outgroup
GCA_009663055.1	Sordariomycetes	Hypocreales	Nectriaceae	Fusarium	Fusarium fujikuroi	outgroup
GCA_009663095.1	Sordariomycetes	Hypocreales	Nectriaceae	Fusarium	Fusarium fujikuroi	outgroup
GCA_009663115.1	Sordariomycetes	Hypocreales	Nectriaceae	Fusarium	Fusarium fujikuroi	outgroup
GCA_009800985.1	Sordariomycetes	Hypocreales	Nectriaceae	Fusarium	Fusarium fujikuroi	outgroup
GCA_013759025.1	Sordariomycetes	Hypocreales	Nectriaceae	Fusarium	Fusarium fujikuroi	outgroup
GCA_900096505.1	Sordariomycetes	Hypocreales	Nectriaceae	Fusarium	Fusarium fujikuroi	outgroup
GCA_900096605.1	Sordariomycetes	Hypocreales	Nectriaceae	Fusarium	Fusarium fujikuroi	outgroup
GCA_900096615.1	Sordariomycetes	Hypocreales	Nectriaceae	Fusarium	Fusarium fujikuroi	outgroup
GCA_900096625.1	Sordariomycetes	Hypocreales	Nectriaceae	Fusarium	Fusarium fujikuroi	outgroup
GCA_900096635.1	Sordariomycetes	Hypocreales	Nectriaceae	Fusarium	Fusarium fujikuroi	outgroup
GCA_900096645.1	Sordariomycetes	Hypocreales	Nectriaceae	Fusarium	Fusarium fujikuroi	outgroup
GCA_900096685.1	Sordariomycetes	Hypocreales	Nectriaceae	Fusarium	Fusarium fujikuroi	outgroup
GCA_900096705.1	Sordariomycetes	Hypocreales	Nectriaceae	Fusarium	Fusarium fujikuroi	outgroup
GCA_901677955.1	Sordariomycetes	Hypocreales	Nectriaceae	Fusarium	Fusarium fujikuroi	outgroup
GCA_901677965.1	Sordariomycetes	Hypocreales	Nectriaceae	Fusarium	Fusarium fujikuroi	outgroup
GCA_902702945.1	Sordariomycetes	Hypocreales	Nectriaceae	Fusarium	Fusarium fujikuroi	outgroup
GCA_001567575.1	Sordariomycetes	Hypocreales	Nectriaceae	Fusarium	Fusarium sambucinum	outgroup
GCA_014899025.1	Sordariomycetes	Hypocreales	Nectriaceae	Fusarium	Fusarium sambucinum	outgroup
GCA_011799845.1	Sordariomycetes	Hypocreales	Hypocreaceae	Hypomyces	Hypomyces rosellus	outgroup
GCA_000786625.1	Sordariomycetes	Sordariales	Sordariaceae	Neurospora	Neurospora crassa	outgroup
GCA_007478085.1	Sordariomycetes	Sordariales	Sordariaceae	Neurospora	Neurospora crassa	outgroup
GCA_033458375.1	Sordariomycetes	Sordariales	Sordariaceae	Neurospora	Neurospora crassa	outgroup
GCA_958302945.1	Sordariomycetes	Sordariales	Sordariaceae	Neurospora	Neurospora crassa	outgroup
GCA_958401115.1	Sordariomycetes	Sordariales	Sordariaceae	Neurospora	Neurospora crassa	outgroup
GCA_958401195.1	Sordariomycetes	Sordariales	Sordariaceae	Neurospora	Neurospora crassa	outgroup
GCA_958432465.1	Sordariomycetes	Sordariales	Sordariaceae	Neurospora	Neurospora crassa	outgroup
GCA_034768155.1	Sordariomycetes	Sordariales	Sordariaceae	Neurospora	Neurospora intermedia	outgroup
GCA_034768195.1	Sordariomycetes	Sordariales	Sordariaceae	Neurospora	Neurospora intermedia	outgroup
GCA_034768225.1	Sordariomycetes	Sordariales	Sordariaceae	Neurospora	Neurospora intermedia	outgroup
GCA_034768245.1	Sordariomycetes	Sordariales	Sordariaceae	Neurospora	Neurospora intermedia	outgroup
GCA_034768255.1	Sordariomycetes	Sordariales	Sordariaceae	Neurospora	Neurospora intermedia	outgroup
GCA_034768325.1	Sordariomycetes	Sordariales	Sordariaceae	Neurospora	Neurospora intermedia	outgroup
GCA_034769665.1	Sordariomycetes	Sordariales	Sordariaceae	Neurospora	Neurospora intermedia	outgroup
GCA_037102815.1	Sordariomycetes	Sordariales	Sordariaceae	Neurospora	Neurospora intermedia	outgroup
GCA_040412205.1	Sordariomycetes	Sordariales	Sordariaceae	Neurospora	Neurospora intermedia	outgroup
GCA_008692325.1	Sordariomycetes	Sordariales	Sordariaceae	Sordaria	Sordaria macrospora	outgroup
GCA_033870435.1	Sordariomycetes	Sordariales	Sordariaceae	Sordaria	Sordaria macrospora	outgroup
GCF_033870435.1	Sordariomycetes	Sordariales	Sordariaceae	Sordaria	Sordaria macrospora	outgroup
GCA_009914735.1	Sordariomycetes	Microascales	Ceratocystidaceae	Ceratocystis	Ceratocystis fimbriata	outgroup
GCA_012652265.1	Sordariomycetes	Microascales	Ceratocystidaceae	Ceratocystis	Ceratocystis fimbriata	outgroup
GCA_017160715.1	Sordariomycetes	Microascales	Ceratocystidaceae	Ceratocystis	Ceratocystis fimbriata	outgroup
GCA_023525945.1	Sordariomycetes	Microascales	Ceratocystidaceae	Ceratocystis	Ceratocystis fimbriata	outgroup
GCA_032173455.1	Sordariomycetes	Microascales	Ceratocystidaceae	Ceratocystis	Ceratocystis fimbriata	outgroup
GCA_033035045.1	Sordariomycetes	Microascales	Ceratocystidaceae	Ceratocystis	Ceratocystis fimbriata	outgroup
GCA_038406785.1	Sordariomycetes	Microascales	Ceratocystidaceae	Ceratocystis	Ceratocystis fimbriata	outgroup
GCA_019925495.1	Sordariomycetes	Ophiostomatales	Ophiostomataceae	Ophiostoma	Ophiostoma fasciatum	outgroup
GCA_002917055.1	Sordariomycetes	Ophiostomatales	Ophiostomataceae	Ophiostoma	Ophiostoma ips	outgroup
GCA_019925475.1	Sordariomycetes	Ophiostomatales	Ophiostomataceae	Ophiostoma	Ophiostoma ips	outgroup
GCA_029299085.1	Sordariomycetes	Ophiostomatales	Ophiostomataceae	Ophiostoma	Ophiostoma ips	outgroup
GCA_029298715.1	Sordariomycetes	Ophiostomatales	Ophiostomataceae	Ophiostoma	Ophiostoma ulmi	outgroup
GCA_019022465.1	Leotiomycetes	Helotiales	Sclerotiniaceae	Sclerotinia	Sclerotinia sclerotiorum	outgroup
GCA_025389095.1	Leotiomycetes	Helotiales	Sclerotiniaceae	Sclerotinia	Sclerotinia sclerotiorum	outgroup
GCA_025594185.1	Leotiomycetes	Helotiales	Sclerotiniaceae	Sclerotinia	Sclerotinia sclerotiorum	outgroup
GCA_039834425.1	Leotiomycetes	Helotiales	Sclerotiniaceae	Sclerotinia	Sclerotinia sclerotiorum	outgroup
GCA_039834435.1	Leotiomycetes	Helotiales	Sclerotiniaceae	Sclerotinia	Sclerotinia sclerotiorum	outgroup
GCA_039834445.1	Leotiomycetes	Helotiales	Sclerotiniaceae	Sclerotinia	Sclerotinia sclerotiorum	outgroup
GCA_039834455.1	Leotiomycetes	Helotiales	Sclerotiniaceae	Sclerotinia	Sclerotinia sclerotiorum	outgroup
GCA_039834465.1	Leotiomycetes	Helotiales	Sclerotiniaceae	Sclerotinia	Sclerotinia sclerotiorum	outgroup
GCA_039834475.1	Leotiomycetes	Helotiales	Sclerotiniaceae	Sclerotinia	Sclerotinia sclerotiorum	outgroup
GCA_039834485.1	Leotiomycetes	Helotiales	Sclerotiniaceae	Sclerotinia	Sclerotinia sclerotiorum	outgroup
GCA_039834495.1	Leotiomycetes	Helotiales	Sclerotiniaceae	Sclerotinia	Sclerotinia sclerotiorum	outgroup
GCA_039834505.1	Leotiomycetes	Helotiales	Sclerotiniaceae	Sclerotinia	Sclerotinia sclerotiorum	outgroup
GCA_039834515.1	Leotiomycetes	Helotiales	Sclerotiniaceae	Sclerotinia	Sclerotinia sclerotiorum	outgroup
GCA_039834535.1	Leotiomycetes	Helotiales	Sclerotiniaceae	Sclerotinia	Sclerotinia sclerotiorum	outgroup
GCA_039834545.1	Leotiomycetes	Helotiales	Sclerotiniaceae	Sclerotinia	Sclerotinia sclerotiorum	outgroup
GCA_039834555.1	Leotiomycetes	Helotiales	Sclerotiniaceae	Sclerotinia	Sclerotinia sclerotiorum	outgroup
GCA_039834565.1	Leotiomycetes	Helotiales	Sclerotiniaceae	Sclerotinia	Sclerotinia sclerotiorum	outgroup
GCA_039834585.1	Leotiomycetes	Helotiales	Sclerotiniaceae	Sclerotinia	Sclerotinia sclerotiorum	outgroup
GCA_039834605.1	Leotiomycetes	Helotiales	Sclerotiniaceae	Sclerotinia	Sclerotinia sclerotiorum	outgroup
GCA_039834615.1	Leotiomycetes	Helotiales	Sclerotiniaceae	Sclerotinia	Sclerotinia sclerotiorum	outgroup
GCA_039834625.1	Leotiomycetes	Helotiales	Sclerotiniaceae	Sclerotinia	Sclerotinia sclerotiorum	outgroup
GCA_039834635.1	Leotiomycetes	Helotiales	Sclerotiniaceae	Sclerotinia	Sclerotinia sclerotiorum	outgroup
GCA_039834685.1	Leotiomycetes	Helotiales	Sclerotiniaceae	Sclerotinia	Sclerotinia sclerotiorum	outgroup
GCA_039836405.1	Leotiomycetes	Helotiales	Sclerotiniaceae	Sclerotinia	Sclerotinia sclerotiorum	outgroup
GCA_039838925.1	Leotiomycetes	Helotiales	Sclerotiniaceae	Sclerotinia	Sclerotinia sclerotiorum	outgroup
GCA_039841415.1	Leotiomycetes	Helotiales	Sclerotiniaceae	Sclerotinia	Sclerotinia sclerotiorum	outgroup
GCA_039931285.1	Leotiomycetes	Helotiales	Sclerotiniaceae	Sclerotinia	Sclerotinia sclerotiorum	outgroup
GCA_008079325.1	Pezizomycetes	Pezizales	Morchellaceae	Morchella	Morchella conica	outgroup
GCA_001630375.1	Dothideomycetes	Pleosporales	Didymellaceae	Ascochyta	Ascochyta rabiei	outgroup
GCA_004011695.2	Dothideomycetes	Pleosporales	Didymellaceae	Ascochyta	Ascochyta rabiei	outgroup
GCA_011037155.1	Dothideomycetes	Pleosporales	Didymellaceae	Ascochyta	Ascochyta rabiei	outgroup
GCF_004011695.2	Dothideomycetes	Pleosporales	Didymellaceae	Ascochyta	Ascochyta rabiei	outgroup
GCA_030867225.1	Sordariomycetes	Glomerellales	Glomerellaceae	Colletotrichum	Colletotrichum caudatum	ingroup
GCA_002814275.1	Sordariomycetes	Glomerellales	Glomerellaceae	Colletotrichum	Colletotrichum musae	ingroup
GCA_027406025.1	Sordariomycetes	Glomerellales	Glomerellaceae	Colletotrichum	Colletotrichum musae	ingroup
GCA_004367215.1	Sordariomycetes	Glomerellales	Glomerellaceae	Colletotrichum	Colletotrichum trifolii	ingroup
GCA_002632455.2	Sordariomycetes	Glomerellales	Glomerellaceae	Colletotrichum	Colletotrichum truncatum	ingroup
GCA_008131165.1	Sordariomycetes	Glomerellales	Glomerellaceae	Colletotrichum	Colletotrichum truncatum	ingroup
GCA_011947275.1	Sordariomycetes	Glomerellales	Glomerellaceae	Colletotrichum	Colletotrichum truncatum	ingroup
GCA_014235925.1	Sordariomycetes	Glomerellales	Glomerellaceae	Colletotrichum	Colletotrichum truncatum	ingroup
GCA_014235925.2	Sordariomycetes	Glomerellales	Glomerellaceae	Colletotrichum	Colletotrichum truncatum	ingroup
GCA_031008025.1	Sordariomycetes	Glomerellales	Glomerellaceae	Colletotrichum	Colletotrichum truncatum	ingroup
GCF_014235925.1	Sordariomycetes	Glomerellales	Glomerellaceae	Colletotrichum	Colletotrichum truncatum	ingroup
GCA_001660795.1	Dothideomycetes	Capnodiales	Capnodiaceae	Leptoxyphium	Leptoxyphium fumago	outgroup
GCA_020509005.2	Dothideomycetes	Mycosphaerellales	Mycosphaerellaceae	Fulvia	Fulvia fulva	outgroup
GCA_034769625.1	Dothideomycetes	Mycosphaerellales	Mycosphaerellaceae	Fulvia	Fulvia fulva	outgroup
GCA_035196885.1	Dothideomycetes	Mycosphaerellales	Mycosphaerellaceae	Fulvia	Fulvia fulva	outgroup
GCA_035196915.1	Dothideomycetes	Mycosphaerellales	Mycosphaerellaceae	Fulvia	Fulvia fulva	outgroup
GCA_040114255.1	Dothideomycetes	Mycosphaerellales	Mycosphaerellaceae	Fulvia	Fulvia fulva	outgroup
GCA_040114275.1	Dothideomycetes	Mycosphaerellales	Mycosphaerellaceae	Fulvia	Fulvia fulva	outgroup
GCA_040114315.1	Dothideomycetes	Mycosphaerellales	Mycosphaerellaceae	Fulvia	Fulvia fulva	outgroup
GCA_040114335.1	Dothideomycetes	Mycosphaerellales	Mycosphaerellaceae	Fulvia	Fulvia fulva	outgroup
GCA_040114355.1	Dothideomycetes	Mycosphaerellales	Mycosphaerellaceae	Fulvia	Fulvia fulva	outgroup
GCA_040114375.1	Dothideomycetes	Mycosphaerellales	Mycosphaerellaceae	Fulvia	Fulvia fulva	outgroup
GCA_040114395.1	Dothideomycetes	Mycosphaerellales	Mycosphaerellaceae	Fulvia	Fulvia fulva	outgroup
GCA_040114415.1	Dothideomycetes	Mycosphaerellales	Mycosphaerellaceae	Fulvia	Fulvia fulva	outgroup
GCA_040114575.1	Dothideomycetes	Mycosphaerellales	Mycosphaerellaceae	Fulvia	Fulvia fulva	outgroup
GCA_040114595.1	Dothideomycetes	Mycosphaerellales	Mycosphaerellaceae	Fulvia	Fulvia fulva	outgroup
GCA_040114665.1	Dothideomycetes	Mycosphaerellales	Mycosphaerellaceae	Fulvia	Fulvia fulva	outgroup
GCF_020509005.1	Dothideomycetes	Mycosphaerellales	Mycosphaerellaceae	Fulvia	Fulvia fulva	outgroup
GCA_004115165.2	Eurotiomycetes	Onygenales	Onygenaceae	Coccidioides	Coccidioides immitis	outgroup
GCA_005212705.1	Dothideomycetes	Pleosporales	Pleosporaceae	Curvularia	Curvularia lunata	outgroup
GCA_000733055.2	Sordariomycetes	Hypocreales	Nectriaceae	Fusarium	Fusarium oxysporum	outgroup
GCA_001703125.1	Sordariomycetes	Hypocreales	Nectriaceae	Fusarium	Fusarium oxysporum	outgroup
GCA_001931975.2	Sordariomycetes	Hypocreales	Nectriaceae	Fusarium	Fusarium oxysporum	outgroup
GCA_002233935.2	Sordariomycetes	Hypocreales	Nectriaceae	Fusarium	Fusarium oxysporum	outgroup
GCA_002233955.2	Sordariomycetes	Hypocreales	Nectriaceae	Fusarium	Fusarium oxysporum	outgroup
GCA_002233985.2	Sordariomycetes	Hypocreales	Nectriaceae	Fusarium	Fusarium oxysporum	outgroup
GCA_002233995.2	Sordariomycetes	Hypocreales	Nectriaceae	Fusarium	Fusarium oxysporum	outgroup
GCA_002894245.1	Sordariomycetes	Hypocreales	Nectriaceae	Fusarium	Fusarium oxysporum	outgroup
GCA_003025205.1	Sordariomycetes	Hypocreales	Nectriaceae	Fusarium	Fusarium oxysporum	outgroup
GCA_003025235.1	Sordariomycetes	Hypocreales	Nectriaceae	Fusarium	Fusarium oxysporum	outgroup
GCA_003615115.1	Sordariomycetes	Hypocreales	Nectriaceae	Fusarium	Fusarium oxysporum	outgroup
GCA_003615155.1	Sordariomycetes	Hypocreales	Nectriaceae	Fusarium	Fusarium oxysporum	outgroup
GCA_003615165.1	Sordariomycetes	Hypocreales	Nectriaceae	Fusarium	Fusarium oxysporum	outgroup
GCA_003615185.1	Sordariomycetes	Hypocreales	Nectriaceae	Fusarium	Fusarium oxysporum	outgroup
GCA_003704975.1	Sordariomycetes	Hypocreales	Nectriaceae	Fusarium	Fusarium oxysporum	outgroup
GCA_003705035.1	Sordariomycetes	Hypocreales	Nectriaceae	Fusarium	Fusarium oxysporum	outgroup
GCA_003705045.1	Sordariomycetes	Hypocreales	Nectriaceae	Fusarium	Fusarium oxysporum	outgroup
GCA_003709395.1	Sordariomycetes	Hypocreales	Nectriaceae	Fusarium	Fusarium oxysporum	outgroup
GCA_004291455.1	Sordariomycetes	Hypocreales	Nectriaceae	Fusarium	Fusarium oxysporum	outgroup
GCA_004292535.1	Sordariomycetes	Hypocreales	Nectriaceae	Fusarium	Fusarium oxysporum	outgroup
GCA_009297365.1	Sordariomycetes	Hypocreales	Nectriaceae	Fusarium	Fusarium oxysporum	outgroup
GCA_009297385.1	Sordariomycetes	Hypocreales	Nectriaceae	Fusarium	Fusarium oxysporum	outgroup
GCA_009297405.1	Sordariomycetes	Hypocreales	Nectriaceae	Fusarium	Fusarium oxysporum	outgroup
GCA_009297425.1	Sordariomycetes	Hypocreales	Nectriaceae	Fusarium	Fusarium oxysporum	outgroup
GCA_009297445.1	Sordariomycetes	Hypocreales	Nectriaceae	Fusarium	Fusarium oxysporum	outgroup
GCA_009297465.1	Sordariomycetes	Hypocreales	Nectriaceae	Fusarium	Fusarium oxysporum	outgroup
GCA_009297485.1	Sordariomycetes	Hypocreales	Nectriaceae	Fusarium	Fusarium oxysporum	outgroup
GCA_009297495.1	Sordariomycetes	Hypocreales	Nectriaceae	Fusarium	Fusarium oxysporum	outgroup
GCA_009297505.1	Sordariomycetes	Hypocreales	Nectriaceae	Fusarium	Fusarium oxysporum	outgroup
GCA_009297515.1	Sordariomycetes	Hypocreales	Nectriaceae	Fusarium	Fusarium oxysporum	outgroup
GCA_009297555.1	Sordariomycetes	Hypocreales	Nectriaceae	Fusarium	Fusarium oxysporum	outgroup
GCA_009297575.1	Sordariomycetes	Hypocreales	Nectriaceae	Fusarium	Fusarium oxysporum	outgroup
GCA_009297605.1	Sordariomycetes	Hypocreales	Nectriaceae	Fusarium	Fusarium oxysporum	outgroup
GCA_009297625.1	Sordariomycetes	Hypocreales	Nectriaceae	Fusarium	Fusarium oxysporum	outgroup
GCA_009297635.1	Sordariomycetes	Hypocreales	Nectriaceae	Fusarium	Fusarium oxysporum	outgroup
GCA_009297655.1	Sordariomycetes	Hypocreales	Nectriaceae	Fusarium	Fusarium oxysporum	outgroup
GCA_009297675.1	Sordariomycetes	Hypocreales	Nectriaceae	Fusarium	Fusarium oxysporum	outgroup
GCA_009297695.1	Sordariomycetes	Hypocreales	Nectriaceae	Fusarium	Fusarium oxysporum	outgroup
GCA_009297715.1	Sordariomycetes	Hypocreales	Nectriaceae	Fusarium	Fusarium oxysporum	outgroup
GCA_009297725.1	Sordariomycetes	Hypocreales	Nectriaceae	Fusarium	Fusarium oxysporum	outgroup
GCA_009297735.1	Sordariomycetes	Hypocreales	Nectriaceae	Fusarium	Fusarium oxysporum	outgroup
GCA_009297755.1	Sordariomycetes	Hypocreales	Nectriaceae	Fusarium	Fusarium oxysporum	outgroup
GCA_009297785.1	Sordariomycetes	Hypocreales	Nectriaceae	Fusarium	Fusarium oxysporum	outgroup
GCA_009297825.1	Sordariomycetes	Hypocreales	Nectriaceae	Fusarium	Fusarium oxysporum	outgroup
GCA_009297835.1	Sordariomycetes	Hypocreales	Nectriaceae	Fusarium	Fusarium oxysporum	outgroup
GCA_009297855.1	Sordariomycetes	Hypocreales	Nectriaceae	Fusarium	Fusarium oxysporum	outgroup
GCA_009297885.1	Sordariomycetes	Hypocreales	Nectriaceae	Fusarium	Fusarium oxysporum	outgroup
GCA_009297915.1	Sordariomycetes	Hypocreales	Nectriaceae	Fusarium	Fusarium oxysporum	outgroup
GCA_009297925.1	Sordariomycetes	Hypocreales	Nectriaceae	Fusarium	Fusarium oxysporum	outgroup
GCA_009297935.1	Sordariomycetes	Hypocreales	Nectriaceae	Fusarium	Fusarium oxysporum	outgroup
GCA_009297945.1	Sordariomycetes	Hypocreales	Nectriaceae	Fusarium	Fusarium oxysporum	outgroup
GCA_009297985.1	Sordariomycetes	Hypocreales	Nectriaceae	Fusarium	Fusarium oxysporum	outgroup
GCA_009297995.1	Sordariomycetes	Hypocreales	Nectriaceae	Fusarium	Fusarium oxysporum	outgroup
GCA_009298035.1	Sordariomycetes	Hypocreales	Nectriaceae	Fusarium	Fusarium oxysporum	outgroup
GCA_009298045.1	Sordariomycetes	Hypocreales	Nectriaceae	Fusarium	Fusarium oxysporum	outgroup
GCA_009298065.1	Sordariomycetes	Hypocreales	Nectriaceae	Fusarium	Fusarium oxysporum	outgroup
GCA_009298075.1	Sordariomycetes	Hypocreales	Nectriaceae	Fusarium	Fusarium oxysporum	outgroup
GCA_009298085.1	Sordariomycetes	Hypocreales	Nectriaceae	Fusarium	Fusarium oxysporum	outgroup
GCA_009298125.1	Sordariomycetes	Hypocreales	Nectriaceae	Fusarium	Fusarium oxysporum	outgroup
GCA_009298145.1	Sordariomycetes	Hypocreales	Nectriaceae	Fusarium	Fusarium oxysporum	outgroup
GCA_009298175.1	Sordariomycetes	Hypocreales	Nectriaceae	Fusarium	Fusarium oxysporum	outgroup
GCA_009298195.1	Sordariomycetes	Hypocreales	Nectriaceae	Fusarium	Fusarium oxysporum	outgroup
GCA_009298205.1	Sordariomycetes	Hypocreales	Nectriaceae	Fusarium	Fusarium oxysporum	outgroup
GCA_009298235.1	Sordariomycetes	Hypocreales	Nectriaceae	Fusarium	Fusarium oxysporum	outgroup
GCA_009298245.1	Sordariomycetes	Hypocreales	Nectriaceae	Fusarium	Fusarium oxysporum	outgroup
GCA_009298275.1	Sordariomycetes	Hypocreales	Nectriaceae	Fusarium	Fusarium oxysporum	outgroup
GCA_009298285.1	Sordariomycetes	Hypocreales	Nectriaceae	Fusarium	Fusarium oxysporum	outgroup
GCA_009298295.1	Sordariomycetes	Hypocreales	Nectriaceae	Fusarium	Fusarium oxysporum	outgroup
GCA_009298305.1	Sordariomycetes	Hypocreales	Nectriaceae	Fusarium	Fusarium oxysporum	outgroup
GCA_009298315.1	Sordariomycetes	Hypocreales	Nectriaceae	Fusarium	Fusarium oxysporum	outgroup
GCA_009298335.1	Sordariomycetes	Hypocreales	Nectriaceae	Fusarium	Fusarium oxysporum	outgroup
GCA_009298395.1	Sordariomycetes	Hypocreales	Nectriaceae	Fusarium	Fusarium oxysporum	outgroup
GCA_009298405.1	Sordariomycetes	Hypocreales	Nectriaceae	Fusarium	Fusarium oxysporum	outgroup
GCA_009298435.1	Sordariomycetes	Hypocreales	Nectriaceae	Fusarium	Fusarium oxysporum	outgroup
GCA_009298455.1	Sordariomycetes	Hypocreales	Nectriaceae	Fusarium	Fusarium oxysporum	outgroup
GCA_009298465.1	Sordariomycetes	Hypocreales	Nectriaceae	Fusarium	Fusarium oxysporum	outgroup
GCA_009298475.1	Sordariomycetes	Hypocreales	Nectriaceae	Fusarium	Fusarium oxysporum	outgroup
GCA_009298495.1	Sordariomycetes	Hypocreales	Nectriaceae	Fusarium	Fusarium oxysporum	outgroup
GCA_009298505.1	Sordariomycetes	Hypocreales	Nectriaceae	Fusarium	Fusarium oxysporum	outgroup
GCA_009298515.1	Sordariomycetes	Hypocreales	Nectriaceae	Fusarium	Fusarium oxysporum	outgroup
GCA_009298545.1	Sordariomycetes	Hypocreales	Nectriaceae	Fusarium	Fusarium oxysporum	outgroup
GCA_009298555.1	Sordariomycetes	Hypocreales	Nectriaceae	Fusarium	Fusarium oxysporum	outgroup
GCA_009298615.1	Sordariomycetes	Hypocreales	Nectriaceae	Fusarium	Fusarium oxysporum	outgroup
GCA_009298635.1	Sordariomycetes	Hypocreales	Nectriaceae	Fusarium	Fusarium oxysporum	outgroup
GCA_009298645.1	Sordariomycetes	Hypocreales	Nectriaceae	Fusarium	Fusarium oxysporum	outgroup
GCA_009298655.1	Sordariomycetes	Hypocreales	Nectriaceae	Fusarium	Fusarium oxysporum	outgroup
GCA_009298675.1	Sordariomycetes	Hypocreales	Nectriaceae	Fusarium	Fusarium oxysporum	outgroup
GCA_009298685.1	Sordariomycetes	Hypocreales	Nectriaceae	Fusarium	Fusarium oxysporum	outgroup
GCA_009298705.1	Sordariomycetes	Hypocreales	Nectriaceae	Fusarium	Fusarium oxysporum	outgroup
GCA_009298715.1	Sordariomycetes	Hypocreales	Nectriaceae	Fusarium	Fusarium oxysporum	outgroup
GCA_009298745.1	Sordariomycetes	Hypocreales	Nectriaceae	Fusarium	Fusarium oxysporum	outgroup
GCA_009298755.1	Sordariomycetes	Hypocreales	Nectriaceae	Fusarium	Fusarium oxysporum	outgroup
GCA_009298805.1	Sordariomycetes	Hypocreales	Nectriaceae	Fusarium	Fusarium oxysporum	outgroup
GCA_009298825.1	Sordariomycetes	Hypocreales	Nectriaceae	Fusarium	Fusarium oxysporum	outgroup
GCA_009298845.1	Sordariomycetes	Hypocreales	Nectriaceae	Fusarium	Fusarium oxysporum	outgroup
GCA_009298855.1	Sordariomycetes	Hypocreales	Nectriaceae	Fusarium	Fusarium oxysporum	outgroup
GCA_009298875.1	Sordariomycetes	Hypocreales	Nectriaceae	Fusarium	Fusarium oxysporum	outgroup
GCA_009298915.1	Sordariomycetes	Hypocreales	Nectriaceae	Fusarium	Fusarium oxysporum	outgroup
GCA_009298925.1	Sordariomycetes	Hypocreales	Nectriaceae	Fusarium	Fusarium oxysporum	outgroup
GCA_009298935.1	Sordariomycetes	Hypocreales	Nectriaceae	Fusarium	Fusarium oxysporum	outgroup
GCA_009298945.1	Sordariomycetes	Hypocreales	Nectriaceae	Fusarium	Fusarium oxysporum	outgroup
GCA_009298955.1	Sordariomycetes	Hypocreales	Nectriaceae	Fusarium	Fusarium oxysporum	outgroup
GCA_009298985.1	Sordariomycetes	Hypocreales	Nectriaceae	Fusarium	Fusarium oxysporum	outgroup
GCA_009299005.1	Sordariomycetes	Hypocreales	Nectriaceae	Fusarium	Fusarium oxysporum	outgroup
GCA_009299025.1	Sordariomycetes	Hypocreales	Nectriaceae	Fusarium	Fusarium oxysporum	outgroup
GCA_009299045.1	Sordariomycetes	Hypocreales	Nectriaceae	Fusarium	Fusarium oxysporum	outgroup
GCA_009299075.1	Sordariomycetes	Hypocreales	Nectriaceae	Fusarium	Fusarium oxysporum	outgroup
GCA_009299095.1	Sordariomycetes	Hypocreales	Nectriaceae	Fusarium	Fusarium oxysporum	outgroup
GCA_009299115.1	Sordariomycetes	Hypocreales	Nectriaceae	Fusarium	Fusarium oxysporum	outgroup
GCA_009299125.1	Sordariomycetes	Hypocreales	Nectriaceae	Fusarium	Fusarium oxysporum	outgroup
GCA_009299135.1	Sordariomycetes	Hypocreales	Nectriaceae	Fusarium	Fusarium oxysporum	outgroup
GCA_009299155.1	Sordariomycetes	Hypocreales	Nectriaceae	Fusarium	Fusarium oxysporum	outgroup
GCA_009299175.1	Sordariomycetes	Hypocreales	Nectriaceae	Fusarium	Fusarium oxysporum	outgroup
GCA_009299195.1	Sordariomycetes	Hypocreales	Nectriaceae	Fusarium	Fusarium oxysporum	outgroup
GCA_009299215.1	Sordariomycetes	Hypocreales	Nectriaceae	Fusarium	Fusarium oxysporum	outgroup
GCA_009299235.1	Sordariomycetes	Hypocreales	Nectriaceae	Fusarium	Fusarium oxysporum	outgroup
GCA_009299255.1	Sordariomycetes	Hypocreales	Nectriaceae	Fusarium	Fusarium oxysporum	outgroup
GCA_009299295.1	Sordariomycetes	Hypocreales	Nectriaceae	Fusarium	Fusarium oxysporum	outgroup
GCA_009299335.1	Sordariomycetes	Hypocreales	Nectriaceae	Fusarium	Fusarium oxysporum	outgroup
GCA_009746015.1	Sordariomycetes	Hypocreales	Nectriaceae	Fusarium	Fusarium oxysporum	outgroup
GCA_011032855.1	Sordariomycetes	Hypocreales	Nectriaceae	Fusarium	Fusarium oxysporum	outgroup
GCA_011032885.1	Sordariomycetes	Hypocreales	Nectriaceae	Fusarium	Fusarium oxysporum	outgroup
GCA_011033375.1	Sordariomycetes	Hypocreales	Nectriaceae	Fusarium	Fusarium oxysporum	outgroup
GCA_011033455.1	Sordariomycetes	Hypocreales	Nectriaceae	Fusarium	Fusarium oxysporum	outgroup
GCA_011033475.1	Sordariomycetes	Hypocreales	Nectriaceae	Fusarium	Fusarium oxysporum	outgroup
GCA_011033485.1	Sordariomycetes	Hypocreales	Nectriaceae	Fusarium	Fusarium oxysporum	outgroup
GCA_011033505.1	Sordariomycetes	Hypocreales	Nectriaceae	Fusarium	Fusarium oxysporum	outgroup
GCA_011033535.1	Sordariomycetes	Hypocreales	Nectriaceae	Fusarium	Fusarium oxysporum	outgroup
GCA_011033555.1	Sordariomycetes	Hypocreales	Nectriaceae	Fusarium	Fusarium oxysporum	outgroup
GCA_011033575.1	Sordariomycetes	Hypocreales	Nectriaceae	Fusarium	Fusarium oxysporum	outgroup
GCA_011033645.1	Sordariomycetes	Hypocreales	Nectriaceae	Fusarium	Fusarium oxysporum	outgroup
GCA_011033665.1	Sordariomycetes	Hypocreales	Nectriaceae	Fusarium	Fusarium oxysporum	outgroup
GCA_011033685.1	Sordariomycetes	Hypocreales	Nectriaceae	Fusarium	Fusarium oxysporum	outgroup
GCA_011033715.1	Sordariomycetes	Hypocreales	Nectriaceae	Fusarium	Fusarium oxysporum	outgroup
GCA_011033745.1	Sordariomycetes	Hypocreales	Nectriaceae	Fusarium	Fusarium oxysporum	outgroup
GCA_011033765.1	Sordariomycetes	Hypocreales	Nectriaceae	Fusarium	Fusarium oxysporum	outgroup
GCA_011033805.1	Sordariomycetes	Hypocreales	Nectriaceae	Fusarium	Fusarium oxysporum	outgroup
GCA_011033815.1	Sordariomycetes	Hypocreales	Nectriaceae	Fusarium	Fusarium oxysporum	outgroup
GCA_011033835.1	Sordariomycetes	Hypocreales	Nectriaceae	Fusarium	Fusarium oxysporum	outgroup
GCA_011033875.1	Sordariomycetes	Hypocreales	Nectriaceae	Fusarium	Fusarium oxysporum	outgroup
GCA_011033885.1	Sordariomycetes	Hypocreales	Nectriaceae	Fusarium	Fusarium oxysporum	outgroup
GCA_011033895.1	Sordariomycetes	Hypocreales	Nectriaceae	Fusarium	Fusarium oxysporum	outgroup
GCA_011033955.1	Sordariomycetes	Hypocreales	Nectriaceae	Fusarium	Fusarium oxysporum	outgroup
GCA_011033985.1	Sordariomycetes	Hypocreales	Nectriaceae	Fusarium	Fusarium oxysporum	outgroup
GCA_011033995.1	Sordariomycetes	Hypocreales	Nectriaceae	Fusarium	Fusarium oxysporum	outgroup
GCA_011034025.1	Sordariomycetes	Hypocreales	Nectriaceae	Fusarium	Fusarium oxysporum	outgroup
GCA_011034045.1	Sordariomycetes	Hypocreales	Nectriaceae	Fusarium	Fusarium oxysporum	outgroup
GCA_011034075.1	Sordariomycetes	Hypocreales	Nectriaceae	Fusarium	Fusarium oxysporum	outgroup
GCA_011034105.1	Sordariomycetes	Hypocreales	Nectriaceae	Fusarium	Fusarium oxysporum	outgroup
GCA_011034125.1	Sordariomycetes	Hypocreales	Nectriaceae	Fusarium	Fusarium oxysporum	outgroup
GCA_011034135.1	Sordariomycetes	Hypocreales	Nectriaceae	Fusarium	Fusarium oxysporum	outgroup
GCA_011034155.1	Sordariomycetes	Hypocreales	Nectriaceae	Fusarium	Fusarium oxysporum	outgroup
GCA_011034195.1	Sordariomycetes	Hypocreales	Nectriaceae	Fusarium	Fusarium oxysporum	outgroup
GCA_011034205.1	Sordariomycetes	Hypocreales	Nectriaceae	Fusarium	Fusarium oxysporum	outgroup
GCA_011034225.1	Sordariomycetes	Hypocreales	Nectriaceae	Fusarium	Fusarium oxysporum	outgroup
GCA_011034265.1	Sordariomycetes	Hypocreales	Nectriaceae	Fusarium	Fusarium oxysporum	outgroup
GCA_011034275.1	Sordariomycetes	Hypocreales	Nectriaceae	Fusarium	Fusarium oxysporum	outgroup
GCA_011034375.1	Sordariomycetes	Hypocreales	Nectriaceae	Fusarium	Fusarium oxysporum	outgroup
GCA_011034395.1	Sordariomycetes	Hypocreales	Nectriaceae	Fusarium	Fusarium oxysporum	outgroup
GCA_011034415.1	Sordariomycetes	Hypocreales	Nectriaceae	Fusarium	Fusarium oxysporum	outgroup
GCA_011034445.1	Sordariomycetes	Hypocreales	Nectriaceae	Fusarium	Fusarium oxysporum	outgroup
GCA_011034455.1	Sordariomycetes	Hypocreales	Nectriaceae	Fusarium	Fusarium oxysporum	outgroup
GCA_011034475.1	Sordariomycetes	Hypocreales	Nectriaceae	Fusarium	Fusarium oxysporum	outgroup
GCA_011034485.1	Sordariomycetes	Hypocreales	Nectriaceae	Fusarium	Fusarium oxysporum	outgroup
GCA_011034515.1	Sordariomycetes	Hypocreales	Nectriaceae	Fusarium	Fusarium oxysporum	outgroup
GCA_011034545.1	Sordariomycetes	Hypocreales	Nectriaceae	Fusarium	Fusarium oxysporum	outgroup
GCA_011034565.1	Sordariomycetes	Hypocreales	Nectriaceae	Fusarium	Fusarium oxysporum	outgroup
GCA_011034575.1	Sordariomycetes	Hypocreales	Nectriaceae	Fusarium	Fusarium oxysporum	outgroup
GCA_011034615.1	Sordariomycetes	Hypocreales	Nectriaceae	Fusarium	Fusarium oxysporum	outgroup
GCA_011034625.1	Sordariomycetes	Hypocreales	Nectriaceae	Fusarium	Fusarium oxysporum	outgroup
GCA_011034635.1	Sordariomycetes	Hypocreales	Nectriaceae	Fusarium	Fusarium oxysporum	outgroup
GCA_011034645.1	Sordariomycetes	Hypocreales	Nectriaceae	Fusarium	Fusarium oxysporum	outgroup
GCA_011034655.1	Sordariomycetes	Hypocreales	Nectriaceae	Fusarium	Fusarium oxysporum	outgroup
GCA_011034675.1	Sordariomycetes	Hypocreales	Nectriaceae	Fusarium	Fusarium oxysporum	outgroup
GCA_011034745.1	Sordariomycetes	Hypocreales	Nectriaceae	Fusarium	Fusarium oxysporum	outgroup
GCA_011034775.1	Sordariomycetes	Hypocreales	Nectriaceae	Fusarium	Fusarium oxysporum	outgroup
GCA_011034785.1	Sordariomycetes	Hypocreales	Nectriaceae	Fusarium	Fusarium oxysporum	outgroup
GCA_011034805.1	Sordariomycetes	Hypocreales	Nectriaceae	Fusarium	Fusarium oxysporum	outgroup
GCA_011034815.1	Sordariomycetes	Hypocreales	Nectriaceae	Fusarium	Fusarium oxysporum	outgroup
GCA_011034845.1	Sordariomycetes	Hypocreales	Nectriaceae	Fusarium	Fusarium oxysporum	outgroup
GCA_011034875.1	Sordariomycetes	Hypocreales	Nectriaceae	Fusarium	Fusarium oxysporum	outgroup
GCA_011034915.1	Sordariomycetes	Hypocreales	Nectriaceae	Fusarium	Fusarium oxysporum	outgroup
GCA_011034925.1	Sordariomycetes	Hypocreales	Nectriaceae	Fusarium	Fusarium oxysporum	outgroup
GCA_011034935.1	Sordariomycetes	Hypocreales	Nectriaceae	Fusarium	Fusarium oxysporum	outgroup
GCA_011034945.1	Sordariomycetes	Hypocreales	Nectriaceae	Fusarium	Fusarium oxysporum	outgroup
GCA_011034965.1	Sordariomycetes	Hypocreales	Nectriaceae	Fusarium	Fusarium oxysporum	outgroup
GCA_011035015.1	Sordariomycetes	Hypocreales	Nectriaceae	Fusarium	Fusarium oxysporum	outgroup
GCA_011035035.1	Sordariomycetes	Hypocreales	Nectriaceae	Fusarium	Fusarium oxysporum	outgroup
GCA_011035045.1	Sordariomycetes	Hypocreales	Nectriaceae	Fusarium	Fusarium oxysporum	outgroup
GCA_011035055.1	Sordariomycetes	Hypocreales	Nectriaceae	Fusarium	Fusarium oxysporum	outgroup
GCA_011035065.1	Sordariomycetes	Hypocreales	Nectriaceae	Fusarium	Fusarium oxysporum	outgroup
GCA_011035075.1	Sordariomycetes	Hypocreales	Nectriaceae	Fusarium	Fusarium oxysporum	outgroup
GCA_011035135.1	Sordariomycetes	Hypocreales	Nectriaceae	Fusarium	Fusarium oxysporum	outgroup
GCA_011035185.1	Sordariomycetes	Hypocreales	Nectriaceae	Fusarium	Fusarium oxysporum	outgroup
GCA_011035205.1	Sordariomycetes	Hypocreales	Nectriaceae	Fusarium	Fusarium oxysporum	outgroup
GCA_011035235.1	Sordariomycetes	Hypocreales	Nectriaceae	Fusarium	Fusarium oxysporum	outgroup
GCA_011035245.1	Sordariomycetes	Hypocreales	Nectriaceae	Fusarium	Fusarium oxysporum	outgroup
GCA_011035255.1	Sordariomycetes	Hypocreales	Nectriaceae	Fusarium	Fusarium oxysporum	outgroup
GCA_011035265.1	Sordariomycetes	Hypocreales	Nectriaceae	Fusarium	Fusarium oxysporum	outgroup
GCA_011035335.1	Sordariomycetes	Hypocreales	Nectriaceae	Fusarium	Fusarium oxysporum	outgroup
GCA_011035345.1	Sordariomycetes	Hypocreales	Nectriaceae	Fusarium	Fusarium oxysporum	outgroup
GCA_011035355.1	Sordariomycetes	Hypocreales	Nectriaceae	Fusarium	Fusarium oxysporum	outgroup
GCA_011035375.1	Sordariomycetes	Hypocreales	Nectriaceae	Fusarium	Fusarium oxysporum	outgroup
GCA_011035385.1	Sordariomycetes	Hypocreales	Nectriaceae	Fusarium	Fusarium oxysporum	outgroup
GCA_011035415.1	Sordariomycetes	Hypocreales	Nectriaceae	Fusarium	Fusarium oxysporum	outgroup
GCA_011035435.1	Sordariomycetes	Hypocreales	Nectriaceae	Fusarium	Fusarium oxysporum	outgroup
GCA_011035455.1	Sordariomycetes	Hypocreales	Nectriaceae	Fusarium	Fusarium oxysporum	outgroup
GCA_011035485.1	Sordariomycetes	Hypocreales	Nectriaceae	Fusarium	Fusarium oxysporum	outgroup
GCA_011035495.1	Sordariomycetes	Hypocreales	Nectriaceae	Fusarium	Fusarium oxysporum	outgroup
GCA_011035505.1	Sordariomycetes	Hypocreales	Nectriaceae	Fusarium	Fusarium oxysporum	outgroup
GCA_011035555.1	Sordariomycetes	Hypocreales	Nectriaceae	Fusarium	Fusarium oxysporum	outgroup
GCA_011035595.1	Sordariomycetes	Hypocreales	Nectriaceae	Fusarium	Fusarium oxysporum	outgroup
GCA_011035615.1	Sordariomycetes	Hypocreales	Nectriaceae	Fusarium	Fusarium oxysporum	outgroup
GCA_011035625.1	Sordariomycetes	Hypocreales	Nectriaceae	Fusarium	Fusarium oxysporum	outgroup
GCA_011035645.1	Sordariomycetes	Hypocreales	Nectriaceae	Fusarium	Fusarium oxysporum	outgroup
GCA_011035665.1	Sordariomycetes	Hypocreales	Nectriaceae	Fusarium	Fusarium oxysporum	outgroup
GCA_011035695.1	Sordariomycetes	Hypocreales	Nectriaceae	Fusarium	Fusarium oxysporum	outgroup
GCA_011035725.1	Sordariomycetes	Hypocreales	Nectriaceae	Fusarium	Fusarium oxysporum	outgroup
GCA_011035745.1	Sordariomycetes	Hypocreales	Nectriaceae	Fusarium	Fusarium oxysporum	outgroup
GCA_011035755.1	Sordariomycetes	Hypocreales	Nectriaceae	Fusarium	Fusarium oxysporum	outgroup
GCA_011035765.1	Sordariomycetes	Hypocreales	Nectriaceae	Fusarium	Fusarium oxysporum	outgroup
GCA_011035785.1	Sordariomycetes	Hypocreales	Nectriaceae	Fusarium	Fusarium oxysporum	outgroup
GCA_011035835.1	Sordariomycetes	Hypocreales	Nectriaceae	Fusarium	Fusarium oxysporum	outgroup
GCA_011035855.1	Sordariomycetes	Hypocreales	Nectriaceae	Fusarium	Fusarium oxysporum	outgroup
GCA_011035875.1	Sordariomycetes	Hypocreales	Nectriaceae	Fusarium	Fusarium oxysporum	outgroup
GCA_011035895.1	Sordariomycetes	Hypocreales	Nectriaceae	Fusarium	Fusarium oxysporum	outgroup
GCA_011035955.1	Sordariomycetes	Hypocreales	Nectriaceae	Fusarium	Fusarium oxysporum	outgroup
GCA_011035965.1	Sordariomycetes	Hypocreales	Nectriaceae	Fusarium	Fusarium oxysporum	outgroup
GCA_011035975.1	Sordariomycetes	Hypocreales	Nectriaceae	Fusarium	Fusarium oxysporum	outgroup
GCA_011035995.1	Sordariomycetes	Hypocreales	Nectriaceae	Fusarium	Fusarium oxysporum	outgroup
GCA_011036045.1	Sordariomycetes	Hypocreales	Nectriaceae	Fusarium	Fusarium oxysporum	outgroup
GCA_011036055.1	Sordariomycetes	Hypocreales	Nectriaceae	Fusarium	Fusarium oxysporum	outgroup
GCA_011036065.1	Sordariomycetes	Hypocreales	Nectriaceae	Fusarium	Fusarium oxysporum	outgroup
GCA_011036075.1	Sordariomycetes	Hypocreales	Nectriaceae	Fusarium	Fusarium oxysporum	outgroup
GCA_011036115.1	Sordariomycetes	Hypocreales	Nectriaceae	Fusarium	Fusarium oxysporum	outgroup
GCA_011036125.1	Sordariomycetes	Hypocreales	Nectriaceae	Fusarium	Fusarium oxysporum	outgroup
GCA_011036135.1	Sordariomycetes	Hypocreales	Nectriaceae	Fusarium	Fusarium oxysporum	outgroup
GCA_011036205.1	Sordariomycetes	Hypocreales	Nectriaceae	Fusarium	Fusarium oxysporum	outgroup
GCA_011036215.1	Sordariomycetes	Hypocreales	Nectriaceae	Fusarium	Fusarium oxysporum	outgroup
GCA_011036235.1	Sordariomycetes	Hypocreales	Nectriaceae	Fusarium	Fusarium oxysporum	outgroup
GCA_011036275.1	Sordariomycetes	Hypocreales	Nectriaceae	Fusarium	Fusarium oxysporum	outgroup
GCA_011036305.1	Sordariomycetes	Hypocreales	Nectriaceae	Fusarium	Fusarium oxysporum	outgroup
GCA_011036325.1	Sordariomycetes	Hypocreales	Nectriaceae	Fusarium	Fusarium oxysporum	outgroup
GCA_011036345.1	Sordariomycetes	Hypocreales	Nectriaceae	Fusarium	Fusarium oxysporum	outgroup
GCA_011036365.1	Sordariomycetes	Hypocreales	Nectriaceae	Fusarium	Fusarium oxysporum	outgroup
GCA_011036385.1	Sordariomycetes	Hypocreales	Nectriaceae	Fusarium	Fusarium oxysporum	outgroup
GCA_011036395.1	Sordariomycetes	Hypocreales	Nectriaceae	Fusarium	Fusarium oxysporum	outgroup
GCA_011036425.1	Sordariomycetes	Hypocreales	Nectriaceae	Fusarium	Fusarium oxysporum	outgroup
GCA_011036455.1	Sordariomycetes	Hypocreales	Nectriaceae	Fusarium	Fusarium oxysporum	outgroup
GCA_011036475.1	Sordariomycetes	Hypocreales	Nectriaceae	Fusarium	Fusarium oxysporum	outgroup
GCA_011036505.1	Sordariomycetes	Hypocreales	Nectriaceae	Fusarium	Fusarium oxysporum	outgroup
GCA_011036545.1	Sordariomycetes	Hypocreales	Nectriaceae	Fusarium	Fusarium oxysporum	outgroup
GCA_011036575.1	Sordariomycetes	Hypocreales	Nectriaceae	Fusarium	Fusarium oxysporum	outgroup
GCA_011036595.1	Sordariomycetes	Hypocreales	Nectriaceae	Fusarium	Fusarium oxysporum	outgroup
GCA_011036615.1	Sordariomycetes	Hypocreales	Nectriaceae	Fusarium	Fusarium oxysporum	outgroup
GCA_011036635.1	Sordariomycetes	Hypocreales	Nectriaceae	Fusarium	Fusarium oxysporum	outgroup
GCA_011036655.1	Sordariomycetes	Hypocreales	Nectriaceae	Fusarium	Fusarium oxysporum	outgroup
GCA_011036705.1	Sordariomycetes	Hypocreales	Nectriaceae	Fusarium	Fusarium oxysporum	outgroup
GCA_011036765.1	Sordariomycetes	Hypocreales	Nectriaceae	Fusarium	Fusarium oxysporum	outgroup
GCA_011036795.1	Sordariomycetes	Hypocreales	Nectriaceae	Fusarium	Fusarium oxysporum	outgroup
GCA_011036835.1	Sordariomycetes	Hypocreales	Nectriaceae	Fusarium	Fusarium oxysporum	outgroup
GCA_011036855.1	Sordariomycetes	Hypocreales	Nectriaceae	Fusarium	Fusarium oxysporum	outgroup
GCA_011036875.1	Sordariomycetes	Hypocreales	Nectriaceae	Fusarium	Fusarium oxysporum	outgroup
GCA_011036925.1	Sordariomycetes	Hypocreales	Nectriaceae	Fusarium	Fusarium oxysporum	outgroup
GCA_011036945.1	Sordariomycetes	Hypocreales	Nectriaceae	Fusarium	Fusarium oxysporum	outgroup
GCA_011036965.1	Sordariomycetes	Hypocreales	Nectriaceae	Fusarium	Fusarium oxysporum	outgroup
GCA_011036985.1	Sordariomycetes	Hypocreales	Nectriaceae	Fusarium	Fusarium oxysporum	outgroup
GCA_011037005.1	Sordariomycetes	Hypocreales	Nectriaceae	Fusarium	Fusarium oxysporum	outgroup
GCA_011037075.1	Sordariomycetes	Hypocreales	Nectriaceae	Fusarium	Fusarium oxysporum	outgroup
GCA_011037105.1	Sordariomycetes	Hypocreales	Nectriaceae	Fusarium	Fusarium oxysporum	outgroup
GCA_011037135.1	Sordariomycetes	Hypocreales	Nectriaceae	Fusarium	Fusarium oxysporum	outgroup
[truncated: 8,756 more rows]

## Sheet: Data 10
Supplementary Data 10. Fusarium genomes used for Starship identification.
[truncated: 284 more rows]

[truncated: 7 more sheets: Data 11, Data 12, Data 13, Data 14, Data 15, Data 16, Data 17]
