# Supplementary material for: Starship giant transposons dominate plastic genomic regions in a fungal plant pathogen and drive virulence evolution
Source: Nat Commun. 2025 Jul 24;16:6806. doi: 10.1038/s41467-025-61986-6 (PMC12289983; doi:10.1038/s41467-025-61986-6)
Supplement: Supplementary file 6 — Source Data [file 41467_2025_61986_MOESM6_ESM.zip]

Archive with 144 entries (143 files):
- Source Data/
- __MACOSX/._Source Data
- Source Data/Fig2a.xlsx
- __MACOSX/Source Data/._Fig2a.xlsx
- Source Data/FigS10c.xlsx
- __MACOSX/Source Data/._FigS10c.xlsx
- Source Data/Fig3g.xlsx
- __MACOSX/Source Data/._Fig3g.xlsx
- Source Data/FigS8a.xlsx
- __MACOSX/Source Data/._FigS8a.xlsx
- Source Data/FigS13e.xlsx
- __MACOSX/Source Data/._FigS13e.xlsx
- Source Data/Fig6b.txt
- __MACOSX/Source Data/._Fig6b.txt
- Source Data/FigS13d.xlsx
- __MACOSX/Source Data/._FigS13d.xlsx
- Source Data/FigS8c.txt
- __MACOSX/Source Data/._FigS8c.txt
- Source Data/Fig3j.xlsx
- __MACOSX/Source Data/._Fig3j.xlsx
- Source Data/Fig6a.xlsx
- __MACOSX/Source Data/._Fig6a.xlsx
- Source Data/FigS4b.txt
- __MACOSX/Source Data/._FigS4b.txt
- Source Data/FigS10b.xlsx
- __MACOSX/Source Data/._FigS10b.xlsx
- Source Data/Fig3f.xlsx
- __MACOSX/Source Data/._Fig3f.xlsx
- Source Data/FigS10a.txt
- __MACOSX/Source Data/._FigS10a.txt
- Source Data/Fig1a.xlsx
- __MACOSX/Source Data/._Fig1a.xlsx
- Source Data/FigS7b.xlsx
- __MACOSX/Source Data/._FigS7b.xlsx
- Source Data/FigS13c.xlsx
- __MACOSX/Source Data/._FigS13c.xlsx
- Source Data/Fig6f.xlsx
- __MACOSX/Source Data/._Fig6f.xlsx
- Source Data/FigS9a.xlsx
- __MACOSX/Source Data/._FigS9a.xlsx
- Source Data/FigS1b.xlsx
- __MACOSX/Source Data/._FigS1b.xlsx
- Source Data/Fig2f.xlsx
- __MACOSX/Source Data/._Fig2f.xlsx
- Source Data/FigS11b.xlsx
- __MACOSX/Source Data/._FigS11b.xlsx
- Source Data/FigS2.txt
- __MACOSX/Source Data/._FigS2.txt
- Source Data/FigS7c.xlsx
- __MACOSX/Source Data/._FigS7c.xlsx
- Source Data/Fig5a.xlsx
- __MACOSX/Source Data/._Fig5a.xlsx
- Source Data/FigS6.xlsx
- __MACOSX/Source Data/._FigS6.xlsx
- Source Data/FigS3.txt
- __MACOSX/Source Data/._FigS3.txt
- Source Data/Fig5b.xlsx
- __MACOSX/Source Data/._Fig5b.xlsx
- Source Data/Fig4d.xlsx
- __MACOSX/Source Data/._Fig4d.xlsx
- Source Data/Fig1c.xlsx
- __MACOSX/Source Data/._Fig1c.xlsx
- Source Data/FigS10b_MSA.html
- __MACOSX/Source Data/._FigS10b_MSA.html
- Source Data/Fig6h.xlsx
- __MACOSX/Source Data/._Fig6h.xlsx
- Source Data/FigS1a.txt
- __MACOSX/Source Data/._FigS1a.txt
- Source Data/FigS5.xlsx
- __MACOSX/Source Data/._FigS5.xlsx
- Source Data/Fig3a.txt
- __MACOSX/Source Data/._Fig3a.txt
- Source Data/FigS12c.txt
- __MACOSX/Source Data/._FigS12c.txt
- Source Data/Fig6d.xlsx
- __MACOSX/Source Data/._Fig6d.xlsx
- Source Data/FigS12b.txt
- __MACOSX/Source Data/._FigS12b.txt
- Source Data/Fig3c.xlsx
- __MACOSX/Source Data/._Fig3c.xlsx
- Source Data/Fig6a_MSA.html
- __MACOSX/Source Data/._Fig6a_MSA.html
- Source Data/Fig2e.xlsx
- __MACOSX/Source Data/._Fig2e.xlsx
- Source Data/FigS11a.xlsx
- __MACOSX/Source Data/._FigS11a.xlsx
- Source Data/Fig2d.xlsx
- __MACOSX/Source Data/._Fig2d.xlsx
- Source Data/Fig3b.xlsx
- __MACOSX/Source Data/._Fig3b.xlsx
- Source Data/Fig6e.xlsx
- __MACOSX/Source Data/._Fig6e.xlsx
- Source Data/FigS8d.xlsx
- __MACOSX/Source Data/._FigS8d.xlsx
- Source Data/Fig1a_tree.nwk
- __MACOSX/Source Data/._Fig1a_tree.nwk
- Source Data/FigS9b.xlsx
- __MACOSX/Source Data/._FigS9b.xlsx
- Source Data/Fig1b.xlsx
- __MACOSX/Source Data/._Fig1b.xlsx
- Source Data/Fig5b_tree.nwk
- __MACOSX/Source Data/._Fig5b_tree.nwk
- Source Data/Fig5c.xlsx
- __MACOSX/Source Data/._Fig5c.xlsx
- Source Data/Fig6a_tree.nwk
- __MACOSX/Source Data/._Fig6a_tree.nwk
- Source Data/Fig3e.xlsx
- __MACOSX/Source Data/._Fig3e.xlsx
- Source Data/Fig2c.xlsx
- __MACOSX/Source Data/._Fig2c.xlsx
- Source Data/Fig5d.xlsx
- __MACOSX/Source Data/._Fig5d.xlsx
- Source Data/Fig4b.xlsx
- __MACOSX/Source Data/._Fig4b.xlsx
- Source Data/FigS12a.xlsx
- __MACOSX/Source Data/._FigS12a.xlsx
- Source Data/Fig1e.xlsx
- __MACOSX/Source Data/._Fig1e.xlsx
- Source Data/FigS7a.txt
- __MACOSX/Source Data/._FigS7a.txt
- Source Data/Fig3i.xlsx
- __MACOSX/Source Data/._Fig3i.xlsx
- Source Data/FigS10b_tree.nwk
- __MACOSX/Source Data/._FigS10b_tree.nwk
- Source Data/Fig3h.xlsx
- __MACOSX/Source Data/._Fig3h.xlsx
- Source Data/Fig1d.xlsx
- __MACOSX/Source Data/._Fig1d.xlsx
- Source Data/Fig4c.xlsx
- __MACOSX/Source Data/._Fig4c.xlsx
- Source Data/Fig5e.xlsx
- __MACOSX/Source Data/._Fig5e.xlsx
- Source Data/Fig2b.xlsx
- __MACOSX/Source Data/._Fig2b.xlsx
- Source Data/Fig3d.xlsx
- __MACOSX/Source Data/._Fig3d.xlsx
- Source Data/FigS4a.xlsx
- __MACOSX/Source Data/._FigS4a.xlsx
- Source Data/Fig6c.xlsx
- __MACOSX/Source Data/._Fig6c.xlsx
- Source Data/FigS8b.xlsx
- __MACOSX/Source Data/._FigS8b.xlsx
- Source Data/Fig4a.txt
- __MACOSX/Source Data/._Fig4a.txt
