# Supplementary material for: Starship giant transposons dominate plastic genomic regions in a fungal plant pathogen and drive virulence evolution
Source: Nat Commun. 2025 Jul 24;16:6806. doi: 10.1038/s41467-025-61986-6 (PMC12289983; doi:10.1038/s41467-025-61986-6)
Supplement: Supplementary file 6 — Source Data [file 41467_2025_61986_MOESM6_ESM.zip › Source Data/Fig2a.xlsx]

## Sheet: Fig2a chr
Chr	Start	End	Region	Chr ID
JR2 chr1	1	9275483	chromosome	JR2_1
JR2 chr2	1	4277765	chromosome	JR2_2
JR2 chr3	1	4168633	chromosome	JR2_3
JR2 chr4	1	4086908	chromosome	JR2_4
JR2 chr5	1	4171808	chromosome	JR2_5
JR2 chr6	1	3530890	chromosome	JR2_6
JR2 chr7	1	3277570	chromosome	JR2_7
JR2 chr8	1	3361230	chromosome	JR2_8
VdLs17 chr1	1	5989981	chromosome	VdLs17_CP010980.1
VdLs17 chr2	1	6210300	chromosome	VdLs17_CP010981.1
VdLs17 chr3	1	5894008	chromosome	VdLs17_CP010982.1
VdLs17 chr4	1	4331027	chromosome	VdLs17_CP010983.1
VdLs17 chr5	1	3581864	chromosome	VdLs17_CP010984.1
VdLs17 chr6	1	3402923	chromosome	VdLs17_CP010985.1
VdLs17 chr7	1	3272870	chromosome	VdLs17_CP010986.1
VdLs17 chr8	1	3290897	chromosome	VdLs17_CP010987.1

## Sheet: Fig2a AGR
Chr	Start	End	Region
JR2 chr1	1690001	1700000	AGR
JR2 chr1	2110001	2120000	AGR
JR2 chr1	3720001	3730000	AGR
JR2 chr1	5100001	5110000	AGR
JR2 chr1	6990001	7000000	AGR
JR2 chr1	7480001	7510000	AGR
JR2 chr1	7650001	7660000	AGR
JR2 chr1	7710001	7720000	AGR
JR2 chr1	8680001	8710000	AGR
JR2 chr1	8740001	8750000	AGR
JR2 chr1	8990001	9030000	AGR
JR2 chr1	9250001	9270000	AGR
JR2 chr2	1	10000	AGR
JR2 chr2	110001	150000	AGR
JR2 chr2	190001	200000	AGR
JR2 chr2	1320001	1330000	AGR
JR2 chr2	1420001	1430000	AGR
JR2 chr2	2190001	2200000	AGR
JR2 chr2	2560001	2570000	AGR
JR2 chr2	2680001	2690000	AGR
JR2 chr2	2810001	2830000	AGR
JR2 chr2	2880001	3000000	AGR
JR2 chr2	3030001	3040000	AGR
JR2 chr2	3120001	3610000	AGR
JR2 chr3	160001	170000	AGR
JR2 chr3	220001	230000	AGR
JR2 chr3	330001	360000	AGR
JR2 chr3	2850001	2860000	AGR
JR2 chr3	3750001	3760000	AGR
JR2 chr3	3910001	3920000	AGR
JR2 chr3	4150001	4168633	AGR
JR2 chr4	1	10000	AGR
JR2 chr4	280001	300000	AGR
JR2 chr4	580001	590000	AGR
JR2 chr4	930001	990000	AGR
JR2 chr4	1020001	1480000	AGR
JR2 chr4	1510001	1540000	AGR
JR2 chr4	1600001	1610000	AGR
JR2 chr4	3260001	3270000	AGR
JR2 chr4	3330001	3340000	AGR
JR2 chr4	3380001	3410000	AGR
JR2 chr4	3440001	3450000	AGR
JR2 chr4	3540001	3580000	AGR
JR2 chr4	3630001	3670000	AGR
JR2 chr4	3700001	3710000	AGR
JR2 chr4	3770001	3780000	AGR
JR2 chr4	3960001	3970000	AGR
JR2 chr4	4040001	4080000	AGR
JR2 chr5	1	30000	AGR
JR2 chr5	470001	480000	AGR
JR2 chr5	550001	840000	AGR
JR2 chr5	870001	1060000	AGR
JR2 chr5	1260001	1270000	AGR
JR2 chr5	1310001	1320000	AGR
JR2 chr5	1380001	1390000	AGR
JR2 chr5	1480001	1490000	AGR
JR2 chr5	2570001	2580000	AGR
JR2 chr5	3380001	3570000	AGR
JR2 chr5	3600001	3610000	AGR
JR2 chr5	3650001	3690000	AGR
JR2 chr5	3750001	3780000	AGR
JR2 chr5	3930001	3940000	AGR
JR2 chr5	3980001	4000000	AGR
JR2 chr5	4160001	4170000	AGR
JR2 chr6	1	20000	AGR
JR2 chr6	170001	180000	AGR
JR2 chr6	580001	610000	AGR
JR2 chr6	680001	690000	AGR
JR2 chr6	850001	870000	AGR
JR2 chr6	1470001	1510000	AGR
JR2 chr6	3060001	3070000	AGR
JR2 chr6	3110001	3120000	AGR
JR2 chr6	3160001	3230000	AGR
JR2 chr6	3370001	3390000	AGR
JR2 chr6	3520001	3530000	AGR
JR2 chr7	10001	20000	AGR
JR2 chr7	3210001	3220000	AGR
JR2 chr8	1	40000	AGR
JR2 chr8	250001	260000	AGR
JR2 chr8	320001	330000	AGR
JR2 chr8	410001	440000	AGR
JR2 chr8	520001	530000	AGR
JR2 chr8	770001	810000	AGR
JR2 chr8	880001	890000	AGR
JR2 chr8	930001	940000	AGR
JR2 chr8	2690001	2720000	AGR
JR2 chr8	2760001	2770000	AGR
JR2 chr8	2800001	2860000	AGR
JR2 chr8	2940001	2950000	AGR
JR2 chr8	3200001	3210000	AGR
JR2 chr8	3310001	3350000	AGR
VdLs17 chr1	129167	133106	AGR
VdLs17 chr1	133832	135446	AGR
VdLs17 chr1	138373	145864	AGR
VdLs17 chr1	149474	169263	AGR
VdLs17 chr1	219320	238368	AGR
VdLs17 chr1	243345	246829	AGR
VdLs17 chr1	246831	251328	AGR
VdLs17 chr1	253807	261311	AGR
VdLs17 chr1	264074	267146	AGR
VdLs17 chr1	333830	369495	AGR
VdLs17 chr1	1728781	1749323	AGR
VdLs17 chr1	2015742	2016874	AGR
VdLs17 chr1	2421717	2423582	AGR
VdLs17 chr1	2651377	2652591	AGR
VdLs17 chr1	2782220	2783358	AGR
VdLs17 chr1	2852052	2862050	AGR
VdLs17 chr1	3132863	3138738	AGR
VdLs17 chr1	3861768	3871766	AGR
VdLs17 chr1	3950448	3951549	AGR
VdLs17 chr1	4281760	4291758	AGR
VdLs17 chr1	5245755	5252622	AGR
VdLs17 chr1	5307671	5314688	AGR
VdLs17 chr1	5324112	5326215	AGR
VdLs17 chr1	5326888	5327952	AGR
VdLs17 chr1	5328829	5332846	AGR
VdLs17 chr1	5334616	5341953	AGR
VdLs17 chr1	5351018	5358525	AGR
VdLs17 chr1	5360894	5362755	AGR
VdLs17 chr1	5366211	5372071	AGR
VdLs17 chr1	5381517	5386262	AGR
VdLs17 chr1	5386268	5392552	AGR
VdLs17 chr1	5399190	5402814	AGR
VdLs17 chr1	5402821	5408823	AGR
VdLs17 chr1	5409549	5410966	AGR
VdLs17 chr1	5411831	5419333	AGR
VdLs17 chr1	5419337	5421151	AGR
VdLs17 chr1	5424714	5430461	AGR
VdLs17 chr1	5430866	5435195	AGR
VdLs17 chr1	5513220	5518807	AGR
VdLs17 chr1	5655566	5657428	AGR
VdLs17 chr1	5889050	5895685	AGR
VdLs17 chr1	5907054	5914567	AGR
VdLs17 chr1	5941502	5989981	AGR
VdLs17 chr2	2890	9826	AGR
VdLs17 chr2	337359	344294	AGR
VdLs17 chr2	353943	363942	AGR
VdLs17 chr2	413939	423937	AGR
VdLs17 chr2	552748	559575	AGR
VdLs17 chr2	563844	566719	AGR
VdLs17 chr2	572274	600782	AGR
VdLs17 chr2	827377	832372	AGR
VdLs17 chr2	837622	842700	AGR
VdLs17 chr2	852510	856154	AGR
VdLs17 chr2	857831	863114	AGR
VdLs17 chr2	870886	872064	AGR
VdLs17 chr2	875954	888233	AGR
VdLs17 chr2	889398	891208	AGR
VdLs17 chr2	908943	916316	AGR
VdLs17 chr2	925870	931023	AGR
VdLs17 chr2	933758	940242	AGR
VdLs17 chr2	950206	956498	AGR
VdLs17 chr2	965261	968034	AGR
VdLs17 chr2	978255	980116	AGR
VdLs17 chr2	986191	990928	AGR
VdLs17 chr2	1085594	1095593	AGR
VdLs17 chr2	1903407	1904545	AGR
VdLs17 chr2	2485422	2486561	AGR
VdLs17 chr2	2488430	2490292	AGR
VdLs17 chr2	2493868	2498688	AGR
VdLs17 chr2	2983020	2993018	AGR
VdLs17 chr2	3206234	3213759	AGR
VdLs17 chr2	3632931	3634902	AGR
VdLs17 chr2	3636523	3638995	AGR
VdLs17 chr2	3639500	3641378	AGR
VdLs17 chr2	3644118	3649196	AGR
VdLs17 chr2	3666370	3667718	AGR
VdLs17 chr2	3672547	3675019	AGR
VdLs17 chr2	3827379	3828668	AGR
VdLs17 chr2	4300316	4307822	AGR
VdLs17 chr2	4310303	4317833	AGR
VdLs17 chr2	4326719	4335166	AGR
VdLs17 chr2	4962101	4967179	AGR
VdLs17 chr2	5061918	5066477	AGR
VdLs17 chr2	5787913	5797911	AGR
VdLs17 chr2	5947939	5957937	AGR
VdLs17 chr2	6066509	6069018	AGR
VdLs17 chr2	6069020	6070211	AGR
VdLs17 chr2	6191653	6210300	AGR
VdLs17 chr3	1	2108	AGR
VdLs17 chr3	7358	27362	AGR
VdLs17 chr3	78648	83180	AGR
VdLs17 chr3	84290	86148	AGR
VdLs17 chr3	245584	272266	AGR
VdLs17 chr3	273889	291460	AGR
VdLs17 chr3	525517	535515	AGR
VdLs17 chr3	572445	602442	AGR
VdLs17 chr3	1096841	1103775	AGR
VdLs17 chr3	1695684	1697964	AGR
VdLs17 chr3	1699069	1749103	AGR
VdLs17 chr3	1752282	1790997	AGR
VdLs17 chr3	1792496	1820596	AGR
VdLs17 chr3	1820604	1918231	AGR
VdLs17 chr3	1920183	2008232	AGR
VdLs17 chr3	2009754	2014412	AGR
VdLs17 chr3	2015130	2019232	AGR
VdLs17 chr3	2124777	2126639	AGR
VdLs17 chr3	2154738	2158390	AGR
VdLs17 chr3	2160438	2162299	AGR
VdLs17 chr3	2173260	2178944	AGR
VdLs17 chr3	2179335	2182788	AGR
VdLs17 chr3	2185793	2194042	AGR
VdLs17 chr3	2274034	2290971	AGR
VdLs17 chr3	2292327	2406601	AGR
VdLs17 chr3	2406690	2412133	AGR
VdLs17 chr3	2416308	2418503	AGR
VdLs17 chr3	2430274	2440272	AGR
VdLs17 chr3	2450411	2452278	AGR
VdLs17 chr3	2454345	2459959	AGR
VdLs17 chr3	2460363	2461555	AGR
VdLs17 chr3	2473514	2479386	AGR
VdLs17 chr3	2481237	2510201	AGR
VdLs17 chr3	2514010	2520943	AGR
VdLs17 chr3	2520945	2544942	AGR
VdLs17 chr3	2546022	2712814	AGR
VdLs17 chr3	2732541	2734403	AGR
VdLs17 chr3	2754661	2761965	AGR
VdLs17 chr3	2787503	2788530	AGR
VdLs17 chr3	2789142	2790280	AGR
VdLs17 chr3	2795929	2803018	AGR
VdLs17 chr3	2804729	2814726	AGR
VdLs17 chr3	3214524	3220399	AGR
VdLs17 chr3	3559074	3560935	AGR
VdLs17 chr3	3694685	3696401	AGR
VdLs17 chr3	3747801	3753674	AGR
VdLs17 chr3	4359715	4399720	AGR
VdLs17 chr3	4999755	5020235	AGR
VdLs17 chr3	5180181	5190179	AGR
VdLs17 chr3	5228060	5233564	AGR
VdLs17 chr3	5259968	5295846	AGR
VdLs17 chr3	5306886	5315106	AGR
VdLs17 chr3	5315132	5320209	AGR
VdLs17 chr3	5329999	5332665	AGR
VdLs17 chr3	5393041	5395509	AGR
VdLs17 chr3	5440925	5445369	AGR
VdLs17 chr3	5452303	5453865	AGR
VdLs17 chr3	5455729	5463261	AGR
VdLs17 chr3	5528245	5533759	AGR
VdLs17 chr3	5556369	5557809	AGR
VdLs17 chr3	5704057	5714055	AGR
VdLs17 chr3	5864079	5892757	AGR
VdLs17 chr4	1	10548	AGR
VdLs17 chr4	11337	21335	AGR
VdLs17 chr4	22524	33879	AGR
VdLs17 chr4	43871	49271	AGR
VdLs17 chr4	59780	64837	AGR
VdLs17 chr4	71698	76275	AGR
VdLs17 chr4	82131	88640	AGR
VdLs17 chr4	137595	157592	AGR
VdLs17 chr4	297591	453593	AGR
VdLs17 chr4	460033	502989	AGR
VdLs17 chr4	506328	599604	AGR
VdLs17 chr4	600831	650984	AGR
VdLs17 chr4	1457228	1467226	AGR
VdLs17 chr4	1646411	1671451	AGR
VdLs17 chr4	1673075	1674416	AGR
VdLs17 chr4	1678383	1694363	AGR
VdLs17 chr4	1694386	1696705	AGR
VdLs17 chr4	1698328	1699675	AGR
VdLs17 chr4	1701295	1709171	AGR
VdLs17 chr4	1712476	1713627	AGR
VdLs17 chr4	1724230	1731056	AGR
VdLs17 chr4	1740260	1741615	AGR
VdLs17 chr4	1910958	1912246	AGR
VdLs17 chr4	1912249	1913424	AGR
VdLs17 chr4	1919894	1922256	AGR
VdLs17 chr4	1930144	1939800	AGR
VdLs17 chr4	1951282	1958626	AGR
VdLs17 chr4	2068305	2069408	AGR
VdLs17 chr4	2090944	2092233	AGR
VdLs17 chr4	2092870	2094997	AGR
VdLs17 chr4	2139963	2142284	AGR
VdLs17 chr4	2217909	2221242	AGR
VdLs17 chr4	2520120	2527668	AGR
VdLs17 chr4	2543221	2544641	AGR
VdLs17 chr4	2551844	2553188	AGR
VdLs17 chr4	2558455	2565282	AGR
VdLs17 chr4	2618172	2628170	AGR
VdLs17 chr4	2718178	2728176	AGR
VdLs17 chr4	2788180	2798178	AGR
VdLs17 chr4	2838213	2848214	AGR
VdLs17 chr4	2931597	2937468	AGR
VdLs17 chr4	3046275	3234744	AGR
VdLs17 chr4	3239653	3288147	AGR
VdLs17 chr4	3305109	3382198	AGR
VdLs17 chr4	3382207	3388078	AGR
VdLs17 chr4	3388080	3621045	AGR
VdLs17 chr4	3622602	3775053	AGR
VdLs17 chr4	3796925	3802799	AGR
VdLs17 chr4	3850449	3860447	AGR
VdLs17 chr4	4302306	4331027	AGR
VdLs17 chr5	1	7535	AGR
VdLs17 chr5	277520	297516	AGR
VdLs17 chr5	577095	587093	AGR
VdLs17 chr5	590030	595907	AGR
VdLs17 chr5	843319	846218	AGR
VdLs17 chr5	846350	847526	AGR
VdLs17 chr5	853040	857658	AGR
VdLs17 chr5	880269	881824	AGR
VdLs17 chr5	881831	884592	AGR
VdLs17 chr5	929379	937108	AGR
VdLs17 chr5	967377	997363	AGR
VdLs17 chr5	1057405	1067406	AGR
VdLs17 chr5	1801993	1805608	AGR
VdLs17 chr5	2363194	2366789	AGR
VdLs17 chr5	2375015	2376883	AGR
VdLs17 chr5	2397782	2399643	AGR
VdLs17 chr5	2441766	2448701	AGR
VdLs17 chr5	2492312	2493615	AGR
VdLs17 chr5	2730878	2740876	AGR
VdLs17 chr5	2800880	2810877	AGR
VdLs17 chr5	2828028	2830878	AGR
VdLs17 chr5	2844878	2869001	AGR
VdLs17 chr5	2899001	2908998	AGR
VdLs17 chr5	2999049	3039013	AGR
VdLs17 chr5	3072793	3074662	AGR
VdLs17 chr5	3090876	3130873	AGR
VdLs17 chr5	3160878	3170875	AGR
VdLs17 chr5	3230888	3240886	AGR
VdLs17 chr5	3418908	3428906	AGR
VdLs17 chr5	3442313	3459283	AGR
VdLs17 chr5	3461983	3464026	AGR
VdLs17 chr5	3465896	3468217	AGR
VdLs17 chr5	3475875	3481659	AGR
VdLs17 chr5	3481662	3483106	AGR
VdLs17 chr5	3484745	3485755	AGR
VdLs17 chr5	3527765	3573637	AGR
VdLs17 chr5	3576306	3581864	AGR
VdLs17 chr6	1	45515	AGR
VdLs17 chr6	108824	115759	AGR
VdLs17 chr6	265555	273444	AGR
VdLs17 chr6	333431	343429	AGR
VdLs17 chr6	423428	451563	AGR
VdLs17 chr6	531645	541641	AGR
VdLs17 chr6	737324	740709	AGR
VdLs17 chr6	747585	750492	AGR
VdLs17 chr6	750623	757111	AGR
VdLs17 chr6	760100	767034	AGR
VdLs17 chr6	767036	772378	AGR
VdLs17 chr6	778491	818013	AGR
VdLs17 chr6	888022	898020	AGR
VdLs17 chr6	903234	910169	AGR
VdLs17 chr6	944960	954956	AGR
VdLs17 chr6	1033812	1040081	AGR
VdLs17 chr6	1061210	1065810	AGR
VdLs17 chr6	1081634	1084943	AGR
VdLs17 chr6	1086819	1092512	AGR
VdLs17 chr6	1094052	1100984	AGR
VdLs17 chr6	1109655	1115241	AGR
VdLs17 chr6	1132387	1138677	AGR
VdLs17 chr6	1149366	1155093	AGR
VdLs17 chr6	1306801	1308978	AGR
VdLs17 chr6	1309490	1320427	AGR
VdLs17 chr6	1320435	1323434	AGR
VdLs17 chr6	1327719	1328890	AGR
VdLs17 chr6	1337477	1342554	AGR
VdLs17 chr6	1549146	1556081	AGR
VdLs17 chr6	1587042	1594562	AGR
VdLs17 chr6	1933092	1940743	AGR
VdLs17 chr6	2734631	2740511	AGR
VdLs17 chr6	2740813	2772659	AGR
VdLs17 chr6	2806234	2815466	AGR
VdLs17 chr6	2839837	2911572	AGR
VdLs17 chr6	2949593	2952096	AGR
VdLs17 chr6	2970244	2986117	AGR
VdLs17 chr6	3236177	3246175	AGR
VdLs17 chr6	3315188	3320818	AGR
VdLs17 chr6	3351705	3391702	AGR
VdLs17 chr7	1	8856	AGR
VdLs17 chr7	168861	188860	AGR
VdLs17 chr7	228868	238865	AGR
VdLs17 chr7	388847	418844	AGR
VdLs17 chr7	484795	504792	AGR
VdLs17 chr7	572837	574726	AGR
VdLs17 chr7	624877	634738	AGR
VdLs17 chr7	640125	642277	AGR
VdLs17 chr7	744998	754995	AGR
VdLs17 chr7	1115120	1125118	AGR
VdLs17 chr7	1851183	1856859	AGR
VdLs17 chr7	1884034	1894031	AGR
VdLs17 chr7	1978500	1988505	AGR
VdLs17 chr7	2661312	2663120	AGR
VdLs17 chr7	2907130	2908207	AGR
VdLs17 chr7	2910164	2916991	AGR
VdLs17 chr7	3013805	3016580	AGR
VdLs17 chr7	3073948	3083946	AGR
VdLs17 chr7	3123960	3163954	AGR
VdLs17 chr7	3263958	3272870	AGR
VdLs17 chr8	57566	67329	AGR
VdLs17 chr8	169739	176258	AGR
VdLs17 chr8	184349	191866	AGR
VdLs17 chr8	195518	201809	AGR
VdLs17 chr8	208272	215207	AGR
VdLs17 chr8	217822	224650	AGR
VdLs17 chr8	224997	226350	AGR
VdLs17 chr8	1250791	1252396	AGR
VdLs17 chr8	1257699	1259044	AGR
VdLs17 chr8	3049158	3052755	AGR
VdLs17 chr8	3057318	3059424	AGR
VdLs17 chr8	3277736	3287735	AGR

## Sheet: Fig2a centromere
Chr	Start	End	Region
JR2 chr1	2920143	3094179	centoromere
JR2 chr2	520698	672281	centoromere
JR2 chr3	2374294	2541026	centoromere
JR2 chr4	2884316	3071412	centoromere
JR2 chr5	1868317	2043260	centoromere
JR2 chr6	2166972	2333060	centoromere
JR2 chr7	1944367	2038091	centoromere
JR2 chr8	1406398	1561664	centoromere
VdLs17 chr1	2372701	2544701	centoromere
VdLs17 chr2	4960001	5082001	centoromere
VdLs17 chr3	3542720	3692720	centoromere
VdLs17 chr4	2065712	2232712	centoromere
VdLs17 chr5	2348685	2542685	centoromere
VdLs17 chr6	1439821	1546821	centoromere
VdLs17 chr7	2630001	2775001	centoromere
VdLs17 chr8	1239898	1334898	centoromere

## Sheet: Fig2a Starship region
Chr	Start	End	Region
JR2 chr2	2876672	3003727	Starship region
JR2 chr2	3121585	3620790	Starship region
JR2 chr4	937731	1479711	Starship region
JR2 chr5	561859	1061596	Starship region
JR2 chr5	3423623	3508582	Starship region
JR2 chr5	3527385	3697262	Starship region
VdLs17 chr3	1897431	1908043	Starship region
VdLs17 chr3	2292334	2327352	Starship region
VdLs17 chr3	2332773	2364663	Starship region
VdLs17 chr3	2366216	2473513	Starship region
VdLs17 chr3	2482270	2508092	Starship region
VdLs17 chr3	2553382	2565131	Starship region
VdLs17 chr4	309322	400303	Starship region
VdLs17 chr4	400305	453595	Starship region
VdLs17 chr4	476371	490330	Starship region
VdLs17 chr4	502996	590222	Starship region
VdLs17 chr4	3066185	3112992	Starship region
VdLs17 chr4	3112994	3189099	Starship region
VdLs17 chr4	3189208	3234742	Starship region
VdLs17 chr4	3239651	3319527	Starship region
VdLs17 chr4	3335089	3365952	Starship region
VdLs17 chr4	3458187	3544091	Starship region
VdLs17 chr4	3554931	3591432	Starship region
VdLs17 chr4	3660398	3683745	Starship region
VdLs17 chr4	3696000	3763195	Starship region

## Sheet: Fig2a Starship
Chr	Start	End	Strand	Starship ID	Starship haplotype
JR2 chr2	3121590	3620790	+	Se1h1_JR2	Se1h1
JR2 chr5	561861	1061596	+	Ar1h1_JR2	Ar1h1
JR2 chr4	937731	1479710	+	Ar4h1_JR2	Ar4h1
JR2 chr5	561861	1061596	-	Ar1h1_JR2	Ar1h1
JR2 chr4	937731	1479691	-	Ar4h1_JR2	Ar4h1

## Sheet: Fig2a YR
Chr	Start	End	Strand	YR ID	YR family
JR2 chr4	1363908	1365655	+	JR2_tyr192	Arwing
JR2 chr5	566597	568340	+	JR2_tyr196	Arwing
JR2 chr5	1058623	1060370	-	JR2_tyr195	Arwing
JR2 chr5	912060	914425	+	JR2_Chr5g02600a-00001	Arwing
JR2 chr5	808609	810951	+	JR2_Chr5g02330a-00001	Arwing
JR2 chr4	940945	943305	+	JR2_tyr190	Arwing
JR2 chr4	1474859	1476606	-	JR2_tyr191	Arwing
JR2 chr2	3327718	3330300	+	JR2_Chr2g10660a-00001	Enterprise
JR2 chr5	3556330	3558954	+	JR2_Chr5g10610a-00001_Chr5g10620a-00001	Enterprise
JR2 chr4	1030106	1032645	-	JR2_Chr4g03350a-00001	Phoenix
JR2 chr4	1098179	1100324	-	JR2_Chr4g03590a-00001	Phoenix
JR2 chr2	3778992	3779384	-	JR2_Chr2g11730a-00001	Prometheus
JR2 chr2	3779388	3780224	-	JR2_Chr2g11730a-00001	Prometheus
JR2 chr2	2878322	2879619	+	JR2_tyr186	Serenity
JR2 chr2	3000575	3002595	-	JR2_Chr2g09750a-00001	Serenity
JR2 chr2	3122730	3124750	+	JR2_Chr2g10040a-00001	Serenity
JR2 chr4	1101593	1103379	+	JR2_tyr188	Serenity
VdLs17 chr4	3244393	3246140	+	VdLs17_tyr510	Arwing
VdLs17 chr4	3496849	3498596	-	VdLs17_tyr509	Arwing
VdLs17 chr4	3757985	3760005	-	VdLs17_tyr508	Arwing
VdLs17 chr4	3694505	3696411	-	VdLs17_tyr511	Arwing
VdLs17 chr3	2393470	2396094	+	VdLs17_g4194.t1_g4194.t2	Enterprise
VdLs17 chr4	3676441	3679051	+	VdLs17_g6113.t1_g6113.t2_g6113.t3	Enterprise
VdLs17 chr4	3278498	3281037	+	VdLs17_g6031.t1_g6031.t2	Phoenix
VdLs17 chr4	3367629	3369062	+	VdLs17_g6060.t1	Phoenix
VdLs17 chr3	2036133	2036969	+	VdLs17_g4116.t1	Prometheus
VdLs17 chr3	2037106	2037396	+	VdLs17_g4117.t1	Prometheus
VdLs17 chr3	2005778	2007087	-	VdLs17_g4114.t1	Serenity
VdLs17 chr4	310468	312494	+	VdLs17_g5251.t1_g5251.t2	Serenity
VdLs17 chr4	503929	505686	+	VdLs17_g5302.t1	Serenity

## Sheet: Fig2a gene
Chr	Feature	Start	End	Gene ID
JR2 chr1	gene	95919	100448	VDAG_JR2_Chr1g00010a
JR2 chr1	gene	100674	106913	VDAG_JR2_Chr1g00020a
JR2 chr1	gene	106967	108991	VDAG_JR2_Chr1g00030a
JR2 chr1	gene	109150	110146	VDAG_JR2_Chr1g00040a
JR2 chr1	gene	109890	114598	VDAG_JR2_Chr1g00050a
JR2 chr1	gene	115849	116907	VDAG_JR2_Chr1g00060a
JR2 chr1	gene	116793	118314	VDAG_JR2_Chr1g00070a
JR2 chr1	gene	118573	119676	VDAG_JR2_Chr1g00080a
JR2 chr1	gene	119525	122333	VDAG_JR2_Chr1g00090a
JR2 chr1	gene	122724	124875	VDAG_JR2_Chr1g00100a
JR2 chr1	gene	125213	127877	VDAG_JR2_Chr1g00110a
JR2 chr1	gene	127929	128640	VDAG_JR2_Chr1g00120a
JR2 chr1	gene	128815	131545	VDAG_JR2_Chr1g00130a
JR2 chr1	gene	130885	134116	VDAG_JR2_Chr1g00140a
JR2 chr1	gene	134332	136170	VDAG_JR2_Chr1g00150a
JR2 chr1	gene	136331	137939	VDAG_JR2_Chr1g00160a
JR2 chr1	gene	139431	144139	VDAG_JR2_Chr1g00170a
JR2 chr1	gene	145871	146598	VDAG_JR2_Chr1g00180a
JR2 chr1	gene	149245	149954	VDAG_JR2_Chr1g00190a
JR2 chr1	gene	150094	153864	VDAG_JR2_Chr1g00200a
JR2 chr1	gene	161015	164654	VDAG_JR2_Chr1g00210a
JR2 chr1	gene	164876	168188	VDAG_JR2_Chr1g00220a
JR2 chr1	gene	169615	174014	VDAG_JR2_Chr1g00230a
JR2 chr1	gene	173527	174499	VDAG_JR2_Chr1g00240a
JR2 chr1	gene	174498	175888	VDAG_JR2_Chr1g00250a
JR2 chr1	gene	178982	180954	VDAG_JR2_Chr1g00260a
JR2 chr1	gene	181265	182835	VDAG_JR2_Chr1g00270a
JR2 chr1	gene	182745	183961	VDAG_JR2_Chr1g00280a
JR2 chr1	gene	184466	187662	VDAG_JR2_Chr1g00290a
JR2 chr1	gene	187795	190330	VDAG_JR2_Chr1g00300a
JR2 chr1	gene	190700	195776	VDAG_JR2_Chr1g00310a
JR2 chr1	gene	195810	197685	VDAG_JR2_Chr1g00320a
JR2 chr1	gene	203378	206944	VDAG_JR2_Chr1g00330a
JR2 chr1	gene	207790	210034	VDAG_JR2_Chr1g00340a
JR2 chr1	gene	211415	215428	VDAG_JR2_Chr1g00350a
JR2 chr1	gene	216158	218299	VDAG_JR2_Chr1g00360a
JR2 chr1	gene	218483	220570	VDAG_JR2_Chr1g00370a
JR2 chr1	gene	221027	222004	VDAG_JR2_Chr1g00380a
JR2 chr1	gene	222265	224662	VDAG_JR2_Chr1g00390a
JR2 chr1	gene	225260	226924	VDAG_JR2_Chr1g00400a
JR2 chr1	gene	226934	229850	VDAG_JR2_Chr1g00410a
JR2 chr1	gene	232402	233645	VDAG_JR2_Chr1g00415a
JR2 chr1	gene	234267	236100	VDAG_JR2_Chr1g00420a
JR2 chr1	gene	236196	238480	VDAG_JR2_Chr1g00430a
JR2 chr1	gene	237337	238501	VDAG_JR2_Chr1g00440a
JR2 chr1	gene	238552	242703	VDAG_JR2_Chr1g00450a
JR2 chr1	gene	243144	249734	VDAG_JR2_Chr1g00460a
JR2 chr1	gene	251341	253202	VDAG_JR2_Chr1g00470a
JR2 chr1	gene	253329	254020	VDAG_JR2_Chr1g00480a
JR2 chr1	gene	254112	256460	VDAG_JR2_Chr1g00490a
JR2 chr1	gene	256638	260424	VDAG_JR2_Chr1g00500a
JR2 chr1	gene	260131	262085	VDAG_JR2_Chr1g00510a
JR2 chr1	gene	262565	263954	VDAG_JR2_Chr1g00520a
JR2 chr1	gene	265288	270976	VDAG_JR2_Chr1g00530a
JR2 chr1	gene	271641	272373	VDAG_JR2_Chr1g00535a
JR2 chr1	gene	272316	276028	VDAG_JR2_Chr1g00540a
JR2 chr1	gene	276448	277392	VDAG_JR2_Chr1g00545a
JR2 chr1	gene	277243	278789	VDAG_JR2_Chr1g00550a
JR2 chr1	gene	278871	279803	VDAG_JR2_Chr1g00560a
JR2 chr1	gene	280436	282197	VDAG_JR2_Chr1g00570a
JR2 chr1	gene	282264	283989	VDAG_JR2_Chr1g00580a
JR2 chr1	gene	285015	287077	VDAG_JR2_Chr1g00590a
JR2 chr1	gene	290434	292427	VDAG_JR2_Chr1g00600a
JR2 chr1	gene	293075	295565	VDAG_JR2_Chr1g00610a
JR2 chr1	gene	295360	296866	VDAG_JR2_Chr1g00620a
JR2 chr1	gene	297432	300087	VDAG_JR2_Chr1g00630a
JR2 chr1	gene	300338	302806	VDAG_JR2_Chr1g00640a
JR2 chr1	gene	304518	307298	VDAG_JR2_Chr1g00650a
JR2 chr1	gene	307478	309481	VDAG_JR2_Chr1g00660a
JR2 chr1	gene	312037	313694	VDAG_JR2_Chr1g00670a
JR2 chr1	gene	314591	317939	VDAG_JR2_Chr1g00680a
JR2 chr1	gene	319917	321670	VDAG_JR2_Chr1g00690a
JR2 chr1	gene	322744	323932	VDAG_JR2_Chr1g00700a
JR2 chr1	gene	325765	327208	VDAG_JR2_Chr1g00710a
JR2 chr1	gene	329498	330091	VDAG_JR2_Chr1g00720a
JR2 chr1	gene	330901	333833	VDAG_JR2_Chr1g00730a
JR2 chr1	gene	334136	336551	VDAG_JR2_Chr1g00740a
JR2 chr1	gene	336547	337686	VDAG_JR2_Chr1g00750a
JR2 chr1	gene	338107	340840	VDAG_JR2_Chr1g00760a
JR2 chr1	gene	340632	341814	VDAG_JR2_Chr1g00770a
JR2 chr1	gene	342729	344187	VDAG_JR2_Chr1g00780a
JR2 chr1	gene	345122	346675	VDAG_JR2_Chr1g00790a
JR2 chr1	gene	346598	348791	VDAG_JR2_Chr1g00800a
JR2 chr1	gene	348957	350322	VDAG_JR2_Chr1g00810a
JR2 chr1	gene	350760	352672	VDAG_JR2_Chr1g00820a
JR2 chr1	gene	353619	354407	VDAG_JR2_Chr1g00830a
JR2 chr1	gene	354611	356556	VDAG_JR2_Chr1g00840a
JR2 chr1	gene	357140	359574	VDAG_JR2_Chr1g00850a
JR2 chr1	gene	359962	361733	VDAG_JR2_Chr1g00860a
JR2 chr1	gene	361836	363736	VDAG_JR2_Chr1g00870a
JR2 chr1	gene	364336	370309	VDAG_JR2_Chr1g00880a
JR2 chr1	gene	371812	372531	VDAG_JR2_Chr1g00890a
JR2 chr1	gene	372541	373442	VDAG_JR2_Chr1g00900a
JR2 chr1	gene	374613	376285	VDAG_JR2_Chr1g00910a
JR2 chr1	gene	379359	381261	VDAG_JR2_Chr1g00920a
JR2 chr1	gene	382492	383414	VDAG_JR2_Chr1g00930a
JR2 chr1	gene	383634	385111	VDAG_JR2_Chr1g00940a
JR2 chr1	gene	385374	386557	VDAG_JR2_Chr1g00950a
JR2 chr1	gene	386636	387708	VDAG_JR2_Chr1g00960a
JR2 chr1	gene	387814	390164	VDAG_JR2_Chr1g00970a
JR2 chr1	gene	391300	392971	VDAG_JR2_Chr1g00980a
JR2 chr1	gene	393481	394716	VDAG_JR2_Chr1g00990a
JR2 chr1	gene	394190	395073	VDAG_JR2_Chr1g01000a
JR2 chr1	gene	395271	396111	VDAG_JR2_Chr1g01010a
JR2 chr1	gene	397174	398540	VDAG_JR2_Chr1g01020a
JR2 chr1	gene	400559	402175	VDAG_JR2_Chr1g01030a
JR2 chr1	gene	402185	404689	VDAG_JR2_Chr1g01040a
JR2 chr1	gene	407700	411490	VDAG_JR2_Chr1g01050a
JR2 chr1	gene	411664	413590	VDAG_JR2_Chr1g01060a
JR2 chr1	gene	414056	416022	VDAG_JR2_Chr1g01070a
JR2 chr1	gene	417164	418961	VDAG_JR2_Chr1g01080a
JR2 chr1	gene	421093	422933	VDAG_JR2_Chr1g01090a
JR2 chr1	gene	423071	425233	VDAG_JR2_Chr1g01100a
JR2 chr1	gene	425891	429673	VDAG_JR2_Chr1g01110a
JR2 chr1	gene	429834	431626	VDAG_JR2_Chr1g01120a
JR2 chr1	gene	432173	435468	VDAG_JR2_Chr1g01130a
JR2 chr1	gene	435497	439263	VDAG_JR2_Chr1g01140a
JR2 chr1	gene	443529	444628	VDAG_JR2_Chr1g01150a
JR2 chr1	gene	445196	449969	VDAG_JR2_Chr1g01160a
JR2 chr1	gene	450056	452982	VDAG_JR2_Chr1g01170a
JR2 chr1	gene	452432	453538	VDAG_JR2_Chr1g01175a
JR2 chr1	gene	453362	457668	VDAG_JR2_Chr1g01180a
JR2 chr1	gene	458189	458738	VDAG_JR2_Chr1g01185a
JR2 chr1	gene	459203	461345	VDAG_JR2_Chr1g01190a
JR2 chr1	gene	470614	472257	VDAG_JR2_Chr1g01200a
JR2 chr1	gene	483748	484675	VDAG_JR2_Chr1g01210a
JR2 chr1	gene	485268	486669	VDAG_JR2_Chr1g01220a
JR2 chr1	gene	488247	491291	VDAG_JR2_Chr1g01230a
JR2 chr1	gene	491291	492149	VDAG_JR2_Chr1g01240a
JR2 chr1	gene	492591	494900	VDAG_JR2_Chr1g01250a
JR2 chr1	gene	494549	495630	VDAG_JR2_Chr1g01260a
JR2 chr1	gene	495693	496695	VDAG_JR2_Chr1g01270a
JR2 chr1	gene	496833	498857	VDAG_JR2_Chr1g01280a
JR2 chr1	gene	499460	504332	VDAG_JR2_Chr1g01290a
JR2 chr1	gene	504397	506100	VDAG_JR2_Chr1g01300a
JR2 chr1	gene	506748	507533	VDAG_JR2_Chr1g01310a
JR2 chr1	gene	507518	509531	VDAG_JR2_Chr1g01320a
JR2 chr1	gene	510123	511901	VDAG_JR2_Chr1g01330a
JR2 chr1	gene	513659	517110	VDAG_JR2_Chr1g01340a
JR2 chr1	gene	516904	519395	VDAG_JR2_Chr1g01350a
JR2 chr1	gene	519538	523891	VDAG_JR2_Chr1g01360a
JR2 chr1	gene	523936	524576	VDAG_JR2_Chr1g01370a
JR2 chr1	gene	524813	528138	VDAG_JR2_Chr1g01380a
JR2 chr1	gene	528252	529934	VDAG_JR2_Chr1g01390a
JR2 chr1	gene	529747	530826	VDAG_JR2_Chr1g01400a
JR2 chr1	gene	530805	531626	VDAG_JR2_Chr1g01410a
JR2 chr1	gene	532630	533747	VDAG_JR2_Chr1g01420a
JR2 chr1	gene	536036	538406	VDAG_JR2_Chr1g01430a
JR2 chr1	gene	539697	542045	VDAG_JR2_Chr1g01440a
JR2 chr1	gene	683015	684301	VDAG_JR2_Chr1g01450a
JR2 chr1	gene	684316	687190	VDAG_JR2_Chr1g01460a
JR2 chr1	gene	687407	690063	VDAG_JR2_Chr1g01470a
JR2 chr1	gene	690672	693421	VDAG_JR2_Chr1g01480a
JR2 chr1	gene	693945	695748	VDAG_JR2_Chr1g01490a
JR2 chr1	gene	695933	698501	VDAG_JR2_Chr1g01500a
JR2 chr1	gene	698625	700550	VDAG_JR2_Chr1g01510a
JR2 chr1	gene	701776	703608	VDAG_JR2_Chr1g01520a
JR2 chr1	gene	707107	709078	VDAG_JR2_Chr1g01530a
JR2 chr1	gene	709732	710940	VDAG_JR2_Chr1g01540a
JR2 chr1	gene	711204	714701	VDAG_JR2_Chr1g01550a
JR2 chr1	gene	715098	717733	VDAG_JR2_Chr1g01560a
JR2 chr1	gene	717378	718953	VDAG_JR2_Chr1g01570a
JR2 chr1	gene	719341	723984	VDAG_JR2_Chr1g01580a
JR2 chr1	gene	724196	725161	VDAG_JR2_Chr1g01590a
JR2 chr1	gene	726057	727325	VDAG_JR2_Chr1g01600a
JR2 chr1	gene	727657	730741	VDAG_JR2_Chr1g01610a
JR2 chr1	gene	729953	730618	VDAG_JR2_Chr1g01620a
JR2 chr1	gene	755397	757245	VDAG_JR2_Chr1g01630a
JR2 chr1	gene	757635	761735	VDAG_JR2_Chr1g01640a
JR2 chr1	gene	761405	765295	VDAG_JR2_Chr1g01650a
JR2 chr1	gene	765370	766834	VDAG_JR2_Chr1g01660a
JR2 chr1	gene	767276	771835	VDAG_JR2_Chr1g01670a
JR2 chr1	gene	771928	774677	VDAG_JR2_Chr1g01680a
JR2 chr1	gene	775905	776737	VDAG_JR2_Chr1g01690a
JR2 chr1	gene	776745	778611	VDAG_JR2_Chr1g01700a
JR2 chr1	gene	780009	781541	VDAG_JR2_Chr1g01710a
JR2 chr1	gene	781902	783565	VDAG_JR2_Chr1g01720a
JR2 chr1	gene	783460	786409	VDAG_JR2_Chr1g01730a
JR2 chr1	gene	786474	788227	VDAG_JR2_Chr1g01740a
JR2 chr1	gene	788056	789009	VDAG_JR2_Chr1g01750a
JR2 chr1	gene	789077	790156	VDAG_JR2_Chr1g01760a
JR2 chr1	gene	790172	794918	VDAG_JR2_Chr1g01770a
JR2 chr1	gene	795491	798934	VDAG_JR2_Chr1g01780a
JR2 chr1	gene	799196	801660	VDAG_JR2_Chr1g01790a
JR2 chr1	gene	802513	803025	VDAG_JR2_Chr1g01800a
JR2 chr1	gene	803067	806406	VDAG_JR2_Chr1g01810a
JR2 chr1	gene	806810	807735	VDAG_JR2_Chr1g01820a
JR2 chr1	gene	807849	810765	VDAG_JR2_Chr1g01830a
JR2 chr1	gene	811303	811937	VDAG_JR2_Chr1g01840a
JR2 chr1	gene	812920	814391	VDAG_JR2_Chr1g01850a
JR2 chr1	gene	815432	817543	VDAG_JR2_Chr1g01860a
JR2 chr1	gene	818175	819650	VDAG_JR2_Chr1g01870a
JR2 chr1	gene	819716	821007	VDAG_JR2_Chr1g01880a
JR2 chr1	gene	821204	822015	VDAG_JR2_Chr1g01890a
JR2 chr1	gene	823708	826377	VDAG_JR2_Chr1g01900a
JR2 chr1	gene	826418	828959	VDAG_JR2_Chr1g01910a
JR2 chr1	gene	829683	832465	VDAG_JR2_Chr1g01920a
JR2 chr1	gene	832984	834672	VDAG_JR2_Chr1g01930a
JR2 chr1	gene	834911	836789	VDAG_JR2_Chr1g01940a
JR2 chr1	gene	837874	839108	VDAG_JR2_Chr1g01950a
JR2 chr1	gene	839476	844222	VDAG_JR2_Chr1g01960a
JR2 chr1	gene	844209	846957	VDAG_JR2_Chr1g01970a
JR2 chr1	gene	847149	848076	VDAG_JR2_Chr1g01980a
JR2 chr1	gene	848108	852169	VDAG_JR2_Chr1g01990a
JR2 chr1	gene	852371	853954	VDAG_JR2_Chr1g02000a
JR2 chr1	gene	854078	855676	VDAG_JR2_Chr1g02010a
JR2 chr1	gene	856012	857068	VDAG_JR2_Chr1g02020a
JR2 chr1	gene	857929	858214	VDAG_JR2_Chr1g02030a
JR2 chr1	gene	858658	860056	VDAG_JR2_Chr1g02040a
JR2 chr1	gene	860370	862115	VDAG_JR2_Chr1g02050a
JR2 chr1	gene	862830	866049	VDAG_JR2_Chr1g02060a
JR2 chr1	gene	869574	870497	VDAG_JR2_Chr1g02070a
JR2 chr1	gene	871348	872115	VDAG_JR2_Chr1g02080a
JR2 chr1	gene	872101	874574	VDAG_JR2_Chr1g02090a
JR2 chr1	gene	874695	875132	VDAG_JR2_Chr1g02100a
JR2 chr1	gene	875400	877627	VDAG_JR2_Chr1g02110a
JR2 chr1	gene	877951	880737	VDAG_JR2_Chr1g02120a
JR2 chr1	gene	880913	882260	VDAG_JR2_Chr1g02130a
JR2 chr1	gene	882263	884815	VDAG_JR2_Chr1g02140a
JR2 chr1	gene	886921	887921	VDAG_JR2_Chr1g02150a
JR2 chr1	gene	888456	890472	VDAG_JR2_Chr1g02160a
JR2 chr1	gene	890578	892380	VDAG_JR2_Chr1g02170a
JR2 chr1	gene	892849	893436	VDAG_JR2_Chr1g02180a
JR2 chr1	gene	893825	897736	VDAG_JR2_Chr1g02190a
JR2 chr1	gene	898862	905421	VDAG_JR2_Chr1g02200a
JR2 chr1	gene	906257	909288	VDAG_JR2_Chr1g02210a
JR2 chr1	gene	909612	912169	VDAG_JR2_Chr1g02220a
JR2 chr1	gene	913040	915789	VDAG_JR2_Chr1g02230a
JR2 chr1	gene	915929	920553	VDAG_JR2_Chr1g02240a
JR2 chr1	gene	920602	921619	VDAG_JR2_Chr1g02250a
JR2 chr1	gene	921927	924106	VDAG_JR2_Chr1g02260a
JR2 chr1	gene	924345	925604	VDAG_JR2_Chr1g02270a
JR2 chr1	gene	927868	930628	VDAG_JR2_Chr1g02280a
JR2 chr1	gene	931028	932534	VDAG_JR2_Chr1g02290a
JR2 chr1	gene	932640	937046	VDAG_JR2_Chr1g02300a
JR2 chr1	gene	938670	940537	VDAG_JR2_Chr1g02310a
JR2 chr1	gene	940861	942548	VDAG_JR2_Chr1g02320a
JR2 chr1	gene	942396	944753	VDAG_JR2_Chr1g02330a
JR2 chr1	gene	945857	947026	VDAG_JR2_Chr1g02340a
JR2 chr1	gene	947258	949737	VDAG_JR2_Chr1g02350a
JR2 chr1	gene	949674	950771	VDAG_JR2_Chr1g02360a
JR2 chr1	gene	950958	953583	VDAG_JR2_Chr1g02370a
JR2 chr1	gene	953850	956783	VDAG_JR2_Chr1g02380a
JR2 chr1	gene	959481	962732	VDAG_JR2_Chr1g02390a
JR2 chr1	gene	962921	966599	VDAG_JR2_Chr1g02400a
JR2 chr1	gene	966793	968541	VDAG_JR2_Chr1g02410a
JR2 chr1	gene	969741	974558	VDAG_JR2_Chr1g02420a
JR2 chr1	gene	974598	975409	VDAG_JR2_Chr1g02430a
JR2 chr1	gene	975572	976470	VDAG_JR2_Chr1g02440a
JR2 chr1	gene	976596	977765	VDAG_JR2_Chr1g02450a
JR2 chr1	gene	978082	980066	VDAG_JR2_Chr1g02460a
JR2 chr1	gene	980523	985487	VDAG_JR2_Chr1g02470a
JR2 chr1	gene	986061	988306	VDAG_JR2_Chr1g02480a
JR2 chr1	gene	988685	990922	VDAG_JR2_Chr1g02490a
JR2 chr1	gene	996235	997477	VDAG_JR2_Chr1g02500a
JR2 chr1	gene	997858	999943	VDAG_JR2_Chr1g02510a
JR2 chr1	gene	1000609	1004176	VDAG_JR2_Chr1g02520a
JR2 chr1	gene	1004259	1005522	VDAG_JR2_Chr1g02530a
JR2 chr1	gene	1005683	1008780	VDAG_JR2_Chr1g02540a
JR2 chr1	gene	1009162	1010162	VDAG_JR2_Chr1g02550a
JR2 chr1	gene	1010510	1011605	VDAG_JR2_Chr1g02560a
JR2 chr1	gene	1011608	1013174	VDAG_JR2_Chr1g02570a
JR2 chr1	gene	1013316	1015365	VDAG_JR2_Chr1g02580a
JR2 chr1	gene	1015599	1017996	VDAG_JR2_Chr1g02590a
JR2 chr1	gene	1018087	1020191	VDAG_JR2_Chr1g02600a
JR2 chr1	gene	1020193	1021848	VDAG_JR2_Chr1g02610a
JR2 chr1	gene	1022619	1023623	VDAG_JR2_Chr1g02620a
JR2 chr1	gene	1024857	1025728	VDAG_JR2_Chr1g02630a
JR2 chr1	gene	1025390	1026983	VDAG_JR2_Chr1g02640a
JR2 chr1	gene	1027717	1028787	VDAG_JR2_Chr1g02650a
JR2 chr1	gene	1028830	1031088	VDAG_JR2_Chr1g02660a
JR2 chr1	gene	1031116	1032671	VDAG_JR2_Chr1g02670a
JR2 chr1	gene	1032967	1035166	VDAG_JR2_Chr1g02680a
JR2 chr1	gene	1035524	1037776	VDAG_JR2_Chr1g02690a
JR2 chr1	gene	1037885	1041369	VDAG_JR2_Chr1g02700a
JR2 chr1	gene	1042672	1045923	VDAG_JR2_Chr1g02710a
JR2 chr1	gene	1046414	1048756	VDAG_JR2_Chr1g02720a
JR2 chr1	gene	1049079	1051604	VDAG_JR2_Chr1g02730a
JR2 chr1	gene	1051654	1054772	VDAG_JR2_Chr1g02740a
JR2 chr1	gene	1055029	1057359	VDAG_JR2_Chr1g02750a
JR2 chr1	gene	1057763	1059194	VDAG_JR2_Chr1g02760a
JR2 chr1	gene	1059837	1064007	VDAG_JR2_Chr1g02770a
JR2 chr1	gene	1064698	1065941	VDAG_JR2_Chr1g02780a
JR2 chr1	gene	1066695	1067769	VDAG_JR2_Chr1g02790a
JR2 chr1	gene	1068507	1071953	VDAG_JR2_Chr1g02800a
JR2 chr1	gene	1072295	1074145	VDAG_JR2_Chr1g02810a
JR2 chr1	gene	1074907	1076427	VDAG_JR2_Chr1g02820a
JR2 chr1	gene	1076606	1078339	VDAG_JR2_Chr1g02830a
JR2 chr1	gene	1078381	1080329	VDAG_JR2_Chr1g02840a
JR2 chr1	gene	1080003	1082668	VDAG_JR2_Chr1g02850a
JR2 chr1	gene	1082623	1085296	VDAG_JR2_Chr1g02860a
JR2 chr1	gene	1085463	1087237	VDAG_JR2_Chr1g02870a
JR2 chr1	gene	1087474	1090676	VDAG_JR2_Chr1g02880a
JR2 chr1	gene	1091165	1092528	VDAG_JR2_Chr1g02890a
JR2 chr1	gene	1093557	1098996	VDAG_JR2_Chr1g02900a
JR2 chr1	gene	1098893	1100887	VDAG_JR2_Chr1g02910a
JR2 chr1	gene	1101775	1103178	VDAG_JR2_Chr1g02920a
JR2 chr1	gene	1104119	1104912	VDAG_JR2_Chr1g02930a
JR2 chr1	gene	1105363	1106562	VDAG_JR2_Chr1g02940a
JR2 chr1	gene	1107374	1109838	VDAG_JR2_Chr1g02950a
JR2 chr1	gene	1109648	1113876	VDAG_JR2_Chr1g02960a
JR2 chr1	gene	1116362	1118132	VDAG_JR2_Chr1g02970a
JR2 chr1	gene	1118360	1120260	VDAG_JR2_Chr1g02980a
JR2 chr1	gene	1120732	1123199	VDAG_JR2_Chr1g02990a
JR2 chr1	gene	1126867	1129309	VDAG_JR2_Chr1g03000a
JR2 chr1	gene	1130099	1130976	VDAG_JR2_Chr1g03010a
JR2 chr1	gene	1132227	1133267	VDAG_JR2_Chr1g03020a
JR2 chr1	gene	1133829	1134225	VDAG_JR2_Chr1g03030a
JR2 chr1	gene	1135199	1136614	VDAG_JR2_Chr1g03040a
JR2 chr1	gene	1136788	1137588	VDAG_JR2_Chr1g03050a
JR2 chr1	gene	1138590	1140696	VDAG_JR2_Chr1g03060a
JR2 chr1	gene	1140290	1141411	VDAG_JR2_Chr1g03070a
JR2 chr1	gene	1143356	1146064	VDAG_JR2_Chr1g03080a
JR2 chr1	gene	1145677	1146714	VDAG_JR2_Chr1g03090a
JR2 chr1	gene	1147194	1151600	VDAG_JR2_Chr1g03100a
JR2 chr1	gene	1147543	1147980	VDAG_JR2_Chr1g03110a
JR2 chr1	gene	1151752	1156209	VDAG_JR2_Chr1g03120a
JR2 chr1	gene	1156103	1157601	VDAG_JR2_Chr1g03125a
JR2 chr1	gene	1157191	1158848	VDAG_JR2_Chr1g03130a
JR2 chr1	gene	1159070	1160615	VDAG_JR2_Chr1g03140a
JR2 chr1	gene	1160758	1161687	VDAG_JR2_Chr1g03150a
JR2 chr1	gene	1161731	1163120	VDAG_JR2_Chr1g03160a
JR2 chr1	gene	1163243	1166752	VDAG_JR2_Chr1g03170a
JR2 chr1	gene	1174477	1176133	VDAG_JR2_Chr1g03180a
JR2 chr1	gene	1177504	1181017	VDAG_JR2_Chr1g03190a
JR2 chr1	gene	1181143	1183038	VDAG_JR2_Chr1g03200a
JR2 chr1	gene	1183428	1189038	VDAG_JR2_Chr1g03210a
JR2 chr1	gene	1189408	1190495	VDAG_JR2_Chr1g03211a
JR2 chr1	gene	1192196	1194767	VDAG_JR2_Chr1g03230a
JR2 chr1	gene	1195283	1196320	VDAG_JR2_Chr1g03240a
JR2 chr1	gene	1199257	1202400	VDAG_JR2_Chr1g03250a
JR2 chr1	gene	1203413	1205309	VDAG_JR2_Chr1g03260a
JR2 chr1	gene	1205430	1207697	VDAG_JR2_Chr1g03270a
JR2 chr1	gene	1207880	1208917	VDAG_JR2_Chr1g03280a
JR2 chr1	gene	1208968	1210217	VDAG_JR2_Chr1g03290a
JR2 chr1	gene	1210376	1212637	VDAG_JR2_Chr1g03300a
JR2 chr1	gene	1212572	1213986	VDAG_JR2_Chr1g03310a
JR2 chr1	gene	1215675	1219989	VDAG_JR2_Chr1g03320a
JR2 chr1	gene	1219945	1222370	VDAG_JR2_Chr1g03330a
JR2 chr1	gene	1223607	1228337	VDAG_JR2_Chr1g03340a
JR2 chr1	gene	1229603	1230537	VDAG_JR2_Chr1g03350a
JR2 chr1	gene	1231071	1232796	VDAG_JR2_Chr1g03360a
JR2 chr1	gene	1232801	1233448	VDAG_JR2_Chr1g03370a
JR2 chr1	gene	1233646	1237597	VDAG_JR2_Chr1g03380a
JR2 chr1	gene	1239124	1241352	VDAG_JR2_Chr1g03390a
JR2 chr1	gene	1241901	1243962	VDAG_JR2_Chr1g03400a
JR2 chr1	gene	1244351	1246021	VDAG_JR2_Chr1g03410a
JR2 chr1	gene	1245869	1247796	VDAG_JR2_Chr1g03420a
JR2 chr1	gene	1248046	1249230	VDAG_JR2_Chr1g03430a
JR2 chr1	gene	1249531	1250289	VDAG_JR2_Chr1g03440a
JR2 chr1	gene	1250335	1251570	VDAG_JR2_Chr1g03445a
JR2 chr1	gene	1250981	1255113	VDAG_JR2_Chr1g03450a
JR2 chr1	gene	1255307	1256367	VDAG_JR2_Chr1g03460a
JR2 chr1	gene	1259880	1263664	VDAG_JR2_Chr1g03470a
JR2 chr1	gene	1263759	1265884	VDAG_JR2_Chr1g03480a
JR2 chr1	gene	1265601	1267313	VDAG_JR2_Chr1g03485a
JR2 chr1	gene	1268283	1269390	VDAG_JR2_Chr1g03490a
JR2 chr1	gene	1270497	1273691	VDAG_JR2_Chr1g03500a
JR2 chr1	gene	1277592	1278182	VDAG_JR2_Chr1g03510a
JR2 chr1	gene	1279845	1280343	VDAG_JR2_Chr1g03520a
JR2 chr1	gene	1281897	1283497	VDAG_JR2_Chr1g03525a
JR2 chr1	gene	1283653	1286695	VDAG_JR2_Chr1g03540a
JR2 chr1	gene	1288181	1291681	VDAG_JR2_Chr1g03550a
JR2 chr1	gene	1294614	1295858	VDAG_JR2_Chr1g03560a
JR2 chr1	gene	1296999	1298266	VDAG_JR2_Chr1g03570a
JR2 chr1	gene	1298892	1300568	VDAG_JR2_Chr1g03580a
JR2 chr1	gene	1302799	1305258	VDAG_JR2_Chr1g03590a
JR2 chr1	gene	1305340	1306656	VDAG_JR2_Chr1g03600a
JR2 chr1	gene	1307653	1313132	VDAG_JR2_Chr1g03610a
JR2 chr1	gene	1313284	1315981	VDAG_JR2_Chr1g03620a
JR2 chr1	gene	1315506	1317150	VDAG_JR2_Chr1g03630a
JR2 chr1	gene	1319568	1323299	VDAG_JR2_Chr1g03640a
JR2 chr1	gene	1323829	1324800	VDAG_JR2_Chr1g03650a
JR2 chr1	gene	1324812	1325657	VDAG_JR2_Chr1g03660a
JR2 chr1	gene	1325996	1331878	VDAG_JR2_Chr1g03670a
JR2 chr1	gene	1333084	1335467	VDAG_JR2_Chr1g03680a
JR2 chr1	gene	1335783	1338606	VDAG_JR2_Chr1g03690a
JR2 chr1	gene	1339624	1342751	VDAG_JR2_Chr1g03700a
JR2 chr1	gene	1342735	1343834	VDAG_JR2_Chr1g03710a
JR2 chr1	gene	1344288	1346929	VDAG_JR2_Chr1g03720a
JR2 chr1	gene	1348928	1350375	VDAG_JR2_Chr1g03730a
JR2 chr1	gene	1350518	1351854	VDAG_JR2_Chr1g03740a
JR2 chr1	gene	1354079	1358141	VDAG_JR2_Chr1g03750a
JR2 chr1	gene	1359373	1360751	VDAG_JR2_Chr1g03760a
JR2 chr1	gene	1360667	1362898	VDAG_JR2_Chr1g03770a
JR2 chr1	gene	1364549	1367601	VDAG_JR2_Chr1g03780a
JR2 chr1	gene	1367786	1368724	VDAG_JR2_Chr1g03790a
JR2 chr1	gene	1370258	1372408	VDAG_JR2_Chr1g03800a
JR2 chr1	gene	1372663	1373305	VDAG_JR2_Chr1g03810a
JR2 chr1	gene	1373667	1379550	VDAG_JR2_Chr1g03820a
JR2 chr1	gene	1380089	1381991	VDAG_JR2_Chr1g03830a
JR2 chr1	gene	1382490	1385519	VDAG_JR2_Chr1g03840a
JR2 chr1	gene	1385724	1387748	VDAG_JR2_Chr1g03850a
JR2 chr1	gene	1387993	1388977	VDAG_JR2_Chr1g03860a
JR2 chr1	gene	1389363	1390917	VDAG_JR2_Chr1g03865a
JR2 chr1	gene	1391207	1393061	VDAG_JR2_Chr1g03870a
JR2 chr1	gene	1393315	1396008	VDAG_JR2_Chr1g03880a
JR2 chr1	gene	1396844	1401755	VDAG_JR2_Chr1g03890a
JR2 chr1	gene	1402026	1403586	VDAG_JR2_Chr1g03900a
JR2 chr1	gene	1403994	1405181	VDAG_JR2_Chr1g03910a
JR2 chr1	gene	1405905	1406476	VDAG_JR2_Chr1g03915a
JR2 chr1	gene	1406551	1409466	VDAG_JR2_Chr1g03920a
JR2 chr1	gene	1409819	1411687	VDAG_JR2_Chr1g03930a
JR2 chr1	gene	1413232	1413870	VDAG_JR2_Chr1g03940a
JR2 chr1	gene	1414173	1415747	VDAG_JR2_Chr1g03950a
JR2 chr1	gene	1416739	1418807	VDAG_JR2_Chr1g03960a
JR2 chr1	gene	1419336	1421217	VDAG_JR2_Chr1g03970a
JR2 chr1	gene	1421893	1425352	VDAG_JR2_Chr1g03980a
JR2 chr1	gene	1426402	1434331	VDAG_JR2_Chr1g03990a
JR2 chr1	gene	1432797	1433472	VDAG_JR2_Chr1g04000a
JR2 chr1	gene	1433477	1434331	VDAG_JR2_Chr1g04010a
JR2 chr1	gene	1434785	1438026	VDAG_JR2_Chr1g04020a
JR2 chr1	gene	1438722	1441100	VDAG_JR2_Chr1g04030a
JR2 chr1	gene	1441603	1442070	VDAG_JR2_Chr1g04040a
JR2 chr1	gene	1442308	1443602	VDAG_JR2_Chr1g04050a
JR2 chr1	gene	1443839	1445274	VDAG_JR2_Chr1g04060a
JR2 chr1	gene	1446029	1446883	VDAG_JR2_Chr1g04070a
JR2 chr1	gene	1447223	1449360	VDAG_JR2_Chr1g04080a
JR2 chr1	gene	1452777	1454013	VDAG_JR2_Chr1g04090a
JR2 chr1	gene	1456251	1457532	VDAG_JR2_Chr1g04100a
JR2 chr1	gene	1458030	1460775	VDAG_JR2_Chr1g04110a
JR2 chr1	gene	1461140	1463488	VDAG_JR2_Chr1g04120a
JR2 chr1	gene	1464345	1469613	VDAG_JR2_Chr1g04130a
JR2 chr1	gene	1469925	1472520	VDAG_JR2_Chr1g04140a
JR2 chr1	gene	1474889	1476819	VDAG_JR2_Chr1g04150a
JR2 chr1	gene	1477158	1479357	VDAG_JR2_Chr1g04160a
JR2 chr1	gene	1480295	1483422	VDAG_JR2_Chr1g04170a
JR2 chr1	gene	1485516	1488389	VDAG_JR2_Chr1g04180a
JR2 chr1	gene	1488725	1489819	VDAG_JR2_Chr1g04190a
JR2 chr1	gene	1490790	1493189	VDAG_JR2_Chr1g04200a
JR2 chr1	gene	1493859	1496835	VDAG_JR2_Chr1g04210a
JR2 chr1	gene	1499790	1503225	VDAG_JR2_Chr1g04220a
JR2 chr1	gene	1503507	1504598	VDAG_JR2_Chr1g04230a
JR2 chr1	gene	1505200	1510102	VDAG_JR2_Chr1g04240a
JR2 chr1	gene	1509995	1514089	VDAG_JR2_Chr1g04250a
JR2 chr1	gene	1515622	1517460	VDAG_JR2_Chr1g04260a
JR2 chr1	gene	1518259	1520883	VDAG_JR2_Chr1g04270a
JR2 chr1	gene	1523016	1525189	VDAG_JR2_Chr1g04280a
JR2 chr1	gene	1525080	1526744	VDAG_JR2_Chr1g04290a
JR2 chr1	gene	1527651	1528372	VDAG_JR2_Chr1g04300a
JR2 chr1	gene	1528768	1530318	VDAG_JR2_Chr1g04310a
JR2 chr1	gene	1531235	1532273	VDAG_JR2_Chr1g04320a
JR2 chr1	gene	1533731	1535869	VDAG_JR2_Chr1g04330a
JR2 chr1	gene	1536199	1537551	VDAG_JR2_Chr1g04340a
JR2 chr1	gene	1537550	1540072	VDAG_JR2_Chr1g04350a
JR2 chr1	gene	1540347	1541447	VDAG_JR2_Chr1g04360a
JR2 chr1	gene	1542615	1545607	VDAG_JR2_Chr1g04370a
JR2 chr1	gene	1546057	1548633	VDAG_JR2_Chr1g04380a
JR2 chr1	gene	1548910	1552086	VDAG_JR2_Chr1g04390a
JR2 chr1	gene	1552549	1553514	VDAG_JR2_Chr1g04400a
JR2 chr1	gene	1553631	1557914	VDAG_JR2_Chr1g04410a
JR2 chr1	gene	1558377	1559826	VDAG_JR2_Chr1g04420a
JR2 chr1	gene	1560316	1562041	VDAG_JR2_Chr1g04430a
JR2 chr1	gene	1563766	1565989	VDAG_JR2_Chr1g04440a
JR2 chr1	gene	1566135	1568161	VDAG_JR2_Chr1g04450a
JR2 chr1	gene	1569454	1572060	VDAG_JR2_Chr1g04460a
JR2 chr1	gene	1572402	1575041	VDAG_JR2_Chr1g04470a
JR2 chr1	gene	1575312	1576465	VDAG_JR2_Chr1g04480a
JR2 chr1	gene	1576437	1578085	VDAG_JR2_Chr1g04490a
JR2 chr1	gene	1578315	1586273	VDAG_JR2_Chr1g04500a
JR2 chr1	gene	1586931	1589669	VDAG_JR2_Chr1g04510a
JR2 chr1	gene	1589803	1591251	VDAG_JR2_Chr1g04520a
JR2 chr1	gene	1591849	1594225	VDAG_JR2_Chr1g04530a
JR2 chr1	gene	1594191	1595898	VDAG_JR2_Chr1g04540a
JR2 chr1	gene	1596857	1598159	VDAG_JR2_Chr1g04550a
JR2 chr1	gene	1598672	1601134	VDAG_JR2_Chr1g04560a
JR2 chr1	gene	1601994	1602775	VDAG_JR2_Chr1g04570a
JR2 chr1	gene	1603404	1605126	VDAG_JR2_Chr1g04580a
JR2 chr1	gene	1605412	1607719	VDAG_JR2_Chr1g04590a
JR2 chr1	gene	1609460	1611625	VDAG_JR2_Chr1g04600a
JR2 chr1	gene	1612656	1617139	VDAG_JR2_Chr1g04610a
JR2 chr1	gene	1616709	1617766	VDAG_JR2_Chr1g04620a
JR2 chr1	gene	1618080	1620508	VDAG_JR2_Chr1g04630a
JR2 chr1	gene	1621789	1623680	VDAG_JR2_Chr1g04640a
JR2 chr1	gene	1624220	1626004	VDAG_JR2_Chr1g04650a
JR2 chr1	gene	1626685	1627110	VDAG_JR2_Chr1g04660a
JR2 chr1	gene	1627832	1629278	VDAG_JR2_Chr1g04670a
JR2 chr1	gene	1629407	1631463	VDAG_JR2_Chr1g04680a
JR2 chr1	gene	1631676	1632788	VDAG_JR2_Chr1g04690a
JR2 chr1	gene	1632713	1635954	VDAG_JR2_Chr1g04700a
JR2 chr1	gene	1636956	1638702	VDAG_JR2_Chr1g04710a
JR2 chr1	gene	1638699	1641501	VDAG_JR2_Chr1g04720a
JR2 chr1	gene	1642447	1643837	VDAG_JR2_Chr1g04730a
JR2 chr1	gene	1645633	1647727	VDAG_JR2_Chr1g04740a
JR2 chr1	gene	1647804	1648975	VDAG_JR2_Chr1g04750a
JR2 chr1	gene	1650214	1651515	VDAG_JR2_Chr1g04760a
JR2 chr1	gene	1652470	1653665	VDAG_JR2_Chr1g04770a
JR2 chr1	gene	1653969	1654818	VDAG_JR2_Chr1g04780a
JR2 chr1	gene	1654914	1655578	VDAG_JR2_Chr1g04790a
JR2 chr1	gene	1656453	1657457	VDAG_JR2_Chr1g04800a
JR2 chr1	gene	1661461	1662098	VDAG_JR2_Chr1g04810a
JR2 chr1	gene	1663193	1664086	VDAG_JR2_Chr1g04820a
JR2 chr1	gene	1664039	1664337	VDAG_JR2_Chr1g04830a
JR2 chr1	gene	1664697	1666032	VDAG_JR2_Chr1g04840a
JR2 chr1	gene	1666281	1667348	VDAG_JR2_Chr1g04850a
JR2 chr1	gene	1668128	1672229	VDAG_JR2_Chr1g04860a
JR2 chr1	gene	1672717	1674210	VDAG_JR2_Chr1g04880a
JR2 chr1	gene	1674377	1676186	VDAG_JR2_Chr1g04890a
JR2 chr1	gene	1676477	1677929	VDAG_JR2_Chr1g04900a
JR2 chr1	gene	1678075	1680189	VDAG_JR2_Chr1g04910a
JR2 chr1	gene	1680368	1682730	VDAG_JR2_Chr1g04920a
JR2 chr1	gene	1682762	1683832	VDAG_JR2_Chr1g04940a
JR2 chr1	gene	1684508	1686665	VDAG_JR2_Chr1g04950a
JR2 chr1	gene	1686488	1687932	VDAG_JR2_Chr1g04960a
JR2 chr1	gene	1688323	1689709	VDAG_JR2_Chr1g04970a
JR2 chr1	gene	1690399	1692226	VDAG_JR2_Chr1g04980a
JR2 chr1	gene	1692622	1694000	VDAG_JR2_Chr1g04990a
JR2 chr1	gene	1696788	1697894	VDAG_JR2_Chr1g05000a
JR2 chr1	gene	1699397	1701820	VDAG_JR2_Chr1g05010a
JR2 chr1	gene	1702506	1703722	VDAG_JR2_Chr1g05020a
JR2 chr1	gene	1703571	1706089	VDAG_JR2_Chr1g05030a
JR2 chr1	gene	1706444	1708450	VDAG_JR2_Chr1g05040a
JR2 chr1	gene	1708433	1709504	VDAG_JR2_Chr1g05050a
JR2 chr1	gene	1709514	1710743	VDAG_JR2_Chr1g05060a
JR2 chr1	gene	1712547	1714169	VDAG_JR2_Chr1g05070a
JR2 chr1	gene	1715404	1716057	VDAG_JR2_Chr1g05080a
JR2 chr1	gene	1716018	1716728	VDAG_JR2_Chr1g05090a
JR2 chr1	gene	1716955	1719014	VDAG_JR2_Chr1g05100a
JR2 chr1	gene	1719331	1720252	VDAG_JR2_Chr1g05110a
JR2 chr1	gene	1721039	1723315	VDAG_JR2_Chr1g05120a
JR2 chr1	gene	1723409	1724709	VDAG_JR2_Chr1g05130a
JR2 chr1	gene	1725289	1729829	VDAG_JR2_Chr1g05140a
JR2 chr1	gene	1730035	1731856	VDAG_JR2_Chr1g05150a
JR2 chr1	gene	1731847	1734934	VDAG_JR2_Chr1g05160a
JR2 chr1	gene	1735658	1737300	VDAG_JR2_Chr1g05170a
JR2 chr1	gene	1737550	1739669	VDAG_JR2_Chr1g05180a
JR2 chr1	gene	1739589	1741248	VDAG_JR2_Chr1g05190a
JR2 chr1	gene	1741612	1745143	VDAG_JR2_Chr1g05200a
JR2 chr1	gene	1745904	1747363	VDAG_JR2_Chr1g05210a
JR2 chr1	gene	1748034	1748866	VDAG_JR2_Chr1g05220a
JR2 chr1	gene	1750650	1751531	VDAG_JR2_Chr1g05230a
JR2 chr1	gene	1751689	1752548	VDAG_JR2_Chr1g05240a
JR2 chr1	gene	1752659	1754069	VDAG_JR2_Chr1g05250a
JR2 chr1	gene	1755250	1756913	VDAG_JR2_Chr1g05260a
JR2 chr1	gene	1758021	1763605	VDAG_JR2_Chr1g05270a
JR2 chr1	gene	1763805	1764513	VDAG_JR2_Chr1g05280a
JR2 chr1	gene	1768378	1770207	VDAG_JR2_Chr1g05290a
JR2 chr1	gene	1770260	1772081	VDAG_JR2_Chr1g05300a
JR2 chr1	gene	1772181	1773305	VDAG_JR2_Chr1g05310a
JR2 chr1	gene	1774270	1774917	VDAG_JR2_Chr1g05320a
JR2 chr1	gene	1776511	1778171	VDAG_JR2_Chr1g05330a
JR2 chr1	gene	1778288	1779289	VDAG_JR2_Chr1g05340a
JR2 chr1	gene	1781372	1783391	VDAG_JR2_Chr1g05350a
JR2 chr1	gene	1784638	1786465	VDAG_JR2_Chr1g05360a
JR2 chr1	gene	1787288	1788125	VDAG_JR2_Chr1g05370a
JR2 chr1	gene	1788248	1789337	VDAG_JR2_Chr1g05380a
JR2 chr1	gene	1790274	1791849	VDAG_JR2_Chr1g05390a
JR2 chr1	gene	1791887	1795078	VDAG_JR2_Chr1g05400a
JR2 chr1	gene	1795826	1796991	VDAG_JR2_Chr1g05410a
JR2 chr1	gene	1797835	1799760	VDAG_JR2_Chr1g05420a
JR2 chr1	gene	1800029	1801079	VDAG_JR2_Chr1g05430a
JR2 chr1	gene	1802009	1803073	VDAG_JR2_Chr1g05440a
JR2 chr1	gene	1803897	1805160	VDAG_JR2_Chr1g05450a
JR2 chr1	gene	1805380	1806738	VDAG_JR2_Chr1g05460a
JR2 chr1	gene	1807164	1809135	VDAG_JR2_Chr1g05470a
JR2 chr1	gene	1809240	1812203	VDAG_JR2_Chr1g05480a
JR2 chr1	gene	1814145	1817330	VDAG_JR2_Chr1g05490a
JR2 chr1	gene	1817294	1818923	VDAG_JR2_Chr1g05500a
JR2 chr1	gene	1819095	1821809	VDAG_JR2_Chr1g05510a
JR2 chr1	gene	1821925	1826216	VDAG_JR2_Chr1g05520a
JR2 chr1	gene	1828467	1830566	VDAG_JR2_Chr1g05530a
JR2 chr1	gene	1830932	1833570	VDAG_JR2_Chr1g05540a
JR2 chr1	gene	1834639	1836483	VDAG_JR2_Chr1g05550a
JR2 chr1	gene	1837347	1838984	VDAG_JR2_Chr1g05560a
JR2 chr1	gene	1839399	1842739	VDAG_JR2_Chr1g05570a
JR2 chr1	gene	1843243	1845083	VDAG_JR2_Chr1g05580a
JR2 chr1	gene	1845062	1846926	VDAG_JR2_Chr1g05590a
JR2 chr1	gene	1847805	1849071	VDAG_JR2_Chr1g05600a
JR2 chr1	gene	1849439	1854164	VDAG_JR2_Chr1g05610a
JR2 chr1	gene	1854425	1855601	VDAG_JR2_Chr1g05615a
JR2 chr1	gene	1855959	1856939	VDAG_JR2_Chr1g05620a
JR2 chr1	gene	1857391	1858501	VDAG_JR2_Chr1g05630a
JR2 chr1	gene	1859275	1861945	VDAG_JR2_Chr1g05640a
JR2 chr1	gene	1864294	1865576	VDAG_JR2_Chr1g05650a
JR2 chr1	gene	1865889	1866797	VDAG_JR2_Chr1g05660a
JR2 chr1	gene	1868080	1869951	VDAG_JR2_Chr1g05670a
JR2 chr1	gene	1870946	1871983	VDAG_JR2_Chr1g05680a
JR2 chr1	gene	1872087	1874449	VDAG_JR2_Chr1g05690a
JR2 chr1	gene	1875035	1877623	VDAG_JR2_Chr1g05700a
JR2 chr1	gene	1877775	1878976	VDAG_JR2_Chr1g05710a
JR2 chr1	gene	1879178	1883254	VDAG_JR2_Chr1g05720a
JR2 chr1	gene	1884382	1885676	VDAG_JR2_Chr1g05730a
JR2 chr1	gene	1887654	1888844	VDAG_JR2_Chr1g05740a
JR2 chr1	gene	1888822	1890667	VDAG_JR2_Chr1g05750a
JR2 chr1	gene	1890836	1894529	VDAG_JR2_Chr1g05760a
JR2 chr1	gene	1895058	1897064	VDAG_JR2_Chr1g05770a
JR2 chr1	gene	1897565	1899981	VDAG_JR2_Chr1g05780a
JR2 chr1	gene	1900258	1902699	VDAG_JR2_Chr1g05790a
JR2 chr1	gene	1905813	1909492	VDAG_JR2_Chr1g05800a
JR2 chr1	gene	1910249	1914140	VDAG_JR2_Chr1g05810a
JR2 chr1	gene	1915154	1919478	VDAG_JR2_Chr1g05820a
JR2 chr1	gene	1920074	1921313	VDAG_JR2_Chr1g05830a
JR2 chr1	gene	1922442	1923855	VDAG_JR2_Chr1g05840a
JR2 chr1	gene	1923986	1924916	VDAG_JR2_Chr1g05850a
JR2 chr1	gene	1925026	1926096	VDAG_JR2_Chr1g05860a
JR2 chr1	gene	1926485	1927494	VDAG_JR2_Chr1g05870a
JR2 chr1	gene	1928809	1930372	VDAG_JR2_Chr1g05880a
JR2 chr1	gene	1930464	1931444	VDAG_JR2_Chr1g05890a
JR2 chr1	gene	1931496	1933367	VDAG_JR2_Chr1g05900a
JR2 chr1	gene	1934244	1935778	VDAG_JR2_Chr1g05910a
JR2 chr1	gene	1936376	1938207	VDAG_JR2_Chr1g05920a
JR2 chr1	gene	1938317	1940354	VDAG_JR2_Chr1g05930a
JR2 chr1	gene	1941630	1942586	VDAG_JR2_Chr1g05940a
JR2 chr1	gene	1944194	1944906	VDAG_JR2_Chr1g05950a
JR2 chr1	gene	1945022	1947429	VDAG_JR2_Chr1g05960a
JR2 chr1	gene	1947424	1949046	VDAG_JR2_Chr1g05970a
JR2 chr1	gene	1949614	1950915	VDAG_JR2_Chr1g05980a
JR2 chr1	gene	1952810	1954733	VDAG_JR2_Chr1g05990a
JR2 chr1	gene	1955066	1958143	VDAG_JR2_Chr1g06000a
JR2 chr1	gene	1958330	1959575	VDAG_JR2_Chr1g06010a
JR2 chr1	gene	1960254	1961462	VDAG_JR2_Chr1g06020a
JR2 chr1	gene	1963108	1963437	VDAG_JR2_Chr1g06030a
JR2 chr1	gene	1966321	1968778	VDAG_JR2_Chr1g06040a
JR2 chr1	gene	1969557	1970193	VDAG_JR2_Chr1g06050a
JR2 chr1	gene	1971075	1972934	VDAG_JR2_Chr1g06060a
JR2 chr1	gene	1973397	1975859	VDAG_JR2_Chr1g06070a
JR2 chr1	gene	1977018	1981418	VDAG_JR2_Chr1g06080a
JR2 chr1	gene	1982381	1983102	VDAG_JR2_Chr1g06090a
JR2 chr1	gene	1983493	1985727	VDAG_JR2_Chr1g06100a
JR2 chr1	gene	1986432	1989268	VDAG_JR2_Chr1g06110a
JR2 chr1	gene	1990998	1992426	VDAG_JR2_Chr1g06120a
JR2 chr1	gene	1994605	1995502	VDAG_JR2_Chr1g06130a
JR2 chr1	gene	1996088	1998925	VDAG_JR2_Chr1g06140a
JR2 chr1	gene	1999394	2001458	VDAG_JR2_Chr1g06150a
JR2 chr1	gene	2003482	2006838	VDAG_JR2_Chr1g06160a
JR2 chr1	gene	2006934	2010358	VDAG_JR2_Chr1g06170a
JR2 chr1	gene	2010267	2011112	VDAG_JR2_Chr1g06180a
JR2 chr1	gene	2011574	2012644	VDAG_JR2_Chr1g06190a
JR2 chr1	gene	2012763	2014122	VDAG_JR2_Chr1g06200a
JR2 chr1	gene	2016405	2017254	VDAG_JR2_Chr1g06210a
JR2 chr1	gene	2021432	2024382	VDAG_JR2_Chr1g06220a
JR2 chr1	gene	2024685	2026730	VDAG_JR2_Chr1g06230a
JR2 chr1	gene	2029157	2031719	VDAG_JR2_Chr1g06240a
JR2 chr1	gene	2034072	2035187	VDAG_JR2_Chr1g06250a
JR2 chr1	gene	2035333	2036531	VDAG_JR2_Chr1g06260a
JR2 chr1	gene	2036877	2039161	VDAG_JR2_Chr1g06270a
JR2 chr1	gene	2039843	2044453	VDAG_JR2_Chr1g06280a
JR2 chr1	gene	2045005	2046478	VDAG_JR2_Chr1g06290a
JR2 chr1	gene	2046725	2047251	VDAG_JR2_Chr1g06300a
JR2 chr1	gene	2047449	2048378	VDAG_JR2_Chr1g06310a
JR2 chr1	gene	2048329	2050197	VDAG_JR2_Chr1g06320a
JR2 chr1	gene	2051043	2053402	VDAG_JR2_Chr1g06330a
JR2 chr1	gene	2053656	2057095	VDAG_JR2_Chr1g06340a
JR2 chr1	gene	2058888	2061538	VDAG_JR2_Chr1g06350a
JR2 chr1	gene	2061703	2066093	VDAG_JR2_Chr1g06360a
JR2 chr1	gene	2066767	2067860	VDAG_JR2_Chr1g06370a
JR2 chr1	gene	2067940	2070850	VDAG_JR2_Chr1g06380a
JR2 chr1	gene	2071123	2073003	VDAG_JR2_Chr1g06390a
JR2 chr1	gene	2073117	2075804	VDAG_JR2_Chr1g06400a
JR2 chr1	gene	2076853	2079571	VDAG_JR2_Chr1g06410a
JR2 chr1	gene	2080577	2082688	VDAG_JR2_Chr1g06420a
JR2 chr1	gene	2082939	2084982	VDAG_JR2_Chr1g06430a
JR2 chr1	gene	2085395	2086612	VDAG_JR2_Chr1g06440a
JR2 chr1	gene	2087937	2089685	VDAG_JR2_Chr1g06450a
JR2 chr1	gene	2089658	2092111	VDAG_JR2_Chr1g06460a
JR2 chr1	gene	2093293	2096258	VDAG_JR2_Chr1g06470a
JR2 chr1	gene	2096627	2098083	VDAG_JR2_Chr1g06480a
JR2 chr1	gene	2099580	2101687	VDAG_JR2_Chr1g06490a
JR2 chr1	gene	2101603	2103097	VDAG_JR2_Chr1g06500a
JR2 chr1	gene	2106768	2107561	VDAG_JR2_Chr1g06510a
JR2 chr1	gene	2107481	2110310	VDAG_JR2_Chr1g06520a
JR2 chr1	gene	2110467	2111307	VDAG_JR2_Chr1g06530a
JR2 chr1	gene	2111928	2114147	VDAG_JR2_Chr1g06540a
JR2 chr1	gene	2114823	2115805	VDAG_JR2_Chr1g06550a
JR2 chr1	gene	2116035	2117243	VDAG_JR2_Chr1g06560a
JR2 chr1	gene	2118049	2119155	VDAG_JR2_Chr1g06570a
JR2 chr1	gene	2119979	2120683	VDAG_JR2_Chr1g06580a
JR2 chr1	gene	2121810	2122689	VDAG_JR2_Chr1g06590a
JR2 chr1	gene	2122973	2123606	VDAG_JR2_Chr1g06600a
JR2 chr1	gene	2125484	2126207	VDAG_JR2_Chr1g06610a
JR2 chr1	gene	2127795	2128411	VDAG_JR2_Chr1g06620a
JR2 chr1	gene	2130111	2132154	VDAG_JR2_Chr1g06630a
JR2 chr1	gene	2132232	2134693	VDAG_JR2_Chr1g06640a
JR2 chr1	gene	2135798	2137502	VDAG_JR2_Chr1g06650a
JR2 chr1	gene	2137477	2138577	VDAG_JR2_Chr1g06660a
JR2 chr1	gene	2138839	2141747	VDAG_JR2_Chr1g06670a
JR2 chr1	gene	2142588	2144568	VDAG_JR2_Chr1g06680a
JR2 chr1	gene	2144927	2147681	VDAG_JR2_Chr1g06690a
JR2 chr1	gene	2147497	2148306	VDAG_JR2_Chr1g06700a
JR2 chr1	gene	2148943	2151022	VDAG_JR2_Chr1g06710a
JR2 chr1	gene	2151906	2153013	VDAG_JR2_Chr1g06720a
JR2 chr1	gene	2153194	2155102	VDAG_JR2_Chr1g06730a
JR2 chr1	gene	2155167	2158482	VDAG_JR2_Chr1g06740a
JR2 chr1	gene	2158648	2159206	VDAG_JR2_Chr1g06750a
JR2 chr1	gene	2160503	2161101	VDAG_JR2_Chr1g06760a
JR2 chr1	gene	2161904	2164473	VDAG_JR2_Chr1g06770a
JR2 chr1	gene	2164822	2165419	VDAG_JR2_Chr1g06780a
JR2 chr1	gene	2165764	2168261	VDAG_JR2_Chr1g06790a
JR2 chr1	gene	2168468	2170581	VDAG_JR2_Chr1g06800a
JR2 chr1	gene	2170314	2171518	VDAG_JR2_Chr1g06810a
JR2 chr1	gene	2173694	2174752	VDAG_JR2_Chr1g06820a
JR2 chr1	gene	2176138	2177248	VDAG_JR2_Chr1g06830a
JR2 chr1	gene	2177460	2177900	VDAG_JR2_Chr1g06840a
JR2 chr1	gene	2178568	2183406	VDAG_JR2_Chr1g06850a
JR2 chr1	gene	2185484	2186246	VDAG_JR2_Chr1g06860a
JR2 chr1	gene	2187791	2192960	VDAG_JR2_Chr1g06870a
JR2 chr1	gene	2193733	2195429	VDAG_JR2_Chr1g06880a
JR2 chr1	gene	2195640	2199766	VDAG_JR2_Chr1g06890a
JR2 chr1	gene	2199796	2201180	VDAG_JR2_Chr1g06900a
JR2 chr1	gene	2201945	2205216	VDAG_JR2_Chr1g06910a
JR2 chr1	gene	2209074	2212175	VDAG_JR2_Chr1g06920a
JR2 chr1	gene	2212390	2213447	VDAG_JR2_Chr1g06930a
JR2 chr1	gene	2215322	2216274	VDAG_JR2_Chr1g06940a
JR2 chr1	gene	2217360	2219502	VDAG_JR2_Chr1g06950a
JR2 chr1	gene	2220464	2222555	VDAG_JR2_Chr1g06960a
JR2 chr1	gene	2222817	2224656	VDAG_JR2_Chr1g06970a
JR2 chr1	gene	2224681	2227807	VDAG_JR2_Chr1g06980a
JR2 chr1	gene	2228063	2229731	VDAG_JR2_Chr1g06990a
JR2 chr1	gene	2229886	2230524	VDAG_JR2_Chr1g07000a
JR2 chr1	gene	2231289	2232324	VDAG_JR2_Chr1g07010a
JR2 chr1	gene	2235244	2238398	VDAG_JR2_Chr1g07020a
JR2 chr1	gene	2238723	2240341	VDAG_JR2_Chr1g07030a
JR2 chr1	gene	2240587	2242926	VDAG_JR2_Chr1g07040a
JR2 chr1	gene	2243766	2248480	VDAG_JR2_Chr1g07050a
JR2 chr1	gene	2248673	2250650	VDAG_JR2_Chr1g07060a
JR2 chr1	gene	2250797	2251674	VDAG_JR2_Chr1g07070a
JR2 chr1	gene	2254983	2256638	VDAG_JR2_Chr1g07080a
JR2 chr1	gene	2256936	2259837	VDAG_JR2_Chr1g07090a
JR2 chr1	gene	2260045	2261344	VDAG_JR2_Chr1g07100a
JR2 chr1	gene	2262167	2263936	VDAG_JR2_Chr1g07110a
JR2 chr1	gene	2264072	2265279	VDAG_JR2_Chr1g07120a
JR2 chr1	gene	2265569	2278028	VDAG_JR2_Chr1g07130a
JR2 chr1	gene	2278361	2279443	VDAG_JR2_Chr1g07140a
JR2 chr1	gene	2279430	2281909	VDAG_JR2_Chr1g07150a
JR2 chr1	gene	2282080	2283703	VDAG_JR2_Chr1g07160a
JR2 chr1	gene	2283429	2285861	VDAG_JR2_Chr1g07170a
JR2 chr1	gene	2285955	2287233	VDAG_JR2_Chr1g07180a
JR2 chr1	gene	2287251	2289472	VDAG_JR2_Chr1g07190a
JR2 chr1	gene	2290197	2295754	VDAG_JR2_Chr1g07200a
JR2 chr1	gene	2297034	2299526	VDAG_JR2_Chr1g07210a
JR2 chr1	gene	2300796	2304424	VDAG_JR2_Chr1g07220a
JR2 chr1	gene	2304522	2307548	VDAG_JR2_Chr1g07230a
JR2 chr1	gene	2308666	2312249	VDAG_JR2_Chr1g07240a
JR2 chr1	gene	2312184	2313516	VDAG_JR2_Chr1g07250a
JR2 chr1	gene	2314459	2318147	VDAG_JR2_Chr1g07260a
JR2 chr1	gene	2318476	2321314	VDAG_JR2_Chr1g07270a
JR2 chr1	gene	2321541	2323506	VDAG_JR2_Chr1g07280a
JR2 chr1	gene	2323534	2324704	VDAG_JR2_Chr1g07290a
JR2 chr1	gene	2324864	2326215	VDAG_JR2_Chr1g07300a
JR2 chr1	gene	2326642	2328236	VDAG_JR2_Chr1g07310a
JR2 chr1	gene	2328463	2330045	VDAG_JR2_Chr1g07320a
JR2 chr1	gene	2331832	2335275	VDAG_JR2_Chr1g07330a
JR2 chr1	gene	2337737	2341106	VDAG_JR2_Chr1g07340a
JR2 chr1	gene	2341179	2342268	VDAG_JR2_Chr1g07350a
JR2 chr1	gene	2343226	2344995	VDAG_JR2_Chr1g07360a
JR2 chr1	gene	2345315	2350735	VDAG_JR2_Chr1g07370a
JR2 chr1	gene	2352179	2354749	VDAG_JR2_Chr1g07380a
JR2 chr1	gene	2355040	2358575	VDAG_JR2_Chr1g07390a
JR2 chr1	gene	2360190	2361234	VDAG_JR2_Chr1g07400a
JR2 chr1	gene	2361531	2363649	VDAG_JR2_Chr1g07410a
JR2 chr1	gene	2363748	2367735	VDAG_JR2_Chr1g07420a
JR2 chr1	gene	2369121	2369604	VDAG_JR2_Chr1g07430a
JR2 chr1	gene	2369827	2371999	VDAG_JR2_Chr1g07440a
JR2 chr1	gene	2373101	2374805	VDAG_JR2_Chr1g07450a
JR2 chr1	gene	2374902	2376302	VDAG_JR2_Chr1g07460a
JR2 chr1	gene	2377899	2381867	VDAG_JR2_Chr1g07470a
JR2 chr1	gene	2381789	2384355	VDAG_JR2_Chr1g07480a
JR2 chr1	gene	2384598	2386708	VDAG_JR2_Chr1g07490a
JR2 chr1	gene	2386899	2391881	VDAG_JR2_Chr1g07500a
JR2 chr1	gene	2391814	2393234	VDAG_JR2_Chr1g07510a
JR2 chr1	gene	2393393	2399193	VDAG_JR2_Chr1g07520a
JR2 chr1	gene	2402086	2405431	VDAG_JR2_Chr1g07530a
JR2 chr1	gene	2408959	2411386	VDAG_JR2_Chr1g07540a
JR2 chr1	gene	2419662	2421743	VDAG_JR2_Chr1g07550a
JR2 chr1	gene	2428395	2430307	VDAG_JR2_Chr1g07560a
JR2 chr1	gene	2431706	2433045	VDAG_JR2_Chr1g07570a
JR2 chr1	gene	2433253	2437833	VDAG_JR2_Chr1g07580a
JR2 chr1	gene	2438453	2440633	VDAG_JR2_Chr1g07590a
JR2 chr1	gene	2441139	2444221	VDAG_JR2_Chr1g07600a
JR2 chr1	gene	2445054	2446413	VDAG_JR2_Chr1g07610a
JR2 chr1	gene	2446737	2449140	VDAG_JR2_Chr1g07620a
JR2 chr1	gene	2449458	2450271	VDAG_JR2_Chr1g07630a
JR2 chr1	gene	2450393	2451505	VDAG_JR2_Chr1g07640a
JR2 chr1	gene	2451531	2452762	VDAG_JR2_Chr1g07650a
JR2 chr1	gene	2454143	2456308	VDAG_JR2_Chr1g07660a
JR2 chr1	gene	2460974	2461939	VDAG_JR2_Chr1g07670a
JR2 chr1	gene	2462181	2465189	VDAG_JR2_Chr1g07680a
JR2 chr1	gene	2465248	2467171	VDAG_JR2_Chr1g07690a
JR2 chr1	gene	2467287	2470491	VDAG_JR2_Chr1g07700a
JR2 chr1	gene	2470689	2471939	VDAG_JR2_Chr1g07705a
JR2 chr1	gene	2472992	2474206	VDAG_JR2_Chr1g07710a
JR2 chr1	gene	2474528	2478057	VDAG_JR2_Chr1g07720a
JR2 chr1	gene	2478654	2480260	VDAG_JR2_Chr1g07730a
JR2 chr1	gene	2479961	2481628	VDAG_JR2_Chr1g07740a
JR2 chr1	gene	2481763	2483459	VDAG_JR2_Chr1g07750a
JR2 chr1	gene	2483854	2490512	VDAG_JR2_Chr1g07760a
JR2 chr1	gene	2490722	2494933	VDAG_JR2_Chr1g07770a
JR2 chr1	gene	2494673	2498495	VDAG_JR2_Chr1g07780a
JR2 chr1	gene	2499078	2501265	VDAG_JR2_Chr1g07790a
JR2 chr1	gene	2501240	2502069	VDAG_JR2_Chr1g07800a
JR2 chr1	gene	2502313	2503434	VDAG_JR2_Chr1g07810a
JR2 chr1	gene	2503726	2504419	VDAG_JR2_Chr1g07820a
JR2 chr1	gene	2504493	2505805	VDAG_JR2_Chr1g07830a
JR2 chr1	gene	2506401	2507440	VDAG_JR2_Chr1g07840a
JR2 chr1	gene	2507449	2508429	VDAG_JR2_Chr1g07850a
JR2 chr1	gene	2508568	2510162	VDAG_JR2_Chr1g07860a
JR2 chr1	gene	2510780	2515188	VDAG_JR2_Chr1g07870a
JR2 chr1	gene	2515212	2516708	VDAG_JR2_Chr1g07880a
JR2 chr1	gene	2517185	2519003	VDAG_JR2_Chr1g07890a
JR2 chr1	gene	2519365	2524874	VDAG_JR2_Chr1g07900a
JR2 chr1	gene	2525746	2528649	VDAG_JR2_Chr1g07910a
JR2 chr1	gene	2530240	2531971	VDAG_JR2_Chr1g07920a
JR2 chr1	gene	2532740	2534191	VDAG_JR2_Chr1g07930a
JR2 chr1	gene	2540458	2541538	VDAG_JR2_Chr1g07940a
JR2 chr1	gene	2542483	2545853	VDAG_JR2_Chr1g07950a
JR2 chr1	gene	2545866	2548918	VDAG_JR2_Chr1g07960a
JR2 chr1	gene	2549093	2551202	VDAG_JR2_Chr1g07970a
JR2 chr1	gene	2551569	2554614	VDAG_JR2_Chr1g07980a
JR2 chr1	gene	2554675	2556852	VDAG_JR2_Chr1g07990a
JR2 chr1	gene	2558042	2560005	VDAG_JR2_Chr1g08000a
JR2 chr1	gene	2560589	2561948	VDAG_JR2_Chr1g08010a
JR2 chr1	gene	2562280	2563636	VDAG_JR2_Chr1g08020a
JR2 chr1	gene	2563710	2565994	VDAG_JR2_Chr1g08030a
JR2 chr1	gene	2566210	2568453	VDAG_JR2_Chr1g08040a
JR2 chr1	gene	2568911	2571299	VDAG_JR2_Chr1g08050a
JR2 chr1	gene	2572028	2573589	VDAG_JR2_Chr1g08060a
JR2 chr1	gene	2575251	2577082	VDAG_JR2_Chr1g08070a
JR2 chr1	gene	2577478	2579276	VDAG_JR2_Chr1g08080a
JR2 chr1	gene	2579916	2582432	VDAG_JR2_Chr1g08090a
JR2 chr1	gene	2583544	2585478	VDAG_JR2_Chr1g08100a
JR2 chr1	gene	2585946	2588444	VDAG_JR2_Chr1g08110a
JR2 chr1	gene	2590437	2592640	VDAG_JR2_Chr1g08120a
JR2 chr1	gene	2593119	2597820	VDAG_JR2_Chr1g08130a
JR2 chr1	gene	2597620	2599334	VDAG_JR2_Chr1g08140a
JR2 chr1	gene	2599680	2601377	VDAG_JR2_Chr1g08150a
JR2 chr1	gene	2601350	2604987	VDAG_JR2_Chr1g08160a
JR2 chr1	gene	2605635	2608044	VDAG_JR2_Chr1g08170a
JR2 chr1	gene	2608861	2611410	VDAG_JR2_Chr1g08180a
JR2 chr1	gene	2611837	2612576	VDAG_JR2_Chr1g08185a
JR2 chr1	gene	2612465	2614077	VDAG_JR2_Chr1g08190a
JR2 chr1	gene	2614307	2615124	VDAG_JR2_Chr1g08200a
JR2 chr1	gene	2615227	2617144	VDAG_JR2_Chr1g08210a
JR2 chr1	gene	2618739	2620663	VDAG_JR2_Chr1g08220a
JR2 chr1	gene	2622136	2625551	VDAG_JR2_Chr1g08230a
JR2 chr1	gene	2625813	2627571	VDAG_JR2_Chr1g08240a
JR2 chr1	gene	2628254	2631870	VDAG_JR2_Chr1g08250a
JR2 chr1	gene	2633434	2638014	VDAG_JR2_Chr1g08260a
JR2 chr1	gene	2638203	2639428	VDAG_JR2_Chr1g08270a
JR2 chr1	gene	2639438	2642309	VDAG_JR2_Chr1g08280a
JR2 chr1	gene	2646309	2647856	VDAG_JR2_Chr1g08300a
JR2 chr1	gene	2648174	2649175	VDAG_JR2_Chr1g08310a
JR2 chr1	gene	2649365	2650045	VDAG_JR2_Chr1g08320a
JR2 chr1	gene	2650660	2651458	VDAG_JR2_Chr1g08330a
JR2 chr1	gene	2651588	2653192	VDAG_JR2_Chr1g08340a
JR2 chr1	gene	2655223	2656357	VDAG_JR2_Chr1g08350a
JR2 chr1	gene	2656744	2661043	VDAG_JR2_Chr1g08360a
JR2 chr1	gene	2665856	2669315	VDAG_JR2_Chr1g08380a
JR2 chr1	gene	2669906	2671375	VDAG_JR2_Chr1g08390a
JR2 chr1	gene	2671814	2674130	VDAG_JR2_Chr1g08400a
JR2 chr1	gene	2673605	2676667	VDAG_JR2_Chr1g08410a
JR2 chr1	gene	2676961	2678799	VDAG_JR2_Chr1g08420a
JR2 chr1	gene	2678886	2681209	VDAG_JR2_Chr1g08430a
JR2 chr1	gene	2681694	2684529	VDAG_JR2_Chr1g08440a
JR2 chr1	gene	2687596	2689004	VDAG_JR2_Chr1g08450a
JR2 chr1	gene	2691533	2695988	VDAG_JR2_Chr1g08460a
JR2 chr1	gene	2696124	2698942	VDAG_JR2_Chr1g08470a
JR2 chr1	gene	2699146	2700045	VDAG_JR2_Chr1g08480a
JR2 chr1	gene	2700151	2701719	VDAG_JR2_Chr1g08490a
JR2 chr1	gene	2701889	2705644	VDAG_JR2_Chr1g08500a
JR2 chr1	gene	2705606	2707494	VDAG_JR2_Chr1g08510a
JR2 chr1	gene	2707708	2710316	VDAG_JR2_Chr1g08520a
JR2 chr1	gene	2710230	2711351	VDAG_JR2_Chr1g08530a
JR2 chr1	gene	2711483	2712854	VDAG_JR2_Chr1g08540a
JR2 chr1	gene	2713308	2713844	VDAG_JR2_Chr1g08550a
JR2 chr1	gene	2713964	2716510	VDAG_JR2_Chr1g08560a
JR2 chr1	gene	2716696	2718239	VDAG_JR2_Chr1g08570a
JR2 chr1	gene	2719851	2720672	VDAG_JR2_Chr1g08580a
JR2 chr1	gene	2721186	2722747	VDAG_JR2_Chr1g08590a
JR2 chr1	gene	2724015	2725928	VDAG_JR2_Chr1g08600a
JR2 chr1	gene	2726008	2728204	VDAG_JR2_Chr1g08610a
JR2 chr1	gene	2728405	2731555	VDAG_JR2_Chr1g08620a
JR2 chr1	gene	2732083	2736362	VDAG_JR2_Chr1g08630a
JR2 chr1	gene	2736477	2737135	VDAG_JR2_Chr1g08640a
JR2 chr1	gene	2737837	2739367	VDAG_JR2_Chr1g08650a
JR2 chr1	gene	2739345	2740690	VDAG_JR2_Chr1g08670a
JR2 chr1	gene	2740915	2742865	VDAG_JR2_Chr1g08680a
JR2 chr1	gene	2743372	2747158	VDAG_JR2_Chr1g08690a
JR2 chr1	gene	2747318	2749962	VDAG_JR2_Chr1g08700a
JR2 chr1	gene	2750522	2751976	VDAG_JR2_Chr1g08710a
JR2 chr1	gene	2753408	2754787	VDAG_JR2_Chr1g08720a
JR2 chr1	gene	2755330	2756923	VDAG_JR2_Chr1g08730a
JR2 chr1	gene	2757780	2765249	VDAG_JR2_Chr1g08740a
JR2 chr1	gene	2763091	2764910	VDAG_JR2_Chr1g08750a
JR2 chr1	gene	2766186	2768227	VDAG_JR2_Chr1g08760a
JR2 chr1	gene	2768407	2773673	VDAG_JR2_Chr1g08770a
JR2 chr1	gene	2773672	2777823	VDAG_JR2_Chr1g08780a
JR2 chr1	gene	2779607	2781116	VDAG_JR2_Chr1g08790a
JR2 chr1	gene	2781313	2782680	VDAG_JR2_Chr1g08800a
JR2 chr1	gene	2782723	2786900	VDAG_JR2_Chr1g08810a
JR2 chr1	gene	2788220	2792340	VDAG_JR2_Chr1g08820a
JR2 chr1	gene	2793090	2795265	VDAG_JR2_Chr1g08840a
JR2 chr1	gene	2795314	2796727	VDAG_JR2_Chr1g08850a
JR2 chr1	gene	2799985	2802478	VDAG_JR2_Chr1g08860a
JR2 chr1	gene	2803232	2807316	VDAG_JR2_Chr1g08870a
JR2 chr1	gene	2808344	2810482	VDAG_JR2_Chr1g08873a
JR2 chr1	gene	2810827	2812793	VDAG_JR2_Chr1g08876a
JR2 chr1	gene	2814564	2818067	VDAG_JR2_Chr1g08890a
JR2 chr1	gene	2818600	2822814	VDAG_JR2_Chr1g08900a
JR2 chr1	gene	2822957	2824772	VDAG_JR2_Chr1g08910a
JR2 chr1	gene	2825380	2826804	VDAG_JR2_Chr1g08920a
JR2 chr1	gene	2827061	2831187	VDAG_JR2_Chr1g08930a
JR2 chr1	gene	2831659	2834054	VDAG_JR2_Chr1g08940a
JR2 chr1	gene	2834023	2835092	VDAG_JR2_Chr1g08950a
JR2 chr1	gene	2835319	2838489	VDAG_JR2_Chr1g08960a
JR2 chr1	gene	2840162	2843030	VDAG_JR2_Chr1g08970a
JR2 chr1	gene	2844716	2847862	VDAG_JR2_Chr1g08980a
JR2 chr1	gene	2848799	2849910	VDAG_JR2_Chr1g08990a
JR2 chr1	gene	2849999	2851801	VDAG_JR2_Chr1g09000a
JR2 chr1	gene	2852256	2854172	VDAG_JR2_Chr1g09010a
JR2 chr1	gene	2865193	2866672	VDAG_JR2_Chr1g09030a
JR2 chr1	gene	2866769	2869583	VDAG_JR2_Chr1g09040a
JR2 chr1	gene	2869720	2870758	VDAG_JR2_Chr1g09050a
JR2 chr1	gene	2870786	2873540	VDAG_JR2_Chr1g09060a
JR2 chr1	gene	2873968	2875495	VDAG_JR2_Chr1g09070a
JR2 chr1	gene	2875497	2876701	VDAG_JR2_Chr1g09080a
JR2 chr1	gene	2876964	2879185	VDAG_JR2_Chr1g09090a
JR2 chr1	gene	2879713	2881644	VDAG_JR2_Chr1g09100a
JR2 chr1	gene	2881873	2883340	VDAG_JR2_Chr1g09110a
JR2 chr1	gene	2883823	2888101	VDAG_JR2_Chr1g09120a
JR2 chr1	gene	2889580	2890943	VDAG_JR2_Chr1g09130a
JR2 chr1	gene	2891241	2891986	VDAG_JR2_Chr1g09140a
JR2 chr1	gene	2891901	2893438	VDAG_JR2_Chr1g09150a
JR2 chr1	gene	2895154	2896341	VDAG_JR2_Chr1g09160a
JR2 chr1	gene	2896606	2898859	VDAG_JR2_Chr1g09170a
JR2 chr1	gene	2899789	2902040	VDAG_JR2_Chr1g09180a
JR2 chr1	gene	2902448	2906838	VDAG_JR2_Chr1g09190a
JR2 chr1	gene	2906723	2907661	VDAG_JR2_Chr1g09200a
JR2 chr1	gene	2907707	2909194	VDAG_JR2_Chr1g09210a
JR2 chr1	gene	2909199	2911693	VDAG_JR2_Chr1g09220a
JR2 chr1	gene	2912444	2915505	VDAG_JR2_Chr1g09230a
JR2 chr1	gene	2915867	2919761	VDAG_JR2_Chr1g09240a
JR2 chr1	gene	3094772	3096402	VDAG_JR2_Chr1g09250a
JR2 chr1	gene	3096551	3098019	VDAG_JR2_Chr1g09260a
JR2 chr1	gene	3098185	3099711	VDAG_JR2_Chr1g09270a
JR2 chr1	gene	3100119	3101162	VDAG_JR2_Chr1g09280a
JR2 chr1	gene	3101532	3102384	VDAG_JR2_Chr1g09290a
JR2 chr1	gene	3102432	3103982	VDAG_JR2_Chr1g09300a
JR2 chr1	gene	3104047	3104794	VDAG_JR2_Chr1g09310a
JR2 chr1	gene	3105556	3106837	VDAG_JR2_Chr1g09320a
JR2 chr1	gene	3106764	3108087	VDAG_JR2_Chr1g09330a
JR2 chr1	gene	3108446	3111956	VDAG_JR2_Chr1g09340a
JR2 chr1	gene	3112128	3113572	VDAG_JR2_Chr1g09350a
JR2 chr1	gene	3113935	3115716	VDAG_JR2_Chr1g09360a
JR2 chr1	gene	3115715	3116522	VDAG_JR2_Chr1g09380a
JR2 chr1	gene	3116707	3117645	VDAG_JR2_Chr1g09390a
JR2 chr1	gene	3117988	3124046	VDAG_JR2_Chr1g09400a
JR2 chr1	gene	3124606	3126977	VDAG_JR2_Chr1g09410a
JR2 chr1	gene	3127755	3130022	VDAG_JR2_Chr1g09420a
JR2 chr1	gene	3130253	3135609	VDAG_JR2_Chr1g09430a
JR2 chr1	gene	3135693	3137473	VDAG_JR2_Chr1g09440a
JR2 chr1	gene	3137529	3138139	VDAG_JR2_Chr1g09450a
JR2 chr1	gene	3138472	3140218	VDAG_JR2_Chr1g09460a
JR2 chr1	gene	3139919	3146638	VDAG_JR2_Chr1g09470a
JR2 chr1	gene	3147347	3148462	VDAG_JR2_Chr1g09480a
JR2 chr1	gene	3148614	3149799	VDAG_JR2_Chr1g09490a
JR2 chr1	gene	3151256	3153389	VDAG_JR2_Chr1g09500a
JR2 chr1	gene	3153608	3156399	VDAG_JR2_Chr1g09510a
JR2 chr1	gene	3157289	3159009	VDAG_JR2_Chr1g09520a
JR2 chr1	gene	3159067	3161075	VDAG_JR2_Chr1g09530a
JR2 chr1	gene	3160885	3164355	VDAG_JR2_Chr1g09540a
JR2 chr1	gene	3164599	3167109	VDAG_JR2_Chr1g09550a
JR2 chr1	gene	3169201	3171124	VDAG_JR2_Chr1g09560a
JR2 chr1	gene	3172057	3175212	VDAG_JR2_Chr1g09570a
JR2 chr1	gene	3176117	3179908	VDAG_JR2_Chr1g09580a
JR2 chr1	gene	3180310	3183492	VDAG_JR2_Chr1g09590a
JR2 chr1	gene	3183700	3187173	VDAG_JR2_Chr1g09600a
JR2 chr1	gene	3186618	3190913	VDAG_JR2_Chr1g09610a
JR2 chr1	gene	3191220	3192706	VDAG_JR2_Chr1g09620a
JR2 chr1	gene	3192731	3194818	VDAG_JR2_Chr1g09630a
JR2 chr1	gene	3195100	3197159	VDAG_JR2_Chr1g09640a
JR2 chr1	gene	3198422	3200750	VDAG_JR2_Chr1g09650a
JR2 chr1	gene	3203469	3207140	VDAG_JR2_Chr1g09660a
JR2 chr1	gene	3210298	3212308	VDAG_JR2_Chr1g09670a
JR2 chr1	gene	3212734	3215354	VDAG_JR2_Chr1g09680a
JR2 chr1	gene	3214946	3216303	VDAG_JR2_Chr1g09690a
JR2 chr1	gene	3216554	3217882	VDAG_JR2_Chr1g09700a
JR2 chr1	gene	3218250	3219002	VDAG_JR2_Chr1g09710a
JR2 chr1	gene	3218997	3220237	VDAG_JR2_Chr1g09720a
JR2 chr1	gene	3220401	3224734	VDAG_JR2_Chr1g09730a
JR2 chr1	gene	3226648	3229305	VDAG_JR2_Chr1g09740a
JR2 chr1	gene	3229815	3236001	VDAG_JR2_Chr1g09750a
JR2 chr1	gene	3235952	3238193	VDAG_JR2_Chr1g09760a
JR2 chr1	gene	3238482	3242686	VDAG_JR2_Chr1g09770a
JR2 chr1	gene	3243013	3245433	VDAG_JR2_Chr1g09780a
JR2 chr1	gene	3246622	3247396	VDAG_JR2_Chr1g09790a
JR2 chr1	gene	3247588	3249313	VDAG_JR2_Chr1g09800a
JR2 chr1	gene	3249746	3252781	VDAG_JR2_Chr1g09810a
JR2 chr1	gene	3253085	3255401	VDAG_JR2_Chr1g09820a
JR2 chr1	gene	3255497	3256646	VDAG_JR2_Chr1g09830a
JR2 chr1	gene	3257024	3259444	VDAG_JR2_Chr1g09840a
JR2 chr1	gene	3259428	3260794	VDAG_JR2_Chr1g09850a
JR2 chr1	gene	3261129	3262625	VDAG_JR2_Chr1g09860a
JR2 chr1	gene	3262568	3265057	VDAG_JR2_Chr1g09870a
JR2 chr1	gene	3265185	3266773	VDAG_JR2_Chr1g09880a
JR2 chr1	gene	3270071	3274489	VDAG_JR2_Chr1g09890a
JR2 chr1	gene	3274861	3276459	VDAG_JR2_Chr1g09900a
JR2 chr1	gene	3278968	3280192	VDAG_JR2_Chr1g09910a
JR2 chr1	gene	3280379	3282183	VDAG_JR2_Chr1g09920a
JR2 chr1	gene	3282429	3284195	VDAG_JR2_Chr1g09930a
JR2 chr1	gene	3284366	3285445	VDAG_JR2_Chr1g09940a
JR2 chr1	gene	3285600	3287979	VDAG_JR2_Chr1g09950a
JR2 chr1	gene	3288046	3289603	VDAG_JR2_Chr1g09960a
JR2 chr1	gene	3289851	3291922	VDAG_JR2_Chr1g09970a
JR2 chr1	gene	3291913	3292488	VDAG_JR2_Chr1g09990a
JR2 chr1	gene	3292587	3293294	VDAG_JR2_Chr1g10000a
JR2 chr1	gene	3293320	3294604	VDAG_JR2_Chr1g10010a
JR2 chr1	gene	3294865	3296002	VDAG_JR2_Chr1g10020a
JR2 chr1	gene	3296222	3298595	VDAG_JR2_Chr1g10030a
JR2 chr1	gene	3298572	3300551	VDAG_JR2_Chr1g10040a
JR2 chr1	gene	3301933	3304225	VDAG_JR2_Chr1g10050a
JR2 chr1	gene	3305176	3308221	VDAG_JR2_Chr1g10060a
JR2 chr1	gene	3308184	3309615	VDAG_JR2_Chr1g10070a
JR2 chr1	gene	3309738	3310705	VDAG_JR2_Chr1g10080a
JR2 chr1	gene	3310939	3314866	VDAG_JR2_Chr1g10090a
JR2 chr1	gene	3315547	3319202	VDAG_JR2_Chr1g10100a
JR2 chr1	gene	3319122	3320580	VDAG_JR2_Chr1g10110a
JR2 chr1	gene	3320745	3321794	VDAG_JR2_Chr1g10120a
JR2 chr1	gene	3321756	3323190	VDAG_JR2_Chr1g10130a
JR2 chr1	gene	3323729	3325042	VDAG_JR2_Chr1g10140a
JR2 chr1	gene	3325521	3326224	VDAG_JR2_Chr1g10150a
JR2 chr1	gene	3326421	3328955	VDAG_JR2_Chr1g10160a
JR2 chr1	gene	3329123	3335781	VDAG_JR2_Chr1g10170a
JR2 chr1	gene	3336197	3338743	VDAG_JR2_Chr1g10180a
JR2 chr1	gene	3338840	3339689	VDAG_JR2_Chr1g10190a
JR2 chr1	gene	3339861	3342083	VDAG_JR2_Chr1g10200a
JR2 chr1	gene	3342162	3344001	VDAG_JR2_Chr1g10210a
JR2 chr1	gene	3344253	3345891	VDAG_JR2_Chr1g10220a
JR2 chr1	gene	3345818	3346792	VDAG_JR2_Chr1g10230a
JR2 chr1	gene	3349927	3351579	VDAG_JR2_Chr1g10240a
JR2 chr1	gene	3351624	3352863	VDAG_JR2_Chr1g10250a
JR2 chr1	gene	3353046	3354879	VDAG_JR2_Chr1g10260a
JR2 chr1	gene	3354977	3356423	VDAG_JR2_Chr1g10270a
JR2 chr1	gene	3356539	3358044	VDAG_JR2_Chr1g10280a
JR2 chr1	gene	3358138	3360722	VDAG_JR2_Chr1g10290a
JR2 chr1	gene	3360843	3363128	VDAG_JR2_Chr1g10300a
JR2 chr1	gene	3363490	3364901	VDAG_JR2_Chr1g10310a
JR2 chr1	gene	3365115	3365980	VDAG_JR2_Chr1g10320a
JR2 chr1	gene	3366045	3369109	VDAG_JR2_Chr1g10330a
JR2 chr1	gene	3370859	3376026	VDAG_JR2_Chr1g10340a
JR2 chr1	gene	3376362	3379737	VDAG_JR2_Chr1g10350a
JR2 chr1	gene	3381310	3385022	VDAG_JR2_Chr1g10360a
JR2 chr1	gene	3384266	3387130	VDAG_JR2_Chr1g10370a
JR2 chr1	gene	3387387	3388718	VDAG_JR2_Chr1g10380a
JR2 chr1	gene	3388883	3390485	VDAG_JR2_Chr1g10390a
JR2 chr1	gene	3391073	3393379	VDAG_JR2_Chr1g10400a
JR2 chr1	gene	3393716	3397229	VDAG_JR2_Chr1g10410a
JR2 chr1	gene	3396936	3403055	VDAG_JR2_Chr1g10420a
JR2 chr1	gene	3403313	3409568	VDAG_JR2_Chr1g10430a
JR2 chr1	gene	3410794	3415778	VDAG_JR2_Chr1g10440a
JR2 chr1	gene	3415726	3417436	VDAG_JR2_Chr1g10450a
JR2 chr1	gene	3417676	3419698	VDAG_JR2_Chr1g10460a
JR2 chr1	gene	3421136	3423680	VDAG_JR2_Chr1g10470a
JR2 chr1	gene	3425984	3427332	VDAG_JR2_Chr1g10480a
JR2 chr1	gene	3428959	3430196	VDAG_JR2_Chr1g10490a
JR2 chr1	gene	3432775	3434320	VDAG_JR2_Chr1g10500a
JR2 chr1	gene	3436237	3441156	VDAG_JR2_Chr1g10510a
JR2 chr1	gene	3441432	3443331	VDAG_JR2_Chr1g10520a
JR2 chr1	gene	3443544	3446372	VDAG_JR2_Chr1g10530a
JR2 chr1	gene	3446431	3448995	VDAG_JR2_Chr1g10540a
JR2 chr1	gene	3449610	3452951	VDAG_JR2_Chr1g10550a
JR2 chr1	gene	3452915	3454324	VDAG_JR2_Chr1g10560a
JR2 chr1	gene	3454810	3455967	VDAG_JR2_Chr1g10570a
JR2 chr1	gene	3455790	3457915	VDAG_JR2_Chr1g10580a
JR2 chr1	gene	3458253	3460161	VDAG_JR2_Chr1g10590a
JR2 chr1	gene	3460349	3462085	VDAG_JR2_Chr1g10600a
JR2 chr1	gene	3461933	3463755	VDAG_JR2_Chr1g10610a
JR2 chr1	gene	3463724	3464689	VDAG_JR2_Chr1g10620a
JR2 chr1	gene	3467069	3468151	VDAG_JR2_Chr1g10630a
JR2 chr1	gene	3468269	3469865	VDAG_JR2_Chr1g10640a
JR2 chr1	gene	3469904	3471359	VDAG_JR2_Chr1g10650a
JR2 chr1	gene	3471980	3475846	VDAG_JR2_Chr1g10660a
JR2 chr1	gene	3476198	3478006	VDAG_JR2_Chr1g10670a
JR2 chr1	gene	3478070	3479487	VDAG_JR2_Chr1g10680a
JR2 chr1	gene	3479964	3481025	VDAG_JR2_Chr1g10690a
JR2 chr1	gene	3481183	3482859	VDAG_JR2_Chr1g10700a
JR2 chr1	gene	3483259	3487894	VDAG_JR2_Chr1g10710a
JR2 chr1	gene	3488433	3491385	VDAG_JR2_Chr1g10720a
JR2 chr1	gene	3491748	3492625	VDAG_JR2_Chr1g10730a
JR2 chr1	gene	3492750	3493626	VDAG_JR2_Chr1g10740a
JR2 chr1	gene	3493813	3496480	VDAG_JR2_Chr1g10750a
JR2 chr1	gene	3497934	3499397	VDAG_JR2_Chr1g10760a
JR2 chr1	gene	3499262	3501472	VDAG_JR2_Chr1g10770aa
JR2 chr1	gene	3501867	3502982	VDAG_JR2_Chr1g10780a
JR2 chr1	gene	3503245	3505070	VDAG_JR2_Chr1g10790a
JR2 chr1	gene	3506274	3507640	VDAG_JR2_Chr1g10800a
JR2 chr1	gene	3511126	3515604	VDAG_JR2_Chr1g10810a
JR2 chr1	gene	3515851	3518917	VDAG_JR2_Chr1g10820a
JR2 chr1	gene	3518867	3520801	VDAG_JR2_Chr1g10830a
JR2 chr1	gene	3520619	3524605	VDAG_JR2_Chr1g10840a
JR2 chr1	gene	3525138	3527277	VDAG_JR2_Chr1g10850a
JR2 chr1	gene	3527232	3530242	VDAG_JR2_Chr1g10860a
JR2 chr1	gene	3530665	3535514	VDAG_JR2_Chr1g10870a
JR2 chr1	gene	3535822	3536557	VDAG_JR2_Chr1g10880a
JR2 chr1	gene	3536332	3538078	VDAG_JR2_Chr1g10890a
JR2 chr1	gene	3539564	3541430	VDAG_JR2_Chr1g10900a
JR2 chr1	gene	3541727	3545042	VDAG_JR2_Chr1g10910a
JR2 chr1	gene	3544930	3548641	VDAG_JR2_Chr1g10920a
JR2 chr1	gene	3549653	3551025	VDAG_JR2_Chr1g10930a
JR2 chr1	gene	3551111	3552039	VDAG_JR2_Chr1g10940a
JR2 chr1	gene	3552531	3553276	VDAG_JR2_Chr1g10950a
JR2 chr1	gene	3554015	3556195	VDAG_JR2_Chr1g10960a
JR2 chr1	gene	3556297	3557095	VDAG_JR2_Chr1g10970a
JR2 chr1	gene	3557234	3562367	VDAG_JR2_Chr1g10980a
JR2 chr1	gene	3562769	3564049	VDAG_JR2_Chr1g10990a
JR2 chr1	gene	3564752	3572779	VDAG_JR2_Chr1g11000a
JR2 chr1	gene	3573036	3573825	VDAG_JR2_Chr1g11020a
JR2 chr1	gene	3573885	3576655	VDAG_JR2_Chr1g11030a
JR2 chr1	gene	3576995	3578960	VDAG_JR2_Chr1g11040a
JR2 chr1	gene	3578887	3580281	VDAG_JR2_Chr1g11050a
JR2 chr1	gene	3581810	3584372	VDAG_JR2_Chr1g11070a
JR2 chr1	gene	3591985	3594181	VDAG_JR2_Chr1g11080a
JR2 chr1	gene	3594079	3595319	VDAG_JR2_Chr1g11090a
JR2 chr1	gene	3595474	3596294	VDAG_JR2_Chr1g11100a
JR2 chr1	gene	3596547	3597964	VDAG_JR2_Chr1g11110a
JR2 chr1	gene	3597915	3598575	VDAG_JR2_Chr1g11120a
JR2 chr1	gene	3598475	3602135	VDAG_JR2_Chr1g11130a
JR2 chr1	gene	3604240	3604750	VDAG_JR2_Chr1g11140a
JR2 chr1	gene	3606749	3610291	VDAG_JR2_Chr1g11150a
JR2 chr1	gene	3610503	3612792	VDAG_JR2_Chr1g11160a
JR2 chr1	gene	3612984	3613827	VDAG_JR2_Chr1g11180a
JR2 chr1	gene	3613958	3614867	VDAG_JR2_Chr1g11190a
JR2 chr1	gene	3615630	3617391	VDAG_JR2_Chr1g11200a
JR2 chr1	gene	3617532	3618447	VDAG_JR2_Chr1g11210a
JR2 chr1	gene	3618751	3620323	VDAG_JR2_Chr1g11220a
JR2 chr1	gene	3620589	3622548	VDAG_JR2_Chr1g11230a
JR2 chr1	gene	3623043	3624087	VDAG_JR2_Chr1g11240a
JR2 chr1	gene	3624055	3625177	VDAG_JR2_Chr1g11250a
JR2 chr1	gene	3625193	3626052	VDAG_JR2_Chr1g11260a
JR2 chr1	gene	3626219	3627001	VDAG_JR2_Chr1g11270a
JR2 chr1	gene	3626924	3627730	VDAG_JR2_Chr1g11280a
JR2 chr1	gene	3627710	3628855	VDAG_JR2_Chr1g11290a
JR2 chr1	gene	3629007	3629728	VDAG_JR2_Chr1g11300a
JR2 chr1	gene	3629735	3631092	VDAG_JR2_Chr1g11310a
JR2 chr1	gene	3631272	3633569	VDAG_JR2_Chr1g11320a
JR2 chr1	gene	3633547	3635337	VDAG_JR2_Chr1g11330a
JR2 chr1	gene	3635650	3640284	VDAG_JR2_Chr1g11340a
JR2 chr1	gene	3640502	3642481	VDAG_JR2_Chr1g11350a
JR2 chr1	gene	3643208	3645175	VDAG_JR2_Chr1g11360a
JR2 chr1	gene	3645429	3647950	VDAG_JR2_Chr1g11370a
JR2 chr1	gene	3649799	3652362	VDAG_JR2_Chr1g11390a
JR2 chr1	gene	3653589	3654678	VDAG_JR2_Chr1g11410a
JR2 chr1	gene	3654221	3655492	VDAG_JR2_Chr1g11420a
JR2 chr1	gene	3656471	3659263	VDAG_JR2_Chr1g11430a
JR2 chr1	gene	3659294	3660192	VDAG_JR2_Chr1g11440a
JR2 chr1	gene	3661517	3662966	VDAG_JR2_Chr1g11450a
JR2 chr1	gene	3665036	3665904	VDAG_JR2_Chr1g11460a
JR2 chr1	gene	3665917	3667503	VDAG_JR2_Chr1g11470a
JR2 chr1	gene	3667556	3669033	VDAG_JR2_Chr1g11480a
JR2 chr1	gene	3669227	3670243	VDAG_JR2_Chr1g11490a
JR2 chr1	gene	3670122	3672565	VDAG_JR2_Chr1g11500a
JR2 chr1	gene	3672954	3678271	VDAG_JR2_Chr1g11510a
JR2 chr1	gene	3679053	3680146	VDAG_JR2_Chr1g11520a
JR2 chr1	gene	3680742	3684323	VDAG_JR2_Chr1g11530a
JR2 chr1	gene	3684505	3686398	VDAG_JR2_Chr1g11540a
JR2 chr1	gene	3687268	3688716	VDAG_JR2_Chr1g11550a
JR2 chr1	gene	3688687	3690429	VDAG_JR2_Chr1g11560a
JR2 chr1	gene	3690749	3691681	VDAG_JR2_Chr1g11570a
JR2 chr1	gene	3693277	3695109	VDAG_JR2_Chr1g11580a
JR2 chr1	gene	3695073	3696135	VDAG_JR2_Chr1g11590a
JR2 chr1	gene	3696654	3698644	VDAG_JR2_Chr1g11600a
JR2 chr1	gene	3700710	3702339	VDAG_JR2_Chr1g11610a
JR2 chr1	gene	3702605	3704302	VDAG_JR2_Chr1g11620a
JR2 chr1	gene	3704574	3705628	VDAG_JR2_Chr1g11630a
JR2 chr1	gene	3706766	3708382	VDAG_JR2_Chr1g11640a
JR2 chr1	gene	3709378	3712311	VDAG_JR2_Chr1g11650a
JR2 chr1	gene	3713075	3714387	VDAG_JR2_Chr1g11660a
JR2 chr1	gene	3715110	3715923	VDAG_JR2_Chr1g11670a
JR2 chr1	gene	3716004	3716662	VDAG_JR2_Chr1g11680a
JR2 chr1	gene	3716879	3718280	VDAG_JR2_Chr1g11690a
JR2 chr1	gene	3719199	3721558	VDAG_JR2_Chr1g11700a
JR2 chr1	gene	3721828	3723528	VDAG_JR2_Chr1g11710a
JR2 chr1	gene	3724640	3727307	VDAG_JR2_Chr1g11720a
JR2 chr1	gene	3795630	3796593	VDAG_JR2_Chr1g11730a
JR2 chr1	gene	3799584	3803644	VDAG_JR2_Chr1g11740a
JR2 chr1	gene	3804038	3804861	VDAG_JR2_Chr1g11750a
JR2 chr1	gene	3805664	3809169	VDAG_JR2_Chr1g11760a
JR2 chr1	gene	3809463	3811606	VDAG_JR2_Chr1g11770a
JR2 chr1	gene	3811483	3814066	VDAG_JR2_Chr1g11780a
JR2 chr1	gene	3814123	3815680	VDAG_JR2_Chr1g11790a
JR2 chr1	gene	3815641	3816364	VDAG_JR2_Chr1g11800a
JR2 chr1	gene	3817072	3820165	VDAG_JR2_Chr1g11810a
JR2 chr1	gene	3820940	3821678	VDAG_JR2_Chr1g11820a
JR2 chr1	gene	3822194	3824540	VDAG_JR2_Chr1g11830a
JR2 chr1	gene	3828077	3833005	VDAG_JR2_Chr1g11840a
JR2 chr1	gene	3834807	3835348	VDAG_JR2_Chr1g11850a
JR2 chr1	gene	3835633	3836180	VDAG_JR2_Chr1g11860a
JR2 chr1	gene	3838895	3840655	VDAG_JR2_Chr1g11870a
JR2 chr1	gene	3840838	3844632	VDAG_JR2_Chr1g11880a
JR2 chr1	gene	3844614	3847302	VDAG_JR2_Chr1g11890a
JR2 chr1	gene	3847882	3851598	VDAG_JR2_Chr1g11900a
JR2 chr1	gene	3851813	3855392	VDAG_JR2_Chr1g11910a
JR2 chr1	gene	3856092	3857208	VDAG_JR2_Chr1g11920a
JR2 chr1	gene	3857504	3860377	VDAG_JR2_Chr1g11930a
JR2 chr1	gene	3862519	3865789	VDAG_JR2_Chr1g11940a
JR2 chr1	gene	3865544	3868214	VDAG_JR2_Chr1g11950a
JR2 chr1	gene	3868569	3869551	VDAG_JR2_Chr1g11960a
JR2 chr1	gene	3869327	3871896	VDAG_JR2_Chr1g11970a
JR2 chr1	gene	3872153	3876424	VDAG_JR2_Chr1g11980a
JR2 chr1	gene	3877331	3878806	VDAG_JR2_Chr1g11990a
JR2 chr1	gene	3883327	3885347	VDAG_JR2_Chr1g12000a
JR2 chr1	gene	3885537	3888531	VDAG_JR2_Chr1g12010a
JR2 chr1	gene	3888856	3890546	VDAG_JR2_Chr1g12020a
JR2 chr1	gene	3890494	3893561	VDAG_JR2_Chr1g12030a
JR2 chr1	gene	3894948	3895886	VDAG_JR2_Chr1g12040a
JR2 chr1	gene	3896297	3897798	VDAG_JR2_Chr1g12050a
JR2 chr1	gene	3898302	3900560	VDAG_JR2_Chr1g12060a
JR2 chr1	gene	3900675	3901820	VDAG_JR2_Chr1g12070a
JR2 chr1	gene	3902308	3907176	VDAG_JR2_Chr1g12090a
JR2 chr1	gene	3907500	3909469	VDAG_JR2_Chr1g12100a
JR2 chr1	gene	3909697	3912475	VDAG_JR2_Chr1g12110a
JR2 chr1	gene	3913058	3913796	VDAG_JR2_Chr1g12120a
JR2 chr1	gene	3914107	3914919	VDAG_JR2_Chr1g12130a
JR2 chr1	gene	3914867	3917376	VDAG_JR2_Chr1g12140a
JR2 chr1	gene	3917820	3920595	VDAG_JR2_Chr1g12150a
JR2 chr1	gene	3920932	3925982	VDAG_JR2_Chr1g12160a
JR2 chr1	gene	3926148	3928256	VDAG_JR2_Chr1g12170a
JR2 chr1	gene	3928525	3930506	VDAG_JR2_Chr1g12180a
JR2 chr1	gene	3930729	3931355	VDAG_JR2_Chr1g12185a
JR2 chr1	gene	3931430	3932020	VDAG_JR2_Chr1g12190a
JR2 chr1	gene	3932448	3934646	VDAG_JR2_Chr1g12200a
JR2 chr1	gene	3935223	3937372	VDAG_JR2_Chr1g12210a
JR2 chr1	gene	3937700	3940094	VDAG_JR2_Chr1g12220a
JR2 chr1	gene	3940395	3942627	VDAG_JR2_Chr1g12230a
JR2 chr1	gene	3942666	3944972	VDAG_JR2_Chr1g12240a
JR2 chr1	gene	3945810	3947995	VDAG_JR2_Chr1g12250a
JR2 chr1	gene	3947898	3953120	VDAG_JR2_Chr1g12260a
JR2 chr1	gene	3954644	3957078	VDAG_JR2_Chr1g12270a
JR2 chr1	gene	3957298	3960649	VDAG_JR2_Chr1g12280a
JR2 chr1	gene	3961066	3963983	VDAG_JR2_Chr1g12290a
JR2 chr1	gene	3965104	3966477	VDAG_JR2_Chr1g12300a
JR2 chr1	gene	3968196	3969057	VDAG_JR2_Chr1g12310a
JR2 chr1	gene	3969253	3971084	VDAG_JR2_Chr1g12320a
JR2 chr1	gene	3972752	3974124	VDAG_JR2_Chr1g12330a
JR2 chr1	gene	3976445	3982497	VDAG_JR2_Chr1g12340a
JR2 chr1	gene	3982806	3985062	VDAG_JR2_Chr1g12350a
JR2 chr1	gene	3986897	3988335	VDAG_JR2_Chr1g12360a
JR2 chr1	gene	3988380	3990012	VDAG_JR2_Chr1g12370a
JR2 chr1	gene	3990299	3993098	VDAG_JR2_Chr1g12380a
JR2 chr1	gene	3993170	3995690	VDAG_JR2_Chr1g12390a
JR2 chr1	gene	3995817	3997851	VDAG_JR2_Chr1g12400a
JR2 chr1	gene	3997975	3999999	VDAG_JR2_Chr1g12410a
JR2 chr1	gene	4001662	4003650	VDAG_JR2_Chr1g12420a
JR2 chr1	gene	4009893	4015272	VDAG_JR2_Chr1g12430a
JR2 chr1	gene	4018099	4020166	VDAG_JR2_Chr1g12440a
JR2 chr1	gene	4019889	4023788	VDAG_JR2_Chr1g12450a
JR2 chr1	gene	4025220	4026895	VDAG_JR2_Chr1g12460a
JR2 chr1	gene	4026796	4029499	VDAG_JR2_Chr1g12470a
JR2 chr1	gene	4029523	4030719	VDAG_JR2_Chr1g12480a
JR2 chr1	gene	4030778	4033760	VDAG_JR2_Chr1g12490a
JR2 chr1	gene	4034499	4036890	VDAG_JR2_Chr1g12500a
JR2 chr1	gene	4038033	4039255	VDAG_JR2_Chr1g12510a
JR2 chr1	gene	4039408	4040564	VDAG_JR2_Chr1g12530a
JR2 chr1	gene	4039408	4040608	VDAG_JR2_Chr1g12520a
JR2 chr1	gene	4040663	4042307	VDAG_JR2_Chr1g12540a
JR2 chr1	gene	4043334	4044764	VDAG_JR2_Chr1g12550a
JR2 chr1	gene	4044795	4045846	VDAG_JR2_Chr1g12560a
JR2 chr1	gene	4046982	4048738	VDAG_JR2_Chr1g12570a
JR2 chr1	gene	4048582	4049909	VDAG_JR2_Chr1g12580a
JR2 chr1	gene	4050215	4052533	VDAG_JR2_Chr1g12600a
JR2 chr1	gene	4052913	4055944	VDAG_JR2_Chr1g12610a
JR2 chr1	gene	4056299	4058139	VDAG_JR2_Chr1g12620a
JR2 chr1	gene	4059182	4062045	VDAG_JR2_Chr1g12630a
JR2 chr1	gene	4062725	4063976	VDAG_JR2_Chr1g12640a
JR2 chr1	gene	4064021	4065761	VDAG_JR2_Chr1g12650a
JR2 chr1	gene	4065938	4067848	VDAG_JR2_Chr1g12660a
JR2 chr1	gene	4068086	4070714	VDAG_JR2_Chr1g12670a
JR2 chr1	gene	4071667	4073495	VDAG_JR2_Chr1g12680a
JR2 chr1	gene	4074156	4075340	VDAG_JR2_Chr1g12690a
JR2 chr1	gene	4075501	4079095	VDAG_JR2_Chr1g12700a
JR2 chr1	gene	4082393	4084845	VDAG_JR2_Chr1g12710a
JR2 chr1	gene	4089589	4091520	VDAG_JR2_Chr1g12720a
JR2 chr1	gene	4093162	4096351	VDAG_JR2_Chr1g12730a
JR2 chr1	gene	4095409	4096221	VDAG_JR2_Chr1g12740a
JR2 chr1	gene	4097882	4098408	VDAG_JR2_Chr1g12750a
JR2 chr1	gene	4100815	4101592	VDAG_JR2_Chr1g12760a
JR2 chr1	gene	4102762	4108689	VDAG_JR2_Chr1g12770a
JR2 chr1	gene	4109133	4110260	VDAG_JR2_Chr1g12780a
JR2 chr1	gene	4110285	4111401	VDAG_JR2_Chr1g12790a
JR2 chr1	gene	4111907	4113229	VDAG_JR2_Chr1g12800a
JR2 chr1	gene	4113229	4115392	VDAG_JR2_Chr1g12810a
JR2 chr1	gene	4116519	4117482	VDAG_JR2_Chr1g12820a
JR2 chr1	gene	4117818	4119488	VDAG_JR2_Chr1g12830a
JR2 chr1	gene	4121259	4122898	VDAG_JR2_Chr1g12840a
JR2 chr1	gene	4123808	4127860	VDAG_JR2_Chr1g12850a
JR2 chr1	gene	4127955	4130637	VDAG_JR2_Chr1g12860a
JR2 chr1	gene	4131728	4133926	VDAG_JR2_Chr1g12870a
JR2 chr1	gene	4133920	4135811	VDAG_JR2_Chr1g12880a
JR2 chr1	gene	4133984	4135761	VDAG_JR2_Chr1g12890a
JR2 chr1	gene	4136054	4137104	VDAG_JR2_Chr1g12900a
JR2 chr1	gene	4136868	4138102	VDAG_JR2_Chr1g12910a
JR2 chr1	gene	4139336	4142357	VDAG_JR2_Chr1g12920a
JR2 chr1	gene	4142754	4144090	VDAG_JR2_Chr1g12930a
JR2 chr1	gene	4144879	4147427	VDAG_JR2_Chr1g12940a
JR2 chr1	gene	4148258	4151669	VDAG_JR2_Chr1g12950a
JR2 chr1	gene	4154737	4156560	VDAG_JR2_Chr1g12960a
JR2 chr1	gene	4157859	4158215	VDAG_JR2_Chr1g12970a
JR2 chr1	gene	4161111	4162001	VDAG_JR2_Chr1g12980a
JR2 chr1	gene	4161935	4162942	VDAG_JR2_Chr1g12990a
JR2 chr1	gene	4163218	4166758	VDAG_JR2_Chr1g13000a
JR2 chr1	gene	4169755	4170318	VDAG_JR2_Chr1g13010a
JR2 chr1	gene	4171234	4174488	VDAG_JR2_Chr1g13020a
JR2 chr1	gene	4176082	4177161	VDAG_JR2_Chr1g13030a
JR2 chr1	gene	4177229	4180523	VDAG_JR2_Chr1g13040a
JR2 chr1	gene	4180306	4184012	VDAG_JR2_Chr1g13050a
JR2 chr1	gene	4184393	4185261	VDAG_JR2_Chr1g13060a
JR2 chr1	gene	4185511	4188863	VDAG_JR2_Chr1g13070a
JR2 chr1	gene	4190136	4195157	VDAG_JR2_Chr1g13080a
JR2 chr1	gene	4195377	4197022	VDAG_JR2_Chr1g13090a
JR2 chr1	gene	4197069	4200002	VDAG_JR2_Chr1g13100a
JR2 chr1	gene	4200075	4202402	VDAG_JR2_Chr1g13110a
JR2 chr1	gene	4202418	4204422	VDAG_JR2_Chr1g13120a
JR2 chr1	gene	4204969	4207293	VDAG_JR2_Chr1g13130a
JR2 chr1	gene	4208018	4208806	VDAG_JR2_Chr1g13140a
JR2 chr1	gene	4209017	4211400	VDAG_JR2_Chr1g13150a
JR2 chr1	gene	4212695	4216652	VDAG_JR2_Chr1g13160a
JR2 chr1	gene	4216758	4219239	VDAG_JR2_Chr1g13170a
JR2 chr1	gene	4219780	4221507	VDAG_JR2_Chr1g13180a
JR2 chr1	gene	4221884	4223246	VDAG_JR2_Chr1g13190a
JR2 chr1	gene	4224986	4227347	VDAG_JR2_Chr1g13200a
JR2 chr1	gene	4227881	4230537	VDAG_JR2_Chr1g13210a
JR2 chr1	gene	4230692	4231847	VDAG_JR2_Chr1g13220a
JR2 chr1	gene	4233086	4233767	VDAG_JR2_Chr1g13230a
JR2 chr1	gene	4233722	4234995	VDAG_JR2_Chr1g13240a
JR2 chr1	gene	4235568	4239752	VDAG_JR2_Chr1g13250a
JR2 chr1	gene	4241508	4244729	VDAG_JR2_Chr1g13260a
JR2 chr1	gene	4246265	4248760	VDAG_JR2_Chr1g13270a
JR2 chr1	gene	4248765	4250457	VDAG_JR2_Chr1g13280a
JR2 chr1	gene	4255664	4257725	VDAG_JR2_Chr1g13290a
JR2 chr1	gene	4265986	4267437	VDAG_JR2_Chr1g13300a
JR2 chr1	gene	4283124	4285225	VDAG_JR2_Chr1g13310a
JR2 chr1	gene	4285263	4287972	VDAG_JR2_Chr1g13320a
JR2 chr1	gene	4288112	4289537	VDAG_JR2_Chr1g13330a
JR2 chr1	gene	4289488	4291382	VDAG_JR2_Chr1g13340a
JR2 chr1	gene	4294869	4296146	VDAG_JR2_Chr1g13350a
JR2 chr1	gene	4297357	4300004	VDAG_JR2_Chr1g13360a
JR2 chr1	gene	4301958	4303487	VDAG_JR2_Chr1g13370a
JR2 chr1	gene	4304862	4306911	VDAG_JR2_Chr1g13380a
JR2 chr1	gene	4308370	4310685	VDAG_JR2_Chr1g13390a
JR2 chr1	gene	4313006	4317299	VDAG_JR2_Chr1g13400a
JR2 chr1	gene	4318081	4320883	VDAG_JR2_Chr1g13410a
JR2 chr1	gene	4323768	4328891	VDAG_JR2_Chr1g13420a
JR2 chr1	gene	4328883	4332594	VDAG_JR2_Chr1g13430a
JR2 chr1	gene	4332952	4335285	VDAG_JR2_Chr1g13440a
JR2 chr1	gene	4336020	4338618	VDAG_JR2_Chr1g13450a
JR2 chr1	gene	4338752	4340187	VDAG_JR2_Chr1g13460a
JR2 chr1	gene	4339995	4342837	VDAG_JR2_Chr1g13470a
JR2 chr1	gene	4343277	4344241	VDAG_JR2_Chr1g13480a
JR2 chr1	gene	4345935	4352217	VDAG_JR2_Chr1g13490a
JR2 chr1	gene	4352479	4354509	VDAG_JR2_Chr1g13500a
JR2 chr1	gene	4356072	4358059	VDAG_JR2_Chr1g13510a
JR2 chr1	gene	4358835	4359783	VDAG_JR2_Chr1g13520a
JR2 chr1	gene	4360556	4362139	VDAG_JR2_Chr1g13530a
JR2 chr1	gene	4362392	4363480	VDAG_JR2_Chr1g13540a
JR2 chr1	gene	4363832	4366070	VDAG_JR2_Chr1g13550a
JR2 chr1	gene	4365971	4366565	VDAG_JR2_Chr1g13560a
JR2 chr1	gene	4366655	4367025	VDAG_JR2_Chr1g13570a
JR2 chr1	gene	4366762	4367502	VDAG_JR2_Chr1g13580a
JR2 chr1	gene	4367667	4368299	VDAG_JR2_Chr1g13590a
JR2 chr1	gene	4368340	4368762	VDAG_JR2_Chr1g13600a
JR2 chr1	gene	4369188	4371183	VDAG_JR2_Chr1g13610a
JR2 chr1	gene	4371587	4375204	VDAG_JR2_Chr1g13620a
JR2 chr1	gene	4375585	4376430	VDAG_JR2_Chr1g13630a
JR2 chr1	gene	4377507	4378630	VDAG_JR2_Chr1g13640a
JR2 chr1	gene	4379617	4380415	VDAG_JR2_Chr1g13650a
JR2 chr1	gene	4380620	4383875	VDAG_JR2_Chr1g13660a
JR2 chr1	gene	4384140	4386346	VDAG_JR2_Chr1g13670a
JR2 chr1	gene	4386462	4387882	VDAG_JR2_Chr1g13680a
JR2 chr1	gene	4388081	4389770	VDAG_JR2_Chr1g13690a
JR2 chr1	gene	4389431	4393787	VDAG_JR2_Chr1g13700a
JR2 chr1	gene	4396378	4397632	VDAG_JR2_Chr1g13710a
JR2 chr1	gene	4397731	4400091	VDAG_JR2_Chr1g13720a
JR2 chr1	gene	4400766	4403704	VDAG_JR2_Chr1g13730a
JR2 chr1	gene	4404088	4405628	VDAG_JR2_Chr1g13740a
JR2 chr1	gene	4405844	4407721	VDAG_JR2_Chr1g13750a
JR2 chr1	gene	4408242	4409789	VDAG_JR2_Chr1g13760a
JR2 chr1	gene	4410544	4413372	VDAG_JR2_Chr1g13770a
JR2 chr1	gene	4416195	4416665	VDAG_JR2_Chr1g13780a
JR2 chr1	gene	4463852	4465044	VDAG_JR2_Chr1g13790a
JR2 chr1	gene	4467193	4470822	VDAG_JR2_Chr1g13800a
JR2 chr1	gene	4476942	4480485	VDAG_JR2_Chr1g13810a
JR2 chr1	gene	4483105	4484058	VDAG_JR2_Chr1g13820a
JR2 chr1	gene	4484724	4485587	VDAG_JR2_Chr1g13830a
JR2 chr1	gene	4485438	4488494	VDAG_JR2_Chr1g13840a
JR2 chr1	gene	4490343	4493341	VDAG_JR2_Chr1g13850a
JR2 chr1	gene	4493424	4497798	VDAG_JR2_Chr1g13860a
JR2 chr1	gene	4501066	4503208	VDAG_JR2_Chr1g13870a
JR2 chr1	gene	4503304	4506555	VDAG_JR2_Chr1g13880a
JR2 chr1	gene	4506519	4507605	VDAG_JR2_Chr1g13890a
JR2 chr1	gene	4508371	4510414	VDAG_JR2_Chr1g13900a
JR2 chr1	gene	4510761	4513817	VDAG_JR2_Chr1g13910a
JR2 chr1	gene	4513995	4517395	VDAG_JR2_Chr1g13920a
JR2 chr1	gene	4518573	4521623	VDAG_JR2_Chr1g13930a
JR2 chr1	gene	4522503	4524110	VDAG_JR2_Chr1g13940a
JR2 chr1	gene	4525674	4527185	VDAG_JR2_Chr1g13950a
JR2 chr1	gene	4527448	4528840	VDAG_JR2_Chr1g13960a
JR2 chr1	gene	4529096	4531047	VDAG_JR2_Chr1g13970a
JR2 chr1	gene	4531141	4531816	VDAG_JR2_Chr1g13980a
JR2 chr1	gene	4531684	4533029	VDAG_JR2_Chr1g13990a
JR2 chr1	gene	4533622	4535009	VDAG_JR2_Chr1g14000a
JR2 chr1	gene	4536110	4537362	VDAG_JR2_Chr1g14010a
JR2 chr1	gene	4537342	4539474	VDAG_JR2_Chr1g14020a
JR2 chr1	gene	4539723	4542867	VDAG_JR2_Chr1g14030a
JR2 chr1	gene	4542676	4544222	VDAG_JR2_Chr1g14040a
JR2 chr1	gene	4544368	4545675	VDAG_JR2_Chr1g14050a
JR2 chr1	gene	4546411	4548794	VDAG_JR2_Chr1g14060a
JR2 chr1	gene	4549341	4551705	VDAG_JR2_Chr1g14070a
JR2 chr1	gene	4551927	4553135	VDAG_JR2_Chr1g14080a
JR2 chr1	gene	4553474	4554997	VDAG_JR2_Chr1g14090a
JR2 chr1	gene	4555472	4558531	VDAG_JR2_Chr1g14100a
JR2 chr1	gene	4559212	4562497	VDAG_JR2_Chr1g14110a
JR2 chr1	gene	4565074	4565546	VDAG_JR2_Chr1g14120a
JR2 chr1	gene	4565752	4567498	VDAG_JR2_Chr1g14130a
JR2 chr1	gene	4567855	4570131	VDAG_JR2_Chr1g14140a
JR2 chr1	gene	4570463	4572256	VDAG_JR2_Chr1g14150a
JR2 chr1	gene	4572033	4576830	VDAG_JR2_Chr1g14160a
JR2 chr1	gene	4577224	4579491	VDAG_JR2_Chr1g14170a
JR2 chr1	gene	4579636	4581677	VDAG_JR2_Chr1g14180a
JR2 chr1	gene	4582033	4584333	VDAG_JR2_Chr1g14190a
JR2 chr1	gene	4585076	4586502	VDAG_JR2_Chr1g14200a
JR2 chr1	gene	4589503	4592821	VDAG_JR2_Chr1g14210a
JR2 chr1	gene	4595120	4598277	VDAG_JR2_Chr1g14220a
JR2 chr1	gene	4598330	4599935	VDAG_JR2_Chr1g14230a
JR2 chr1	gene	4600120	4602966	VDAG_JR2_Chr1g14240a
JR2 chr1	gene	4603100	4604799	VDAG_JR2_Chr1g14250a
JR2 chr1	gene	4604829	4612064	VDAG_JR2_Chr1g14260a
JR2 chr1	gene	4613876	4615391	VDAG_JR2_Chr1g14270a
JR2 chr1	gene	4615495	4616796	VDAG_JR2_Chr1g14280a
JR2 chr1	gene	4617036	4619297	VDAG_JR2_Chr1g14290a
JR2 chr1	gene	4620598	4624118	VDAG_JR2_Chr1g14300a
JR2 chr1	gene	4627299	4629797	VDAG_JR2_Chr1g14320a
JR2 chr1	gene	4629377	4631462	VDAG_JR2_Chr1g14330a
JR2 chr1	gene	4631554	4633003	VDAG_JR2_Chr1g14340a
JR2 chr1	gene	4632866	4635257	VDAG_JR2_Chr1g14350a
JR2 chr1	gene	4635314	4637538	VDAG_JR2_Chr1g14360a
JR2 chr1	gene	4638328	4639750	VDAG_JR2_Chr1g14370a
JR2 chr1	gene	4639857	4641794	VDAG_JR2_Chr1g14380a
JR2 chr1	gene	4644637	4645869	VDAG_JR2_Chr1g14400a
JR2 chr1	gene	4646561	4648576	VDAG_JR2_Chr1g14410a
JR2 chr1	gene	4648557	4651197	VDAG_JR2_Chr1g14420a
JR2 chr1	gene	4653090	4658106	VDAG_JR2_Chr1g14430a
JR2 chr1	gene	4658625	4660536	VDAG_JR2_Chr1g14440a
JR2 chr1	gene	4658661	4663399	VDAG_JR2_Chr1g14450a
JR2 chr1	gene	4663413	4665587	VDAG_JR2_Chr1g14460a
JR2 chr1	gene	4667030	4669428	VDAG_JR2_Chr1g14470a
JR2 chr1	gene	4670110	4674072	VDAG_JR2_Chr1g14480a
JR2 chr1	gene	4676584	4680894	VDAG_JR2_Chr1g14490a
JR2 chr1	gene	4681303	4682886	VDAG_JR2_Chr1g14500a
JR2 chr1	gene	4682753	4683896	VDAG_JR2_Chr1g14510a
JR2 chr1	gene	4684531	4689369	VDAG_JR2_Chr1g14520a
JR2 chr1	gene	4693539	4696526	VDAG_JR2_Chr1g14530a
JR2 chr1	gene	4699674	4700691	VDAG_JR2_Chr1g14540a
JR2 chr1	gene	4700667	4703153	VDAG_JR2_Chr1g14550a
JR2 chr1	gene	4703326	4704980	VDAG_JR2_Chr1g14560a
JR2 chr1	gene	4705012	4709088	VDAG_JR2_Chr1g14570a
JR2 chr1	gene	4711150	4712860	VDAG_JR2_Chr1g14580a
JR2 chr1	gene	4712999	4713752	VDAG_JR2_Chr1g14590a
JR2 chr1	gene	4713863	4714571	VDAG_JR2_Chr1g14600a
JR2 chr1	gene	4715517	4716825	VDAG_JR2_Chr1g14610a
JR2 chr1	gene	4717147	4720544	VDAG_JR2_Chr1g14620a
JR2 chr1	gene	4724242	4726312	VDAG_JR2_Chr1g14630a
JR2 chr1	gene	4726851	4728392	VDAG_JR2_Chr1g14650a
JR2 chr1	gene	4728703	4730158	VDAG_JR2_Chr1g14660a
JR2 chr1	gene	4732515	4734839	VDAG_JR2_Chr1g14670a
JR2 chr1	gene	4735342	4738449	VDAG_JR2_Chr1g14680a
JR2 chr1	gene	4739504	4742094	VDAG_JR2_Chr1g14690a
JR2 chr1	gene	4742271	4744715	VDAG_JR2_Chr1g14700a
JR2 chr1	gene	4745582	4745967	VDAG_JR2_Chr1g14710a
JR2 chr1	gene	4746536	4749093	VDAG_JR2_Chr1g14720a
JR2 chr1	gene	4753102	4755555	VDAG_JR2_Chr1g14730a
JR2 chr1	gene	4758252	4759778	VDAG_JR2_Chr1g14740a
JR2 chr1	gene	4760043	4761208	VDAG_JR2_Chr1g14750a
JR2 chr1	gene	4761863	4765462	VDAG_JR2_Chr1g14760a
JR2 chr1	gene	4767647	4769948	VDAG_JR2_Chr1g14770a
JR2 chr1	gene	4770013	4771039	VDAG_JR2_Chr1g14780a
JR2 chr1	gene	4772505	4774584	VDAG_JR2_Chr1g14790a
JR2 chr1	gene	4776983	4782178	VDAG_JR2_Chr1g14800a
JR2 chr1	gene	4782068	4783941	VDAG_JR2_Chr1g14810a
JR2 chr1	gene	4784104	4785002	VDAG_JR2_Chr1g14820a
JR2 chr1	gene	4785890	4788616	VDAG_JR2_Chr1g14830a
JR2 chr1	gene	4788668	4791280	VDAG_JR2_Chr1g14840a
JR2 chr1	gene	4791664	4792881	VDAG_JR2_Chr1g14850a
JR2 chr1	gene	4793243	4795553	VDAG_JR2_Chr1g14860a
JR2 chr1	gene	4796927	4798379	VDAG_JR2_Chr1g14870a
JR2 chr1	gene	4798694	4799913	VDAG_JR2_Chr1g14880a
JR2 chr1	gene	4799955	4801449	VDAG_JR2_Chr1g14890a
JR2 chr1	gene	4801895	4804233	VDAG_JR2_Chr1g14900a
JR2 chr1	gene	4804895	4807032	VDAG_JR2_Chr1g14910a
JR2 chr1	gene	4807217	4810673	VDAG_JR2_Chr1g14920a
JR2 chr1	gene	4812613	4814461	VDAG_JR2_Chr1g14930a
JR2 chr1	gene	4815314	4816149	VDAG_JR2_Chr1g14940a
JR2 chr1	gene	4816147	4817262	VDAG_JR2_Chr1g14950a
JR2 chr1	gene	4817376	4818635	VDAG_JR2_Chr1g14960a
JR2 chr1	gene	4818814	4820015	VDAG_JR2_Chr1g14970a
JR2 chr1	gene	4819959	4821600	VDAG_JR2_Chr1g14980a
JR2 chr1	gene	4821922	4823499	VDAG_JR2_Chr1g14990a
JR2 chr1	gene	4824737	4826736	VDAG_JR2_Chr1g15000a
JR2 chr1	gene	4826609	4827785	VDAG_JR2_Chr1g15010a
JR2 chr1	gene	4829215	4829810	VDAG_JR2_Chr1g15020a
JR2 chr1	gene	4829990	4831008	VDAG_JR2_Chr1g15030a
JR2 chr1	gene	4832367	4834970	VDAG_JR2_Chr1g15040a
JR2 chr1	gene	4834639	4836684	VDAG_JR2_Chr1g15050a
JR2 chr1	gene	4837176	4839464	VDAG_JR2_Chr1g15060a
JR2 chr1	gene	4840121	4841795	VDAG_JR2_Chr1g15070a
JR2 chr1	gene	4841842	4843494	VDAG_JR2_Chr1g15080a
JR2 chr1	gene	4843872	4846436	VDAG_JR2_Chr1g15090a
JR2 chr1	gene	4847827	4848702	VDAG_JR2_Chr1g15100a
JR2 chr1	gene	4848368	4854725	VDAG_JR2_Chr1g15110a
JR2 chr1	gene	4858359	4859049	VDAG_JR2_Chr1g15120a
JR2 chr1	gene	4859272	4859800	VDAG_JR2_Chr1g15130a
JR2 chr1	gene	4862517	4864471	VDAG_JR2_Chr1g15140a
JR2 chr1	gene	4864687	4867564	VDAG_JR2_Chr1g15150a
JR2 chr1	gene	4867770	4869214	VDAG_JR2_Chr1g15160a
JR2 chr1	gene	4869538	4871372	VDAG_JR2_Chr1g15170a
JR2 chr1	gene	4871236	4872086	VDAG_JR2_Chr1g15180a
JR2 chr1	gene	4873355	4876521	VDAG_JR2_Chr1g15190a
JR2 chr1	gene	4877269	4878395	VDAG_JR2_Chr1g15200a
JR2 chr1	gene	4888046	4888835	VDAG_JR2_Chr1g15210a
JR2 chr1	gene	4888672	4889108	VDAG_JR2_Chr1g15220a
JR2 chr1	gene	4889387	4892387	VDAG_JR2_Chr1g15230a
JR2 chr1	gene	4894023	4896963	VDAG_JR2_Chr1g15240a
JR2 chr1	gene	4897597	4903836	VDAG_JR2_Chr1g15250a
JR2 chr1	gene	4913319	4915414	VDAG_JR2_Chr1g15260a
JR2 chr1	gene	4915286	4916077	VDAG_JR2_Chr1g15270a
JR2 chr1	gene	4917188	4920520	VDAG_JR2_Chr1g15280a
JR2 chr1	gene	4922795	4926768	VDAG_JR2_Chr1g15290a
JR2 chr1	gene	4926965	4928903	VDAG_JR2_Chr1g15300a
JR2 chr1	gene	4929209	4930114	VDAG_JR2_Chr1g15310a
JR2 chr1	gene	4930412	4930660	VDAG_JR2_Chr1g15320a
JR2 chr1	gene	4930950	4935698	VDAG_JR2_Chr1g15330a
JR2 chr1	gene	4935732	4937338	VDAG_JR2_Chr1g15340a
JR2 chr1	gene	4938065	4938843	VDAG_JR2_Chr1g15350a
JR2 chr1	gene	4938757	4940439	VDAG_JR2_Chr1g15360a
JR2 chr1	gene	4940583	4944907	VDAG_JR2_Chr1g15370a
JR2 chr1	gene	4946124	4948095	VDAG_JR2_Chr1g15380a
JR2 chr1	gene	4949273	4952941	VDAG_JR2_Chr1g15390a
JR2 chr1	gene	4953198	4955434	VDAG_JR2_Chr1g15400a
JR2 chr1	gene	4955552	4960077	VDAG_JR2_Chr1g15410a
JR2 chr1	gene	4963521	4967099	VDAG_JR2_Chr1g15420a
JR2 chr1	gene	4969100	4970680	VDAG_JR2_Chr1g15430a
JR2 chr1	gene	4975051	4977415	VDAG_JR2_Chr1g15440a
JR2 chr1	gene	4977821	4983410	VDAG_JR2_Chr1g15450a
JR2 chr1	gene	4983508	4984512	VDAG_JR2_Chr1g15460a
JR2 chr1	gene	4984810	4986561	VDAG_JR2_Chr1g15470a
JR2 chr1	gene	4986939	4989044	VDAG_JR2_Chr1g15480a
JR2 chr1	gene	4991853	4995762	VDAG_JR2_Chr1g15490a
JR2 chr1	gene	4996248	4997171	VDAG_JR2_Chr1g15500a
JR2 chr1	gene	4997585	5000674	VDAG_JR2_Chr1g15510a
JR2 chr1	gene	5001186	5004780	VDAG_JR2_Chr1g15520a
JR2 chr1	gene	5005904	5007193	VDAG_JR2_Chr1g15530a
JR2 chr1	gene	5010562	5013200	VDAG_JR2_Chr1g15540a
JR2 chr1	gene	5013656	5014945	VDAG_JR2_Chr1g15550a
JR2 chr1	gene	5014735	5015782	VDAG_JR2_Chr1g15560a
JR2 chr1	gene	5016051	5019567	VDAG_JR2_Chr1g15570a
JR2 chr1	gene	5024991	5026687	VDAG_JR2_Chr1g15580a
JR2 chr1	gene	5026907	5029169	VDAG_JR2_Chr1g15590a
JR2 chr1	gene	5029927	5032207	VDAG_JR2_Chr1g15600a
JR2 chr1	gene	5032274	5035708	VDAG_JR2_Chr1g15610a
JR2 chr1	gene	5035917	5037787	VDAG_JR2_Chr1g15620a
JR2 chr1	gene	5037615	5048491	VDAG_JR2_Chr1g15630a
JR2 chr1	gene	5050749	5052224	VDAG_JR2_Chr1g15640a
JR2 chr1	gene	5052434	5053244	VDAG_JR2_Chr1g15650a
JR2 chr1	gene	5057795	5059044	VDAG_JR2_Chr1g15660a
JR2 chr1	gene	5059435	5063398	VDAG_JR2_Chr1g15670a
JR2 chr1	gene	5063583	5070049	VDAG_JR2_Chr1g15680a
JR2 chr1	gene	5069951	5071153	VDAG_JR2_Chr1g15690a
JR2 chr1	gene	5071757	5075400	VDAG_JR2_Chr1g15700a
JR2 chr1	gene	5075825	5080160	VDAG_JR2_Chr1g15710a
JR2 chr1	gene	5080384	5082463	VDAG_JR2_Chr1g15720a
JR2 chr1	gene	5082740	5084272	VDAG_JR2_Chr1g15730a
JR2 chr1	gene	5085829	5086676	VDAG_JR2_Chr1g15740a
JR2 chr1	gene	5086623	5087940	VDAG_JR2_Chr1g15750a
JR2 chr1	gene	5088143	5089136	VDAG_JR2_Chr1g15760a
JR2 chr1	gene	5089266	5090159	VDAG_JR2_Chr1g15770a
JR2 chr1	gene	5090124	5092871	VDAG_JR2_Chr1g15780a
JR2 chr1	gene	5093075	5095165	VDAG_JR2_Chr1g15790a
JR2 chr1	gene	5096510	5098593	VDAG_JR2_Chr1g15800a
JR2 chr1	gene	5098898	5099409	VDAG_JR2_Chr1g15810a
JR2 chr1	gene	5099361	5101503	VDAG_JR2_Chr1g15820a
JR2 chr1	gene	5101942	5103667	VDAG_JR2_Chr1g15830a
JR2 chr1	gene	5103933	5104928	VDAG_JR2_Chr1g15840a
JR2 chr1	gene	5106066	5106347	VDAG_JR2_Chr1g15845a
JR2 chr1	gene	5108022	5109451	VDAG_JR2_Chr1g15850a
JR2 chr1	gene	5109401	5111957	VDAG_JR2_Chr1g15860a
JR2 chr1	gene	5113491	5115663	VDAG_JR2_Chr1g15870a
JR2 chr1	gene	5115696	5124171	VDAG_JR2_Chr1g15880a
JR2 chr1	gene	5124526	5125368	VDAG_JR2_Chr1g15890a
JR2 chr1	gene	5126541	5129273	VDAG_JR2_Chr1g15900a
JR2 chr1	gene	5129478	5130671	VDAG_JR2_Chr1g15910a
JR2 chr1	gene	5130732	5132471	VDAG_JR2_Chr1g15920a
JR2 chr1	gene	5136687	5141944	VDAG_JR2_Chr1g15930a
JR2 chr1	gene	5142711	5144025	VDAG_JR2_Chr1g15940a
JR2 chr1	gene	5144304	5146417	VDAG_JR2_Chr1g15950a
JR2 chr1	gene	5146179	5153617	VDAG_JR2_Chr1g15960a
JR2 chr1	gene	5153928	5156735	VDAG_JR2_Chr1g15970a
JR2 chr1	gene	5157107	5159115	VDAG_JR2_Chr1g15980a
JR2 chr1	gene	5159287	5161845	VDAG_JR2_Chr1g15990a
JR2 chr1	gene	5162613	5165469	VDAG_JR2_Chr1g16000a
JR2 chr1	gene	5165753	5169503	VDAG_JR2_Chr1g16010a
JR2 chr1	gene	5169681	5170597	VDAG_JR2_Chr1g16020a
JR2 chr1	gene	5170535	5174644	VDAG_JR2_Chr1g16030a
JR2 chr1	gene	5175498	5177266	VDAG_JR2_Chr1g16040a
JR2 chr1	gene	5177893	5179185	VDAG_JR2_Chr1g16050a
JR2 chr1	gene	5180306	5181490	VDAG_JR2_Chr1g16060a
JR2 chr1	gene	5182543	5184056	VDAG_JR2_Chr1g16070a
JR2 chr1	gene	5184886	5185922	VDAG_JR2_Chr1g16080a
JR2 chr1	gene	5185915	5187289	VDAG_JR2_Chr1g16090a
JR2 chr1	gene	5187602	5188718	VDAG_JR2_Chr1g16100a
JR2 chr1	gene	5188607	5191779	VDAG_JR2_Chr1g16110a
JR2 chr1	gene	5191924	5194159	VDAG_JR2_Chr1g16120a
JR2 chr1	gene	5194775	5197281	VDAG_JR2_Chr1g16130a
JR2 chr1	gene	5198315	5199614	VDAG_JR2_Chr1g16140a
JR2 chr1	gene	5199726	5201023	VDAG_JR2_Chr1g16150a
JR2 chr1	gene	5201715	5202724	VDAG_JR2_Chr1g16160a
JR2 chr1	gene	5202792	5203936	VDAG_JR2_Chr1g16170a
JR2 chr1	gene	5204137	5207037	VDAG_JR2_Chr1g16180a
JR2 chr1	gene	5207181	5210135	VDAG_JR2_Chr1g16190a
JR2 chr1	gene	5209975	5212293	VDAG_JR2_Chr1g16200a
JR2 chr1	gene	5212608	5214381	VDAG_JR2_Chr1g16210a
JR2 chr1	gene	5214566	5217177	VDAG_JR2_Chr1g16220a
JR2 chr1	gene	5219502	5221075	VDAG_JR2_Chr1g16230a
JR2 chr1	gene	5221757	5223900	VDAG_JR2_Chr1g16240a
JR2 chr1	gene	5223931	5225282	VDAG_JR2_Chr1g16250a
JR2 chr1	gene	5226124	5228791	VDAG_JR2_Chr1g16260a
JR2 chr1	gene	5228720	5229134	VDAG_JR2_Chr1g16270a
JR2 chr1	gene	5229445	5230686	VDAG_JR2_Chr1g16280a
JR2 chr1	gene	5230869	5232131	VDAG_JR2_Chr1g16290a
JR2 chr1	gene	5232597	5234020	VDAG_JR2_Chr1g16300a
JR2 chr1	gene	5233989	5236320	VDAG_JR2_Chr1g16310a
JR2 chr1	gene	5236585	5237486	VDAG_JR2_Chr1g16320a
JR2 chr1	gene	5237473	5239049	VDAG_JR2_Chr1g16330a
JR2 chr1	gene	5239457	5240917	VDAG_JR2_Chr1g16340a
JR2 chr1	gene	5241171	5242720	VDAG_JR2_Chr1g16350a
JR2 chr1	gene	5243715	5245961	VDAG_JR2_Chr1g16360a
JR2 chr1	gene	5246156	5247550	VDAG_JR2_Chr1g16370a
JR2 chr1	gene	5247468	5248450	VDAG_JR2_Chr1g16380a
JR2 chr1	gene	5248605	5249915	VDAG_JR2_Chr1g16390a
JR2 chr1	gene	5250460	5252625	VDAG_JR2_Chr1g16400a
JR2 chr1	gene	5253553	5259246	VDAG_JR2_Chr1g16410a
JR2 chr1	gene	5259502	5260777	VDAG_JR2_Chr1g16420a
JR2 chr1	gene	5263280	5266013	VDAG_JR2_Chr1g16430a
JR2 chr1	gene	5266283	5267693	VDAG_JR2_Chr1g16440a
JR2 chr1	gene	5267880	5268604	VDAG_JR2_Chr1g16450a
JR2 chr1	gene	5270275	5271604	VDAG_JR2_Chr1g16460a
JR2 chr1	gene	5271994	5275389	VDAG_JR2_Chr1g16470a
JR2 chr1	gene	5275323	5276882	VDAG_JR2_Chr1g16480a
JR2 chr1	gene	5278512	5281071	VDAG_JR2_Chr1g16490a
JR2 chr1	gene	5281307	5282676	VDAG_JR2_Chr1g16500a
JR2 chr1	gene	5282667	5283863	VDAG_JR2_Chr1g16510a
JR2 chr1	gene	5284587	5286801	VDAG_JR2_Chr1g16520a
JR2 chr1	gene	5286741	5288587	VDAG_JR2_Chr1g16530a
JR2 chr1	gene	5288623	5289960	VDAG_JR2_Chr1g16540a
JR2 chr1	gene	5290427	5293251	VDAG_JR2_Chr1g16550a
JR2 chr1	gene	5294202	5294944	VDAG_JR2_Chr1g16560a
JR2 chr1	gene	5294940	5295620	VDAG_JR2_Chr1g16570a
JR2 chr1	gene	5296470	5297314	VDAG_JR2_Chr1g16580a
JR2 chr1	gene	5298387	5300429	VDAG_JR2_Chr1g16590a
JR2 chr1	gene	5302092	5303261	VDAG_JR2_Chr1g16600a
JR2 chr1	gene	5304145	5307550	VDAG_JR2_Chr1g16610a
JR2 chr1	gene	5307536	5308983	VDAG_JR2_Chr1g16620a
JR2 chr1	gene	5309533	5311281	VDAG_JR2_Chr1g16630a
JR2 chr1	gene	5311869	5313886	VDAG_JR2_Chr1g16640a
JR2 chr1	gene	5313804	5316277	VDAG_JR2_Chr1g16650a
JR2 chr1	gene	5317295	5318309	VDAG_JR2_Chr1g16660a
JR2 chr1	gene	5318524	5319568	VDAG_JR2_Chr1g16670a
JR2 chr1	gene	5319528	5321128	VDAG_JR2_Chr1g16680a
JR2 chr1	gene	5321353	5322636	VDAG_JR2_Chr1g16690a
JR2 chr1	gene	5323303	5324105	VDAG_JR2_Chr1g16700a
JR2 chr1	gene	5324702	5327913	VDAG_JR2_Chr1g16710a
JR2 chr1	gene	5328378	5329954	VDAG_JR2_Chr1g16720a
JR2 chr1	gene	5329948	5331122	VDAG_JR2_Chr1g16730a
JR2 chr1	gene	5331478	5333599	VDAG_JR2_Chr1g16740a
JR2 chr1	gene	5334312	5335920	VDAG_JR2_Chr1g16750a
JR2 chr1	gene	5336086	5337865	VDAG_JR2_Chr1g16760a
JR2 chr1	gene	5339045	5343591	VDAG_JR2_Chr1g16770a
JR2 chr1	gene	5343761	5345747	VDAG_JR2_Chr1g16780a
JR2 chr1	gene	5346683	5348885	VDAG_JR2_Chr1g16790a
JR2 chr1	gene	5349027	5351747	VDAG_JR2_Chr1g16800a
JR2 chr1	gene	5351960	5353220	VDAG_JR2_Chr1g16810a
JR2 chr1	gene	5353841	5356945	VDAG_JR2_Chr1g16820a
JR2 chr1	gene	5358210	5358445	VDAG_JR2_Chr1g16830a
JR2 chr1	gene	5358941	5359925	VDAG_JR2_Chr1g16840a
JR2 chr1	gene	5363025	5366979	VDAG_JR2_Chr1g16850a
JR2 chr1	gene	5367071	5368918	VDAG_JR2_Chr1g16860a
JR2 chr1	gene	5369005	5372582	VDAG_JR2_Chr1g16870a
JR2 chr1	gene	5372145	5375495	VDAG_JR2_Chr1g16880a
JR2 chr1	gene	5375662	5378312	VDAG_JR2_Chr1g16890a
JR2 chr1	gene	5378080	5379190	VDAG_JR2_Chr1g16900a
JR2 chr1	gene	5379145	5381046	VDAG_JR2_Chr1g16910a
JR2 chr1	gene	5381118	5382467	VDAG_JR2_Chr1g16920a
JR2 chr1	gene	5386599	5391077	VDAG_JR2_Chr1g16930a
JR2 chr1	gene	5391875	5394104	VDAG_JR2_Chr1g16940a
JR2 chr1	gene	5395460	5402658	VDAG_JR2_Chr1g16950a
JR2 chr1	gene	5403327	5404107	VDAG_JR2_Chr1g16960a
JR2 chr1	gene	5404140	5405752	VDAG_JR2_Chr1g16970a
JR2 chr1	gene	5406564	5411434	VDAG_JR2_Chr1g16980a
JR2 chr1	gene	5412714	5412979	VDAG_JR2_Chr1g16990a
JR2 chr1	gene	5414709	5416200	VDAG_JR2_Chr1g17000a
JR2 chr1	gene	5416654	5417609	VDAG_JR2_Chr1g17010a
JR2 chr1	gene	5417775	5419930	VDAG_JR2_Chr1g17020a
JR2 chr1	gene	5419799	5423770	VDAG_JR2_Chr1g17030a
JR2 chr1	gene	5424201	5428195	VDAG_JR2_Chr1g17040a
JR2 chr1	gene	5429255	5431111	VDAG_JR2_Chr1g17050a
JR2 chr1	gene	5431407	5436399	VDAG_JR2_Chr1g17060a
JR2 chr1	gene	5437500	5438707	VDAG_JR2_Chr1g17070a
JR2 chr1	gene	5442854	5446360	VDAG_JR2_Chr1g17080a
JR2 chr1	gene	5446665	5450596	VDAG_JR2_Chr1g17090a
JR2 chr1	gene	5450010	5451494	VDAG_JR2_Chr1g17100a
JR2 chr1	gene	5451970	5453642	VDAG_JR2_Chr1g17110a
JR2 chr1	gene	5454223	5456512	VDAG_JR2_Chr1g17120a
JR2 chr1	gene	5456603	5460337	VDAG_JR2_Chr1g17130a
JR2 chr1	gene	5459838	5463196	VDAG_JR2_Chr1g17140a
JR2 chr1	gene	5463360	5466443	VDAG_JR2_Chr1g17150a
JR2 chr1	gene	5466217	5468452	VDAG_JR2_Chr1g17160a
JR2 chr1	gene	5468623	5469870	VDAG_JR2_Chr1g17170a
JR2 chr1	gene	5469783	5472667	VDAG_JR2_Chr1g17180a
JR2 chr1	gene	5474307	5474477	VDAG_JR2_Chr1g17190a
JR2 chr1	gene	5475480	5476938	VDAG_JR2_Chr1g17200a
JR2 chr1	gene	5477223	5480846	VDAG_JR2_Chr1g17210a
JR2 chr1	gene	5480713	5482038	VDAG_JR2_Chr1g17220a
JR2 chr1	gene	5482865	5485854	VDAG_JR2_Chr1g17230a
JR2 chr1	gene	5486084	5488837	VDAG_JR2_Chr1g17240a
JR2 chr1	gene	5489152	5490423	VDAG_JR2_Chr1g17250a
JR2 chr1	gene	5492017	5494268	VDAG_JR2_Chr1g17260a
JR2 chr1	gene	5494760	5499388	VDAG_JR2_Chr1g17270a
JR2 chr1	gene	5499732	5501497	VDAG_JR2_Chr1g17280a
JR2 chr1	gene	5501533	5503790	VDAG_JR2_Chr1g17290a
JR2 chr1	gene	5504493	5505179	VDAG_JR2_Chr1g17300a
JR2 chr1	gene	5506348	5508885	VDAG_JR2_Chr1g17310a
JR2 chr1	gene	5510606	5513157	VDAG_JR2_Chr1g17320a
JR2 chr1	gene	5513557	5515425	VDAG_JR2_Chr1g17330a
JR2 chr1	gene	5515327	5516064	VDAG_JR2_Chr1g17340a
JR2 chr1	gene	5516117	5518885	VDAG_JR2_Chr1g17350a
JR2 chr1	gene	5519991	5520542	VDAG_JR2_Chr1g17360a
JR2 chr1	gene	5521755	5522027	VDAG_JR2_Chr1g17370a
JR2 chr1	gene	5522168	5523643	VDAG_JR2_Chr1g17380a
JR2 chr1	gene	5524865	5526145	VDAG_JR2_Chr1g17390a
JR2 chr1	gene	5526718	5527122	VDAG_JR2_Chr1g17400a
JR2 chr1	gene	5527286	5528963	VDAG_JR2_Chr1g17410a
JR2 chr1	gene	5528944	5532959	VDAG_JR2_Chr1g17420a
JR2 chr1	gene	5533854	5537445	VDAG_JR2_Chr1g17430a
JR2 chr1	gene	5539060	5545156	VDAG_JR2_Chr1g17440a
JR2 chr1	gene	5545670	5548477	VDAG_JR2_Chr1g17450a
JR2 chr1	gene	5548561	5551204	VDAG_JR2_Chr1g17460a
JR2 chr1	gene	5552098	5554946	VDAG_JR2_Chr1g17470a
JR2 chr1	gene	5554882	5558195	VDAG_JR2_Chr1g17480a
JR2 chr1	gene	5558308	5559207	VDAG_JR2_Chr1g17490a
JR2 chr1	gene	5559290	5561669	VDAG_JR2_Chr1g17500a
JR2 chr1	gene	5563175	5564501	VDAG_JR2_Chr1g17510a
JR2 chr1	gene	5564927	5566731	VDAG_JR2_Chr1g17520a
JR2 chr1	gene	5567845	5571732	VDAG_JR2_Chr1g17530a
JR2 chr1	gene	5573523	5576323	VDAG_JR2_Chr1g17540a
JR2 chr1	gene	5576496	5577988	VDAG_JR2_Chr1g17550a
JR2 chr1	gene	5578895	5580063	VDAG_JR2_Chr1g17560a
JR2 chr1	gene	5580154	5583332	VDAG_JR2_Chr1g17570a
JR2 chr1	gene	5583269	5586018	VDAG_JR2_Chr1g17580a
JR2 chr1	gene	5587814	5590189	VDAG_JR2_Chr1g17590a
JR2 chr1	gene	5590605	5592163	VDAG_JR2_Chr1g17600a
JR2 chr1	gene	5607966	5609065	VDAG_JR2_Chr1g17610a
JR2 chr1	gene	5609792	5611978	VDAG_JR2_Chr1g17620a
JR2 chr1	gene	5612327	5614928	VDAG_JR2_Chr1g17630a
JR2 chr1	gene	5615316	5617253	VDAG_JR2_Chr1g17640a
JR2 chr1	gene	5618025	5621631	VDAG_JR2_Chr1g17650a
JR2 chr1	gene	5622395	5623829	VDAG_JR2_Chr1g17660a
JR2 chr1	gene	5625239	5625949	VDAG_JR2_Chr1g17680a
JR2 chr1	gene	5625894	5627383	VDAG_JR2_Chr1g17690a
JR2 chr1	gene	5627640	5630883	VDAG_JR2_Chr1g17700a
JR2 chr1	gene	5634165	5638326	VDAG_JR2_Chr1g17710a
JR2 chr1	gene	5638631	5639772	VDAG_JR2_Chr1g17720a
JR2 chr1	gene	5639890	5642224	VDAG_JR2_Chr1g17730a
JR2 chr1	gene	5642377	5644416	VDAG_JR2_Chr1g17740a
JR2 chr1	gene	5644512	5646506	VDAG_JR2_Chr1g17750a
JR2 chr1	gene	5646264	5648735	VDAG_JR2_Chr1g17760a
JR2 chr1	gene	5648991	5650999	VDAG_JR2_Chr1g17770a
JR2 chr1	gene	5651340	5653526	VDAG_JR2_Chr1g17780a
JR2 chr1	gene	5653778	5654996	VDAG_JR2_Chr1g17790a
JR2 chr1	gene	5655191	5656578	VDAG_JR2_Chr1g17800a
JR2 chr1	gene	5656328	5657544	VDAG_JR2_Chr1g17810a
JR2 chr1	gene	5657710	5660365	VDAG_JR2_Chr1g17820a
JR2 chr1	gene	5661808	5663760	VDAG_JR2_Chr1g17830a
JR2 chr1	gene	5663962	5666994	VDAG_JR2_Chr1g17840a
JR2 chr1	gene	5667291	5668610	VDAG_JR2_Chr1g17850a
JR2 chr1	gene	5670770	5676542	VDAG_JR2_Chr1g17860a
JR2 chr1	gene	5676127	5680943	VDAG_JR2_Chr1g17870a
JR2 chr1	gene	5681088	5683638	VDAG_JR2_Chr1g17880a
JR2 chr1	gene	5683178	5684554	VDAG_JR2_Chr1g17890a
JR2 chr1	gene	5684973	5688547	VDAG_JR2_Chr1g17900a
JR2 chr1	gene	5689515	5691729	VDAG_JR2_Chr1g17910a
JR2 chr1	gene	5693065	5697735	VDAG_JR2_Chr1g17920a
JR2 chr1	gene	5698374	5702053	VDAG_JR2_Chr1g17930a
JR2 chr1	gene	5702436	5706805	VDAG_JR2_Chr1g17940a
JR2 chr1	gene	5707495	5709639	VDAG_JR2_Chr1g17950a
JR2 chr1	gene	5710048	5711367	VDAG_JR2_Chr1g17960a
JR2 chr1	gene	5711791	5713580	VDAG_JR2_Chr1g17970a
JR2 chr1	gene	5713804	5714623	VDAG_JR2_Chr1g17980a
JR2 chr1	gene	5715152	5718874	VDAG_JR2_Chr1g17990a
JR2 chr1	gene	5719074	5719906	VDAG_JR2_Chr1g18000a
JR2 chr1	gene	5720110	5721503	VDAG_JR2_Chr1g18010a
JR2 chr1	gene	5721467	5723964	VDAG_JR2_Chr1g18020a
JR2 chr1	gene	5724455	5725540	VDAG_JR2_Chr1g18030a
JR2 chr1	gene	5725953	5727342	VDAG_JR2_Chr1g18040a
JR2 chr1	gene	5730833	5735569	VDAG_JR2_Chr1g18050a
JR2 chr1	gene	5736412	5741501	VDAG_JR2_Chr1g18060a
JR2 chr1	gene	5742058	5744745	VDAG_JR2_Chr1g18070a
JR2 chr1	gene	5746730	5748220	VDAG_JR2_Chr1g18080a
JR2 chr1	gene	5748422	5750760	VDAG_JR2_Chr1g18090a
JR2 chr1	gene	5750755	5754538	VDAG_JR2_Chr1g18100a
JR2 chr1	gene	5756052	5757074	VDAG_JR2_Chr1g18110a
JR2 chr1	gene	5757107	5758795	VDAG_JR2_Chr1g18120a
JR2 chr1	gene	5759096	5764657	VDAG_JR2_Chr1g18130a
JR2 chr1	gene	5764750	5765407	VDAG_JR2_Chr1g18140a
JR2 chr1	gene	5765439	5766795	VDAG_JR2_Chr1g18150a
JR2 chr1	gene	5768485	5771343	VDAG_JR2_Chr1g18160a
JR2 chr1	gene	5771549	5773882	VDAG_JR2_Chr1g18170a
JR2 chr1	gene	5774411	5776402	VDAG_JR2_Chr1g18180a
JR2 chr1	gene	5776609	5779937	VDAG_JR2_Chr1g18190a
JR2 chr1	gene	5781690	5783633	VDAG_JR2_Chr1g18200a
JR2 chr1	gene	5783712	5785164	VDAG_JR2_Chr1g18210a
JR2 chr1	gene	5788954	5790601	VDAG_JR2_Chr1g18220a
JR2 chr1	gene	5791890	5794024	VDAG_JR2_Chr1g18230a
JR2 chr1	gene	5794098	5796426	VDAG_JR2_Chr1g18240a
JR2 chr1	gene	5796507	5798215	VDAG_JR2_Chr1g18250a
JR2 chr1	gene	5798306	5801569	VDAG_JR2_Chr1g18260a
JR2 chr1	gene	5801109	5802167	VDAG_JR2_Chr1g18270a
JR2 chr1	gene	5802485	5804091	VDAG_JR2_Chr1g18280a
JR2 chr1	gene	5804034	5806173	VDAG_JR2_Chr1g18290a
JR2 chr1	gene	5807026	5809122	VDAG_JR2_Chr1g18300a
JR2 chr1	gene	5809062	5810411	VDAG_JR2_Chr1g18310a
JR2 chr1	gene	5810354	5811362	VDAG_JR2_Chr1g18320a
JR2 chr1	gene	5811525	5812777	VDAG_JR2_Chr1g18330a
JR2 chr1	gene	5812773	5813524	VDAG_JR2_Chr1g18340a
JR2 chr1	gene	5814955	5815473	VDAG_JR2_Chr1g18350a
JR2 chr1	gene	5815954	5816784	VDAG_JR2_Chr1g18360a
JR2 chr1	gene	5817160	5820395	VDAG_JR2_Chr1g18370a
JR2 chr1	gene	5820558	5827089	VDAG_JR2_Chr1g18380a
JR2 chr1	gene	5829585	5836464	VDAG_JR2_Chr1g18390a
JR2 chr1	gene	5836404	5838582	VDAG_JR2_Chr1g18400a
JR2 chr1	gene	5838720	5842550	VDAG_JR2_Chr1g18410a
JR2 chr1	gene	5843359	5844588	VDAG_JR2_Chr1g18420a
JR2 chr1	gene	5850999	5855890	VDAG_JR2_Chr1g18430a
JR2 chr1	gene	5857458	5859580	VDAG_JR2_Chr1g18440a
JR2 chr1	gene	5859800	5863928	VDAG_JR2_Chr1g18450a
JR2 chr1	gene	5868122	5869905	VDAG_JR2_Chr1g18460a
JR2 chr1	gene	5870373	5872255	VDAG_JR2_Chr1g18470a
JR2 chr1	gene	5876154	5881190	VDAG_JR2_Chr1g18480a
JR2 chr1	gene	5884074	5889147	VDAG_JR2_Chr1g18490a
JR2 chr1	gene	5889520	5893589	VDAG_JR2_Chr1g18500a
JR2 chr1	gene	5893717	5895674	VDAG_JR2_Chr1g18510a
JR2 chr1	gene	5896086	5899559	VDAG_JR2_Chr1g18520a
JR2 chr1	gene	5901755	5903351	VDAG_JR2_Chr1g18530a
JR2 chr1	gene	5903788	5905919	VDAG_JR2_Chr1g18540a
JR2 chr1	gene	5905913	5907429	VDAG_JR2_Chr1g18550a
JR2 chr1	gene	5908185	5911491	VDAG_JR2_Chr1g18560a
JR2 chr1	gene	5912207	5912323	VDAG_JR2_Chr1g18570a
JR2 chr1	gene	5912745	5915590	VDAG_JR2_Chr1g18580a
JR2 chr1	gene	5916789	5919070	VDAG_JR2_Chr1g18590a
JR2 chr1	gene	5919198	5922794	VDAG_JR2_Chr1g18600a
JR2 chr1	gene	5922836	5924315	VDAG_JR2_Chr1g18610a
JR2 chr1	gene	5925213	5928416	VDAG_JR2_Chr1g18620a
JR2 chr1	gene	5928856	5930214	VDAG_JR2_Chr1g18630a
JR2 chr1	gene	5930555	5935880	VDAG_JR2_Chr1g18640a
JR2 chr1	gene	5937268	5937946	VDAG_JR2_Chr1g18650a
JR2 chr1	gene	5938974	5940802	VDAG_JR2_Chr1g18660a
JR2 chr1	gene	5940980	5945666	VDAG_JR2_Chr1g18670a
JR2 chr1	gene	5945994	5947260	VDAG_JR2_Chr1g18680a
JR2 chr1	gene	5947263	5949473	VDAG_JR2_Chr1g18690a
JR2 chr1	gene	5949821	5951253	VDAG_JR2_Chr1g18700a
JR2 chr1	gene	5951930	5952938	VDAG_JR2_Chr1g18710a
JR2 chr1	gene	5953129	5955273	VDAG_JR2_Chr1g18720a
JR2 chr1	gene	5955556	5959783	VDAG_JR2_Chr1g18730a
JR2 chr1	gene	5959634	5962589	VDAG_JR2_Chr1g18740a
JR2 chr1	gene	5964773	5967390	VDAG_JR2_Chr1g18750a
JR2 chr1	gene	5967537	5969943	VDAG_JR2_Chr1g18760a
JR2 chr1	gene	5970386	5980807	VDAG_JR2_Chr1g18770a
JR2 chr1	gene	5981353	5984897	VDAG_JR2_Chr1g18780a
JR2 chr1	gene	5984982	5988071	VDAG_JR2_Chr1g18790a
JR2 chr1	gene	5988266	5991403	VDAG_JR2_Chr1g18800a
JR2 chr1	gene	5991535	5993333	VDAG_JR2_Chr1g18810a
JR2 chr1	gene	5993895	5998189	VDAG_JR2_Chr1g18820a
JR2 chr1	gene	5998825	6001196	VDAG_JR2_Chr1g18830a
JR2 chr1	gene	6001961	6003112	VDAG_JR2_Chr1g18840a
JR2 chr1	gene	6003904	6005685	VDAG_JR2_Chr1g18850a
JR2 chr1	gene	6005898	6007797	VDAG_JR2_Chr1g18860a
JR2 chr1	gene	6008208	6008813	VDAG_JR2_Chr1g18870a
JR2 chr1	gene	6009135	6014409	VDAG_JR2_Chr1g18880a
JR2 chr1	gene	6014788	6016045	VDAG_JR2_Chr1g18890a
JR2 chr1	gene	6016239	6019540	VDAG_JR2_Chr1g18900a
JR2 chr1	gene	6019758	6020647	VDAG_JR2_Chr1g18910a
JR2 chr1	gene	6020647	6024963	VDAG_JR2_Chr1g18920a
JR2 chr1	gene	6025604	6026878	VDAG_JR2_Chr1g18930a
JR2 chr1	gene	6027262	6034686	VDAG_JR2_Chr1g18940a
JR2 chr1	gene	6034923	6036192	VDAG_JR2_Chr1g18950a
JR2 chr1	gene	6036343	6037770	VDAG_JR2_Chr1g18960a
JR2 chr1	gene	6038034	6038604	VDAG_JR2_Chr1g18970a
JR2 chr1	gene	6041608	6044280	VDAG_JR2_Chr1g18980a
JR2 chr1	gene	6044700	6045825	VDAG_JR2_Chr1g18990a
JR2 chr1	gene	6046352	6047207	VDAG_JR2_Chr1g19000a
JR2 chr1	gene	6047253	6048006	VDAG_JR2_Chr1g19010a
JR2 chr1	gene	6048264	6050300	VDAG_JR2_Chr1g19020a
JR2 chr1	gene	6050394	6051230	VDAG_JR2_Chr1g19030a
JR2 chr1	gene	6051916	6052671	VDAG_JR2_Chr1g19040a
JR2 chr1	gene	6053071	6053950	VDAG_JR2_Chr1g19050a
JR2 chr1	gene	6054025	6055187	VDAG_JR2_Chr1g19060a
JR2 chr1	gene	6055374	6057803	VDAG_JR2_Chr1g19070a
JR2 chr1	gene	6057802	6059188	VDAG_JR2_Chr1g19080a
JR2 chr1	gene	6059705	6060768	VDAG_JR2_Chr1g19090a
JR2 chr1	gene	6061981	6064300	VDAG_JR2_Chr1g19100a
JR2 chr1	gene	6065439	6067088	VDAG_JR2_Chr1g19110a
JR2 chr1	gene	6067518	6068958	VDAG_JR2_Chr1g19120a
JR2 chr1	gene	6069869	6071737	VDAG_JR2_Chr1g19130a
JR2 chr1	gene	6071633	6073393	VDAG_JR2_Chr1g19140a
JR2 chr1	gene	6074250	6075431	VDAG_JR2_Chr1g19150a
JR2 chr1	gene	6075164	6077199	VDAG_JR2_Chr1g19160a
JR2 chr1	gene	6077465	6078195	VDAG_JR2_Chr1g19170a
JR2 chr1	gene	6081067	6083564	VDAG_JR2_Chr1g19180a
JR2 chr1	gene	6083681	6086482	VDAG_JR2_Chr1g19190a
JR2 chr1	gene	6086669	6089688	VDAG_JR2_Chr1g19200a
JR2 chr1	gene	6089825	6093140	VDAG_JR2_Chr1g19220a
JR2 chr1	gene	6093407	6094078	VDAG_JR2_Chr1g19230a
JR2 chr1	gene	6094161	6096368	VDAG_JR2_Chr1g19240a
JR2 chr1	gene	6096501	6098288	VDAG_JR2_Chr1g19250a
JR2 chr1	gene	6099839	6101497	VDAG_JR2_Chr1g19260a
JR2 chr1	gene	6101501	6102353	VDAG_JR2_Chr1g19270a
JR2 chr1	gene	6102675	6104177	VDAG_JR2_Chr1g19280a
JR2 chr1	gene	6104772	6108177	VDAG_JR2_Chr1g19290a
JR2 chr1	gene	6109357	6111371	VDAG_JR2_Chr1g19300a
JR2 chr1	gene	6114002	6116052	VDAG_JR2_Chr1g19310a
JR2 chr1	gene	6120982	6123314	VDAG_JR2_Chr1g19320a
JR2 chr1	gene	6123405	6128329	VDAG_JR2_Chr1g19330a
JR2 chr1	gene	6129525	6130266	VDAG_JR2_Chr1g19340a
JR2 chr1	gene	6130372	6132032	VDAG_JR2_Chr1g19350a
JR2 chr1	gene	6133600	6135063	VDAG_JR2_Chr1g19360a
JR2 chr1	gene	6136563	6150592	VDAG_JR2_Chr1g19370a
JR2 chr1	gene	6151345	6154284	VDAG_JR2_Chr1g19380a
JR2 chr1	gene	6155364	6159100	VDAG_JR2_Chr1g19390a
JR2 chr1	gene	6161474	6162473	VDAG_JR2_Chr1g19400a
JR2 chr1	gene	6162776	6164948	VDAG_JR2_Chr1g19410a
JR2 chr1	gene	6165332	6166039	VDAG_JR2_Chr1g19420a
JR2 chr1	gene	6166515	6168424	VDAG_JR2_Chr1g19430a
JR2 chr1	gene	6168542	6169638	VDAG_JR2_Chr1g19440a
JR2 chr1	gene	6170952	6174149	VDAG_JR2_Chr1g19450a
JR2 chr1	gene	6174439	6175415	VDAG_JR2_Chr1g19460a
JR2 chr1	gene	6176881	6178196	VDAG_JR2_Chr1g19470a
JR2 chr1	gene	6179852	6182429	VDAG_JR2_Chr1g19480a
JR2 chr1	gene	6182678	6184679	VDAG_JR2_Chr1g19490a
JR2 chr1	gene	6183936	6184015	VDAG_JR2_Chr1g19500a
JR2 chr1	gene	6184809	6185812	VDAG_JR2_Chr1g19510a
JR2 chr1	gene	6186212	6187804	VDAG_JR2_Chr1g19520a
JR2 chr1	gene	6189358	6193960	VDAG_JR2_Chr1g19530a
JR2 chr1	gene	6194191	6196956	VDAG_JR2_Chr1g19540a
JR2 chr1	gene	6196935	6198426	VDAG_JR2_Chr1g19550a
JR2 chr1	gene	6198631	6201286	VDAG_JR2_Chr1g19560a
JR2 chr1	gene	6201444	6202800	VDAG_JR2_Chr1g19570a
JR2 chr1	gene	6202688	6204428	VDAG_JR2_Chr1g19580a
JR2 chr1	gene	6204630	6209871	VDAG_JR2_Chr1g19590a
JR2 chr1	gene	6210136	6213681	VDAG_JR2_Chr1g19600a
JR2 chr1	gene	6217164	6218582	VDAG_JR2_Chr1g19610a
JR2 chr1	gene	6219177	6221400	VDAG_JR2_Chr1g19620a
JR2 chr1	gene	6221565	6224399	VDAG_JR2_Chr1g19630a
JR2 chr1	gene	6224501	6225702	VDAG_JR2_Chr1g19640a
JR2 chr1	gene	6225875	6227799	VDAG_JR2_Chr1g19650a
JR2 chr1	gene	6227779	6229612	VDAG_JR2_Chr1g19660a
JR2 chr1	gene	6230206	6231708	VDAG_JR2_Chr1g19670a
JR2 chr1	gene	6231916	6234564	VDAG_JR2_Chr1g19680a
JR2 chr1	gene	6238122	6239978	VDAG_JR2_Chr1g19690a
JR2 chr1	gene	6239996	6242053	VDAG_JR2_Chr1g19700a
JR2 chr1	gene	6242001	6243847	VDAG_JR2_Chr1g19710a
JR2 chr1	gene	6244876	6246630	VDAG_JR2_Chr1g19720a
JR2 chr1	gene	6247694	6248837	VDAG_JR2_Chr1g19730a
JR2 chr1	gene	6248822	6249897	VDAG_JR2_Chr1g19740a
JR2 chr1	gene	6249959	6252612	VDAG_JR2_Chr1g19750a
JR2 chr1	gene	6253457	6257025	VDAG_JR2_Chr1g19760a
JR2 chr1	gene	6257132	6259905	VDAG_JR2_Chr1g19770a
JR2 chr1	gene	6260852	6263100	VDAG_JR2_Chr1g19780a
JR2 chr1	gene	6264052	6266615	VDAG_JR2_Chr1g19790a
JR2 chr1	gene	6266586	6270371	VDAG_JR2_Chr1g19800a
JR2 chr1	gene	6272860	6274151	VDAG_JR2_Chr1g19810a
JR2 chr1	gene	6273948	6274771	VDAG_JR2_Chr1g19820a
JR2 chr1	gene	6274994	6276647	VDAG_JR2_Chr1g19830a
JR2 chr1	gene	6277096	6278916	VDAG_JR2_Chr1g19840a
JR2 chr1	gene	6280596	6283796	VDAG_JR2_Chr1g19850a
JR2 chr1	gene	6284331	6288664	VDAG_JR2_Chr1g19860a
JR2 chr1	gene	6289264	6291748	VDAG_JR2_Chr1g19870a
JR2 chr1	gene	6296735	6298400	VDAG_JR2_Chr1g19875a
JR2 chr1	gene	6298552	6301441	VDAG_JR2_Chr1g19880a
JR2 chr1	gene	6305108	6306255	VDAG_JR2_Chr1g19890a
JR2 chr1	gene	6306516	6310002	VDAG_JR2_Chr1g19900a
JR2 chr1	gene	6310010	6311666	VDAG_JR2_Chr1g19910a
JR2 chr1	gene	6312718	6314945	VDAG_JR2_Chr1g19920a
JR2 chr1	gene	6315272	6318570	VDAG_JR2_Chr1g19930a
JR2 chr1	gene	6320698	6323040	VDAG_JR2_Chr1g19940a
JR2 chr1	gene	6324007	6326033	VDAG_JR2_Chr1g19950a
JR2 chr1	gene	6326370	6328406	VDAG_JR2_Chr1g19960a
JR2 chr1	gene	6329250	6331588	VDAG_JR2_Chr1g19970a
JR2 chr1	gene	6333263	6335030	VDAG_JR2_Chr1g19980a
JR2 chr1	gene	6337168	6340019	VDAG_JR2_Chr1g19990a
JR2 chr1	gene	6339893	6341827	VDAG_JR2_Chr1g20000a
JR2 chr1	gene	6342481	6344766	VDAG_JR2_Chr1g20010a
JR2 chr1	gene	6346112	6348066	VDAG_JR2_Chr1g20020a
JR2 chr1	gene	6349726	6350448	VDAG_JR2_Chr1g20030a
[truncated: 19,627 more rows]

## Sheet: Fig2a TE
Chr	Feature	Start	End	TE ID
JR2 chr1	TE	1060	3359	JR2_noCat_C27-1541
JR2 chr1	TE	3362	3399	JR2_noCat_C27-1548
JR2 chr1	TE	9116	11385	JR2_noCat_C27-1556
JR2 chr1	TE	11388	11425	JR2_noCat_C27-1542
JR2 chr1	TE	16592	18861	JR2_noCat_C27-1543
JR2 chr1	TE	18864	18901	JR2_noCat_C27-1544
JR2 chr1	TE	24068	26337	JR2_noCat_C27-1545
JR2 chr1	TE	26340	26377	JR2_noCat_C27-1546
JR2 chr1	TE	31544	33813	JR2_noCat_C27-1547
JR2 chr1	TE	33816	33853	JR2_noCat_C27-1549
JR2 chr1	TE	39019	41288	JR2_noCat_C27-1550
JR2 chr1	TE	41291	41328	JR2_noCat_C27-1551
JR2 chr1	TE	46414	48683	JR2_noCat_C27-1552
JR2 chr1	TE	53070	53256	JR2_RLX-incomp-chim_VdLTRE12like_C13-370
JR2 chr1	TE	53249	59996	JR2_RLX-incomp-chim_VdLTRE2-4_C5-417
JR2 chr1	TE	59524	59695	JR2_RLX-incomp-chim_VdLTRE12like_C13-371
JR2 chr1	TE	60565	62834	JR2_noCat_C27-1553
JR2 chr1	TE	62823	62874	JR2_noCat_C27-1554
JR2 chr1	TE	67215	67931	JR2_RLX-incomp-chim_VdLTRE8like_C9-567
JR2 chr1	TE	68222	75736	JR2_RLX-incomp_VdLTRE10like_C3-863
JR2 chr1	TE	75548	75768	JR2_noCat_C1-1348
JR2 chr1	TE	76191	76498	JR2_noCat_C27-1555
JR2 chr1	TE	76509	77333	JR2_RLX-incomp_VdLTRE10like_C3-902
JR2 chr1	TE	77330	87099	JR2_RLX-incomp_C0-764
JR2 chr1	TE	87106	93751	JR2_RLX-incomp_VdLTRE10like_C3-903
JR2 chr1	TE	93752	94467	JR2_noCat_C27-1557
JR2 chr1	TE	94462	94827	JR2_RLX-incomp_VdLTRE10like_C3-873
JR2 chr1	TE	94835	95062	JR2_noCat_C27-1540
JR2 chr1	TE	95055	95417	JR2_noCat_C27-1558
JR2 chr1	TE	95419	95688	JR2_RLX-incomp_VdLTRE10like_C3-874
JR2 chr1	TE	114736	114787	JR2_SSR_C49-1300
JR2 chr1	TE	178807	178864	JR2_SSR_C49-1297
JR2 chr1	TE	219604	220043	JR2_noCat_C38-1610
JR2 chr1	TE	321818	322023	JR2_noCat_C45-1698
JR2 chr1	TE	325497	325621	JR2_noCat_C51-2041
JR2 chr1	TE	396077	396181	JR2_noCat_C45-1722
JR2 chr1	TE	461448	462151	JR2_RLX-incomp-chim_VdLTRE12like_C13-379
JR2 chr1	TE	462161	462636	JR2_RLX-incomp-chim_VdLTRE2-4_C5-415
JR2 chr1	TE	462637	469076	JR2_RLX-incomp-chim_VdLTRE8like_C9-563
JR2 chr1	TE	470296	470503	JR2_noCat_C45-1723
JR2 chr1	TE	472320	472467	JR2_RLX-incomp-chim_C7-256
JR2 chr1	TE	472570	472660	JR2_RLX-incomp-chim_C7-257
JR2 chr1	TE	474514	474667	JR2_RLX-incomp-chim_VdLTRE12like_C13-368
JR2 chr1	TE	474687	481433	JR2_RLX-incomp-chim_VdLTRE2-4_C5-416
JR2 chr1	TE	480966	481119	JR2_RLX-incomp-chim_VdLTRE12like_C13-369
JR2 chr1	TE	481434	483682	JR2_RLX-incomp-chim_C7-258
JR2 chr1	TE	484787	484990	JR2_noCat_C45-1701
JR2 chr1	TE	512335	512411	JR2_noCat_C50-2026
JR2 chr1	TE	538679	538842	JR2_RLX-incomp_VdLTRE6_C12-1065
JR2 chr1	TE	542460	542651	JR2_RLX-incomp_C0-763
JR2 chr1	TE	544153	544429	JR2_noCat_C1-1327
JR2 chr1	TE	544437	545987	JR2_RLX-incomp_VdLTRE10like_C3-855
JR2 chr1	TE	545988	546021	JR2_noCat_C1-1328
JR2 chr1	TE	545998	550063	JR2_RLX-incomp_VdLTRE10like_C3-856
JR2 chr1	TE	550071	550459	JR2_RLX-incomp_VdLTRE10like_C3-885
JR2 chr1	TE	550460	558085	JR2_RLX-incomp-chim_VdLTRE8like_C9-564
JR2 chr1	TE	554672	556528	JR2_DTX-incomp_VdTcM1a_C32-25
JR2 chr1	TE	558077	561558	JR2_noCat_C1-1312
JR2 chr1	TE	562160	563040	JR2_noCat_C1-1313
JR2 chr1	TE	562988	563014	JR2_noCat_C1-1329
JR2 chr1	TE	563015	570515	JR2_RLX-incomp_VdLTRE10like_C3-857
JR2 chr1	TE	563285	563304	JR2_noCat_C1-1330
JR2 chr1	TE	570525	571384	JR2_noCat_C1-1314
JR2 chr1	TE	571385	572807	JR2_RLX-incomp_VdLTRE10like_C3-858
JR2 chr1	TE	572810	574285	JR2_RLX-incomp-chim_VdLTRE8like_C9-581
JR2 chr1	TE	574283	581921	JR2_RLX-incomp-chim_VdLTRE8like_C9-582
JR2 chr1	TE	577830	579686	JR2_DTX-incomp_VdTcM1a_C32-23
JR2 chr1	TE	581922	587922	JR2_RLX-incomp_VdLTRE10like_C3-859
JR2 chr1	TE	587923	588789	JR2_noCat_C1-1315
JR2 chr1	TE	588852	589440	JR2_noCat_C1-1316
JR2 chr1	TE	589490	590789	JR2_noCat_C1-1317
JR2 chr1	TE	590847	591567	JR2_noCat_C1-1318
JR2 chr1	TE	591545	592305	JR2_RLX-incomp-chim_VdLTRE8like_C9-565
JR2 chr1	TE	592334	605805	JR2_RLX-incomp_VdLTRE10like_C3-886
JR2 chr1	TE	595044	598550	JR2_noCat_C1-1319
JR2 chr1	TE	599151	603714	JR2_noCat_C1-1320
JR2 chr1	TE	603754	604460	JR2_noCat_C1-1321
JR2 chr1	TE	605806	612633	JR2_RLX-incomp-chim_VdLTRE2-4_C5-432
JR2 chr1	TE	612638	616059	JR2_RLX-incomp_VdLTRE10like_C3-887
JR2 chr1	TE	616766	622570	JR2_RLX-incomp-chim_VdLTRE8like_C9-583
JR2 chr1	TE	618690	619406	JR2_RLX-incomp-chim_VdLTRE8like_C9-566
JR2 chr1	TE	622571	630080	JR2_RLX-incomp_VdLTRE10like_C3-860
JR2 chr1	TE	622852	622885	JR2_noCat_C1-1331
JR2 chr1	TE	630088	630759	JR2_RLX-incomp-chim_VdLTRE8like_C9-584
JR2 chr1	TE	630761	632239	JR2_RLX-incomp-chim_VdLTRE8like_C9-585
JR2 chr1	TE	632237	633698	JR2_RLX-incomp-chim_VdLTRE8like_C9-586
JR2 chr1	TE	633699	640273	JR2_RLX-incomp-chim_VdLTRE2-4_C5-433
JR2 chr1	TE	641212	641476	JR2_RLX-incomp-chim_VdLTRE2-4_C5-434
JR2 chr1	TE	641477	642004	JR2_RLX-incomp-chim_VdLTRE8like_C9-587
JR2 chr1	TE	642051	644579	JR2_RLX-incomp_VdLTRE10like_C3-888
JR2 chr1	TE	644581	651804	JR2_RLX-incomp_VdLTRE10like_C3-889
JR2 chr1	TE	651805	653407	JR2_RLX-incomp_VdLTRE10like_C3-890
JR2 chr1	TE	653408	662141	JR2_RLX-incomp_VdLTRE10like_C3-861
JR2 chr1	TE	662149	662820	JR2_RLX-incomp-chim_VdLTRE8like_C9-588
JR2 chr1	TE	662822	664299	JR2_RLX-incomp-chim_VdLTRE8like_C9-589
JR2 chr1	TE	664297	669708	JR2_RLX-incomp-chim_VdLTRE8like_C9-590
JR2 chr1	TE	669709	677202	JR2_RLX-incomp_VdLTRE10like_C3-891
JR2 chr1	TE	677288	677608	JR2_RLX-incomp-chim_VdLTRE8like_C9-591
JR2 chr1	TE	677609	678914	JR2_RLX-incomp-chim_VdLTRE12like_C13-380
JR2 chr1	TE	678915	679123	JR2_RLX-incomp_VdLTRE10like_C3-862
JR2 chr1	TE	679124	679155	JR2_noCat_C1-1332
JR2 chr1	TE	679125	680123	JR2_noCat_C1-1333
JR2 chr1	TE	681282	681489	JR2_noCat_C45-1702
JR2 chr1	TE	701260	701458	JR2_noCat_C45-1726
JR2 chr1	TE	704464	704633	JR2_noCat_C45-1727
JR2 chr1	TE	731500	737840	JR2_RLX-incomp_C8-835
JR2 chr1	TE	737993	738164	JR2_RLX-incomp-chim_VdLTRE12like_C13-374
JR2 chr1	TE	738171	742626	JR2_RLX-incomp-chim_VdLTRE2-4_C5-422
JR2 chr1	TE	742627	749021	JR2_RLX-incomp-chim_VdLTRE2-4_C5-423
JR2 chr1	TE	749024	749463	JR2_RLX-incomp-chim_VdLTRE12like_C13-375
JR2 chr1	TE	749470	749764	JR2_RLX-incomp-chim_VdLTRE2-4_C5-424
JR2 chr1	TE	750749	753352	JR2_noCat_C25-1521
JR2 chr1	TE	815426	817287	JR2_DTX-incomp_VdTcM1b-e_C31-50
JR2 chr1	TE	990879	991001	JR2_noCat_C45-1717
JR2 chr1	TE	995321	995428	JR2_noCat_C45-1718
JR2 chr1	TE	1720664	1720924	JR2_DXX-MITE_C42-122
JR2 chr1	TE	1750366	1750493	JR2_noCat_C52-2095
JR2 chr1	TE	1751520	1751643	JR2_noCat_C52-2096
JR2 chr1	TE	1765612	1765863	JR2_RLX-incomp_VdLTRE10like_C3-853
JR2 chr1	TE	1767589	1767760	JR2_noCat_C45-1719
JR2 chr1	TE	1831769	1831913	JR2_noCat_C38-1611
JR2 chr1	TE	1857721	1858571	JR2_RLX-incomp_VdLTRE9_C4-1082
JR2 chr1	TE	1886960	1887032	JR2_noCat_C48-2012
JR2 chr1	TE	1914651	1914780	JR2_noCat_C51-2039
JR2 chr1	TE	1928299	1928555	JR2_DXX-MITE_C42-125
JR2 chr1	TE	2107070	2107238	JR2_noCat_C45-1720
JR2 chr1	TE	2126459	2126733	JR2_RLX-incomp_VdLTRE10like_C3-875
JR2 chr1	TE	2126780	2126854	JR2_noCat_C45-1721
JR2 chr1	TE	2264164	2264290	JR2_noCat_C51-2036
JR2 chr1	TE	2426796	2426922	JR2_noCat_C51-2040
JR2 chr1	TE	2589208	2589437	JR2_noCat_C40-1642
JR2 chr1	TE	2608122	2608252	JR2_noCat_C51-2037
JR2 chr1	TE	2642275	2642500	JR2_DXX-MITE_C43-150
JR2 chr1	TE	2664311	2664637	JR2_DXX-MITE_C41-102
JR2 chr1	TE	2671555	2671651	JR2_SSR_C49-1301
JR2 chr1	TE	2898890	2899138	JR2_DXX-MITE_C42-123
JR2 chr1	TE	2902101	2902253	JR2_RLX-incomp-chim_C7-269
JR2 chr1	TE	2919565	2919752	JR2_RLX-incomp_C0-765
JR2 chr1	TE	2919809	2919967	JR2_RLX-incomp_VdLTRE9_C4-1100
JR2 chr1	TE	2919970	2920166	JR2_RLX-incomp_VdLTRE9_C4-1083
JR2 chr1	TE	2920167	2920632	JR2_RLX-incomp-chim_VdLTRE8like_C9-559
JR2 chr1	TE	2920634	2923093	JR2_RLX-incomp_VdLTRE10like_C3-876
JR2 chr1	TE	2923094	2936287	JR2_RLX-incomp_VdLTRE9_C4-1084
JR2 chr1	TE	2926721	2934291	JR2_RLX-incomp_VdLTRE9_C4-1101
JR2 chr1	TE	2936323	2938241	JR2_RLX-incomp_VdLTRE9_C4-1085
JR2 chr1	TE	2938242	2943174	JR2_RLX-incomp_VdLTRE10like_C3-877
JR2 chr1	TE	2943174	2943320	JR2_RLX-incomp-chim_C7-252
JR2 chr1	TE	2943440	2944188	JR2_RLX-incomp-chim_C7-253
JR2 chr1	TE	2944194	2944317	JR2_RLX-incomp_VdLTRE10like_C3-878
JR2 chr1	TE	2944318	2944970	JR2_RLX-incomp-chim_VdLTRE8like_C9-560
JR2 chr1	TE	2944971	2954602	JR2_RLX-incomp_VdLTRE9_C4-1086
JR2 chr1	TE	2946808	2953303	JR2_RLX-incomp-chim_VdLTRE8like_C9-577
JR2 chr1	TE	2954603	2956861	JR2_RLX-incomp_VdLTRE9_C4-1087
JR2 chr1	TE	2956862	2974263	JR2_RLX-incomp_C0-766
JR2 chr1	TE	2959626	2967196	JR2_RLX-incomp_VdLTRE9_C4-1088
JR2 chr1	TE	2974264	2974931	JR2_RLX-incomp_VdLTRE9_C4-1089
JR2 chr1	TE	2974932	2975113	JR2_RLX-incomp_C0-759
JR2 chr1	TE	2975124	2982694	JR2_RLX-incomp_VdLTRE9_C4-1102
JR2 chr1	TE	2982698	2991839	JR2_RLX-incomp_C0-760
JR2 chr1	TE	2984151	2991721	JR2_RLX-incomp_VdLTRE9_C4-1103
JR2 chr1	TE	2991840	2997565	JR2_RLX-incomp_VdLTRE9_C4-1090
JR2 chr1	TE	2997566	3007461	JR2_RLX-incomp_C0-767
JR2 chr1	TE	3007462	3009089	JR2_RLX-incomp_VdLTRE9_C4-1091
JR2 chr1	TE	3009078	3012797	JR2_RLX-incomp_C0-761
JR2 chr1	TE	3012798	3020367	JR2_RLX-incomp_VdLTRE9_C4-1104
JR2 chr1	TE	3020371	3024823	JR2_RLX-incomp_C0-768
JR2 chr1	TE	3024855	3025188	JR2_RLX-incomp_VdLTRE9_C4-1092
JR2 chr1	TE	3025189	3026424	JR2_RLX-incomp_VdLTRE9_C4-1105
JR2 chr1	TE	3026425	3039826	JR2_RLX-incomp_VdLTRE9_C4-1093
JR2 chr1	TE	3027194	3036924	JR2_RLX-incomp_C0-762
JR2 chr1	TE	3039888	3047449	JR2_RLX-incomp_VdLTRE9_C4-1106
JR2 chr1	TE	3047456	3047791	JR2_RLX-incomp_VdLTRE9_C4-1094
JR2 chr1	TE	3047947	3048978	JR2_RLX-incomp-chim_VdLTRE8like_C9-578
JR2 chr1	TE	3048979	3049084	JR2_RLX-incomp_VdLTRE9_C4-1107
JR2 chr1	TE	3049097	3056665	JR2_RLX-incomp_VdLTRE9_C4-1095
JR2 chr1	TE	3056666	3057803	JR2_RLX-incomp_VdLTRE9_C4-1108
JR2 chr1	TE	3057804	3062860	JR2_RLX-incomp_VdLTRE9_C4-1096
JR2 chr1	TE	3062870	3072648	JR2_RLX-incomp_C0-769
JR2 chr1	TE	3072638	3079341	JR2_RLX-incomp_VdLTRE9_C4-1097
JR2 chr1	TE	3079356	3090778	JR2_RLX-incomp_VdLTRE9_C4-1109
JR2 chr1	TE	3081431	3086320	JR2_RLX-incomp-chim_C7-270
JR2 chr1	TE	3086420	3086572	JR2_RLX-incomp-chim_C7-271
JR2 chr1	TE	3090779	3092468	JR2_RLX-incomp_VdLTRE9_C4-1098
JR2 chr1	TE	3092469	3093335	JR2_RLX-incomp-chim_VdLTRE8like_C9-579
JR2 chr1	TE	3092911	3093054	JR2_RLX-incomp-chim_C7-254
JR2 chr1	TE	3093336	3093465	JR2_RLX-incomp-chim_VdLTRE8like_C9-561
JR2 chr1	TE	3093470	3093583	JR2_RLX-incomp_VdLTRE9_C4-1099
JR2 chr1	TE	3093584	3093889	JR2_RLX-incomp_VdLTRE9_C4-1110
JR2 chr1	TE	3094079	3094336	JR2_RLX-incomp_VdLTRE10like_C3-879
JR2 chr1	TE	3135456	3135688	JR2_noCat_C44-1663
JR2 chr1	TE	3314871	3315187	JR2_DXX-MITE_C41-105
JR2 chr1	TE	3362931	3363184	JR2_DXX-MITE_C43-151
JR2 chr1	TE	3370437	3370753	JR2_RLX-incomp_C0-770
JR2 chr1	TE	3566798	3568362	JR2_noCat_C29-1560
JR2 chr1	TE	3568475	3568841	JR2_noCat_C29-1561
JR2 chr1	TE	3568900	3569052	JR2_noCat_C29-1562
JR2 chr1	TE	3714646	3714853	JR2_noCat_C45-1699
JR2 chr1	TE	3728458	3735385	JR2_RLX-incomp-chim_VdLTRE2-4_C5-404
JR2 chr1	TE	3735654	3736745	JR2_RLX-incomp_VdLTRE10like_C3-880
JR2 chr1	TE	3736746	3743213	JR2_RLX-incomp-chim_VdLTRE8like_C9-580
JR2 chr1	TE	3744301	3751806	JR2_RLX-incomp_VdLTRE10like_C3-881
JR2 chr1	TE	3752253	3752969	JR2_RLX-incomp-chim_VdLTRE8like_C9-562
JR2 chr1	TE	3754294	3766068	JR2_RLX-incomp_VdLTRE10like_C3-882
JR2 chr1	TE	3755122	3761884	JR2_RLX-incomp-chim_VdLTRE2-4_C5-426
JR2 chr1	TE	3766153	3772934	JR2_RLX-incomp-chim_VdLTRE2-4_C5-405
JR2 chr1	TE	3772935	3778887	JR2_RLX-incomp-chim_VdLTRE2-4_C5-406
JR2 chr1	TE	3778980	3785778	JR2_RLX-incomp-chim_VdLTRE2-4_C5-407
JR2 chr1	TE	3785779	3785910	JR2_RLX-incomp_VdLTRE10like_C3-883
JR2 chr1	TE	3786673	3786879	JR2_noCat_C45-1700
JR2 chr1	TE	4158843	4158996	JR2_RLX-incomp-chim_C7-255
JR2 chr1	TE	4189652	4189887	JR2_noCat_C44-1664
JR2 chr1	TE	4250964	4257898	JR2_RLX-incomp-chim_VdLTRE2-4_C5-408
JR2 chr1	TE	4257992	4260672	JR2_noCat_C25-1517
JR2 chr1	TE	4261882	4265812	JR2_RLX-incomp-chim_VdLTRE2-4_C5-409
JR2 chr1	TE	4265813	4272641	JR2_RLX-incomp-chim_VdLTRE2-4_C5-427
JR2 chr1	TE	4272642	4275501	JR2_RLX-incomp-chim_VdLTRE2-4_C5-410
JR2 chr1	TE	4275517	4281854	JR2_RLX-incomp_C8-838
JR2 chr1	TE	4282944	4283040	JR2_noCat_C52-2099
JR2 chr1	TE	4283075	4283132	JR2_noCat_C52-2097
JR2 chr1	TE	4417604	4419646	JR2_RLX-incomp_C8-834
JR2 chr1	TE	4419654	4423425	JR2_RLX-incomp-chim_VdLTRE2-4_C5-411
JR2 chr1	TE	4423426	4430353	JR2_RLX-incomp-chim_VdLTRE2-4_C5-428
JR2 chr1	TE	4430361	4435312	JR2_RLX-incomp-chim_VdLTRE2-4_C5-412
JR2 chr1	TE	4435313	4436447	JR2_noCat_C25-1518
JR2 chr1	TE	4437517	4448657	JR2_RLX-incomp_C8-839
JR2 chr1	TE	4439169	4445993	JR2_RLX-incomp-chim_VdLTRE2-4_C5-413
JR2 chr1	TE	4448658	4451839	JR2_RLX-incomp-chim_VdLTRE2-4_C5-429
JR2 chr1	TE	4448960	4449133	JR2_RLX-incomp-chim_VdLTRE12like_C13-376
JR2 chr1	TE	4451819	4451858	JR2_RLX-incomp-chim_VdLTRE12like_C13-377
JR2 chr1	TE	4451868	4458327	JR2_RLX-incomp-chim_VdLTRE2-4_C5-414
JR2 chr1	TE	4458328	4460308	JR2_RLX-incomp-chim_VdLTRE12like_C13-378
JR2 chr1	TE	4460317	4461789	JR2_noCat_C25-1519
JR2 chr1	TE	4734943	4735211	JR2_RLX-incomp_VdLTRE10like_C3-884
JR2 chr1	TE	4811326	4812003	JR2_DXX-MITE_C37-76
JR2 chr1	TE	4879516	4887037	JR2_RLX-incomp_VdLTRE10like_C3-854
JR2 chr1	TE	4995462	4995540	JR2_SSR_C49-1298
JR2 chr1	TE	5119179	5119407	JR2_noCat_C29-1563
JR2 chr1	TE	5375880	5376034	JR2_RLX-incomp-chim_C7-259
JR2 chr1	TE	5376179	5377075	JR2_RLX-incomp-chim_C7-260
JR2 chr1	TE	5525106	5525518	JR2_noCat_C38-1612
JR2 chr1	TE	5532099	5533397	JR2_RIX-incomp_VdLINE1_C14-195
JR2 chr1	TE	5558983	5559179	JR2_noCat_C44-1665
JR2 chr1	TE	5563310	5563375	JR2_DXX-MITE_C41-103
JR2 chr1	TE	5593494	5600321	JR2_RLX-incomp-chim_VdLTRE2-4_C5-430
JR2 chr1	TE	5600652	5607432	JR2_RLX-incomp-chim_VdLTRE2-4_C5-431
JR2 chr1	TE	6065337	6065460	JR2_noCat_C52-2100
JR2 chr1	TE	6083523	6083737	JR2_DXX-MITE_C42-126
JR2 chr1	TE	6162071	6162750	JR2_DXX-MITE_C37-77
JR2 chr1	TE	6244246	6244289	JR2_noCat_C45-1724
JR2 chr1	TE	6311891	6312149	JR2_DXX-MITE_C42-127
JR2 chr1	TE	6312153	6312407	JR2_DXX-MITE_C43-154
JR2 chr1	TE	6348728	6348879	JR2_noCat_C45-1725
JR2 chr1	TE	6503786	6503922	JR2_DXX-MITE_C42-124
JR2 chr1	TE	6504135	6504351	JR2_DXX-MITE_C42-128
JR2 chr1	TE	6923908	6924426	JR2_noCat_C25-1520
JR2 chr1	TE	6924544	6924682	JR2_RLX-incomp_C8-840
JR2 chr1	TE	7061168	7061368	JR2_noCat_C45-1728
JR2 chr1	TE	7061371	7061501	JR2_noCat_C45-1703
JR2 chr1	TE	7094684	7099415	JR2_RLX-incomp_VdLTRE10like_C3-892
JR2 chr1	TE	7099416	7099782	JR2_RLX-incomp-chim_VdLTRE2-4_C5-418
JR2 chr1	TE	7099747	7100488	JR2_noCat_C1-1334
JR2 chr1	TE	7100544	7101845	JR2_noCat_C1-1335
JR2 chr1	TE	7101896	7105109	JR2_noCat_C1-1336
JR2 chr1	TE	7105713	7106896	JR2_noCat_C1-1337
JR2 chr1	TE	7106896	7109221	JR2_noCat_C1-1338
JR2 chr1	TE	7109229	7115709	JR2_RLX-incomp-chim_VdLTRE2-4_C5-419
JR2 chr1	TE	7115710	7118481	JR2_RLX-incomp_VdLTRE10like_C3-893
JR2 chr1	TE	7124996	7125254	JR2_noCat_C40-1639
JR2 chr1	TE	7125431	7126007	JR2_RLX-incomp_VdLTRE10like_C3-894
JR2 chr1	TE	7126008	7127243	JR2_RLX-incomp-chim_VdLTRE8like_C9-568
JR2 chr1	TE	7127262	7127964	JR2_noCat_C1-1339
JR2 chr1	TE	7128004	7129306	JR2_noCat_C1-1340
JR2 chr1	TE	7129356	7132571	JR2_noCat_C1-1341
JR2 chr1	TE	7133174	7136584	JR2_noCat_C1-1342
JR2 chr1	TE	7136585	7143520	JR2_RLX-incomp-chim_VdLTRE2-4_C5-420
JR2 chr1	TE	7143039	7143210	JR2_RLX-incomp-chim_VdLTRE12like_C13-372
JR2 chr1	TE	7143521	7143612	JR2_noCat_C1-1343
JR2 chr1	TE	7143613	7150336	JR2_RLX-incomp-chim_VdLTRE8like_C9-569
JR2 chr1	TE	7143705	7144421	JR2_RLX-incomp-chim_VdLTRE8like_C9-592
JR2 chr1	TE	7147222	7149078	JR2_DTX-incomp_VdTcM1a_C32-24
JR2 chr1	TE	7150339	7151023	JR2_noCat_C1-1344
JR2 chr1	TE	7151081	7152367	JR2_noCat_C1-1345
JR2 chr1	TE	7152430	7153011	JR2_noCat_C1-1346
JR2 chr1	TE	7153081	7154199	JR2_noCat_C1-1347
JR2 chr1	TE	7154193	7155385	JR2_noCat_C1-1322
JR2 chr1	TE	7155435	7155555	JR2_noCat_C1-1323
JR2 chr1	TE	7155556	7161132	JR2_RLX-incomp_VdLTRE10like_C3-864
JR2 chr1	TE	7161164	7168492	JR2_RLX-incomp_VdLTRE10like_C3-895
JR2 chr1	TE	7162274	7162989	JR2_RLX-incomp-chim_VdLTRE8like_C9-570
JR2 chr1	TE	7168190	7168400	JR2_noCat_C1-1324
JR2 chr1	TE	7168493	7175433	JR2_RLX-incomp_VdLTRE10like_C3-896
JR2 chr1	TE	7175444	7180491	JR2_RLX-incomp_VdLTRE10like_C3-897
JR2 chr1	TE	7180492	7181654	JR2_RLX-incomp_VdLTRE10like_C3-898
JR2 chr1	TE	7181655	7183195	JR2_RLX-incomp_VdLTRE10like_C3-865
JR2 chr1	TE	7183196	7185456	JR2_RLX-incomp_VdLTRE10like_C3-866
JR2 chr1	TE	7185465	7185649	JR2_RLX-incomp_VdLTRE10like_C3-899
JR2 chr1	TE	7186694	7186844	JR2_noCat_C40-1640
JR2 chr1	TE	7187217	7187450	JR2_noCat_C40-1641
JR2 chr1	TE	7189630	7189909	JR2_RLX-incomp_VdLTRE10like_C3-900
JR2 chr1	TE	7190302	7190565	JR2_RLX-incomp_VdLTRE10like_C3-867
JR2 chr1	TE	7190592	7193659	JR2_RLX-incomp_VdLTRE10like_C3-901
JR2 chr1	TE	7193673	7198068	JR2_RLX-incomp_VdLTRE10like_C3-868
JR2 chr1	TE	7196353	7197070	JR2_RLX-incomp-chim_VdLTRE8like_C9-593
JR2 chr1	TE	7198032	7199154	JR2_noCat_C1-1325
JR2 chr1	TE	7199247	7201199	JR2_RLX-incomp-chim_VdLTRE12like_C13-373
JR2 chr1	TE	7201200	7208694	JR2_RLX-incomp_VdLTRE10like_C3-869
JR2 chr1	TE	7208763	7210847	JR2_RLX-incomp_VdLTRE10like_C3-870
JR2 chr1	TE	7210845	7211005	JR2_RLX-incomp-chim_C7-261
JR2 chr1	TE	7211137	7218854	JR2_RLX-incomp-chim_C7-262
JR2 chr1	TE	7212264	7214120	JR2_DTX-incomp_VdTcM1a_C32-26
JR2 chr1	TE	7219490	7227696	JR2_RLX-incomp_VdLTRE10like_C3-871
JR2 chr1	TE	7225141	7225857	JR2_RLX-incomp-chim_VdLTRE8like_C9-571
JR2 chr1	TE	7227697	7234478	JR2_RLX-incomp-chim_VdLTRE2-4_C5-435
JR2 chr1	TE	7234684	7234747	JR2_RLX-incomp-chim_VdLTRE8like_C9-572
JR2 chr1	TE	7234748	7241233	JR2_RLX-incomp-chim_VdLTRE8like_C9-594
JR2 chr1	TE	7241234	7242069	JR2_RLX-incomp-chim_VdLTRE8like_C9-573
JR2 chr1	TE	7241430	7241752	JR2_RLX-incomp-chim_VdLTRE8like_C9-574
JR2 chr1	TE	7242070	7248998	JR2_RLX-incomp-chim_VdLTRE2-4_C5-421
JR2 chr1	TE	7248996	7254817	JR2_RLX-incomp-chim_VdLTRE8like_C9-575
JR2 chr1	TE	7254854	7255203	JR2_RLX-incomp-chim_VdLTRE8like_C9-576
JR2 chr1	TE	7263781	7263873	JR2_noCat_C47-1969
JR2 chr1	TE	7334490	7334700	JR2_noCat_C45-1729
JR2 chr1	TE	7371902	7372226	JR2_DXX-MITE_C41-106
JR2 chr1	TE	7412148	7412342	JR2_noCat_C46-1937
JR2 chr1	TE	7509442	7510144	JR2_RLX-incomp_C8-836
JR2 chr1	TE	7510145	7517079	JR2_RLX-incomp-chim_VdLTRE2-4_C5-425
JR2 chr1	TE	7517080	7522722	JR2_RLX-incomp_C8-837
JR2 chr1	TE	7523832	7526521	JR2_noCat_C25-1522
JR2 chr1	TE	7569446	7569697	JR2_DXX-MITE_C43-155
JR2 chr1	TE	7594686	7594857	JR2_noCat_C45-1730
JR2 chr1	TE	7630446	7630611	JR2_noCat_C45-1704
JR2 chr1	TE	7648946	7649460	JR2_noCat_C29-1564
JR2 chr1	TE	7649907	7649956	JR2_noCat_C29-1565
JR2 chr1	TE	7653999	7654089	JR2_noCat_C45-1731
JR2 chr1	TE	7669429	7669629	JR2_noCat_C45-1732
JR2 chr1	TE	7682806	7682984	JR2_noCat_C45-1705
JR2 chr1	TE	7712183	7712303	JR2_noCat_C47-1970
JR2 chr1	TE	7712827	7713504	JR2_RLX-incomp_C0-771
JR2 chr1	TE	7714160	7714339	JR2_noCat_C47-1971
JR2 chr1	TE	7723082	7723480	JR2_RLX-incomp_VdLTRE10like_C3-872
JR2 chr1	TE	7726623	7726772	JR2_RLX-incomp-chim_C7-263
JR2 chr1	TE	7726875	7731761	JR2_RLX-incomp-chim_C7-264
JR2 chr1	TE	7767058	7767300	JR2_noCat_C44-1662
JR2 chr1	TE	7805209	7805390	JR2_noCat_C1-1326
JR2 chr1	TE	7813186	7819058	JR2_RLX-incomp_VdLTRE1_C10-1025
JR2 chr1	TE	7861884	7862149	JR2_noCat_C38-1613
JR2 chr1	TE	8155927	8156027	JR2_noCat_C45-1706
JR2 chr1	TE	8185851	8186135	JR2_RLX-incomp-chim_VdLTRE8like_C9-595
JR2 chr1	TE	8187808	8187915	JR2_noCat_C52-2098
JR2 chr1	TE	8194181	8194897	JR2_RLX-incomp-chim_VdLTRE8like_C9-596
JR2 chr1	TE	8298984	8299104	JR2_noCat_C45-1707
JR2 chr1	TE	8299280	8299489	JR2_noCat_C45-1733
JR2 chr1	TE	8302552	8302665	JR2_noCat_C45-1734
JR2 chr1	TE	8308882	8309126	JR2_DXX-MITE_C43-152
JR2 chr1	TE	8352302	8352422	JR2_noCat_C52-2101
JR2 chr1	TE	8352768	8352889	JR2_noCat_C52-2102
JR2 chr1	TE	8534102	8534254	JR2_noCat_C45-1708
JR2 chr1	TE	8542167	8542300	JR2_DXX-MITE_C37-78
JR2 chr1	TE	8551335	8551468	JR2_noCat_C45-1709
JR2 chr1	TE	8651254	8651380	JR2_noCat_C51-2038
JR2 chr1	TE	8684848	8685036	JR2_noCat_C45-1710
JR2 chr1	TE	8712295	8712627	JR2_RLX-incomp-chim_VdLTRE2-4_C5-436
JR2 chr1	TE	8712943	8713000	JR2_RLX-incomp-chim_C7-265
JR2 chr1	TE	8743810	8744087	JR2_RLX-incomp_VdLTRE10like_C3-904
JR2 chr1	TE	8744109	8744240	JR2_DTX-comp_VdHAT1_C23-1
JR2 chr1	TE	8744739	8744866	JR2_noCat_C47-1968
JR2 chr1	TE	8745418	8745600	JR2_noCat_C45-1711
JR2 chr1	TE	8755700	8755915	JR2_DXX-MITE_C43-156
JR2 chr1	TE	8756889	8757068	JR2_noCat_C47-1972
JR2 chr1	TE	8783747	8783927	JR2_noCat_C45-1712
JR2 chr1	TE	8784438	8784605	JR2_noCat_C45-1735
JR2 chr1	TE	8784608	8784789	JR2_noCat_C45-1713
JR2 chr1	TE	8809801	8809880	JR2_noCat_C45-1714
JR2 chr1	TE	8809895	8810095	JR2_noCat_C45-1736
JR2 chr1	TE	8810098	8810168	JR2_noCat_C45-1715
JR2 chr1	TE	8828177	8828308	JR2_DTX-comp_VdHAT1_C23-2
JR2 chr1	TE	8832542	8838414	JR2_RLX-incomp_VdLTRE1_C10-1026
JR2 chr1	TE	8886935	8887023	JR2_noCat_C45-1737
JR2 chr1	TE	8887535	8887715	JR2_noCat_C45-1716
JR2 chr1	TE	8894404	8894603	JR2_noCat_C45-1738
JR2 chr1	TE	8908706	8908835	JR2_SSR_C49-1299
JR2 chr1	TE	8909722	8909884	JR2_noCat_C45-1739
JR2 chr1	TE	8991119	8991309	JR2_noCat_C45-1740
JR2 chr1	TE	8997286	8997493	JR2_RLX-incomp-chim_VdLTRE2-4_C5-437
JR2 chr1	TE	9115987	9116171	JR2_noCat_C45-1741
JR2 chr1	TE	9137724	9137879	JR2_RLX-incomp-chim_C7-272
JR2 chr1	TE	9187246	9187406	JR2_RLX-incomp-chim_C7-266
JR2 chr1	TE	9187506	9190202	JR2_RLX-incomp-chim_C7-267
JR2 chr1	TE	9190203	9197155	JR2_RLX-incomp-chim_VdLTRE2-4_C5-438
JR2 chr1	TE	9197156	9199333	JR2_RLX-incomp-chim_C7-268
JR2 chr1	TE	9214095	9214421	JR2_DXX-MITE_C41-104
JR2 chr1	TE	9221496	9221746	JR2_DXX-MITE_C43-153
JR2 chr1	TE	9255073	9255244	JR2_noCat_C47-1973
JR2 chr1	TE	9261058	9261323	JR2_RLX-incomp_VdLTRE10like_C3-905
JR2 chr1	TE	9262527	9262651	JR2_noCat_C51-2042
JR2 chr1	TE	9275089	9275343	JR2_noCat_C1-1349
JR2 chr2	TE	74	1490	JR2_DTX-incomp_VdTcM1b-e_C31-58
JR2 chr2	TE	5889	5990	JR2_noCat_C45-1768
JR2 chr2	TE	118812	119428	JR2_noCat_C29-1568
JR2 chr2	TE	172728	172937	JR2_noCat_C45-1760
JR2 chr2	TE	204934	205073	JR2_noCat_C45-1745
JR2 chr2	TE	220421	220629	JR2_noCat_C45-1746
JR2 chr2	TE	231293	231469	JR2_noCat_C47-1974
JR2 chr2	TE	231697	231896	JR2_noCat_C45-1747
JR2 chr2	TE	233100	233288	JR2_noCat_C45-1762
JR2 chr2	TE	263127	263334	JR2_RLX-incomp_VdLTRE10like_C3-906
JR2 chr2	TE	306003	306209	JR2_noCat_C44-1671
JR2 chr2	TE	306885	307075	JR2_noCat_C45-1766
JR2 chr2	TE	307873	308133	JR2_DXX-MITE_C43-160
JR2 chr2	TE	330401	330721	JR2_DXX-MITE_C41-108
JR2 chr2	TE	343557	343799	JR2_noCat_C44-1672
JR2 chr2	TE	348927	349028	JR2_noCat_C44-1673
JR2 chr2	TE	349837	352419	JR2_noCat_C25-1524
JR2 chr2	TE	353555	357613	JR2_RLX-incomp_C8-841
JR2 chr2	TE	357614	364560	JR2_RLX-incomp-chim_VdLTRE2-4_C5-448
JR2 chr2	TE	364561	366727	JR2_RLX-incomp_C8-842
JR2 chr2	TE	367768	367908	JR2_noCat_C44-1674
JR2 chr2	TE	368261	368420	JR2_DXX-MITE_C43-159
JR2 chr2	TE	380086	380334	JR2_DXX-MITE_C43-161
JR2 chr2	TE	403626	403829	JR2_noCat_C44-1675
JR2 chr2	TE	499759	499908	JR2_RLX-incomp_VdLTRE9_C4-1111
JR2 chr2	TE	499911	500218	JR2_RLX-incomp-chim_VdLTRE8like_C9-633
JR2 chr2	TE	500216	500367	JR2_RLX-incomp-chim_C7-278
JR2 chr2	TE	500499	500822	JR2_RLX-incomp-chim_C7-279
JR2 chr2	TE	500823	507616	JR2_RLX-incomp-chim_VdLTRE2-4_C5-461
JR2 chr2	TE	507702	513666	JR2_RLX-incomp-chim_VdLTRE2-4_C5-462
JR2 chr2	TE	513667	520448	JR2_RLX-incomp-chim_VdLTRE2-4_C5-463
JR2 chr2	TE	520534	521184	JR2_RLX-incomp-chim_C7-280
JR2 chr2	TE	521186	530985	JR2_RLX-incomp_C0-772
JR2 chr2	TE	530987	531126	JR2_RLX-incomp-chim_C7-281
JR2 chr2	TE	531229	532108	JR2_RLX-incomp-chim_C7-282
JR2 chr2	TE	532109	540994	JR2_RLX-incomp_VdLTRE9_C4-1128
JR2 chr2	TE	532443	538348	JR2_RLX-incomp_VdLTRE9_C4-1112
JR2 chr2	TE	540995	548565	JR2_RLX-incomp_VdLTRE9_C4-1113
JR2 chr2	TE	548566	551482	JR2_RLX-incomp_VdLTRE9_C4-1114
JR2 chr2	TE	551483	555240	JR2_RLX-incomp_VdLTRE9_C4-1129
JR2 chr2	TE	555241	562807	JR2_RLX-incomp_VdLTRE9_C4-1130
JR2 chr2	TE	562808	563552	JR2_RLX-incomp_VdLTRE9_C4-1131
JR2 chr2	TE	563553	571121	JR2_RLX-incomp_VdLTRE9_C4-1132
JR2 chr2	TE	571171	571432	JR2_RLX-incomp-chim_C7-283
JR2 chr2	TE	571433	582124	JR2_RLX-incomp_VdLTRE9_C4-1133
JR2 chr2	TE	572589	580158	JR2_RLX-incomp_VdLTRE9_C4-1115
JR2 chr2	TE	582172	586580	JR2_RLX-incomp_VdLTRE9_C4-1134
JR2 chr2	TE	586581	588370	JR2_RLX-incomp-chim_C7-284
JR2 chr2	TE	588371	595939	JR2_RLX-incomp_VdLTRE9_C4-1116
JR2 chr2	TE	595940	596986	JR2_RLX-incomp_VdLTRE9_C4-1117
JR2 chr2	TE	597001	603601	JR2_RLX-incomp_VdLTRE9_C4-1135
JR2 chr2	TE	599337	599533	JR2_RLX-incomp_VdLTRE9_C4-1118
JR2 chr2	TE	603602	606705	JR2_RLX-incomp_VdLTRE9_C4-1136
JR2 chr2	TE	606706	619584	JR2_RLX-incomp_VdLTRE9_C4-1119
JR2 chr2	TE	606966	607117	JR2_RLX-incomp-chim_C7-285
JR2 chr2	TE	607217	612105	JR2_RLX-incomp-chim_C7-286
JR2 chr2	TE	614784	614938	JR2_RLX-incomp-chim_C7-292
JR2 chr2	TE	619647	624035	JR2_RLX-incomp_VdLTRE9_C4-1137
JR2 chr2	TE	624037	627984	JR2_RLX-incomp_VdLTRE9_C4-1120
JR2 chr2	TE	627985	629519	JR2_RLX-incomp_VdLTRE9_C4-1138
JR2 chr2	TE	629522	631300	JR2_RLX-incomp-chim_C7-287
JR2 chr2	TE	631301	639027	JR2_RLX-incomp_VdLTRE9_C4-1121
JR2 chr2	TE	632282	632427	JR2_RLX-incomp-chim_C7-293
JR2 chr2	TE	639028	640384	JR2_RLX-incomp-chim_C7-288
JR2 chr2	TE	640388	643058	JR2_RLX-incomp-chim_VdLTRE8like_C9-634
JR2 chr2	TE	643059	650451	JR2_RLX-incomp_VdLTRE9_C4-1122
JR2 chr2	TE	650452	663239	JR2_RLX-incomp_VdLTRE9_C4-1123
JR2 chr2	TE	654063	661792	JR2_RLX-incomp_VdLTRE9_C4-1139
JR2 chr2	TE	658712	658863	JR2_RLX-incomp-chim_C7-294
JR2 chr2	TE	663241	665097	JR2_DTX-incomp_VdTcM1a_C32-29
JR2 chr2	TE	665100	667226	JR2_RLX-incomp_VdLTRE9_C4-1124
JR2 chr2	TE	667227	667806	JR2_RLX-incomp_VdLTRE9_C4-1125
JR2 chr2	TE	667902	671589	JR2_RLX-incomp-chim_VdLTRE8like_C9-635
JR2 chr2	TE	671590	671998	JR2_RLX-incomp-chim_C7-289
JR2 chr2	TE	678525	678739	JR2_DXX-MITE_C43-163
JR2 chr2	TE	694217	694456	JR2_noCat_C44-1669
JR2 chr2	TE	826990	827224	JR2_noCat_C44-1676
JR2 chr2	TE	876993	877079	JR2_SSR_C49-1303
JR2 chr2	TE	907954	908137	JR2_noCat_C45-1769
JR2 chr2	TE	973010	973176	JR2_noCat_C45-1756
JR2 chr2	TE	975597	975764	JR2_noCat_C47-1975
JR2 chr2	TE	990337	990468	JR2_noCat_C51-2044
JR2 chr2	TE	1001760	1001954	JR2_noCat_C45-1742
JR2 chr2	TE	1002018	1002223	JR2_noCat_C45-1757
JR2 chr2	TE	1034960	1035469	JR2_RLX-incomp_VdLTRE10like_C3-912
JR2 chr2	TE	1048249	1048516	JR2_RLX-incomp_VdLTRE10like_C3-913
JR2 chr2	TE	1069540	1071396	JR2_DTX-incomp_VdTcM1a_C32-30
JR2 chr2	TE	1086056	1086241	JR2_noCat_C45-1758
JR2 chr2	TE	1133584	1133789	JR2_noCat_C44-1666
JR2 chr2	TE	1138716	1138973	JR2_RLX-incomp_VdLTRE10like_C3-914
JR2 chr2	TE	1145157	1145356	JR2_noCat_C45-1743
JR2 chr2	TE	1246995	1247436	JR2_noCat_C38-1614
JR2 chr2	TE	1321379	1321521	JR2_RLX-incomp-chim_C7-273
JR2 chr2	TE	1326232	1326359	JR2_noCat_C51-2043
JR2 chr2	TE	1330592	1331309	JR2_RLX-incomp-chim_VdLTRE8like_C9-597
JR2 chr2	TE	1347178	1347300	JR2_noCat_C45-1759
JR2 chr2	TE	1366734	1366933	JR2_noCat_C45-1744
JR2 chr2	TE	1381664	1381813	JR2_DXX-MITE_C43-157
JR2 chr2	TE	1394948	1400474	JR2_RLX-incomp_VdLTRE6_C12-1066
JR2 chr2	TE	1428580	1428711	JR2_DTX-comp_VdHAT1_C23-3
JR2 chr2	TE	1435435	1435901	JR2_RLX-incomp_VdLTRE10like_C3-915
JR2 chr2	TE	1480632	1480950	JR2_DXX-MITE_C41-107
JR2 chr2	TE	1481009	1481232	JR2_noCat_C40-1643
JR2 chr2	TE	1481680	1481991	JR2_RIX-incomp_VdLINE1_C14-196
JR2 chr2	TE	1483445	1483576	JR2_RLX-incomp-chim_C7-290
JR2 chr2	TE	1483589	1483663	JR2_RLX-incomp-chim_C7-274
JR2 chr2	TE	1489344	1495216	JR2_RLX-incomp_VdLTRE1_C10-1027
JR2 chr2	TE	1565476	1567337	JR2_DTX-incomp_VdTcM1b-e_C31-51
JR2 chr2	TE	1574889	1575006	JR2_noCat_C48-2015
JR2 chr2	TE	1708400	1708516	JR2_noCat_C52-2103
JR2 chr2	TE	1749193	1749232	JR2_SSR_C49-1302
JR2 chr2	TE	1897646	1897886	JR2_noCat_C44-1670
JR2 chr2	TE	1987478	1987553	JR2_SSR_C49-1304
JR2 chr2	TE	2140531	2140669	JR2_noCat_C29-1566
JR2 chr2	TE	2141186	2141256	JR2_noCat_C29-1567
JR2 chr2	TE	2192725	2192945	JR2_noCat_C45-1761
JR2 chr2	TE	2208191	2208986	JR2_noCat_C29-1569
JR2 chr2	TE	2209131	2209882	JR2_noCat_C29-1570
JR2 chr2	TE	2293580	2293699	JR2_noCat_C48-2013
JR2 chr2	TE	2331435	2331616	JR2_RLX-incomp-chim_VdLTRE2-4_C5-450
JR2 chr2	TE	2331838	2332061	JR2_noCat_C44-1667
JR2 chr2	TE	2375718	2376274	JR2_noCat_C25-1523
JR2 chr2	TE	2448134	2448388	JR2_DXX-MITE_C43-158
JR2 chr2	TE	2540844	2541044	JR2_noCat_C45-1748
JR2 chr2	TE	2551448	2551638	JR2_noCat_C45-1763
JR2 chr2	TE	2552077	2552224	JR2_noCat_C47-1976
JR2 chr2	TE	2559883	2560073	JR2_noCat_C45-1764
JR2 chr2	TE	2668305	2670035	JR2_RLX-incomp-chim_VdLTRE8like_C9-611
JR2 chr2	TE	2670040	2674285	JR2_RLX-incomp_VdLTRE10like_C3-916
JR2 chr2	TE	2674371	2681152	JR2_RLX-incomp-chim_VdLTRE2-4_C5-439
JR2 chr2	TE	2681831	2682078	JR2_noCat_C1-1352
JR2 chr2	TE	2694222	2694310	JR2_noCat_C45-1765
JR2 chr2	TE	2871577	2872068	JR2_RLX-incomp_VdLTRE10like_C3-917
JR2 chr2	TE	2872069	2872530	JR2_RLX-incomp_VdLTRE9_C4-1126
JR2 chr2	TE	2872531	2875615	JR2_RLX-incomp-chim_VdLTRE8like_C9-612
JR2 chr2	TE	2875620	2876679	JR2_RLX-incomp-chim_VdLTRE8like_C9-598
JR2 chr2	TE	2892810	2893020	JR2_noCat_C46-1942
JR2 chr2	TE	2893747	2894076	JR2_RLX-incomp-chim_VdLTRE2-4_C5-451
JR2 chr2	TE	2901554	2901720	JR2_noCat_C46-1938
JR2 chr2	TE	2911520	2911716	JR2_noCat_C45-1749
JR2 chr2	TE	2942363	2942542	JR2_RIX-incomp_VdLINE1_C14-204
JR2 chr2	TE	2945757	2947618	JR2_DTX-incomp_VdTcM1b-e_C31-56
JR2 chr2	TE	2947633	2949489	JR2_DTX-incomp_VdTcM1a_C32-27
JR2 chr2	TE	2949490	2949598	JR2_RLX-incomp-chim_VdLTRE2-4_C5-440
JR2 chr2	TE	2949797	2950008	JR2_noCat_C46-1939
JR2 chr2	TE	2975374	2981246	JR2_RLX-incomp_VdLTRE1_C10-1032
JR2 chr2	TE	2981249	2986776	JR2_RLX-incomp_VdLTRE6_C12-1071
JR2 chr2	TE	2986827	2987031	JR2_RLX-incomp_VdLTRE1_C10-1033
JR2 chr2	TE	3003721	3004913	JR2_RLX-incomp-chim_VdLTRE8like_C9-599
JR2 chr2	TE	3004914	3007499	JR2_RLX-incomp-chim_VdLTRE8like_C9-613
JR2 chr2	TE	3007500	3017042	JR2_RLX-incomp-chim_VdLTRE8like_C9-614
JR2 chr2	TE	3008328	3015842	JR2_RLX-incomp_VdLTRE10like_C3-918
JR2 chr2	TE	3016945	3018047	JR2_RLX-incomp-chim_VdLTRE8like_C9-600
JR2 chr2	TE	3018051	3018156	JR2_RLX-incomp_VdLTRE10like_C3-907
JR2 chr2	TE	3018157	3018587	JR2_RLX-incomp-chim_VdLTRE8like_C9-615
JR2 chr2	TE	3018595	3025522	JR2_RLX-incomp-chim_VdLTRE2-4_C5-441
JR2 chr2	TE	3025523	3025816	JR2_RLX-incomp-chim_VdLTRE8like_C9-616
JR2 chr2	TE	3025817	3026101	JR2_RLX-incomp_VdLTRE9_C4-1127
JR2 chr2	TE	3026102	3026447	JR2_RLX-incomp_VdLTRE10like_C3-919
JR2 chr2	TE	3026324	3026933	JR2_RLX-incomp-chim_VdLTRE8like_C9-601
JR2 chr2	TE	3026945	3027343	JR2_RLX-incomp-chim_VdLTRE12like_C13-381
JR2 chr2	TE	3028121	3028800	JR2_RLX-incomp-chim_VdLTRE8like_C9-602
JR2 chr2	TE	3028788	3029489	JR2_RLX-incomp-chim_VdLTRE8like_C9-603
JR2 chr2	TE	3029493	3030088	JR2_RLX-incomp-chim_VdLTRE12like_C13-383
JR2 chr2	TE	3030224	3030376	JR2_noCat_C40-1646
JR2 chr2	TE	3030391	3030941	JR2_noCat_C40-1644
JR2 chr2	TE	3030927	3030993	JR2_noCat_C40-1645
JR2 chr2	TE	3032060	3032653	JR2_RLX-incomp-chim_VdLTRE8like_C9-617
JR2 chr2	TE	3032748	3033462	JR2_RLX-incomp-chim_VdLTRE8like_C9-618
JR2 chr2	TE	3033463	3033730	JR2_RLX-incomp_VdLTRE10like_C3-920
JR2 chr2	TE	3119855	3120201	JR2_RLX-incomp_VdLTRE10like_C3-908
JR2 chr2	TE	3120212	3120916	JR2_RLX-incomp-chim_VdLTRE8like_C9-619
JR2 chr2	TE	3120943	3121590	JR2_RLX-incomp_VdLTRE10like_C3-921
JR2 chr2	TE	3141625	3141845	JR2_RLX-incomp_VdLTRE6_C12-1067
JR2 chr2	TE	3171117	3171781	JR2_DTX-comp_VdMULE1_C20-14
JR2 chr2	TE	3172197	3172336	JR2_noCat_C45-1750
JR2 chr2	TE	3174784	3175794	JR2_DTX-incomp_VdTcM1b-e_C31-52
JR2 chr2	TE	3179336	3181031	JR2_DTX-incomp_VdTcM1b-e_C31-57
JR2 chr2	TE	3205159	3205336	JR2_DTX-incomp_VdTcM1a_C32-28
JR2 chr2	TE	3207710	3207915	JR2_noCat_C46-1943
JR2 chr2	TE	3215509	3215609	JR2_noCat_C46-1940
JR2 chr2	TE	3219274	3224795	JR2_RIX-incomp_VdLINE1_C14-197
JR2 chr2	TE	3231037	3231233	JR2_noCat_C45-1751
JR2 chr2	TE	3255349	3256115	JR2_RIX-incomp_VdLINE1_C14-198
JR2 chr2	TE	3260270	3260752	JR2_RLX-incomp-chim_VdLTRE2-4_C5-442
JR2 chr2	TE	3306260	3306483	JR2_RLX-incomp_VdLTRE6_C12-1068
JR2 chr2	TE	3306675	3306754	JR2_RLX-incomp_VdLTRE1_C10-1028
JR2 chr2	TE	3306772	3312299	JR2_RLX-incomp_VdLTRE6_C12-1069
JR2 chr2	TE	3340757	3340969	JR2_RLX-incomp_VdLTRE1_C10-1034
JR2 chr2	TE	3340972	3346499	JR2_RLX-incomp_VdLTRE6_C12-1072
JR2 chr2	TE	3373217	3373343	JR2_RIX-incomp_VdLINE1_C14-199
JR2 chr2	TE	3377000	3382485	JR2_RIX-incomp_VdLINE1_C14-200
JR2 chr2	TE	3422834	3422999	JR2_noCat_C46-1944
JR2 chr2	TE	3430515	3430720	JR2_noCat_C46-1941
JR2 chr2	TE	3437760	3448107	JR2_RLX-incomp-chim_VdLTRE2-4_C5-452
JR2 chr2	TE	3439102	3439534	JR2_RLX-incomp-chim_VdLTRE2-4_C5-443
JR2 chr2	TE	3440257	3447192	JR2_RLX-incomp-chim_VdLTRE2-4_C5-444
JR2 chr2	TE	3448108	3448540	JR2_RLX-incomp-chim_VdLTRE2-4_C5-445
JR2 chr2	TE	3448541	3450866	JR2_RLX-incomp-chim_VdLTRE2-4_C5-453
JR2 chr2	TE	3450867	3451234	JR2_RLX-incomp-chim_VdLTRE2-4_C5-454
JR2 chr2	TE	3464099	3464461	JR2_RLX-incomp-chim_VdLTRE2-4_C5-446
JR2 chr2	TE	3464462	3465752	JR2_RLX-incomp-chim_VdLTRE2-4_C5-455
JR2 chr2	TE	3465837	3466204	JR2_RLX-incomp-chim_VdLTRE2-4_C5-447
JR2 chr2	TE	3467515	3467882	JR2_RLX-incomp-chim_VdLTRE2-4_C5-456
JR2 chr2	TE	3475720	3476384	JR2_DTX-comp_VdMULE1_C20-15
JR2 chr2	TE	3476801	3476940	JR2_noCat_C45-1752
JR2 chr2	TE	3479387	3481245	JR2_DTX-incomp_VdTcM1b-e_C31-53
JR2 chr2	TE	3484271	3484446	JR2_noCat_C46-1945
JR2 chr2	TE	3492698	3492937	JR2_DTX-incomp_VdTcM1b-e_C31-54
JR2 chr2	TE	3498713	3499110	JR2_RIX-incomp_VdLINE1_C14-205
JR2 chr2	TE	3500107	3508438	JR2_RIX-incomp_VdLINE1_C14-201
JR2 chr2	TE	3502644	3502701	JR2_RLX-incomp_VdLTRE1_C10-1029
JR2 chr2	TE	3506030	3506188	JR2_RLX-incomp_VdLTRE1_C10-1035
JR2 chr2	TE	3508485	3508729	JR2_RIX-incomp_VdLINE1_C14-206
JR2 chr2	TE	3510928	3511140	JR2_RLX-incomp_VdLTRE1_C10-1036
JR2 chr2	TE	3511623	3512104	JR2_RIX-incomp_VdLINE1_C14-207
JR2 chr2	TE	3515414	3515647	JR2_RLX-incomp_VdLTRE6_C12-1070
JR2 chr2	TE	3515658	3515719	JR2_RLX-incomp_VdLTRE1_C10-1030
JR2 chr2	TE	3519308	3519445	JR2_RLX-incomp_VdLTRE6_C12-1073
JR2 chr2	TE	3524668	3530540	JR2_RLX-incomp_VdLTRE1_C10-1037
JR2 chr2	TE	3543300	3544999	JR2_DTX-incomp_VdTcM1b-e_C31-55
JR2 chr2	TE	3551279	3551610	JR2_RIX-incomp_VdLINE1_C14-202
JR2 chr2	TE	3555513	3561034	JR2_RIX-incomp_VdLINE1_C14-208
JR2 chr2	TE	3561963	3567835	JR2_RLX-incomp_VdLTRE1_C10-1031
JR2 chr2	TE	3582576	3584030	JR2_RIX-incomp_VdLINE1_C14-209
JR2 chr2	TE	3589084	3589182	JR2_RLX-incomp_VdLTRE6_C12-1074
JR2 chr2	TE	3606170	3612042	JR2_RLX-incomp_VdLTRE1_C10-1038
JR2 chr2	TE	3612147	3612686	JR2_RIX-incomp_VdLINE1_C14-210
JR2 chr2	TE	3613385	3613824	JR2_RIX-incomp_VdLINE1_C14-203
JR2 chr2	TE	3620790	3627343	JR2_RLX-incomp_VdLTRE10like_C3-922
JR2 chr2	TE	3627354	3633889	JR2_RLX-incomp_VdLTRE10like_C3-923
JR2 chr2	TE	3629961	3630255	JR2_RLX-incomp-chim_VdLTRE2-4_C5-457
JR2 chr2	TE	3630248	3630433	JR2_RLX-incomp-chim_VdLTRE12like_C13-384
JR2 chr2	TE	3633608	3633628	JR2_noCat_C1-1350
JR2 chr2	TE	3633890	3633903	JR2_noCat_C1-1351
JR2 chr2	TE	3633904	3634434	JR2_RLX-incomp-chim_VdLTRE8like_C9-620
JR2 chr2	TE	3634381	3640847	JR2_RLX-incomp-chim_VdLTRE8like_C9-604
JR2 chr2	TE	3640964	3641190	JR2_RLX-incomp-chim_VdLTRE8like_C9-621
JR2 chr2	TE	3641171	3645759	JR2_RLX-incomp-chim_C7-275
JR2 chr2	TE	3641427	3642144	JR2_RLX-incomp-chim_VdLTRE8like_C9-622
JR2 chr2	TE	3648997	3652108	JR2_RLX-incomp-chim_VdLTRE8like_C9-605
JR2 chr2	TE	3652109	3661600	JR2_RLX-incomp-chim_VdLTRE8like_C9-623
JR2 chr2	TE	3654490	3661363	JR2_RLX-incomp-chim_VdLTRE2-4_C5-449
JR2 chr2	TE	3661695	3665412	JR2_RLX-incomp-chim_VdLTRE8like_C9-624
JR2 chr2	TE	3691302	3691521	JR2_RLX-incomp_VdLTRE10like_C3-924
JR2 chr2	TE	3691540	3692593	JR2_RLX-incomp-chim_VdLTRE8like_C9-606
JR2 chr2	TE	3692602	3692699	JR2_RLX-incomp-chim_VdLTRE12like_C13-382
JR2 chr2	TE	3692712	3692808	JR2_noCat_C48-2014
JR2 chr2	TE	3787167	3787884	JR2_RLX-incomp-chim_VdLTRE8like_C9-625
JR2 chr2	TE	3787892	3788213	JR2_RLX-incomp-chim_VdLTRE8like_C9-607
JR2 chr2	TE	3788262	3794981	JR2_RLX-incomp-chim_VdLTRE8like_C9-626
JR2 chr2	TE	3794986	3796699	JR2_RLX-incomp-chim_VdLTRE8like_C9-608
JR2 chr2	TE	3796700	3801068	JR2_RLX-incomp_VdLTRE10like_C3-909
JR2 chr2	TE	3801079	3813288	JR2_RLX-incomp_VdLTRE10like_C3-910
JR2 chr2	TE	3801183	3801511	JR2_noCat_C1-1353
JR2 chr2	TE	3802896	3809786	JR2_RLX-incomp-chim_VdLTRE2-4_C5-458
JR2 chr2	TE	3813289	3819733	JR2_RLX-incomp-chim_VdLTRE8like_C9-627
JR2 chr2	TE	3819826	3820053	JR2_RLX-incomp-chim_VdLTRE8like_C9-628
JR2 chr2	TE	3861651	3861883	JR2_DXX-MITE_C43-162
JR2 chr2	TE	3875806	3876012	JR2_noCat_C45-1767
JR2 chr2	TE	3907478	3907657	JR2_noCat_C47-1977
JR2 chr2	TE	3908575	3909305	JR2_RLX-incomp-chim_VdLTRE8like_C9-609
JR2 chr2	TE	3909337	3909665	JR2_DXX-MITE_C41-109
JR2 chr2	TE	3909666	3909719	JR2_noCat_C1-1354
JR2 chr2	TE	3909711	3909891	JR2_RLX-incomp_VdLTRE10like_C3-911
JR2 chr2	TE	3913311	3913450	JR2_DXX-MITE_C37-79
JR2 chr2	TE	3913451	3913758	JR2_RLX-incomp-chim_VdLTRE8like_C9-629
JR2 chr2	TE	3913759	3914125	JR2_RLX-incomp-chim_VdLTRE8like_C9-630
JR2 chr2	TE	3914210	3914929	JR2_RLX-incomp-chim_VdLTRE8like_C9-610
JR2 chr2	TE	3914930	3915208	JR2_RLX-incomp-chim_VdLTRE8like_C9-631
JR2 chr2	TE	3915209	3915423	JR2_DXX-MITE_C37-80
JR2 chr2	TE	4024802	4024942	JR2_noCat_C50-2027
JR2 chr2	TE	4093595	4093851	JR2_DXX-MITE_C42-129
JR2 chr2	TE	4104458	4104565	JR2_noCat_C45-1753
JR2 chr2	TE	4110805	4111106	JR2_RLX-incomp-chim_VdLTRE8like_C9-632
JR2 chr2	TE	4111298	4111339	JR2_DXX-MITE_C42-130
JR2 chr2	TE	4159069	4159281	JR2_noCat_C45-1754
JR2 chr2	TE	4167061	4167297	JR2_noCat_C44-1668
JR2 chr2	TE	4218180	4218503	JR2_DXX-MITE_C41-110
JR2 chr2	TE	4243482	4243595	JR2_noCat_C40-1647
JR2 chr2	TE	4243598	4243760	JR2_RLX-incomp-chim_C7-276
JR2 chr2	TE	4243905	4244002	JR2_RLX-incomp-chim_C7-277
JR2 chr2	TE	4244005	4244164	JR2_RLX-incomp-chim_C7-291
JR2 chr2	TE	4247556	4247630	JR2_RLX-incomp-chim_VdLTRE2-4_C5-459
JR2 chr2	TE	4255003	4255645	JR2_DXX-MITE_C37-81
JR2 chr2	TE	4257952	4258032	JR2_noCat_C45-1755
JR2 chr2	TE	4261973	4262070	JR2_noCat_C46-1946
JR2 chr2	TE	4274310	4277494	JR2_RLX-incomp-chim_VdLTRE2-4_C5-460
JR2 chr3	TE	105	393	JR2_RLX-incomp-chim_VdLTRE2-4_C5-464
JR2 chr3	TE	2139	3995	JR2_DTX-incomp_VdTcM1a_C32-32
JR2 chr3	TE	103191	103339	JR2_RLX-incomp-chim_C7-305
JR2 chr3	TE	124005	124087	JR2_noCat_C50-2028
JR2 chr3	TE	127512	128217	JR2_RLX-incomp-chim_VdLTRE8like_C9-654
JR2 chr3	TE	128277	128612	JR2_RLX-incomp-chim_VdLTRE8like_C9-655
JR2 chr3	TE	128616	129558	JR2_RLX-incomp_VdLTRE10like_C3-925
JR2 chr3	TE	129578	130330	JR2_noCat_C1-1366
JR2 chr3	TE	130379	130993	JR2_RLX-incomp-chim_VdLTRE8like_C9-636
JR2 chr3	TE	131037	132326	JR2_noCat_C1-1367
JR2 chr3	TE	132389	132963	JR2_noCat_C1-1368
JR2 chr3	TE	133025	134937	JR2_noCat_C1-1369
JR2 chr3	TE	134941	135657	JR2_RLX-incomp-chim_VdLTRE8like_C9-656
JR2 chr3	TE	135658	136321	JR2_noCat_C1-1370
JR2 chr3	TE	136916	140108	JR2_noCat_C1-1371
JR2 chr3	TE	140115	140203	JR2_noCat_C1-1372
JR2 chr3	TE	140204	147686	JR2_RLX-incomp_VdLTRE10like_C3-926
JR2 chr3	TE	147694	147927	JR2_noCat_C1-1373
JR2 chr3	TE	147927	148158	JR2_RLX-incomp_VdLTRE10like_C3-927
JR2 chr3	TE	148166	149892	JR2_noCat_C1-1355
JR2 chr3	TE	149893	156721	JR2_RLX-incomp-chim_VdLTRE2-4_C5-465
JR2 chr3	TE	156722	158006	JR2_noCat_C1-1356
JR2 chr3	TE	158008	159864	JR2_DTX-incomp_VdTcM1a_C32-34
JR2 chr3	TE	159867	160363	JR2_noCat_C1-1357
JR2 chr3	TE	160966	163527	JR2_noCat_C1-1358
JR2 chr3	TE	163593	164182	JR2_noCat_C1-1359
JR2 chr3	TE	164245	165534	JR2_noCat_C1-1360
JR2 chr3	TE	165574	166277	JR2_noCat_C1-1361
JR2 chr3	TE	168503	168886	JR2_RLX-incomp_VdLTRE10like_C3-928
JR2 chr3	TE	168894	169537	JR2_RLX-incomp_VdLTRE10like_C3-943
JR2 chr3	TE	169538	170246	JR2_RLX-incomp-chim_VdLTRE8like_C9-637
JR2 chr3	TE	214384	214625	JR2_RLX-incomp_VdLTRE10like_C3-930
JR2 chr3	TE	214638	218420	JR2_RLX-incomp_VdLTRE10like_C3-931
JR2 chr3	TE	215701	217557	JR2_DTX-incomp_VdTcM1a_C32-33
JR2 chr3	TE	218421	219139	JR2_RLX-incomp-chim_VdLTRE8like_C9-659
JR2 chr3	TE	219140	219451	JR2_RLX-incomp-chim_VdLTRE8like_C9-640
JR2 chr3	TE	220671	220874	JR2_noCat_C45-1783
JR2 chr3	TE	225746	225870	JR2_RLX-incomp_VdLTRE10like_C3-932
JR2 chr3	TE	225871	226653	JR2_RLX-incomp-chim_VdLTRE8like_C9-641
JR2 chr3	TE	225926	225972	JR2_RLX-incomp-chim_VdLTRE8like_C9-642
JR2 chr3	TE	226732	227457	JR2_RLX-incomp-chim_VdLTRE8like_C9-660
JR2 chr3	TE	227479	234954	JR2_RLX-incomp_VdLTRE10like_C3-933
JR2 chr3	TE	238893	239131	JR2_RLX-incomp-chim_VdLTRE8like_C9-661
JR2 chr3	TE	239139	239537	JR2_RLX-incomp_VdLTRE10like_C3-946
JR2 chr3	TE	239551	239877	JR2_noCat_C1-1363
JR2 chr3	TE	239878	239923	JR2_RLX-incomp-chim_VdLTRE8like_C9-646
JR2 chr3	TE	239946	247460	JR2_RLX-incomp_VdLTRE10like_C3-947
JR2 chr3	TE	247503	248612	JR2_RLX-incomp-chim_VdLTRE8like_C9-648
JR2 chr3	TE	247895	248219	JR2_RLX-incomp-chim_VdLTRE8like_C9-649
JR2 chr3	TE	248616	249151	JR2_RLX-incomp_VdLTRE10like_C3-934
JR2 chr3	TE	249152	259485	JR2_RLX-incomp_VdLTRE10like_C3-935
JR2 chr3	TE	249940	257443	JR2_RLX-incomp_VdLTRE10like_C3-948
JR2 chr3	TE	259489	260206	JR2_RLX-incomp-chim_VdLTRE8like_C9-663
JR2 chr3	TE	260207	265190	JR2_RLX-incomp_VdLTRE10like_C3-936
JR2 chr3	TE	263282	263563	JR2_noCat_C1-1364
JR2 chr3	TE	265191	265267	JR2_RLX-incomp_VdLTRE10like_C3-937
JR2 chr3	TE	332733	332994	JR2_DXX-MITE_C42-135
JR2 chr3	TE	337442	337492	JR2_noCat_C29-1571
JR2 chr3	TE	342667	342882	JR2_noCat_C45-1787
JR2 chr3	TE	346010	346190	JR2_noCat_C45-1788
JR2 chr3	TE	354456	354620	JR2_noCat_C46-1947
JR2 chr3	TE	419770	419915	JR2_noCat_C44-1679
JR2 chr3	TE	489569	489712	JR2_noCat_C50-2030
JR2 chr3	TE	495985	496077	JR2_noCat_C50-2031
JR2 chr3	TE	615598	615844	JR2_DXX-MITE_C43-165
JR2 chr3	TE	624079	624203	JR2_noCat_C40-1648
JR2 chr3	TE	638710	638909	JR2_noCat_C45-1791
JR2 chr3	TE	658966	659078	JR2_noCat_C48-2017
JR2 chr3	TE	670680	670746	JR2_SSR_C49-1306
JR2 chr3	TE	858060	858186	JR2_noCat_C51-2045
JR2 chr3	TE	888286	888543	JR2_DXX-MITE_C42-136
JR2 chr3	TE	960111	960254	JR2_noCat_C45-1778
JR2 chr3	TE	1069033	1069183	JR2_noCat_C48-2016
JR2 chr3	TE	1305478	1307745	JR2_RIX-incomp_VdLINE1_C14-211
JR2 chr3	TE	1463599	1463777	JR2_noCat_C45-1779
JR2 chr3	TE	1464587	1464759	JR2_noCat_C45-1780
JR2 chr3	TE	1511503	1511616	JR2_noCat_C45-1781
JR2 chr3	TE	1639573	1639615	JR2_SSR_C49-1305
JR2 chr3	TE	1681079	1681234	JR2_RLX-incomp-chim_C7-295
JR2 chr3	TE	1684294	1684518	JR2_noCat_C44-1677
JR2 chr3	TE	1722588	1722768	JR2_RLX-incomp_C0-778
JR2 chr3	TE	1723135	1738329	JR2_RLX-incomp_C0-779
JR2 chr3	TE	1723518	1730345	JR2_RLX-incomp-chim_VdLTRE2-4_C5-466
JR2 chr3	TE	1730692	1737172	JR2_RLX-incomp-chim_VdLTRE2-4_C5-467
JR2 chr3	TE	1737173	1737667	JR2_RLX-incomp-chim_VdLTRE2-4_C5-472
JR2 chr3	TE	1737671	1738069	JR2_RLX-incomp-chim_VdLTRE2-4_C5-468
JR2 chr3	TE	1738330	1747690	JR2_RLX-incomp_VdLTRE10like_C3-929
JR2 chr3	TE	1743295	1745151	JR2_DTX-incomp_VdTcM1a_C32-31
JR2 chr3	TE	1747698	1748073	JR2_RLX-incomp_C0-780
JR2 chr3	TE	1748076	1748352	JR2_RLX-incomp-chim_VdLTRE8like_C9-657
JR2 chr3	TE	1748353	1754836	JR2_RLX-incomp-chim_VdLTRE8like_C9-638
JR2 chr3	TE	1754837	1755284	JR2_RLX-incomp-chim_VdLTRE8like_C9-658
JR2 chr3	TE	1755302	1755617	JR2_RLX-incomp-chim_VdLTRE8like_C9-639
JR2 chr3	TE	1764269	1764570	JR2_RLX-incomp_C0-773
JR2 chr3	TE	1767458	1767706	JR2_DXX-MITE_C42-131
JR2 chr3	TE	1800615	1800717	JR2_noCat_C45-1770
JR2 chr3	TE	1815799	1815976	JR2_noCat_C45-1782
JR2 chr3	TE	1824016	1824264	JR2_DXX-MITE_C43-166
JR2 chr3	TE	1892251	1892510	JR2_DXX-MITE_C42-132
JR2 chr3	TE	1932176	1932392	JR2_noCat_C25-1525
JR2 chr3	TE	1932400	1932680	JR2_RLX-incomp_VdLTRE10like_C3-944
JR2 chr3	TE	1932681	1933430	JR2_noCat_C25-1526
JR2 chr3	TE	1933731	1934231	JR2_noCat_C25-1527
JR2 chr3	TE	2061106	2061936	JR2_DXX-MITE_C37-82
JR2 chr3	TE	2092524	2092664	JR2_noCat_C50-2029
JR2 chr3	TE	2197603	2197779	JR2_noCat_C45-1771
JR2 chr3	TE	2330113	2330191	JR2_SSR_C49-1307
JR2 chr3	TE	2371787	2372011	JR2_RLX-incomp_VdLTRE10like_C3-945
JR2 chr3	TE	2372014	2372412	JR2_noCat_C1-1362
JR2 chr3	TE	2374573	2375331	JR2_RLX-incomp_VdLTRE9_C4-1140
JR2 chr3	TE	2375332	2375788	JR2_RLX-incomp-chim_VdLTRE8like_C9-643
JR2 chr3	TE	2375789	2376066	JR2_RLX-incomp-chim_VdLTRE8like_C9-644
JR2 chr3	TE	2376067	2383635	JR2_RLX-incomp_VdLTRE9_C4-1154
JR2 chr3	TE	2383636	2385998	JR2_RLX-incomp-chim_VdLTRE8like_C9-645
JR2 chr3	TE	2385999	2386638	JR2_RLX-incomp_VdLTRE9_C4-1155
JR2 chr3	TE	2386638	2386781	JR2_RLX-incomp-chim_C7-296
JR2 chr3	TE	2386881	2388468	JR2_RLX-incomp-chim_C7-297
JR2 chr3	TE	2388469	2401393	JR2_RLX-incomp_VdLTRE9_C4-1156
JR2 chr3	TE	2389856	2399723	JR2_RLX-incomp_C0-774
JR2 chr3	TE	2401441	2405849	JR2_RLX-incomp_VdLTRE9_C4-1157
JR2 chr3	TE	2405850	2407008	JR2_RLX-incomp-chim_C7-298
JR2 chr3	TE	2407009	2419626	JR2_RLX-incomp_VdLTRE9_C4-1141
JR2 chr3	TE	2407716	2407912	JR2_RLX-incomp_VdLTRE9_C4-1158
JR2 chr3	TE	2407961	2415514	JR2_RLX-incomp_VdLTRE9_C4-1159
JR2 chr3	TE	2419627	2419823	JR2_RLX-incomp_VdLTRE9_C4-1142
JR2 chr3	TE	2419824	2419871	JR2_RLX-incomp_VdLTRE9_C4-1160
JR2 chr3	TE	2419872	2433541	JR2_RLX-incomp_VdLTRE9_C4-1143
JR2 chr3	TE	2423299	2425183	JR2_RLX-incomp_VdLTRE9_C4-1161
JR2 chr3	TE	2425184	2432555	JR2_RLX-incomp_VdLTRE9_C4-1162
JR2 chr3	TE	2433589	2436704	JR2_RLX-incomp_VdLTRE9_C4-1144
JR2 chr3	TE	2436705	2438848	JR2_RLX-incomp-chim_C7-299
JR2 chr3	TE	2438851	2441511	JR2_RLX-incomp_VdLTRE9_C4-1163
JR2 chr3	TE	2441512	2444348	JR2_RLX-incomp_VdLTRE9_C4-1164
JR2 chr3	TE	2444349	2449363	JR2_RLX-incomp_C0-775
JR2 chr3	TE	2449364	2456941	JR2_RLX-incomp_VdLTRE9_C4-1165
JR2 chr3	TE	2456942	2460936	JR2_RLX-incomp-chim_VdLTRE8like_C9-647
JR2 chr3	TE	2460940	2472748	JR2_RLX-incomp_VdLTRE9_C4-1166
JR2 chr3	TE	2462324	2472124	JR2_RLX-incomp_C0-781
JR2 chr3	TE	2472749	2476469	JR2_RLX-incomp_VdLTRE9_C4-1145
JR2 chr3	TE	2476470	2484036	JR2_RLX-incomp_VdLTRE9_C4-1167
JR2 chr3	TE	2484037	2487893	JR2_RLX-incomp_VdLTRE9_C4-1168
JR2 chr3	TE	2487894	2495465	JR2_RLX-incomp_VdLTRE9_C4-1146
JR2 chr3	TE	2495466	2498969	JR2_RLX-incomp_VdLTRE9_C4-1169
JR2 chr3	TE	2498970	2504355	JR2_RLX-incomp-chim_VdLTRE8like_C9-662
JR2 chr3	TE	2499068	2499202	JR2_RLX-incomp-chim_C7-300
JR2 chr3	TE	2499315	2504076	JR2_RLX-incomp-chim_C7-301
JR2 chr3	TE	2504356	2504807	JR2_RLX-incomp_VdLTRE9_C4-1170
JR2 chr3	TE	2504808	2510128	JR2_RLX-incomp_C0-776
JR2 chr3	TE	2510129	2512938	JR2_RLX-incomp_VdLTRE9_C4-1147
JR2 chr3	TE	2512939	2520113	JR2_RLX-incomp_VdLTRE9_C4-1148
JR2 chr3	TE	2520114	2521117	JR2_RLX-incomp_VdLTRE9_C4-1149
JR2 chr3	TE	2521118	2525425	JR2_RLX-incomp_C0-777
JR2 chr3	TE	2525426	2539216	JR2_RLX-incomp_VdLTRE9_C4-1150
JR2 chr3	TE	2529506	2537075	JR2_RLX-incomp_VdLTRE9_C4-1171
JR2 chr3	TE	2539281	2539414	JR2_RLX-incomp_VdLTRE9_C4-1151
JR2 chr3	TE	2539415	2541266	JR2_RLX-incomp_VdLTRE9_C4-1152
JR2 chr3	TE	2541267	2541422	JR2_RLX-incomp_VdLTRE9_C4-1153
JR2 chr3	TE	2543869	2544093	JR2_DXX-MITE_C43-167
JR2 chr3	TE	2554607	2554814	JR2_DXX-MITE_C42-133
JR2 chr3	TE	2554973	2555167	JR2_DXX-MITE_C42-137
JR2 chr3	TE	2759422	2759518	JR2_noCat_C40-1649
JR2 chr3	TE	2760160	2764905	JR2_RLX-incomp-chim_VdLTRE2-4_C5-473
JR2 chr3	TE	2763537	2764252	JR2_RLX-incomp-chim_VdLTRE8like_C9-650
JR2 chr3	TE	2764906	2771359	JR2_RLX-incomp-chim_VdLTRE2-4_C5-469
JR2 chr3	TE	2771360	2771526	JR2_RLX-incomp-chim_VdLTRE12like_C13-385
JR2 chr3	TE	2771546	2778381	JR2_RLX-incomp-chim_VdLTRE2-4_C5-474
JR2 chr3	TE	2778466	2778806	JR2_RLX-incomp-chim_VdLTRE2-4_C5-470
JR2 chr3	TE	2778807	2781514	JR2_RLX-incomp-chim_VdLTRE12like_C13-386
JR2 chr3	TE	2781931	2782037	JR2_noCat_C40-1650
JR2 chr3	TE	2856182	2856433	JR2_RLX-incomp_VdLTRE10like_C3-949
JR2 chr3	TE	2856455	2856617	JR2_noCat_C45-1772
JR2 chr3	TE	2857325	2857536	JR2_noCat_C45-1773
JR2 chr3	TE	2858222	2858428	JR2_noCat_C45-1784
JR2 chr3	TE	2953026	2953364	JR2_RLX-incomp_C0-782
JR2 chr3	TE	2953773	2953959	JR2_noCat_C45-1785
JR2 chr3	TE	2972705	2972891	JR2_DXX-MITE_C43-168
JR2 chr3	TE	2975678	2975807	JR2_noCat_C52-2104
JR2 chr3	TE	3037711	3037766	JR2_noCat_C45-1774
JR2 chr3	TE	3067411	3068147	JR2_DXX-MITE_C37-83
JR2 chr3	TE	3090031	3090289	JR2_DXX-MITE_C42-134
JR2 chr3	TE	3164963	3165162	JR2_noCat_C45-1775
JR2 chr3	TE	3255126	3255275	JR2_RLX-incomp-chim_C7-302
JR2 chr3	TE	3255621	3256402	JR2_RLX-incomp-chim_C7-303
JR2 chr3	TE	3350701	3350883	JR2_noCat_C45-1776
JR2 chr3	TE	3350948	3351158	JR2_noCat_C45-1777
JR2 chr3	TE	3351160	3351329	JR2_noCat_C47-1978
JR2 chr3	TE	3351385	3351566	JR2_noCat_C45-1786
JR2 chr3	TE	3602324	3608196	JR2_RLX-incomp_VdLTRE1_C10-1039
JR2 chr3	TE	3614319	3614545	JR2_RLX-incomp_VdLTRE10like_C3-950
JR2 chr3	TE	3615873	3616143	JR2_RLX-incomp_VdLTRE10like_C3-938
JR2 chr3	TE	3619703	3619982	JR2_RLX-incomp_VdLTRE10like_C3-939
JR2 chr3	TE	3623224	3623432	JR2_RLX-incomp_VdLTRE10like_C3-940
JR2 chr3	TE	3627414	3627625	JR2_noCat_C46-1948
JR2 chr3	TE	3736831	3737088	JR2_DXX-MITE_C42-138
JR2 chr3	TE	3747319	3747585	JR2_RLX-incomp_VdLTRE10like_C3-941
JR2 chr3	TE	3749204	3749921	JR2_RLX-incomp-chim_VdLTRE8like_C9-651
JR2 chr3	TE	3754692	3754929	JR2_RLX-incomp-chim_VdLTRE8like_C9-652
JR2 chr3	TE	3785231	3785409	JR2_noCat_C47-1979
JR2 chr3	TE	3886705	3886870	JR2_noCat_C46-1949
JR2 chr3	TE	3887598	3887688	JR2_RLX-incomp-chim_C7-304
JR2 chr3	TE	3899451	3899656	JR2_noCat_C44-1678
JR2 chr3	TE	3909813	3910043	JR2_DXX-MITE_C43-164
JR2 chr3	TE	3914787	3915001	JR2_noCat_C45-1789
JR2 chr3	TE	3914989	3915068	JR2_noCat_C45-1790
JR2 chr3	TE	3973616	3973997	JR2_DTX-incomp_VdTcM1b-e_C31-59
JR2 chr3	TE	4043317	4043635	JR2_RLX-incomp-chim_VdLTRE2-4_C5-471
JR2 chr3	TE	4152496	4152765	JR2_RLX-incomp_VdLTRE10like_C3-942
JR2 chr3	TE	4155006	4155437	JR2_noCat_C1-1365
JR2 chr3	TE	4167448	4167485	JR2_RLX-incomp-chim_VdLTRE8like_C9-653
JR2 chr3	TE	4168068	4168539	JR2_RIX-comp_C16-192
JR2 chr4	TE	2113	2572	JR2_RIX-comp_C16-193
JR2 chr4	TE	68839	68978	JR2_RLX-incomp-chim_C7-315
JR2 chr4	TE	280230	280421	JR2_noCat_C45-1794
JR2 chr4	TE	281259	281366	JR2_noCat_C45-1795
JR2 chr4	TE	284766	284893	JR2_noCat_C51-2049
JR2 chr4	TE	284975	285093	JR2_RLX-incomp-chim_C7-306
JR2 chr4	TE	295689	295855	JR2_noCat_C47-1980
JR2 chr4	TE	347300	347424	JR2_noCat_C51-2058
JR2 chr4	TE	382872	382986	JR2_DXX-MITE_C37-86
JR2 chr4	TE	408728	408906	JR2_noCat_C44-1680
JR2 chr4	TE	493873	493998	JR2_noCat_C45-1809
JR2 chr4	TE	529539	529712	JR2_RLX-incomp-chim_VdLTRE2-4_C5-484
JR2 chr4	TE	574102	574162	JR2_noCat_C51-2056
JR2 chr4	TE	574906	575062	JR2_noCat_C45-1823
JR2 chr4	TE	581484	581667	JR2_noCat_C45-1824
JR2 chr4	TE	582178	582355	JR2_noCat_C45-1810
JR2 chr4	TE	604087	604248	JR2_noCat_C45-1825
JR2 chr4	TE	605610	605820	JR2_noCat_C45-1826
JR2 chr4	TE	668249	668347	JR2_noCat_C48-2019
JR2 chr4	TE	687128	687353	JR2_noCat_C40-1652
JR2 chr4	TE	700643	701196	JR2_DXX-MITE_C37-85
JR2 chr4	TE	775656	775811	JR2_noCat_C47-1983
JR2 chr4	TE	775865	776067	JR2_RLX-incomp_VdLTRE10like_C3-958
JR2 chr4	TE	776076	776226	JR2_noCat_C45-1827
JR2 chr4	TE	782644	782766	JR2_noCat_C47-1984
JR2 chr4	TE	798013	798201	JR2_noCat_C45-1828
JR2 chr4	TE	840304	843199	JR2_RLX-incomp_VdLTRE10like_C3-959
JR2 chr4	TE	843200	850026	JR2_RLX-incomp-chim_VdLTRE2-4_C5-485
JR2 chr4	TE	850027	854644	JR2_RLX-incomp_VdLTRE10like_C3-960
JR2 chr4	TE	876329	876538	JR2_noCat_C45-1829
JR2 chr4	TE	877261	885264	JR2_RLX-incomp_VdLTRE10like_C3-962
JR2 chr4	TE	877763	878231	JR2_RLX-incomp-chim_VdLTRE2-4_C5-493
JR2 chr4	TE	908674	908826	JR2_RLX-incomp-chim_C7-316
JR2 chr4	TE	937390	937496	JR2_noCat_C47-1985
JR2 chr4	TE	937661	937730	JR2_noCat_C51-2057
JR2 chr4	TE	940348	943682	JR2_noCat_C22-1514
JR2 chr4	TE	943656	946099	JR2_noCat_C26-1537
JR2 chr4	TE	956459	956675	JR2_noCat_C18-1451
JR2 chr4	TE	957265	961042	JR2_noCat_C18-1452
JR2 chr4	TE	961040	962471	JR2_noCat_C35-1602
JR2 chr4	TE	965089	966705	JR2_noCat_C33-1583
JR2 chr4	TE	966743	967424	JR2_noCat_C39-1630
JR2 chr4	TE	968123	971419	JR2_noCat_C19-1470
JR2 chr4	TE	971455	971817	JR2_noCat_C19-1471
JR2 chr4	TE	978021	986774	JR2_noCat_C2-1492
JR2 chr4	TE	1017023	1022938	JR2_RLX-incomp_VdLTRE1_C10-1040
JR2 chr4	TE	1037302	1037850	JR2_noCat_C19-1472
JR2 chr4	TE	1037880	1038439	JR2_noCat_C19-1473
JR2 chr4	TE	1039131	1039824	JR2_noCat_C39-1631
JR2 chr4	TE	1039799	1040838	JR2_noCat_C33-1584
JR2 chr4	TE	1041250	1041361	JR2_noCat_C33-1585
JR2 chr4	TE	1059779	1059946	JR2_RIX-incomp_VdLINE1_C14-212
JR2 chr4	TE	1064466	1064607	JR2_DTX-comp_VdHAT1_C23-5
JR2 chr4	TE	1074435	1074714	JR2_RLX-incomp_VdLTRE10like_C3-951
JR2 chr4	TE	1074851	1075083	JR2_RLX-incomp-chim_VdLTRE8like_C9-664
JR2 chr4	TE	1107065	1108926	JR2_DTX-incomp_VdTcM1b-e_C31-63
JR2 chr4	TE	1116396	1117100	JR2_noCat_C18-1445
JR2 chr4	TE	1118467	1119917	JR2_noCat_C18-1446
JR2 chr4	TE	1129337	1129912	JR2_RIX-incomp_VdLINE1_C14-218
JR2 chr4	TE	1131792	1131996	JR2_RLX-incomp-chim_VdLTRE2-4_C5-486
JR2 chr4	TE	1135517	1135848	JR2_RLX-incomp-chim_VdLTRE2-4_C5-475
JR2 chr4	TE	1136575	1136785	JR2_noCat_C46-1950
JR2 chr4	TE	1143360	1143598	JR2_RIX-incomp_VdLINE1_C14-219
JR2 chr4	TE	1144044	1144910	JR2_RIX-incomp_VdLINE1_C14-213
JR2 chr4	TE	1155759	1155965	JR2_RLX-incomp_VdLTRE10like_C3-952
JR2 chr4	TE	1163671	1165289	JR2_RIX-incomp_VdLINE1_C14-220
JR2 chr4	TE	1169437	1169766	JR2_RLX-incomp-chim_VdLTRE2-4_C5-487
JR2 chr4	TE	1171100	1171157	JR2_RLX-incomp-chim_VdLTRE12like_C13-388
JR2 chr4	TE	1171320	1171738	JR2_RLX-incomp-chim_VdLTRE2-4_C5-476
JR2 chr4	TE	1172647	1173082	JR2_RLX-incomp-chim_VdLTRE2-4_C5-488
JR2 chr4	TE	1173233	1175094	JR2_DTX-incomp_VdTcM1b-e_C31-64
JR2 chr4	TE	1178705	1179035	JR2_RLX-incomp-chim_VdLTRE2-4_C5-477
JR2 chr4	TE	1179854	1179920	JR2_RLX-incomp-chim_VdLTRE2-4_C5-489
JR2 chr4	TE	1180594	1181023	JR2_noCat_C18-1447
JR2 chr4	TE	1181473	1181513	JR2_noCat_C18-1453
JR2 chr4	TE	1181510	1181854	JR2_noCat_C18-1448
JR2 chr4	TE	1182370	1183836	JR2_noCat_C35-1600
JR2 chr4	TE	1186768	1186907	JR2_noCat_C33-1580
JR2 chr4	TE	1187087	1188152	JR2_noCat_C33-1581
JR2 chr4	TE	1188127	1188810	JR2_noCat_C39-1628
JR2 chr4	TE	1189507	1190696	JR2_noCat_C19-1468
JR2 chr4	TE	1190697	1196569	JR2_RLX-incomp_VdLTRE1_C10-1043
JR2 chr4	TE	1196572	1196797	JR2_RLX-incomp_VdLTRE6_C12-1075
JR2 chr4	TE	1206926	1208998	JR2_RIX-incomp_VdLINE1_C14-214
JR2 chr4	TE	1209009	1209084	JR2_RIX-incomp_VdLINE1_C14-215
JR2 chr4	TE	1209078	1210197	JR2_RIX-incomp_VdLINE1_C14-221
JR2 chr4	TE	1233089	1234818	JR2_DTX-comp_VdHAT1_C23-4
JR2 chr4	TE	1236450	1236617	JR2_RLX-incomp-chim_VdLTRE2-4_C5-490
JR2 chr4	TE	1236712	1236853	JR2_RLX-incomp-chim_VdLTRE2-4_C5-478
JR2 chr4	TE	1240542	1242099	JR2_RIX-incomp_VdLINE1_C14-222
JR2 chr4	TE	1245252	1250086	JR2_RIX-incomp_VdLINE1_C14-223
JR2 chr4	TE	1251918	1251967	JR2_RIX-incomp_VdLINE1_C14-224
JR2 chr4	TE	1253852	1253943	JR2_DTX-comp_VdMULE1_C20-16
JR2 chr4	TE	1269210	1269377	JR2_DTX-incomp_VdTcM1b-e_C31-65
JR2 chr4	TE	1272039	1274053	JR2_RIX-incomp_VdLINE1_C14-225
JR2 chr4	TE	1284787	1284998	JR2_noCat_C46-1953
JR2 chr4	TE	1311806	1312341	JR2_noCat_C2-1486
JR2 chr4	TE	1312501	1312685	JR2_noCat_C2-1487
JR2 chr4	TE	1312979	1313060	JR2_noCat_C2-1488
JR2 chr4	TE	1313104	1313237	JR2_noCat_C2-1489
JR2 chr4	TE	1318097	1318275	JR2_noCat_C45-1792
JR2 chr4	TE	1336045	1337906	JR2_DTX-incomp_VdTcM1b-e_C31-66
JR2 chr4	TE	1339114	1341487	JR2_noCat_C26-1534
JR2 chr4	TE	1341462	1344791	JR2_noCat_C22-1510
JR2 chr4	TE	1346969	1347082	JR2_noCat_C45-1811
JR2 chr4	TE	1347083	1347291	JR2_noCat_C46-1954
JR2 chr4	TE	1347388	1348931	JR2_RIX-incomp_VdLINE1_C14-226
JR2 chr4	TE	1348950	1352261	JR2_RIX-incomp_VdLINE1_C14-227
JR2 chr4	TE	1354035	1359950	JR2_RLX-incomp_VdLTRE1_C10-1041
JR2 chr4	TE	1363334	1366672	JR2_noCat_C22-1512
JR2 chr4	TE	1366646	1369083	JR2_noCat_C26-1536
JR2 chr4	TE	1379446	1379662	JR2_noCat_C18-1449
JR2 chr4	TE	1380281	1384059	JR2_noCat_C18-1450
JR2 chr4	TE	1384057	1385498	JR2_noCat_C35-1601
JR2 chr4	TE	1388136	1389763	JR2_noCat_C33-1582
JR2 chr4	TE	1389823	1390496	JR2_noCat_C39-1629
JR2 chr4	TE	1391198	1393876	JR2_noCat_C19-1469
JR2 chr4	TE	1397908	1398557	JR2_noCat_C2-1493
JR2 chr4	TE	1398548	1398840	JR2_noCat_C2-1494
JR2 chr4	TE	1398853	1399775	JR2_noCat_C2-1495
JR2 chr4	TE	1402551	1402791	JR2_noCat_C2-1490
JR2 chr4	TE	1410726	1410802	JR2_RIX-incomp_VdLINE1_C14-216
JR2 chr4	TE	1410837	1411301	JR2_RIX-incomp_VdLINE1_C14-217
JR2 chr4	TE	1428386	1434945	JR2_noCat_C2-1496
JR2 chr4	TE	1437399	1439286	JR2_noCat_C2-1491
JR2 chr4	TE	1443032	1446044	JR2_noCat_C19-1474
JR2 chr4	TE	1446098	1446726	JR2_noCat_C19-1475
JR2 chr4	TE	1447423	1448106	JR2_noCat_C39-1632
JR2 chr4	TE	1448081	1449138	JR2_noCat_C33-1586
JR2 chr4	TE	1449571	1449694	JR2_noCat_C33-1587
JR2 chr4	TE	1452428	1453769	JR2_noCat_C35-1603
JR2 chr4	TE	1454410	1454754	JR2_noCat_C18-1454
JR2 chr4	TE	1455243	1457798	JR2_noCat_C18-1455
JR2 chr4	TE	1459198	1459466	JR2_noCat_C18-1456
JR2 chr4	TE	1459666	1460169	JR2_noCat_C18-1457
JR2 chr4	TE	1471224	1471410	JR2_noCat_C45-1812
JR2 chr4	TE	1471419	1473871	JR2_noCat_C26-1535
JR2 chr4	TE	1473845	1477182	JR2_noCat_C22-1511
JR2 chr4	TE	1479711	1479776	JR2_noCat_C51-2046
JR2 chr4	TE	1512586	1512782	JR2_noCat_C45-1813
JR2 chr4	TE	1720702	1720787	JR2_noCat_C45-1814
JR2 chr4	TE	1873221	1874414	JR2_RLX-incomp_VdLTRE9_C4-1172
JR2 chr4	TE	1874611	1874807	JR2_noCat_C1-1379
JR2 chr4	TE	2005655	2005752	JR2_noCat_C45-1815
JR2 chr4	TE	2293763	2293892	JR2_noCat_C51-2047
JR2 chr4	TE	2312004	2312126	JR2_noCat_C51-2048
JR2 chr4	TE	2319015	2321887	JR2_RLX-incomp-chim_VdLTRE8like_C9-665
JR2 chr4	TE	2321895	2325117	JR2_noCat_C1-1374
JR2 chr4	TE	2325106	2330021	JR2_RLX-incomp-chim_VdLTRE2-4_C5-479
JR2 chr4	TE	2330022	2330331	JR2_noCat_C1-1375
JR2 chr4	TE	2330934	2335514	JR2_noCat_C1-1376
JR2 chr4	TE	2335530	2336424	JR2_noCat_C1-1377
JR2 chr4	TE	2336261	2339883	JR2_RLX-incomp-chim_VdLTRE8like_C9-666
JR2 chr4	TE	2356986	2357197	JR2_noCat_C46-1955
JR2 chr4	TE	2377929	2378111	JR2_noCat_C46-1956
JR2 chr4	TE	2462850	2463049	JR2_noCat_C45-1793
JR2 chr4	TE	2485423	2485520	JR2_SSR_C49-1308
JR2 chr4	TE	2536311	2537214	JR2_RLX-incomp_C0-789
JR2 chr4	TE	2557819	2557933	JR2_noCat_C48-2018
JR2 chr4	TE	2884654	2885602	JR2_RLX-incomp_VdLTRE9_C4-1185
JR2 chr4	TE	2885603	2885786	JR2_RLX-incomp_VdLTRE9_C4-1173
JR2 chr4	TE	2885787	2904530	JR2_RLX-incomp_C0-783
JR2 chr4	TE	2887728	2890628	JR2_RLX-incomp-chim_VdLTRE8like_C9-667
JR2 chr4	TE	2890699	2891399	JR2_RLX-incomp-chim_VdLTRE12like_C13-387
JR2 chr4	TE	2891485	2897924	JR2_RLX-incomp-chim_VdLTRE2-4_C5-480
JR2 chr4	TE	2897925	2901506	JR2_RLX-incomp-chim_VdLTRE8like_C9-668
JR2 chr4	TE	2904531	2912101	JR2_RLX-incomp_VdLTRE9_C4-1174
JR2 chr4	TE	2912102	2922761	JR2_RLX-incomp_C0-784
JR2 chr4	TE	2913018	2920587	JR2_RLX-incomp_VdLTRE9_C4-1186
JR2 chr4	TE	2922762	2930332	JR2_RLX-incomp_VdLTRE9_C4-1175
JR2 chr4	TE	2930333	2930997	JR2_RLX-incomp_C0-785
JR2 chr4	TE	2930998	2938567	JR2_RLX-incomp_VdLTRE9_C4-1187
JR2 chr4	TE	2938568	2941284	JR2_RLX-incomp_VdLTRE9_C4-1176
JR2 chr4	TE	2941269	2948837	JR2_RLX-incomp_VdLTRE9_C4-1177
JR2 chr4	TE	2948838	2948885	JR2_RLX-incomp_VdLTRE9_C4-1178
JR2 chr4	TE	2948886	2953002	JR2_RLX-incomp_VdLTRE9_C4-1179
JR2 chr4	TE	2953003	2958563	JR2_RLX-incomp_VdLTRE9_C4-1188
JR2 chr4	TE	2958564	2961803	JR2_RLX-incomp_VdLTRE9_C4-1189
JR2 chr4	TE	2961806	2965224	JR2_RLX-incomp-chim_C7-317
JR2 chr4	TE	2965250	2966856	JR2_RLX-incomp_VdLTRE9_C4-1190
JR2 chr4	TE	2966857	2976777	JR2_RLX-incomp_C0-786
JR2 chr4	TE	2974287	2974755	JR2_RLX-incomp-chim_VdLTRE2-4_C5-481
JR2 chr4	TE	2976778	2986718	JR2_RLX-incomp_C0-790
JR2 chr4	TE	2986719	2987039	JR2_RLX-incomp_C0-787
JR2 chr4	TE	2987042	2993011	JR2_RLX-incomp_VdLTRE9_C4-1191
JR2 chr4	TE	2993012	2996969	JR2_RLX-incomp-chim_C7-307
JR2 chr4	TE	2993090	2994951	JR2_DTX-incomp_VdTcM1b-e_C31-60
JR2 chr4	TE	2997069	3001864	JR2_RLX-incomp-chim_C7-308
JR2 chr4	TE	3001865	3008673	JR2_RLX-incomp-chim_VdLTRE2-4_C5-491
JR2 chr4	TE	3008674	3010655	JR2_RLX-incomp-chim_C7-309
JR2 chr4	TE	3010656	3015887	JR2_RLX-incomp_VdLTRE9_C4-1180
JR2 chr4	TE	3015888	3017960	JR2_RLX-incomp_VdLTRE9_C4-1181
JR2 chr4	TE	3018047	3018093	JR2_RLX-incomp-chim_VdLTRE8like_C9-675
JR2 chr4	TE	3018094	3018252	JR2_RLX-incomp_VdLTRE9_C4-1182
JR2 chr4	TE	3018253	3019564	JR2_RLX-incomp_VdLTRE10like_C3-953
JR2 chr4	TE	3019564	3019711	JR2_RLX-incomp-chim_C7-310
JR2 chr4	TE	3019811	3028811	JR2_RLX-incomp-chim_C7-311
JR2 chr4	TE	3020439	3028009	JR2_RLX-incomp_VdLTRE9_C4-1183
JR2 chr4	TE	3028868	3032851	JR2_RLX-incomp-chim_C7-312
JR2 chr4	TE	3031983	3032702	JR2_RLX-incomp-chim_VdLTRE8like_C9-669
JR2 chr4	TE	3032852	3036212	JR2_RLX-incomp-chim_C7-313
JR2 chr4	TE	3036216	3037108	JR2_RLX-incomp_VdLTRE10like_C3-954
JR2 chr4	TE	3037109	3038495	JR2_RLX-incomp_VdLTRE9_C4-1192
JR2 chr4	TE	3038496	3045670	JR2_RLX-incomp_VdLTRE9_C4-1193
JR2 chr4	TE	3045671	3052253	JR2_RLX-incomp_VdLTRE9_C4-1194
JR2 chr4	TE	3052254	3052590	JR2_RLX-incomp_VdLTRE10like_C3-955
JR2 chr4	TE	3052591	3052623	JR2_noCat_C1-1380
JR2 chr4	TE	3052594	3052928	JR2_RLX-incomp_VdLTRE9_C4-1195
JR2 chr4	TE	3052929	3053153	JR2_RLX-incomp-chim_VdLTRE8like_C9-670
JR2 chr4	TE	3053154	3070431	JR2_RLX-incomp_C0-791
JR2 chr4	TE	3062352	3069920	JR2_RLX-incomp_VdLTRE9_C4-1184
JR2 chr4	TE	3070432	3070928	JR2_RLX-incomp-chim_VdLTRE8like_C9-671
JR2 chr4	TE	3070932	3071191	JR2_RLX-incomp_VdLTRE9_C4-1196
JR2 chr4	TE	3092718	3092790	JR2_SSR_C49-1309
JR2 chr4	TE	3264956	3265112	JR2_noCat_C45-1796
JR2 chr4	TE	3265096	3265277	JR2_noCat_C45-1797
JR2 chr4	TE	3303484	3303679	JR2_DXX-MITE_C37-84
JR2 chr4	TE	3337648	3337893	JR2_DXX-MITE_C43-169
JR2 chr4	TE	3339544	3339634	JR2_noCat_C45-1798
JR2 chr4	TE	3349258	3349928	JR2_RLX-incomp-chim_C7-318
JR2 chr4	TE	3350030	3350170	JR2_RLX-incomp-chim_C7-319
JR2 chr4	TE	3352703	3352819	JR2_noCat_C52-2105
JR2 chr4	TE	3353181	3355042	JR2_DTX-incomp_VdTcM1b-e_C31-61
JR2 chr4	TE	3362011	3362730	JR2_RLX-incomp-chim_VdLTRE8like_C9-672
JR2 chr4	TE	3362745	3362789	JR2_RLX-incomp-chim_VdLTRE8like_C9-676
JR2 chr4	TE	3366266	3367573	JR2_RLX-incomp-chim_VdLTRE8like_C9-673
JR2 chr4	TE	3367566	3367861	JR2_noCat_C1-1378
JR2 chr4	TE	3367869	3374356	JR2_RLX-incomp-chim_VdLTRE8like_C9-674
JR2 chr4	TE	3374384	3374789	JR2_RLX-incomp-chim_VdLTRE8like_C9-677
JR2 chr4	TE	3374854	3375008	JR2_RLX-incomp-chim_C7-320
JR2 chr4	TE	3378564	3378812	JR2_DXX-MITE_C43-170
JR2 chr4	TE	3382496	3382558	JR2_noCat_C51-2050
JR2 chr4	TE	3383031	3388903	JR2_RLX-incomp_VdLTRE1_C10-1042
JR2 chr4	TE	3388999	3389191	JR2_noCat_C45-1799
JR2 chr4	TE	3403195	3403385	JR2_noCat_C45-1800
JR2 chr4	TE	3404472	3404683	JR2_noCat_C45-1816
JR2 chr4	TE	3425873	3426054	JR2_noCat_C47-1982
JR2 chr4	TE	3455715	3455921	JR2_noCat_C45-1817
JR2 chr4	TE	3456176	3456326	JR2_noCat_C45-1801
JR2 chr4	TE	3459674	3460007	JR2_DXX-MITE_C41-111
JR2 chr4	TE	3461997	3462232	JR2_noCat_C44-1681
JR2 chr4	TE	3497202	3497363	JR2_noCat_C45-1818
JR2 chr4	TE	3532526	3539366	JR2_RLX-incomp-chim_VdLTRE2-4_C5-482
JR2 chr4	TE	3588331	3588458	JR2_noCat_C51-2051
JR2 chr4	TE	3602597	3602725	JR2_noCat_C51-2052
JR2 chr4	TE	3611290	3611497	JR2_noCat_C45-1819
JR2 chr4	TE	3630184	3630981	JR2_RLX-incomp_C0-788
JR2 chr4	TE	3654653	3654788	JR2_RLX-incomp-chim_C7-314
JR2 chr4	TE	3654789	3654911	JR2_noCat_C40-1651
JR2 chr4	TE	3655485	3662973	JR2_RLX-incomp_VdLTRE10like_C3-956
JR2 chr4	TE	3676765	3676989	JR2_DXX-MITE_C41-112
JR2 chr4	TE	3682766	3682920	JR2_noCat_C45-1820
JR2 chr4	TE	3689787	3689892	JR2_noCat_C47-1981
JR2 chr4	TE	3689918	3690100	JR2_noCat_C45-1802
JR2 chr4	TE	3690477	3690615	JR2_noCat_C46-1951
JR2 chr4	TE	3694972	3695171	JR2_noCat_C45-1803
JR2 chr4	TE	3701435	3702141	JR2_RLX-incomp-chim_VdLTRE8like_C9-678
JR2 chr4	TE	3718526	3718722	JR2_noCat_C46-1952
JR2 chr4	TE	3719213	3719279	JR2_noCat_C45-1804
JR2 chr4	TE	3720827	3720951	JR2_noCat_C51-2053
JR2 chr4	TE	3770618	3770798	JR2_noCat_C45-1805
JR2 chr4	TE	3770904	3771084	JR2_noCat_C45-1806
JR2 chr4	TE	3782583	3784444	JR2_DTX-incomp_VdTcM1b-e_C31-62
JR2 chr4	TE	3853598	3853667	JR2_noCat_C51-2059
JR2 chr4	TE	3867026	3867156	JR2_noCat_C51-2054
JR2 chr4	TE	3957674	3957897	JR2_noCat_C38-1617
JR2 chr4	TE	3982019	3982079	JR2_noCat_C51-2060
JR2 chr4	TE	3983158	3983401	JR2_noCat_C22-1513
JR2 chr4	TE	3983408	3983983	JR2_RLX-incomp_VdLTRE10like_C3-961
JR2 chr4	TE	3984069	3990862	JR2_RLX-incomp-chim_VdLTRE2-4_C5-483
JR2 chr4	TE	3991081	3997907	JR2_RLX-incomp-chim_VdLTRE2-4_C5-492
JR2 chr4	TE	3998985	3999051	JR2_noCat_C51-2061
JR2 chr4	TE	4037060	4037240	JR2_noCat_C45-1821
JR2 chr4	TE	4044769	4045061	JR2_noCat_C38-1615
JR2 chr4	TE	4045105	4045549	JR2_noCat_C38-1616
JR2 chr4	TE	4059232	4059354	JR2_noCat_C51-2055
JR2 chr4	TE	4059938	4060150	JR2_noCat_C45-1807
JR2 chr4	TE	4073047	4073164	JR2_noCat_C45-1822
JR2 chr4	TE	4077963	4078163	JR2_noCat_C45-1808
JR2 chr4	TE	4083285	4083432	JR2_RIX-comp_C16-194
JR2 chr4	TE	4083646	4086845	JR2_RLX-incomp_VdLTRE10like_C3-957
JR2 chr5	TE	212	281	JR2_RLX-incomp_VdLTRE10like_C3-976
JR2 chr5	TE	282	455	JR2_RLX-incomp-chim_VdLTRE8like_C9-683
JR2 chr5	TE	22170	22355	JR2_noCat_C45-1849
JR2 chr5	TE	22407	24268	JR2_DTX-incomp_VdTcM1b-e_C31-67
JR2 chr5	TE	30482	30631	JR2_RLX-incomp-chim_C7-338
JR2 chr5	TE	51584	51785	JR2_noCat_C45-1841
JR2 chr5	TE	51890	52040	JR2_RLX-incomp-chim_C7-325
JR2 chr5	TE	52143	56511	JR2_RLX-incomp-chim_C7-326
JR2 chr5	TE	54946	55414	JR2_RLX-incomp-chim_VdLTRE2-4_C5-512
JR2 chr5	TE	73321	73546	JR2_noCat_C44-1686
JR2 chr5	TE	135872	136185	JR2_DXX-MITE_C41-114
JR2 chr5	TE	241120	241907	JR2_DXX-MITE_C37-92
JR2 chr5	TE	293528	293736	JR2_noCat_C44-1683
JR2 chr5	TE	406651	406895	JR2_DXX-MITE_C43-171
JR2 chr5	TE	431084	431265	JR2_noCat_C45-1854
JR2 chr5	TE	457280	457522	JR2_noCat_C44-1684
JR2 chr5	TE	477926	478124	JR2_noCat_C45-1855
JR2 chr5	TE	478332	478439	JR2_noCat_C47-1987
JR2 chr5	TE	509203	509272	JR2_RLX-incomp-chim_VdLTRE2-4_C5-511
JR2 chr5	TE	521916	522391	JR2_RLX-incomp-chim_VdLTRE2-4_C5-520
JR2 chr5	TE	523064	523407	JR2_RLX-incomp_C0-795
JR2 chr5	TE	551162	551393	JR2_noCat_C44-1685
JR2 chr5	TE	560182	561160	JR2_RLX-incomp_C8-843
JR2 chr5	TE	560562	560737	JR2_noCat_C45-1842
JR2 chr5	TE	560806	560988	JR2_noCat_C45-1843
JR2 chr5	TE	561786	561866	JR2_noCat_C51-2067
JR2 chr5	TE	566024	569342	JR2_noCat_C22-1516
JR2 chr5	TE	569317	571752	JR2_noCat_C26-1539
JR2 chr5	TE	582100	582316	JR2_noCat_C18-1462
JR2 chr5	TE	582921	586699	JR2_noCat_C18-1463
JR2 chr5	TE	586697	588136	JR2_noCat_C35-1607
JR2 chr5	TE	590750	592376	JR2_noCat_C33-1588
JR2 chr5	TE	592370	593056	JR2_noCat_C39-1633
JR2 chr5	TE	593773	597068	JR2_noCat_C19-1476
JR2 chr5	TE	597104	597466	JR2_noCat_C19-1477
JR2 chr5	TE	603789	607776	JR2_noCat_C2-1497
JR2 chr5	TE	607803	612543	JR2_noCat_C2-1498
JR2 chr5	TE	616874	617085	JR2_noCat_C46-1963
JR2 chr5	TE	655034	655152	JR2_RLX-incomp-chim_VdLTRE2-4_C5-513
JR2 chr5	TE	660235	660447	JR2_noCat_C46-1961
JR2 chr5	TE	678879	679311	JR2_RLX-incomp-chim_VdLTRE2-4_C5-514
JR2 chr5	TE	688222	688360	JR2_noCat_C45-1844
JR2 chr5	TE	695340	695566	JR2_RLX-incomp_VdLTRE6_C12-1076
JR2 chr5	TE	701438	707354	JR2_RLX-incomp_VdLTRE1_C10-1048
JR2 chr5	TE	711486	711671	JR2_noCat_C45-1856
JR2 chr5	TE	718851	718958	JR2_RIX-incomp_VdLINE1_C14-232
JR2 chr5	TE	727108	727894	JR2_noCat_C18-1464
JR2 chr5	TE	729276	731827	JR2_noCat_C18-1465
JR2 chr5	TE	732316	732660	JR2_noCat_C18-1466
JR2 chr5	TE	733301	734646	JR2_noCat_C35-1608
JR2 chr5	TE	737380	737503	JR2_noCat_C33-1589
JR2 chr5	TE	737936	738974	JR2_noCat_C33-1590
JR2 chr5	TE	738968	739650	JR2_noCat_C39-1634
JR2 chr5	TE	740347	744025	JR2_noCat_C19-1478
JR2 chr5	TE	747769	749656	JR2_noCat_C2-1504
JR2 chr5	TE	752112	756966	JR2_noCat_C2-1499
JR2 chr5	TE	757238	758972	JR2_noCat_C2-1500
JR2 chr5	TE	768480	768944	JR2_RIX-incomp_VdLINE1_C14-239
JR2 chr5	TE	768979	769055	JR2_RIX-incomp_VdLINE1_C14-240
JR2 chr5	TE	776987	777233	JR2_noCat_C2-1505
JR2 chr5	TE	780008	780935	JR2_noCat_C2-1501
JR2 chr5	TE	780948	781297	JR2_noCat_C2-1502
JR2 chr5	TE	781282	781883	JR2_noCat_C2-1503
JR2 chr5	TE	793892	799378	JR2_RIX-incomp_VdLINE1_C14-233
JR2 chr5	TE	799416	799774	JR2_noCat_C19-1484
JR2 chr5	TE	799810	803105	JR2_noCat_C19-1485
JR2 chr5	TE	803813	804500	JR2_noCat_C39-1638
JR2 chr5	TE	804494	804764	JR2_noCat_C33-1599
JR2 chr5	TE	805315	805511	JR2_noCat_C33-1591
JR2 chr5	TE	805485	805718	JR2_noCat_C33-1592
JR2 chr5	TE	878537	878659	JR2_RIX-incomp_VdLINE1_C14-241
JR2 chr5	TE	914883	915685	JR2_RIX-incomp_VdLINE1_C14-242
JR2 chr5	TE	915701	916382	JR2_RLX-incomp_VdLTRE1_C10-1049
JR2 chr5	TE	931779	931991	JR2_RLX-incomp_VdLTRE1_C10-1050
JR2 chr5	TE	949382	949573	JR2_noCat_C33-1593
JR2 chr5	TE	949997	951050	JR2_noCat_C33-1594
JR2 chr5	TE	951025	951686	JR2_noCat_C39-1635
JR2 chr5	TE	952312	953474	JR2_noCat_C19-1479
JR2 chr5	TE	973430	973956	JR2_noCat_C2-1506
JR2 chr5	TE	973955	981971	JR2_noCat_C2-1507
JR2 chr5	TE	983975	986454	JR2_noCat_C18-1467
JR2 chr5	TE	986952	988394	JR2_noCat_C35-1609
JR2 chr5	TE	991019	991064	JR2_noCat_C33-1595
JR2 chr5	TE	991040	991080	JR2_noCat_C33-1596
JR2 chr5	TE	991082	992709	JR2_noCat_C33-1597
JR2 chr5	TE	992769	993443	JR2_noCat_C39-1636
JR2 chr5	TE	994096	997392	JR2_noCat_C19-1480
JR2 chr5	TE	997428	997790	JR2_noCat_C19-1481
JR2 chr5	TE	1007282	1007813	JR2_DTX-comp_VdMULE1_C20-18
JR2 chr5	TE	1023596	1023701	JR2_DTX-comp_VdMULE1_C20-19
JR2 chr5	TE	1026752	1027600	JR2_RIX-incomp_VdLINE1_C14-234
JR2 chr5	TE	1027602	1027759	JR2_RIX-incomp_VdLINE1_C14-228
JR2 chr5	TE	1028285	1029086	JR2_noCat_C19-1482
JR2 chr5	TE	1029188	1030593	JR2_noCat_C19-1483
JR2 chr5	TE	1031285	1031989	JR2_noCat_C39-1637
JR2 chr5	TE	1031961	1033542	JR2_noCat_C33-1598
JR2 chr5	TE	1043566	1044054	JR2_noCat_C18-1458
JR2 chr5	TE	1044254	1044522	JR2_noCat_C18-1459
JR2 chr5	TE	1045913	1048556	JR2_noCat_C18-1460
JR2 chr5	TE	1048990	1049377	JR2_noCat_C18-1461
JR2 chr5	TE	1049926	1051138	JR2_noCat_C35-1604
JR2 chr5	TE	1051127	1051169	JR2_noCat_C35-1605
JR2 chr5	TE	1051169	1051445	JR2_noCat_C35-1606
JR2 chr5	TE	1055006	1055192	JR2_noCat_C45-1845
JR2 chr5	TE	1055201	1057642	JR2_noCat_C26-1538
JR2 chr5	TE	1057616	1060526	JR2_noCat_C22-1515
JR2 chr5	TE	1061587	1061658	JR2_noCat_C51-2062
JR2 chr5	TE	1083468	1083623	JR2_noCat_C46-1957
JR2 chr5	TE	1147259	1153131	JR2_RLX-incomp_VdLTRE1_C10-1051
JR2 chr5	TE	1160126	1160245	JR2_noCat_C51-2063
JR2 chr5	TE	1171038	1172899	JR2_DTX-incomp_VdTcM1b-e_C31-70
JR2 chr5	TE	1181807	1181952	JR2_noCat_C47-1988
JR2 chr5	TE	1223041	1223172	JR2_DTX-comp_VdHAT1_C23-7
JR2 chr5	TE	1223361	1223787	JR2_RLX-incomp_C0-792
JR2 chr5	TE	1255736	1255820	JR2_RLX-incomp_VdLTRE10like_C3-963
JR2 chr5	TE	1255791	1256005	JR2_RLX-incomp_VdLTRE10like_C3-973
JR2 chr5	TE	1318562	1324434	JR2_RLX-incomp_VdLTRE1_C10-1044
JR2 chr5	TE	1414917	1415119	JR2_noCat_C45-1846
JR2 chr5	TE	1449273	1449326	JR2_noCat_C48-2020
JR2 chr5	TE	1450074	1450165	JR2_noCat_C47-1986
JR2 chr5	TE	1516723	1516865	JR2_noCat_C45-1830
JR2 chr5	TE	1516898	1517084	JR2_noCat_C47-1989
JR2 chr5	TE	1540390	1542992	JR2_noCat_C25-1528
JR2 chr5	TE	1544110	1546620	JR2_RLX-incomp_C8-844
JR2 chr5	TE	1546621	1553496	JR2_RLX-incomp-chim_VdLTRE2-4_C5-515
JR2 chr5	TE	1547753	1548275	JR2_RLX-incomp-chim_VdLTRE2-4_C5-494
JR2 chr5	TE	1553497	1553930	JR2_RLX-incomp-chim_VdLTRE2-4_C5-516
JR2 chr5	TE	1553931	1557761	JR2_RLX-incomp_C8-845
JR2 chr5	TE	1564009	1564245	JR2_noCat_C44-1682
JR2 chr5	TE	1574246	1581789	JR2_RLX-incomp_VdLTRE10like_C3-964
JR2 chr5	TE	1600761	1600857	JR2_SSR_C49-1310
JR2 chr5	TE	1621457	1621530	JR2_DXX-MITE_C41-113
JR2 chr5	TE	1646873	1647130	JR2_DXX-MITE_C42-140
JR2 chr5	TE	1648371	1648534	JR2_noCat_C45-1831
JR2 chr5	TE	1648908	1648975	JR2_noCat_C47-1990
JR2 chr5	TE	1651493	1651549	JR2_DXX-MITE_C37-87
JR2 chr5	TE	1707513	1707613	JR2_noCat_C45-1847
JR2 chr5	TE	1707625	1707954	JR2_RLX-incomp_VdLTRE10like_C3-974
JR2 chr5	TE	1707954	1708026	JR2_noCat_C45-1848
JR2 chr5	TE	1708376	1708562	JR2_noCat_C45-1832
JR2 chr5	TE	1867827	1868060	JR2_noCat_C40-1654
JR2 chr5	TE	1868394	1868611	JR2_RLX-incomp_C0-796
JR2 chr5	TE	1868739	1876322	JR2_RLX-incomp_VdLTRE9_C4-1207
JR2 chr5	TE	1876337	1876530	JR2_RLX-incomp_VdLTRE9_C4-1208
JR2 chr5	TE	1876526	1876643	JR2_RLX-incomp_VdLTRE10like_C3-965
JR2 chr5	TE	1876646	1880674	JR2_RLX-incomp-chim_C7-327
JR2 chr5	TE	1880675	1884016	JR2_RLX-incomp-chim_VdLTRE8like_C9-679
JR2 chr5	TE	1884022	1891595	JR2_RLX-incomp_VdLTRE9_C4-1209
JR2 chr5	TE	1891596	1893764	JR2_RLX-incomp-chim_C7-328
JR2 chr5	TE	1893867	1894021	JR2_RLX-incomp-chim_C7-329
JR2 chr5	TE	1894013	1906350	JR2_RLX-incomp_VdLTRE10like_C3-975
JR2 chr5	TE	1894687	1899201	JR2_RLX-incomp-chim_C7-330
JR2 chr5	TE	1899205	1905363	JR2_RLX-incomp_C0-797
JR2 chr5	TE	1906038	1906071	JR2_noCat_C1-1381
JR2 chr5	TE	1906351	1906571	JR2_noCat_C1-1382
JR2 chr5	TE	1907036	1907912	JR2_RLX-incomp_C0-798
JR2 chr5	TE	1907913	1915442	JR2_RLX-incomp_VdLTRE9_C4-1197
JR2 chr5	TE	1915443	1930233	JR2_RLX-incomp_C0-799
JR2 chr5	TE	1915677	1923247	JR2_RLX-incomp_VdLTRE9_C4-1198
JR2 chr5	TE	1923248	1928994	JR2_RLX-incomp_VdLTRE9_C4-1199
JR2 chr5	TE	1930243	1930296	JR2_RLX-incomp_C0-800
JR2 chr5	TE	1930289	1931206	JR2_RLX-incomp-chim_C7-331
JR2 chr5	TE	1931207	1949790	JR2_RLX-incomp_C0-801
JR2 chr5	TE	1932698	1936600	JR2_RLX-incomp_VdLTRE9_C4-1210
JR2 chr5	TE	1936601	1943779	JR2_RLX-incomp_VdLTRE9_C4-1211
JR2 chr5	TE	1943780	1947845	JR2_RLX-incomp_VdLTRE9_C4-1212
JR2 chr5	TE	1949791	1957362	JR2_RLX-incomp_VdLTRE9_C4-1213
JR2 chr5	TE	1957363	1972611	JR2_RLX-incomp_C0-802
JR2 chr5	TE	1957701	1970922	JR2_RLX-incomp_VdLTRE9_C4-1200
JR2 chr5	TE	1959626	1966554	JR2_RLX-incomp-chim_VdLTRE2-4_C5-495
JR2 chr5	TE	1966076	1966249	JR2_RLX-incomp-chim_VdLTRE12like_C13-389
JR2 chr5	TE	1970962	1972223	JR2_RLX-incomp_VdLTRE9_C4-1201
JR2 chr5	TE	1972612	1972808	JR2_RLX-incomp_VdLTRE9_C4-1202
JR2 chr5	TE	1972832	1975896	JR2_RLX-incomp_VdLTRE9_C4-1214
JR2 chr5	TE	1975897	1979233	JR2_RLX-incomp-chim_C7-332
JR2 chr5	TE	1979234	1986794	JR2_RLX-incomp_VdLTRE9_C4-1215
JR2 chr5	TE	1986795	1988346	JR2_RLX-incomp-chim_C7-333
JR2 chr5	TE	1988449	1988599	JR2_RLX-incomp-chim_C7-334
JR2 chr5	TE	1988600	1990432	JR2_RLX-incomp_VdLTRE9_C4-1216
JR2 chr5	TE	1990433	1997587	JR2_RLX-incomp_VdLTRE9_C4-1217
JR2 chr5	TE	1997588	2004499	JR2_RLX-incomp_C0-803
JR2 chr5	TE	2004500	2006902	JR2_RLX-incomp_VdLTRE9_C4-1218
JR2 chr5	TE	2006903	2007076	JR2_RLX-incomp-chim_VdLTRE12like_C13-390
JR2 chr5	TE	2007189	2013970	JR2_RLX-incomp-chim_VdLTRE2-4_C5-496
JR2 chr5	TE	2013993	2020659	JR2_RLX-incomp-chim_VdLTRE2-4_C5-497
JR2 chr5	TE	2020660	2026301	JR2_RLX-incomp_VdLTRE9_C4-1219
JR2 chr5	TE	2020823	2021291	JR2_RLX-incomp-chim_VdLTRE2-4_C5-498
JR2 chr5	TE	2026302	2029269	JR2_RLX-incomp_C0-804
JR2 chr5	TE	2029263	2029505	JR2_RLX-incomp_VdLTRE9_C4-1220
JR2 chr5	TE	2029506	2030280	JR2_RLX-incomp_VdLTRE9_C4-1203
JR2 chr5	TE	2030318	2037892	JR2_RLX-incomp_VdLTRE9_C4-1204
JR2 chr5	TE	2037893	2038057	JR2_RLX-incomp_VdLTRE9_C4-1205
JR2 chr5	TE	2038058	2038670	JR2_RLX-incomp_C0-793
JR2 chr5	TE	2038677	2038868	JR2_RLX-incomp_C0-794
JR2 chr5	TE	2038869	2039857	JR2_RLX-incomp-chim_C7-321
JR2 chr5	TE	2039860	2041823	JR2_RLX-incomp-chim_VdLTRE8like_C9-680
JR2 chr5	TE	2041825	2041920	JR2_RLX-incomp_VdLTRE9_C4-1206
JR2 chr5	TE	2041921	2043085	JR2_RLX-incomp_VdLTRE10like_C3-966
JR2 chr5	TE	2043086	2043399	JR2_RLX-incomp_VdLTRE9_C4-1221
JR2 chr5	TE	2123379	2123556	JR2_noCat_C47-1991
JR2 chr5	TE	2132270	2132464	JR2_noCat_C47-1992
JR2 chr5	TE	2136723	2145367	JR2_RLX-incomp-chim_VdLTRE8like_C9-692
JR2 chr5	TE	2137494	2137776	JR2_RLX-incomp_VdLTRE10like_C3-977
JR2 chr5	TE	2142675	2144531	JR2_DTX-incomp_VdTcM1a_C32-35
JR2 chr5	TE	2145681	2145914	JR2_noCat_C40-1655
JR2 chr5	TE	2148411	2152521	JR2_RLX-incomp-chim_C7-335
JR2 chr5	TE	2152522	2159901	JR2_RLX-incomp_VdLTRE10like_C3-978
JR2 chr5	TE	2172779	2179562	JR2_RLX-incomp-chim_VdLTRE2-4_C5-499
JR2 chr5	TE	2179566	2179657	JR2_noCat_C46-1958
JR2 chr5	TE	2184434	2184633	JR2_RLX-incomp_VdLTRE10like_C3-979
JR2 chr5	TE	2184634	2185411	JR2_RLX-incomp-chim_C7-336
JR2 chr5	TE	2185518	2185664	JR2_RLX-incomp-chim_C7-337
JR2 chr5	TE	2185971	2186078	JR2_RLX-incomp-chim_C7-322
JR2 chr5	TE	2186081	2186252	JR2_RLX-incomp-chim_VdLTRE12like_C13-391
JR2 chr5	TE	2186259	2193008	JR2_RLX-incomp-chim_VdLTRE2-4_C5-500
JR2 chr5	TE	2192536	2192707	JR2_RLX-incomp-chim_VdLTRE12like_C13-392
JR2 chr5	TE	2193504	2194417	JR2_RLX-incomp-chim_C7-323
JR2 chr5	TE	2194418	2195135	JR2_RLX-incomp-chim_VdLTRE8like_C9-693
JR2 chr5	TE	2195143	2202070	JR2_RLX-incomp-chim_VdLTRE2-4_C5-501
JR2 chr5	TE	2202076	2204005	JR2_RLX-incomp-chim_VdLTRE8like_C9-694
JR2 chr5	TE	2202133	2202415	JR2_RLX-incomp_VdLTRE10like_C3-980
JR2 chr5	TE	2204008	2207313	JR2_RLX-incomp-chim_C7-324
JR2 chr5	TE	2206055	2206769	JR2_RLX-incomp-chim_VdLTRE8like_C9-681
JR2 chr5	TE	2289393	2289645	JR2_DXX-MITE_C43-172
JR2 chr5	TE	2347684	2350360	JR2_noCat_C25-1529
JR2 chr5	TE	2351500	2360514	JR2_RLX-incomp_C8-846
JR2 chr5	TE	2351941	2359118	JR2_RLX-incomp-chim_VdLTRE12like_C13-393
JR2 chr5	TE	2355604	2356321	JR2_RLX-incomp-chim_VdLTRE8like_C9-682
JR2 chr5	TE	2359119	2359651	JR2_RLX-incomp-chim_VdLTRE2-4_C5-502
JR2 chr5	TE	2360598	2367380	JR2_RLX-incomp-chim_VdLTRE2-4_C5-503
JR2 chr5	TE	2367381	2367652	JR2_RLX-incomp_C8-847
JR2 chr5	TE	2367653	2368049	JR2_RLX-incomp-chim_VdLTRE2-4_C5-517
JR2 chr5	TE	2368050	2374977	JR2_RLX-incomp-chim_VdLTRE2-4_C5-518
JR2 chr5	TE	2375026	2381417	JR2_RLX-incomp-chim_VdLTRE2-4_C5-519
JR2 chr5	TE	2381418	2383328	JR2_RLX-incomp_C8-848
JR2 chr5	TE	2383851	2390674	JR2_RLX-incomp-chim_VdLTRE2-4_C5-504
JR2 chr5	TE	2571789	2572054	JR2_RLX-incomp_VdLTRE10like_C3-967
JR2 chr5	TE	2722623	2722778	JR2_noCat_C46-1959
JR2 chr5	TE	2789462	2789633	JR2_noCat_C48-2021
JR2 chr5	TE	2841298	2841358	JR2_noCat_C47-1993
JR2 chr5	TE	2843634	2843834	JR2_noCat_C45-1850
JR2 chr5	TE	2850349	2850539	JR2_noCat_C45-1833
JR2 chr5	TE	2884172	2884430	JR2_DXX-MITE_C42-141
JR2 chr5	TE	2902147	2902355	JR2_noCat_C45-1834
JR2 chr5	TE	2903493	2903711	JR2_RLX-incomp-chim_VdLTRE8like_C9-695
JR2 chr5	TE	2903814	2904077	JR2_RLX-incomp_VdLTRE10like_C3-981
JR2 chr5	TE	2904078	2904226	JR2_noCat_C40-1653
JR2 chr5	TE	3171451	3171578	JR2_noCat_C51-2064
JR2 chr5	TE	3260229	3260970	JR2_DXX-MITE_C37-88
JR2 chr5	TE	3279268	3279441	JR2_noCat_C47-1994
JR2 chr5	TE	3280031	3280300	JR2_noCat_C40-1656
JR2 chr5	TE	3282052	3282254	JR2_noCat_C45-1835
JR2 chr5	TE	3296782	3296911	JR2_noCat_C51-2068
JR2 chr5	TE	3299748	3299875	JR2_noCat_C51-2065
JR2 chr5	TE	3305564	3305695	JR2_noCat_C51-2069
JR2 chr5	TE	3324080	3324206	JR2_noCat_C51-2070
JR2 chr5	TE	3329780	3329907	JR2_noCat_C51-2071
JR2 chr5	TE	3330073	3330457	JR2_RLX-incomp_C8-849
JR2 chr5	TE	3348513	3348638	JR2_noCat_C51-2072
JR2 chr5	TE	3374748	3375028	JR2_RLX-incomp_VdLTRE10like_C3-982
JR2 chr5	TE	3395350	3395553	JR2_noCat_C40-1657
JR2 chr5	TE	3396073	3396229	JR2_DXX-MITE_C37-93
JR2 chr5	TE	3398476	3398664	JR2_noCat_C45-1851
JR2 chr5	TE	3401005	3401287	JR2_RLX-incomp_VdLTRE10like_C3-968
JR2 chr5	TE	3401306	3414675	JR2_RLX-incomp_VdLTRE10like_C3-983
JR2 chr5	TE	3401873	3402139	JR2_RLX-incomp_VdLTRE10like_C3-969
JR2 chr5	TE	3406103	3406393	JR2_noCat_C29-1572
JR2 chr5	TE	3406715	3407358	JR2_noCat_C29-1573
JR2 chr5	TE	3407413	3407549	JR2_noCat_C29-1574
JR2 chr5	TE	3407939	3408099	JR2_noCat_C29-1575
JR2 chr5	TE	3413839	3413988	JR2_RLX-incomp-chim_C7-339
JR2 chr5	TE	3414037	3414081	JR2_RLX-incomp-chim_VdLTRE8like_C9-684
JR2 chr5	TE	3414098	3414301	JR2_RLX-incomp_VdLTRE10like_C3-970
JR2 chr5	TE	3414676	3421242	JR2_RLX-incomp-chim_VdLTRE8like_C9-696
JR2 chr5	TE	3419067	3419784	JR2_RLX-incomp-chim_VdLTRE8like_C9-685
JR2 chr5	TE	3421244	3422205	JR2_RLX-incomp-chim_VdLTRE8like_C9-697
JR2 chr5	TE	3422285	3423647	JR2_RLX-incomp-chim_VdLTRE12like_C13-394
JR2 chr5	TE	3448149	3450010	JR2_DTX-incomp_VdTcM1b-e_C31-68
JR2 chr5	TE	3458322	3460231	JR2_RIX-incomp_VdLINE1_C14-235
JR2 chr5	TE	3461463	3466984	JR2_RIX-incomp_VdLINE1_C14-229
JR2 chr5	TE	3467120	3467986	JR2_RIX-incomp_VdLINE1_C14-230
JR2 chr5	TE	3469473	3469530	JR2_RLX-incomp_VdLTRE1_C10-1045
JR2 chr5	TE	3475342	3475503	JR2_RLX-incomp_VdLTRE1_C10-1052
JR2 chr5	TE	3477978	3478115	JR2_RLX-incomp_VdLTRE6_C12-1077
JR2 chr5	TE	3481473	3482160	JR2_DTX-incomp_VdTcM1b-e_C31-71
JR2 chr5	TE	3482359	3482584	JR2_DTX-incomp_VdTcM1a_C32-36
JR2 chr5	TE	3485705	3490868	JR2_RLX-incomp_VdLTRE1_C10-1046
JR2 chr5	TE	3497897	3503060	JR2_RLX-incomp_VdLTRE1_C10-1053
JR2 chr5	TE	3533123	3533408	JR2_DTX-incomp_VdTcM1a_C32-37
JR2 chr5	TE	3536822	3538595	JR2_DTX-incomp_VdTcM1b-e_C31-72
JR2 chr5	TE	3569326	3569461	JR2_RLX-incomp_VdLTRE6_C12-1078
JR2 chr5	TE	3569547	3576328	JR2_RLX-incomp-chim_VdLTRE2-4_C5-505
JR2 chr5	TE	3576329	3576422	JR2_RLX-incomp_VdLTRE6_C12-1079
JR2 chr5	TE	3576423	3582285	JR2_RLX-incomp_VdLTRE1_C10-1054
JR2 chr5	TE	3583075	3588235	JR2_RIX-incomp_VdLINE1_C14-236
JR2 chr5	TE	3605642	3606739	JR2_RIX-incomp_VdLINE1_C14-237
JR2 chr5	TE	3609868	3610254	JR2_DTX-comp_VdMULE1_C20-17
JR2 chr5	TE	3614252	3616097	JR2_DTX-comp_VdMULE3_C21-22
JR2 chr5	TE	3618297	3618546	JR2_RLX-incomp_VdLTRE1_C10-1055
JR2 chr5	TE	3620143	3621999	JR2_DTX-incomp_VdTcM1a_C32-38
JR2 chr5	TE	3624090	3629611	JR2_RIX-incomp_VdLINE1_C14-238
JR2 chr5	TE	3631325	3635282	JR2_RIX-incomp_VdLINE1_C14-231
JR2 chr5	TE	3643386	3644064	JR2_DTX-incomp_VdTcM1b-e_C31-69
JR2 chr5	TE	3644182	3650054	JR2_RLX-incomp_VdLTRE1_C10-1047
JR2 chr5	TE	3651744	3655355	JR2_DTX-comp_VdMULE1_C20-20
JR2 chr5	TE	3681052	3681218	JR2_noCat_C46-1962
JR2 chr5	TE	3688702	3689029	JR2_RLX-incomp-chim_VdLTRE2-4_C5-506
JR2 chr5	TE	3689755	3689965	JR2_noCat_C46-1960
JR2 chr5	TE	3692347	3692524	JR2_DTX-incomp_VdTcM1a_C32-39
JR2 chr5	TE	3695402	3697258	JR2_DTX-incomp_VdTcM1a_C32-40
JR2 chr5	TE	3697259	3699658	JR2_RLX-incomp-chim_VdLTRE12like_C13-395
JR2 chr5	TE	3699675	3706778	JR2_RLX-incomp-chim_VdLTRE2-4_C5-507
JR2 chr5	TE	3708472	3710507	JR2_RLX-incomp-chim_VdLTRE8like_C9-686
JR2 chr5	TE	3710508	3710828	JR2_RLX-incomp_VdLTRE10like_C3-971
JR2 chr5	TE	3710829	3711774	JR2_RLX-incomp-chim_VdLTRE8like_C9-687
JR2 chr5	TE	3711778	3713362	JR2_RLX-incomp_VdLTRE10like_C3-984
JR2 chr5	TE	3713363	3720191	JR2_RLX-incomp-chim_VdLTRE2-4_C5-508
JR2 chr5	TE	3720192	3726090	JR2_RLX-incomp_VdLTRE10like_C3-985
JR2 chr5	TE	3726091	3731638	JR2_RLX-incomp-chim_VdLTRE8like_C9-688
JR2 chr5	TE	3731645	3734359	JR2_RLX-incomp_VdLTRE10like_C3-972
JR2 chr5	TE	3734407	3734786	JR2_RLX-incomp-chim_VdLTRE8like_C9-689
JR2 chr5	TE	3734873	3740346	JR2_RLX-incomp-chim_VdLTRE2-4_C5-509
JR2 chr5	TE	3740795	3741031	JR2_RLX-incomp-chim_VdLTRE12like_C13-396
JR2 chr5	TE	3741195	3741480	JR2_RLX-incomp-chim_VdLTRE2-4_C5-510
JR2 chr5	TE	3741491	3741706	JR2_RLX-incomp-chim_VdLTRE8like_C9-690
JR2 chr5	TE	3741716	3741776	JR2_RLX-incomp_VdLTRE10like_C3-986
JR2 chr5	TE	3742142	3742381	JR2_noCat_C1-1383
JR2 chr5	TE	3742458	3742518	JR2_noCat_C51-2066
JR2 chr5	TE	3746292	3746559	JR2_DXX-MITE_C43-173
JR2 chr5	TE	3755033	3755247	JR2_noCat_C45-1852
JR2 chr5	TE	3774330	3774488	JR2_noCat_C47-1995
JR2 chr5	TE	3789206	3790028	JR2_DXX-MITE_C37-89
JR2 chr5	TE	3814812	3815011	JR2_noCat_C45-1836
JR2 chr5	TE	3815151	3815327	JR2_noCat_C45-1853
JR2 chr5	TE	3818883	3818940	JR2_DXX-MITE_C37-90
JR2 chr5	TE	3871255	3871510	JR2_DXX-MITE_C42-139
JR2 chr5	TE	3906666	3906835	JR2_noCat_C45-1837
JR2 chr5	TE	3930771	3930931	JR2_noCat_C45-1838
JR2 chr5	TE	3970242	3970397	JR2_noCat_C45-1839
JR2 chr5	TE	3987590	3987698	JR2_DTX-comp_VdHAT1_C23-6
JR2 chr5	TE	3989364	3989490	JR2_noCat_C45-1840
JR2 chr5	TE	4116520	4117258	JR2_DXX-MITE_C37-91
JR2 chr5	TE	4171366	4171691	JR2_RLX-incomp-chim_VdLTRE8like_C9-691
JR2 chr6	TE	53	643	JR2_noCat_C1-1394
JR2 chr6	TE	874	1306	JR2_RLX-incomp-chim_VdLTRE2-4_C5-527
JR2 chr6	TE	87602	87715	JR2_noCat_C45-1895
JR2 chr6	TE	144427	144473	JR2_noCat_C47-2000
JR2 chr6	TE	176156	176360	JR2_noCat_C45-1862
JR2 chr6	TE	176841	176984	JR2_noCat_C45-1882
JR2 chr6	TE	293225	293940	JR2_RLX-incomp-chim_VdLTRE8like_C9-706
JR2 chr6	TE	344418	349903	JR2_RIX-incomp_VdLINE1_C14-245
JR2 chr6	TE	353889	359784	JR2_RLX-incomp_VdLTRE1_C10-1058
JR2 chr6	TE	396804	396947	JR2_noCat_C50-2032
JR2 chr6	TE	411187	411321	JR2_RLX-incomp_C0-815
JR2 chr6	TE	413155	413261	JR2_noCat_C45-1893
JR2 chr6	TE	414619	414715	JR2_RLX-incomp_VdLTRE10like_C3-1004
JR2 chr6	TE	414960	415141	JR2_noCat_C45-1872
JR2 chr6	TE	415718	415833	JR2_noCat_C45-1894
JR2 chr6	TE	415839	415959	JR2_noCat_C45-1873
JR2 chr6	TE	420252	433135	JR2_RLX-incomp_VdLTRE10like_C3-997
JR2 chr6	TE	423290	429778	JR2_RLX-incomp-chim_VdLTRE8like_C9-711
JR2 chr6	TE	431142	432998	JR2_DTX-incomp_VdTcM1a_C32-44
JR2 chr6	TE	433136	440147	JR2_RLX-incomp-chim_VdLTRE2-4_C5-533
JR2 chr6	TE	440148	443023	JR2_RLX-incomp_VdLTRE10like_C3-998
JR2 chr6	TE	490992	491120	JR2_noCat_C52-2109
JR2 chr6	TE	532039	532193	JR2_RLX-incomp-chim_C7-350
JR2 chr6	TE	551277	552100	JR2_noCat_C25-1531
JR2 chr6	TE	552102	558939	JR2_RLX-incomp-chim_VdLTRE2-4_C5-525
JR2 chr6	TE	558940	560691	JR2_noCat_C25-1532
JR2 chr6	TE	561810	568150	JR2_RLX-incomp_C8-850
JR2 chr6	TE	587104	587284	JR2_noCat_C1-1395
JR2 chr6	TE	621653	622048	JR2_noCat_C38-1624
JR2 chr6	TE	622310	622442	JR2_noCat_C38-1625
JR2 chr6	TE	626441	626556	JR2_noCat_C47-2005
JR2 chr6	TE	636581	642102	JR2_RIX-incomp_VdLINE1_C14-246
JR2 chr6	TE	656850	656993	JR2_RLX-incomp_C0-816
JR2 chr6	TE	656998	657228	JR2_RLX-incomp_C0-811
JR2 chr6	TE	657304	657515	JR2_noCat_C45-1874
JR2 chr6	TE	680616	680857	JR2_noCat_C44-1690
JR2 chr6	TE	750883	751144	JR2_RLX-incomp_VdLTRE10like_C3-1005
JR2 chr6	TE	772955	773242	JR2_noCat_C2-1509
JR2 chr6	TE	850561	850779	JR2_DTX-comp_VdHAT1_C23-10
JR2 chr6	TE	854810	854940	JR2_noCat_C47-1999
JR2 chr6	TE	855396	855571	JR2_noCat_C45-1875
JR2 chr6	TE	855707	855772	JR2_noCat_C51-2083
JR2 chr6	TE	856534	856833	JR2_RLX-incomp-chim_VdLTRE2-4_C5-526
JR2 chr6	TE	862675	863402	JR2_RLX-incomp-chim_VdLTRE8like_C9-705
JR2 chr6	TE	863827	863894	JR2_noCat_C51-2084
JR2 chr6	TE	879238	879367	JR2_noCat_C51-2085
JR2 chr6	TE	907826	908024	JR2_noCat_C45-1876
JR2 chr6	TE	929505	929629	JR2_noCat_C51-2086
JR2 chr6	TE	1000227	1000306	JR2_RLX-incomp_VdLTRE1_C10-1056
JR2 chr6	TE	1002176	1002388	JR2_RLX-incomp_VdLTRE1_C10-1057
JR2 chr6	TE	1002628	1002708	JR2_RIX-incomp_VdLINE1_C14-243
JR2 chr6	TE	1002745	1002787	JR2_noCat_C51-2077
JR2 chr6	TE	1026122	1026317	JR2_DXX-MITE_C42-142
JR2 chr6	TE	1026829	1027014	JR2_DXX-MITE_C42-144
JR2 chr6	TE	1027015	1027332	JR2_DXX-MITE_C41-115
JR2 chr6	TE	1068616	1068878	JR2_DXX-MITE_C42-143
JR2 chr6	TE	1081130	1081329	JR2_noCat_C45-1857
JR2 chr6	TE	1088609	1088796	JR2_noCat_C45-1858
JR2 chr6	TE	1090096	1090371	JR2_noCat_C38-1620
JR2 chr6	TE	1090431	1090583	JR2_noCat_C38-1621
JR2 chr6	TE	1118853	1119674	JR2_DXX-MITE_C37-94
JR2 chr6	TE	1146195	1146379	JR2_noCat_C45-1859
JR2 chr6	TE	1147158	1147386	JR2_noCat_C44-1687
JR2 chr6	TE	1164313	1164412	JR2_DTX-comp_VdHAT1_C23-8
JR2 chr6	TE	1181992	1182159	JR2_noCat_C47-1996
JR2 chr6	TE	1184653	1184732	JR2_noCat_C51-2078
JR2 chr6	TE	1199341	1199383	JR2_noCat_C27-1559
JR2 chr6	TE	1209753	1209905	JR2_noCat_C45-1860
JR2 chr6	TE	1210063	1210182	JR2_noCat_C51-2073
JR2 chr6	TE	1224197	1224398	JR2_noCat_C46-1964
JR2 chr6	TE	1231585	1231792	JR2_noCat_C45-1861
JR2 chr6	TE	1256616	1257060	JR2_noCat_C38-1622
JR2 chr6	TE	1257107	1257401	JR2_noCat_C38-1623
JR2 chr6	TE	1258348	1259085	JR2_DXX-MITE_C37-95
JR2 chr6	TE	1265959	1266064	JR2_noCat_C45-1877
JR2 chr6	TE	1266087	1266297	JR2_noCat_C45-1878
JR2 chr6	TE	1308342	1308554	JR2_noCat_C45-1879
JR2 chr6	TE	1309414	1309601	JR2_noCat_C45-1880
JR2 chr6	TE	1468169	1468906	JR2_DXX-MITE_C37-96
JR2 chr6	TE	1504414	1504671	JR2_RLX-incomp_VdLTRE10like_C3-999
JR2 chr6	TE	1519821	1519963	JR2_noCat_C50-2033
JR2 chr6	TE	1521809	1521936	JR2_noCat_C51-2074
JR2 chr6	TE	1522321	1522457	JR2_noCat_C50-2034
JR2 chr6	TE	1572016	1572192	JR2_noCat_C45-1881
JR2 chr6	TE	1588522	1588765	JR2_noCat_C44-1688
JR2 chr6	TE	1754640	1754771	JR2_noCat_C51-2079
JR2 chr6	TE	1830436	1830501	JR2_noCat_C51-2080
JR2 chr6	TE	1832347	1832552	JR2_noCat_C45-1863
JR2 chr6	TE	1836307	1836552	JR2_noCat_C40-1658
JR2 chr6	TE	1886497	1886623	JR2_noCat_C51-2075
JR2 chr6	TE	1889323	1889448	JR2_noCat_C51-2081
JR2 chr6	TE	1890208	1890388	JR2_noCat_C47-1997
JR2 chr6	TE	1890988	1891175	JR2_noCat_C45-1883
JR2 chr6	TE	1892040	1892318	JR2_RLX-incomp_VdLTRE10like_C3-987
JR2 chr6	TE	1892327	1892444	JR2_RLX-incomp-chim_VdLTRE2-4_C5-528
JR2 chr6	TE	1893675	1893854	JR2_noCat_C47-2001
JR2 chr6	TE	1922843	1923025	JR2_noCat_C45-1864
JR2 chr6	TE	2082764	2082872	JR2_noCat_C52-2108
JR2 chr6	TE	2166906	2167316	JR2_RLX-incomp_VdLTRE9_C4-1222
JR2 chr6	TE	2167333	2169105	JR2_RLX-incomp_VdLTRE10like_C3-988
JR2 chr6	TE	2169106	2169372	JR2_RLX-incomp_VdLTRE9_C4-1234
JR2 chr6	TE	2169438	2169588	JR2_RLX-incomp-chim_C7-340
JR2 chr6	TE	2169590	2171358	JR2_RLX-incomp-chim_C7-342
JR2 chr6	TE	2171367	2172919	JR2_RLX-incomp_VdLTRE9_C4-1223
JR2 chr6	TE	2172921	2183626	JR2_RLX-incomp_VdLTRE9_C4-1235
JR2 chr6	TE	2174322	2181777	JR2_RLX-incomp_VdLTRE9_C4-1224
JR2 chr6	TE	2183627	2183823	JR2_RLX-incomp_VdLTRE9_C4-1236
JR2 chr6	TE	2183824	2184298	JR2_RLX-incomp_C0-805
JR2 chr6	TE	2184299	2189534	JR2_RLX-incomp_VdLTRE9_C4-1237
JR2 chr6	TE	2185068	2185278	JR2_RLX-incomp_VdLTRE9_C4-1238
JR2 chr6	TE	2189535	2189731	JR2_RLX-incomp_VdLTRE9_C4-1239
JR2 chr6	TE	2189769	2199630	JR2_RLX-incomp_C0-806
JR2 chr6	TE	2199631	2200480	JR2_RLX-incomp_VdLTRE9_C4-1225
JR2 chr6	TE	2200481	2203292	JR2_RLX-incomp-chim_C7-343
JR2 chr6	TE	2203330	2214021	JR2_RLX-incomp_C0-812
JR2 chr6	TE	2214018	2217906	JR2_RLX-incomp-chim_C7-344
JR2 chr6	TE	2214495	2216351	JR2_DTX-incomp_VdTcM1a_C32-42
JR2 chr6	TE	2218006	2218160	JR2_RLX-incomp-chim_C7-345
JR2 chr6	TE	2218155	2218936	JR2_RLX-incomp_VdLTRE9_C4-1226
JR2 chr6	TE	2218937	2221845	JR2_RLX-incomp_VdLTRE9_C4-1227
JR2 chr6	TE	2221846	2222547	JR2_RLX-incomp_VdLTRE9_C4-1228
JR2 chr6	TE	2222548	2230015	JR2_RLX-incomp_VdLTRE9_C4-1240
JR2 chr6	TE	2230016	2231801	JR2_RLX-incomp_VdLTRE9_C4-1241
JR2 chr6	TE	2231815	2239158	JR2_RLX-incomp_VdLTRE9_C4-1229
JR2 chr6	TE	2239159	2245877	JR2_RLX-incomp_VdLTRE9_C4-1230
JR2 chr6	TE	2245878	2254217	JR2_RLX-incomp_C0-807
JR2 chr6	TE	2254218	2261787	JR2_RLX-incomp_VdLTRE9_C4-1231
JR2 chr6	TE	2261791	2261855	JR2_RLX-incomp_C0-808
JR2 chr6	TE	2261856	2267446	JR2_RLX-incomp_VdLTRE9_C4-1242
JR2 chr6	TE	2267447	2271885	JR2_RLX-incomp_VdLTRE9_C4-1243
JR2 chr6	TE	2268889	2270750	JR2_DTX-incomp_VdTcM1b-e_C31-73
JR2 chr6	TE	2271886	2276534	JR2_RLX-incomp_VdLTRE9_C4-1244
JR2 chr6	TE	2276535	2282977	JR2_RLX-incomp_VdLTRE9_C4-1245
JR2 chr6	TE	2282978	2299714	JR2_RLX-incomp_C0-813
JR2 chr6	TE	2288439	2295220	JR2_RLX-incomp-chim_VdLTRE2-4_C5-529
JR2 chr6	TE	2299715	2300447	JR2_RLX-incomp_VdLTRE9_C4-1246
JR2 chr6	TE	2300448	2303575	JR2_RLX-incomp_VdLTRE9_C4-1247
JR2 chr6	TE	2303585	2303779	JR2_RLX-incomp_VdLTRE9_C4-1248
JR2 chr6	TE	2303780	2303892	JR2_RLX-incomp_VdLTRE9_C4-1249
JR2 chr6	TE	2303893	2305712	JR2_RLX-incomp_VdLTRE9_C4-1232
JR2 chr6	TE	2305713	2318282	JR2_RLX-incomp_C0-814
JR2 chr6	TE	2310108	2317678	JR2_RLX-incomp_VdLTRE9_C4-1233
JR2 chr6	TE	2318283	2323578	JR2_RLX-incomp_VdLTRE9_C4-1250
JR2 chr6	TE	2323579	2330754	JR2_RLX-incomp_VdLTRE9_C4-1251
JR2 chr6	TE	2330755	2332880	JR2_RLX-incomp_VdLTRE9_C4-1252
JR2 chr6	TE	2332883	2333389	JR2_RLX-incomp_VdLTRE10like_C3-989
JR2 chr6	TE	2333392	2333532	JR2_RLX-incomp_VdLTRE9_C4-1253
JR2 chr6	TE	2607250	2607453	JR2_RLX-incomp_VdLTRE10like_C3-990
JR2 chr6	TE	2607971	2608115	JR2_noCat_C45-1884
JR2 chr6	TE	2658426	2664298	JR2_RLX-incomp_VdLTRE1_C10-1059
JR2 chr6	TE	2729460	2729658	JR2_noCat_C45-1885
JR2 chr6	TE	2730656	2730858	JR2_noCat_C45-1865
JR2 chr6	TE	2730878	2731000	JR2_noCat_C45-1866
JR2 chr6	TE	2777405	2777683	JR2_DTX-comp_VdHAT1_C23-9
JR2 chr6	TE	2794715	2794798	JR2_noCat_C25-1530
JR2 chr6	TE	2794799	2795047	JR2_DXX-MITE_C43-174
JR2 chr6	TE	2795436	2795548	JR2_noCat_C52-2106
JR2 chr6	TE	2796059	2796184	JR2_noCat_C52-2107
JR2 chr6	TE	2810642	2817394	JR2_RLX-incomp-chim_C7-346
JR2 chr6	TE	2810963	2812819	JR2_DTX-incomp_VdTcM1a_C32-41
JR2 chr6	TE	2817497	2817652	JR2_RLX-incomp-chim_C7-347
JR2 chr6	TE	2832467	2832639	JR2_noCat_C47-2002
JR2 chr6	TE	2850711	2850950	JR2_noCat_C44-1689
JR2 chr6	TE	2944835	2944975	JR2_RLX-incomp_C0-809
JR2 chr6	TE	2945083	2945330	JR2_DXX-MITE_C43-175
JR2 chr6	TE	2980052	2980263	JR2_noCat_C45-1867
JR2 chr6	TE	3021704	3021906	JR2_noCat_C45-1886
JR2 chr6	TE	3022014	3022745	JR2_RLX-incomp_VdLTRE9_C4-1254
JR2 chr6	TE	3068179	3068739	JR2_DTX-comp_VdMULE1_C20-21
JR2 chr6	TE	3068858	3070132	JR2_RIX-incomp_VdLINE1_C14-247
JR2 chr6	TE	3070133	3076863	JR2_RLX-incomp-chim_VdLTRE2-4_C5-530
JR2 chr6	TE	3076956	3083737	JR2_RLX-incomp-chim_VdLTRE2-4_C5-521
JR2 chr6	TE	3083738	3083833	JR2_RLX-incomp-chim_VdLTRE2-4_C5-531
JR2 chr6	TE	3083834	3085265	JR2_RIX-incomp_VdLINE1_C14-248
JR2 chr6	TE	3090446	3090657	JR2_noCat_C46-1965
JR2 chr6	TE	3093603	3093970	JR2_RLX-incomp-chim_VdLTRE8like_C9-698
JR2 chr6	TE	3094510	3094717	JR2_noCat_C45-1887
JR2 chr6	TE	3110835	3112691	JR2_DTX-incomp_VdTcM1a_C32-43
JR2 chr6	TE	3114168	3114324	JR2_noCat_C47-2003
JR2 chr6	TE	3118749	3118874	JR2_noCat_C51-2082
JR2 chr6	TE	3123544	3123668	JR2_noCat_C51-2076
JR2 chr6	TE	3144167	3144374	JR2_noCat_C45-1888
JR2 chr6	TE	3159010	3159125	JR2_DXX-MITE_C43-176
JR2 chr6	TE	3163356	3163550	JR2_noCat_C45-1889
JR2 chr6	TE	3167081	3168547	JR2_RIX-incomp_VdLINE1_C14-249
JR2 chr6	TE	3170506	3170740	JR2_RIX-incomp_VdLINE1_C14-244
JR2 chr6	TE	3170839	3171556	JR2_RLX-incomp-chim_VdLTRE8like_C9-699
JR2 chr6	TE	3171557	3171709	JR2_RLX-incomp_VdLTRE10like_C3-1000
JR2 chr6	TE	3174940	3175117	JR2_noCat_C47-1998
JR2 chr6	TE	3177427	3178331	JR2_noCat_C2-1508
JR2 chr6	TE	3179307	3179710	JR2_noCat_C1-1384
JR2 chr6	TE	3179711	3179979	JR2_RLX-incomp_VdLTRE10like_C3-991
JR2 chr6	TE	3180146	3185672	JR2_RLX-incomp_VdLTRE6_C12-1080
JR2 chr6	TE	3185678	3185903	JR2_RLX-incomp_VdLTRE6_C12-1081
JR2 chr6	TE	3212527	3220009	JR2_RLX-incomp_VdLTRE10like_C3-992
JR2 chr6	TE	3220161	3220310	JR2_RLX-incomp-chim_C7-348
JR2 chr6	TE	3229448	3229593	JR2_RLX-incomp-chim_C7-349
JR2 chr6	TE	3259089	3259313	JR2_noCat_C38-1618
JR2 chr6	TE	3259497	3259626	JR2_noCat_C38-1619
JR2 chr6	TE	3272845	3273007	JR2_noCat_C45-1890
JR2 chr6	TE	3304459	3304634	JR2_noCat_C45-1868
JR2 chr6	TE	3370295	3370479	JR2_noCat_C47-2004
JR2 chr6	TE	3376154	3376233	JR2_noCat_C45-1869
JR2 chr6	TE	3379114	3379322	JR2_noCat_C45-1870
JR2 chr6	TE	3380691	3380868	JR2_noCat_C45-1871
JR2 chr6	TE	3380928	3381043	JR2_noCat_C45-1891
JR2 chr6	TE	3381073	3381149	JR2_noCat_C45-1892
JR2 chr6	TE	3383443	3383571	JR2_RLX-incomp-chim_C7-341
JR2 chr6	TE	3436882	3437067	JR2_noCat_C1-1393
JR2 chr6	TE	3437192	3438297	JR2_RLX-incomp-chim_VdLTRE8like_C9-700
JR2 chr6	TE	3437405	3438124	JR2_RLX-incomp-chim_VdLTRE8like_C9-707
JR2 chr6	TE	3438613	3439663	JR2_RLX-incomp-chim_VdLTRE8like_C9-701
JR2 chr6	TE	3439664	3445026	JR2_RLX-incomp-chim_VdLTRE8like_C9-702
JR2 chr6	TE	3445034	3451961	JR2_RLX-incomp-chim_VdLTRE2-4_C5-522
JR2 chr6	TE	3451962	3452406	JR2_RLX-incomp-chim_VdLTRE8like_C9-703
JR2 chr6	TE	3452417	3458091	JR2_RLX-incomp-chim_VdLTRE2-4_C5-523
JR2 chr6	TE	3457619	3457790	JR2_RLX-incomp-chim_VdLTRE12like_C13-397
JR2 chr6	TE	3458092	3458254	JR2_noCat_C1-1385
JR2 chr6	TE	3458253	3462834	JR2_RLX-incomp_VdLTRE10like_C3-1001
JR2 chr6	TE	3462835	3464012	JR2_RLX-incomp_VdLTRE10like_C3-1002
JR2 chr6	TE	3464013	3469696	JR2_RLX-incomp-chim_VdLTRE8like_C9-708
JR2 chr6	TE	3469697	3477194	JR2_RLX-incomp_VdLTRE10like_C3-993
JR2 chr6	TE	3477202	3477997	JR2_RLX-incomp-chim_VdLTRE8like_C9-709
JR2 chr6	TE	3477998	3479604	JR2_RLX-incomp_VdLTRE10like_C3-1003
JR2 chr6	TE	3479605	3480245	JR2_RLX-incomp_VdLTRE10like_C3-994
JR2 chr6	TE	3480250	3481514	JR2_noCat_C1-1386
JR2 chr6	TE	3481600	3488381	JR2_RLX-incomp-chim_VdLTRE2-4_C5-524
JR2 chr6	TE	3488382	3490630	JR2_noCat_C1-1387
JR2 chr6	TE	3490607	3491028	JR2_RLX-incomp_C0-810
JR2 chr6	TE	3491233	3492046	JR2_noCat_C1-1388
JR2 chr6	TE	3492066	3493927	JR2_DTX-incomp_VdTcM1b-e_C31-74
JR2 chr6	TE	3493949	3495350	JR2_noCat_C1-1389
JR2 chr6	TE	3495351	3502158	JR2_RLX-incomp-chim_VdLTRE2-4_C5-532
JR2 chr6	TE	3502244	3503182	JR2_noCat_C1-1390
JR2 chr6	TE	3503233	3504534	JR2_noCat_C1-1391
JR2 chr6	TE	3504574	3505280	JR2_noCat_C1-1392
JR2 chr6	TE	3505295	3507739	JR2_RLX-incomp_VdLTRE10like_C3-995
JR2 chr6	TE	3507750	3512315	JR2_RLX-incomp_VdLTRE10like_C3-996
JR2 chr6	TE	3512316	3518813	JR2_RLX-incomp-chim_VdLTRE8like_C9-704
JR2 chr6	TE	3518814	3519464	JR2_RLX-incomp-chim_VdLTRE8like_C9-710
JR2 chr7	TE	854	7635	JR2_RLX-incomp-chim_VdLTRE2-4_C5-540
JR2 chr7	TE	12273	12399	JR2_RLX-incomp-chim_C7-352
JR2 chr7	TE	48095	55006	JR2_RLX-incomp-chim_VdLTRE2-4_C5-539
JR2 chr7	TE	74543	74708	JR2_noCat_C45-1900
JR2 chr7	TE	223106	223313	JR2_noCat_C45-1902
JR2 chr7	TE	272984	273251	JR2_RLX-incomp_C0-823
JR2 chr7	TE	273244	273451	JR2_RLX-incomp_C0-824
JR2 chr7	TE	340430	340608	JR2_noCat_C47-2006
JR2 chr7	TE	359225	359389	JR2_noCat_C45-1905
JR2 chr7	TE	436801	437022	JR2_DXX-MITE_C43-182
JR2 chr7	TE	437095	437301	JR2_noCat_C44-1694
JR2 chr7	TE	441932	442062	JR2_noCat_C51-2087
JR2 chr7	TE	442135	442310	JR2_noCat_C45-1906
JR2 chr7	TE	451116	451313	JR2_noCat_C45-1899
JR2 chr7	TE	453856	453916	JR2_noCat_C51-2088
JR2 chr7	TE	480572	480748	JR2_noCat_C48-2023
JR2 chr7	TE	596441	596808	JR2_DXX-MITE_C43-177
JR2 chr7	TE	671483	671614	JR2_noCat_C51-2089
JR2 chr7	TE	779064	779254	JR2_noCat_C45-1907
JR2 chr7	TE	794694	794914	JR2_noCat_C45-1908
JR2 chr7	TE	796543	796675	JR2_DTX-comp_VdHAT1_C23-11
JR2 chr7	TE	816298	816456	JR2_DXX-MITE_C37-98
JR2 chr7	TE	816659	816839	JR2_DXX-MITE_C37-99
JR2 chr7	TE	853368	853495	JR2_noCat_C52-2112
JR2 chr7	TE	853511	854087	JR2_RLX-incomp_C8-851
JR2 chr7	TE	854102	854229	JR2_noCat_C52-2110
JR2 chr7	TE	937777	937974	JR2_noCat_C45-1909
JR2 chr7	TE	1201684	1201793	JR2_noCat_C51-2090
JR2 chr7	TE	1418960	1419150	JR2_noCat_C45-1896
JR2 chr7	TE	1464814	1465003	JR2_noCat_C45-1901
JR2 chr7	TE	1548714	1548927	JR2_noCat_C44-1691
JR2 chr7	TE	1619288	1619921	JR2_RLX-incomp_C0-817
JR2 chr7	TE	1816759	1817014	JR2_DXX-MITE_C42-145
JR2 chr7	TE	1902324	1902571	JR2_noCat_C44-1695
JR2 chr7	TE	1902655	1902706	JR2_SSR_C49-1311
JR2 chr7	TE	1944455	1945129	JR2_RLX-incomp-chim_VdLTRE2-4_C5-535
JR2 chr7	TE	1944743	1944928	JR2_RLX-incomp-chim_VdLTRE12like_C13-400
JR2 chr7	TE	1945130	1945749	JR2_RLX-incomp-chim_VdLTRE8like_C9-724
JR2 chr7	TE	1945827	1955669	JR2_RLX-incomp_C0-818
JR2 chr7	TE	1955690	1961004	JR2_RLX-incomp-chim_VdLTRE2-4_C5-536
JR2 chr7	TE	1961005	1968569	JR2_RLX-incomp_VdLTRE9_C4-1261
JR2 chr7	TE	1968570	1975941	JR2_RLX-incomp_VdLTRE9_C4-1262
JR2 chr7	TE	1975942	1980919	JR2_RLX-incomp_VdLTRE9_C4-1255
JR2 chr7	TE	1980920	1982593	JR2_RLX-incomp-chim_C7-351
JR2 chr7	TE	1982594	1983696	JR2_RLX-incomp_C0-821
JR2 chr7	TE	1983697	1984983	JR2_RLX-incomp_VdLTRE9_C4-1263
JR2 chr7	TE	1984987	1988959	JR2_RLX-incomp-chim_C7-353
JR2 chr7	TE	1989062	1989208	JR2_RLX-incomp-chim_C7-354
JR2 chr7	TE	1989208	1990518	JR2_RLX-incomp_VdLTRE9_C4-1264
JR2 chr7	TE	1990543	1991261	JR2_RLX-incomp-chim_VdLTRE8like_C9-712
JR2 chr7	TE	1991262	1991868	JR2_noCat_C1-1396
JR2 chr7	TE	1991869	2001848	JR2_RLX-incomp_C0-822
JR2 chr7	TE	1992732	1992928	JR2_RLX-incomp_VdLTRE9_C4-1256
JR2 chr7	TE	2001849	2002167	JR2_RLX-incomp_VdLTRE9_C4-1257
JR2 chr7	TE	2002233	2002502	JR2_RLX-incomp_VdLTRE10like_C3-1006
JR2 chr7	TE	2006168	2006294	JR2_RLX-incomp_VdLTRE9_C4-1258
JR2 chr7	TE	2006295	2008166	JR2_RLX-incomp_VdLTRE9_C4-1265
JR2 chr7	TE	2008167	2009648	JR2_RLX-incomp_VdLTRE9_C4-1259
JR2 chr7	TE	2009649	2012560	JR2_RLX-incomp_VdLTRE9_C4-1260
JR2 chr7	TE	2010093	2010811	JR2_RLX-incomp-chim_VdLTRE8like_C9-713
JR2 chr7	TE	2012564	2020134	JR2_RLX-incomp_VdLTRE9_C4-1266
JR2 chr7	TE	2020135	2021488	JR2_RLX-incomp-chim_VdLTRE8like_C9-714
JR2 chr7	TE	2021489	2026782	JR2_RLX-incomp_VdLTRE9_C4-1267
JR2 chr7	TE	2026783	2029321	JR2_RLX-incomp-chim_VdLTRE8like_C9-715
JR2 chr7	TE	2029329	2030853	JR2_RLX-incomp_VdLTRE9_C4-1268
JR2 chr7	TE	2030854	2038178	JR2_RLX-incomp_VdLTRE10like_C3-1007
JR2 chr7	TE	2031198	2037708	JR2_RLX-incomp-chim_VdLTRE8like_C9-725
JR2 chr7	TE	2100186	2100301	JR2_DXX-MITE_C43-178
JR2 chr7	TE	2100309	2100697	JR2_DXX-MITE_C41-116
JR2 chr7	TE	2100702	2100793	JR2_DXX-MITE_C43-179
JR2 chr7	TE	2100794	2101013	JR2_DXX-MITE_C43-180
JR2 chr7	TE	2201108	2201355	JR2_noCat_C44-1692
JR2 chr7	TE	2204904	2205143	JR2_DXX-MITE_C43-181
JR2 chr7	TE	2315779	2316060	JR2_RLX-incomp_C0-819
JR2 chr7	TE	2385221	2385463	JR2_noCat_C44-1693
JR2 chr7	TE	2405354	2405475	JR2_noCat_C52-2111
JR2 chr7	TE	2547350	2547472	JR2_noCat_C51-2091
JR2 chr7	TE	2547867	2547993	JR2_noCat_C51-2092
JR2 chr7	TE	2745701	2745904	JR2_DXX-MITE_C41-119
JR2 chr7	TE	2812140	2817661	JR2_RIX-incomp_VdLINE1_C14-250
JR2 chr7	TE	2843812	2843950	JR2_noCat_C40-1659
JR2 chr7	TE	3041150	3041315	JR2_noCat_C46-1966
JR2 chr7	TE	3042382	3042580	JR2_noCat_C45-1903
JR2 chr7	TE	3054130	3054235	JR2_DXX-MITE_C41-117
JR2 chr7	TE	3054880	3060684	JR2_RLX-incomp-chim_VdLTRE8like_C9-716
JR2 chr7	TE	3060691	3062058	JR2_RLX-incomp-chim_VdLTRE8like_C9-717
JR2 chr7	TE	3062080	3062363	JR2_noCat_C1-1402
JR2 chr7	TE	3062931	3063332	JR2_RLX-incomp-chim_VdLTRE2-4_C5-534
JR2 chr7	TE	3065082	3065551	JR2_RLX-incomp-chim_VdLTRE2-4_C5-537
JR2 chr7	TE	3065569	3065727	JR2_noCat_C45-1897
JR2 chr7	TE	3065802	3066236	JR2_RLX-incomp-chim_VdLTRE8like_C9-718
JR2 chr7	TE	3066242	3069751	JR2_noCat_C1-1397
JR2 chr7	TE	3069762	3070149	JR2_RLX-incomp_C0-820
JR2 chr7	TE	3070354	3071218	JR2_noCat_C1-1398
JR2 chr7	TE	3071240	3078021	JR2_RLX-incomp-chim_VdLTRE2-4_C5-538
JR2 chr7	TE	3078107	3080439	JR2_noCat_C1-1399
JR2 chr7	TE	3080490	3081791	JR2_noCat_C1-1400
JR2 chr7	TE	3081831	3082537	JR2_noCat_C1-1401
JR2 chr7	TE	3082554	3082658	JR2_RLX-incomp_VdLTRE10like_C3-1008
JR2 chr7	TE	3082659	3083603	JR2_RLX-incomp-chim_VdLTRE8like_C9-719
JR2 chr7	TE	3083605	3086008	JR2_RLX-incomp-chim_VdLTRE8like_C9-726
JR2 chr7	TE	3086006	3095476	JR2_RLX-incomp-chim_VdLTRE8like_C9-727
JR2 chr7	TE	3086212	3093722	JR2_RLX-incomp_VdLTRE10like_C3-1009
JR2 chr7	TE	3095577	3099051	JR2_RLX-incomp-chim_VdLTRE8like_C9-728
JR2 chr7	TE	3099052	3099572	JR2_RLX-incomp-chim_VdLTRE12like_C13-398
JR2 chr7	TE	3099573	3100280	JR2_noCat_C1-1403
JR2 chr7	TE	3100337	3101635	JR2_noCat_C1-1404
JR2 chr7	TE	3101686	3101813	JR2_noCat_C1-1405
JR2 chr7	TE	3101814	3108321	JR2_RLX-incomp-chim_VdLTRE8like_C9-720
JR2 chr7	TE	3108322	3111415	JR2_noCat_C1-1406
JR2 chr7	TE	3112018	3115525	JR2_noCat_C1-1407
JR2 chr7	TE	3115521	3116028	JR2_RLX-incomp-chim_VdLTRE12like_C13-399
JR2 chr7	TE	3116030	3116745	JR2_RLX-incomp-chim_VdLTRE8like_C9-721
JR2 chr7	TE	3117077	3117253	JR2_noCat_C48-2022
JR2 chr7	TE	3117250	3117358	JR2_DXX-MITE_C41-118
JR2 chr7	TE	3160862	3161117	JR2_DXX-MITE_C42-146
JR2 chr7	TE	3197202	3198051	JR2_DXX-MITE_C37-97
JR2 chr7	TE	3211382	3212421	JR2_RLX-incomp-chim_VdLTRE8like_C9-722
JR2 chr7	TE	3212427	3212707	JR2_RLX-incomp-chim_VdLTRE8like_C9-723
JR2 chr7	TE	3213043	3213235	JR2_noCat_C45-1898
JR2 chr7	TE	3244470	3244557	JR2_noCat_C45-1904
JR2 chr8	TE	78	505	JR2_RLX-incomp_VdLTRE9_C4-1296
JR2 chr8	TE	1236	1320	JR2_noCat_C45-1910
JR2 chr8	TE	27028	27234	JR2_noCat_C45-1911
JR2 chr8	TE	31618	31858	JR2_DXX-MITE_C43-188
JR2 chr8	TE	32030	32235	JR2_noCat_C45-1918
JR2 chr8	TE	100511	107339	JR2_RLX-incomp-chim_VdLTRE2-4_C5-547
JR2 chr8	TE	180120	180260	JR2_noCat_C48-2025
JR2 chr8	TE	180303	180552	JR2_DXX-MITE_C43-184
JR2 chr8	TE	246237	252109	JR2_RLX-incomp_VdLTRE1_C10-1061
JR2 chr8	TE	274893	275210	JR2_noCat_C38-1626
JR2 chr8	TE	332367	332639	JR2_RLX-incomp_VdLTRE10like_C3-1016
JR2 chr8	TE	332841	333104	JR2_RLX-incomp-chim_C7-358
JR2 chr8	TE	357217	357271	JR2_RLX-incomp-chim_C7-367
JR2 chr8	TE	365137	365318	JR2_noCat_C45-1920
JR2 chr8	TE	403333	403409	JR2_noCat_C45-1921
JR2 chr8	TE	422039	423895	JR2_DTX-incomp_VdTcM1a_C32-48
JR2 chr8	TE	470207	470413	JR2_noCat_C45-1933
JR2 chr8	TE	478321	478533	JR2_noCat_C45-1922
JR2 chr8	TE	514892	515047	JR2_RLX-incomp-chim_C7-359
JR2 chr8	TE	515163	515923	JR2_RLX-incomp-chim_C7-360
JR2 chr8	TE	515418	515504	JR2_RLX-incomp-chim_C7-361
JR2 chr8	TE	515924	516079	JR2_RLX-incomp-chim_C7-362
JR2 chr8	TE	520856	521033	JR2_noCat_C47-2007
JR2 chr8	TE	523882	524081	JR2_noCat_C45-1934
JR2 chr8	TE	555484	555560	JR2_RLX-incomp_C0-827
JR2 chr8	TE	586549	586808	JR2_RLX-incomp_VdLTRE10like_C3-1023
JR2 chr8	TE	639303	639502	JR2_noCat_C45-1923
JR2 chr8	TE	640789	640913	JR2_noCat_C51-2093
JR2 chr8	TE	641828	642062	JR2_DXX-MITE_C43-189
JR2 chr8	TE	642079	642163	JR2_noCat_C47-2011
JR2 chr8	TE	663862	664044	JR2_noCat_C45-1924
JR2 chr8	TE	697959	698090	JR2_DTX-comp_VdHAT1_C23-12
JR2 chr8	TE	724913	725176	JR2_RLX-incomp_VdLTRE10like_C3-1017
JR2 chr8	TE	725550	726320	JR2_noCat_C1-1430
JR2 chr8	TE	726374	729000	JR2_noCat_C1-1431
JR2 chr8	TE	729001	729505	JR2_RLX-incomp-chim_VdLTRE2-4_C5-555
JR2 chr8	TE	729711	735709	JR2_RLX-incomp-chim_VdLTRE2-4_C5-556
JR2 chr8	TE	735874	737281	JR2_noCat_C1-1432
JR2 chr8	TE	737282	739143	JR2_DTX-incomp_VdTcM1b-e_C31-75
JR2 chr8	TE	739144	739681	JR2_noCat_C1-1433
JR2 chr8	TE	740284	740778	JR2_noCat_C1-1434
JR2 chr8	TE	740786	747567	JR2_RLX-incomp-chim_VdLTRE2-4_C5-557
JR2 chr8	TE	747653	754137	JR2_RLX-incomp-chim_VdLTRE8like_C9-742
JR2 chr8	TE	754139	754838	JR2_noCat_C1-1435
JR2 chr8	TE	754838	756178	JR2_noCat_C1-1436
JR2 chr8	TE	756193	756895	JR2_noCat_C1-1437
JR2 chr8	TE	756935	758224	JR2_noCat_C1-1438
JR2 chr8	TE	758287	761500	JR2_noCat_C1-1439
JR2 chr8	TE	762103	763287	JR2_noCat_C1-1440
JR2 chr8	TE	763287	764457	JR2_noCat_C1-1441
JR2 chr8	TE	764460	766316	JR2_DTX-incomp_VdTcM1a_C32-49
JR2 chr8	TE	766318	767473	JR2_noCat_C1-1442
JR2 chr8	TE	767476	768155	JR2_noCat_C1-1443
JR2 chr8	TE	768165	768481	JR2_noCat_C1-1444
JR2 chr8	TE	768479	768616	JR2_DXX-MITE_C43-190
JR2 chr8	TE	770790	771087	JR2_RLX-incomp-chim_VdLTRE2-4_C5-558
JR2 chr8	TE	779898	784943	JR2_RLX-incomp_VdLTRE10like_C3-1018
JR2 chr8	TE	784951	798927	JR2_RLX-incomp_VdLTRE10like_C3-1024
JR2 chr8	TE	791951	798425	JR2_RLX-incomp-chim_VdLTRE8like_C9-743
JR2 chr8	TE	798620	798919	JR2_noCat_C1-1415
JR2 chr8	TE	798928	801781	JR2_RLX-incomp_VdLTRE10like_C3-1019
JR2 chr8	TE	800099	800567	JR2_RLX-incomp-chim_VdLTRE2-4_C5-546
JR2 chr8	TE	801812	801947	JR2_noCat_C45-1935
JR2 chr8	TE	823667	823854	JR2_DXX-MITE_C43-191
JR2 chr8	TE	840159	840297	JR2_noCat_C48-2024
JR2 chr8	TE	870210	876082	JR2_RLX-incomp_VdLTRE1_C10-1064
JR2 chr8	TE	919093	919295	JR2_RLX-incomp_C0-833
JR2 chr8	TE	936490	936689	JR2_noCat_C45-1936
JR2 chr8	TE	985415	985539	JR2_noCat_C52-2113
JR2 chr8	TE	1006182	1006393	JR2_noCat_C46-1967
JR2 chr8	TE	1008787	1009033	JR2_RLX-incomp-chim_VdLTRE8like_C9-744
JR2 chr8	TE	1009034	1018887	JR2_RLX-incomp_C0-828
JR2 chr8	TE	1018888	1027015	JR2_RLX-incomp-chim_VdLTRE8like_C9-745
JR2 chr8	TE	1023522	1025378	JR2_DTX-incomp_VdTcM1a_C32-46
JR2 chr8	TE	1027020	1033847	JR2_RLX-incomp-chim_VdLTRE2-4_C5-548
JR2 chr8	TE	1041767	1043531	JR2_DTX-comp_VdHAT1_C23-13
JR2 chr8	TE	1046257	1056391	JR2_RLX-incomp-chim_VdLTRE8like_C9-729
JR2 chr8	TE	1048186	1054626	JR2_RLX-incomp-chim_VdLTRE8like_C9-746
JR2 chr8	TE	1056492	1066156	JR2_RLX-incomp-chim_VdLTRE8like_C9-730
JR2 chr8	TE	1057134	1064061	JR2_RLX-incomp-chim_VdLTRE2-4_C5-541
JR2 chr8	TE	1066251	1066573	JR2_RLX-incomp-chim_VdLTRE8like_C9-747
JR2 chr8	TE	1066574	1066896	JR2_noCat_C1-1416
JR2 chr8	TE	1066900	1067732	JR2_RLX-incomp_VdLTRE10like_C3-1010
JR2 chr8	TE	1067747	1068127	JR2_RLX-incomp-chim_VdLTRE8like_C9-748
JR2 chr8	TE	1072779	1072971	JR2_noCat_C45-1925
JR2 chr8	TE	1073690	1074382	JR2_noCat_C1-1417
JR2 chr8	TE	1074402	1075118	JR2_RLX-incomp-chim_VdLTRE8like_C9-731
JR2 chr8	TE	1075119	1078420	JR2_RLX-incomp_VdLTRE10like_C3-1011
JR2 chr8	TE	1078478	1085989	JR2_RLX-incomp-chim_VdLTRE8like_C9-749
JR2 chr8	TE	1079203	1079250	JR2_RLX-incomp-chim_VdLTRE2-4_C5-549
JR2 chr8	TE	1086855	1087554	JR2_noCat_C1-1418
JR2 chr8	TE	1087594	1088882	JR2_noCat_C1-1419
JR2 chr8	TE	1088883	1095332	JR2_RLX-incomp-chim_VdLTRE8like_C9-750
JR2 chr8	TE	1095404	1095985	JR2_noCat_C1-1420
JR2 chr8	TE	1096063	1096985	JR2_noCat_C1-1421
JR2 chr8	TE	1097292	1097610	JR2_noCat_C1-1422
JR2 chr8	TE	1097611	1101884	JR2_RLX-incomp-chim_VdLTRE8like_C9-732
JR2 chr8	TE	1101885	1108730	JR2_RLX-incomp-chim_VdLTRE2-4_C5-550
JR2 chr8	TE	1108731	1109780	JR2_RLX-incomp-chim_VdLTRE8like_C9-733
JR2 chr8	TE	1109781	1110574	JR2_RLX-incomp-chim_VdLTRE8like_C9-751
JR2 chr8	TE	1110579	1112485	JR2_noCat_C1-1408
JR2 chr8	TE	1112505	1113207	JR2_noCat_C1-1423
JR2 chr8	TE	1113247	1114548	JR2_noCat_C1-1424
JR2 chr8	TE	1114599	1115195	JR2_noCat_C1-1425
JR2 chr8	TE	1115250	1117342	JR2_noCat_C1-1426
JR2 chr8	TE	1117345	1119201	JR2_DTX-incomp_VdTcM1a_C32-45
JR2 chr8	TE	1119202	1119675	JR2_noCat_C1-1427
JR2 chr8	TE	1119666	1120284	JR2_RLX-incomp_C0-829
JR2 chr8	TE	1120278	1123778	JR2_noCat_C1-1428
JR2 chr8	TE	1123787	1124207	JR2_noCat_C1-1409
JR2 chr8	TE	1124207	1125390	JR2_noCat_C1-1410
JR2 chr8	TE	1125994	1129207	JR2_noCat_C1-1411
JR2 chr8	TE	1129270	1130559	JR2_noCat_C1-1412
JR2 chr8	TE	1130599	1131305	JR2_noCat_C1-1413
JR2 chr8	TE	1131321	1137346	JR2_RLX-incomp-chim_VdLTRE8like_C9-752
JR2 chr8	TE	1137347	1137475	JR2_RLX-incomp-chim_VdLTRE8like_C9-734
JR2 chr8	TE	1137476	1139908	JR2_RLX-incomp-chim_VdLTRE8like_C9-753
JR2 chr8	TE	1139082	1139789	JR2_RLX-incomp-chim_VdLTRE8like_C9-735
JR2 chr8	TE	1139989	1140151	JR2_DXX-MITE_C42-147
JR2 chr8	TE	1166982	1167238	JR2_DXX-MITE_C42-148
[truncated: 3,011 more rows]

## Sheet: Fig2a synteny
Ref chr	Ref start	Ref end	Query chr	Query start	Query end	Identity (%)
JR2 chr6	2239162	2250745	VdLs17 chr3	3633200	3621622	92.88
JR2 chr2	2911819	2932038	VdLs17 chr4	543983	564189	95.21
JR2 chr2	2897615	2911472	VdLs17 chr4	529991	543983	95.3
JR2 chr5	794468	807180	VdLs17 chr4	3710358	3697570	95.69
JR2 chr3	2420192	2432555	VdLs17 chr1	2423581	2435948	97.34
JR2 chr2	3312300	3323373	VdLs17 chr4	3660902	3671964	98.12
JR2 chr3	2426689	2456306	VdLs17 chr1	2435947	2465566	98.38
JR2 chr4	937661	961042	VdLs17 chr4	3763266	3739823	98.68
JR2 chr4	1381131	1392358	VdLs17 chr4	3262581	3273841	98.79
JR2 chr5	561861	576291	VdLs17 chr4	3239652	3254093	98.99
JR2 chr5	626145	666999	VdLs17 chr4	3112994	3153803	99.17
JR2 chr5	586697	624573	VdLs17 chr4	3075085	3112992	99.24
JR2 chr2	555892	627984	VdLs17 chr7	2737431	2665343	99.46
JR2 chr4	1433846	1464704	VdLs17 chr4	3335089	3365952	99.47
JR2 chr2	3323259	3334994	VdLs17 chr4	3672007	3683745	99.49
JR2 chr5	1060527	1078706	VdLs17 chr4	3046682	3028482	99.52
JR2 chr3	2460938	2484038	VdLs17 chr1	2464197	2487297	99.53
JR2 chr1	7149081	7162992	VdLs17 chr2	851039	864950	99.58
JR2 chr4	985642	1017023	VdLs17 chr4	3319527	3288142	99.59
JR2 chr1	558204	573448	VdLs17 chr1	5424143	5408900	99.67
JR2 chr2	2986768	3003734	VdLs17 chr4	519954	502989	99.67
JR2 chr2	635086	663235	VdLs17 chr7	2669287	2641139	99.69
JR2 chr1	581202	605805	VdLs17 chr1	5409540	5384937	99.71
JR2 chr2	269038	354140	VdLs17 chr7	3002133	2916991	99.74
JR2 chr4	1243046	1278339	VdLs17 chr4	3189099	3153804	99.74
JR2 chr1	3024824	3035833	VdLs17 chr2	4979937	4968929	99.78
JR2 chr8	1087532	1117342	VdLs17 chr6	1107441	1137242	99.78
JR2 chr1	638530	666338	VdLs17 chr1	5347722	5319914	99.79
JR2 chr3	2483840	2539611	VdLs17 chr1	2487428	2543178	99.79
JR2 chr2	3121585	3197376	VdLs17 chr4	309323	385099	99.81
JR2 chr4	1300232	1336044	VdLs17 chr4	3591432	3555604	99.83
JR2 chr4	3363091	3383041	VdLs17 chr5	2827988	2847920	99.83
JR2 chr5	528129	562580	VdLs17 chr4	3796924	3762483	99.83
JR2 chr4	2930202	2972297	VdLs17 chr5	2399643	2441765	99.84
JR2 chr3	409046	489700	VdLs17 chr1	418540	499193	99.85
JR2 chr5	2285583	2309746	VdLs17 chr4	1833229	1857385	99.85
JR2 chr2	3620790	3650923	VdLs17 chr3	2192460	2162299	99.86
JR2 chr4	1197991	1243530	VdLs17 chr4	3234742	3189208	99.86
JR2 chr5	2691506	2723874	VdLs17 chr4	1345747	1313406	99.86
JR2 chr1	705004	731736	VdLs17 chr1	5279385	5252622	99.87
JR2 chr1	751515	815425	VdLs17 chr1	5228471	5164541	99.87
JR2 chr1	6938521	7055732	VdLs17 chr2	1147068	1029894	99.87
JR2 chr1	7162273	7212261	VdLs17 chr2	870014	920005	99.87
JR2 chr1	7571534	7615961	VdLs17 chr2	502417	457981	99.87
JR2 chr2	1293189	1394947	VdLs17 chr7	2015328	1913553	99.87
JR2 chr5	1548222	1709876	VdLs17 chr4	2553622	2392033	99.88
JR2 chr5	2657070	2711520	VdLs17 chr4	1380154	1325725	99.88
JR2 chr8	2943305	3042508	VdLs17 chr6	2979425	3078650	99.88
JR2 chr1	4840105	4946380	VdLs17 chr2	3253171	3146878	99.89
JR2 chr1	7214123	7227696	VdLs17 chr2	920004	933577	99.89
JR2 chr3	3487444	3535346	VdLs17 chr2	5524278	5572140	99.89
JR2 chr5	2855421	2901949	VdLs17 chr4	1181392	1134860	99.89
JR2 chr6	568981	591221	VdLs17 chr3	5306885	5284626	99.89
JR2 chr7	2853132	3060321	VdLs17 chr8	431921	224650	99.89
JR2 chr8	468428	515634	VdLs17 chr6	479989	527194	99.89
JR2 chr2	3814521	3844039	VdLs17 chr3	1695681	1666140	99.9
JR2 chr3	166205	226647	VdLs17 chr1	223114	162617	99.9
JR2 chr3	3455656	3507518	VdLs17 chr2	5492507	5544322	99.9
JR2 chr7	14982	35492	VdLs17 chr8	3282754	3262224	99.9
JR2 chr8	1073215	1087537	VdLs17 chr6	1079731	1094052	99.9
JR2 chr8	1890999	1945732	VdLs17 chr6	1947685	2002454	99.9
JR2 chr1	620203	631514	VdLs17 chr1	5360893	5349583	99.91
JR2 chr1	2944042	3025207	VdLs17 chr2	5061550	4980360	99.91
JR2 chr1	7035751	7105489	VdLs17 chr2	1049845	980116	99.91
JR2 chr1	7729644	7813185	VdLs17 chr2	337358	253756	99.91
JR2 chr2	257367	289024	VdLs17 chr7	3013804	2982171	99.91
JR2 chr2	692496	734071	VdLs17 chr7	2613734	2572129	99.91
JR2 chr2	1432817	1457196	VdLs17 chr7	1881217	1856859	99.91
JR2 chr3	823922	853965	VdLs17 chr1	833406	863462	99.91
JR2 chr3	1778641	2070212	VdLs17 chr1	1780261	2071886	99.91
JR2 chr3	2539612	2763789	VdLs17 chr1	2541524	2765741	99.91
JR2 chr4	3539078	3613786	VdLs17 chr5	2998134	3072797	99.91
JR2 chr5	1689891	1714550	VdLs17 chr4	2412037	2387355	99.91
JR2 chr5	1714544	1792036	VdLs17 chr4	2387322	2309862	99.91
JR2 chr7	3210713	3277540	VdLs17 chr8	66852	1	99.91
JR2 chr8	1311238	1517842	VdLs17 chr6	1342554	1549145	99.91
JR2 chr1	666336	724953	VdLs17 chr1	5318053	5259404	99.92
JR2 chr1	3527901	3601160	VdLs17 chr2	4527246	4454006	99.92
JR2 chr1	3785761	4103244	VdLs17 chr2	4300464	3983043	99.92
JR2 chr1	4400733	4449118	VdLs17 chr2	3699352	3650945	99.92
JR2 chr1	7255287	7508329	VdLs17 chr2	825516	572454	99.92
JR2 chr1	8461777	8541969	VdLs17 chr3	822501	742307	99.92
JR2 chr2	665100	712463	VdLs17 chr7	2641138	2593749	99.92
JR2 chr2	795380	887014	VdLs17 chr7	2510931	2419233	99.92
JR2 chr2	3691541	3794574	VdLs17 chr3	2124776	2021783	99.92
JR2 chr3	2778466	2843705	VdLs17 chr1	2780486	2845750	99.92
JR2 chr5	3349709	3403665	VdLs17 chr4	681245	627317	99.92
JR2 chr6	3112694	3140276	VdLs17 chr3	2761965	2734403	99.92
JR2 chr7	7721	35079	VdLs17 chr8	3290015	3262637	99.92
JR2 chr8	2775626	2814682	VdLs17 chr6	2815462	2854503	99.92
JR2 chr1	1489978	1561788	VdLs17 chr1	4491812	4419985	99.93
JR2 chr1	2628204	2843020	VdLs17 chr1	3353565	3138738	99.93
JR2 chr1	6876550	6938673	VdLs17 chr2	1208948	1146797	99.93
JR2 chr1	7819058	7876489	VdLs17 chr2	253761	196353	99.93
JR2 chr2	3661318	3691542	VdLs17 chr3	2156873	2126639	99.93
JR2 chr3	1446802	1596321	VdLs17 chr1	1452639	1602227	99.93
JR2 chr3	2050213	2148156	VdLs17 chr1	2051925	2149835	99.93
JR2 chr3	3358608	3475702	VdLs17 chr2	5395473	5512536	99.93
JR2 chr4	1678085	1701511	VdLs17 chr5	1135500	1158910	99.93
JR2 chr4	3182606	3257501	VdLs17 chr5	2653508	2728377	99.93
JR2 chr5	2289697	2367806	VdLs17 chr4	1837352	1915427	99.93
JR2 chr5	2390749	2517922	VdLs17 chr4	1646410	1519294	99.93
JR2 chr6	2216353	2239158	VdLs17 chr3	3649295	3626490	99.93
JR2 chr6	3451962	3474764	VdLs17 chr4	82569	59767	99.93
JR2 chr8	1925714	2337087	VdLs17 chr6	1982412	2393781	99.93
JR2 chr8	3164006	3222083	VdLs17 chr6	3200160	3258270	99.93
JR2 chr8	3226667	3279130	VdLs17 chr6	3262696	3315187	99.93
JR2 chr1	4083247	4169587	VdLs17 chr2	4003032	3916710	99.94
JR2 chr1	4169518	4250963	VdLs17 chr2	3916825	3835376	99.94
JR2 chr1	4699166	4775297	VdLs17 chr2	3394014	3317918	99.94
JR2 chr1	4926383	5005175	VdLs17 chr2	3166858	3088081	99.94
JR2 chr1	5597137	6055380	VdLs17 chr2	2488429	2030133	99.94
JR2 chr1	6055303	6465636	VdLs17 chr2	2030262	1619871	99.94
JR2 chr1	8154579	8194412	VdLs17 chr3	1143584	1103775	99.94
JR2 chr1	8911819	9003320	VdLs17 chr3	369622	278140	99.94
JR2 chr2	867010	1037699	VdLs17 chr7	2439253	2268537	99.94
JR2 chr2	1567338	2239729	VdLs17 chr7	1747686	1075390	99.94
JR2 chr2	2239650	2520216	VdLs17 chr7	1075410	794779	99.94
JR2 chr2	2681684	2793818	VdLs17 chr7	633189	521020	99.94
JR2 chr2	4186025	4225618	VdLs17 chr3	1323885	1284292	99.94
JR2 chr3	342787	429065	VdLs17 chr1	352281	438549	99.94
JR2 chr3	853984	904178	VdLs17 chr1	863442	913658	99.94
JR2 chr3	884148	955717	VdLs17 chr1	893606	965184	99.94
JR2 chr3	1330976	1446625	VdLs17 chr1	1336992	1452639	99.94
JR2 chr3	4053073	4168633	VdLs17 chr2	6094711	6210285	99.94
JR2 chr4	1479710	1556432	VdLs17 chr5	937101	1013795	99.94
JR2 chr5	59572	134259	VdLs17 chr4	4271353	4196644	99.94
JR2 chr5	2497906	2677068	VdLs17 chr4	1539289	1360187	99.94
JR2 chr5	2743742	2875414	VdLs17 chr4	1293056	1161400	99.94
JR2 chr5	3383661	3423155	VdLs17 chr4	647326	607841	99.94
JR2 chr5	3529074	3569461	VdLs17 chr3	2366216	2406601	99.94
JR2 chr6	2115997	2143376	VdLs17 chr3	3747800	3720406	99.94
JR2 chr6	3140275	3180368	VdLs17 chr3	2732540	2692447	99.94
JR2 chr8	423898	488418	VdLs17 chr6	435461	499973	99.94
JR2 chr8	1686728	1777170	VdLs17 chr6	1725009	1815480	99.94
JR2 chr1	474659	554670	VdLs17 chr1	5506292	5426252	99.95
JR2 chr1	1541778	1640979	VdLs17 chr1	4440022	4340791	99.95
JR2 chr1	1620949	1720793	VdLs17 chr1	4360827	4260963	99.95
JR2 chr1	2587156	2648205	VdLs17 chr1	3394620	3333556	99.95
JR2 chr1	3399588	3547937	VdLs17 chr2	4655562	4507222	99.95
JR2 chr1	4272641	4420836	VdLs17 chr2	3827471	3679228	99.95
JR2 chr1	4490354	4719163	VdLs17 chr2	3602876	3374033	99.95
JR2 chr1	4755283	4840223	VdLs17 chr2	3337913	3253002	99.95
JR2 chr1	5533395	5593826	VdLs17 chr2	2560885	2500437	99.95
JR2 chr1	7521203	7591537	VdLs17 chr2	552747	482436	99.95
JR2 chr1	8297643	8481760	VdLs17 chr3	986652	802539	99.95
JR2 chr1	8541968	8587142	VdLs17 chr3	740445	695267	99.95
JR2 chr1	8710018	8832541	VdLs17 chr3	565486	442960	99.95
JR2 chr1	9065357	9189412	VdLs17 chr3	210226	86148	99.95
JR2 chr2	520534	555894	VdLs17 chr7	2774038	2738678	99.95
JR2 chr2	1400475	1452805	VdLs17 chr7	1913557	1861250	99.95
JR2 chr2	2500251	2670866	VdLs17 chr7	814771	644139	99.95
JR2 chr3	643972	843905	VdLs17 chr1	653485	853402	99.95
JR2 chr3	1308938	1350995	VdLs17 chr1	1314947	1357018	99.95
JR2 chr3	2823703	3130780	VdLs17 chr1	2825725	3132864	99.95
JR2 chr3	3535332	3595017	VdLs17 chr2	5572177	5631877	99.95
JR2 chr4	1337907	1354034	VdLs17 chr4	3518672	3502547	99.95
JR2 chr4	2909305	2930204	VdLs17 chr5	2376880	2397781	99.95
JR2 chr4	3936393	3983983	VdLs17 chr5	3395286	3442889	99.95
JR2 chr5	1771989	1837066	VdLs17 chr4	2329897	2264847	99.95
JR2 chr5	1817069	2007103	VdLs17 chr4	2284832	2094812	99.95
JR2 chr5	3226816	3369721	VdLs17 chr4	804116	661263	99.95
JR2 chr5	3466999	3496501	VdLs17 chr3	2335163	2364663	99.95
JR2 chr5	3730727	3819118	VdLs17 chr7	438118	349730	99.95
JR2 chr5	3819132	4168857	VdLs17 chr7	349801	1	99.95
JR2 chr6	636538	774994	VdLs17 chr3	5233643	5095244	99.95
JR2 chr6	754986	863105	VdLs17 chr3	5115226	5007131	99.95
JR2 chr6	1018772	1166005	VdLs17 chr3	4850958	4703703	99.95
JR2 chr6	1394892	1634117	VdLs17 chr3	4474820	4235548	99.95
JR2 chr6	1614146	1992798	VdLs17 chr3	4255557	3876876	99.95
JR2 chr6	2295306	2319687	VdLs17 chr3	3585316	3560935	99.95
JR2 chr6	2517571	2794545	VdLs17 chr3	3361249	3084261	99.95
JR2 chr7	140529	1032125	VdLs17 chr8	3143362	2251751	99.95
JR2 chr7	1012090	1974026	VdLs17 chr8	2271776	1309767	99.95
JR2 chr7	2715790	2784266	VdLs17 chr8	563337	494890	99.95
JR2 chr7	2784234	2811819	VdLs17 chr8	494958	467368	99.95
JR2 chr7	3078107	3177102	VdLs17 chr8	199963	100945	99.95
JR2 chr8	800568	864163	VdLs17 chr6	808581	872184	99.95
JR2 chr8	2697179	2753582	VdLs17 chr6	2749859	2806237	99.95
JR2 chr8	3022517	3184019	VdLs17 chr6	3058646	3220194	99.95
JR2 chr1	41291	325391	VdLs17 chr1	5941501	5657428	99.96
JR2 chr1	462637	474664	VdLs17 chr1	5518795	5506768	99.96
JR2 chr1	922476	1509984	VdLs17 chr1	5059276	4471816	99.96
JR2 chr1	4449113	4510417	VdLs17 chr2	3644117	3582801	99.96
JR2 chr1	5004972	5532086	VdLs17 chr2	3088050	2560874	99.96
JR2 chr1	6445638	6662656	VdLs17 chr2	1639883	1422850	99.96
JR2 chr1	6642661	6896501	VdLs17 chr2	1442858	1188967	99.96
JR2 chr1	7595950	7729648	VdLs17 chr2	478023	344294	99.96
JR2 chr1	7856482	8013865	VdLs17 chr2	216351	58976	99.96
JR2 chr1	8567139	8710022	VdLs17 chr3	715276	572422	99.96
JR2 chr1	8838415	8911852	VdLs17 chr3	442964	369519	99.96
JR2 chr2	364735	500834	VdLs17 chr7	2910163	2774034	99.96
JR2 chr2	1071399	1293706	VdLs17 chr7	2236700	2014379	99.96
JR2 chr2	3824081	4133921	VdLs17 chr3	1686122	1376219	99.96
JR2 chr2	4133750	4160819	VdLs17 chr3	1376271	1349207	99.96
JR2 chr3	226643	242967	VdLs17 chr1	230050	246374	99.96
JR2 chr3	469714	663973	VdLs17 chr1	479195	673479	99.96
JR2 chr3	935722	1150873	VdLs17 chr1	945198	1160367	99.96
JR2 chr3	1576369	1722876	VdLs17 chr1	1582246	1728780	99.96
JR2 chr3	1745154	1798638	VdLs17 chr1	1746776	1800271	99.96
JR2 chr3	3861268	4028586	VdLs17 chr2	5899195	6066511	99.96
JR2 chr3	4028575	4073071	VdLs17 chr2	6070211	6114694	99.96
JR2 chr4	2577	326556	VdLs17 chr5	112	324072	99.96
JR2 chr4	592933	704715	VdLs17 chr5	595904	707712	99.96
JR2 chr4	684695	877763	VdLs17 chr5	687676	880775	99.96
JR2 chr4	1608863	1698074	VdLs17 chr5	1066269	1155473	99.96
JR2 chr4	1701507	2324833	VdLs17 chr5	1164784	1788070	99.96
JR2 chr4	2332984	2691844	VdLs17 chr5	1798714	2157537	99.96
JR2 chr4	2671844	2891394	VdLs17 chr5	2137531	2357125	99.96
JR2 chr4	3035915	3182662	VdLs17 chr5	2506762	2653516	99.96
JR2 chr5	124225	241296	VdLs17 chr4	4206678	4089647	99.96
JR2 chr5	2180026	2193431	VdLs17 chr4	1734204	1747608	99.96
JR2 chr5	2202070	2285454	VdLs17 chr4	1749927	1833324	99.96
JR2 chr6	1115	220613	VdLs17 chr3	5882967	5663438	99.96
JR2 chr6	200531	321793	VdLs17 chr3	5683527	5562244	99.96
JR2 chr6	440147	551293	VdLs17 chr3	5443807	5332665	99.96
JR2 chr6	863101	1018853	VdLs17 chr3	5006654	4850933	99.96
JR2 chr6	1146033	1324093	VdLs17 chr3	4723695	4545660	99.96
JR2 chr6	1324039	1414901	VdLs17 chr3	4545672	4454829	99.96
JR2 chr6	2123377	2214492	VdLs17 chr3	3740420	3649293	99.96
JR2 chr6	2250740	2268888	VdLs17 chr3	3621146	3602998	99.96
JR2 chr7	93978	160532	VdLs17 chr8	3189925	3123351	99.96
JR2 chr7	1999525	2351260	VdLs17 chr8	1279654	927889	99.96
JR2 chr7	2331253	2735806	VdLs17 chr8	947892	543328	99.96
JR2 chr7	2817676	2873174	VdLs17 chr8	467379	411873	99.96
JR2 chr8	12016	103314	VdLs17 chr6	17532	108823	99.96
JR2 chr8	252110	283231	VdLs17 chr6	265554	296661	99.96
JR2 chr8	515508	569530	VdLs17 chr6	527151	581165	99.96
JR2 chr8	766318	800091	VdLs17 chr6	774807	808585	99.96
JR2 chr8	895210	1023519	VdLs17 chr6	910169	1038444	99.96
JR2 chr8	1025380	1038404	VdLs17 chr6	1038442	1051466	99.96
JR2 chr8	1038356	1057126	VdLs17 chr6	1051374	1070144	99.96
JR2 chr8	2451198	2697180	VdLs17 chr6	2502010	2747997	99.96
JR2 chr1	325390	462161	VdLs17 chr1	5655565	5518790	99.97
JR2 chr1	1700775	2222385	VdLs17 chr1	4280984	3759371	99.97
JR2 chr1	2202343	2607165	VdLs17 chr1	3779426	3374602	99.97
JR2 chr1	2843015	2943318	VdLs17 chr2	5161708	5061406	99.97
JR2 chr1	3093013	3419588	VdLs17 chr2	4962100	4635571	99.97
JR2 chr1	3581176	3728450	VdLs17 chr2	4473974	4326718	99.97
JR2 chr1	3735386	3755122	VdLs17 chr2	4326722	4306986	99.97
JR2 chr1	7105487	7140631	VdLs17 chr2	978254	943110	99.97
JR2 chr1	7243663	7255291	VdLs17 chr2	837621	825993	99.97
JR2 chr1	8013866	8174559	VdLs17 chr3	1284296	1123628	99.97
JR2 chr1	8194407	8297647	VdLs17 chr3	1096840	993588	99.97
JR2 chr2	734005	774706	VdLs17 chr7	2572249	2531560	99.97
JR2 chr2	1017612	1069537	VdLs17 chr7	2288613	2236699	99.97
JR2 chr2	1541499	1565475	VdLs17 chr7	1771659	1747685	99.97
JR2 chr3	3998	149893	VdLs17 chr1	2175	148062	99.97
JR2 chr3	242963	320989	VdLs17 chr1	246829	324857	99.97
JR2 chr3	3575012	3602323	VdLs17 chr2	5611868	5639183	99.97
JR2 chr3	3747379	3860972	VdLs17 chr2	5785292	5898901	99.97
JR2 chr4	1556356	1628877	VdLs17 chr5	1013755	1086289	99.97
JR2 chr4	2974756	2993089	VdLs17 chr5	2450683	2469016	99.97
JR2 chr4	2994952	3033003	VdLs17 chr5	2469015	2507065	99.97
JR2 chr4	3613785	3782582	VdLs17 chr5	3074660	3243468	99.97
JR2 chr5	241292	521915	VdLs17 chr4	4089170	3808534	99.97
JR2 chr5	1153132	1163218	VdLs17 chr4	2959878	2949792	99.97
JR2 chr5	1176618	1542913	VdLs17 chr4	2931596	2565282	99.97
JR2 chr5	2144534	2159058	VdLs17 chr4	1966602	1952078	99.97
JR2 chr6	1972771	2116001	VdLs17 chr3	3896903	3753674	99.97
JR2 chr6	2812821	2851768	VdLs17 chr3	3061970	3023028	99.97
JR2 chr6	3218262	3445026	VdLs17 chr4	309328	82565	99.97
JR2 chr7	52108	113971	VdLs17 chr8	3231794	3169920	99.97
JR2 chr7	3157079	3210717	VdLs17 chr8	120978	67329	99.97
JR2 chr8	107612	246237	VdLs17 chr6	126935	265559	99.97
JR2 chr8	2342961	2471170	VdLs17 chr6	2393777	2521998	99.97
JR2 chr8	2851032	2900519	VdLs17 chr6	2902606	2952096	99.97
JR2 chr1	817288	922635	VdLs17 chr1	5164542	5059203	99.98
JR2 chr1	9003316	9085363	VdLs17 chr3	272266	190214	99.98
JR2 chr1	9198711	9275251	VdLs17 chr3	78647	2106	99.98
JR2 chr2	1491	257367	VdLs17 chr7	3272466	3016580	99.98
JR2 chr2	754650	795388	VdLs17 chr7	2551607	2510878	99.98
JR2 chr2	2793744	2876672	VdLs17 chr7	521046	438116	99.98
JR2 chr2	3031874	3121590	VdLs17 chr3	2282158	2192453	99.98
JR2 chr2	4160668	4186057	VdLs17 chr3	1349298	1323913	99.98
JR2 chr3	321017	342804	VdLs17 chr1	324843	346632	99.98
JR2 chr3	1130864	1305465	VdLs17 chr1	1140341	1314958	99.98
JR2 chr3	2148131	2420193	VdLs17 chr1	2149672	2421719	99.98
JR2 chr3	3130776	3358634	VdLs17 chr2	5167581	5395451	99.98
JR2 chr3	3608197	3747383	VdLs17 chr2	5639179	5778356	99.98
JR2 chr4	399853	453605	VdLs17 chr5	397357	451107	99.98
JR2 chr4	454000	592938	VdLs17 chr5	451107	590031	99.98
JR2 chr4	2891852	2903318	VdLs17 chr5	2357125	2368591	99.98
JR2 chr4	3237488	3349792	VdLs17 chr5	2708358	2820668	99.98
JR2 chr4	3388904	3532525	VdLs17 chr5	2847902	2991535	99.98
JR2 chr4	3784445	3936322	VdLs17 chr5	3243467	3395333	99.98
JR2 chr4	3997993	4044099	VdLs17 chr5	3485755	3531862	99.98
JR2 chr4	4044095	4082668	VdLs17 chr5	3537736	3576305	99.98
JR2 chr5	2021292	2142674	VdLs17 chr4	2087976	1966599	99.98
JR2 chr5	2901942	3246852	VdLs17 chr4	1128989	784102	99.98
JR2 chr5	3423629	3458658	VdLs17 chr3	2292326	2327352	99.98
JR2 chr5	3644182	3659845	VdLs17 chr4	574558	590222	99.98
JR2 chr6	366886	421024	VdLs17 chr3	5517401	5463261	99.98
JR2 chr6	591216	636263	VdLs17 chr3	5278753	5233705	99.98
JR2 chr6	2270751	2288439	VdLs17 chr3	3602999	3585311	99.98
JR2 chr6	2319686	2517558	VdLs17 chr3	3559073	3361187	99.98
JR2 chr6	2851756	3071710	VdLs17 chr3	3022953	2803018	99.98
JR2 chr6	3504412	3530788	VdLs17 chr4	36924	10548	99.98
JR2 chr7	1985686	1999526	VdLs17 chr8	1295356	1281516	99.98
JR2 chr8	244	12027	VdLs17 chr6	112	11895	99.98
JR2 chr8	263207	422036	VdLs17 chr6	276651	435462	99.98
JR2 chr8	1119204	1295458	VdLs17 chr6	1137241	1313491	99.98
JR2 chr8	1517838	1686761	VdLs17 chr6	1556081	1725006	99.98
JR2 chr8	1777144	1885682	VdLs17 chr6	1815489	1924019	99.98
JR2 chr2	1457185	1481238	VdLs17 chr7	1851182	1827130	99.99
JR2 chr2	1495216	1541504	VdLs17 chr7	1819805	1773517	99.99
JR2 chr2	4225617	4274771	VdLs17 chr2	58979	9825	99.99
JR2 chr4	326533	399906	VdLs17 chr5	324109	397476	99.99
JR2 chr4	882928	937731	VdLs17 chr5	882306	937108	99.99
JR2 chr5	107	22406	VdLs17 chr4	4330334	4308035	99.99
JR2 chr5	24269	54939	VdLs17 chr4	4308036	4277368	99.99
JR2 chr5	1078631	1147259	VdLs17 chr4	3028498	2959873	99.99
JR2 chr5	2159100	2171382	VdLs17 chr4	1952082	1939800	99.99
JR2 chr5	2713849	2743746	VdLs17 chr4	1323431	1293533	99.99
JR2 chr5	3576328	3643243	VdLs17 chr3	2406596	2473513	99.99
JR2 chr6	321789	353892	VdLs17 chr3	5556370	5524268	99.99
JR2 chr6	3083738	3110832	VdLs17 chr3	2789059	2761964	99.99
JR2 chr6	3185673	3218264	VdLs17 chr3	2692675	2660084	99.99
JR2 chr7	35488	52113	VdLs17 chr8	3255288	3238663	99.99
JR2 chr8	569411	737281	VdLs17 chr6	581127	748991	99.99
JR2 chr8	876083	895214	VdLs17 chr6	884103	903233	99.99
JR2 chr8	2814676	2851037	VdLs17 chr6	2860374	2896733	99.99
JR2 chr8	3279119	3361222	VdLs17 chr6	3320818	3402923	99.99
JR2 chr6	2794541	2810960	VdLs17 chr3	3078387	3061968	100
JR2 chr8	2931148	2943311	VdLs17 chr6	2961390	2973553	100

## Sheet: Fig2a SV
Ref chr	SV	Ref break1	Ref break2	Gap length	Query break1 chr	Query break2 chr
JR2 chr1	TRA	2843021	2843014	-6	VdLs17 chr1	VdLs17 chr2
JR2 chr1	TRA	8013866	8013865	0	VdLs17 chr2	VdLs17 chr3
JR2 chr2	TRA	2876673	2897614	20942	VdLs17 chr7	VdLs17 chr4
JR2 chr2	TRA	3003735	3031873	28139	VdLs17 chr4	VdLs17 chr3
JR2 chr2	TRA	3121591	3121584	-6	VdLs17 chr3	VdLs17 chr4
JR2 chr2	TRA	3426933	3620789	193857	VdLs17 chr4	VdLs17 chr3
JR2 chr2	TRA	4225619	4225616	-2	VdLs17 chr3	VdLs17 chr2
JR2 chr3	TRA	3130781	3130775	-5	VdLs17 chr1	VdLs17 chr2
JR2 chr4	TRA	937732	937660	-71	VdLs17 chr5	VdLs17 chr4
JR2 chr4	TRA	1464705	1479709	15005	VdLs17 chr4	VdLs17 chr5
JR2 chr5	TRA	3423156	3423628	473	VdLs17 chr4	VdLs17 chr3
JR2 chr5	TRA	3643244	3644181	938	VdLs17 chr3	VdLs17 chr4
JR2 chr5	TRA	3685163	3730726	45564	VdLs17 chr4	VdLs17 chr7
JR2 chr6	TRA	3218265	3218261	-3	VdLs17 chr3	VdLs17 chr4
VdLs17 chr1	TRA	3132865	3138737	5873	JR2 chr3	JR2 chr1
VdLs17 chr2	TRA	58980	58975	-4	JR2 chr2	JR2 chr1
VdLs17 chr2	TRA	5161709	5167580	5872	JR2 chr1	JR2 chr3
VdLs17 chr3	TRA	1284297	1284291	-5	JR2 chr1	JR2 chr2
VdLs17 chr3	TRA	2282159	2292325	10167	JR2 chr2	JR2 chr5
VdLs17 chr3	TRA	2473514	2553381	79868	JR2 chr5	JR2 chr2
VdLs17 chr3	TRA	2565132	2660083	94952	JR2 chr2	JR2 chr6
VdLs17 chr4	TRA	309329	309322	-6	JR2 chr6	JR2 chr2
VdLs17 chr4	TRA	564190	574557	10368	JR2 chr2	JR2 chr5
VdLs17 chr4	TRA	3153804	3153803	0	JR2 chr5	JR2 chr4
VdLs17 chr4	TRA	3234743	3239651	4909	JR2 chr4	JR2 chr5
VdLs17 chr4	TRA	3261530	3262580	1051	JR2 chr5	JR2 chr4
VdLs17 chr4	TRA	3591433	3660901	69469	JR2 chr4	JR2 chr2
VdLs17 chr4	TRA	3683746	3697570	13825	JR2 chr2	JR2 chr5
VdLs17 chr4	TRA	3710359	3739822	29464	JR2 chr5	JR2 chr4
VdLs17 chr4	TRA	3763267	3762482	-784	JR2 chr4	JR2 chr5
VdLs17 chr7	TRA	438119	438115	-3	JR2 chr5	JR2 chr2
