# Supplementary material for: Starship giant transposons dominate plastic genomic regions in a fungal plant pathogen and drive virulence evolution
Source: Nat Commun. 2025 Jul 24;16:6806. doi: 10.1038/s41467-025-61986-6 (PMC12289983; doi:10.1038/s41467-025-61986-6)
Supplement: Supplementary file 6 — Source Data [file 41467_2025_61986_MOESM6_ESM.zip › Source Data/FigS10c.xlsx]

## Sheet: FigS10c sector
Contig	Sector start	Sector end	Contig ID	Species	Strain
GF1207 ctg8	1	98083	GF1207_tig00000008	Verticillum dahliae	GF1207
Gf-Ca2 ctg30	1	510226	Gf-Ca2_tig00000030	Verticillum dahliae	Gf-Ca2
TO22 ctg11_1	1	560691	TO22_JACORB010000012.1	Verticillum dahliae	TO22
VdLs16 scf11	1	269769	VdLs16_MU047874.1	Verticillum dahliae	VdLs16
Ud1-4-1 ctg11_2	1	241293	Ud1-4-1_JACOQZ010000013.1	Verticillum dahliae	Ud1-4-1
JR2 chr4	1	4086908	JR2_4	Verticillum dahliae	JR2
12008 ctg1	1	2438101	12008_MPSH01000001.1	Verticillum dahliae	12008
XJ511 ctg8	1	593215	XJ511_WJDV01000002.1	Verticillum dahliae	XJ511
T2 scf9	1	2021808	T2_UnplacedScaffolds	Verticillium nonalfalfae	T2
NRRL 32931 scf1.2	1	5296576	GCA000271745.2_JH717840.1	Fusarium oxysporum	NRRL 32931
F23a scf3	1	3280290	GCA023065405.1_JAJTCY010000003.1	Fusarium commune	F23a
QK1 scf13	1	1575120	GCA035773055.1_JAPMJO010000013.1	Fusarium redolens	QK1
FoCl-2 scf95	1	5070820	GCA040938085.1_JBDQYN010000095.1	Fusarium oxysporum	FoCl-2
cuttings scf_unnamed	1	3054526	GCA041380545.1_JAZEUM010000394.1	Fusarium oxysporum	cuttings

## Sheet: FigS10c Starship region
Contig	Start	End	Region
NRRL 32931 scf1.2	3862873	3885703	Starship region
NRRL 32931 scf1.2	3925457	3935979	Starship region
NRRL 32931 scf1.2	3874175	3885224	Starship region
NRRL 32931 scf1.2	394128	410556	Starship region
NRRL 32931 scf1.2	410554	421718	Starship region
NRRL 32931 scf1.2	3862818	3885703	Starship region
NRRL 32931 scf1.2	3885796	3903401	Starship region
NRRL 32931 scf1.2	3903897	3914108	Starship region
NRRL 32931 scf1.2	3914292	3939916	Starship region
NRRL 32931 scf1.2	3866095	3884314	Starship region
NRRL 32931 scf1.2	3890911	3903401	Starship region
NRRL 32931 scf1.2	3866095	3885704	Starship region
NRRL 32931 scf1.2	3872759	3884314	Starship region
NRRL 32931 scf1.2	409134	421718	Starship region
NRRL 32931 scf1.2	3872759	3884314	Starship region
NRRL 32931 scf1.2	3866095	3885704	Starship region
NRRL 32931 scf1.2	3866095	3885704	Starship region
NRRL 32931 scf1.2	394128	410556	Starship region
NRRL 32931 scf1.2	410554	421718	Starship region
NRRL 32931 scf1.2	3866095	3885704	Starship region
NRRL 32931 scf1.2	3866095	3885704	Starship region
NRRL 32931 scf1.2	3874175	3885216	Starship region
NRRL 32931 scf1.2	3870688	3883611	Starship region
NRRL 32931 scf1.2	3870688	3883611	Starship region
NRRL 32931 scf1.2	3872759	3884314	Starship region
NRRL 32931 scf1.2	3872759	3884314	Starship region
NRRL 32931 scf1.2	3866095	3884314	Starship region
NRRL 32931 scf1.2	3874175	3885224	Starship region
NRRL 32931 scf1.2	3872759	3884314	Starship region
NRRL 32931 scf1.2	3867265	3884314	Starship region
NRRL 32931 scf1.2	3885967	3898353	Starship region
NRRL 32931 scf1.2	3872766	3885690	Starship region
NRRL 32931 scf1.2	3867265	3884314	Starship region
NRRL 32931 scf1.2	3885967	3898353	Starship region
NRRL 32931 scf1.2	3867265	3879973	Starship region
NRRL 32931 scf1.2	3885967	3898353	Starship region
NRRL 32931 scf1.2	3872759	3884314	Starship region
NRRL 32931 scf1.2	3872597	3884314	Starship region
NRRL 32931 scf1.2	3872387	3895081	Starship region
NRRL 32931 scf1.2	3866095	3885704	Starship region
NRRL 32931 scf1.2	399687	414416	Starship region
F23a scf3	2261971	2272743	Starship region
GF1207 ctg8	1	19280	Starship region
GF1207 ctg8	21804	36444	Starship region
GF1207 ctg8	42665	64941	Starship region
GF1207 ctg8	77455	98083	Starship region
Gf-Ca2 ctg30	1	29066	Starship region
Gf-Ca2 ctg30	29234	46424	Starship region
Gf-Ca2 ctg30	59109	78650	Starship region
Gf-Ca2 ctg30	86233	108276	Starship region
Gf-Ca2 ctg30	108709	131683	Starship region
Gf-Ca2 ctg30	138033	209551	Starship region
Gf-Ca2 ctg30	217510	408467	Starship region
Gf-Ca2 ctg30	410994	425539	Starship region
Gf-Ca2 ctg30	431762	454043	Starship region
Gf-Ca2 ctg30	466564	507227	Starship region
TO22 ctg11_1	681	14576	Starship region
TO22 ctg11_1	27127	49469	Starship region
TO22 ctg11_1	55717	70385	Starship region
TO22 ctg11_1	72917	100858	Starship region
TO22 ctg11_1	109678	125957	Starship region
TO22 ctg11_1	126431	328232	Starship region
TO22 ctg11_1	340960	360593	Starship region
TO22 ctg11_1	368190	390294	Starship region
TO22 ctg11_1	390728	413758	Starship region
TO22 ctg11_1	420134	491787	Starship region
TO22 ctg11_1	499796	560678	Starship region
VdLs16 scf11	6087	21765	Starship region
VdLs16 scf11	38633	98459	Starship region
VdLs16 scf11	98933	115216	Starship region
VdLs16 scf11	124035	151984	Starship region
VdLs16 scf11	154516	169195	Starship region
VdLs16 scf11	175443	197786	Starship region
VdLs16 scf11	210338	228676	Starship region
VdLs16 scf11	228958	269769	Starship region
Ud1-4-1 ctg11_2	1	46691	Starship region
Ud1-4-1 ctg11_2	47183	106866	Starship region
Ud1-4-1 ctg11_2	107340	123625	Starship region
Ud1-4-1 ctg11_2	132448	160400	Starship region
Ud1-4-1 ctg11_2	162932	177613	Starship region
Ud1-4-1 ctg11_2	183861	206204	Starship region
Ud1-4-1 ctg11_2	218756	241293	Starship region
JR2 chr4	937731	1479711	Starship region
12008 ctg1	1912720	2438101	Starship region
XJ511 ctg8	1	12833	Starship region
XJ511 ctg8	22472	132699	Starship region
XJ511 ctg8	138569	232402	Starship region
XJ511 ctg8	245123	412889	Starship region
XJ511 ctg8	414670	436179	Starship region
XJ511 ctg8	452987	583328	Starship region
T2 scf9	604	11760	Starship region
T2 scf9	25517	36643	Starship region
T2 scf9	40663	52739	Starship region
T2 scf9	54680	82257	Starship region
T2 scf9	96569	212934	Starship region
T2 scf9	222037	250977	Starship region
T2 scf9	269881	280989	Starship region
T2 scf9	285235	311335	Starship region
T2 scf9	333400	343741	Starship region
T2 scf9	344742	401774	Starship region
T2 scf9	403361	429371	Starship region
T2 scf9	1206495	1248522	Starship region
T2 scf9	1254783	1291285	Starship region
T2 scf9	1382677	1405876	Starship region
T2 scf9	1480122	1498451	Starship region
T2 scf9	1570810	1588871	Starship region

## Sheet: FigS10c Starship
Contig	Start	End	Strand	Starship ID	Starship family
XJ511 ctg8	482469	566230	-	Ph1h4_XJ511	Phoenix
JR2 chr4	937731	1479710	+	Ar4h1_JR2	Arwing
JR2 chr4	937731	1479691	-	Ar4h1_JR2	Arwing

## Sheet: FigS10c YR
Contig	Start	End	Strand	YR ID	YR family
12008 ctg1	1915847	1918269	+	12008_tyr2	Arwing
12008 ctg1	2349556	2351303	+	12008_tyr6	Arwing
12008 ctg1	2328856	2329876	-	12008_tyr5	Arwing
12008 ctg1	2007461	2010000	-	12008_g532.t1_g532.t2_g532.t3	Phoenix
12008 ctg1	2075534	2077679	-	12008_g546.t1	Phoenix
12008 ctg1	2078948	2080734	+	12008_g547.t1	Serenity
Gf-Ca2 ctg30	336654	339017	+	Gf-Ca2_tyr126	Arwing
Gf-Ca2 ctg30	226777	228066	+	Gf-Ca2_g8834.t1	Arwing
Gf-Ca2 ctg30	122934	124797	-	Gf-Ca2_g8819.t1	Phoenix
Gf-Ca2 ctg30	126226	128008	+	Gf-Ca2_g8820.t1	Serenity
JR2 chr4	1363908	1365655	+	JR2_tyr192	Arwing
JR2 chr4	940945	943305	+	JR2_tyr190	Arwing
JR2 chr4	1474859	1476606	-	JR2_tyr191	Arwing
JR2 chr4	1030106	1032645	-	JR2_Chr4g03350a-00001	Phoenix
JR2 chr4	1098179	1100324	-	JR2_Chr4g03590a-00001	Phoenix
JR2 chr4	1101593	1103379	+	JR2_tyr188	Serenity
T2 scf9	1203714	1204799	-	T2_tyr363	Arwing
T2 scf9	1936878	1938069	-	T2_tyr364	Arwing
T2 scf9	1979127	1980651	-	T2_g9788.t1	Arwing
T2 scf9	1216964	1217984	+	T2_tyr365	Arwing
T2 scf9	1398599	1401182	+	T2_g9739.t1_g9739.t2_g9739.t3	Enterprise
T2 scf9	114255	116876	+	T2_g9539.t1	Phoenix
T2 scf9	351611	353756	+	T2_g9571.t1	Phoenix
T2 scf9	419472	422011	+	T2_g9585.t1_g9585.t2_g9585.t3	Phoenix
T2 scf9	348556	350342	-	T2_g9570.t1	Serenity
T2 scf9	456358	457892	+	T2_tyr366	Serenity
TO22 ctg11_1	508889	511254	+	TO22_tyr372	Arwing
TO22 ctg11_1	294011	295964	-	TO22_g9758.t1_g9758.t2	Arwing
TO22 ctg11_1	404869	407014	-	TO22_g9779.t1	Phoenix
TO22 ctg11_1	408283	410069	+	TO22_g9780.t1	Serenity
XJ511 ctg8	266792	268770	-	XJ511_g1402.t1	Phoenix
XJ511 ctg8	334830	336696	-	XJ511_g1416.t1	Phoenix
XJ511 ctg8	563161	565782	-	XJ511_g1457.t1	Phoenix
XJ511 ctg8	338243	340028	+	XJ511_g1417.t1_g1417.t2	Serenity
NRRL 32931 scf1.2	476936	478997	-		Prometheus
NRRL 32931 scf1.2	3863338	3866142	+		Arwing
F23a scf3	27661	30164	-		Phoenix
QK1 scf13	917684	919673	-		Phoenix
FoCl-2 scf95	4819075	4821710	-		Phoenix
cuttings scf_unnamed	572451	572771	-		Clade3

## Sheet: FigS10c synteny
Ref contig	Ref start	Ref end	Query contig	Query start	Query end	Identity (%)
T2 scf9	229293	229540	QK1 scf13	1253384	1253136	83.6
T2 scf9	229293	229540	QK1 scf13	1531841	1532089	83.6
T2 scf9	229293	229541	QK1 scf13	403007	402758	84.06
JR2 chr4	1333627	1335875	QK1 scf13	1533933	1536178	86.54
12008 ctg1	2319275	2321523	QK1 scf13	1533933	1536178	86.54
XJ511 ctg8	176352	178600	QK1 scf13	1533933	1536178	86.54
T2 scf9	1255625	1257873	QK1 scf13	1536178	1533933	86.54
JR2 chr4	2259149	2260361	cuttings scf_unnamed	996550	997768	87.88
12008 ctg1	1132175	1133387	cuttings scf_unnamed	997768	996550	87.88
T2 scf9	1725354	1725457	QK1 scf13	1575120	1575019	98.08
T2 scf9	1725340	1725457	QK1 scf13	15	132	100

## Sheet: FigS10c Av2
Query Name	Subject contig	Identity (%)	Hit length (nt)	Mismatch	Gap open	Query start	Query end	Subject start	Subject end	Subject strand	E-value	Bitscore	Query coverage per hit (%)
Av2	XJ511 ctg8	100	450	0	0	1	450	418952	419401	plus	0	832	100
Av2	JR2 chr4	100	450	0	0	1	450	1179336	1179785	plus	0	832	100
Av2	12008 ctg1	100	450	0	0	1	450	2159685	2160134	plus	0	832	100
Av2	VdLs16 scf11	99.778	450	1	0	1	450	170474	170025	minus	0	826	100
Av2	Ud1-4-1 ctg11_2	99.778	450	1	0	1	450	178892	178443	minus	0	826	100
Av2	TO22 ctg11_1	99.778	450	1	0	1	450	54438	54887	plus	0	826	100
Av2	T2 scf9	99.778	451	0	1	1	450	525930	526380	plus	0	826	100
Av2	Gf-Ca2 ctg30	99.778	450	1	0	1	450	426809	426360	minus	0	826	100
Av2	GF1207 ctg8	99.778	450	1	0	1	450	37713	37264	minus	0	826	100
FpAv2	QK1 scf13	90.423	449	43	0	1	449	58906	58458	minus	9.98e-165	592	100
FpAv2	F23a scf3	87.528	449	51	2	1	449	74801	74358	minus	2.22e-141	514	100
FpAv2	cuttings scf_unnamed	87.082	449	56	1	1	449	2966044	2965598	minus	3.72e-139	507	100
FpAv2	FoCl-2 scf95	87.082	449	56	1	1	449	4849866	4849420	minus	3.72e-139	507	100
FpAv2	NRRL 32931 scf1.2	86.86	449	57	1	1	449	5103992	5103546	minus	1.73e-137	501	100
