# Supplementary material for: Starship giant transposons dominate plastic genomic regions in a fungal plant pathogen and drive virulence evolution
Source: Nat Commun. 2025 Jul 24;16:6806. doi: 10.1038/s41467-025-61986-6 (PMC12289983; doi:10.1038/s41467-025-61986-6)
Supplement: Supplementary file 6 — Source Data [file 41467_2025_61986_MOESM6_ESM.zip › Source Data/Fig3g.xlsx]

## Sheet: Fig3g
TE ID	TE class	TE family	Compartment	Mean TPM	SD TPM	TPM group
noCat_C27-1541	Unspecified	C27	core	1.40082	1.3244	>0
noCat_C27-1548	Unspecified	C27	core	0.633221	1.09677	>0
noCat_C27-1556	Unspecified	C27	core	10299.9	7651.8	>0
noCat_C27-1542	Unspecified	C27	core			=0
noCat_C27-1543	Unspecified	C27	core	10299.8	7651.72	>0
noCat_C27-1544	Unspecified	C27	core			=0
noCat_C27-1545	Unspecified	C27	core	10299.5	7651.65	>0
noCat_C27-1546	Unspecified	C27	core			=0
noCat_C27-1547	Unspecified	C27	core	10294	7653.43	>0
noCat_C27-1549	Unspecified	C27	core			=0
noCat_C27-1550	Unspecified	C27	core	10289.2	7654.94	>0
noCat_C27-1551	Unspecified	C27	core			=0
noCat_C27-1552	Unspecified	C27	core	1.09495	1.36915	>0
RLX-incomp-chim_VdLTRE12like_C13-370	LTR/Gypsy	VdLTRE12like	core	0.49912	0.699099	>0
RLX-incomp-chim_VdLTRE2-4_C5-417	LTR/Gypsy	VdLTRE2-4	core	1.21145	1.34268	>0
RLX-incomp-chim_VdLTRE12like_C13-371	LTR/Gypsy	VdLTRE12like	core			=0
noCat_C27-1553	Unspecified	C27	core	0.339238	0.308487	>0
noCat_C27-1554	Unspecified	C27	core			=0
RLX-incomp-chim_VdLTRE8like_C9-567	LTR/Copia	VdLTRE8like	core	0.632072	0.501115	>0
RLX-incomp_VdLTRE10like_C3-863	LTR/Copia	VdLTRE10like	core	0.559691	0.627294	>0
noCat_C1-1348	Unspecified	C1	core			=0
noCat_C27-1555	Unspecified	C27	core	0.131359	0.22752	>0
RLX-incomp_VdLTRE10like_C3-902	LTR/Copia	VdLTRE10like	core	0.28507	0.262775	>0
RLX-incomp_C0-764	LTR/Gypsy	C0	core	0.828075	0.762647	>0
RLX-incomp_VdLTRE10like_C3-903	LTR/Copia	VdLTRE10like	core	0.474427	0.506478	>0
noCat_C27-1557	Unspecified	C27	core	0.0856393	0.0791485	>0
RLX-incomp_VdLTRE10like_C3-873	LTR/Copia	VdLTRE10like	core	0.499162	0.432697	>0
noCat_C27-1540	Unspecified	C27	core	0.0887248	0.153676	>0
noCat_C27-1558	Unspecified	C27	core	0.445824	0.772189	>0
RLX-incomp_VdLTRE10like_C3-874	LTR/Copia	VdLTRE10like	core	0.674308	1.16794	>0
SSR_C49-1300	Unspecified	C49	core	5.36706	4.65338	>0
SSR_C49-1297	Unspecified	C49	core	0.34878	0.604105	>0
noCat_C38-1610	Unspecified	C38	core	0.589522	0.804572	>0
noCat_C45-1698	Unspecified	C45	core	0.626416	0.592717	>0
noCat_C51-2041	Unspecified	C51	core	0.54993	0.289529	>0
noCat_C45-1722	Unspecified	C45	core	0.665743	0.713685	>0
RLX-incomp-chim_VdLTRE12like_C13-379	LTR/Gypsy	VdLTRE12like	core			=0
RLX-incomp-chim_VdLTRE2-4_C5-415	LTR/Gypsy	VdLTRE2-4	core	0.0513648	0.0445	>0
RLX-incomp-chim_VdLTRE8like_C9-563	LTR/Copia	VdLTRE8like	core	0.0171369	0.0150611	>0
noCat_C45-1723	Unspecified	C45	core	0.097256	0.168452	>0
RLX-incomp-chim_C7-256	LTR/Copia	C7	core			=0
RLX-incomp-chim_C7-257	LTR/Copia	C7	core	0.132211	0.228996	>0
RLX-incomp-chim_VdLTRE12like_C13-368	LTR/Gypsy	VdLTRE12like	core			=0
RLX-incomp-chim_VdLTRE2-4_C5-416	LTR/Gypsy	VdLTRE2-4	core	0.00724756	0.00627894	>0
RLX-incomp-chim_VdLTRE12like_C13-369	LTR/Gypsy	VdLTRE12like	core			=0
RLX-incomp-chim_C7-258	LTR/Copia	C7	core	0.00534958	0.00926574	>0
noCat_C45-1701	Unspecified	C45	core	1.71691	0.502819	>0
noCat_C50-2026	Unspecified	C50	core	0.312499	0.541264	>0
RLX-incomp_VdLTRE6_C12-1065	LTR/Copia	VdLTRE6	core	0.073361	0.127065	>0
RLX-incomp_C0-763	LTR/Gypsy	C0	core	0.105361	0.18249	>0
noCat_C1-1327	Unspecified	C1	core			=0
RLX-incomp_VdLTRE10like_C3-855	LTR/Copia	VdLTRE10like	core			=0
noCat_C1-1328	Unspecified	C1	core			=0
RLX-incomp_VdLTRE10like_C3-856	LTR/Copia	VdLTRE10like	core	0.0568986	0.0677009	>0
RLX-incomp_VdLTRE10like_C3-885	LTR/Copia	VdLTRE10like	core			=0
RLX-incomp-chim_VdLTRE8like_C9-564	LTR/Copia	VdLTRE8like	core	0.0153944	0.0144184	>0
DTX-incomp_VdTcM1a_C32-25	DNA/Tc1-Mariner	VdTcM1a	core	2.31173	0.838514	>0
noCat_C1-1312	Unspecified	C1	core	0.00937613	0.00878952	>0
noCat_C1-1313	Unspecified	C1	core			=0
noCat_C1-1329	Unspecified	C1	core			=0
RLX-incomp_VdLTRE10like_C3-857	LTR/Copia	VdLTRE10like	core	0.00699769	0.00830913	>0
noCat_C1-1330	Unspecified	C1	core			=0
noCat_C1-1314	Unspecified	C1	core			=0
RLX-incomp_VdLTRE10like_C3-858	LTR/Copia	VdLTRE10like	core	0.0371588	0.0436946	>0
RLX-incomp-chim_VdLTRE8like_C9-581	LTR/Copia	VdLTRE8like	core	0.0137054	0.0237385	>0
RLX-incomp-chim_VdLTRE8like_C9-582	LTR/Copia	VdLTRE8like	core	0.0180164	0.0189364	>0
DTX-incomp_VdTcM1a_C32-23	DNA/Tc1-Mariner	VdTcM1a	core	2.38461	0.704714	>0
RLX-incomp_VdLTRE10like_C3-859	LTR/Copia	VdLTRE10like	core	0.00337098	0.00583871	>0
noCat_C1-1315	Unspecified	C1	core			=0
noCat_C1-1316	Unspecified	C1	core	0.0343451	0.0594874	>0
noCat_C1-1317	Unspecified	C1	core			=0
noCat_C1-1318	Unspecified	C1	core			=0
RLX-incomp-chim_VdLTRE8like_C9-565	LTR/Copia	VdLTRE8like	core			=0
RLX-incomp_VdLTRE10like_C3-886	LTR/Copia	VdLTRE10like	core	0.00727012	0.00681527	>0
noCat_C1-1319	Unspecified	C1	core			=0
noCat_C1-1320	Unspecified	C1	core	0.0115857	0.0136234	>0
noCat_C1-1321	Unspecified	C1	core			=0
RLX-incomp-chim_VdLTRE2-4_C5-432	LTR/Gypsy	VdLTRE2-4	core	10.6932	2.35406	>0
RLX-incomp_VdLTRE10like_C3-887	LTR/Copia	VdLTRE10like	core	0.0107738	0.0108888	>0
RLX-incomp-chim_VdLTRE8like_C9-583	LTR/Copia	VdLTRE8like	core	0.023048	0.0345119	>0
RLX-incomp-chim_VdLTRE8like_C9-566	LTR/Copia	VdLTRE8like	core			=0
RLX-incomp_VdLTRE10like_C3-860	LTR/Copia	VdLTRE10like	core	0.00160202	0.00277479	>0
noCat_C1-1331	Unspecified	C1	core			=0
RLX-incomp-chim_VdLTRE8like_C9-584	LTR/Copia	VdLTRE8like	core			=0
RLX-incomp-chim_VdLTRE8like_C9-585	LTR/Copia	VdLTRE8like	core			=0
RLX-incomp-chim_VdLTRE8like_C9-586	LTR/Copia	VdLTRE8like	core			=0
RLX-incomp-chim_VdLTRE2-4_C5-433	LTR/Gypsy	VdLTRE2-4	core	0.00490653	0.00464257	>0
RLX-incomp-chim_VdLTRE2-4_C5-434	LTR/Gypsy	VdLTRE2-4	core			=0
RLX-incomp-chim_VdLTRE8like_C9-587	LTR/Copia	VdLTRE8like	core			=0
RLX-incomp_VdLTRE10like_C3-888	LTR/Copia	VdLTRE10like	core	0.0159978	0.027709	>0
RLX-incomp_VdLTRE10like_C3-889	LTR/Copia	VdLTRE10like	core	0.0135044	0.010474	>0
RLX-incomp_VdLTRE10like_C3-890	LTR/Copia	VdLTRE10like	core			=0
RLX-incomp_VdLTRE10like_C3-861	LTR/Copia	VdLTRE10like	core	0.0129861	0.00407657	>0
RLX-incomp-chim_VdLTRE8like_C9-588	LTR/Copia	VdLTRE8like	core			=0
RLX-incomp-chim_VdLTRE8like_C9-589	LTR/Copia	VdLTRE8like	core			=0
RLX-incomp-chim_VdLTRE8like_C9-590	LTR/Copia	VdLTRE8like	core	0.0091069	0.0105394	>0
RLX-incomp_VdLTRE10like_C3-891	LTR/Copia	VdLTRE10like	core	0.00165712	0.00287022	>0
RLX-incomp-chim_VdLTRE8like_C9-591	LTR/Copia	VdLTRE8like	core			=0
RLX-incomp-chim_VdLTRE12like_C13-380	LTR/Gypsy	VdLTRE12like	core	0.102149	0.153616	>0
RLX-incomp_VdLTRE10like_C3-862	LTR/Copia	VdLTRE10like	core			=0
noCat_C1-1332	Unspecified	C1	core			=0
noCat_C1-1333	Unspecified	C1	core			=0
noCat_C45-1702	Unspecified	C45	core			=0
noCat_C45-1726	Unspecified	C45	core	0.122863	0.106442	>0
noCat_C45-1727	Unspecified	C45	core			=0
RLX-incomp_C8-835	LTR/Gypsy	C8	core	0.0386647	0.0286454	>0
RLX-incomp-chim_VdLTRE12like_C13-374	LTR/Gypsy	VdLTRE12like	core			=0
RLX-incomp-chim_VdLTRE2-4_C5-422	LTR/Gypsy	VdLTRE2-4	core	0.0081	0.0140296	>0
RLX-incomp-chim_VdLTRE2-4_C5-423	LTR/Gypsy	VdLTRE2-4	core	29.1468	15.5092	>0
RLX-incomp-chim_VdLTRE12like_C13-375	LTR/Gypsy	VdLTRE12like	core	0.0282238	0.048885	>0
RLX-incomp-chim_VdLTRE2-4_C5-424	LTR/Gypsy	VdLTRE2-4	core			=0
noCat_C25-1521	Unspecified	C25	core	0.0189273	0.0219044	>0
DTX-incomp_VdTcM1b-e_C31-50	DNA/Tc1-Mariner	VdTcM1b-e	core	10.9241	2.84414	>0
noCat_C45-1717	Unspecified	C45	core	0.198778	0.172211	>0
noCat_C45-1718	Unspecified	C45	core	0.459943	0.796644	>0
DXX-MITE_C42-122	DNA/Mite	C42	core	0.45073	0.230291	>0
noCat_C52-2095	Unspecified	C52	core			=0
noCat_C52-2096	Unspecified	C52	core			=0
RLX-incomp_VdLTRE10like_C3-853	LTR/Copia	VdLTRE10like	core	0.619277	0.616402	>0
noCat_C45-1719	Unspecified	C45	core	1.22802	0.490485	>0
noCat_C38-1611	Unspecified	C38	core			=0
RLX-incomp_VdLTRE9_C4-1082	LTR/Gypsy	VdLTRE9	core	0.0141377	0.0244873	>0
noCat_C48-2012	Unspecified	C48	core	0.499738	0.494518	>0
noCat_C51-2039	Unspecified	C51	core	0.0955266	0.165457	>0
DXX-MITE_C42-125	DNA/Mite	C42	core	0.444337	0.151429	>0
noCat_C45-1720	Unspecified	C45	core			=0
RLX-incomp_VdLTRE10like_C3-875	LTR/Copia	VdLTRE10like	core	0.491631	0.432389	>0
noCat_C45-1721	Unspecified	C45	core	0.165579	0.286792	>0
noCat_C51-2036	Unspecified	C51	core	8.12205	4.47656	>0
noCat_C51-2040	Unspecified	C51	core			=0
noCat_C40-1642	Unspecified	C40	core	0.390196	0.203092	>0
noCat_C51-2037	Unspecified	C51	core	0.628408	0.725222	>0
DXX-MITE_C43-150	DNA/Mite	C43	core	0.322839	0.319468	>0
DXX-MITE_C41-102	DNA/Mite	C41	core	1.24453	0.285124	>0
SSR_C49-1301	Unspecified	C49	core			=0
DXX-MITE_C42-123	DNA/Mite	C42	core	0.197938	0.229073	>0
RLX-incomp-chim_C7-269	LTR/Copia	C7	core	3.93417	0.662539	>0
RLX-incomp_C0-765	LTR/Gypsy	C0	core	0.237654	0.0738097	>0
RLX-incomp_VdLTRE9_C4-1100	LTR/Gypsy	VdLTRE9	core			=0
RLX-incomp_VdLTRE9_C4-1083	LTR/Gypsy	VdLTRE9	core			=0
RLX-incomp_VdLTRE10like_C3-879	LTR/Copia	VdLTRE10like	core			=0
noCat_C44-1663	Unspecified	C44	core	0.159894	0.276945	>0
DXX-MITE_C41-105	DNA/Mite	C41	core	0.0638146	0.11053	>0
DXX-MITE_C43-151	DNA/Mite	C43	core			=0
RLX-incomp_C0-770	LTR/Gypsy	C0	core	0.127629	0.22106	>0
noCat_C29-1560	Unspecified	C29	core	0.0412274	0.0390095	>0
noCat_C29-1561	Unspecified	C29	core			=0
noCat_C29-1562	Unspecified	C29	core			=0
noCat_C45-1699	Unspecified	C45	core	0.0597041	0.103411	>0
RLX-incomp-chim_VdLTRE2-4_C5-404	LTR/Gypsy	VdLTRE2-4	core	1.46754	2.53734	>0
RLX-incomp_VdLTRE10like_C3-880	LTR/Copia	VdLTRE10like	core			=0
RLX-incomp-chim_VdLTRE8like_C9-580	LTR/Copia	VdLTRE8like	core	0.00930056	0.016109	>0
RLX-incomp_VdLTRE10like_C3-881	LTR/Copia	VdLTRE10like	core	0.00595242	0.00184868	>0
RLX-incomp-chim_VdLTRE8like_C9-562	LTR/Copia	VdLTRE8like	core			=0
RLX-incomp_VdLTRE10like_C3-882	LTR/Copia	VdLTRE10like	core	0.161272	0.257662	>0
RLX-incomp-chim_VdLTRE2-4_C5-426	LTR/Gypsy	VdLTRE2-4	core	7.2045	2.65042	>0
RLX-incomp-chim_VdLTRE2-4_C5-405	LTR/Gypsy	VdLTRE2-4	core	1.26274	1.43292	>0
RLX-incomp-chim_VdLTRE2-4_C5-406	LTR/Gypsy	VdLTRE2-4	core	4.28352	4.18363	>0
RLX-incomp-chim_VdLTRE2-4_C5-407	LTR/Gypsy	VdLTRE2-4	core	1.08733	1.41606	>0
RLX-incomp_VdLTRE10like_C3-883	LTR/Copia	VdLTRE10like	core			=0
noCat_C45-1700	Unspecified	C45	core	0.119985	0.20782	>0
RLX-incomp-chim_C7-255	LTR/Copia	C7	core	0.678232	0.856426	>0
noCat_C44-1664	Unspecified	C44	core	1.20744	0.600776	>0
RLX-incomp-chim_VdLTRE2-4_C5-408	LTR/Gypsy	VdLTRE2-4	core	16.3525	1.83168	>0
noCat_C25-1517	Unspecified	C25	core	0.0150908	0.0261381	>0
RLX-incomp-chim_VdLTRE2-4_C5-409	LTR/Gypsy	VdLTRE2-4	core	0.0114643	0.0100828	>0
RLX-incomp-chim_VdLTRE2-4_C5-427	LTR/Gypsy	VdLTRE2-4	core	9.85483	1.89964	>0
RLX-incomp-chim_VdLTRE2-4_C5-410	LTR/Gypsy	VdLTRE2-4	core	0.0198287	0.00622461	>0
RLX-incomp_C8-838	LTR/Gypsy	C8	core	0.00783746	0.0135749	>0
noCat_C52-2099	Unspecified	C52	core			=0
noCat_C52-2097	Unspecified	C52	core			=0
RLX-incomp_C8-834	LTR/Gypsy	C8	core	0.0159803	0.0149805	>0
RLX-incomp-chim_VdLTRE2-4_C5-411	LTR/Gypsy	VdLTRE2-4	core	0.00987682	0.0171072	>0
RLX-incomp-chim_VdLTRE2-4_C5-428	LTR/Gypsy	VdLTRE2-4	core	0.010034	0.00557173	>0
RLX-incomp-chim_VdLTRE2-4_C5-412	LTR/Gypsy	VdLTRE2-4	core	0.0091006	0.00800397	>0
noCat_C25-1518	Unspecified	C25	core			=0
RLX-incomp_C8-839	LTR/Gypsy	C8	core	0.0106288	0.00569113	>0
RLX-incomp-chim_VdLTRE2-4_C5-413	LTR/Gypsy	VdLTRE2-4	core			=0
RLX-incomp-chim_VdLTRE2-4_C5-429	LTR/Gypsy	VdLTRE2-4	core	0.0152458	0.0172882	>0
RLX-incomp-chim_VdLTRE12like_C13-376	LTR/Gypsy	VdLTRE12like	core			=0
RLX-incomp-chim_VdLTRE12like_C13-377	LTR/Gypsy	VdLTRE12like	core			=0
RLX-incomp-chim_VdLTRE2-4_C5-414	LTR/Gypsy	VdLTRE2-4	core	0.0162883	0.010144	>0
RLX-incomp-chim_VdLTRE12like_C13-378	LTR/Gypsy	VdLTRE12like	core			=0
noCat_C25-1519	Unspecified	C25	core	0.0384997	0.0120858	>0
RLX-incomp_VdLTRE10like_C3-884	LTR/Copia	VdLTRE10like	core			=0
DXX-MITE_C37-76	DNA/Mite	C37	core	0.52339	0.250498	>0
RLX-incomp_VdLTRE10like_C3-854	LTR/Copia	VdLTRE10like	core	0.019438	0.0255732	>0
SSR_C49-1298	Unspecified	C49	core	0.256066	0.44352	>0
noCat_C29-1563	Unspecified	C29	core			=0
RLX-incomp-chim_C7-259	LTR/Copia	C7	core	26.0237	7.99433	>0
RLX-incomp-chim_C7-260	LTR/Copia	C7	core	0.0723614	0.0545213	>0
noCat_C38-1612	Unspecified	C38	core			=0
RIX-incomp_VdLINE1_C14-195	LINE/I	VdLINE1	core	20.3805	2.70755	>0
noCat_C44-1665	Unspecified	C44	core	0.0610721	0.10578	>0
DXX-MITE_C41-103	DNA/Mite	C41	core			=0
RLX-incomp-chim_VdLTRE2-4_C5-430	LTR/Gypsy	VdLTRE2-4	core	0.00648677	0.00568047	>0
RLX-incomp-chim_VdLTRE2-4_C5-431	LTR/Gypsy	VdLTRE2-4	core	0.00481458	0.00451336	>0
noCat_C52-2100	Unspecified	C52	core	0.163139	0.282565	>0
DXX-MITE_C42-126	DNA/Mite	C42	core	0.376358	0.651871	>0
DXX-MITE_C37-77	DNA/Mite	C37	core	0.0176929	0.0306451	>0
noCat_C45-1724	Unspecified	C45	core	0.273436	0.473606	>0
DXX-MITE_C42-127	DNA/Mite	C42	core	0.595621	0.295946	>0
DXX-MITE_C43-154	DNA/Mite	C43	core	0.0486998	0.0843506	>0
noCat_C45-1725	Unspecified	C45	core			=0
DXX-MITE_C42-124	DNA/Mite	C42	core			=0
DXX-MITE_C42-128	DNA/Mite	C42	core			=0
noCat_C25-1520	Unspecified	C25	core	0.250596	0.119655	>0
RLX-incomp_C8-840	LTR/Gypsy	C8	core	0.262452	0.259711	>0
noCat_C45-1728	Unspecified	C45	core			=0
noCat_C45-1703	Unspecified	C45	core			=0
RLX-incomp_VdLTRE10like_C3-892	LTR/Copia	VdLTRE10like	core			=0
RLX-incomp-chim_VdLTRE2-4_C5-418	LTR/Gypsy	VdLTRE2-4	core			=0
noCat_C1-1334	Unspecified	C1	core			=0
noCat_C1-1335	Unspecified	C1	core			=0
noCat_C1-1336	Unspecified	C1	core			=0
noCat_C1-1337	Unspecified	C1	core			=0
noCat_C1-1338	Unspecified	C1	core			=0
RLX-incomp-chim_VdLTRE2-4_C5-419	LTR/Gypsy	VdLTRE2-4	core			=0
RLX-incomp_VdLTRE10like_C3-893	LTR/Copia	VdLTRE10like	core			=0
noCat_C40-1639	Unspecified	C40	core			=0
RLX-incomp_VdLTRE10like_C3-894	LTR/Copia	VdLTRE10like	core			=0
RLX-incomp-chim_VdLTRE8like_C9-568	LTR/Copia	VdLTRE8like	core			=0
noCat_C1-1339	Unspecified	C1	core			=0
noCat_C1-1340	Unspecified	C1	core			=0
noCat_C1-1341	Unspecified	C1	core			=0
noCat_C1-1342	Unspecified	C1	core			=0
RLX-incomp-chim_VdLTRE2-4_C5-420	LTR/Gypsy	VdLTRE2-4	core	0.00812037	0.00782472	>0
RLX-incomp-chim_VdLTRE12like_C13-372	LTR/Gypsy	VdLTRE12like	core			=0
noCat_C1-1343	Unspecified	C1	core	0.130774	0.226507	>0
RLX-incomp-chim_VdLTRE8like_C9-569	LTR/Copia	VdLTRE8like	core	0.00601703	0.0104218	>0
RLX-incomp-chim_VdLTRE8like_C9-592	LTR/Copia	VdLTRE8like	core			=0
DTX-incomp_VdTcM1a_C32-24	DNA/Tc1-Mariner	VdTcM1a	core	1.65863	0.224019	>0
noCat_C1-1344	Unspecified	C1	core			=0
noCat_C1-1345	Unspecified	C1	core			=0
noCat_C1-1346	Unspecified	C1	core			=0
noCat_C1-1347	Unspecified	C1	core			=0
noCat_C1-1322	Unspecified	C1	core			=0
noCat_C1-1323	Unspecified	C1	core			=0
RLX-incomp_VdLTRE10like_C3-864	LTR/Copia	VdLTRE10like	core			=0
RLX-incomp_VdLTRE10like_C3-895	LTR/Copia	VdLTRE10like	core			=0
RLX-incomp-chim_VdLTRE8like_C9-570	LTR/Copia	VdLTRE8like	core			=0
noCat_C1-1324	Unspecified	C1	core			=0
RLX-incomp_VdLTRE10like_C3-896	LTR/Copia	VdLTRE10like	core	0.00173335	0.00300226	>0
RLX-incomp_VdLTRE10like_C3-897	LTR/Copia	VdLTRE10like	core			=0
RLX-incomp_VdLTRE10like_C3-898	LTR/Copia	VdLTRE10like	core			=0
RLX-incomp_VdLTRE10like_C3-865	LTR/Copia	VdLTRE10like	core			=0
RLX-incomp_VdLTRE10like_C3-866	LTR/Copia	VdLTRE10like	core			=0
RLX-incomp_VdLTRE10like_C3-899	LTR/Copia	VdLTRE10like	core			=0
noCat_C40-1640	Unspecified	C40	core			=0
noCat_C40-1641	Unspecified	C40	core			=0
RLX-incomp_VdLTRE10like_C3-900	LTR/Copia	VdLTRE10like	core			=0
RLX-incomp_VdLTRE10like_C3-867	LTR/Copia	VdLTRE10like	core			=0
RLX-incomp_VdLTRE10like_C3-901	LTR/Copia	VdLTRE10like	core			=0
RLX-incomp_VdLTRE10like_C3-868	LTR/Copia	VdLTRE10like	core			=0
RLX-incomp-chim_VdLTRE8like_C9-593	LTR/Copia	VdLTRE8like	core			=0
noCat_C1-1325	Unspecified	C1	core			=0
RLX-incomp-chim_VdLTRE12like_C13-373	LTR/Gypsy	VdLTRE12like	core			=0
RLX-incomp_VdLTRE10like_C3-869	LTR/Copia	VdLTRE10like	core	0.00160523	0.00278034	>0
RLX-incomp_VdLTRE10like_C3-870	LTR/Copia	VdLTRE10like	core			=0
RLX-incomp-chim_C7-261	LTR/Copia	C7	core			=0
RLX-incomp-chim_C7-262	LTR/Copia	C7	core	0.00905715	0.00970937	>0
DTX-incomp_VdTcM1a_C32-26	DNA/Tc1-Mariner	VdTcM1a	core	2.04736	0.704208	>0
RLX-incomp_VdLTRE10like_C3-871	LTR/Copia	VdLTRE10like	core			=0
RLX-incomp-chim_VdLTRE8like_C9-571	LTR/Copia	VdLTRE8like	core			=0
RLX-incomp-chim_VdLTRE2-4_C5-435	LTR/Gypsy	VdLTRE2-4	core	10.8364	0.771166	>0
RLX-incomp-chim_VdLTRE8like_C9-572	LTR/Copia	VdLTRE8like	core			=0
RLX-incomp-chim_VdLTRE8like_C9-594	LTR/Copia	VdLTRE8like	core			=0
RLX-incomp-chim_VdLTRE8like_C9-573	LTR/Copia	VdLTRE8like	core			=0
RLX-incomp-chim_VdLTRE8like_C9-574	LTR/Copia	VdLTRE8like	core			=0
RLX-incomp-chim_VdLTRE2-4_C5-421	LTR/Gypsy	VdLTRE2-4	core			=0
RLX-incomp-chim_VdLTRE8like_C9-575	LTR/Copia	VdLTRE8like	core	0.00839906	0.00727653	>0
RLX-incomp-chim_VdLTRE8like_C9-576	LTR/Copia	VdLTRE8like	core			=0
noCat_C47-1969	Unspecified	C47	core			=0
noCat_C45-1729	Unspecified	C45	core	2.63016	0.956585	>0
DXX-MITE_C41-106	DNA/Mite	C41	core	0.324952	0.12979	>0
noCat_C46-1937	Unspecified	C46	core			=0
RLX-incomp_C8-836	LTR/Gypsy	C8	other AGR			=0
RLX-incomp-chim_VdLTRE2-4_C5-425	LTR/Gypsy	VdLTRE2-4	core	14.7473	1.21103	>0
RLX-incomp_C8-837	LTR/Gypsy	C8	core			=0
noCat_C25-1522	Unspecified	C25	core			=0
DXX-MITE_C43-155	DNA/Mite	C43	core			=0
noCat_C45-1730	Unspecified	C45	core			=0
noCat_C45-1704	Unspecified	C45	core			=0
noCat_C29-1564	Unspecified	C29	core	0.0241135	0.0417658	>0
noCat_C29-1565	Unspecified	C29	core			=0
noCat_C45-1731	Unspecified	C45	other AGR	1.85564	2.297	>0
noCat_C45-1732	Unspecified	C45	core	2.03624	1.30443	>0
noCat_C45-1705	Unspecified	C45	core			=0
noCat_C47-1970	Unspecified	C47	other AGR			=0
RLX-incomp_C0-771	LTR/Gypsy	C0	other AGR			=0
noCat_C47-1971	Unspecified	C47	other AGR			=0
RLX-incomp_VdLTRE10like_C3-872	LTR/Copia	VdLTRE10like	core			=0
RLX-incomp-chim_C7-263	LTR/Copia	C7	core	0.297859	0.0925081	>0
RLX-incomp-chim_C7-264	LTR/Copia	C7	core	0.0248068	0.0153728	>0
noCat_C44-1662	Unspecified	C44	core	0.332397	0.231741	>0
noCat_C1-1326	Unspecified	C1	core	0.11115	0.192517	>0
RLX-incomp_VdLTRE1_C10-1025	LTR/Copia	VdLTRE1	core	2.42634	0.187951	>0
noCat_C38-1613	Unspecified	C38	core	0.0452301	0.0783408	>0
noCat_C45-1706	Unspecified	C45	core	0.122955	0.212964	>0
RLX-incomp-chim_VdLTRE8like_C9-595	LTR/Copia	VdLTRE8like	core	0.370559	0.148006	>0
noCat_C52-2098	Unspecified	C52	core			=0
RLX-incomp-chim_VdLTRE8like_C9-596	LTR/Copia	VdLTRE8like	core			=0
noCat_C45-1707	Unspecified	C45	core			=0
noCat_C45-1733	Unspecified	C45	core	0.0572915	0.0992317	>0
noCat_C45-1734	Unspecified	C45	core	3.41794	3.19601	>0
DXX-MITE_C43-152	DNA/Mite	C43	core	0.415413	0.106414	>0
noCat_C52-2101	Unspecified	C52	core			=0
noCat_C52-2102	Unspecified	C52	core	2.05341	1.17041	>0
noCat_C45-1708	Unspecified	C45	core	0.157271	0.272401	>0
DXX-MITE_C37-78	DNA/Mite	C37	core			=0
noCat_C45-1709	Unspecified	C45	core			=0
noCat_C51-2038	Unspecified	C51	core			=0
noCat_C45-1710	Unspecified	C45	other AGR			=0
RLX-incomp-chim_VdLTRE2-4_C5-436	LTR/Gypsy	VdLTRE2-4	core			=0
RLX-incomp-chim_C7-265	LTR/Copia	C7	core			=0
RLX-incomp_VdLTRE10like_C3-904	LTR/Copia	VdLTRE10like	other AGR			=0
DTX-comp_VdHAT1_C23-1	DNA/hAT	VdHAT1	other AGR			=0
noCat_C47-1968	Unspecified	C47	other AGR			=0
noCat_C45-1711	Unspecified	C45	other AGR			=0
DXX-MITE_C43-156	DNA/Mite	C43	core	0.45815	0.654183	>0
noCat_C47-1972	Unspecified	C47	core			=0
noCat_C45-1712	Unspecified	C45	core	0.0664707	0.115131	>0
noCat_C45-1735	Unspecified	C45	core			=0
noCat_C45-1713	Unspecified	C45	core			=0
noCat_C45-1714	Unspecified	C45	core	3.00345	1.9452	>0
noCat_C45-1736	Unspecified	C45	core	1.39862	0.474995	>0
noCat_C45-1715	Unspecified	C45	core			=0
DTX-comp_VdHAT1_C23-2	DNA/hAT	VdHAT1	core			=0
RLX-incomp_VdLTRE1_C10-1026	LTR/Copia	VdLTRE1	core	2.58492	0.403673	>0
noCat_C45-1737	Unspecified	C45	core			=0
noCat_C45-1716	Unspecified	C45	core			=0
noCat_C45-1738	Unspecified	C45	core	10.2094	0.875666	>0
SSR_C49-1299	Unspecified	C49	core			=0
noCat_C45-1739	Unspecified	C45	core	0.200293	0.187761	>0
noCat_C45-1740	Unspecified	C45	other AGR	0.193027	0.195086	>0
RLX-incomp-chim_VdLTRE2-4_C5-437	LTR/Gypsy	VdLTRE2-4	other AGR	0.0597041	0.103411	>0
noCat_C45-1741	Unspecified	C45	core			=0
RLX-incomp-chim_C7-272	LTR/Copia	C7	core	0.236334	0.238855	>0
RLX-incomp-chim_C7-266	LTR/Copia	C7	core			=0
RLX-incomp-chim_C7-267	LTR/Copia	C7	core			=0
RLX-incomp-chim_VdLTRE2-4_C5-438	LTR/Gypsy	VdLTRE2-4	core	14.2999	0.905693	>0
RLX-incomp-chim_C7-268	LTR/Copia	C7	core	1.20831	0.294419	>0
DXX-MITE_C41-104	DNA/Mite	C41	core	0.91801	0.25795	>0
DXX-MITE_C43-153	DNA/Mite	C43	core	0.869542	0.511822	>0
noCat_C47-1973	Unspecified	C47	other AGR			=0
RLX-incomp_VdLTRE10like_C3-905	LTR/Copia	VdLTRE10like	other AGR	0.18092	0.313363	>0
noCat_C51-2042	Unspecified	C51	other AGR			=0
noCat_C1-1349	Unspecified	C1	core			=0
DTX-incomp_VdTcM1b-e_C31-58	DNA/Tc1-Mariner	VdTcM1b-e	other AGR	8.63361	0.641293	>0
noCat_C45-1768	Unspecified	C45	other AGR	0.117953	0.204301	>0
noCat_C29-1568	Unspecified	C29	other AGR			=0
noCat_C45-1760	Unspecified	C45	core	0.192659	0.333696	>0
noCat_C45-1745	Unspecified	C45	core			=0
noCat_C45-1746	Unspecified	C45	core	0.0594184	0.102916	>0
noCat_C47-1974	Unspecified	C47	core			=0
noCat_C45-1747	Unspecified	C45	core			=0
noCat_C45-1762	Unspecified	C45	core	0.0636572	0.110257	>0
RLX-incomp_VdLTRE10like_C3-906	LTR/Copia	VdLTRE10like	core			=0
noCat_C44-1671	Unspecified	C44	core			=0
noCat_C45-1766	Unspecified	C45	core	0.105912	0.183445	>0
DXX-MITE_C43-160	DNA/Mite	C43	core	0.231967	0.287171	>0
DXX-MITE_C41-108	DNA/Mite	C41	core	0.13798	0.120829	>0
noCat_C44-1672	Unspecified	C44	core	0.250743	0.227996	>0
noCat_C44-1673	Unspecified	C44	core	2.40224	1.08277	>0
noCat_C25-1524	Unspecified	C25	core	0.0139735	0.0242029	>0
RLX-incomp_C8-841	LTR/Gypsy	C8	core	0.00804329	0.00754006	>0
RLX-incomp-chim_VdLTRE2-4_C5-448	LTR/Gypsy	VdLTRE2-4	core	6.59798	1.30937	>0
RLX-incomp_C8-842	LTR/Gypsy	C8	core	0.00933514	0.0161689	>0
noCat_C44-1674	Unspecified	C44	core			=0
DXX-MITE_C43-159	DNA/Mite	C43	core			=0
DXX-MITE_C43-161	DNA/Mite	C43	core	0.0981914	0.0850682	>0
noCat_C44-1675	Unspecified	C44	core	0.544076	0.660072	>0
RLX-incomp_VdLTRE9_C4-1111	LTR/Gypsy	VdLTRE9	core			=0
RLX-incomp-chim_VdLTRE8like_C9-633	LTR/Copia	VdLTRE8like	core	0.0656794	0.11376	>0
RLX-incomp-chim_C7-278	LTR/Copia	C7	core			=0
RLX-incomp-chim_C7-279	LTR/Copia	C7	core	0.0371333	0.0643168	>0
RLX-incomp-chim_VdLTRE2-4_C5-461	LTR/Gypsy	VdLTRE2-4	core	62.3809	42.5288	>0
RLX-incomp-chim_VdLTRE2-4_C5-462	LTR/Gypsy	VdLTRE2-4	core	4.40449	0.322903	>0
RLX-incomp-chim_VdLTRE2-4_C5-463	LTR/Gypsy	VdLTRE2-4	core	1.22761	1.47095	>0
DXX-MITE_C43-163	DNA/Mite	C43	core			=0
noCat_C44-1669	Unspecified	C44	core	0.936663	0.547192	>0
noCat_C44-1676	Unspecified	C44	core	0.606287	0.301666	>0
SSR_C49-1303	Unspecified	C49	core			=0
noCat_C45-1769	Unspecified	C45	core	0.620623	0.211506	>0
noCat_C45-1756	Unspecified	C45	core			=0
noCat_C47-1975	Unspecified	C47	core	2.47435	1.04288	>0
noCat_C51-2044	Unspecified	C51	core			=0
noCat_C45-1742	Unspecified	C45	core	0.0636844	0.110305	>0
noCat_C45-1757	Unspecified	C45	core	0.158484	0.148569	>0
RLX-incomp_VdLTRE10like_C3-912	LTR/Copia	VdLTRE10like	core	0.0640151	0.06001	>0
RLX-incomp_VdLTRE10like_C3-913	LTR/Copia	VdLTRE10like	core	0.579415	0.374981	>0
DTX-incomp_VdTcM1a_C32-30	DNA/Tc1-Mariner	VdTcM1a	core	3.41109	0.60828	>0
noCat_C45-1758	Unspecified	C45	core			=0
noCat_C44-1666	Unspecified	C44	core	1.28696	0.883803	>0
RLX-incomp_VdLTRE10like_C3-914	LTR/Copia	VdLTRE10like	core	0.644003	0.445704	>0
noCat_C45-1743	Unspecified	C45	core	0.060156	0.104193	>0
noCat_C38-1614	Unspecified	C38	core			=0
RLX-incomp-chim_C7-273	LTR/Copia	C7	other AGR			=0
noCat_C51-2043	Unspecified	C51	other AGR	0.0970192	0.168042	>0
RLX-incomp-chim_VdLTRE8like_C9-597	LTR/Copia	VdLTRE8like	core			=0
noCat_C45-1759	Unspecified	C45	core			=0
noCat_C45-1744	Unspecified	C45	core	0.060156	0.104193	>0
DXX-MITE_C43-157	DNA/Mite	C43	core	0.160416	0.277849	>0
RLX-incomp_VdLTRE6_C12-1066	LTR/Copia	VdLTRE6	core	97.9372	23.4408	>0
DTX-comp_VdHAT1_C23-3	DNA/hAT	VdHAT1	other AGR			=0
RLX-incomp_VdLTRE10like_C3-915	LTR/Copia	VdLTRE10like	core			=0
DXX-MITE_C41-107	DNA/Mite	C41	core			=0
noCat_C40-1643	Unspecified	C40	core			=0
RIX-incomp_VdLINE1_C14-196	LINE/I	VdLINE1	core	7.93072	2.67563	>0
RLX-incomp-chim_C7-290	LTR/Copia	C7	core			=0
RLX-incomp-chim_C7-274	LTR/Copia	C7	core	0.435303	0.408068	>0
RLX-incomp_VdLTRE1_C10-1027	LTR/Copia	VdLTRE1	core	2.51686	0.279908	>0
DTX-incomp_VdTcM1b-e_C31-51	DNA/Tc1-Mariner	VdTcM1b-e	core	11.0344	2.91258	>0
noCat_C48-2015	Unspecified	C48	core			=0
noCat_C52-2103	Unspecified	C52	core			=0
SSR_C49-1302	Unspecified	C49	core	1.11697	0.346905	>0
noCat_C44-1670	Unspecified	C44	core	1.80599	0.692937	>0
SSR_C49-1304	Unspecified	C49	core			=0
noCat_C29-1566	Unspecified	C29	core	0.145534	0.252073	>0
noCat_C29-1567	Unspecified	C29	core			=0
noCat_C45-1761	Unspecified	C45	other AGR	0.497621	0.330323	>0
noCat_C29-1569	Unspecified	C29	core	0.0561293	0.0174324	>0
noCat_C29-1570	Unspecified	C29	core	0.0269006	0.0465932	>0
noCat_C48-2013	Unspecified	C48	core	0.103487	0.179245	>0
RLX-incomp-chim_VdLTRE2-4_C5-450	LTR/Gypsy	VdLTRE2-4	core			=0
noCat_C44-1667	Unspecified	C44	core	0.722912	0.351407	>0
noCat_C25-1523	Unspecified	C25	core	0.0579182	0.0548023	>0
DXX-MITE_C43-158	DNA/Mite	C43	core	0.254542	0.191787	>0
noCat_C45-1748	Unspecified	C45	core	6.4353	2.45998	>0
noCat_C45-1763	Unspecified	C45	core	6.8558	3.76553	>0
noCat_C47-1976	Unspecified	C47	core	0.556226	0.641919	>0
noCat_C45-1764	Unspecified	C45	core			=0
RLX-incomp-chim_VdLTRE8like_C9-611	LTR/Copia	VdLTRE8like	core			=0
RLX-incomp_VdLTRE10like_C3-916	LTR/Copia	VdLTRE10like	core	0.00292474	0.0050658	>0
RLX-incomp-chim_VdLTRE2-4_C5-439	LTR/Gypsy	VdLTRE2-4	core	1.51477	1.29399	>0
noCat_C1-1352	Unspecified	C1	other AGR			=0
noCat_C45-1765	Unspecified	C45	core			=0
RLX-incomp_VdLTRE10like_C3-917	LTR/Copia	VdLTRE10like	core			=0
RLX-incomp_VdLTRE9_C4-1126	LTR/Gypsy	VdLTRE9	core			=0
RLX-incomp-chim_VdLTRE8like_C9-612	LTR/Copia	VdLTRE8like	core			=0
RLX-incomp-chim_VdLTRE8like_C9-598	LTR/Copia	VdLTRE8like	core			=0
noCat_C46-1942	Unspecified	C46	Starship			=0
RLX-incomp-chim_VdLTRE2-4_C5-451	LTR/Gypsy	VdLTRE2-4	Starship			=0
noCat_C46-1938	Unspecified	C46	Starship	0.29281	0.253677	>0
noCat_C45-1749	Unspecified	C45	Starship			=0
RIX-incomp_VdLINE1_C14-204	LINE/I	VdLINE1	Starship	0.206974	0.35849	>0
DTX-incomp_VdTcM1b-e_C31-56	DNA/Tc1-Mariner	VdTcM1b-e	Starship	6.45896	1.29745	>0
DTX-incomp_VdTcM1a_C32-27	DNA/Tc1-Mariner	VdTcM1a	Starship	3.33037	0.617151	>0
RLX-incomp-chim_VdLTRE2-4_C5-440	LTR/Gypsy	VdLTRE2-4	Starship			=0
noCat_C46-1939	Unspecified	C46	Starship			=0
RLX-incomp_VdLTRE1_C10-1032	LTR/Copia	VdLTRE1	Starship	2.88806	0.619916	>0
RLX-incomp_VdLTRE6_C12-1071	LTR/Copia	VdLTRE6	Starship	103.268	27.4651	>0
RLX-incomp_VdLTRE1_C10-1033	LTR/Copia	VdLTRE1	Starship	0.0605778	0.104924	>0
RLX-incomp-chim_VdLTRE8like_C9-599	LTR/Copia	VdLTRE8like	core	0.0403393	0.0698698	>0
RLX-incomp-chim_VdLTRE8like_C9-613	LTR/Copia	VdLTRE8like	core			=0
RLX-incomp-chim_VdLTRE8like_C9-614	LTR/Copia	VdLTRE8like	core	0.00256205	0.00221964	>0
RLX-incomp_VdLTRE10like_C3-918	LTR/Copia	VdLTRE10like	core	0.00325345	0.00281863	>0
RLX-incomp-chim_VdLTRE8like_C9-600	LTR/Copia	VdLTRE8like	core			=0
RLX-incomp_VdLTRE10like_C3-907	LTR/Copia	VdLTRE10like	core			=0
RLX-incomp-chim_VdLTRE8like_C9-615	LTR/Copia	VdLTRE8like	core			=0
RLX-incomp-chim_VdLTRE2-4_C5-441	LTR/Gypsy	VdLTRE2-4	core	1.52387	2.52719	>0
RLX-incomp-chim_VdLTRE8like_C9-616	LTR/Copia	VdLTRE8like	core			=0
RLX-incomp_VdLTRE9_C4-1127	LTR/Gypsy	VdLTRE9	core	0.0435735	0.0754715	>0
RLX-incomp_VdLTRE10like_C3-919	LTR/Copia	VdLTRE10like	core			=0
RLX-incomp-chim_VdLTRE8like_C9-601	LTR/Copia	VdLTRE8like	core			=0
RLX-incomp-chim_VdLTRE12like_C13-381	LTR/Gypsy	VdLTRE12like	core	0.0301534	0.0522272	>0
RLX-incomp-chim_VdLTRE8like_C9-602	LTR/Copia	VdLTRE8like	core			=0
RLX-incomp-chim_VdLTRE8like_C9-603	LTR/Copia	VdLTRE8like	core			=0
RLX-incomp-chim_VdLTRE12like_C13-383	LTR/Gypsy	VdLTRE12like	core			=0
noCat_C40-1646	Unspecified	C40	other AGR			=0
noCat_C40-1644	Unspecified	C40	other AGR			=0
noCat_C40-1645	Unspecified	C40	other AGR			=0
RLX-incomp-chim_VdLTRE8like_C9-617	LTR/Copia	VdLTRE8like	other AGR			=0
RLX-incomp-chim_VdLTRE8like_C9-618	LTR/Copia	VdLTRE8like	other AGR			=0
RLX-incomp_VdLTRE10like_C3-920	LTR/Copia	VdLTRE10like	other AGR			=0
RLX-incomp_VdLTRE10like_C3-908	LTR/Copia	VdLTRE10like	other AGR	0.035788	0.0619867	>0
RLX-incomp-chim_VdLTRE8like_C9-619	LTR/Copia	VdLTRE8like	other AGR			=0
RLX-incomp_VdLTRE10like_C3-921	LTR/Copia	VdLTRE10like	other AGR	0.031218	0.0540711	>0
RLX-incomp_VdLTRE6_C12-1067	LTR/Copia	VdLTRE6	Starship			=0
DTX-comp_VdMULE1_C20-14	DNA/Mutator	VdMULE1	Starship			=0
noCat_C45-1750	Unspecified	C45	Starship			=0
DTX-incomp_VdTcM1b-e_C31-52	DNA/Tc1-Mariner	VdTcM1b-e	Starship	16.1206	4.39189	>0
DTX-incomp_VdTcM1b-e_C31-57	DNA/Tc1-Mariner	VdTcM1b-e	Starship	0.0263437	0.00818173	>0
DTX-incomp_VdTcM1a_C32-28	DNA/Tc1-Mariner	VdTcM1a	Starship			=0
noCat_C46-1943	Unspecified	C46	Starship	0.158484	0.148569	>0
noCat_C46-1940	Unspecified	C46	Starship	0.122955	0.212964	>0
RIX-incomp_VdLINE1_C14-197	LINE/I	VdLINE1	Starship	9.77941	0.802858	>0
noCat_C45-1751	Unspecified	C45	Starship			=0
RIX-incomp_VdLINE1_C14-198	LINE/I	VdLINE1	Starship	8.74587	3.92793	>0
RLX-incomp-chim_VdLTRE2-4_C5-442	LTR/Gypsy	VdLTRE2-4	Starship	1.03158	0.454548	>0
RLX-incomp_VdLTRE6_C12-1068	LTR/Copia	VdLTRE6	Starship			=0
RLX-incomp_VdLTRE1_C10-1028	LTR/Copia	VdLTRE1	Starship	0.155231	0.268867	>0
RLX-incomp_VdLTRE6_C12-1069	LTR/Copia	VdLTRE6	Starship	98.1895	23.1986	>0
RLX-incomp_VdLTRE1_C10-1034	LTR/Copia	VdLTRE1	Starship			=0
RLX-incomp_VdLTRE6_C12-1072	LTR/Copia	VdLTRE6	Starship	99.3612	24.1952	>0
RIX-incomp_VdLINE1_C14-199	LINE/I	VdLINE1	Starship	0.861753	0.852752	>0
RIX-incomp_VdLINE1_C14-200	LINE/I	VdLINE1	Starship	9.77939	0.98374	>0
noCat_C46-1944	Unspecified	C46	Starship			=0
noCat_C46-1941	Unspecified	C46	Starship	0.0602838	0.104415	>0
RLX-incomp-chim_VdLTRE2-4_C5-452	LTR/Gypsy	VdLTRE2-4	Starship	0.154437	0.267492	>0
RLX-incomp-chim_VdLTRE2-4_C5-443	LTR/Gypsy	VdLTRE2-4	Starship			=0
RLX-incomp-chim_VdLTRE2-4_C5-444	LTR/Gypsy	VdLTRE2-4	Starship	0.751689	1.24384	>0
RLX-incomp-chim_VdLTRE2-4_C5-445	LTR/Gypsy	VdLTRE2-4	Starship			=0
RLX-incomp-chim_VdLTRE2-4_C5-453	LTR/Gypsy	VdLTRE2-4	Starship	0.00517249	0.00895901	>0
RLX-incomp-chim_VdLTRE2-4_C5-454	LTR/Gypsy	VdLTRE2-4	Starship			=0
RLX-incomp-chim_VdLTRE2-4_C5-446	LTR/Gypsy	VdLTRE2-4	Starship	0.0557279	0.0965236	>0
RLX-incomp-chim_VdLTRE2-4_C5-455	LTR/Gypsy	VdLTRE2-4	Starship			=0
RLX-incomp-chim_VdLTRE2-4_C5-447	LTR/Gypsy	VdLTRE2-4	Starship	0.0549708	0.0952122	>0
RLX-incomp-chim_VdLTRE2-4_C5-456	LTR/Gypsy	VdLTRE2-4	Starship			=0
DTX-comp_VdMULE1_C20-15	DNA/Mutator	VdMULE1	Starship			=0
noCat_C45-1752	Unspecified	C45	Starship			=0
DTX-incomp_VdTcM1b-e_C31-53	DNA/Tc1-Mariner	VdTcM1b-e	Starship	1.72033	0.544168	>0
noCat_C46-1945	Unspecified	C46	Starship			=0
DTX-incomp_VdTcM1b-e_C31-54	DNA/Tc1-Mariner	VdTcM1b-e	Starship	0.5601	0.234891	>0
RIX-incomp_VdLINE1_C14-205	LINE/I	VdLINE1	Starship	1.62306	0.180374	>0
RIX-incomp_VdLINE1_C14-201	LINE/I	VdLINE1	Starship	22.0619	3.99139	>0
RLX-incomp_VdLTRE1_C10-1029	LTR/Copia	VdLTRE1	Starship	2.60453	1.08795	>0
RLX-incomp_VdLTRE1_C10-1035	LTR/Copia	VdLTRE1	Starship			=0
RIX-incomp_VdLINE1_C14-206	LINE/I	VdLINE1	Starship	24.3893	6.1781	>0
RLX-incomp_VdLTRE1_C10-1036	LTR/Copia	VdLTRE1	Starship	0.116605	0.201966	>0
RIX-incomp_VdLINE1_C14-207	LINE/I	VdLINE1	Starship	7.13253	2.817	>0
RLX-incomp_VdLTRE6_C12-1070	LTR/Copia	VdLTRE6	Starship	5.42414	2.0029	>0
RLX-incomp_VdLTRE1_C10-1030	LTR/Copia	VdLTRE1	Starship	0.194052	0.336107	>0
RLX-incomp_VdLTRE6_C12-1073	LTR/Copia	VdLTRE6	Starship	0.0871826	0.151005	>0
RLX-incomp_VdLTRE1_C10-1037	LTR/Copia	VdLTRE1	Starship	1.67137	0.343132	>0
DTX-incomp_VdTcM1b-e_C31-55	DNA/Tc1-Mariner	VdTcM1b-e	Starship	0.00730497	0.0126526	>0
RIX-incomp_VdLINE1_C14-202	LINE/I	VdLINE1	Starship	0.144954	0.251068	>0
RIX-incomp_VdLINE1_C14-208	LINE/I	VdLINE1	Starship	8.86639	0.472364	>0
RLX-incomp_VdLTRE1_C10-1031	LTR/Copia	VdLTRE1	Starship	3.92187	1.55697	>0
RIX-incomp_VdLINE1_C14-209	LINE/I	VdLINE1	Starship	13.7758	3.96442	>0
RLX-incomp_VdLTRE6_C12-1074	LTR/Copia	VdLTRE6	Starship	0.325863	0.308332	>0
RLX-incomp_VdLTRE1_C10-1038	LTR/Copia	VdLTRE1	Starship	2.96924	0.871629	>0
RIX-incomp_VdLINE1_C14-210	LINE/I	VdLINE1	Starship	6.37106	1.72596	>0
RIX-incomp_VdLINE1_C14-203	LINE/I	VdLINE1	Starship	0.971766	0.188751	>0
RLX-incomp_VdLTRE10like_C3-922	LTR/Copia	VdLTRE10like	core			=0
RLX-incomp_VdLTRE10like_C3-923	LTR/Copia	VdLTRE10like	core	0.0431298	0.0220434	>0
RLX-incomp-chim_VdLTRE2-4_C5-457	LTR/Gypsy	VdLTRE2-4	core			=0
RLX-incomp-chim_VdLTRE12like_C13-384	LTR/Gypsy	VdLTRE12like	core			=0
noCat_C1-1350	Unspecified	C1	core			=0
noCat_C1-1351	Unspecified	C1	core			=0
RLX-incomp-chim_VdLTRE8like_C9-620	LTR/Copia	VdLTRE8like	core			=0
RLX-incomp-chim_VdLTRE8like_C9-604	LTR/Copia	VdLTRE8like	core			=0
RLX-incomp-chim_VdLTRE8like_C9-621	LTR/Copia	VdLTRE8like	core			=0
RLX-incomp-chim_C7-275	LTR/Copia	C7	core	0.00532788	0.00461582	>0
RLX-incomp-chim_VdLTRE8like_C9-622	LTR/Copia	VdLTRE8like	core			=0
RLX-incomp-chim_VdLTRE8like_C9-605	LTR/Copia	VdLTRE8like	core	0.00798101	0.0138235	>0
RLX-incomp-chim_VdLTRE8like_C9-623	LTR/Copia	VdLTRE8like	core	0.644599	0.316877	>0
RLX-incomp-chim_VdLTRE2-4_C5-449	LTR/Gypsy	VdLTRE2-4	core	1.70827	1.30472	>0
RLX-incomp-chim_VdLTRE8like_C9-624	LTR/Copia	VdLTRE8like	core			=0
RLX-incomp_VdLTRE10like_C3-924	LTR/Copia	VdLTRE10like	core			=0
RLX-incomp-chim_VdLTRE8like_C9-606	LTR/Copia	VdLTRE8like	core	0.771256	0.020314	>0
RLX-incomp-chim_VdLTRE12like_C13-382	LTR/Gypsy	VdLTRE12like	core			=0
noCat_C48-2014	Unspecified	C48	core	0.252058	0.218371	>0
RLX-incomp-chim_VdLTRE8like_C9-625	LTR/Copia	VdLTRE8like	core			=0
RLX-incomp-chim_VdLTRE8like_C9-607	LTR/Copia	VdLTRE8like	core			=0
RLX-incomp-chim_VdLTRE8like_C9-626	LTR/Copia	VdLTRE8like	core	0.00184798	0.0032008	>0
RLX-incomp-chim_VdLTRE8like_C9-608	LTR/Copia	VdLTRE8like	core			=0
RLX-incomp_VdLTRE10like_C3-909	LTR/Copia	VdLTRE10like	core			=0
RLX-incomp_VdLTRE10like_C3-910	LTR/Copia	VdLTRE10like	core	0.123619	0.211477	>0
noCat_C1-1353	Unspecified	C1	core			=0
RLX-incomp-chim_VdLTRE2-4_C5-458	LTR/Gypsy	VdLTRE2-4	core	4.13293	0.692836	>0
RLX-incomp-chim_VdLTRE8like_C9-627	LTR/Copia	VdLTRE8like	core	0.00186675	0.00323331	>0
RLX-incomp-chim_VdLTRE8like_C9-628	LTR/Copia	VdLTRE8like	core			=0
DXX-MITE_C43-162	DNA/Mite	C43	core	0.0868208	0.150378	>0
noCat_C45-1767	Unspecified	C45	core	0.179978	0.31173	>0
noCat_C47-1977	Unspecified	C47	core			=0
RLX-incomp-chim_VdLTRE8like_C9-609	LTR/Copia	VdLTRE8like	core			=0
DXX-MITE_C41-109	DNA/Mite	C41	core			=0
noCat_C1-1354	Unspecified	C1	core			=0
RLX-incomp_VdLTRE10like_C3-911	LTR/Copia	VdLTRE10like	core			=0
DXX-MITE_C37-79	DNA/Mite	C37	core			=0
RLX-incomp-chim_VdLTRE8like_C9-629	LTR/Copia	VdLTRE8like	core			=0
RLX-incomp-chim_VdLTRE8like_C9-630	LTR/Copia	VdLTRE8like	core			=0
RLX-incomp-chim_VdLTRE8like_C9-610	LTR/Copia	VdLTRE8like	core			=0
RLX-incomp-chim_VdLTRE8like_C9-631	LTR/Copia	VdLTRE8like	core			=0
DXX-MITE_C37-80	DNA/Mite	C37	core			=0
noCat_C50-2027	Unspecified	C50	core	0.264222	0.457647	>0
DXX-MITE_C42-129	DNA/Mite	C42	core			=0
noCat_C45-1753	Unspecified	C45	core	0.1114	0.192951	>0
RLX-incomp-chim_VdLTRE8like_C9-632	LTR/Copia	VdLTRE8like	core	0.0411207	0.0712232	>0
DXX-MITE_C42-130	DNA/Mite	C42	core			=0
noCat_C45-1754	Unspecified	C45	core	0.153276	0.143686	>0
noCat_C44-1668	Unspecified	C44	core			=0
DXX-MITE_C41-110	DNA/Mite	C41	core	0.0995693	0.0942127	>0
noCat_C40-1647	Unspecified	C40	core			=0
RLX-incomp-chim_C7-276	LTR/Copia	C7	core	4.63387	1.79171	>0
RLX-incomp-chim_C7-277	LTR/Copia	C7	core	43.6824	6.22392	>0
RLX-incomp-chim_C7-291	LTR/Copia	C7	core	0.356858	0.121616	>0
RLX-incomp-chim_VdLTRE2-4_C5-459	LTR/Gypsy	VdLTRE2-4	core	0.320832	0.555698	>0
DXX-MITE_C37-81	DNA/Mite	C37	core	1.64871	0.290606	>0
noCat_C45-1755	Unspecified	C45	core			=0
noCat_C46-1946	Unspecified	C46	core	9.30079	1.2995	>0
RLX-incomp-chim_VdLTRE2-4_C5-460	LTR/Gypsy	VdLTRE2-4	core			=0
RLX-incomp-chim_VdLTRE2-4_C5-464	LTR/Gypsy	VdLTRE2-4	core			=0
DTX-incomp_VdTcM1a_C32-32	DNA/Tc1-Mariner	VdTcM1a	core	3.59121	0.765746	>0
RLX-incomp-chim_C7-305	LTR/Copia	C7	core			=0
noCat_C50-2028	Unspecified	C50	core	0.243726	0.422146	>0
RLX-incomp-chim_VdLTRE8like_C9-654	LTR/Copia	VdLTRE8like	core			=0
RLX-incomp-chim_VdLTRE8like_C9-655	LTR/Copia	VdLTRE8like	core			=0
RLX-incomp_VdLTRE10like_C3-925	LTR/Copia	VdLTRE10like	core			=0
noCat_C1-1366	Unspecified	C1	core			=0
RLX-incomp-chim_VdLTRE8like_C9-636	LTR/Copia	VdLTRE8like	core			=0
noCat_C1-1367	Unspecified	C1	core			=0
noCat_C1-1368	Unspecified	C1	core			=0
noCat_C1-1369	Unspecified	C1	core			=0
RLX-incomp-chim_VdLTRE8like_C9-656	LTR/Copia	VdLTRE8like	core			=0
noCat_C1-1370	Unspecified	C1	core			=0
noCat_C1-1371	Unspecified	C1	core	0.00376799	0.00652636	>0
noCat_C1-1372	Unspecified	C1	core			=0
RLX-incomp_VdLTRE10like_C3-926	LTR/Copia	VdLTRE10like	core	0.00326736	0.00283068	>0
noCat_C1-1373	Unspecified	C1	core			=0
RLX-incomp_VdLTRE10like_C3-927	LTR/Copia	VdLTRE10like	core			=0
noCat_C1-1355	Unspecified	C1	core			=0
RLX-incomp-chim_VdLTRE2-4_C5-465	LTR/Gypsy	VdLTRE2-4	core	9.45474	1.66513	>0
noCat_C1-1356	Unspecified	C1	core			=0
DTX-incomp_VdTcM1a_C32-34	DNA/Tc1-Mariner	VdTcM1a	core	3.44563	0.562703	>0
noCat_C1-1357	Unspecified	C1	other AGR			=0
noCat_C1-1358	Unspecified	C1	other AGR			=0
noCat_C1-1359	Unspecified	C1	other AGR			=0
noCat_C1-1360	Unspecified	C1	other AGR	0.0250081	0.0236627	>0
noCat_C1-1361	Unspecified	C1	other AGR	0.0287347	0.04977	>0
RLX-incomp_VdLTRE10like_C3-928	LTR/Copia	VdLTRE10like	other AGR			=0
RLX-incomp_VdLTRE10like_C3-943	LTR/Copia	VdLTRE10like	other AGR			=0
RLX-incomp-chim_VdLTRE8like_C9-637	LTR/Copia	VdLTRE8like	other AGR			=0
RLX-incomp_VdLTRE10like_C3-930	LTR/Copia	VdLTRE10like	core			=0
RLX-incomp_VdLTRE10like_C3-931	LTR/Copia	VdLTRE10like	core	0.0332001	0.040713	>0
DTX-incomp_VdTcM1a_C32-33	DNA/Tc1-Mariner	VdTcM1a	core	1.83062	0.394488	>0
RLX-incomp-chim_VdLTRE8like_C9-659	LTR/Copia	VdLTRE8like	core	0.0501997	0.0869485	>0
RLX-incomp-chim_VdLTRE8like_C9-640	LTR/Copia	VdLTRE8like	core			=0
noCat_C45-1783	Unspecified	C45	other AGR			=0
RLX-incomp_VdLTRE10like_C3-932	LTR/Copia	VdLTRE10like	other AGR			=0
RLX-incomp-chim_VdLTRE8like_C9-641	LTR/Copia	VdLTRE8like	other AGR			=0
RLX-incomp-chim_VdLTRE8like_C9-642	LTR/Copia	VdLTRE8like	other AGR			=0
RLX-incomp-chim_VdLTRE8like_C9-660	LTR/Copia	VdLTRE8like	other AGR	0.027864	0.0482618	>0
RLX-incomp_VdLTRE10like_C3-933	LTR/Copia	VdLTRE10like	core	0.011576	0.0160516	>0
RLX-incomp-chim_VdLTRE8like_C9-661	LTR/Copia	VdLTRE8like	core			=0
RLX-incomp_VdLTRE10like_C3-946	LTR/Copia	VdLTRE10like	core			=0
noCat_C1-1363	Unspecified	C1	core			=0
RLX-incomp-chim_VdLTRE8like_C9-646	LTR/Copia	VdLTRE8like	core			=0
RLX-incomp_VdLTRE10like_C3-947	LTR/Copia	VdLTRE10like	core	0.00589377	0.00516118	>0
RLX-incomp-chim_VdLTRE8like_C9-648	LTR/Copia	VdLTRE8like	core			=0
RLX-incomp-chim_VdLTRE8like_C9-649	LTR/Copia	VdLTRE8like	core			=0
RLX-incomp_VdLTRE10like_C3-934	LTR/Copia	VdLTRE10like	core			=0
RLX-incomp_VdLTRE10like_C3-935	LTR/Copia	VdLTRE10like	core			=0
RLX-incomp_VdLTRE10like_C3-948	LTR/Copia	VdLTRE10like	core			=0
RLX-incomp-chim_VdLTRE8like_C9-663	LTR/Copia	VdLTRE8like	core			=0
RLX-incomp_VdLTRE10like_C3-936	LTR/Copia	VdLTRE10like	core	0.00482793	0.00836222	>0
noCat_C1-1364	Unspecified	C1	core			=0
RLX-incomp_VdLTRE10like_C3-937	LTR/Copia	VdLTRE10like	core			=0
DXX-MITE_C42-135	DNA/Mite	C42	other AGR	0.306814	0.350505	>0
noCat_C29-1571	Unspecified	C29	other AGR			=0
noCat_C45-1787	Unspecified	C45	other AGR	0.226386	0.19613	>0
noCat_C45-1788	Unspecified	C45	other AGR			=0
noCat_C46-1947	Unspecified	C46	other AGR	1.13428	0.345906	>0
noCat_C44-1679	Unspecified	C44	core	0.0850579	0.147325	>0
noCat_C50-2030	Unspecified	C50	core	0.531612	0.462629	>0
noCat_C50-2031	Unspecified	C50	core	1.75786	0.908856	>0
DXX-MITE_C43-165	DNA/Mite	C43	core			=0
noCat_C40-1648	Unspecified	C40	core	0.0962496	0.166709	>0
noCat_C45-1791	Unspecified	C45	core	0.161302	0.152625	>0
noCat_C48-2017	Unspecified	C48	core			=0
SSR_C49-1306	Unspecified	C49	core			=0
noCat_C51-2045	Unspecified	C51	core	0.0947339	0.164084	>0
DXX-MITE_C42-136	DNA/Mite	C42	core	0.380565	0.362588	>0
noCat_C45-1778	Unspecified	C45	core	1.46949	0.543387	>0
noCat_C48-2016	Unspecified	C48	core	0.0822414	0.142446	>0
RIX-incomp_VdLINE1_C14-211	LINE/I	VdLINE1	core	49.9236	23.4956	>0
noCat_C45-1779	Unspecified	C45	core			=0
noCat_C45-1780	Unspecified	C45	core	0.278178	0.481819	>0
noCat_C45-1781	Unspecified	C45	core	0.960023	0.949996	>0
SSR_C49-1305	Unspecified	C49	core			=0
RLX-incomp-chim_C7-295	LTR/Copia	C7	core	1.56325	0.354609	>0
noCat_C44-1677	Unspecified	C44	core	4.56055	2.70443	>0
RLX-incomp_C0-778	LTR/Gypsy	C0	core	0.0686102	0.118836	>0
RLX-incomp_C0-779	LTR/Gypsy	C0	core	0.00378313	0.00368225	>0
RLX-incomp-chim_VdLTRE2-4_C5-466	LTR/Gypsy	VdLTRE2-4	core	0.0066002	0.00580487	>0
RLX-incomp-chim_VdLTRE2-4_C5-467	LTR/Gypsy	VdLTRE2-4	core			=0
RLX-incomp-chim_VdLTRE2-4_C5-472	LTR/Gypsy	VdLTRE2-4	core			=0
RLX-incomp-chim_VdLTRE2-4_C5-468	LTR/Gypsy	VdLTRE2-4	core			=0
RLX-incomp_VdLTRE10like_C3-929	LTR/Copia	VdLTRE10like	core	0.0216052	0.0186277	>0
DTX-incomp_VdTcM1a_C32-31	DNA/Tc1-Mariner	VdTcM1a	core	0.851128	0.314108	>0
RLX-incomp_C0-780	LTR/Gypsy	C0	core			=0
RLX-incomp-chim_VdLTRE8like_C9-657	LTR/Copia	VdLTRE8like	core			=0
RLX-incomp-chim_VdLTRE8like_C9-638	LTR/Copia	VdLTRE8like	core			=0
RLX-incomp-chim_VdLTRE8like_C9-658	LTR/Copia	VdLTRE8like	core			=0
RLX-incomp-chim_VdLTRE8like_C9-639	LTR/Copia	VdLTRE8like	core			=0
RLX-incomp_C0-773	LTR/Gypsy	C0	core	2.47937	0.322776	>0
DXX-MITE_C42-131	DNA/Mite	C42	core	0.0966362	0.167379	>0
noCat_C45-1770	Unspecified	C45	core	0.354183	0.350484	>0
noCat_C45-1782	Unspecified	C45	core			=0
DXX-MITE_C43-166	DNA/Mite	C43	core	0.576865	0.537514	>0
DXX-MITE_C42-132	DNA/Mite	C42	core	1.29638	0.366148	>0
noCat_C25-1525	Unspecified	C25	core	0.606489	0.666638	>0
RLX-incomp_VdLTRE10like_C3-944	LTR/Copia	VdLTRE10like	core	0.258786	0.343058	>0
noCat_C25-1526	Unspecified	C25	core			=0
noCat_C25-1527	Unspecified	C25	core	0.0488017	0.0422794	>0
DXX-MITE_C37-82	DNA/Mite	C37	core	0.537478	0.0618017	>0
noCat_C50-2029	Unspecified	C50	core	0.0880741	0.152549	>0
noCat_C45-1771	Unspecified	C45	core	0.138134	0.119672	>0
SSR_C49-1307	Unspecified	C49	core			=0
RLX-incomp_VdLTRE10like_C3-945	LTR/Copia	VdLTRE10like	core			=0
noCat_C1-1362	Unspecified	C1	core	0.0301534	0.0522272	>0
RLX-incomp_VdLTRE9_C4-1153	LTR/Gypsy	VdLTRE9	core			=0
DXX-MITE_C43-167	DNA/Mite	C43	core	0.441545	0.764778	>0
DXX-MITE_C42-133	DNA/Mite	C42	core	0.0597041	0.103411	>0
DXX-MITE_C42-137	DNA/Mite	C42	core			=0
noCat_C40-1649	Unspecified	C40	core			=0
RLX-incomp-chim_VdLTRE2-4_C5-473	LTR/Gypsy	VdLTRE2-4	core			=0
RLX-incomp-chim_VdLTRE8like_C9-650	LTR/Copia	VdLTRE8like	core			=0
RLX-incomp-chim_VdLTRE2-4_C5-469	LTR/Gypsy	VdLTRE2-4	core	0.0037883	0.00328199	>0
RLX-incomp-chim_VdLTRE12like_C13-385	LTR/Gypsy	VdLTRE12like	core			=0
RLX-incomp-chim_VdLTRE2-4_C5-474	LTR/Gypsy	VdLTRE2-4	core	1.12789	1.36816	>0
RLX-incomp-chim_VdLTRE2-4_C5-470	LTR/Gypsy	VdLTRE2-4	core			=0
RLX-incomp-chim_VdLTRE12like_C13-386	LTR/Gypsy	VdLTRE12like	core			=0
noCat_C40-1650	Unspecified	C40	core	0.11606	0.201022	>0
RLX-incomp_VdLTRE10like_C3-949	LTR/Copia	VdLTRE10like	other AGR			=0
noCat_C45-1772	Unspecified	C45	other AGR	0.0761868	0.131959	>0
noCat_C45-1773	Unspecified	C45	other AGR			=0
noCat_C45-1784	Unspecified	C45	other AGR	0.0581218	0.10067	>0
RLX-incomp_C0-782	LTR/Gypsy	C0	core			=0
noCat_C45-1785	Unspecified	C45	core	0.0664088	0.115023	>0
DXX-MITE_C43-168	DNA/Mite	C43	core	0.43608	0.143287	>0
noCat_C52-2104	Unspecified	C52	core	0.277643	0.480892	>0
noCat_C45-1774	Unspecified	C45	core			=0
DXX-MITE_C37-83	DNA/Mite	C37	core	0.0331746	0.0287408	>0
DXX-MITE_C42-134	DNA/Mite	C42	core	0.190296	0.220228	>0
noCat_C45-1775	Unspecified	C45	core	0.060156	0.104193	>0
RLX-incomp-chim_C7-302	LTR/Copia	C7	core	2.44431	0.527919	>0
RLX-incomp-chim_C7-303	LTR/Copia	C7	core	6.80746	2.13913	>0
noCat_C45-1776	Unspecified	C45	core			=0
noCat_C45-1777	Unspecified	C45	core			=0
noCat_C47-1978	Unspecified	C47	core	0.0707718	0.12258	>0
noCat_C45-1786	Unspecified	C45	core	0.132211	0.228996	>0
RLX-incomp_VdLTRE1_C10-1039	LTR/Copia	VdLTRE1	core	2.46263	0.29802	>0
RLX-incomp_VdLTRE10like_C3-950	LTR/Copia	VdLTRE10like	core	0.376124	0.333558	>0
RLX-incomp_VdLTRE10like_C3-938	LTR/Copia	VdLTRE10like	core	7.94904	4.18506	>0
RLX-incomp_VdLTRE10like_C3-939	LTR/Copia	VdLTRE10like	core			=0
RLX-incomp_VdLTRE10like_C3-940	LTR/Copia	VdLTRE10like	core			=0
noCat_C46-1948	Unspecified	C46	core			=0
DXX-MITE_C42-138	DNA/Mite	C42	core			=0
RLX-incomp_VdLTRE10like_C3-941	LTR/Copia	VdLTRE10like	core			=0
RLX-incomp-chim_VdLTRE8like_C9-651	LTR/Copia	VdLTRE8like	core	0.0335131	0.0580464	>0
RLX-incomp-chim_VdLTRE8like_C9-652	LTR/Copia	VdLTRE8like	other AGR			=0
noCat_C47-1979	Unspecified	C47	core	0.0672134	0.116417	>0
noCat_C46-1949	Unspecified	C46	core	0.0724771	0.125534	>0
RLX-incomp-chim_C7-304	LTR/Copia	C7	core			=0
noCat_C44-1678	Unspecified	C44	core	2.76608	0.427751	>0
DXX-MITE_C43-164	DNA/Mite	C43	core			=0
noCat_C45-1789	Unspecified	C45	other AGR			=0
noCat_C45-1790	Unspecified	C45	other AGR			=0
DTX-incomp_VdTcM1b-e_C31-59	DNA/Tc1-Mariner	VdTcM1b-e	core	0.691986	0.46871	>0
RLX-incomp-chim_VdLTRE2-4_C5-471	LTR/Gypsy	VdLTRE2-4	core	0.152075	0.172449	>0
RLX-incomp_VdLTRE10like_C3-942	LTR/Copia	VdLTRE10like	other AGR	0.17824	0.308721	>0
noCat_C1-1365	Unspecified	C1	other AGR			=0
RLX-incomp-chim_VdLTRE8like_C9-653	LTR/Copia	VdLTRE8like	other AGR			=0
RIX-comp_C16-192	LINE/R1	C16	other AGR			=0
RIX-comp_C16-193	LINE/R1	C16	other AGR			=0
RLX-incomp-chim_C7-315	LTR/Copia	C7	core	0.144495	0.250272	>0
noCat_C45-1794	Unspecified	C45	other AGR			=0
noCat_C45-1795	Unspecified	C45	other AGR			=0
noCat_C51-2049	Unspecified	C51	other AGR	0.288032	0.291105	>0
RLX-incomp-chim_C7-306	LTR/Copia	C7	other AGR	1.22421	0.517984	>0
noCat_C47-1980	Unspecified	C47	other AGR			=0
noCat_C51-2058	Unspecified	C51	core			=0
DXX-MITE_C37-86	DNA/Mite	C37	core			=0
noCat_C44-1680	Unspecified	C44	core			=0
noCat_C45-1809	Unspecified	C45	core			=0
RLX-incomp-chim_VdLTRE2-4_C5-484	LTR/Gypsy	VdLTRE2-4	core	0.0713704	0.123617	>0
noCat_C51-2056	Unspecified	C51	core			=0
noCat_C45-1823	Unspecified	C45	core	0.390559	0.360957	>0
noCat_C45-1824	Unspecified	C45	other AGR			=0
noCat_C45-1810	Unspecified	C45	other AGR	0.137358	0.119	>0
noCat_C45-1825	Unspecified	C45	core			=0
noCat_C45-1826	Unspecified	C45	core	0.290606	0.26858	>0
noCat_C48-2019	Unspecified	C48	core			=0
noCat_C40-1652	Unspecified	C40	core	0.163133	0.164873	>0
DXX-MITE_C37-85	DNA/Mite	C37	core	0.36234	0.268848	>0
noCat_C47-1983	Unspecified	C47	core	0.313457	0.271564	>0
RLX-incomp_VdLTRE10like_C3-958	LTR/Copia	VdLTRE10like	core	0.218185	0.191065	>0
noCat_C45-1827	Unspecified	C45	core			=0
noCat_C47-1984	Unspecified	C47	core			=0
noCat_C45-1828	Unspecified	C45	core	0.0657061	0.113806	>0
RLX-incomp_VdLTRE10like_C3-959	LTR/Copia	VdLTRE10like	core			=0
RLX-incomp-chim_VdLTRE2-4_C5-485	LTR/Gypsy	VdLTRE2-4	core	0.00181902	0.00315064	>0
RLX-incomp_VdLTRE10like_C3-960	LTR/Copia	VdLTRE10like	core			=0
noCat_C45-1829	Unspecified	C45	core			=0
RLX-incomp_VdLTRE10like_C3-962	LTR/Copia	VdLTRE10like	core	0.00873352	0.00936243	>0
RLX-incomp-chim_VdLTRE2-4_C5-493	LTR/Gypsy	VdLTRE2-4	core			=0
RLX-incomp-chim_C7-316	LTR/Copia	C7	core	0.240968	0.243539	>0
noCat_C47-1985	Unspecified	C47	other AGR			=0
noCat_C51-2057	Unspecified	C51	other AGR			=0
noCat_C22-1514	Unspecified	C22	Starship	0.194887	0.113767	>0
noCat_C26-1537	Unspecified	C26	Starship	10.9272	2.80825	>0
noCat_C18-1451	Unspecified	C18	Starship	0.0572279	0.0991216	>0
noCat_C18-1452	Unspecified	C18	Starship	0.466119	0.150199	>0
noCat_C35-1602	Unspecified	C35	Starship	0.0312004	0.0096901	>0
noCat_C33-1583	Unspecified	C33	Starship	1.14134	0.478746	>0
noCat_C39-1630	Unspecified	C39	Starship	0.506663	0.423922	>0
noCat_C19-1470	Unspecified	C19	Starship	5.22245	2.36899	>0
noCat_C19-1471	Unspecified	C19	Starship	0.780733	0.547788	>0
noCat_C2-1492	Unspecified	C2	Starship	0.25483	0.1292	>0
RLX-incomp_VdLTRE1_C10-1040	LTR/Copia	VdLTRE1	Starship	2.31943	0.853703	>0
noCat_C19-1472	Unspecified	C19	Starship	0.829198	0.049412	>0
noCat_C19-1473	Unspecified	C19	Starship	6.62864	1.33738	>0
noCat_C39-1631	Unspecified	C39	Starship	8.06153	1.0929	>0
noCat_C33-1584	Unspecified	C33	Starship	20.8952	4.44122	>0
noCat_C33-1585	Unspecified	C33	Starship			=0
RIX-incomp_VdLINE1_C14-212	LINE/I	VdLINE1	Starship			=0
DTX-comp_VdHAT1_C23-5	DNA/hAT	VdHAT1	Starship	0.0847268	0.146751	>0
RLX-incomp_VdLTRE10like_C3-951	LTR/Copia	VdLTRE10like	Starship			=0
RLX-incomp-chim_VdLTRE8like_C9-664	LTR/Copia	VdLTRE8like	Starship			=0
DTX-incomp_VdTcM1b-e_C31-63	DNA/Tc1-Mariner	VdTcM1b-e	Starship	4.55201	0.583016	>0
noCat_C18-1445	Unspecified	C18	Starship			=0
noCat_C18-1446	Unspecified	C18	Starship	1.38326	0.692044	>0
RIX-incomp_VdLINE1_C14-218	LINE/I	VdLINE1	Starship	7.17658	2.23498	>0
RLX-incomp-chim_VdLTRE2-4_C5-486	LTR/Gypsy	VdLTRE2-4	Starship	1.07958	1.21717	>0
RLX-incomp-chim_VdLTRE2-4_C5-475	LTR/Gypsy	VdLTRE2-4	Starship	0.34396	0.11722	>0
noCat_C46-1950	Unspecified	C46	Starship			=0
RIX-incomp_VdLINE1_C14-219	LINE/I	VdLINE1	Starship	0.838282	0.491354	>0
RIX-incomp_VdLINE1_C14-213	LINE/I	VdLINE1	Starship	0.548956	0.295174	>0
RLX-incomp_VdLTRE10like_C3-952	LTR/Copia	VdLTRE10like	Starship	0.0599925	0.10391	>0
RIX-incomp_VdLINE1_C14-220	LINE/I	VdLINE1	Starship	0.0378739	0.0350033	>0
RLX-incomp-chim_VdLTRE2-4_C5-487	LTR/Gypsy	VdLTRE2-4	Starship	0.590074	0.444596	>0
RLX-incomp-chim_VdLTRE12like_C13-388	LTR/Gypsy	VdLTRE12like	Starship			=0
RLX-incomp-chim_VdLTRE2-4_C5-476	LTR/Gypsy	VdLTRE2-4	Starship	0.298483	0.214105	>0
RLX-incomp-chim_VdLTRE2-4_C5-488	LTR/Gypsy	VdLTRE2-4	Starship			=0
DTX-incomp_VdTcM1b-e_C31-64	DNA/Tc1-Mariner	VdTcM1b-e	Starship	4.63835	0.538431	>0
RLX-incomp-chim_VdLTRE2-4_C5-477	LTR/Gypsy	VdLTRE2-4	Starship	0.335322	0.406812	>0
RLX-incomp-chim_VdLTRE2-4_C5-489	LTR/Gypsy	VdLTRE2-4	Starship	1459.82	359.376	>0
noCat_C18-1447	Unspecified	C18	Starship	0.0288801	0.0500218	>0
noCat_C18-1453	Unspecified	C18	Starship	0.596333	0.516634	>0
noCat_C18-1448	Unspecified	C18	Starship	1.5269	0.978674	>0
noCat_C35-1600	Unspecified	C35	Starship	0.265638	0.0928371	>0
noCat_C33-1580	Unspecified	C33	Starship			=0
noCat_C33-1581	Unspecified	C33	Starship	1.13351	0.257286	>0
noCat_C39-1628	Unspecified	C39	Starship	1.22513	0.5024	>0
noCat_C19-1468	Unspecified	C19	Starship	0.643361	0.470223	>0
RLX-incomp_VdLTRE1_C10-1043	LTR/Copia	VdLTRE1	Starship	2.17573	0.242953	>0
RLX-incomp_VdLTRE6_C12-1075	LTR/Copia	VdLTRE6	Starship			=0
RIX-incomp_VdLINE1_C14-214	LINE/I	VdLINE1	Starship	0.0703924	0.0696572	>0
RIX-incomp_VdLINE1_C14-215	LINE/I	VdLINE1	Starship			=0
RIX-incomp_VdLINE1_C14-221	LINE/I	VdLINE1	Starship	0.0873202	0.07565	>0
DTX-comp_VdHAT1_C23-4	DNA/hAT	VdHAT1	Starship	0.0143566	0.0248663	>0
RLX-incomp-chim_VdLTRE2-4_C5-490	LTR/Gypsy	VdLTRE2-4	Starship	0.0716143	0.12404	>0
RLX-incomp-chim_VdLTRE2-4_C5-478	LTR/Gypsy	VdLTRE2-4	Starship	0.229913	0.215529	>0
RIX-incomp_VdLINE1_C14-222	LINE/I	VdLINE1	Starship	12.6191	2.08673	>0
RIX-incomp_VdLINE1_C14-223	LINE/I	VdLINE1	Starship	3.31624	0.939865	>0
RIX-incomp_VdLINE1_C14-224	LINE/I	VdLINE1	Starship			=0
DTX-comp_VdMULE1_C20-16	DNA/Mutator	VdMULE1	Starship	2.92911	1.33422	>0
DTX-incomp_VdTcM1b-e_C31-65	DNA/Tc1-Mariner	VdTcM1b-e	Starship	3.81072	1.8836	>0
RIX-incomp_VdLINE1_C14-225	LINE/I	VdLINE1	Starship	3.6597	0.567131	>0
noCat_C46-1953	Unspecified	C46	Starship			=0
noCat_C2-1486	Unspecified	C2	Starship			=0
noCat_C2-1487	Unspecified	C2	Starship			=0
noCat_C2-1488	Unspecified	C2	Starship			=0
noCat_C2-1489	Unspecified	C2	Starship			=0
noCat_C45-1792	Unspecified	C45	Starship	1.04773	0.390921	>0
DTX-incomp_VdTcM1b-e_C31-66	DNA/Tc1-Mariner	VdTcM1b-e	Starship	3.55677	1.47407	>0
noCat_C26-1534	Unspecified	C26	Starship	0.0925881	0.0166227	>0
noCat_C22-1510	Unspecified	C22	Starship	0.0905687	0.0631007	>0
noCat_C45-1811	Unspecified	C45	Starship			=0
noCat_C46-1954	Unspecified	C46	Starship			=0
RIX-incomp_VdLINE1_C14-226	LINE/I	VdLINE1	Starship	0.0547964	0.0749906	>0
RIX-incomp_VdLINE1_C14-227	LINE/I	VdLINE1	Starship	1.99634	0.713613	>0
RLX-incomp_VdLTRE1_C10-1041	LTR/Copia	VdLTRE1	Starship	2.35633	0.771643	>0
noCat_C22-1512	Unspecified	C22	Starship	0.227491	0.174518	>0
noCat_C26-1536	Unspecified	C26	Starship	8.7763	1.45308	>0
noCat_C18-1449	Unspecified	C18	Starship			=0
noCat_C18-1450	Unspecified	C18	Starship	0.47579	0.143122	>0
noCat_C35-1601	Unspecified	C35	Starship			=0
noCat_C33-1582	Unspecified	C33	Starship	1.559	0.431404	>0
noCat_C39-1629	Unspecified	C39	Starship	3.13292	1.54792	>0
noCat_C19-1469	Unspecified	C19	Starship	1.99229	0.39823	>0
noCat_C2-1493	Unspecified	C2	Starship	0.0311219	0.0539047	>0
noCat_C2-1494	Unspecified	C2	Starship	0.111426	0.104454	>0
noCat_C2-1495	Unspecified	C2	Starship	0.328013	0.27017	>0
noCat_C2-1490	Unspecified	C2	Starship	0.0515289	0.0892506	>0
RIX-incomp_VdLINE1_C14-216	LINE/I	VdLINE1	Starship	0.262717	0.45504	>0
RIX-incomp_VdLINE1_C14-217	LINE/I	VdLINE1	Starship	0.0258736	0.0448143	>0
noCat_C2-1496	Unspecified	C2	Starship	0.3465	0.117043	>0
noCat_C2-1491	Unspecified	C2	Starship	0.122384	0.0430321	>0
noCat_C19-1474	Unspecified	C19	Starship	1.0205	0.444566	>0
noCat_C19-1475	Unspecified	C19	Starship	5.23315	2.4457	>0
noCat_C39-1632	Unspecified	C39	Starship	4.31141	2.0539	>0
noCat_C33-1586	Unspecified	C33	Starship	1.17623	0.500537	>0
noCat_C33-1587	Unspecified	C33	Starship			=0
noCat_C35-1603	Unspecified	C35	Starship	0.575196	0.198055	>0
noCat_C18-1454	Unspecified	C18	Starship	0.462748	0.330469	>0
noCat_C18-1455	Unspecified	C18	Starship	0.161062	0.113212	>0
noCat_C18-1456	Unspecified	C18	Starship			=0
noCat_C18-1457	Unspecified	C18	Starship	0.169405	0.150233	>0
noCat_C45-1812	Unspecified	C45	Starship	0.282764	0.332499	>0
noCat_C26-1535	Unspecified	C26	Starship	0.341948	0.209206	>0
noCat_C22-1511	Unspecified	C22	Starship	0.322807	0.0412471	>0
noCat_C51-2046	Unspecified	C51	other AGR			=0
noCat_C45-1813	Unspecified	C45	other AGR	0.0630378	0.109185	>0
noCat_C45-1814	Unspecified	C45	core			=0
RLX-incomp_VdLTRE9_C4-1172	LTR/Gypsy	VdLTRE9	core	0.432944	0.0578129	>0
noCat_C1-1379	Unspecified	C1	core	0.410013	0.285854	>0
noCat_C45-1815	Unspecified	C45	core	0.126719	0.219484	>0
noCat_C51-2047	Unspecified	C51	core	0.191053	0.330914	>0
noCat_C51-2048	Unspecified	C51	core	1.76931	1.5626	>0
RLX-incomp-chim_VdLTRE8like_C9-665	LTR/Copia	VdLTRE8like	core	0.0309678	0.0157545	>0
noCat_C1-1374	Unspecified	C1	core	0.00627653	0.0108713	>0
RLX-incomp-chim_VdLTRE2-4_C5-479	LTR/Gypsy	VdLTRE2-4	core	90.3976	64.629	>0
noCat_C1-1375	Unspecified	C1	core			=0
noCat_C1-1376	Unspecified	C1	core	0.00262633	0.00454893	>0
noCat_C1-1377	Unspecified	C1	core			=0
RLX-incomp-chim_VdLTRE8like_C9-666	LTR/Copia	VdLTRE8like	core	0.00674846	0.00584653	>0
noCat_C46-1955	Unspecified	C46	core	0.0585776	0.101459	>0
noCat_C46-1956	Unspecified	C46	core			=0
noCat_C45-1793	Unspecified	C45	core	0.223395	0.0693811	>0
SSR_C49-1308	Unspecified	C49	core	0.122767	0.212639	>0
RLX-incomp_C0-789	LTR/Gypsy	C0	core	0.711033	0.062455	>0
noCat_C48-2018	Unspecified	C48	core	5.3999	4.49818	>0
SSR_C49-1309	Unspecified	C49	core			=0
noCat_C45-1796	Unspecified	C45	other AGR			=0
noCat_C45-1797	Unspecified	C45	other AGR	1.48065	0.674441	>0
DXX-MITE_C37-84	DNA/Mite	C37	core	0.331164	0.249518	>0
DXX-MITE_C43-169	DNA/Mite	C43	other AGR			=0
noCat_C45-1798	Unspecified	C45	other AGR			=0
RLX-incomp-chim_C7-318	LTR/Copia	C7	core	0.103023	0.0110309	>0
RLX-incomp-chim_C7-319	LTR/Copia	C7	core			=0
noCat_C52-2105	Unspecified	C52	core	1.00879	0.424892	>0
DTX-incomp_VdTcM1b-e_C31-61	DNA/Tc1-Mariner	VdTcM1b-e	core	4.8474	0.346742	>0
RLX-incomp-chim_VdLTRE8like_C9-672	LTR/Copia	VdLTRE8like	core			=0
RLX-incomp-chim_VdLTRE8like_C9-676	LTR/Copia	VdLTRE8like	core			=0
RLX-incomp-chim_VdLTRE8like_C9-673	LTR/Copia	VdLTRE8like	core			=0
noCat_C1-1378	Unspecified	C1	core			=0
RLX-incomp-chim_VdLTRE8like_C9-674	LTR/Copia	VdLTRE8like	core			=0
RLX-incomp-chim_VdLTRE8like_C9-677	LTR/Copia	VdLTRE8like	core			=0
RLX-incomp-chim_C7-320	LTR/Copia	C7	core			=0
DXX-MITE_C43-170	DNA/Mite	C43	core	0.0997466	0.172766	>0
noCat_C51-2050	Unspecified	C51	other AGR			=0
RLX-incomp_VdLTRE1_C10-1042	LTR/Copia	VdLTRE1	other AGR	2.44362	0.229611	>0
noCat_C45-1799	Unspecified	C45	other AGR	0.821173	0.106476	>0
noCat_C45-1800	Unspecified	C45	other AGR	0.855923	0.442532	>0
noCat_C45-1816	Unspecified	C45	other AGR	0.056751	0.0982956	>0
noCat_C47-1982	Unspecified	C47	core			=0
noCat_C45-1817	Unspecified	C45	core	0.0977258	0.169266	>0
noCat_C45-1801	Unspecified	C45	core			=0
DXX-MITE_C41-111	DNA/Mite	C41	core	0.752366	0.208612	>0
noCat_C44-1681	Unspecified	C44	core	0.501759	0.268665	>0
noCat_C45-1818	Unspecified	C45	core	0.0742667	0.128634	>0
RLX-incomp-chim_VdLTRE2-4_C5-482	LTR/Gypsy	VdLTRE2-4	core	8.40264	0.924927	>0
noCat_C51-2051	Unspecified	C51	core			=0
noCat_C51-2052	Unspecified	C51	core	0.0932652	0.16154	>0
noCat_C45-1819	Unspecified	C45	core	0.584009	0.608688	>0
RLX-incomp_C0-788	LTR/Gypsy	C0	other AGR	0.076354	0.0694274	>0
RLX-incomp-chim_C7-314	LTR/Copia	C7	other AGR			=0
noCat_C40-1651	Unspecified	C40	other AGR			=0
RLX-incomp_VdLTRE10like_C3-956	LTR/Copia	VdLTRE10like	other AGR	0.00591423	0.00517909	>0
DXX-MITE_C41-112	DNA/Mite	C41	core			=0
noCat_C45-1820	Unspecified	C45	core			=0
noCat_C47-1981	Unspecified	C47	core	0.113502	0.196591	>0
noCat_C45-1802	Unspecified	C45	core	0.110542	0.191465	>0
noCat_C46-1951	Unspecified	C46	core	0.524904	0.519422	>0
noCat_C45-1803	Unspecified	C45	core	1.07526	0.751519	>0
RLX-incomp-chim_VdLTRE8like_C9-678	LTR/Copia	VdLTRE8like	other AGR			=0
noCat_C46-1952	Unspecified	C46	core	0.165724	0.155356	>0
noCat_C45-1804	Unspecified	C45	core			=0
noCat_C51-2053	Unspecified	C51	core			=0
noCat_C45-1805	Unspecified	C45	other AGR			=0
noCat_C45-1806	Unspecified	C45	other AGR	0.180374	0.169089	>0
DTX-incomp_VdTcM1b-e_C31-62	DNA/Tc1-Mariner	VdTcM1b-e	core	12.0147	3.88257	>0
noCat_C51-2059	Unspecified	C51	core			=0
noCat_C51-2054	Unspecified	C51	core	0.0947974	0.164194	>0
noCat_C38-1617	Unspecified	C38	core			=0
noCat_C51-2060	Unspecified	C51	core			=0
noCat_C22-1513	Unspecified	C22	core			=0
RLX-incomp_VdLTRE10like_C3-961	LTR/Copia	VdLTRE10like	core	0.0208875	0.0361782	>0
RLX-incomp-chim_VdLTRE2-4_C5-483	LTR/Gypsy	VdLTRE2-4	core	1.12826	1.29006	>0
RLX-incomp-chim_VdLTRE2-4_C5-492	LTR/Gypsy	VdLTRE2-4	core	1.5474	2.64769	>0
noCat_C51-2061	Unspecified	C51	core			=0
noCat_C45-1821	Unspecified	C45	core			=0
noCat_C38-1615	Unspecified	C38	other AGR			=0
noCat_C38-1616	Unspecified	C38	other AGR			=0
noCat_C51-2055	Unspecified	C51	other AGR			=0
noCat_C45-1807	Unspecified	C45	other AGR			=0
noCat_C45-1822	Unspecified	C45	other AGR	0.30916	0.305931	>0
noCat_C45-1808	Unspecified	C45	other AGR	0.12164	0.105383	>0
RIX-comp_C16-194	LINE/R1	C16	core			=0
RLX-incomp_VdLTRE10like_C3-957	LTR/Copia	VdLTRE10like	core	0.00388077	0.00672168	>0
RLX-incomp_VdLTRE10like_C3-976	LTR/Copia	VdLTRE10like	other AGR			=0
RLX-incomp-chim_VdLTRE8like_C9-683	LTR/Copia	VdLTRE8like	other AGR			=0
noCat_C45-1849	Unspecified	C45	other AGR	0.75768	0.858626	>0
DTX-incomp_VdTcM1b-e_C31-67	DNA/Tc1-Mariner	VdTcM1b-e	other AGR	10.7762	2.79953	>0
RLX-incomp-chim_C7-338	LTR/Copia	C7	core	0.985731	1.14078	>0
noCat_C45-1841	Unspecified	C45	core	0.300434	0.520367	>0
RLX-incomp-chim_C7-325	LTR/Copia	C7	core	0.0822414	0.142446	>0
RLX-incomp-chim_C7-326	LTR/Copia	C7	core	0.00747258	0.00700506	>0
RLX-incomp-chim_VdLTRE2-4_C5-512	LTR/Gypsy	VdLTRE2-4	core			=0
noCat_C44-1686	Unspecified	C44	core	0.108184	0.0937256	>0
DXX-MITE_C41-114	DNA/Mite	C41	core	1.82643	0.577969	>0
DXX-MITE_C37-92	DNA/Mite	C37	core			=0
noCat_C44-1683	Unspecified	C44	core	0.115131	0.199413	>0
DXX-MITE_C43-171	DNA/Mite	C43	core	0.049107	0.0850557	>0
noCat_C45-1854	Unspecified	C45	core			=0
noCat_C44-1684	Unspecified	C44	core	0.134353	0.125947	>0
noCat_C45-1855	Unspecified	C45	other AGR			=0
noCat_C47-1987	Unspecified	C47	other AGR			=0
RLX-incomp-chim_VdLTRE2-4_C5-511	LTR/Gypsy	VdLTRE2-4	core	0.343749	0.59539	>0
RLX-incomp-chim_VdLTRE2-4_C5-520	LTR/Gypsy	VdLTRE2-4	core	0.0521784	0.0903756	>0
RLX-incomp_C0-795	LTR/Gypsy	C0	core	0.249324	0.223894	>0
noCat_C44-1685	Unspecified	C44	other AGR			=0
RLX-incomp_C8-843	LTR/Gypsy	C8	other AGR	3.31546	0.970189	>0
noCat_C45-1842	Unspecified	C45	other AGR			=0
noCat_C45-1843	Unspecified	C45	other AGR			=0
noCat_C51-2067	Unspecified	C51	other AGR			=0
noCat_C22-1516	Unspecified	C22	Starship	0.0245698	0.00807311	>0
noCat_C26-1539	Unspecified	C26	Starship	12.0426	3.87442	>0
noCat_C18-1462	Unspecified	C18	Starship			=0
noCat_C18-1463	Unspecified	C18	Starship	0.556041	0.269257	>0
noCat_C35-1607	Unspecified	C35	Starship	0.0312959	0.0275248	>0
noCat_C33-1588	Unspecified	C33	Starship	1.60532	0.401871	>0
noCat_C39-1633	Unspecified	C39	Starship	0.900188	0.46189	>0
noCat_C19-1476	Unspecified	C19	Starship	3.11447	0.827186	>0
noCat_C19-1477	Unspecified	C19	Starship	1.12284	0.69419	>0
noCat_C2-1497	Unspecified	C2	Starship	0.201843	0.0570885	>0
noCat_C2-1498	Unspecified	C2	Starship	0.131986	0.00785865	>0
noCat_C46-1963	Unspecified	C46	Starship			=0
RLX-incomp-chim_VdLTRE2-4_C5-513	LTR/Gypsy	VdLTRE2-4	Starship	77.6985	10.405	>0
noCat_C46-1961	Unspecified	C46	Starship			=0
RLX-incomp-chim_VdLTRE2-4_C5-514	LTR/Gypsy	VdLTRE2-4	Starship			=0
noCat_C45-1844	Unspecified	C45	Starship	0.765352	0.49948	>0
RLX-incomp_VdLTRE6_C12-1076	LTR/Copia	VdLTRE6	Starship	4.17368	1.30957	>0
RLX-incomp_VdLTRE1_C10-1048	LTR/Copia	VdLTRE1	Starship	0.175835	0.0617382	>0
noCat_C45-1856	Unspecified	C45	Starship	0.108759	0.188377	>0
RIX-incomp_VdLINE1_C14-232	LINE/I	VdLINE1	Starship			=0
noCat_C18-1464	Unspecified	C18	Starship			=0
noCat_C18-1465	Unspecified	C18	Starship	0.238278	0.0983424	>0
noCat_C18-1466	Unspecified	C18	Starship	0.236368	0.0776657	>0
noCat_C35-1608	Unspecified	C35	Starship	0.0686601	0.0829962	>0
noCat_C33-1589	Unspecified	C33	Starship			=0
noCat_C33-1590	Unspecified	C33	Starship	1.5687	0.682572	>0
noCat_C39-1634	Unspecified	C39	Starship	1.53268	0.3705	>0
noCat_C19-1478	Unspecified	C19	Starship	0.799265	0.199524	>0
noCat_C2-1504	Unspecified	C2	Starship	0.0968941	0.00158957	>0
noCat_C2-1499	Unspecified	C2	Starship	1.06023	0.30283	>0
noCat_C2-1500	Unspecified	C2	Starship	0.157305	0.0768848	>0
RIX-incomp_VdLINE1_C14-239	LINE/I	VdLINE1	Starship	0.0258736	0.0448143	>0
RIX-incomp_VdLINE1_C14-240	LINE/I	VdLINE1	Starship			=0
noCat_C2-1505	Unspecified	C2	Starship	0.0818998	0.141855	>0
noCat_C2-1501	Unspecified	C2	Starship	0.145115	0.127797	>0
noCat_C2-1502	Unspecified	C2	Starship	0.106444	0.184366	>0
noCat_C2-1503	Unspecified	C2	Starship	0.0412573	0.0714598	>0
RIX-incomp_VdLINE1_C14-233	LINE/I	VdLINE1	Starship	2.08859	0.446385	>0
noCat_C19-1484	Unspecified	C19	Starship	1.00375	0.524445	>0
noCat_C19-1485	Unspecified	C19	Starship	2.88134	0.598471	>0
noCat_C39-1638	Unspecified	C39	Starship	0.443439	0.323096	>0
noCat_C33-1599	Unspecified	C33	Starship	0.0458245	0.0793704	>0
noCat_C33-1591	Unspecified	C33	Starship			=0
noCat_C33-1592	Unspecified	C33	Starship			=0
RIX-incomp_VdLINE1_C14-241	LINE/I	VdLINE1	Starship			=0
RIX-incomp_VdLINE1_C14-242	LINE/I	VdLINE1	Starship			=0
RLX-incomp_VdLTRE1_C10-1049	LTR/Copia	VdLTRE1	Starship	0.143612	0.134627	>0
RLX-incomp_VdLTRE1_C10-1050	LTR/Copia	VdLTRE1	Starship			=0
noCat_C33-1593	Unspecified	C33	Starship	0.0646794	0.112028	>0
noCat_C33-1594	Unspecified	C33	Starship	20.0855	3.21054	>0
noCat_C39-1635	Unspecified	C39	Starship	16.1504	4.47279	>0
noCat_C19-1479	Unspecified	C19	Starship	1.50852	0.475703	>0
noCat_C2-1506	Unspecified	C2	Starship	0.42289	0.235105	>0
noCat_C2-1507	Unspecified	C2	Starship	1.52307	0.376997	>0
noCat_C18-1467	Unspecified	C18	Starship	0.168538	0.0307416	>0
noCat_C35-1609	Unspecified	C35	Starship	0.0309625	0.00961623	>0
noCat_C33-1595	Unspecified	C33	Starship			=0
noCat_C33-1596	Unspecified	C33	Starship			=0
noCat_C33-1597	Unspecified	C33	Starship	0.640357	0.341095	>0
noCat_C39-1636	Unspecified	C39	Starship	0.683176	0.360196	>0
noCat_C19-1480	Unspecified	C19	Starship	2.01312	0.0396798	>0
noCat_C19-1481	Unspecified	C19	Starship	1.12284	0.69419	>0
DTX-comp_VdMULE1_C20-18	DNA/Mutator	VdMULE1	Starship	0.175899	0.0536415	>0
DTX-comp_VdMULE1_C20-19	DNA/Mutator	VdMULE1	Starship	0.652156	0.0698275	>0
RIX-incomp_VdLINE1_C14-234	LINE/I	VdLINE1	Starship	0.014171	0.0245449	>0
RIX-incomp_VdLINE1_C14-228	LINE/I	VdLINE1	Starship			=0
noCat_C19-1482	Unspecified	C19	Starship	2.5905	0.642697	>0
noCat_C19-1483	Unspecified	C19	Starship	1.64425	0.294438	>0
noCat_C39-1637	Unspecified	C39	Starship	4.63403	0.243315	>0
noCat_C33-1598	Unspecified	C33	Starship	0.510016	0.240595	>0
noCat_C18-1458	Unspecified	C18	Starship	0.323016	0.332526	>0
noCat_C18-1459	Unspecified	C18	Starship	0.0461653	0.0799606	>0
noCat_C18-1460	Unspecified	C18	Starship	1.30111	0.292496	>0
noCat_C18-1461	Unspecified	C18	Starship	0.85683	0.23133	>0
noCat_C35-1604	Unspecified	C35	Starship	0.238197	0.0381483	>0
noCat_C35-1605	Unspecified	C35	Starship			=0
noCat_C35-1606	Unspecified	C35	Starship			=0
noCat_C45-1845	Unspecified	C45	Starship	0.172516	0.163235	>0
noCat_C26-1538	Unspecified	C26	Starship	1.0399	0.164074	>0
noCat_C22-1515	Unspecified	C22	Starship	1.58669	0.580871	>0
noCat_C51-2062	Unspecified	C51	core			=0
noCat_C46-1957	Unspecified	C46	core			=0
RLX-incomp_VdLTRE1_C10-1051	LTR/Copia	VdLTRE1	core	2.53784	0.314547	>0
noCat_C51-2063	Unspecified	C51	core	0.103487	0.179245	>0
DTX-incomp_VdTcM1b-e_C31-70	DNA/Tc1-Mariner	VdTcM1b-e	core	11.6324	3.64266	>0
noCat_C47-1988	Unspecified	C47	core			=0
DTX-comp_VdHAT1_C23-7	DNA/hAT	VdHAT1	core			=0
RLX-incomp_C0-792	LTR/Gypsy	C0	core	0.104634	0.032497	>0
RLX-incomp_VdLTRE10like_C3-963	LTR/Copia	VdLTRE10like	core	3.17033	1.4441	>0
RLX-incomp_VdLTRE10like_C3-973	LTR/Copia	VdLTRE10like	core	2.50924	1.31879	>0
RLX-incomp_VdLTRE1_C10-1044	LTR/Copia	VdLTRE1	core	2.5555	0.319955	>0
noCat_C45-1846	Unspecified	C45	core			=0
noCat_C48-2020	Unspecified	C48	core	1.8704	1.04428	>0
noCat_C47-1986	Unspecified	C47	core			=0
noCat_C45-1830	Unspecified	C45	core			=0
noCat_C47-1989	Unspecified	C47	core	0.216356	0.374739	>0
noCat_C25-1528	Unspecified	C25	core			=0
RLX-incomp_C8-844	LTR/Gypsy	C8	core	0.00989124	0.0171321	>0
RLX-incomp-chim_VdLTRE2-4_C5-515	LTR/Gypsy	VdLTRE2-4	core	0.00824754	0.00258906	>0
RLX-incomp-chim_VdLTRE2-4_C5-494	LTR/Gypsy	VdLTRE2-4	core	0.0237447	0.0411269	>0
RLX-incomp-chim_VdLTRE2-4_C5-516	LTR/Gypsy	VdLTRE2-4	core	0.0277217	0.0480153	>0
RLX-incomp_C8-845	LTR/Gypsy	C8	core	0.00314049	0.00543948	>0
noCat_C44-1682	Unspecified	C44	core	0.186885	0.163655	>0
RLX-incomp_VdLTRE10like_C3-964	LTR/Copia	VdLTRE10like	core	0.00164614	0.00285119	>0
SSR_C49-1310	Unspecified	C49	core			=0
DXX-MITE_C41-113	DNA/Mite	C41	core	0.162584	0.281603	>0
DXX-MITE_C42-140	DNA/Mite	C42	core	0.218306	0.210357	>0
noCat_C45-1831	Unspecified	C45	core			=0
noCat_C47-1990	Unspecified	C47	core			=0
DXX-MITE_C37-87	DNA/Mite	C37	core	1.22637	1.31468	>0
noCat_C45-1847	Unspecified	C45	core			=0
RLX-incomp_VdLTRE10like_C3-974	LTR/Copia	VdLTRE10like	core	0.0364582	0.0631474	>0
noCat_C45-1848	Unspecified	C45	core	0.334927	0.290164	>0
noCat_C45-1832	Unspecified	C45	core			=0
noCat_C40-1654	Unspecified	C40	core	0.159211	0.275761	>0
noCat_C47-1991	Unspecified	C47	core			=0
noCat_C47-1992	Unspecified	C47	core			=0
RLX-incomp-chim_VdLTRE8like_C9-692	LTR/Copia	VdLTRE8like	core	0.00935997	0.016212	>0
RLX-incomp_VdLTRE10like_C3-977	LTR/Copia	VdLTRE10like	core			=0
DTX-incomp_VdTcM1a_C32-35	DNA/Tc1-Mariner	VdTcM1a	core	1.60845	0.222196	>0
noCat_C40-1655	Unspecified	C40	core	0.260387	0.236765	>0
RLX-incomp-chim_C7-335	LTR/Copia	C7	core	0.0923607	0.0505103	>0
RLX-incomp_VdLTRE10like_C3-978	LTR/Copia	VdLTRE10like	core			=0
RLX-incomp-chim_VdLTRE2-4_C5-499	LTR/Gypsy	VdLTRE2-4	core			=0
noCat_C46-1958	Unspecified	C46	core			=0
RLX-incomp_VdLTRE10like_C3-979	LTR/Copia	VdLTRE10like	core			=0
RLX-incomp-chim_C7-336	LTR/Copia	C7	core			=0
RLX-incomp-chim_C7-337	LTR/Copia	C7	core			=0
RLX-incomp-chim_C7-322	LTR/Copia	C7	core			=0
RLX-incomp-chim_VdLTRE12like_C13-391	LTR/Gypsy	VdLTRE12like	core			=0
RLX-incomp-chim_VdLTRE2-4_C5-500	LTR/Gypsy	VdLTRE2-4	core			=0
RLX-incomp-chim_VdLTRE12like_C13-392	LTR/Gypsy	VdLTRE12like	core			=0
RLX-incomp-chim_C7-323	LTR/Copia	C7	core			=0
RLX-incomp-chim_VdLTRE8like_C9-693	LTR/Copia	VdLTRE8like	core			=0
RLX-incomp-chim_VdLTRE2-4_C5-501	LTR/Gypsy	VdLTRE2-4	core	1.8344	2.28087	>0
RLX-incomp-chim_VdLTRE8like_C9-694	LTR/Copia	VdLTRE8like	core	0.00643443	0.0111448	>0
RLX-incomp_VdLTRE10like_C3-980	LTR/Copia	VdLTRE10like	core			=0
RLX-incomp-chim_C7-324	LTR/Copia	C7	core	0.00987529	0.00925745	>0
RLX-incomp-chim_VdLTRE8like_C9-681	LTR/Copia	VdLTRE8like	core			=0
DXX-MITE_C43-172	DNA/Mite	C43	core	0.0981696	0.170035	>0
noCat_C25-1529	Unspecified	C25	core	0.00755668	0.0130886	>0
RLX-incomp_C8-846	LTR/Gypsy	C8	core			=0
RLX-incomp-chim_VdLTRE12like_C13-393	LTR/Gypsy	VdLTRE12like	core			=0
RLX-incomp-chim_VdLTRE8like_C9-682	LTR/Copia	VdLTRE8like	core			=0
RLX-incomp-chim_VdLTRE2-4_C5-502	LTR/Gypsy	VdLTRE2-4	core			=0
RLX-incomp-chim_VdLTRE2-4_C5-503	LTR/Gypsy	VdLTRE2-4	core	0.00366164	0.00634215	>0
RLX-incomp_C8-847	LTR/Gypsy	C8	core			=0
RLX-incomp-chim_VdLTRE2-4_C5-517	LTR/Gypsy	VdLTRE2-4	core			=0
RLX-incomp-chim_VdLTRE2-4_C5-518	LTR/Gypsy	VdLTRE2-4	core	1.592	2.41452	>0
RLX-incomp-chim_VdLTRE2-4_C5-519	LTR/Gypsy	VdLTRE2-4	core	0.00771066	0.00892351	>0
RLX-incomp_C8-848	LTR/Gypsy	C8	core			=0
RLX-incomp-chim_VdLTRE2-4_C5-504	LTR/Gypsy	VdLTRE2-4	core	0.00654732	0.00203344	>0
RLX-incomp_VdLTRE10like_C3-967	LTR/Copia	VdLTRE10like	other AGR	0.746457	0.365069	>0
noCat_C46-1959	Unspecified	C46	core			=0
noCat_C48-2021	Unspecified	C48	core	2.66897	0.241674	>0
noCat_C47-1993	Unspecified	C47	core			=0
noCat_C45-1850	Unspecified	C45	core	3.70472	1.6396	>0
noCat_C45-1833	Unspecified	C45	core	0.0629906	0.109103	>0
DXX-MITE_C42-141	DNA/Mite	C42	core			=0
noCat_C45-1834	Unspecified	C45	core	0.0575656	0.0997065	>0
RLX-incomp-chim_VdLTRE8like_C9-695	LTR/Copia	VdLTRE8like	core			=0
RLX-incomp_VdLTRE10like_C3-981	LTR/Copia	VdLTRE10like	core	4.82213	2.77428	>0
noCat_C40-1653	Unspecified	C40	core			=0
noCat_C51-2064	Unspecified	C51	core	0.0939938	0.162802	>0
DXX-MITE_C37-88	DNA/Mite	C37	core	0.0988531	0.0856415	>0
noCat_C47-1994	Unspecified	C47	core			=0
noCat_C40-1656	Unspecified	C40	core			=0
noCat_C45-1835	Unspecified	C45	core			=0
noCat_C51-2068	Unspecified	C51	core	0.15561	0.269524	>0
noCat_C51-2065	Unspecified	C51	core			=0
noCat_C51-2069	Unspecified	C51	core	0.911455	1.57869	>0
noCat_C51-2070	Unspecified	C51	core	3.0872	2.79559	>0
noCat_C51-2071	Unspecified	C51	core	0.285007	0.28203	>0
RLX-incomp_C8-849	LTR/Gypsy	C8	core	1.83914	0.223836	>0
noCat_C51-2072	Unspecified	C51	core	0.295677	0.512128	>0
RLX-incomp_VdLTRE10like_C3-982	LTR/Copia	VdLTRE10like	core	0.943977	0.348757	>0
noCat_C40-1657	Unspecified	C40	other AGR			=0
DXX-MITE_C37-93	DNA/Mite	C37	other AGR			=0
noCat_C45-1851	Unspecified	C45	other AGR			=0
RLX-incomp_VdLTRE10like_C3-968	LTR/Copia	VdLTRE10like	other AGR			=0
RLX-incomp_VdLTRE10like_C3-983	LTR/Copia	VdLTRE10like	other AGR	0.0337511	0.0056978	>0
RLX-incomp_VdLTRE10like_C3-969	LTR/Copia	VdLTRE10like	other AGR			=0
noCat_C29-1572	Unspecified	C29	other AGR			=0
noCat_C29-1573	Unspecified	C29	other AGR			=0
noCat_C29-1574	Unspecified	C29	other AGR			=0
noCat_C29-1575	Unspecified	C29	other AGR			=0
RLX-incomp-chim_C7-339	LTR/Copia	C7	other AGR	3.7037	2.20737	>0
RLX-incomp-chim_VdLTRE8like_C9-684	LTR/Copia	VdLTRE8like	other AGR			=0
RLX-incomp_VdLTRE10like_C3-970	LTR/Copia	VdLTRE10like	other AGR			=0
RLX-incomp-chim_VdLTRE8like_C9-696	LTR/Copia	VdLTRE8like	other AGR	0.00549621	0.00951972	>0
RLX-incomp-chim_VdLTRE8like_C9-685	LTR/Copia	VdLTRE8like	other AGR			=0
RLX-incomp-chim_VdLTRE8like_C9-697	LTR/Copia	VdLTRE8like	other AGR	0.012909	0.022359	>0
RLX-incomp-chim_VdLTRE12like_C13-394	LTR/Gypsy	VdLTRE12like	other AGR	0.0182222	0.0315618	>0
DTX-incomp_VdTcM1b-e_C31-68	DNA/Tc1-Mariner	VdTcM1b-e	Starship	7.05004	1.57892	>0
RIX-incomp_VdLINE1_C14-235	LINE/I	VdLINE1	Starship	24.6427	4.79573	>0
RIX-incomp_VdLINE1_C14-229	LINE/I	VdLINE1	Starship	8.95518	0.228634	>0
RIX-incomp_VdLINE1_C14-230	LINE/I	VdLINE1	Starship	0.028647	0.049618	>0
RLX-incomp_VdLTRE1_C10-1045	LTR/Copia	VdLTRE1	Starship	5.20906	2.17589	>0
RLX-incomp_VdLTRE1_C10-1052	LTR/Copia	VdLTRE1	Starship			=0
RLX-incomp_VdLTRE6_C12-1077	LTR/Copia	VdLTRE6	Starship	0.146589	0.253899	>0
DTX-incomp_VdTcM1b-e_C31-71	DNA/Tc1-Mariner	VdTcM1b-e	Starship	5.71164	2.19874	>0
DTX-incomp_VdTcM1a_C32-36	DNA/Tc1-Mariner	VdTcM1a	Starship	2.26287	0.719151	>0
RLX-incomp_VdLTRE1_C10-1046	LTR/Copia	VdLTRE1	Starship	2.69118	0.446228	>0
RLX-incomp_VdLTRE1_C10-1053	LTR/Copia	VdLTRE1	Starship	2.76657	0.56396	>0
DTX-incomp_VdTcM1a_C32-37	DNA/Tc1-Mariner	VdTcM1a	Starship	2.26036	0.867762	>0
DTX-incomp_VdTcM1b-e_C31-72	DNA/Tc1-Mariner	VdTcM1b-e	Starship	0.0756931	0.0661055	>0
RLX-incomp_VdLTRE6_C12-1078	LTR/Copia	VdLTRE6	Starship	0.148744	0.257633	>0
RLX-incomp-chim_VdLTRE2-4_C5-505	LTR/Gypsy	VdLTRE2-4	Starship	1.18049	1.36531	>0
RLX-incomp_VdLTRE6_C12-1079	LTR/Copia	VdLTRE6	Starship			=0
RLX-incomp_VdLTRE1_C10-1054	LTR/Copia	VdLTRE1	Starship	4.5381	0.762115	>0
RIX-incomp_VdLINE1_C14-236	LINE/I	VdLINE1	Starship	14.387	2.17473	>0
RIX-incomp_VdLINE1_C14-237	LINE/I	VdLINE1	Starship	1.0851	0.173875	>0
DTX-comp_VdMULE1_C20-17	DNA/Mutator	VdMULE1	Starship	0.358254	0.107926	>0
DTX-comp_VdMULE3_C21-22	DNA/Mutator	VdMULE3	Starship	0.11421	0.0563013	>0
RLX-incomp_VdLTRE1_C10-1055	LTR/Copia	VdLTRE1	Starship	4.51231	1.1326	>0
DTX-incomp_VdTcM1a_C32-38	DNA/Tc1-Mariner	VdTcM1a	Starship	3.60731	0.664744	>0
RIX-incomp_VdLINE1_C14-238	LINE/I	VdLINE1	Starship	9.04316	0.478207	>0
RIX-incomp_VdLINE1_C14-231	LINE/I	VdLINE1	Starship	17.3938	3.17143	>0
DTX-incomp_VdTcM1b-e_C31-69	DNA/Tc1-Mariner	VdTcM1b-e	Starship	5.37224	2.04588	>0
RLX-incomp_VdLTRE1_C10-1047	LTR/Copia	VdLTRE1	Starship	2.89256	0.47627	>0
DTX-comp_VdMULE1_C20-20	DNA/Mutator	VdMULE1	Starship	2.71995	0.625138	>0
noCat_C46-1962	Unspecified	C46	Starship	0.121133	0.209809	>0
RLX-incomp-chim_VdLTRE2-4_C5-506	LTR/Gypsy	VdLTRE2-4	Starship			=0
noCat_C46-1960	Unspecified	C46	Starship			=0
DTX-incomp_VdTcM1a_C32-39	DNA/Tc1-Mariner	VdTcM1a	Starship	0.067591	0.117071	>0
DTX-incomp_VdTcM1a_C32-40	DNA/Tc1-Mariner	VdTcM1a	Starship	3.618	0.644152	>0
RLX-incomp-chim_VdLTRE12like_C13-395	LTR/Gypsy	VdLTRE12like	core	0.005013	0.00868277	>0
RLX-incomp-chim_VdLTRE2-4_C5-507	LTR/Gypsy	VdLTRE2-4	core			=0
RLX-incomp-chim_VdLTRE8like_C9-686	LTR/Copia	VdLTRE8like	core			=0
RLX-incomp_VdLTRE10like_C3-971	LTR/Copia	VdLTRE10like	core			=0
RLX-incomp-chim_VdLTRE8like_C9-687	LTR/Copia	VdLTRE8like	core			=0
RLX-incomp_VdLTRE10like_C3-984	LTR/Copia	VdLTRE10like	core			=0
RLX-incomp-chim_VdLTRE2-4_C5-508	LTR/Gypsy	VdLTRE2-4	core			=0
RLX-incomp_VdLTRE10like_C3-985	LTR/Copia	VdLTRE10like	core	0.00822378	0.00932549	>0
RLX-incomp-chim_VdLTRE8like_C9-688	LTR/Copia	VdLTRE8like	core			=0
RLX-incomp_VdLTRE10like_C3-972	LTR/Copia	VdLTRE10like	core			=0
RLX-incomp-chim_VdLTRE8like_C9-689	LTR/Copia	VdLTRE8like	core	0.0532349	0.0922055	>0
RLX-incomp-chim_VdLTRE2-4_C5-509	LTR/Gypsy	VdLTRE2-4	core	0.00453725	0.00785875	>0
RLX-incomp-chim_VdLTRE12like_C13-396	LTR/Gypsy	VdLTRE12like	core			=0
RLX-incomp-chim_VdLTRE2-4_C5-510	LTR/Gypsy	VdLTRE2-4	core			=0
RLX-incomp-chim_VdLTRE8like_C9-690	LTR/Copia	VdLTRE8like	core			=0
RLX-incomp_VdLTRE10like_C3-986	LTR/Copia	VdLTRE10like	core			=0
noCat_C1-1383	Unspecified	C1	core			=0
noCat_C51-2066	Unspecified	C51	core			=0
DXX-MITE_C43-173	DNA/Mite	C43	core	0.136123	0.134701	>0
noCat_C45-1852	Unspecified	C45	other AGR	0.0577602	0.100044	>0
noCat_C47-1995	Unspecified	C47	other AGR			=0
DXX-MITE_C37-89	DNA/Mite	C37	core			=0
noCat_C45-1836	Unspecified	C45	core			=0
noCat_C45-1853	Unspecified	C45	core			=0
DXX-MITE_C37-90	DNA/Mite	C37	core			=0
DXX-MITE_C42-139	DNA/Mite	C42	core			=0
noCat_C45-1837	Unspecified	C45	core	0.192045	0.18003	>0
noCat_C45-1838	Unspecified	C45	other AGR	0.557423	0.290132	>0
noCat_C45-1839	Unspecified	C45	core	1.17515	0.253807	>0
DTX-comp_VdHAT1_C23-6	DNA/hAT	VdHAT1	other AGR			=0
noCat_C45-1840	Unspecified	C45	other AGR			=0
DXX-MITE_C37-91	DNA/Mite	C37	core	0.0504132	0.0873182	>0
RLX-incomp-chim_VdLTRE8like_C9-691	LTR/Copia	VdLTRE8like	core			=0
noCat_C1-1394	Unspecified	C1	other AGR			=0
RLX-incomp-chim_VdLTRE2-4_C5-527	LTR/Gypsy	VdLTRE2-4	other AGR			=0
noCat_C45-1895	Unspecified	C45	core	0.105537	0.182795	>0
noCat_C47-2000	Unspecified	C47	core			=0
noCat_C45-1862	Unspecified	C45	other AGR	0.0586888	0.101652	>0
noCat_C45-1882	Unspecified	C45	other AGR			=0
RLX-incomp-chim_VdLTRE8like_C9-706	LTR/Copia	VdLTRE8like	core			=0
RIX-incomp_VdLINE1_C14-245	LINE/I	VdLINE1	core	5.46345	1.98437	>0
RLX-incomp_VdLTRE1_C10-1058	LTR/Copia	VdLTRE1	core	11.4321	5.3585	>0
noCat_C50-2032	Unspecified	C50	core	0.512057	0.517519	>0
RLX-incomp_C0-815	LTR/Gypsy	C0	core	0.60692	0.439899	>0
noCat_C45-1893	Unspecified	C45	core	0.881801	0.752829	>0
RLX-incomp_VdLTRE10like_C3-1004	LTR/Copia	VdLTRE10like	core			=0
noCat_C45-1872	Unspecified	C45	core	0.725249	0.981655	>0
noCat_C45-1894	Unspecified	C45	core			=0
noCat_C45-1873	Unspecified	C45	core			=0
RLX-incomp_VdLTRE10like_C3-997	LTR/Copia	VdLTRE10like	core	0.00786937	0.00187679	>0
RLX-incomp-chim_VdLTRE8like_C9-711	LTR/Copia	VdLTRE8like	core	0.00311747	0.00539961	>0
DTX-incomp_VdTcM1a_C32-44	DNA/Tc1-Mariner	VdTcM1a	core	1.64084	0.221826	>0
RLX-incomp-chim_VdLTRE2-4_C5-533	LTR/Gypsy	VdLTRE2-4	core	1.37568	2.32393	>0
RLX-incomp_VdLTRE10like_C3-998	LTR/Copia	VdLTRE10like	core			=0
noCat_C52-2109	Unspecified	C52	core			=0
RLX-incomp-chim_C7-350	LTR/Copia	C7	core	0.465724	0.806658	>0
noCat_C25-1531	Unspecified	C25	core			=0
RLX-incomp-chim_VdLTRE2-4_C5-525	LTR/Gypsy	VdLTRE2-4	core	8.80252	1.13513	>0
noCat_C25-1532	Unspecified	C25	core			=0
RLX-incomp_C8-850	LTR/Gypsy	C8	core	0.0038558	0.00334048	>0
noCat_C1-1395	Unspecified	C1	other AGR			=0
noCat_C38-1624	Unspecified	C38	core			=0
noCat_C38-1625	Unspecified	C38	core			=0
noCat_C47-2005	Unspecified	C47	core			=0
RIX-incomp_VdLINE1_C14-246	LINE/I	VdLINE1	core	9.88806	0.59867	>0
RLX-incomp_C0-816	LTR/Gypsy	C0	core			=0
RLX-incomp_C0-811	LTR/Gypsy	C0	core			=0
noCat_C45-1874	Unspecified	C45	core			=0
noCat_C44-1690	Unspecified	C44	other AGR			=0
RLX-incomp_VdLTRE10like_C3-1005	LTR/Copia	VdLTRE10like	core	1.90118	1.03421	>0
noCat_C2-1509	Unspecified	C2	core	0.0702404	0.12166	>0
DTX-comp_VdHAT1_C23-10	DNA/hAT	VdHAT1	other AGR			=0
noCat_C47-1999	Unspecified	C47	other AGR			=0
noCat_C45-1875	Unspecified	C45	other AGR	0.114939	0.19908	>0
noCat_C51-2083	Unspecified	C51	other AGR			=0
RLX-incomp-chim_VdLTRE2-4_C5-526	LTR/Gypsy	VdLTRE2-4	other AGR	0.0674308	0.116794	>0
RLX-incomp-chim_VdLTRE8like_C9-705	LTR/Copia	VdLTRE8like	other AGR	0.0501111	0.0495877	>0
noCat_C51-2084	Unspecified	C51	other AGR			=0
noCat_C51-2085	Unspecified	C51	core	0.0955266	0.165457	>0
noCat_C45-1876	Unspecified	C45	core			=0
noCat_C51-2086	Unspecified	C51	core	0.39739	0.688301	>0
RLX-incomp_VdLTRE1_C10-1056	LTR/Copia	VdLTRE1	core	0.465692	0.806602	>0
RLX-incomp_VdLTRE1_C10-1057	LTR/Copia	VdLTRE1	core	0.0564845	0.0978341	>0
RIX-incomp_VdLINE1_C14-243	LINE/I	VdLINE1	core			=0
noCat_C51-2077	Unspecified	C51	core			=0
DXX-MITE_C42-142	DNA/Mite	C42	core			=0
DXX-MITE_C42-144	DNA/Mite	C42	core			=0
DXX-MITE_C41-115	DNA/Mite	C41	core			=0
DXX-MITE_C42-143	DNA/Mite	C42	core	1.22568	0.442623	>0
noCat_C45-1857	Unspecified	C45	core	0.485121	0.550111	>0
noCat_C45-1858	Unspecified	C45	core			=0
noCat_C38-1620	Unspecified	C38	core	0.338172	0.473665	>0
noCat_C38-1621	Unspecified	C38	core			=0
DXX-MITE_C37-94	DNA/Mite	C37	core	0.533214	0.306535	>0
noCat_C45-1859	Unspecified	C45	core	0.375761	0.208654	>0
noCat_C44-1687	Unspecified	C44	core	0.108458	0.187855	>0
DTX-comp_VdHAT1_C23-8	DNA/hAT	VdHAT1	core			=0
noCat_C47-1996	Unspecified	C47	core			=0
noCat_C51-2078	Unspecified	C51	core	1.32496	0.552639	>0
noCat_C27-1559	Unspecified	C27	core	10.4085	3.69918	>0
noCat_C45-1860	Unspecified	C45	core			=0
noCat_C51-2073	Unspecified	C51	core			=0
noCat_C46-1964	Unspecified	C46	core	0.161622	0.15151	>0
noCat_C45-1861	Unspecified	C45	core	0.645574	0.563804	>0
noCat_C38-1622	Unspecified	C38	core			=0
noCat_C38-1623	Unspecified	C38	core			=0
DXX-MITE_C37-95	DNA/Mite	C37	core			=0
noCat_C45-1877	Unspecified	C45	core			=0
noCat_C45-1878	Unspecified	C45	core			=0
noCat_C45-1879	Unspecified	C45	core	0.0564845	0.0978341	>0
noCat_C45-1880	Unspecified	C45	core	0.935637	0.563731	>0
DXX-MITE_C37-96	DNA/Mite	C37	core	0.192534	0.105918	>0
RLX-incomp_VdLTRE10like_C3-999	LTR/Copia	VdLTRE10like	other AGR	0.2873	0.382907	>0
noCat_C50-2033	Unspecified	C50	core	0.170977	0.148126	>0
noCat_C51-2074	Unspecified	C51	core	0.0970192	0.168042	>0
noCat_C50-2034	Unspecified	C50	core	0.677399	0.560717	>0
noCat_C45-1881	Unspecified	C45	core			=0
noCat_C44-1688	Unspecified	C44	core	0.402401	0.383393	>0
noCat_C51-2079	Unspecified	C51	core			=0
noCat_C51-2080	Unspecified	C51	core			=0
noCat_C45-1863	Unspecified	C45	core	1.07571	1.18818	>0
noCat_C40-1658	Unspecified	C40	core	4.38675	1.45715	>0
noCat_C51-2075	Unspecified	C51	core	0.385034	0.333575	>0
noCat_C51-2081	Unspecified	C51	core	0.190972	0.330772	>0
noCat_C47-1997	Unspecified	C47	core	0.0686102	0.118836	>0
noCat_C45-1883	Unspecified	C45	core	0.173658	0.162793	>0
RLX-incomp_VdLTRE10like_C3-987	LTR/Copia	VdLTRE10like	core	0.129368	0.224072	>0
RLX-incomp-chim_VdLTRE2-4_C5-528	LTR/Gypsy	VdLTRE2-4	core	2.16329	0.911663	>0
noCat_C47-2001	Unspecified	C47	core	1.06105	0.652565	>0
noCat_C45-1864	Unspecified	C45	core			=0
noCat_C52-2108	Unspecified	C52	core	47.9949	4.20628	>0
RLX-incomp_VdLTRE10like_C3-989	LTR/Copia	VdLTRE10like	core			=0
RLX-incomp_VdLTRE9_C4-1253	LTR/Gypsy	VdLTRE9	core			=0
RLX-incomp_VdLTRE10like_C3-990	LTR/Copia	VdLTRE10like	core	0.12175	0.210876	>0
noCat_C45-1884	Unspecified	C45	core	0.562393	0.184791	>0
RLX-incomp_VdLTRE1_C10-1059	LTR/Copia	VdLTRE1	core	2.41592	0.223653	>0
noCat_C45-1885	Unspecified	C45	core			=0
noCat_C45-1865	Unspecified	C45	core	0.440186	0.136711	>0
noCat_C45-1866	Unspecified	C45	core	3.44822	1.0979	>0
DTX-comp_VdHAT1_C23-9	DNA/hAT	VdHAT1	core			=0
noCat_C25-1530	Unspecified	C25	core	4.51557	2.25009	>0
DXX-MITE_C43-174	DNA/Mite	C43	core	2.35464	0.796146	>0
noCat_C52-2106	Unspecified	C52	core	0.17902	0.310071	>0
noCat_C52-2107	Unspecified	C52	core			=0
RLX-incomp-chim_C7-346	LTR/Copia	C7	core	0.0132323	0.00410965	>0
DTX-incomp_VdTcM1a_C32-41	DNA/Tc1-Mariner	VdTcM1a	core	1.67621	0.218638	>0
RLX-incomp-chim_C7-347	LTR/Copia	C7	core	0.388098	0.480459	>0
noCat_C47-2002	Unspecified	C47	core			=0
noCat_C44-1689	Unspecified	C44	core	1.29241	0.757983	>0
RLX-incomp_C0-809	LTR/Gypsy	C0	core			=0
DXX-MITE_C43-175	DNA/Mite	C43	core			=0
noCat_C45-1867	Unspecified	C45	core			=0
noCat_C45-1886	Unspecified	C45	core	0.118534	0.205307	>0
RLX-incomp_VdLTRE9_C4-1254	LTR/Gypsy	VdLTRE9	core			=0
DTX-comp_VdMULE1_C20-21	DNA/Mutator	VdMULE1	other AGR			=0
RIX-incomp_VdLINE1_C14-247	LINE/I	VdLINE1	other AGR			=0
RLX-incomp-chim_VdLTRE2-4_C5-530	LTR/Gypsy	VdLTRE2-4	core	0.00541983	0.00536322	>0
RLX-incomp-chim_VdLTRE2-4_C5-521	LTR/Gypsy	VdLTRE2-4	core	1.25438	1.37177	>0
RLX-incomp-chim_VdLTRE2-4_C5-531	LTR/Gypsy	VdLTRE2-4	core			=0
RIX-incomp_VdLINE1_C14-248	LINE/I	VdLINE1	core	0.0341476	0.0295838	>0
noCat_C46-1965	Unspecified	C46	core	0.170253	0.294887	>0
RLX-incomp-chim_VdLTRE8like_C9-698	LTR/Copia	VdLTRE8like	core	0.165572	0.150552	>0
noCat_C45-1887	Unspecified	C45	core			=0
DTX-incomp_VdTcM1a_C32-43	DNA/Tc1-Mariner	VdTcM1a	other AGR	3.35049	0.488574	>0
noCat_C47-2003	Unspecified	C47	other AGR			=0
noCat_C51-2082	Unspecified	C51	other AGR	0.542493	0.575333	>0
noCat_C51-2076	Unspecified	C51	core	0.360529	0.317085	>0
noCat_C45-1888	Unspecified	C45	core			=0
DXX-MITE_C43-176	DNA/Mite	C43	core	7.14874	3.56421	>0
noCat_C45-1889	Unspecified	C45	other AGR			=0
RIX-incomp_VdLINE1_C14-249	LINE/I	VdLINE1	other AGR	0.421918	0.123207	>0
RIX-incomp_VdLINE1_C14-244	LINE/I	VdLINE1	other AGR	0.0528445	0.0915293	>0
RLX-incomp-chim_VdLTRE8like_C9-699	LTR/Copia	VdLTRE8like	other AGR	0.0167566	0.0290232	>0
RLX-incomp_VdLTRE10like_C3-1000	LTR/Copia	VdLTRE10like	other AGR			=0
noCat_C47-1998	Unspecified	C47	other AGR			=0
noCat_C2-1508	Unspecified	C2	other AGR			=0
noCat_C1-1384	Unspecified	C1	other AGR			=0
RLX-incomp_VdLTRE10like_C3-991	LTR/Copia	VdLTRE10like	other AGR			=0
RLX-incomp_VdLTRE6_C12-1080	LTR/Copia	VdLTRE6	other AGR	98.0104	23.597	>0
RLX-incomp_VdLTRE6_C12-1081	LTR/Copia	VdLTRE6	other AGR			=0
RLX-incomp_VdLTRE10like_C3-992	LTR/Copia	VdLTRE10like	other AGR	0.00597072	0.00185437	>0
RLX-incomp-chim_C7-348	LTR/Copia	C7	other AGR	0.162998	0.141213	>0
RLX-incomp-chim_C7-349	LTR/Copia	C7	other AGR	12.7056	3.71894	>0
noCat_C38-1618	Unspecified	C38	core			=0
noCat_C38-1619	Unspecified	C38	core	0.15561	0.269524	>0
noCat_C45-1890	Unspecified	C45	core	0.226185	0.228598	>0
noCat_C45-1868	Unspecified	C45	core	0.138919	0.120352	>0
noCat_C47-2004	Unspecified	C47	other AGR			=0
noCat_C45-1869	Unspecified	C45	other AGR			=0
noCat_C45-1870	Unspecified	C45	other AGR	0.0575656	0.0997065	>0
noCat_C45-1871	Unspecified	C45	other AGR	0.504186	0.262423	>0
noCat_C45-1891	Unspecified	C45	other AGR	1.55276	1.21338	>0
noCat_C45-1892	Unspecified	C45	other AGR	2.41552	1.56288	>0
RLX-incomp-chim_C7-341	LTR/Copia	C7	other AGR			=0
noCat_C1-1393	Unspecified	C1	core			=0
RLX-incomp-chim_VdLTRE8like_C9-700	LTR/Copia	VdLTRE8like	core			=0
RLX-incomp-chim_VdLTRE8like_C9-707	LTR/Copia	VdLTRE8like	core			=0
RLX-incomp-chim_VdLTRE8like_C9-701	LTR/Copia	VdLTRE8like	core			=0
RLX-incomp-chim_VdLTRE8like_C9-702	LTR/Copia	VdLTRE8like	core			=0
RLX-incomp-chim_VdLTRE2-4_C5-522	LTR/Gypsy	VdLTRE2-4	core	1.53702	2.44162	>0
RLX-incomp-chim_VdLTRE8like_C9-703	LTR/Copia	VdLTRE8like	core			=0
RLX-incomp-chim_VdLTRE2-4_C5-523	LTR/Gypsy	VdLTRE2-4	core			=0
RLX-incomp-chim_VdLTRE12like_C13-397	LTR/Gypsy	VdLTRE12like	core			=0
noCat_C1-1385	Unspecified	C1	core			=0
RLX-incomp_VdLTRE10like_C3-1001	LTR/Copia	VdLTRE10like	core			=0
RLX-incomp_VdLTRE10like_C3-1002	LTR/Copia	VdLTRE10like	core			=0
RLX-incomp-chim_VdLTRE8like_C9-708	LTR/Copia	VdLTRE8like	core	0.00211668	0.0036662	>0
RLX-incomp_VdLTRE10like_C3-993	LTR/Copia	VdLTRE10like	core			=0
RLX-incomp-chim_VdLTRE8like_C9-709	LTR/Copia	VdLTRE8like	core			=0
RLX-incomp_VdLTRE10like_C3-1003	LTR/Copia	VdLTRE10like	core			=0
RLX-incomp_VdLTRE10like_C3-994	LTR/Copia	VdLTRE10like	core			=0
noCat_C1-1386	Unspecified	C1	core			=0
RLX-incomp-chim_VdLTRE2-4_C5-524	LTR/Gypsy	VdLTRE2-4	core	1.46867	1.24474	>0
noCat_C1-1387	Unspecified	C1	core			=0
RLX-incomp_C0-810	LTR/Gypsy	C0	core			=0
noCat_C1-1388	Unspecified	C1	core			=0
DTX-incomp_VdTcM1b-e_C31-74	DNA/Tc1-Mariner	VdTcM1b-e	core	11.1606	2.95523	>0
noCat_C1-1389	Unspecified	C1	core			=0
RLX-incomp-chim_VdLTRE2-4_C5-532	LTR/Gypsy	VdLTRE2-4	core	1.47184	1.23075	>0
noCat_C1-1390	Unspecified	C1	core			=0
noCat_C1-1391	Unspecified	C1	core			=0
noCat_C1-1392	Unspecified	C1	core			=0
RLX-incomp_VdLTRE10like_C3-995	LTR/Copia	VdLTRE10like	core			=0
RLX-incomp_VdLTRE10like_C3-996	LTR/Copia	VdLTRE10like	core			=0
RLX-incomp-chim_VdLTRE8like_C9-704	LTR/Copia	VdLTRE8like	core			=0
RLX-incomp-chim_VdLTRE8like_C9-710	LTR/Copia	VdLTRE8like	core			=0
RLX-incomp-chim_VdLTRE2-4_C5-540	LTR/Gypsy	VdLTRE2-4	core	1.1824	1.37836	>0
RLX-incomp-chim_C7-352	LTR/Copia	C7	other AGR	0.159285	0.27589	>0
RLX-incomp-chim_VdLTRE2-4_C5-539	LTR/Gypsy	VdLTRE2-4	core	0.00179665	0.00311189	>0
noCat_C45-1900	Unspecified	C45	core	0.07481	0.129575	>0
noCat_C45-1902	Unspecified	C45	core			=0
RLX-incomp_C0-823	LTR/Gypsy	C0	core	0.543585	0.230001	>0
RLX-incomp_C0-824	LTR/Gypsy	C0	core	0.272645	0.0855884	>0
noCat_C47-2006	Unspecified	C47	core	0.0693768	0.120164	>0
noCat_C45-1905	Unspecified	C45	core	0.122601	0.212352	>0
DXX-MITE_C43-182	DNA/Mite	C43	core	0.860964	0.222377	>0
noCat_C44-1694	Unspecified	C44	core	0.275833	0.0940028	>0
noCat_C51-2087	Unspecified	C51	core	1.71307	0.818147	>0
noCat_C45-1906	Unspecified	C45	core			=0
noCat_C45-1899	Unspecified	C45	core	0.123483	0.10698	>0
noCat_C51-2088	Unspecified	C51	core	0.814325	1.41045	>0
noCat_C48-2023	Unspecified	C48	core	0.276267	0.239345	>0
DXX-MITE_C43-177	DNA/Mite	C43	core	0.065387	0.113254	>0
noCat_C51-2089	Unspecified	C51	core	1.23556	0.40598	>0
noCat_C45-1907	Unspecified	C45	core	1.15081	0.206608	>0
noCat_C45-1908	Unspecified	C45	core	0.168576	0.291983	>0
DTX-comp_VdHAT1_C23-11	DNA/hAT	VdHAT1	core	0.183832	0.159263	>0
DXX-MITE_C37-98	DNA/Mite	C37	core			=0
DXX-MITE_C37-99	DNA/Mite	C37	core	0.0686102	0.118836	>0
noCat_C52-2112	Unspecified	C52	core	4.37438	1.69935	>0
RLX-incomp_C8-851	LTR/Gypsy	C8	core	1.72851	0.466669	>0
noCat_C52-2110	Unspecified	C52	core	4.37438	1.69935	>0
noCat_C45-1909	Unspecified	C45	core	0.0607637	0.105246	>0
noCat_C51-2090	Unspecified	C51	core			=0
noCat_C45-1896	Unspecified	C45	core	0.105912	0.183445	>0
noCat_C45-1901	Unspecified	C45	core	0.664347	0.109468	>0
noCat_C44-1691	Unspecified	C44	core	0.170471	0.168691	>0
RLX-incomp_C0-817	LTR/Gypsy	C0	core	0.0765175	0.0867683	>0
DXX-MITE_C42-145	DNA/Mite	C42	core	0.144016	0.145552	>0
noCat_C44-1695	Unspecified	C44	core	0.0485129	0.0840268	>0
SSR_C49-1311	Unspecified	C49	core			=0
DXX-MITE_C43-178	DNA/Mite	C43	core			=0
DXX-MITE_C41-116	DNA/Mite	C41	core	0.573908	0.261527	>0
DXX-MITE_C43-179	DNA/Mite	C43	core	0.134983	0.233798	>0
DXX-MITE_C43-180	DNA/Mite	C43	core	0.109375	0.189442	>0
noCat_C44-1692	Unspecified	C44	core	4.82943	0.876509	>0
DXX-MITE_C43-181	DNA/Mite	C43	core	0.81075	0.220578	>0
RLX-incomp_C0-819	LTR/Gypsy	C0	core			=0
noCat_C44-1693	Unspecified	C44	core	0.381908	0.316125	>0
noCat_C52-2111	Unspecified	C52	core	2.35361	1.3106	>0
noCat_C51-2091	Unspecified	C51	core	4.8156	3.61822	>0
noCat_C51-2092	Unspecified	C51	core	0.195566	0.338731	>0
DXX-MITE_C41-119	DNA/Mite	C41	core	0.0589765	0.10215	>0
RIX-incomp_VdLINE1_C14-250	LINE/I	VdLINE1	core	8.60544	0.12218	>0
noCat_C40-1659	Unspecified	C40	core	0.586669	0.192767	>0
noCat_C46-1966	Unspecified	C46	core	0.0724771	0.125534	>0
noCat_C45-1903	Unspecified	C45	core	0.0604583	0.104717	>0
DXX-MITE_C41-117	DNA/Mite	C41	core	1.27409	1.23248	>0
RLX-incomp-chim_VdLTRE8like_C9-716	LTR/Copia	VdLTRE8like	core	0.0216776	0.00288649	>0
RLX-incomp-chim_VdLTRE8like_C9-717	LTR/Copia	VdLTRE8like	core			=0
noCat_C1-1402	Unspecified	C1	core			=0
RLX-incomp-chim_VdLTRE2-4_C5-534	LTR/Gypsy	VdLTRE2-4	core	0.06082	0.0526915	>0
RLX-incomp-chim_VdLTRE2-4_C5-537	LTR/Gypsy	VdLTRE2-4	core	0.0264222	0.0457647	>0
noCat_C45-1897	Unspecified	C45	core			=0
RLX-incomp-chim_VdLTRE8like_C9-718	LTR/Copia	VdLTRE8like	core			=0
noCat_C1-1397	Unspecified	C1	core			=0
RLX-incomp_C0-820	LTR/Gypsy	C0	core			=0
noCat_C1-1398	Unspecified	C1	core			=0
RLX-incomp-chim_VdLTRE2-4_C5-538	LTR/Gypsy	VdLTRE2-4	core	1.17313	1.39466	>0
noCat_C1-1399	Unspecified	C1	core			=0
noCat_C1-1400	Unspecified	C1	core	0.0184811	0.0320102	>0
noCat_C1-1401	Unspecified	C1	core			=0
RLX-incomp_VdLTRE10like_C3-1008	LTR/Copia	VdLTRE10like	core			=0
RLX-incomp-chim_VdLTRE8like_C9-719	LTR/Copia	VdLTRE8like	core			=0
RLX-incomp-chim_VdLTRE8like_C9-726	LTR/Copia	VdLTRE8like	core	0.00500466	0.00866833	>0
RLX-incomp-chim_VdLTRE8like_C9-727	LTR/Copia	VdLTRE8like	core			=0
RLX-incomp_VdLTRE10like_C3-1009	LTR/Copia	VdLTRE10like	core			=0
RLX-incomp-chim_VdLTRE8like_C9-728	LTR/Copia	VdLTRE8like	core	0.00582137	0.0100829	>0
RLX-incomp-chim_VdLTRE12like_C13-398	LTR/Gypsy	VdLTRE12like	core			=0
noCat_C1-1403	Unspecified	C1	core			=0
noCat_C1-1404	Unspecified	C1	core			=0
noCat_C1-1405	Unspecified	C1	core			=0
RLX-incomp-chim_VdLTRE8like_C9-720	LTR/Copia	VdLTRE8like	core	0.00190818	0.00330507	>0
noCat_C1-1406	Unspecified	C1	core			=0
noCat_C1-1407	Unspecified	C1	core	0.00342965	0.00594032	>0
RLX-incomp-chim_VdLTRE12like_C13-399	LTR/Gypsy	VdLTRE12like	core			=0
RLX-incomp-chim_VdLTRE8like_C9-721	LTR/Copia	VdLTRE8like	core	0.0509509	0.0504188	>0
noCat_C48-2022	Unspecified	C48	core			=0
DXX-MITE_C41-118	DNA/Mite	C41	core	0.741032	0.516635	>0
DXX-MITE_C42-146	DNA/Mite	C42	core	0.17604	0.154827	>0
DXX-MITE_C37-97	DNA/Mite	C37	core			=0
RLX-incomp-chim_VdLTRE8like_C9-722	LTR/Copia	VdLTRE8like	other AGR	0.199409	0.0213511	>0
RLX-incomp-chim_VdLTRE8like_C9-723	LTR/Copia	VdLTRE8like	other AGR	0.0870095	0.0753808	>0
noCat_C45-1898	Unspecified	C45	other AGR	0.193033	0.334343	>0
noCat_C45-1904	Unspecified	C45	core	1.23927	1.47525	>0
RLX-incomp_VdLTRE9_C4-1296	LTR/Gypsy	VdLTRE9	other AGR			=0
noCat_C45-1910	Unspecified	C45	other AGR			=0
noCat_C45-1911	Unspecified	C45	other AGR			=0
DXX-MITE_C43-188	DNA/Mite	C43	other AGR			=0
noCat_C45-1918	Unspecified	C45	other AGR			=0
RLX-incomp-chim_VdLTRE2-4_C5-547	LTR/Gypsy	VdLTRE2-4	core	0.00352356	0.00610299	>0
noCat_C48-2025	Unspecified	C48	core			=0
DXX-MITE_C43-184	DNA/Mite	C43	core			=0
RLX-incomp_VdLTRE1_C10-1061	LTR/Copia	VdLTRE1	core	2.60557	0.388905	>0
noCat_C38-1626	Unspecified	C38	core	0.063614	0.110183	>0
RLX-incomp_VdLTRE10like_C3-1016	LTR/Copia	VdLTRE10like	core	1.08144	0.979946	>0
RLX-incomp-chim_C7-358	LTR/Copia	C7	core	0.123666	0.115928	>0
RLX-incomp-chim_C7-367	LTR/Copia	C7	core			=0
noCat_C45-1920	Unspecified	C45	core	0.874266	0.766823	>0
noCat_C45-1921	Unspecified	C45	core			=0
DTX-incomp_VdTcM1a_C32-48	DNA/Tc1-Mariner	VdTcM1a	other AGR	3.76707	0.83269	>0
noCat_C45-1933	Unspecified	C45	core	0.238099	0.275551	>0
noCat_C45-1922	Unspecified	C45	core	0.227756	0.258268	>0
RLX-incomp-chim_C7-359	LTR/Copia	C7	core	0.0796055	0.137881	>0
RLX-incomp-chim_C7-360	LTR/Copia	C7	core			=0
RLX-incomp-chim_C7-361	LTR/Copia	C7	core			=0
RLX-incomp-chim_C7-362	LTR/Copia	C7	core			=0
noCat_C47-2007	Unspecified	C47	other AGR			=0
noCat_C45-1934	Unspecified	C45	other AGR	0.060156	0.104193	>0
RLX-incomp_C0-827	LTR/Gypsy	C0	core			=0
RLX-incomp_VdLTRE10like_C3-1023	LTR/Copia	VdLTRE10like	core	2.02946	0.874326	>0
noCat_C45-1923	Unspecified	C45	core			=0
noCat_C51-2093	Unspecified	C51	core			=0
DXX-MITE_C43-189	DNA/Mite	C43	core	0.903747	0.470103	>0
noCat_C47-2011	Unspecified	C47	core			=0
noCat_C45-1924	Unspecified	C45	core	0.135721	0.235075	>0
DTX-comp_VdHAT1_C23-12	DNA/hAT	VdHAT1	core			=0
RLX-incomp_VdLTRE10like_C3-1017	LTR/Copia	VdLTRE10like	core			=0
noCat_C1-1430	Unspecified	C1	core	0.0156047	0.0270281	>0
noCat_C1-1431	Unspecified	C1	core			=0
RLX-incomp-chim_VdLTRE2-4_C5-555	LTR/Gypsy	VdLTRE2-4	core			=0
RLX-incomp-chim_VdLTRE2-4_C5-556	LTR/Gypsy	VdLTRE2-4	core	0.0100277	0.0173684	>0
noCat_C1-1432	Unspecified	C1	core			=0
DTX-incomp_VdTcM1b-e_C31-75	DNA/Tc1-Mariner	VdTcM1b-e	core	10.9974	2.83076	>0
noCat_C1-1433	Unspecified	C1	core			=0
noCat_C1-1434	Unspecified	C1	core			=0
RLX-incomp-chim_VdLTRE2-4_C5-557	LTR/Gypsy	VdLTRE2-4	core	1.32907	1.32368	>0
RLX-incomp-chim_VdLTRE8like_C9-742	LTR/Copia	VdLTRE8like	core	0.0038299	0.00663358	>0
noCat_C1-1435	Unspecified	C1	core			=0
noCat_C1-1436	Unspecified	C1	core			=0
noCat_C1-1437	Unspecified	C1	core			=0
noCat_C1-1438	Unspecified	C1	core			=0
noCat_C1-1439	Unspecified	C1	core	0.00386386	0.00669241	>0
noCat_C1-1440	Unspecified	C1	core	0.0170711	0.029568	>0
noCat_C1-1441	Unspecified	C1	core			=0
DTX-incomp_VdTcM1a_C32-49	DNA/Tc1-Mariner	VdTcM1a	core	3.92107	0.987064	>0
noCat_C1-1442	Unspecified	C1	core	0.0104076	0.0180265	>0
noCat_C1-1443	Unspecified	C1	core			=0
noCat_C1-1444	Unspecified	C1	core			=0
DXX-MITE_C43-190	DNA/Mite	C43	core			=0
RLX-incomp-chim_VdLTRE2-4_C5-558	LTR/Gypsy	VdLTRE2-4	other AGR			=0
RLX-incomp_VdLTRE10like_C3-1018	LTR/Copia	VdLTRE10like	other AGR	0.0104022	0.0123517	>0
RLX-incomp_VdLTRE10like_C3-1024	LTR/Copia	VdLTRE10like	other AGR	0.0031689	0.002775	>0
RLX-incomp-chim_VdLTRE8like_C9-743	LTR/Copia	VdLTRE8like	other AGR			=0
noCat_C1-1415	Unspecified	C1	other AGR			=0
RLX-incomp_VdLTRE10like_C3-1019	LTR/Copia	VdLTRE10like	other AGR			=0
RLX-incomp-chim_VdLTRE2-4_C5-546	LTR/Gypsy	VdLTRE2-4	other AGR			=0
noCat_C45-1935	Unspecified	C45	other AGR			=0
DXX-MITE_C43-191	DNA/Mite	C43	core	1.32373	0.668255	>0
noCat_C48-2024	Unspecified	C48	core			=0
RLX-incomp_VdLTRE1_C10-1064	LTR/Copia	VdLTRE1	core	2.45081	0.251261	>0
RLX-incomp_C0-833	LTR/Gypsy	C0	core			=0
noCat_C45-1936	Unspecified	C45	other AGR	0.202292	0.350381	>0
noCat_C52-2113	Unspecified	C52	core	0.748626	0.228298	>0
noCat_C46-1967	Unspecified	C46	core			=0
RLX-incomp-chim_VdLTRE8like_C9-744	LTR/Copia	VdLTRE8like	core			=0
RLX-incomp_C0-828	LTR/Gypsy	C0	core	0.00327384	0.00309772	>0
RLX-incomp-chim_VdLTRE8like_C9-745	LTR/Copia	VdLTRE8like	core	0.00549691	0.00170721	>0
DTX-incomp_VdTcM1a_C32-46	DNA/Tc1-Mariner	VdTcM1a	core	1.96043	0.488483	>0
RLX-incomp-chim_VdLTRE2-4_C5-548	LTR/Gypsy	VdLTRE2-4	core	0.00181875	0.00315017	>0
DTX-comp_VdHAT1_C23-13	DNA/hAT	VdHAT1	core	0.00703595	0.0121866	>0
RLX-incomp-chim_VdLTRE8like_C9-729	LTR/Copia	VdLTRE8like	core	0.0012253	0.00212229	>0
RLX-incomp-chim_VdLTRE8like_C9-746	LTR/Copia	VdLTRE8like	core			=0
RLX-incomp-chim_VdLTRE8like_C9-730	LTR/Copia	VdLTRE8like	core	0.198904	0.328035	>0
RLX-incomp-chim_VdLTRE2-4_C5-541	LTR/Gypsy	VdLTRE2-4	core	0.724232	1.23142	>0
RLX-incomp-chim_VdLTRE8like_C9-747	LTR/Copia	VdLTRE8like	core			=0
noCat_C1-1416	Unspecified	C1	core			=0
RLX-incomp_VdLTRE10like_C3-1010	LTR/Copia	VdLTRE10like	core	0.0144432	0.0250164	>0
RLX-incomp-chim_VdLTRE8like_C9-748	LTR/Copia	VdLTRE8like	core			=0
noCat_C45-1925	Unspecified	C45	core			=0
noCat_C1-1417	Unspecified	C1	core			=0
RLX-incomp-chim_VdLTRE8like_C9-731	LTR/Copia	VdLTRE8like	core	0.0167799	0.0290637	>0
RLX-incomp_VdLTRE10like_C3-1011	LTR/Copia	VdLTRE10like	core			=0
RLX-incomp-chim_VdLTRE8like_C9-749	LTR/Copia	VdLTRE8like	core			=0
RLX-incomp-chim_VdLTRE2-4_C5-549	LTR/Gypsy	VdLTRE2-4	core			=0
noCat_C1-1418	Unspecified	C1	core			=0
noCat_C1-1419	Unspecified	C1	core			=0
RLX-incomp-chim_VdLTRE8like_C9-750	LTR/Copia	VdLTRE8like	core	0.00692696	0.00215135	>0
noCat_C1-1420	Unspecified	C1	core			=0
noCat_C1-1421	Unspecified	C1	core			=0
noCat_C1-1422	Unspecified	C1	core			=0
RLX-incomp-chim_VdLTRE8like_C9-732	LTR/Copia	VdLTRE8like	core			=0
RLX-incomp-chim_VdLTRE2-4_C5-550	LTR/Gypsy	VdLTRE2-4	core	0.00942461	0.00891759	>0
RLX-incomp-chim_VdLTRE8like_C9-733	LTR/Copia	VdLTRE8like	core			=0
RLX-incomp-chim_VdLTRE8like_C9-751	LTR/Copia	VdLTRE8like	core	0.0151527	0.0262452	>0
noCat_C1-1408	Unspecified	C1	core			=0
noCat_C1-1423	Unspecified	C1	core			=0
noCat_C1-1424	Unspecified	C1	core			=0
noCat_C1-1425	Unspecified	C1	core			=0
noCat_C1-1426	Unspecified	C1	core	0.00574831	0.00995636	>0
DTX-incomp_VdTcM1a_C32-45	DNA/Tc1-Mariner	VdTcM1a	core	3.54853	0.465534	>0
noCat_C1-1427	Unspecified	C1	core			=0
RLX-incomp_C0-829	LTR/Gypsy	C0	core			=0
noCat_C1-1428	Unspecified	C1	core			=0
noCat_C1-1409	Unspecified	C1	core			=0
noCat_C1-1410	Unspecified	C1	core			=0
noCat_C1-1411	Unspecified	C1	core			=0
noCat_C1-1412	Unspecified	C1	core			=0
noCat_C1-1413	Unspecified	C1	core			=0
RLX-incomp-chim_VdLTRE8like_C9-752	LTR/Copia	VdLTRE8like	core	0.00199655	0.00345812	>0
RLX-incomp-chim_VdLTRE8like_C9-734	LTR/Copia	VdLTRE8like	core			=0
RLX-incomp-chim_VdLTRE8like_C9-753	LTR/Copia	VdLTRE8like	core	0.112292	0.194495	>0
RLX-incomp-chim_VdLTRE8like_C9-735	LTR/Copia	VdLTRE8like	core			=0
DXX-MITE_C42-147	DNA/Mite	C42	core			=0
DXX-MITE_C42-148	DNA/Mite	C42	core	0.0951349	0.0824202	>0
RLX-incomp-chim_VdLTRE8like_C9-754	LTR/Copia	VdLTRE8like	core			=0
RLX-incomp_VdLTRE10like_C3-1012	LTR/Copia	VdLTRE10like	core			=0
RLX-incomp-chim_VdLTRE8like_C9-736	LTR/Copia	VdLTRE8like	core	0.0358072	0.0620198	>0
RLX-incomp-chim_C7-363	LTR/Copia	C7	core	0.0416305	0.0721061	>0
RLX-incomp-chim_VdLTRE12like_C13-401	LTR/Gypsy	VdLTRE12like	core			=0
DTX-incomp_VdTcM1a_C32-47	DNA/Tc1-Mariner	VdTcM1a	core	1.95395	0.488559	>0
RLX-incomp-chim_VdLTRE2-4_C5-542	LTR/Gypsy	VdLTRE2-4	core			=0
RLX-incomp-chim_VdLTRE2-4_C5-551	LTR/Gypsy	VdLTRE2-4	core			=0
RLX-incomp-chim_VdLTRE2-4_C5-543	LTR/Gypsy	VdLTRE2-4	core			=0
RLX-incomp-chim_VdLTRE8like_C9-737	LTR/Copia	VdLTRE8like	core			=0
RLX-incomp-chim_VdLTRE8like_C9-755	LTR/Copia	VdLTRE8like	core			=0
RLX-incomp-chim_VdLTRE8like_C9-738	LTR/Copia	VdLTRE8like	core	0.0347856	0.0602504	>0
DXX-MITE_C43-183	DNA/Mite	C43	core	0.0962496	0.166709	>0
RLX-incomp_VdLTRE9_C4-1279	LTR/Gypsy	VdLTRE9	core			=0
RLX-incomp-chim_VdLTRE12like_C13-402	LTR/Gypsy	VdLTRE12like	core			=0
DXX-MITE_C41-120	DNA/Mite	C41	core	0.156228	0.135348	>0
noCat_C44-1696	Unspecified	C44	core	0.252824	0.229888	>0
DXX-MITE_C42-149	DNA/Mite	C42	core	0.095881	0.0830666	>0
noCat_C25-1533	Unspecified	C25	core	0.0125423	0.0117576	>0
RLX-incomp_C8-852	LTR/Gypsy	C8	core	0.00888233	0.00855894	>0
noCat_C45-1926	Unspecified	C45	core			=0
noCat_C45-1927	Unspecified	C45	core			=0
RLX-incomp_VdLTRE10like_C3-1020	LTR/Copia	VdLTRE10like	core	0.434686	0.238762	>0
RLX-incomp_VdLTRE10like_C3-1021	LTR/Copia	VdLTRE10like	core	0.0763368	0.132219	>0
DXX-MITE_C43-185	DNA/Mite	C43	core	0.119267	0.103327	>0
noCat_C47-2008	Unspecified	C47	core			=0
DXX-MITE_C37-100	DNA/Mite	C37	core	1.09968	0.19221	>0
DXX-MITE_C37-101	DNA/Mite	C37	core	2.05115	1.75115	>0
noCat_C44-1697	Unspecified	C44	core	0.80208	1.38924	>0
DXX-MITE_C43-186	DNA/Mite	C43	core	0.0784079	0.135807	>0
DXX-MITE_C43-187	DNA/Mite	C43	core	0.141119	0.244425	>0
RLX-incomp_VdLTRE1_C10-1060	LTR/Copia	VdLTRE1	core	2.43371	0.188462	>0
noCat_C47-2009	Unspecified	C47	core	0.169994	0.294438	>0
RLX-incomp-chim_C7-364	LTR/Copia	C7	core			=0
noCat_C51-2094	Unspecified	C51	core	0.0962671	0.166739	>0
noCat_C50-2035	Unspecified	C50	core	0.262362	0.454424	>0
RLX-incomp_VdLTRE1_C10-1063	LTR/Copia	VdLTRE1	core	2.58813	0.363939	>0
noCat_C47-2010	Unspecified	C47	other AGR			=0
noCat_C45-1928	Unspecified	C45	other AGR			=0
noCat_C45-1912	Unspecified	C45	other AGR	0.0595604	0.103162	>0
noCat_C45-1913	Unspecified	C45	other AGR	0.0664707	0.115131	>0
RLX-incomp-chim_VdLTRE2-4_C5-544	LTR/Gypsy	VdLTRE2-4	core	1.41	2.41917	>0
RIX-incomp_VdLINE1_C14-251	LINE/I	VdLINE1	other AGR			=0
noCat_C45-1914	Unspecified	C45	other AGR	0.249951	0.296794	>0
RLX-incomp_VdLTRE1_C10-1062	LTR/Copia	VdLTRE1	core	2.79414	0.432219	>0
noCat_C45-1915	Unspecified	C45	other AGR	0.113647	0.196843	>0
RLX-incomp-chim_VdLTRE2-4_C5-552	LTR/Gypsy	VdLTRE2-4	other AGR	0.18353	0.217926	>0
noCat_C45-1916	Unspecified	C45	other AGR			=0
RLX-incomp_VdLTRE10like_C3-1022	LTR/Copia	VdLTRE10like	core			=0
RLX-incomp_VdLTRE10like_C3-1014	LTR/Copia	VdLTRE10like	core			=0
RLX-incomp-chim_VdLTRE8like_C9-739	LTR/Copia	VdLTRE8like	core			=0
noCat_C40-1660	Unspecified	C40	core			=0
noCat_C40-1661	Unspecified	C40	core			=0
RLX-incomp-chim_VdLTRE2-4_C5-545	LTR/Gypsy	VdLTRE2-4	core			=0
RLX-incomp-chim_VdLTRE2-4_C5-553	LTR/Gypsy	VdLTRE2-4	core			=0
RLX-incomp-chim_VdLTRE8like_C9-740	LTR/Copia	VdLTRE8like	core	0.00191436	0.00331577	>0
RLX-incomp-chim_VdLTRE8like_C9-741	LTR/Copia	VdLTRE8like	core			=0
RLX-incomp-chim_VdLTRE8like_C9-756	LTR/Copia	VdLTRE8like	core			=0
RLX-incomp-chim_VdLTRE2-4_C5-554	LTR/Gypsy	VdLTRE2-4	core	8.93969	1.18426	>0
noCat_C1-1414	Unspecified	C1	core			=0
RLX-incomp_VdLTRE10like_C3-1015	LTR/Copia	VdLTRE10like	core			=0
RLX-incomp-chim_VdLTRE8like_C9-757	LTR/Copia	VdLTRE8like	core			=0
RLX-incomp-chim_VdLTRE8like_C9-758	LTR/Copia	VdLTRE8like	core			=0
noCat_C45-1929	Unspecified	C45	core			=0
noCat_C45-1917	Unspecified	C45	core	0.0624043	0.108087	>0
noCat_C29-1576	Unspecified	C29	core			=0
noCat_C29-1577	Unspecified	C29	core			=0
noCat_C29-1578	Unspecified	C29	core	0.027617	0.0478341	>0
noCat_C29-1579	Unspecified	C29	core			=0
noCat_C38-1627	Unspecified	C38	core			=0
RLX-incomp-chim_C7-365	LTR/Copia	C7	core	2.30131	0.548413	>0
DXX-MITE_C41-121	DNA/Mite	C41	other AGR	0.187516	0.173304	>0
noCat_C45-1919	Unspecified	C45	core	0.459424	0.380289	>0
noCat_C45-1930	Unspecified	C45	core			=0
noCat_C45-1931	Unspecified	C45	other AGR			=0
noCat_C45-1932	Unspecified	C45	other AGR	0.893138	0.773771	>0
RLX-incomp-chim_C7-366	LTR/Copia	C7	core	2.02001	0.678812	>0

## Sheet: Fig3g median
Compartment	Median TPM
Starship	0.829198
core	0.198358
other AGR	0.179307

## Sheet: Fig3g dunn
Comparison	Adjusted p-value	Significance
core - other AGR	0.744365	NS
core - Starship	1.16994e-11	*
other AGR - Starship	4.28352e-06	*

## Sheet: Fig3g raw
TE ID	Chr	Start	End	Compartment	Sample	Condition	Read count	TPM
noCat_C27-1541	JR2_1	1060	3359	core	PDB1	PDB	36	0.583127
noCat_C27-1541	JR2_1	1060	3359	core	PDB2	PDB	44	0.690487
noCat_C27-1541	JR2_1	1060	3359	core	PDB3	PDB	111	2.92884
noCat_C27-1548	JR2_1	3362	3399	core	PDB1	PDB	0	0
noCat_C27-1548	JR2_1	3362	3399	core	PDB2	PDB	2	1.89966
noCat_C27-1548	JR2_1	3362	3399	core	PDB3	PDB	0	0
noCat_C27-1556	JR2_1	9116	11385	core	PDB1	PDB	384639	6312.72
noCat_C27-1556	JR2_1	9116	11385	core	PDB2	PDB	343714	5465.15
noCat_C27-1556	JR2_1	9116	11385	core	PDB3	PDB	715247	19121.9
noCat_C27-1542	JR2_1	11388	11425	core	PDB1	PDB	0	0
noCat_C27-1542	JR2_1	11388	11425	core	PDB2	PDB	0	0
noCat_C27-1542	JR2_1	11388	11425	core	PDB3	PDB	0	0
noCat_C27-1543	JR2_1	16592	18861	core	PDB1	PDB	384629	6312.55
noCat_C27-1543	JR2_1	16592	18861	core	PDB2	PDB	343709	5465.07
noCat_C27-1543	JR2_1	16592	18861	core	PDB3	PDB	715237	19121.6
noCat_C27-1544	JR2_1	18864	18901	core	PDB1	PDB	0	0
noCat_C27-1544	JR2_1	18864	18901	core	PDB2	PDB	0	0
noCat_C27-1544	JR2_1	18864	18901	core	PDB3	PDB	0	0
noCat_C27-1545	JR2_1	24068	26337	core	PDB1	PDB	384642	6312.76
noCat_C27-1545	JR2_1	24068	26337	core	PDB2	PDB	343672	5464.48
noCat_C27-1545	JR2_1	24068	26337	core	PDB3	PDB	715224	19121.3
noCat_C27-1546	JR2_1	26340	26377	core	PDB1	PDB	0	0
noCat_C27-1546	JR2_1	26340	26377	core	PDB2	PDB	0	0
noCat_C27-1546	JR2_1	26340	26377	core	PDB3	PDB	0	0
noCat_C27-1547	JR2_1	31544	33813	core	PDB1	PDB	384184	6305.25
noCat_C27-1547	JR2_1	31544	33813	core	PDB2	PDB	343323	5458.93
noCat_C27-1547	JR2_1	31544	33813	core	PDB3	PDB	715099	19117.9
noCat_C27-1549	JR2_1	33816	33853	core	PDB1	PDB	0	0
noCat_C27-1549	JR2_1	33816	33853	core	PDB2	PDB	0	0
noCat_C27-1549	JR2_1	33816	33853	core	PDB3	PDB	0	0
noCat_C27-1550	JR2_1	39019	41288	core	PDB1	PDB	383788	6298.75
noCat_C27-1550	JR2_1	39019	41288	core	PDB2	PDB	343013	5454
noCat_C27-1550	JR2_1	39019	41288	core	PDB3	PDB	714986	19114.9
noCat_C27-1551	JR2_1	41291	41328	core	PDB1	PDB	0	0
noCat_C27-1551	JR2_1	41291	41328	core	PDB2	PDB	0	0
noCat_C27-1551	JR2_1	41291	41328	core	PDB3	PDB	0	0
noCat_C27-1552	JR2_1	46414	48683	core	PDB1	PDB	14	0.229769
noCat_C27-1552	JR2_1	46414	48683	core	PDB2	PDB	24	0.381606
noCat_C27-1552	JR2_1	46414	48683	core	PDB3	PDB	100	2.67347
RLX-incomp-chim_VdLTRE12like_C13-370	JR2_1	53070	53256	core	PDB1	PDB	1	0.199227
RLX-incomp-chim_VdLTRE12like_C13-370	JR2_1	53070	53256	core	PDB2	PDB	0	0
RLX-incomp-chim_VdLTRE12like_C13-370	JR2_1	53070	53256	core	PDB3	PDB	4	1.29813
RLX-incomp-chim_VdLTRE2-4_C5-417	JR2_1	53249	59996	core	PDB1	PDB	71	0.391987
RLX-incomp-chim_VdLTRE2-4_C5-417	JR2_1	53249	59996	core	PDB2	PDB	90	0.481391
RLX-incomp-chim_VdLTRE2-4_C5-417	JR2_1	53249	59996	core	PDB3	PDB	307	2.76099
RLX-incomp-chim_VdLTRE12like_C13-371	JR2_1	59524	59695	core	PDB1	PDB	0	0
RLX-incomp-chim_VdLTRE12like_C13-371	JR2_1	59524	59695	core	PDB2	PDB	0	0
RLX-incomp-chim_VdLTRE12like_C13-371	JR2_1	59524	59695	core	PDB3	PDB	0	0
noCat_C27-1553	JR2_1	60565	62834	core	PDB1	PDB	9	0.147708
noCat_C27-1553	JR2_1	60565	62834	core	PDB2	PDB	11	0.174903
noCat_C27-1553	JR2_1	60565	62834	core	PDB3	PDB	26	0.695102
noCat_C27-1554	JR2_1	62823	62874	core	PDB1	PDB	0	0
noCat_C27-1554	JR2_1	62823	62874	core	PDB2	PDB	0	0
noCat_C27-1554	JR2_1	62823	62874	core	PDB3	PDB	0	0
RLX-incomp-chim_VdLTRE8like_C9-567	JR2_1	67215	67931	core	PDB1	PDB	4	0.20784
RLX-incomp-chim_VdLTRE8like_C9-567	JR2_1	67215	67931	core	PDB2	PDB	10	0.503398
RLX-incomp-chim_VdLTRE8like_C9-567	JR2_1	67215	67931	core	PDB3	PDB	14	1.18498
RLX-incomp_VdLTRE10like_C3-863	JR2_1	68222	75736	core	PDB1	PDB	39	0.193341
RLX-incomp_VdLTRE10like_C3-863	JR2_1	68222	75736	core	PDB2	PDB	42	0.201721
RLX-incomp_VdLTRE10like_C3-863	JR2_1	68222	75736	core	PDB3	PDB	159	1.28401
noCat_C1-1348	JR2_1	75548	75768	core	PDB1	PDB	0	0
noCat_C1-1348	JR2_1	75548	75768	core	PDB2	PDB	0	0
noCat_C1-1348	JR2_1	75548	75768	core	PDB3	PDB	0	0
noCat_C27-1555	JR2_1	76191	76498	core	PDB1	PDB	0	0
noCat_C27-1555	JR2_1	76191	76498	core	PDB2	PDB	0	0
noCat_C27-1555	JR2_1	76191	76498	core	PDB3	PDB	2	0.394076
RLX-incomp_VdLTRE10like_C3-902	JR2_1	76509	77333	core	PDB1	PDB	3	0.135474
RLX-incomp_VdLTRE10like_C3-902	JR2_1	76509	77333	core	PDB2	PDB	3	0.13125
RLX-incomp_VdLTRE10like_C3-902	JR2_1	76509	77333	core	PDB3	PDB	8	0.588487
RLX-incomp_C0-764	JR2_1	77330	87099	core	PDB1	PDB	95	0.362258
RLX-incomp_C0-764	JR2_1	77330	87099	core	PDB2	PDB	112	0.413765
RLX-incomp_C0-764	JR2_1	77330	87099	core	PDB3	PDB	275	1.7082
RLX-incomp_VdLTRE10like_C3-903	JR2_1	87106	93751	core	PDB1	PDB	32	0.179382
RLX-incomp_VdLTRE10like_C3-903	JR2_1	87106	93751	core	PDB2	PDB	34	0.18465
RLX-incomp_VdLTRE10like_C3-903	JR2_1	87106	93751	core	PDB3	PDB	116	1.05925
noCat_C27-1557	JR2_1	93752	94467	core	PDB1	PDB	3	0.156098
noCat_C27-1557	JR2_1	93752	94467	core	PDB2	PDB	2	0.10082
noCat_C27-1557	JR2_1	93752	94467	core	PDB3	PDB	0	0
RLX-incomp_VdLTRE10like_C3-873	JR2_1	94462	94827	core	PDB1	PDB	3	0.305372
RLX-incomp_VdLTRE10like_C3-873	JR2_1	94462	94827	core	PDB2	PDB	2	0.197233
RLX-incomp_VdLTRE10like_C3-873	JR2_1	94462	94827	core	PDB3	PDB	6	0.994881
noCat_C27-1540	JR2_1	94835	95062	core	PDB1	PDB	0	0
noCat_C27-1540	JR2_1	94835	95062	core	PDB2	PDB	0	0
noCat_C27-1540	JR2_1	94835	95062	core	PDB3	PDB	1	0.266174
noCat_C27-1558	JR2_1	95055	95417	core	PDB1	PDB	0	0
noCat_C27-1558	JR2_1	95055	95417	core	PDB2	PDB	0	0
noCat_C27-1558	JR2_1	95055	95417	core	PDB3	PDB	8	1.33747
RLX-incomp_VdLTRE10like_C3-874	JR2_1	95419	95688	core	PDB1	PDB	0	0
RLX-incomp_VdLTRE10like_C3-874	JR2_1	95419	95688	core	PDB2	PDB	0	0
RLX-incomp_VdLTRE10like_C3-874	JR2_1	95419	95688	core	PDB3	PDB	9	2.02292
SSR_C49-1300	JR2_1	114736	114787	core	PDB1	PDB	2	1.4329
SSR_C49-1300	JR2_1	114736	114787	core	PDB2	PDB	6	4.16465
SSR_C49-1300	JR2_1	114736	114787	core	PDB3	PDB	9	10.5036
SSR_C49-1297	JR2_1	178807	178864	core	PDB1	PDB	0	0
SSR_C49-1297	JR2_1	178807	178864	core	PDB2	PDB	0	0
SSR_C49-1297	JR2_1	178807	178864	core	PDB3	PDB	1	1.04634
noCat_C38-1610	JR2_1	219604	220043	core	PDB1	PDB	2	0.169343
noCat_C38-1610	JR2_1	219604	220043	core	PDB2	PDB	1	0.0820309
noCat_C38-1610	JR2_1	219604	220043	core	PDB3	PDB	11	1.51719
noCat_C45-1698	JR2_1	321818	322023	core	PDB1	PDB	0	0
noCat_C45-1698	JR2_1	321818	322023	core	PDB2	PDB	4	0.700847
noCat_C45-1698	JR2_1	321818	322023	core	PDB3	PDB	4	1.1784
noCat_C51-2041	JR2_1	325497	325621	core	PDB1	PDB	1	0.298043
noCat_C51-2041	JR2_1	325497	325621	core	PDB2	PDB	3	0.866247
noCat_C51-2041	JR2_1	325497	325621	core	PDB3	PDB	1	0.485502
noCat_C45-1722	JR2_1	396077	396181	core	PDB1	PDB	4	1.41925
noCat_C45-1722	JR2_1	396077	396181	core	PDB2	PDB	0	0
noCat_C45-1722	JR2_1	396077	396181	core	PDB3	PDB	1	0.577978
RLX-incomp-chim_VdLTRE12like_C13-379	JR2_1	461448	462151	core	PDB1	PDB	0	0
RLX-incomp-chim_VdLTRE12like_C13-379	JR2_1	461448	462151	core	PDB2	PDB	0	0
RLX-incomp-chim_VdLTRE12like_C13-379	JR2_1	461448	462151	core	PDB3	PDB	0	0
RLX-incomp-chim_VdLTRE2-4_C5-415	JR2_1	462161	462636	core	PDB1	PDB	1	0.0782676
RLX-incomp-chim_VdLTRE2-4_C5-415	JR2_1	462161	462636	core	PDB2	PDB	1	0.0758269
RLX-incomp-chim_VdLTRE2-4_C5-415	JR2_1	462161	462636	core	PDB3	PDB	0	0
RLX-incomp-chim_VdLTRE8like_C9-563	JR2_1	462637	469076	core	PDB1	PDB	4	0.02314
RLX-incomp-chim_VdLTRE8like_C9-563	JR2_1	462637	469076	core	PDB2	PDB	0	0
RLX-incomp-chim_VdLTRE8like_C9-563	JR2_1	462637	469076	core	PDB3	PDB	3	0.0282707
noCat_C45-1723	JR2_1	470296	470503	core	PDB1	PDB	0	0
noCat_C45-1723	JR2_1	470296	470503	core	PDB2	PDB	0	0
noCat_C45-1723	JR2_1	470296	470503	core	PDB3	PDB	1	0.291768
RLX-incomp-chim_C7-256	JR2_1	472320	472467	core	PDB1	PDB	0	0
RLX-incomp-chim_C7-256	JR2_1	472320	472467	core	PDB2	PDB	0	0
RLX-incomp-chim_C7-256	JR2_1	472320	472467	core	PDB3	PDB	0	0
RLX-incomp-chim_C7-257	JR2_1	472570	472660	core	PDB1	PDB	0	0
RLX-incomp-chim_C7-257	JR2_1	472570	472660	core	PDB2	PDB	1	0.396633
RLX-incomp-chim_C7-257	JR2_1	472570	472660	core	PDB3	PDB	0	0
RLX-incomp-chim_VdLTRE12like_C13-368	JR2_1	474514	474667	core	PDB1	PDB	0	0
RLX-incomp-chim_VdLTRE12like_C13-368	JR2_1	474514	474667	core	PDB2	PDB	0	0
RLX-incomp-chim_VdLTRE12like_C13-368	JR2_1	474514	474667	core	PDB3	PDB	0	0
RLX-incomp-chim_VdLTRE2-4_C5-416	JR2_1	474687	481433	core	PDB1	PDB	2	0.0110435
RLX-incomp-chim_VdLTRE2-4_C5-416	JR2_1	474687	481433	core	PDB2	PDB	2	0.0106992
RLX-incomp-chim_VdLTRE2-4_C5-416	JR2_1	474687	481433	core	PDB3	PDB	0	0
RLX-incomp-chim_VdLTRE12like_C13-369	JR2_1	480966	481119	core	PDB1	PDB	0	0
RLX-incomp-chim_VdLTRE12like_C13-369	JR2_1	480966	481119	core	PDB2	PDB	0	0
RLX-incomp-chim_VdLTRE12like_C13-369	JR2_1	480966	481119	core	PDB3	PDB	0	0
RLX-incomp-chim_C7-258	JR2_1	481434	483682	core	PDB1	PDB	0	0
RLX-incomp-chim_C7-258	JR2_1	481434	483682	core	PDB2	PDB	1	0.0160487
RLX-incomp-chim_C7-258	JR2_1	481434	483682	core	PDB3	PDB	0	0
noCat_C45-1701	JR2_1	484787	484990	core	PDB1	PDB	12	2.19149
noCat_C45-1701	JR2_1	484787	484990	core	PDB2	PDB	10	1.76929
noCat_C45-1701	JR2_1	484787	484990	core	PDB3	PDB	4	1.18996
noCat_C50-2026	JR2_1	512335	512411	core	PDB1	PDB	0	0
noCat_C50-2026	JR2_1	512335	512411	core	PDB2	PDB	2	0.937496
noCat_C50-2026	JR2_1	512335	512411	core	PDB3	PDB	0	0
RLX-incomp_VdLTRE6_C12-1065	JR2_1	538679	538842	core	PDB1	PDB	0	0
RLX-incomp_VdLTRE6_C12-1065	JR2_1	538679	538842	core	PDB2	PDB	1	0.220083
RLX-incomp_VdLTRE6_C12-1065	JR2_1	538679	538842	core	PDB3	PDB	0	0
RLX-incomp_C0-763	JR2_1	542460	542651	core	PDB1	PDB	0	0
RLX-incomp_C0-763	JR2_1	542460	542651	core	PDB2	PDB	0	0
RLX-incomp_C0-763	JR2_1	542460	542651	core	PDB3	PDB	1	0.316082
noCat_C1-1327	JR2_1	544153	544429	core	PDB1	PDB	0	0
noCat_C1-1327	JR2_1	544153	544429	core	PDB2	PDB	0	0
noCat_C1-1327	JR2_1	544153	544429	core	PDB3	PDB	0	0
RLX-incomp_VdLTRE10like_C3-855	JR2_1	544437	545987	core	PDB1	PDB	0	0
RLX-incomp_VdLTRE10like_C3-855	JR2_1	544437	545987	core	PDB2	PDB	0	0
RLX-incomp_VdLTRE10like_C3-855	JR2_1	544437	545987	core	PDB3	PDB	0	0
noCat_C1-1328	JR2_1	545988	546021	core	PDB1	PDB	0	0
noCat_C1-1328	JR2_1	545988	546021	core	PDB2	PDB	0	0
noCat_C1-1328	JR2_1	545988	546021	core	PDB3	PDB	0	0
RLX-incomp_VdLTRE10like_C3-856	JR2_1	545998	550063	core	PDB1	PDB	3	0.027488
RLX-incomp_VdLTRE10like_C3-856	JR2_1	545998	550063	core	PDB2	PDB	1	0.00887693
RLX-incomp_VdLTRE10like_C3-856	JR2_1	545998	550063	core	PDB3	PDB	9	0.134331
RLX-incomp_VdLTRE10like_C3-885	JR2_1	550071	550459	core	PDB1	PDB	0	0
RLX-incomp_VdLTRE10like_C3-885	JR2_1	550071	550459	core	PDB2	PDB	0	0
RLX-incomp_VdLTRE10like_C3-885	JR2_1	550071	550459	core	PDB3	PDB	0	0
RLX-incomp-chim_VdLTRE8like_C9-564	JR2_1	550460	558085	core	PDB1	PDB	1	0.00488531
RLX-incomp-chim_VdLTRE8like_C9-564	JR2_1	550460	558085	core	PDB2	PDB	2	0.00946594
RLX-incomp-chim_VdLTRE8like_C9-564	JR2_1	550460	558085	core	PDB3	PDB	4	0.031832
DTX-incomp_VdTcM1a_C32-25	JR2_1	554672	556528	core	PDB1	PDB	119	2.38739
DTX-incomp_VdTcM1a_C32-25	JR2_1	554672	556528	core	PDB2	PDB	160	3.10984
DTX-incomp_VdTcM1a_C32-25	JR2_1	554672	556528	core	PDB3	PDB	44	1.43794
noCat_C1-1312	JR2_1	558077	561558	core	PDB1	PDB	1	0.0106994
noCat_C1-1312	JR2_1	558077	561558	core	PDB2	PDB	0	0
noCat_C1-1312	JR2_1	558077	561558	core	PDB3	PDB	1	0.017429
noCat_C1-1313	JR2_1	562160	563040	core	PDB1	PDB	0	0
noCat_C1-1313	JR2_1	562160	563040	core	PDB2	PDB	0	0
noCat_C1-1313	JR2_1	562160	563040	core	PDB3	PDB	0	0
noCat_C1-1329	JR2_1	562988	563014	core	PDB1	PDB	0	0
noCat_C1-1329	JR2_1	562988	563014	core	PDB2	PDB	0	0
noCat_C1-1329	JR2_1	562988	563014	core	PDB3	PDB	0	0
RLX-incomp_VdLTRE10like_C3-857	JR2_1	563015	570515	core	PDB1	PDB	0	0
RLX-incomp_VdLTRE10like_C3-857	JR2_1	563015	570515	core	PDB2	PDB	1	0.00481184
RLX-incomp_VdLTRE10like_C3-857	JR2_1	563015	570515	core	PDB3	PDB	2	0.0161812
noCat_C1-1330	JR2_1	563285	563304	core	PDB1	PDB	0	0
noCat_C1-1330	JR2_1	563285	563304	core	PDB2	PDB	0	0
noCat_C1-1330	JR2_1	563285	563304	core	PDB3	PDB	0	0
noCat_C1-1314	JR2_1	570525	571384	core	PDB1	PDB	0	0
noCat_C1-1314	JR2_1	570525	571384	core	PDB2	PDB	0	0
noCat_C1-1314	JR2_1	570525	571384	core	PDB3	PDB	0	0
RLX-incomp_VdLTRE10like_C3-858	JR2_1	571385	572807	core	PDB1	PDB	1	0.0261809
RLX-incomp_VdLTRE10like_C3-858	JR2_1	571385	572807	core	PDB2	PDB	0	0
RLX-incomp_VdLTRE10like_C3-858	JR2_1	571385	572807	core	PDB3	PDB	2	0.0852955
RLX-incomp-chim_VdLTRE8like_C9-581	JR2_1	572810	574285	core	PDB1	PDB	0	0
RLX-incomp-chim_VdLTRE8like_C9-581	JR2_1	572810	574285	core	PDB2	PDB	0	0
RLX-incomp-chim_VdLTRE8like_C9-581	JR2_1	572810	574285	core	PDB3	PDB	1	0.0411163
RLX-incomp-chim_VdLTRE8like_C9-582	JR2_1	574283	581921	core	PDB1	PDB	1	0.00487699
RLX-incomp-chim_VdLTRE8like_C9-582	JR2_1	574283	581921	core	PDB2	PDB	2	0.00944983
RLX-incomp-chim_VdLTRE8like_C9-582	JR2_1	574283	581921	core	PDB3	PDB	5	0.0397223
DTX-incomp_VdTcM1a_C32-23	JR2_1	577830	579686	core	PDB1	PDB	124	2.4877
DTX-incomp_VdTcM1a_C32-23	JR2_1	577830	579686	core	PDB2	PDB	156	3.0321
DTX-incomp_VdTcM1a_C32-23	JR2_1	577830	579686	core	PDB3	PDB	50	1.63403
RLX-incomp_VdLTRE10like_C3-859	JR2_1	581922	587922	core	PDB1	PDB	0	0
RLX-incomp_VdLTRE10like_C3-859	JR2_1	581922	587922	core	PDB2	PDB	0	0
RLX-incomp_VdLTRE10like_C3-859	JR2_1	581922	587922	core	PDB3	PDB	1	0.0101129
noCat_C1-1315	JR2_1	587923	588789	core	PDB1	PDB	0	0
noCat_C1-1315	JR2_1	587923	588789	core	PDB2	PDB	0	0
noCat_C1-1315	JR2_1	587923	588789	core	PDB3	PDB	0	0
noCat_C1-1316	JR2_1	588852	589440	core	PDB1	PDB	0	0
noCat_C1-1316	JR2_1	588852	589440	core	PDB2	PDB	0	0
noCat_C1-1316	JR2_1	588852	589440	core	PDB3	PDB	1	0.103035
noCat_C1-1317	JR2_1	589490	590789	core	PDB1	PDB	0	0
noCat_C1-1317	JR2_1	589490	590789	core	PDB2	PDB	0	0
noCat_C1-1317	JR2_1	589490	590789	core	PDB3	PDB	0	0
noCat_C1-1318	JR2_1	590847	591567	core	PDB1	PDB	0	0
noCat_C1-1318	JR2_1	590847	591567	core	PDB2	PDB	0	0
noCat_C1-1318	JR2_1	590847	591567	core	PDB3	PDB	0	0
RLX-incomp-chim_VdLTRE8like_C9-565	JR2_1	591545	592305	core	PDB1	PDB	0	0
RLX-incomp-chim_VdLTRE8like_C9-565	JR2_1	591545	592305	core	PDB2	PDB	0	0
RLX-incomp-chim_VdLTRE8like_C9-565	JR2_1	591545	592305	core	PDB3	PDB	0	0
RLX-incomp_VdLTRE10like_C3-886	JR2_1	592334	605805	core	PDB1	PDB	3	0.00829618
RLX-incomp_VdLTRE10like_C3-886	JR2_1	592334	605805	core	PDB2	PDB	0	0
RLX-incomp_VdLTRE10like_C3-886	JR2_1	592334	605805	core	PDB3	PDB	3	0.0135142
noCat_C1-1319	JR2_1	595044	598550	core	PDB1	PDB	0	0
noCat_C1-1319	JR2_1	595044	598550	core	PDB2	PDB	0	0
noCat_C1-1319	JR2_1	595044	598550	core	PDB3	PDB	0	0
noCat_C1-1320	JR2_1	599151	603714	core	PDB1	PDB	1	0.00816287
noCat_C1-1320	JR2_1	599151	603714	core	PDB2	PDB	0	0
noCat_C1-1320	JR2_1	599151	603714	core	PDB3	PDB	2	0.0265941
noCat_C1-1321	JR2_1	603754	604460	core	PDB1	PDB	0	0
noCat_C1-1321	JR2_1	603754	604460	core	PDB2	PDB	0	0
noCat_C1-1321	JR2_1	603754	604460	core	PDB3	PDB	0	0
RLX-incomp-chim_VdLTRE2-4_C5-432	JR2_1	605806	612633	core	PDB1	PDB	2299	12.5439
RLX-incomp-chim_VdLTRE2-4_C5-432	JR2_1	605806	612633	core	PDB2	PDB	2174	11.492
RLX-incomp-chim_VdLTRE2-4_C5-432	JR2_1	605806	612633	core	PDB3	PDB	905	8.0437
RLX-incomp_VdLTRE10like_C3-887	JR2_1	612638	616059	core	PDB1	PDB	2	0.021774
RLX-incomp_VdLTRE10like_C3-887	JR2_1	612638	616059	core	PDB2	PDB	1	0.0105475
RLX-incomp_VdLTRE10like_C3-887	JR2_1	612638	616059	core	PDB3	PDB	0	0
RLX-incomp-chim_VdLTRE8like_C9-583	JR2_1	616766	622570	core	PDB1	PDB	1	0.00641781
RLX-incomp-chim_VdLTRE8like_C9-583	JR2_1	616766	622570	core	PDB2	PDB	0	0
RLX-incomp-chim_VdLTRE8like_C9-583	JR2_1	616766	622570	core	PDB3	PDB	6	0.0627263
RLX-incomp-chim_VdLTRE8like_C9-566	JR2_1	618690	619406	core	PDB1	PDB	0	0
RLX-incomp-chim_VdLTRE8like_C9-566	JR2_1	618690	619406	core	PDB2	PDB	0	0
RLX-incomp-chim_VdLTRE8like_C9-566	JR2_1	618690	619406	core	PDB3	PDB	0	0
RLX-incomp_VdLTRE10like_C3-860	JR2_1	622571	630080	core	PDB1	PDB	0	0
RLX-incomp_VdLTRE10like_C3-860	JR2_1	622571	630080	core	PDB2	PDB	1	0.00480607
RLX-incomp_VdLTRE10like_C3-860	JR2_1	622571	630080	core	PDB3	PDB	0	0
noCat_C1-1331	JR2_1	622852	622885	core	PDB1	PDB	0	0
noCat_C1-1331	JR2_1	622852	622885	core	PDB2	PDB	0	0
noCat_C1-1331	JR2_1	622852	622885	core	PDB3	PDB	0	0
RLX-incomp-chim_VdLTRE8like_C9-584	JR2_1	630088	630759	core	PDB1	PDB	0	0
RLX-incomp-chim_VdLTRE8like_C9-584	JR2_1	630088	630759	core	PDB2	PDB	0	0
RLX-incomp-chim_VdLTRE8like_C9-584	JR2_1	630088	630759	core	PDB3	PDB	0	0
RLX-incomp-chim_VdLTRE8like_C9-585	JR2_1	630761	632239	core	PDB1	PDB	0	0
RLX-incomp-chim_VdLTRE8like_C9-585	JR2_1	630761	632239	core	PDB2	PDB	0	0
RLX-incomp-chim_VdLTRE8like_C9-585	JR2_1	630761	632239	core	PDB3	PDB	0	0
RLX-incomp-chim_VdLTRE8like_C9-586	JR2_1	632237	633698	core	PDB1	PDB	0	0
RLX-incomp-chim_VdLTRE8like_C9-586	JR2_1	632237	633698	core	PDB2	PDB	0	0
RLX-incomp-chim_VdLTRE8like_C9-586	JR2_1	632237	633698	core	PDB3	PDB	0	0
RLX-incomp-chim_VdLTRE2-4_C5-433	JR2_1	633699	640273	core	PDB1	PDB	0	0
RLX-incomp-chim_VdLTRE2-4_C5-433	JR2_1	633699	640273	core	PDB2	PDB	1	0.00548952
RLX-incomp-chim_VdLTRE2-4_C5-433	JR2_1	633699	640273	core	PDB3	PDB	1	0.00923007
RLX-incomp-chim_VdLTRE2-4_C5-434	JR2_1	641212	641476	core	PDB1	PDB	0	0
RLX-incomp-chim_VdLTRE2-4_C5-434	JR2_1	641212	641476	core	PDB2	PDB	0	0
RLX-incomp-chim_VdLTRE2-4_C5-434	JR2_1	641212	641476	core	PDB3	PDB	0	0
RLX-incomp-chim_VdLTRE8like_C9-587	JR2_1	641477	642004	core	PDB1	PDB	0	0
RLX-incomp-chim_VdLTRE8like_C9-587	JR2_1	641477	642004	core	PDB2	PDB	0	0
RLX-incomp-chim_VdLTRE8like_C9-587	JR2_1	641477	642004	core	PDB3	PDB	0	0
RLX-incomp_VdLTRE10like_C3-888	JR2_1	642051	644579	core	PDB1	PDB	0	0
RLX-incomp_VdLTRE10like_C3-888	JR2_1	642051	644579	core	PDB2	PDB	0	0
RLX-incomp_VdLTRE10like_C3-888	JR2_1	642051	644579	core	PDB3	PDB	2	0.0479935
RLX-incomp_VdLTRE10like_C3-889	JR2_1	644581	651804	core	PDB1	PDB	2	0.0103143
RLX-incomp_VdLTRE10like_C3-889	JR2_1	644581	651804	core	PDB2	PDB	1	0.00499635
RLX-incomp_VdLTRE10like_C3-889	JR2_1	644581	651804	core	PDB3	PDB	3	0.0252025
RLX-incomp_VdLTRE10like_C3-890	JR2_1	651805	653407	core	PDB1	PDB	0	0
RLX-incomp_VdLTRE10like_C3-890	JR2_1	651805	653407	core	PDB2	PDB	0	0
RLX-incomp_VdLTRE10like_C3-890	JR2_1	651805	653407	core	PDB3	PDB	0	0
RLX-incomp_VdLTRE10like_C3-861	JR2_1	653408	662141	core	PDB1	PDB	2	0.00853111
RLX-incomp_VdLTRE10like_C3-861	JR2_1	653408	662141	core	PDB2	PDB	4	0.0165302
RLX-incomp_VdLTRE10like_C3-861	JR2_1	653408	662141	core	PDB3	PDB	2	0.0138969
RLX-incomp-chim_VdLTRE8like_C9-588	JR2_1	662149	662820	core	PDB1	PDB	0	0
RLX-incomp-chim_VdLTRE8like_C9-588	JR2_1	662149	662820	core	PDB2	PDB	0	0
RLX-incomp-chim_VdLTRE8like_C9-588	JR2_1	662149	662820	core	PDB3	PDB	0	0
RLX-incomp-chim_VdLTRE8like_C9-589	JR2_1	662822	664299	core	PDB1	PDB	0	0
RLX-incomp-chim_VdLTRE8like_C9-589	JR2_1	662822	664299	core	PDB2	PDB	0	0
RLX-incomp-chim_VdLTRE8like_C9-589	JR2_1	662822	664299	core	PDB3	PDB	0	0
RLX-incomp-chim_VdLTRE8like_C9-590	JR2_1	664297	669708	core	PDB1	PDB	3	0.0206515
RLX-incomp-chim_VdLTRE8like_C9-590	JR2_1	664297	669708	core	PDB2	PDB	1	0.00666918
RLX-incomp-chim_VdLTRE8like_C9-590	JR2_1	664297	669708	core	PDB3	PDB	0	0
RLX-incomp_VdLTRE10like_C3-891	JR2_1	669709	677202	core	PDB1	PDB	1	0.00497136
RLX-incomp_VdLTRE10like_C3-891	JR2_1	669709	677202	core	PDB2	PDB	0	0
RLX-incomp_VdLTRE10like_C3-891	JR2_1	669709	677202	core	PDB3	PDB	0	0
RLX-incomp-chim_VdLTRE8like_C9-591	JR2_1	677288	677608	core	PDB1	PDB	0	0
RLX-incomp-chim_VdLTRE8like_C9-591	JR2_1	677288	677608	core	PDB2	PDB	0	0
RLX-incomp-chim_VdLTRE8like_C9-591	JR2_1	677288	677608	core	PDB3	PDB	0	0
RLX-incomp-chim_VdLTRE12like_C13-380	JR2_1	677609	678914	core	PDB1	PDB	0	0
RLX-incomp-chim_VdLTRE12like_C13-380	JR2_1	677609	678914	core	PDB2	PDB	1	0.0276368
RLX-incomp-chim_VdLTRE12like_C13-380	JR2_1	677609	678914	core	PDB3	PDB	6	0.27881
RLX-incomp_VdLTRE10like_C3-862	JR2_1	678915	679123	core	PDB1	PDB	0	0
RLX-incomp_VdLTRE10like_C3-862	JR2_1	678915	679123	core	PDB2	PDB	0	0
RLX-incomp_VdLTRE10like_C3-862	JR2_1	678915	679123	core	PDB3	PDB	0	0
noCat_C1-1332	JR2_1	679124	679155	core	PDB1	PDB	0	0
noCat_C1-1332	JR2_1	679124	679155	core	PDB2	PDB	0	0
noCat_C1-1332	JR2_1	679124	679155	core	PDB3	PDB	0	0
noCat_C1-1333	JR2_1	679125	680123	core	PDB1	PDB	0	0
noCat_C1-1333	JR2_1	679125	680123	core	PDB2	PDB	0	0
noCat_C1-1333	JR2_1	679125	680123	core	PDB3	PDB	0	0
noCat_C45-1702	JR2_1	681282	681489	core	PDB1	PDB	0	0
noCat_C45-1702	JR2_1	681282	681489	core	PDB2	PDB	0	0
noCat_C45-1702	JR2_1	681282	681489	core	PDB3	PDB	0	0
noCat_C45-1726	JR2_1	701260	701458	core	PDB1	PDB	1	0.187213
noCat_C45-1726	JR2_1	701260	701458	core	PDB2	PDB	1	0.181375
noCat_C45-1726	JR2_1	701260	701458	core	PDB3	PDB	0	0
noCat_C45-1727	JR2_1	704464	704633	core	PDB1	PDB	0	0
noCat_C45-1727	JR2_1	704464	704633	core	PDB2	PDB	0	0
noCat_C45-1727	JR2_1	704464	704633	core	PDB3	PDB	0	0
RLX-incomp_C8-835	JR2_1	731500	737840	core	PDB1	PDB	9	0.0528778
RLX-incomp_C8-835	JR2_1	731500	737840	core	PDB2	PDB	1	0.0056921
RLX-incomp_C8-835	JR2_1	731500	737840	core	PDB3	PDB	6	0.0574241
RLX-incomp-chim_VdLTRE12like_C13-374	JR2_1	737993	738164	core	PDB1	PDB	0	0
RLX-incomp-chim_VdLTRE12like_C13-374	JR2_1	737993	738164	core	PDB2	PDB	0	0
RLX-incomp-chim_VdLTRE12like_C13-374	JR2_1	737993	738164	core	PDB3	PDB	0	0
RLX-incomp-chim_VdLTRE2-4_C5-422	JR2_1	738171	742626	core	PDB1	PDB	0	0
RLX-incomp-chim_VdLTRE2-4_C5-422	JR2_1	738171	742626	core	PDB2	PDB	3	0.0243
RLX-incomp-chim_VdLTRE2-4_C5-422	JR2_1	738171	742626	core	PDB3	PDB	0	0
RLX-incomp-chim_VdLTRE2-4_C5-423	JR2_1	742627	749021	core	PDB1	PDB	6464	37.6573
RLX-incomp-chim_VdLTRE2-4_C5-423	JR2_1	742627	749021	core	PDB2	PDB	6828	38.5375
RLX-incomp-chim_VdLTRE2-4_C5-423	JR2_1	742627	749021	core	PDB3	PDB	1185	11.2455
RLX-incomp-chim_VdLTRE12like_C13-375	JR2_1	749024	749463	core	PDB1	PDB	1	0.0846713
RLX-incomp-chim_VdLTRE12like_C13-375	JR2_1	749024	749463	core	PDB2	PDB	0	0
RLX-incomp-chim_VdLTRE12like_C13-375	JR2_1	749024	749463	core	PDB3	PDB	0	0
RLX-incomp-chim_VdLTRE2-4_C5-424	JR2_1	749470	749764	core	PDB1	PDB	0	0
RLX-incomp-chim_VdLTRE2-4_C5-424	JR2_1	749470	749764	core	PDB2	PDB	0	0
RLX-incomp-chim_VdLTRE2-4_C5-424	JR2_1	749470	749764	core	PDB3	PDB	0	0
noCat_C25-1521	JR2_1	750749	753352	core	PDB1	PDB	3	0.0429209
noCat_C25-1521	JR2_1	750749	753352	core	PDB2	PDB	1	0.0138608
noCat_C25-1521	JR2_1	750749	753352	core	PDB3	PDB	0	0
DTX-incomp_VdTcM1b-e_C31-50	JR2_1	815426	817287	core	PDB1	PDB	676	13.5256
DTX-incomp_VdTcM1b-e_C31-50	JR2_1	815426	817287	core	PDB2	PDB	586	11.3592
DTX-incomp_VdTcM1b-e_C31-50	JR2_1	815426	817287	core	PDB3	PDB	242	7.88745
noCat_C45-1717	JR2_1	990879	991001	core	PDB1	PDB	1	0.302889
noCat_C45-1717	JR2_1	990879	991001	core	PDB2	PDB	1	0.293444
noCat_C45-1717	JR2_1	990879	991001	core	PDB3	PDB	0	0
noCat_C45-1718	JR2_1	995321	995428	core	PDB1	PDB	4	1.37983
noCat_C45-1718	JR2_1	995321	995428	core	PDB2	PDB	0	0
noCat_C45-1718	JR2_1	995321	995428	core	PDB3	PDB	0	0
DXX-MITE_C42-122	JR2_1	1720664	1720924	core	PDB1	PDB	3	0.428223
DXX-MITE_C42-122	JR2_1	1720664	1720924	core	PDB2	PDB	5	0.691449
DXX-MITE_C42-122	JR2_1	1720664	1720924	core	PDB3	PDB	1	0.23252
noCat_C52-2095	JR2_1	1750366	1750493	core	PDB1	PDB	0	0
noCat_C52-2095	JR2_1	1750366	1750493	core	PDB2	PDB	0	0
noCat_C52-2095	JR2_1	1750366	1750493	core	PDB3	PDB	0	0
noCat_C52-2096	JR2_1	1751520	1751643	core	PDB1	PDB	0	0
noCat_C52-2096	JR2_1	1751520	1751643	core	PDB2	PDB	0	0
noCat_C52-2096	JR2_1	1751520	1751643	core	PDB3	PDB	0	0
RLX-incomp_VdLTRE10like_C3-853	JR2_1	1765612	1765863	core	PDB1	PDB	9	1.33055
RLX-incomp_VdLTRE10like_C3-853	JR2_1	1765612	1765863	core	PDB2	PDB	2	0.286457
RLX-incomp_VdLTRE10like_C3-853	JR2_1	1765612	1765863	core	PDB3	PDB	1	0.240824
noCat_C45-1719	JR2_1	1767589	1767760	core	PDB1	PDB	6	1.29961
noCat_C45-1719	JR2_1	1767589	1767760	core	PDB2	PDB	8	1.67877
noCat_C45-1719	JR2_1	1767589	1767760	core	PDB3	PDB	2	0.705671
noCat_C38-1611	JR2_1	1831769	1831913	core	PDB1	PDB	0	0
noCat_C38-1611	JR2_1	1831769	1831913	core	PDB2	PDB	0	0
noCat_C38-1611	JR2_1	1831769	1831913	core	PDB3	PDB	0	0
RLX-incomp_VdLTRE9_C4-1082	JR2_1	1857721	1858571	core	PDB1	PDB	0	0
RLX-incomp_VdLTRE9_C4-1082	JR2_1	1857721	1858571	core	PDB2	PDB	1	0.0424132
RLX-incomp_VdLTRE9_C4-1082	JR2_1	1857721	1858571	core	PDB3	PDB	0	0
noCat_C48-2012	JR2_1	1886960	1887032	core	PDB1	PDB	1	0.510347
noCat_C48-2012	JR2_1	1886960	1887032	core	PDB2	PDB	2	0.988866
noCat_C48-2012	JR2_1	1886960	1887032	core	PDB3	PDB	0	0
noCat_C51-2039	JR2_1	1914651	1914780	core	PDB1	PDB	1	0.28658
noCat_C51-2039	JR2_1	1914651	1914780	core	PDB2	PDB	0	0
noCat_C51-2039	JR2_1	1914651	1914780	core	PDB3	PDB	0	0
DXX-MITE_C42-125	JR2_1	1928299	1928555	core	PDB1	PDB	4	0.57985
DXX-MITE_C42-125	JR2_1	1928299	1928555	core	PDB2	PDB	2	0.280884
DXX-MITE_C42-125	JR2_1	1928299	1928555	core	PDB3	PDB	2	0.472278
noCat_C45-1720	JR2_1	2107070	2107238	core	PDB1	PDB	0	0
noCat_C45-1720	JR2_1	2107070	2107238	core	PDB2	PDB	0	0
noCat_C45-1720	JR2_1	2107070	2107238	core	PDB3	PDB	0	0
RLX-incomp_VdLTRE10like_C3-875	JR2_1	2126459	2126733	core	PDB1	PDB	6	0.812844
RLX-incomp_VdLTRE10like_C3-875	JR2_1	2126459	2126733	core	PDB2	PDB	0	0
RLX-incomp_VdLTRE10like_C3-875	JR2_1	2126459	2126733	core	PDB3	PDB	3	0.662048
noCat_C45-1721	JR2_1	2126780	2126854	core	PDB1	PDB	1	0.496738
noCat_C45-1721	JR2_1	2126780	2126854	core	PDB2	PDB	0	0
noCat_C45-1721	JR2_1	2126780	2126854	core	PDB3	PDB	0	0
noCat_C51-2036	JR2_1	2264164	2264290	core	PDB1	PDB	30	8.80048
noCat_C51-2036	JR2_1	2264164	2264290	core	PDB2	PDB	43	12.2207
noCat_C51-2036	JR2_1	2264164	2264290	core	PDB3	PDB	7	3.34499
noCat_C51-2040	JR2_1	2426796	2426922	core	PDB1	PDB	0	0
noCat_C51-2040	JR2_1	2426796	2426922	core	PDB2	PDB	0	0
noCat_C51-2040	JR2_1	2426796	2426922	core	PDB3	PDB	0	0
noCat_C40-1642	JR2_1	2589208	2589437	core	PDB1	PDB	3	0.485939
noCat_C40-1642	JR2_1	2589208	2589437	core	PDB2	PDB	1	0.156929
noCat_C40-1642	JR2_1	2589208	2589437	core	PDB3	PDB	2	0.527719
noCat_C51-2037	JR2_1	2608122	2608252	core	PDB1	PDB	5	1.42196
noCat_C51-2037	JR2_1	2608122	2608252	core	PDB2	PDB	0	0
noCat_C51-2037	JR2_1	2608122	2608252	core	PDB3	PDB	1	0.463265
DXX-MITE_C43-150	JR2_1	2642275	2642500	core	PDB1	PDB	2	0.329693
DXX-MITE_C43-150	JR2_1	2642275	2642500	core	PDB2	PDB	4	0.638825
DXX-MITE_C43-150	JR2_1	2642275	2642500	core	PDB3	PDB	0	0
DXX-MITE_C41-102	JR2_1	2664311	2664637	core	PDB1	PDB	13	1.4811
DXX-MITE_C41-102	JR2_1	2664311	2664637	core	PDB2	PDB	12	1.32454
DXX-MITE_C41-102	JR2_1	2664311	2664637	core	PDB3	PDB	5	0.927947
SSR_C49-1301	JR2_1	2671555	2671651	core	PDB1	PDB	0	0
SSR_C49-1301	JR2_1	2671555	2671651	core	PDB2	PDB	0	0
SSR_C49-1301	JR2_1	2671555	2671651	core	PDB3	PDB	0	0
DXX-MITE_C42-123	JR2_1	2898890	2899138	core	PDB1	PDB	3	0.44886
DXX-MITE_C42-123	JR2_1	2898890	2899138	core	PDB2	PDB	1	0.144954
DXX-MITE_C42-123	JR2_1	2898890	2899138	core	PDB3	PDB	0	0
RLX-incomp-chim_C7-269	JR2_1	2902101	2902253	core	PDB1	PDB	18	4.38298
RLX-incomp-chim_C7-269	JR2_1	2902101	2902253	core	PDB2	PDB	18	4.24631
RLX-incomp-chim_C7-269	JR2_1	2902101	2902253	core	PDB3	PDB	8	3.17321
RLX-incomp_C0-765	JR2_1	2919565	2919752	core	PDB1	PDB	1	0.198167
RLX-incomp_C0-765	JR2_1	2919565	2919752	core	PDB2	PDB	1	0.191987
RLX-incomp_C0-765	JR2_1	2919565	2919752	core	PDB3	PDB	1	0.322807
RLX-incomp_VdLTRE9_C4-1100	JR2_1	2919809	2919967	core	PDB1	PDB	0	0
RLX-incomp_VdLTRE9_C4-1100	JR2_1	2919809	2919967	core	PDB2	PDB	0	0
RLX-incomp_VdLTRE9_C4-1100	JR2_1	2919809	2919967	core	PDB3	PDB	0	0
RLX-incomp_VdLTRE9_C4-1083	JR2_1	2919970	2920166	core	PDB1	PDB	0	0
RLX-incomp_VdLTRE9_C4-1083	JR2_1	2919970	2920166	core	PDB2	PDB	0	0
RLX-incomp_VdLTRE9_C4-1083	JR2_1	2919970	2920166	core	PDB3	PDB	0	0
RLX-incomp-chim_VdLTRE8like_C9-559	JR2_1	2920167	2920632	centromere	PDB1	PDB	0	0
RLX-incomp-chim_VdLTRE8like_C9-559	JR2_1	2920167	2920632	centromere	PDB2	PDB	0	0
RLX-incomp-chim_VdLTRE8like_C9-559	JR2_1	2920167	2920632	centromere	PDB3	PDB	0	0
RLX-incomp_VdLTRE10like_C3-876	JR2_1	2920634	2923093	centromere	PDB1	PDB	1	0.0151445
RLX-incomp_VdLTRE10like_C3-876	JR2_1	2920634	2923093	centromere	PDB2	PDB	0	0
RLX-incomp_VdLTRE10like_C3-876	JR2_1	2920634	2923093	centromere	PDB3	PDB	0	0
RLX-incomp_VdLTRE9_C4-1084	JR2_1	2923094	2936287	centromere	PDB1	PDB	1	0.00282366
RLX-incomp_VdLTRE9_C4-1084	JR2_1	2923094	2936287	centromere	PDB2	PDB	0	0
RLX-incomp_VdLTRE9_C4-1084	JR2_1	2923094	2936287	centromere	PDB3	PDB	0	0
RLX-incomp_VdLTRE9_C4-1101	JR2_1	2926721	2934291	centromere	PDB1	PDB	4	0.0196832
RLX-incomp_VdLTRE9_C4-1101	JR2_1	2926721	2934291	centromere	PDB2	PDB	0	0
RLX-incomp_VdLTRE9_C4-1101	JR2_1	2926721	2934291	centromere	PDB3	PDB	0	0
RLX-incomp_VdLTRE9_C4-1085	JR2_1	2936323	2938241	centromere	PDB1	PDB	0	0
RLX-incomp_VdLTRE9_C4-1085	JR2_1	2936323	2938241	centromere	PDB2	PDB	0	0
RLX-incomp_VdLTRE9_C4-1085	JR2_1	2936323	2938241	centromere	PDB3	PDB	0	0
RLX-incomp_VdLTRE10like_C3-877	JR2_1	2938242	2943174	centromere	PDB1	PDB	0	0
RLX-incomp_VdLTRE10like_C3-877	JR2_1	2938242	2943174	centromere	PDB2	PDB	0	0
RLX-incomp_VdLTRE10like_C3-877	JR2_1	2938242	2943174	centromere	PDB3	PDB	0	0
RLX-incomp-chim_C7-252	JR2_1	2943174	2943320	centromere	PDB1	PDB	3	0.760313
RLX-incomp-chim_C7-252	JR2_1	2943174	2943320	centromere	PDB2	PDB	5	1.22767
RLX-incomp-chim_C7-252	JR2_1	2943174	2943320	centromere	PDB3	PDB	0	0
RLX-incomp-chim_C7-253	JR2_1	2943440	2944188	centromere	PDB1	PDB	3	0.14922
RLX-incomp-chim_C7-253	JR2_1	2943440	2944188	centromere	PDB2	PDB	4	0.192756
RLX-incomp-chim_C7-253	JR2_1	2943440	2944188	centromere	PDB3	PDB	2	0.16205
RLX-incomp_VdLTRE10like_C3-878	JR2_1	2944194	2944317	centromere	PDB1	PDB	0	0
RLX-incomp_VdLTRE10like_C3-878	JR2_1	2944194	2944317	centromere	PDB2	PDB	0	0
RLX-incomp_VdLTRE10like_C3-878	JR2_1	2944194	2944317	centromere	PDB3	PDB	0	0
RLX-incomp-chim_VdLTRE8like_C9-560	JR2_1	2944318	2944970	centromere	PDB1	PDB	0	0
RLX-incomp-chim_VdLTRE8like_C9-560	JR2_1	2944318	2944970	centromere	PDB2	PDB	0	0
RLX-incomp-chim_VdLTRE8like_C9-560	JR2_1	2944318	2944970	centromere	PDB3	PDB	0	0
RLX-incomp_VdLTRE9_C4-1086	JR2_1	2944971	2954602	centromere	PDB1	PDB	0	0
RLX-incomp_VdLTRE9_C4-1086	JR2_1	2944971	2954602	centromere	PDB2	PDB	0	0
RLX-incomp_VdLTRE9_C4-1086	JR2_1	2944971	2954602	centromere	PDB3	PDB	0	0
RLX-incomp-chim_VdLTRE8like_C9-577	JR2_1	2946808	2953303	centromere	PDB1	PDB	0	0
RLX-incomp-chim_VdLTRE8like_C9-577	JR2_1	2946808	2953303	centromere	PDB2	PDB	0	0
RLX-incomp-chim_VdLTRE8like_C9-577	JR2_1	2946808	2953303	centromere	PDB3	PDB	0	0
RLX-incomp_VdLTRE9_C4-1087	JR2_1	2954603	2956861	centromere	PDB1	PDB	0	0
RLX-incomp_VdLTRE9_C4-1087	JR2_1	2954603	2956861	centromere	PDB2	PDB	0	0
RLX-incomp_VdLTRE9_C4-1087	JR2_1	2954603	2956861	centromere	PDB3	PDB	0	0
RLX-incomp_C0-766	JR2_1	2956862	2974263	centromere	PDB1	PDB	0	0
RLX-incomp_C0-766	JR2_1	2956862	2974263	centromere	PDB2	PDB	1	0.00207411
RLX-incomp_C0-766	JR2_1	2956862	2974263	centromere	PDB3	PDB	0	0
RLX-incomp_VdLTRE9_C4-1088	JR2_1	2959626	2967196	centromere	PDB1	PDB	0	0
RLX-incomp_VdLTRE9_C4-1088	JR2_1	2959626	2967196	centromere	PDB2	PDB	0	0
RLX-incomp_VdLTRE9_C4-1088	JR2_1	2959626	2967196	centromere	PDB3	PDB	0	0
RLX-incomp_VdLTRE9_C4-1089	JR2_1	2974264	2974931	centromere	PDB1	PDB	0	0
RLX-incomp_VdLTRE9_C4-1089	JR2_1	2974264	2974931	centromere	PDB2	PDB	0	0
RLX-incomp_VdLTRE9_C4-1089	JR2_1	2974264	2974931	centromere	PDB3	PDB	0	0
RLX-incomp_C0-759	JR2_1	2974932	2975113	centromere	PDB1	PDB	0	0
RLX-incomp_C0-759	JR2_1	2974932	2975113	centromere	PDB2	PDB	0	0
RLX-incomp_C0-759	JR2_1	2974932	2975113	centromere	PDB3	PDB	0	0
RLX-incomp_VdLTRE9_C4-1102	JR2_1	2975124	2982694	centromere	PDB1	PDB	0	0
RLX-incomp_VdLTRE9_C4-1102	JR2_1	2975124	2982694	centromere	PDB2	PDB	0	0
RLX-incomp_VdLTRE9_C4-1102	JR2_1	2975124	2982694	centromere	PDB3	PDB	0	0
RLX-incomp_C0-760	JR2_1	2982698	2991839	centromere	PDB1	PDB	0	0
RLX-incomp_C0-760	JR2_1	2982698	2991839	centromere	PDB2	PDB	2	0.00789622
RLX-incomp_C0-760	JR2_1	2982698	2991839	centromere	PDB3	PDB	0	0
RLX-incomp_VdLTRE9_C4-1103	JR2_1	2984151	2991721	centromere	PDB1	PDB	0	0
RLX-incomp_VdLTRE9_C4-1103	JR2_1	2984151	2991721	centromere	PDB2	PDB	0	0
RLX-incomp_VdLTRE9_C4-1103	JR2_1	2984151	2991721	centromere	PDB3	PDB	0	0
RLX-incomp_VdLTRE9_C4-1090	JR2_1	2991840	2997565	centromere	PDB1	PDB	0	0
RLX-incomp_VdLTRE9_C4-1090	JR2_1	2991840	2997565	centromere	PDB2	PDB	1	0.00630346
RLX-incomp_VdLTRE9_C4-1090	JR2_1	2991840	2997565	centromere	PDB3	PDB	0	0
RLX-incomp_C0-767	JR2_1	2997566	3007461	centromere	PDB1	PDB	2	0.00752938
RLX-incomp_C0-767	JR2_1	2997566	3007461	centromere	PDB2	PDB	0	0
RLX-incomp_C0-767	JR2_1	2997566	3007461	centromere	PDB3	PDB	0	0
RLX-incomp_VdLTRE9_C4-1091	JR2_1	3007462	3009089	centromere	PDB1	PDB	0	0
RLX-incomp_VdLTRE9_C4-1091	JR2_1	3007462	3009089	centromere	PDB2	PDB	0	0
RLX-incomp_VdLTRE9_C4-1091	JR2_1	3007462	3009089	centromere	PDB3	PDB	0	0
RLX-incomp_C0-761	JR2_1	3009078	3012797	centromere	PDB1	PDB	0	0
RLX-incomp_C0-761	JR2_1	3009078	3012797	centromere	PDB2	PDB	0	0
RLX-incomp_C0-761	JR2_1	3009078	3012797	centromere	PDB3	PDB	0	0
RLX-incomp_VdLTRE9_C4-1104	JR2_1	3012798	3020367	centromere	PDB1	PDB	1	0.00492145
RLX-incomp_VdLTRE9_C4-1104	JR2_1	3012798	3020367	centromere	PDB2	PDB	0	0
RLX-incomp_VdLTRE9_C4-1104	JR2_1	3012798	3020367	centromere	PDB3	PDB	0	0
RLX-incomp_C0-768	JR2_1	3020371	3024823	centromere	PDB1	PDB	1	0.00836635
RLX-incomp_C0-768	JR2_1	3020371	3024823	centromere	PDB2	PDB	0	0
RLX-incomp_C0-768	JR2_1	3020371	3024823	centromere	PDB3	PDB	0	0
RLX-incomp_VdLTRE9_C4-1092	JR2_1	3024855	3025188	centromere	PDB1	PDB	0	0
RLX-incomp_VdLTRE9_C4-1092	JR2_1	3024855	3025188	centromere	PDB2	PDB	0	0
RLX-incomp_VdLTRE9_C4-1092	JR2_1	3024855	3025188	centromere	PDB3	PDB	0	0
RLX-incomp_VdLTRE9_C4-1105	JR2_1	3025189	3026424	centromere	PDB1	PDB	1	0.0301419
RLX-incomp_VdLTRE9_C4-1105	JR2_1	3025189	3026424	centromere	PDB2	PDB	0	0
RLX-incomp_VdLTRE9_C4-1105	JR2_1	3025189	3026424	centromere	PDB3	PDB	0	0
RLX-incomp_VdLTRE9_C4-1093	JR2_1	3026425	3039826	centromere	PDB1	PDB	0	0
RLX-incomp_VdLTRE9_C4-1093	JR2_1	3026425	3039826	centromere	PDB2	PDB	0	0
RLX-incomp_VdLTRE9_C4-1093	JR2_1	3026425	3039826	centromere	PDB3	PDB	0	0
RLX-incomp_C0-762	JR2_1	3027194	3036924	centromere	PDB1	PDB	0	0
RLX-incomp_C0-762	JR2_1	3027194	3036924	centromere	PDB2	PDB	1	0.00370914
RLX-incomp_C0-762	JR2_1	3027194	3036924	centromere	PDB3	PDB	0	0
RLX-incomp_VdLTRE9_C4-1106	JR2_1	3039888	3047449	centromere	PDB1	PDB	1	0.00492665
RLX-incomp_VdLTRE9_C4-1106	JR2_1	3039888	3047449	centromere	PDB2	PDB	0	0
RLX-incomp_VdLTRE9_C4-1106	JR2_1	3039888	3047449	centromere	PDB3	PDB	0	0
RLX-incomp_VdLTRE9_C4-1094	JR2_1	3047456	3047791	centromere	PDB1	PDB	0	0
RLX-incomp_VdLTRE9_C4-1094	JR2_1	3047456	3047791	centromere	PDB2	PDB	0	0
RLX-incomp_VdLTRE9_C4-1094	JR2_1	3047456	3047791	centromere	PDB3	PDB	0	0
RLX-incomp-chim_VdLTRE8like_C9-578	JR2_1	3047947	3048978	centromere	PDB1	PDB	0	0
RLX-incomp-chim_VdLTRE8like_C9-578	JR2_1	3047947	3048978	centromere	PDB2	PDB	0	0
RLX-incomp-chim_VdLTRE8like_C9-578	JR2_1	3047947	3048978	centromere	PDB3	PDB	0	0
RLX-incomp_VdLTRE9_C4-1107	JR2_1	3048979	3049084	centromere	PDB1	PDB	0	0
RLX-incomp_VdLTRE9_C4-1107	JR2_1	3048979	3049084	centromere	PDB2	PDB	0	0
RLX-incomp_VdLTRE9_C4-1107	JR2_1	3048979	3049084	centromere	PDB3	PDB	0	0
RLX-incomp_VdLTRE9_C4-1095	JR2_1	3049097	3056665	centromere	PDB1	PDB	1	0.0049221
RLX-incomp_VdLTRE9_C4-1095	JR2_1	3049097	3056665	centromere	PDB2	PDB	0	0
RLX-incomp_VdLTRE9_C4-1095	JR2_1	3049097	3056665	centromere	PDB3	PDB	1	0.00801793
RLX-incomp_VdLTRE9_C4-1108	JR2_1	3056666	3057803	centromere	PDB1	PDB	0	0
RLX-incomp_VdLTRE9_C4-1108	JR2_1	3056666	3057803	centromere	PDB2	PDB	0	0
RLX-incomp_VdLTRE9_C4-1108	JR2_1	3056666	3057803	centromere	PDB3	PDB	0	0
RLX-incomp_VdLTRE9_C4-1096	JR2_1	3057804	3062860	centromere	PDB1	PDB	0	0
RLX-incomp_VdLTRE9_C4-1096	JR2_1	3057804	3062860	centromere	PDB2	PDB	0	0
RLX-incomp_VdLTRE9_C4-1096	JR2_1	3057804	3062860	centromere	PDB3	PDB	0	0
RLX-incomp_C0-769	JR2_1	3062870	3072648	centromere	PDB1	PDB	2	0.00761946
RLX-incomp_C0-769	JR2_1	3062870	3072648	centromere	PDB2	PDB	0	0
RLX-incomp_C0-769	JR2_1	3062870	3072648	centromere	PDB3	PDB	3	0.0186178
RLX-incomp_VdLTRE9_C4-1097	JR2_1	3072638	3079341	centromere	PDB1	PDB	1	0.00555718
RLX-incomp_VdLTRE9_C4-1097	JR2_1	3072638	3079341	centromere	PDB2	PDB	0	0
RLX-incomp_VdLTRE9_C4-1097	JR2_1	3072638	3079341	centromere	PDB3	PDB	0	0
RLX-incomp_VdLTRE9_C4-1109	JR2_1	3079356	3090778	centromere	PDB1	PDB	0	0
RLX-incomp_VdLTRE9_C4-1109	JR2_1	3079356	3090778	centromere	PDB2	PDB	1	0.00315973
RLX-incomp_VdLTRE9_C4-1109	JR2_1	3079356	3090778	centromere	PDB3	PDB	0	0
RLX-incomp-chim_C7-270	JR2_1	3081431	3086320	centromere	PDB1	PDB	0	0
RLX-incomp-chim_C7-270	JR2_1	3081431	3086320	centromere	PDB2	PDB	0	0
RLX-incomp-chim_C7-270	JR2_1	3081431	3086320	centromere	PDB3	PDB	0	0
RLX-incomp-chim_C7-271	JR2_1	3086420	3086572	centromere	PDB1	PDB	0	0
RLX-incomp-chim_C7-271	JR2_1	3086420	3086572	centromere	PDB2	PDB	0	0
RLX-incomp-chim_C7-271	JR2_1	3086420	3086572	centromere	PDB3	PDB	0	0
RLX-incomp_VdLTRE9_C4-1098	JR2_1	3090779	3092468	centromere	PDB1	PDB	0	0
RLX-incomp_VdLTRE9_C4-1098	JR2_1	3090779	3092468	centromere	PDB2	PDB	0	0
RLX-incomp_VdLTRE9_C4-1098	JR2_1	3090779	3092468	centromere	PDB3	PDB	0	0
RLX-incomp-chim_VdLTRE8like_C9-579	JR2_1	3092469	3093335	centromere	PDB1	PDB	10	0.429704
RLX-incomp-chim_VdLTRE8like_C9-579	JR2_1	3092469	3093335	centromere	PDB2	PDB	15	0.624457
RLX-incomp-chim_VdLTRE8like_C9-579	JR2_1	3092469	3093335	centromere	PDB3	PDB	1	0.0699974
RLX-incomp-chim_C7-254	JR2_1	3092911	3093054	centromere	PDB1	PDB	6	1.55231
RLX-incomp-chim_C7-254	JR2_1	3092911	3093054	centromere	PDB2	PDB	0	0
RLX-incomp-chim_C7-254	JR2_1	3092911	3093054	centromere	PDB3	PDB	0	0
RLX-incomp-chim_VdLTRE8like_C9-561	JR2_1	3093336	3093465	centromere	PDB1	PDB	0	0
RLX-incomp-chim_VdLTRE8like_C9-561	JR2_1	3093336	3093465	centromere	PDB2	PDB	0	0
RLX-incomp-chim_VdLTRE8like_C9-561	JR2_1	3093336	3093465	centromere	PDB3	PDB	0	0
RLX-incomp_VdLTRE9_C4-1099	JR2_1	3093470	3093583	centromere	PDB1	PDB	0	0
RLX-incomp_VdLTRE9_C4-1099	JR2_1	3093470	3093583	centromere	PDB2	PDB	0	0
RLX-incomp_VdLTRE9_C4-1099	JR2_1	3093470	3093583	centromere	PDB3	PDB	0	0
RLX-incomp_VdLTRE9_C4-1110	JR2_1	3093584	3093889	centromere	PDB1	PDB	0	0
RLX-incomp_VdLTRE9_C4-1110	JR2_1	3093584	3093889	centromere	PDB2	PDB	0	0
RLX-incomp_VdLTRE9_C4-1110	JR2_1	3093584	3093889	centromere	PDB3	PDB	0	0
RLX-incomp_VdLTRE10like_C3-879	JR2_1	3094079	3094336	core	PDB1	PDB	0	0
RLX-incomp_VdLTRE10like_C3-879	JR2_1	3094079	3094336	core	PDB2	PDB	0	0
RLX-incomp_VdLTRE10like_C3-879	JR2_1	3094079	3094336	core	PDB3	PDB	0	0
noCat_C44-1663	JR2_1	3135456	3135688	core	PDB1	PDB	3	0.479683
noCat_C44-1663	JR2_1	3135456	3135688	core	PDB2	PDB	0	0
noCat_C44-1663	JR2_1	3135456	3135688	core	PDB3	PDB	0	0
DXX-MITE_C41-105	JR2_1	3314871	3315187	core	PDB1	PDB	0	0
DXX-MITE_C41-105	JR2_1	3314871	3315187	core	PDB2	PDB	0	0
DXX-MITE_C41-105	JR2_1	3314871	3315187	core	PDB3	PDB	1	0.191444
DXX-MITE_C43-151	JR2_1	3362931	3363184	core	PDB1	PDB	0	0
DXX-MITE_C43-151	JR2_1	3362931	3363184	core	PDB2	PDB	0	0
DXX-MITE_C43-151	JR2_1	3362931	3363184	core	PDB3	PDB	0	0
RLX-incomp_C0-770	JR2_1	3370437	3370753	core	PDB1	PDB	0	0
RLX-incomp_C0-770	JR2_1	3370437	3370753	core	PDB2	PDB	0	0
RLX-incomp_C0-770	JR2_1	3370437	3370753	core	PDB3	PDB	2	0.382888
noCat_C29-1560	JR2_1	3566798	3568362	core	PDB1	PDB	0	0
noCat_C29-1560	JR2_1	3566798	3568362	core	PDB2	PDB	2	0.046126
noCat_C29-1560	JR2_1	3566798	3568362	core	PDB3	PDB	2	0.0775562
noCat_C29-1561	JR2_1	3568475	3568841	core	PDB1	PDB	0	0
noCat_C29-1561	JR2_1	3568475	3568841	core	PDB2	PDB	0	0
noCat_C29-1561	JR2_1	3568475	3568841	core	PDB3	PDB	0	0
noCat_C29-1562	JR2_1	3568900	3569052	core	PDB1	PDB	0	0
noCat_C29-1562	JR2_1	3568900	3569052	core	PDB2	PDB	0	0
noCat_C29-1562	JR2_1	3568900	3569052	core	PDB3	PDB	0	0
noCat_C45-1699	JR2_1	3714646	3714853	core	PDB1	PDB	1	0.179112
noCat_C45-1699	JR2_1	3714646	3714853	core	PDB2	PDB	0	0
noCat_C45-1699	JR2_1	3714646	3714853	core	PDB3	PDB	0	0
RLX-incomp-chim_VdLTRE2-4_C5-404	JR2_1	3728458	3735385	core	PDB1	PDB	0	0
RLX-incomp-chim_VdLTRE2-4_C5-404	JR2_1	3728458	3735385	core	PDB2	PDB	1	0.00520982
RLX-incomp-chim_VdLTRE2-4_C5-404	JR2_1	3728458	3735385	core	PDB3	PDB	502	4.39741
RLX-incomp_VdLTRE10like_C3-880	JR2_1	3735654	3736745	core	PDB1	PDB	0	0
RLX-incomp_VdLTRE10like_C3-880	JR2_1	3735654	3736745	core	PDB2	PDB	0	0
RLX-incomp_VdLTRE10like_C3-880	JR2_1	3735654	3736745	core	PDB3	PDB	0	0
RLX-incomp-chim_VdLTRE8like_C9-580	JR2_1	3736746	3743213	core	PDB1	PDB	0	0
RLX-incomp-chim_VdLTRE8like_C9-580	JR2_1	3736746	3743213	core	PDB2	PDB	5	0.0279017
RLX-incomp-chim_VdLTRE8like_C9-580	JR2_1	3736746	3743213	core	PDB3	PDB	0	0
RLX-incomp_VdLTRE10like_C3-881	JR2_1	3744301	3751806	core	PDB1	PDB	1	0.00496341
RLX-incomp_VdLTRE10like_C3-881	JR2_1	3744301	3751806	core	PDB2	PDB	1	0.00480863
RLX-incomp_VdLTRE10like_C3-881	JR2_1	3744301	3751806	core	PDB3	PDB	1	0.00808523
RLX-incomp-chim_VdLTRE8like_C9-562	JR2_1	3752253	3752969	core	PDB1	PDB	0	0
RLX-incomp-chim_VdLTRE8like_C9-562	JR2_1	3752253	3752969	core	PDB2	PDB	0	0
RLX-incomp-chim_VdLTRE8like_C9-562	JR2_1	3752253	3752969	core	PDB3	PDB	0	0
RLX-incomp_VdLTRE10like_C3-882	JR2_1	3754294	3766068	core	PDB1	PDB	6	0.0189836
RLX-incomp_VdLTRE10like_C3-882	JR2_1	3754294	3766068	core	PDB2	PDB	2	0.00613055
RLX-incomp_VdLTRE10like_C3-882	JR2_1	3754294	3766068	core	PDB3	PDB	89	0.458701
RLX-incomp-chim_VdLTRE2-4_C5-426	JR2_1	3755122	3761884	core	PDB1	PDB	1665	9.17199
RLX-incomp-chim_VdLTRE2-4_C5-426	JR2_1	3755122	3761884	core	PDB2	PDB	1546	8.25088
RLX-incomp-chim_VdLTRE2-4_C5-426	JR2_1	3755122	3761884	core	PDB3	PDB	467	4.19062
RLX-incomp-chim_VdLTRE2-4_C5-405	JR2_1	3766153	3772934	core	PDB1	PDB	83	0.455941
RLX-incomp-chim_VdLTRE2-4_C5-405	JR2_1	3766153	3772934	core	PDB2	PDB	78	0.415114
RLX-incomp-chim_VdLTRE2-4_C5-405	JR2_1	3766153	3772934	core	PDB3	PDB	326	2.91716
RLX-incomp-chim_VdLTRE2-4_C5-406	JR2_1	3772935	3778887	core	PDB1	PDB	289	1.80863
RLX-incomp-chim_VdLTRE2-4_C5-406	JR2_1	3772935	3778887	core	PDB2	PDB	318	1.92806
RLX-incomp-chim_VdLTRE2-4_C5-406	JR2_1	3772935	3778887	core	PDB3	PDB	894	9.11386
RLX-incomp-chim_VdLTRE2-4_C5-407	JR2_1	3778980	3785778	core	PDB1	PDB	51	0.279456
RLX-incomp-chim_VdLTRE2-4_C5-407	JR2_1	3778980	3785778	core	PDB2	PDB	49	0.260125
RLX-incomp-chim_VdLTRE2-4_C5-407	JR2_1	3778980	3785778	core	PDB3	PDB	305	2.72242
RLX-incomp_VdLTRE10like_C3-883	JR2_1	3785779	3785910	core	PDB1	PDB	0	0
RLX-incomp_VdLTRE10like_C3-883	JR2_1	3785779	3785910	core	PDB2	PDB	0	0
RLX-incomp_VdLTRE10like_C3-883	JR2_1	3785779	3785910	core	PDB3	PDB	0	0
noCat_C45-1700	JR2_1	3786673	3786879	core	PDB1	PDB	2	0.359955
noCat_C45-1700	JR2_1	3786673	3786879	core	PDB2	PDB	0	0
noCat_C45-1700	JR2_1	3786673	3786879	core	PDB3	PDB	0	0
RLX-incomp-chim_C7-255	JR2_1	4158843	4158996	core	PDB1	PDB	0	0
RLX-incomp-chim_C7-255	JR2_1	4158843	4158996	core	PDB2	PDB	7	1.64062
RLX-incomp-chim_C7-255	JR2_1	4158843	4158996	core	PDB3	PDB	1	0.394076
noCat_C44-1664	JR2_1	4189652	4189887	core	PDB1	PDB	10	1.57862
noCat_C44-1664	JR2_1	4189652	4189887	core	PDB2	PDB	10	1.52939
noCat_C44-1664	JR2_1	4189652	4189887	core	PDB3	PDB	2	0.514303
RLX-incomp-chim_VdLTRE2-4_C5-408	JR2_1	4250964	4257898	core	PDB1	PDB	3130	16.8146
RLX-incomp-chim_VdLTRE2-4_C5-408	JR2_1	4250964	4257898	core	PDB2	PDB	3441	17.9089
RLX-incomp-chim_VdLTRE2-4_C5-408	JR2_1	4250964	4257898	core	PDB3	PDB	1638	14.334
noCat_C25-1517	JR2_1	4257992	4260672	core	PDB1	PDB	0	0
noCat_C25-1517	JR2_1	4257992	4260672	core	PDB2	PDB	0	0
noCat_C25-1517	JR2_1	4257992	4260672	core	PDB3	PDB	2	0.0452725
RLX-incomp-chim_VdLTRE2-4_C5-409	JR2_1	4261882	4265812	core	PDB1	PDB	2	0.0189546
RLX-incomp-chim_VdLTRE2-4_C5-409	JR2_1	4261882	4265812	core	PDB2	PDB	0	0
RLX-incomp-chim_VdLTRE2-4_C5-409	JR2_1	4261882	4265812	core	PDB3	PDB	1	0.0154382
RLX-incomp-chim_VdLTRE2-4_C5-427	JR2_1	4265813	4272641	core	PDB1	PDB	2097	11.4401
RLX-incomp-chim_VdLTRE2-4_C5-427	JR2_1	4265813	4272641	core	PDB2	PDB	1963	10.3751
RLX-incomp-chim_VdLTRE2-4_C5-427	JR2_1	4265813	4272641	core	PDB3	PDB	872	7.74926
RLX-incomp-chim_VdLTRE2-4_C5-410	JR2_1	4272642	4275501	core	PDB1	PDB	1	0.0130263
RLX-incomp-chim_VdLTRE2-4_C5-410	JR2_1	4272642	4275501	core	PDB2	PDB	2	0.0252403
RLX-incomp-chim_VdLTRE2-4_C5-410	JR2_1	4272642	4275501	core	PDB3	PDB	1	0.0212195
RLX-incomp_C8-838	JR2_1	4275517	4281854	core	PDB1	PDB	4	0.0235124
RLX-incomp_C8-838	JR2_1	4275517	4281854	core	PDB2	PDB	0	0
RLX-incomp_C8-838	JR2_1	4275517	4281854	core	PDB3	PDB	0	0
noCat_C52-2099	JR2_1	4282944	4283040	core	PDB1	PDB	0	0
noCat_C52-2099	JR2_1	4282944	4283040	core	PDB2	PDB	0	0
noCat_C52-2099	JR2_1	4282944	4283040	core	PDB3	PDB	0	0
noCat_C52-2097	JR2_1	4283075	4283132	core	PDB1	PDB	0	0
noCat_C52-2097	JR2_1	4283075	4283132	core	PDB2	PDB	0	0
noCat_C52-2097	JR2_1	4283075	4283132	core	PDB3	PDB	0	0
RLX-incomp_C8-834	JR2_1	4417604	4419646	core	PDB1	PDB	1	0.0182356
RLX-incomp_C8-834	JR2_1	4417604	4419646	core	PDB2	PDB	0	0
RLX-incomp_C8-834	JR2_1	4417604	4419646	core	PDB3	PDB	1	0.0297052
RLX-incomp-chim_VdLTRE2-4_C5-411	JR2_1	4419654	4423425	core	PDB1	PDB	3	0.0296305
RLX-incomp-chim_VdLTRE2-4_C5-411	JR2_1	4419654	4423425	core	PDB2	PDB	0	0
RLX-incomp-chim_VdLTRE2-4_C5-411	JR2_1	4419654	4423425	core	PDB3	PDB	0	0
RLX-incomp-chim_VdLTRE2-4_C5-428	JR2_1	4423426	4430353	core	PDB1	PDB	3	0.0161325
RLX-incomp-chim_VdLTRE2-4_C5-428	JR2_1	4423426	4430353	core	PDB2	PDB	1	0.00520982
RLX-incomp-chim_VdLTRE2-4_C5-428	JR2_1	4423426	4430353	core	PDB3	PDB	1	0.00875978
RLX-incomp-chim_VdLTRE2-4_C5-412	JR2_1	4430361	4435312	core	PDB1	PDB	2	0.0150466
RLX-incomp-chim_VdLTRE2-4_C5-412	JR2_1	4430361	4435312	core	PDB2	PDB	0	0
RLX-incomp-chim_VdLTRE2-4_C5-412	JR2_1	4430361	4435312	core	PDB3	PDB	1	0.0122552
noCat_C25-1518	JR2_1	4435313	4436447	core	PDB1	PDB	0	0
noCat_C25-1518	JR2_1	4435313	4436447	core	PDB2	PDB	0	0
noCat_C25-1518	JR2_1	4435313	4436447	core	PDB3	PDB	0	0
RLX-incomp_C8-839	JR2_1	4437517	4448657	core	PDB1	PDB	5	0.0167199
RLX-incomp_C8-839	JR2_1	4437517	4448657	core	PDB2	PDB	3	0.00971913
RLX-incomp_C8-839	JR2_1	4437517	4448657	core	PDB3	PDB	1	0.00544724
RLX-incomp-chim_VdLTRE2-4_C5-413	JR2_1	4439169	4445993	core	PDB1	PDB	0	0
RLX-incomp-chim_VdLTRE2-4_C5-413	JR2_1	4439169	4445993	core	PDB2	PDB	0	0
RLX-incomp-chim_VdLTRE2-4_C5-413	JR2_1	4439169	4445993	core	PDB3	PDB	0	0
RLX-incomp-chim_VdLTRE2-4_C5-429	JR2_1	4448658	4451839	core	PDB1	PDB	1	0.0117082
RLX-incomp-chim_VdLTRE2-4_C5-429	JR2_1	4448658	4451839	core	PDB2	PDB	3	0.0340292
RLX-incomp-chim_VdLTRE2-4_C5-429	JR2_1	4448658	4451839	core	PDB3	PDB	0	0
RLX-incomp-chim_VdLTRE12like_C13-376	JR2_1	4448960	4449133	core	PDB1	PDB	0	0
RLX-incomp-chim_VdLTRE12like_C13-376	JR2_1	4448960	4449133	core	PDB2	PDB	0	0
RLX-incomp-chim_VdLTRE12like_C13-376	JR2_1	4448960	4449133	core	PDB3	PDB	0	0
RLX-incomp-chim_VdLTRE12like_C13-377	JR2_1	4451819	4451858	core	PDB1	PDB	0	0
RLX-incomp-chim_VdLTRE12like_C13-377	JR2_1	4451819	4451858	core	PDB2	PDB	0	0
RLX-incomp-chim_VdLTRE12like_C13-377	JR2_1	4451819	4451858	core	PDB3	PDB	0	0
RLX-incomp-chim_VdLTRE2-4_C5-414	JR2_1	4451868	4458327	core	PDB1	PDB	2	0.0115342
RLX-incomp-chim_VdLTRE2-4_C5-414	JR2_1	4451868	4458327	core	PDB2	PDB	5	0.0279362
RLX-incomp-chim_VdLTRE2-4_C5-414	JR2_1	4451868	4458327	core	PDB3	PDB	1	0.00939439
RLX-incomp-chim_VdLTRE12like_C13-378	JR2_1	4458328	4460308	core	PDB1	PDB	0	0
RLX-incomp-chim_VdLTRE12like_C13-378	JR2_1	4458328	4460308	core	PDB2	PDB	0	0
RLX-incomp-chim_VdLTRE12like_C13-378	JR2_1	4458328	4460308	core	PDB3	PDB	0	0
noCat_C25-1519	JR2_1	4460317	4461789	core	PDB1	PDB	1	0.0252922
noCat_C25-1519	JR2_1	4460317	4461789	core	PDB2	PDB	2	0.0490069
noCat_C25-1519	JR2_1	4460317	4461789	core	PDB3	PDB	1	0.0412001
RLX-incomp_VdLTRE10like_C3-884	JR2_1	4734943	4735211	core	PDB1	PDB	0	0
RLX-incomp_VdLTRE10like_C3-884	JR2_1	4734943	4735211	core	PDB2	PDB	0	0
RLX-incomp_VdLTRE10like_C3-884	JR2_1	4734943	4735211	core	PDB3	PDB	0	0
DXX-MITE_C37-76	JR2_1	4811326	4812003	core	PDB1	PDB	14	0.769285
DXX-MITE_C37-76	JR2_1	4811326	4812003	core	PDB2	PDB	10	0.532354
DXX-MITE_C37-76	JR2_1	4811326	4812003	core	PDB3	PDB	3	0.26853
RLX-incomp_VdLTRE10like_C3-854	JR2_1	4879516	4887037	core	PDB1	PDB	2	0.00990571
RLX-incomp_VdLTRE10like_C3-854	JR2_1	4879516	4887037	core	PDB2	PDB	0	0
RLX-incomp_VdLTRE10like_C3-854	JR2_1	4879516	4887037	core	PDB3	PDB	6	0.0484082
SSR_C49-1298	JR2_1	4995462	4995540	core	PDB1	PDB	0	0
SSR_C49-1298	JR2_1	4995462	4995540	core	PDB2	PDB	0	0
SSR_C49-1298	JR2_1	4995462	4995540	core	PDB3	PDB	1	0.768199
noCat_C29-1563	JR2_1	5119179	5119407	core	PDB1	PDB	0	0
noCat_C29-1563	JR2_1	5119179	5119407	core	PDB2	PDB	0	0
noCat_C29-1563	JR2_1	5119179	5119407	core	PDB3	PDB	0	0
RLX-incomp-chim_C7-259	JR2_1	5375880	5376034	core	PDB1	PDB	112	26.92
RLX-incomp-chim_C7-259	JR2_1	5375880	5376034	core	PDB2	PDB	144	33.5321
RLX-incomp-chim_C7-259	JR2_1	5375880	5376034	core	PDB3	PDB	45	17.619
RLX-incomp-chim_C7-260	JR2_1	5376179	5377075	core	PDB1	PDB	1	0.0415333
RLX-incomp-chim_C7-260	JR2_1	5376179	5377075	core	PDB2	PDB	1	0.0402381
RLX-incomp-chim_C7-260	JR2_1	5376179	5377075	core	PDB3	PDB	2	0.135313
noCat_C38-1612	JR2_1	5525106	5525518	core	PDB1	PDB	0	0
noCat_C38-1612	JR2_1	5525106	5525518	core	PDB2	PDB	0	0
noCat_C38-1612	JR2_1	5525106	5525518	core	PDB3	PDB	0	0
RIX-incomp_VdLINE1_C14-195	JR2_1	5532099	5533397	core	PDB1	PDB	796	22.8293
RIX-incomp_VdLINE1_C14-195	JR2_1	5532099	5533397	core	PDB2	PDB	750	20.8393
RIX-incomp_VdLINE1_C14-195	JR2_1	5532099	5533397	core	PDB3	PDB	374	17.4728
noCat_C44-1665	JR2_1	5558983	5559179	core	PDB1	PDB	0	0
noCat_C44-1665	JR2_1	5558983	5559179	core	PDB2	PDB	1	0.183216
noCat_C44-1665	JR2_1	5558983	5559179	core	PDB3	PDB	0	0
DXX-MITE_C41-103	JR2_1	5563310	5563375	core	PDB1	PDB	0	0
DXX-MITE_C41-103	JR2_1	5563310	5563375	core	PDB2	PDB	0	0
DXX-MITE_C41-103	JR2_1	5563310	5563375	core	PDB3	PDB	0	0
RLX-incomp-chim_VdLTRE2-4_C5-430	JR2_1	5593494	5600321	core	PDB1	PDB	0	0
RLX-incomp-chim_VdLTRE2-4_C5-430	JR2_1	5593494	5600321	core	PDB2	PDB	2	0.0105722
RLX-incomp-chim_VdLTRE2-4_C5-430	JR2_1	5593494	5600321	core	PDB3	PDB	1	0.00888807
RLX-incomp-chim_VdLTRE2-4_C5-431	JR2_1	5600652	5607432	core	PDB1	PDB	1	0.00549408
RLX-incomp-chim_VdLTRE2-4_C5-431	JR2_1	5600652	5607432	core	PDB2	PDB	0	0
RLX-incomp-chim_VdLTRE2-4_C5-431	JR2_1	5600652	5607432	core	PDB3	PDB	1	0.00894967
noCat_C52-2100	JR2_1	6065337	6065460	core	PDB1	PDB	0	0
noCat_C52-2100	JR2_1	6065337	6065460	core	PDB2	PDB	0	0
noCat_C52-2100	JR2_1	6065337	6065460	core	PDB3	PDB	1	0.489417
DXX-MITE_C42-126	JR2_1	6083523	6083737	core	PDB1	PDB	0	0
DXX-MITE_C42-126	JR2_1	6083523	6083737	core	PDB2	PDB	0	0
DXX-MITE_C42-126	JR2_1	6083523	6083737	core	PDB3	PDB	4	1.12907
DXX-MITE_C37-77	JR2_1	6162071	6162750	core	PDB1	PDB	0	0
DXX-MITE_C37-77	JR2_1	6162071	6162750	core	PDB2	PDB	1	0.0530788
DXX-MITE_C37-77	JR2_1	6162071	6162750	core	PDB3	PDB	0	0
noCat_C45-1724	JR2_1	6244246	6244289	core	PDB1	PDB	0	0
noCat_C45-1724	JR2_1	6244246	6244289	core	PDB2	PDB	1	0.820309
noCat_C45-1724	JR2_1	6244246	6244289	core	PDB3	PDB	0	0
DXX-MITE_C42-127	JR2_1	6311891	6312149	core	PDB1	PDB	3	0.431529
DXX-MITE_C42-127	JR2_1	6311891	6312149	core	PDB2	PDB	3	0.418073
DXX-MITE_C42-127	JR2_1	6311891	6312149	core	PDB3	PDB	4	0.937262
DXX-MITE_C43-154	JR2_1	6312153	6312407	core	PDB1	PDB	1	0.146099
DXX-MITE_C43-154	JR2_1	6312153	6312407	core	PDB2	PDB	0	0
DXX-MITE_C43-154	JR2_1	6312153	6312407	core	PDB3	PDB	0	0
noCat_C45-1725	JR2_1	6348728	6348879	core	PDB1	PDB	0	0
noCat_C45-1725	JR2_1	6348728	6348879	core	PDB2	PDB	0	0
noCat_C45-1725	JR2_1	6348728	6348879	core	PDB3	PDB	0	0
DXX-MITE_C42-124	JR2_1	6503786	6503922	core	PDB1	PDB	0	0
DXX-MITE_C42-124	JR2_1	6503786	6503922	core	PDB2	PDB	0	0
DXX-MITE_C42-124	JR2_1	6503786	6503922	core	PDB3	PDB	0	0
DXX-MITE_C42-128	JR2_1	6504135	6504351	core	PDB1	PDB	0	0
DXX-MITE_C42-128	JR2_1	6504135	6504351	core	PDB2	PDB	0	0
DXX-MITE_C42-128	JR2_1	6504135	6504351	core	PDB3	PDB	0	0
noCat_C25-1520	JR2_1	6923908	6924426	core	PDB1	PDB	4	0.287132
noCat_C25-1520	JR2_1	6923908	6924426	core	PDB2	PDB	5	0.347723
noCat_C25-1520	JR2_1	6923908	6924426	core	PDB3	PDB	1	0.116932
RLX-incomp_C8-840	JR2_1	6924544	6924682	core	PDB1	PDB	1	0.268024
RLX-incomp_C8-840	JR2_1	6924544	6924682	core	PDB2	PDB	2	0.519333
RLX-incomp_C8-840	JR2_1	6924544	6924682	core	PDB3	PDB	0	0
noCat_C45-1728	JR2_1	7061168	7061368	core	PDB1	PDB	0	0
noCat_C45-1728	JR2_1	7061168	7061368	core	PDB2	PDB	0	0
noCat_C45-1728	JR2_1	7061168	7061368	core	PDB3	PDB	0	0
noCat_C45-1703	JR2_1	7061371	7061501	core	PDB1	PDB	0	0
noCat_C45-1703	JR2_1	7061371	7061501	core	PDB2	PDB	0	0
noCat_C45-1703	JR2_1	7061371	7061501	core	PDB3	PDB	0	0
RLX-incomp_VdLTRE10like_C3-892	JR2_1	7094684	7099415	core	PDB1	PDB	0	0
RLX-incomp_VdLTRE10like_C3-892	JR2_1	7094684	7099415	core	PDB2	PDB	0	0
RLX-incomp_VdLTRE10like_C3-892	JR2_1	7094684	7099415	core	PDB3	PDB	0	0
RLX-incomp-chim_VdLTRE2-4_C5-418	JR2_1	7099416	7099782	core	PDB1	PDB	0	0
RLX-incomp-chim_VdLTRE2-4_C5-418	JR2_1	7099416	7099782	core	PDB2	PDB	0	0
RLX-incomp-chim_VdLTRE2-4_C5-418	JR2_1	7099416	7099782	core	PDB3	PDB	0	0
noCat_C1-1334	JR2_1	7099747	7100488	core	PDB1	PDB	0	0
noCat_C1-1334	JR2_1	7099747	7100488	core	PDB2	PDB	0	0
noCat_C1-1334	JR2_1	7099747	7100488	core	PDB3	PDB	0	0
noCat_C1-1335	JR2_1	7100544	7101845	core	PDB1	PDB	0	0
noCat_C1-1335	JR2_1	7100544	7101845	core	PDB2	PDB	0	0
noCat_C1-1335	JR2_1	7100544	7101845	core	PDB3	PDB	0	0
noCat_C1-1336	JR2_1	7101896	7105109	core	PDB1	PDB	0	0
noCat_C1-1336	JR2_1	7101896	7105109	core	PDB2	PDB	0	0
noCat_C1-1336	JR2_1	7101896	7105109	core	PDB3	PDB	0	0
noCat_C1-1337	JR2_1	7105713	7106896	core	PDB1	PDB	0	0
noCat_C1-1337	JR2_1	7105713	7106896	core	PDB2	PDB	0	0
noCat_C1-1337	JR2_1	7105713	7106896	core	PDB3	PDB	0	0
noCat_C1-1338	JR2_1	7106896	7109221	core	PDB1	PDB	0	0
noCat_C1-1338	JR2_1	7106896	7109221	core	PDB2	PDB	0	0
noCat_C1-1338	JR2_1	7106896	7109221	core	PDB3	PDB	0	0
RLX-incomp-chim_VdLTRE2-4_C5-419	JR2_1	7109229	7115709	core	PDB1	PDB	0	0
RLX-incomp-chim_VdLTRE2-4_C5-419	JR2_1	7109229	7115709	core	PDB2	PDB	0	0
RLX-incomp-chim_VdLTRE2-4_C5-419	JR2_1	7109229	7115709	core	PDB3	PDB	0	0
RLX-incomp_VdLTRE10like_C3-893	JR2_1	7115710	7118481	core	PDB1	PDB	0	0
RLX-incomp_VdLTRE10like_C3-893	JR2_1	7115710	7118481	core	PDB2	PDB	0	0
RLX-incomp_VdLTRE10like_C3-893	JR2_1	7115710	7118481	core	PDB3	PDB	0	0
noCat_C40-1639	JR2_1	7124996	7125254	core	PDB1	PDB	0	0
noCat_C40-1639	JR2_1	7124996	7125254	core	PDB2	PDB	0	0
noCat_C40-1639	JR2_1	7124996	7125254	core	PDB3	PDB	0	0
RLX-incomp_VdLTRE10like_C3-894	JR2_1	7125431	7126007	core	PDB1	PDB	0	0
RLX-incomp_VdLTRE10like_C3-894	JR2_1	7125431	7126007	core	PDB2	PDB	0	0
RLX-incomp_VdLTRE10like_C3-894	JR2_1	7125431	7126007	core	PDB3	PDB	0	0
RLX-incomp-chim_VdLTRE8like_C9-568	JR2_1	7126008	7127243	core	PDB1	PDB	0	0
RLX-incomp-chim_VdLTRE8like_C9-568	JR2_1	7126008	7127243	core	PDB2	PDB	0	0
RLX-incomp-chim_VdLTRE8like_C9-568	JR2_1	7126008	7127243	core	PDB3	PDB	0	0
noCat_C1-1339	JR2_1	7127262	7127964	core	PDB1	PDB	0	0
noCat_C1-1339	JR2_1	7127262	7127964	core	PDB2	PDB	0	0
noCat_C1-1339	JR2_1	7127262	7127964	core	PDB3	PDB	0	0
noCat_C1-1340	JR2_1	7128004	7129306	core	PDB1	PDB	0	0
noCat_C1-1340	JR2_1	7128004	7129306	core	PDB2	PDB	0	0
noCat_C1-1340	JR2_1	7128004	7129306	core	PDB3	PDB	0	0
noCat_C1-1341	JR2_1	7129356	7132571	core	PDB1	PDB	0	0
noCat_C1-1341	JR2_1	7129356	7132571	core	PDB2	PDB	0	0
noCat_C1-1341	JR2_1	7129356	7132571	core	PDB3	PDB	0	0
noCat_C1-1342	JR2_1	7133174	7136584	core	PDB1	PDB	0	0
noCat_C1-1342	JR2_1	7133174	7136584	core	PDB2	PDB	0	0
noCat_C1-1342	JR2_1	7133174	7136584	core	PDB3	PDB	0	0
RLX-incomp-chim_VdLTRE2-4_C5-420	JR2_1	7136585	7143520	core	PDB1	PDB	0	0
RLX-incomp-chim_VdLTRE2-4_C5-420	JR2_1	7136585	7143520	core	PDB2	PDB	3	0.0156114
RLX-incomp-chim_VdLTRE2-4_C5-420	JR2_1	7136585	7143520	core	PDB3	PDB	1	0.00874967
RLX-incomp-chim_VdLTRE12like_C13-372	JR2_1	7143039	7143210	core	PDB1	PDB	0	0
RLX-incomp-chim_VdLTRE12like_C13-372	JR2_1	7143039	7143210	core	PDB2	PDB	0	0
RLX-incomp-chim_VdLTRE12like_C13-372	JR2_1	7143039	7143210	core	PDB3	PDB	0	0
noCat_C1-1343	JR2_1	7143521	7143612	core	PDB1	PDB	0	0
noCat_C1-1343	JR2_1	7143521	7143612	core	PDB2	PDB	1	0.392322
noCat_C1-1343	JR2_1	7143521	7143612	core	PDB3	PDB	0	0
RLX-incomp-chim_VdLTRE8like_C9-569	JR2_1	7143613	7150336	core	PDB1	PDB	0	0
RLX-incomp-chim_VdLTRE8like_C9-569	JR2_1	7143613	7150336	core	PDB2	PDB	0	0
RLX-incomp-chim_VdLTRE8like_C9-569	JR2_1	7143613	7150336	core	PDB3	PDB	2	0.0180511
RLX-incomp-chim_VdLTRE8like_C9-592	JR2_1	7143705	7144421	core	PDB1	PDB	0	0
RLX-incomp-chim_VdLTRE8like_C9-592	JR2_1	7143705	7144421	core	PDB2	PDB	0	0
RLX-incomp-chim_VdLTRE8like_C9-592	JR2_1	7143705	7144421	core	PDB3	PDB	0	0
DTX-incomp_VdTcM1a_C32-24	JR2_1	7147222	7149078	core	PDB1	PDB	94	1.88584
DTX-incomp_VdTcM1a_C32-24	JR2_1	7147222	7149078	core	PDB2	PDB	85	1.6521
DTX-incomp_VdTcM1a_C32-24	JR2_1	7147222	7149078	core	PDB3	PDB	44	1.43794
noCat_C1-1344	JR2_1	7150339	7151023	core	PDB1	PDB	0	0
noCat_C1-1344	JR2_1	7150339	7151023	core	PDB2	PDB	0	0
noCat_C1-1344	JR2_1	7150339	7151023	core	PDB3	PDB	0	0
noCat_C1-1345	JR2_1	7151081	7152367	core	PDB1	PDB	0	0
noCat_C1-1345	JR2_1	7151081	7152367	core	PDB2	PDB	0	0
noCat_C1-1345	JR2_1	7151081	7152367	core	PDB3	PDB	0	0
noCat_C1-1346	JR2_1	7152430	7153011	core	PDB1	PDB	0	0
noCat_C1-1346	JR2_1	7152430	7153011	core	PDB2	PDB	0	0
noCat_C1-1346	JR2_1	7152430	7153011	core	PDB3	PDB	0	0
noCat_C1-1347	JR2_1	7153081	7154199	core	PDB1	PDB	0	0
noCat_C1-1347	JR2_1	7153081	7154199	core	PDB2	PDB	0	0
noCat_C1-1347	JR2_1	7153081	7154199	core	PDB3	PDB	0	0
noCat_C1-1322	JR2_1	7154193	7155385	core	PDB1	PDB	0	0
noCat_C1-1322	JR2_1	7154193	7155385	core	PDB2	PDB	0	0
noCat_C1-1322	JR2_1	7154193	7155385	core	PDB3	PDB	0	0
noCat_C1-1323	JR2_1	7155435	7155555	core	PDB1	PDB	0	0
noCat_C1-1323	JR2_1	7155435	7155555	core	PDB2	PDB	0	0
noCat_C1-1323	JR2_1	7155435	7155555	core	PDB3	PDB	0	0
RLX-incomp_VdLTRE10like_C3-864	JR2_1	7155556	7161132	core	PDB1	PDB	0	0
RLX-incomp_VdLTRE10like_C3-864	JR2_1	7155556	7161132	core	PDB2	PDB	0	0
RLX-incomp_VdLTRE10like_C3-864	JR2_1	7155556	7161132	core	PDB3	PDB	0	0
RLX-incomp_VdLTRE10like_C3-895	JR2_1	7161164	7168492	core	PDB1	PDB	0	0
RLX-incomp_VdLTRE10like_C3-895	JR2_1	7161164	7168492	core	PDB2	PDB	0	0
RLX-incomp_VdLTRE10like_C3-895	JR2_1	7161164	7168492	core	PDB3	PDB	0	0
RLX-incomp-chim_VdLTRE8like_C9-570	JR2_1	7162274	7162989	core	PDB1	PDB	0	0
RLX-incomp-chim_VdLTRE8like_C9-570	JR2_1	7162274	7162989	core	PDB2	PDB	0	0
RLX-incomp-chim_VdLTRE8like_C9-570	JR2_1	7162274	7162989	core	PDB3	PDB	0	0
noCat_C1-1324	JR2_1	7168190	7168400	core	PDB1	PDB	0	0
noCat_C1-1324	JR2_1	7168190	7168400	core	PDB2	PDB	0	0
noCat_C1-1324	JR2_1	7168190	7168400	core	PDB3	PDB	0	0
RLX-incomp_VdLTRE10like_C3-896	JR2_1	7168493	7175433	core	PDB1	PDB	0	0
RLX-incomp_VdLTRE10like_C3-896	JR2_1	7168493	7175433	core	PDB2	PDB	1	0.00520006
RLX-incomp_VdLTRE10like_C3-896	JR2_1	7168493	7175433	core	PDB3	PDB	0	0
RLX-incomp_VdLTRE10like_C3-897	JR2_1	7175444	7180491	core	PDB1	PDB	0	0
RLX-incomp_VdLTRE10like_C3-897	JR2_1	7175444	7180491	core	PDB2	PDB	0	0
RLX-incomp_VdLTRE10like_C3-897	JR2_1	7175444	7180491	core	PDB3	PDB	0	0
RLX-incomp_VdLTRE10like_C3-898	JR2_1	7180492	7181654	core	PDB1	PDB	0	0
RLX-incomp_VdLTRE10like_C3-898	JR2_1	7180492	7181654	core	PDB2	PDB	0	0
RLX-incomp_VdLTRE10like_C3-898	JR2_1	7180492	7181654	core	PDB3	PDB	0	0
RLX-incomp_VdLTRE10like_C3-865	JR2_1	7181655	7183195	core	PDB1	PDB	0	0
RLX-incomp_VdLTRE10like_C3-865	JR2_1	7181655	7183195	core	PDB2	PDB	0	0
RLX-incomp_VdLTRE10like_C3-865	JR2_1	7181655	7183195	core	PDB3	PDB	0	0
RLX-incomp_VdLTRE10like_C3-866	JR2_1	7183196	7185456	core	PDB1	PDB	0	0
RLX-incomp_VdLTRE10like_C3-866	JR2_1	7183196	7185456	core	PDB2	PDB	0	0
RLX-incomp_VdLTRE10like_C3-866	JR2_1	7183196	7185456	core	PDB3	PDB	0	0
RLX-incomp_VdLTRE10like_C3-899	JR2_1	7185465	7185649	core	PDB1	PDB	0	0
RLX-incomp_VdLTRE10like_C3-899	JR2_1	7185465	7185649	core	PDB2	PDB	0	0
RLX-incomp_VdLTRE10like_C3-899	JR2_1	7185465	7185649	core	PDB3	PDB	0	0
noCat_C40-1640	JR2_1	7186694	7186844	core	PDB1	PDB	0	0
noCat_C40-1640	JR2_1	7186694	7186844	core	PDB2	PDB	0	0
noCat_C40-1640	JR2_1	7186694	7186844	core	PDB3	PDB	0	0
noCat_C40-1641	JR2_1	7187217	7187450	core	PDB1	PDB	0	0
noCat_C40-1641	JR2_1	7187217	7187450	core	PDB2	PDB	0	0
noCat_C40-1641	JR2_1	7187217	7187450	core	PDB3	PDB	0	0
RLX-incomp_VdLTRE10like_C3-900	JR2_1	7189630	7189909	core	PDB1	PDB	0	0
RLX-incomp_VdLTRE10like_C3-900	JR2_1	7189630	7189909	core	PDB2	PDB	0	0
RLX-incomp_VdLTRE10like_C3-900	JR2_1	7189630	7189909	core	PDB3	PDB	0	0
RLX-incomp_VdLTRE10like_C3-867	JR2_1	7190302	7190565	core	PDB1	PDB	0	0
RLX-incomp_VdLTRE10like_C3-867	JR2_1	7190302	7190565	core	PDB2	PDB	0	0
RLX-incomp_VdLTRE10like_C3-867	JR2_1	7190302	7190565	core	PDB3	PDB	0	0
RLX-incomp_VdLTRE10like_C3-901	JR2_1	7190592	7193659	core	PDB1	PDB	0	0
RLX-incomp_VdLTRE10like_C3-901	JR2_1	7190592	7193659	core	PDB2	PDB	0	0
RLX-incomp_VdLTRE10like_C3-901	JR2_1	7190592	7193659	core	PDB3	PDB	0	0
RLX-incomp_VdLTRE10like_C3-868	JR2_1	7193673	7198068	core	PDB1	PDB	0	0
RLX-incomp_VdLTRE10like_C3-868	JR2_1	7193673	7198068	core	PDB2	PDB	0	0
RLX-incomp_VdLTRE10like_C3-868	JR2_1	7193673	7198068	core	PDB3	PDB	0	0
RLX-incomp-chim_VdLTRE8like_C9-593	JR2_1	7196353	7197070	core	PDB1	PDB	0	0
RLX-incomp-chim_VdLTRE8like_C9-593	JR2_1	7196353	7197070	core	PDB2	PDB	0	0
RLX-incomp-chim_VdLTRE8like_C9-593	JR2_1	7196353	7197070	core	PDB3	PDB	0	0
noCat_C1-1325	JR2_1	7198032	7199154	core	PDB1	PDB	0	0
noCat_C1-1325	JR2_1	7198032	7199154	core	PDB2	PDB	0	0
noCat_C1-1325	JR2_1	7198032	7199154	core	PDB3	PDB	0	0
RLX-incomp-chim_VdLTRE12like_C13-373	JR2_1	7199247	7201199	core	PDB1	PDB	0	0
RLX-incomp-chim_VdLTRE12like_C13-373	JR2_1	7199247	7201199	core	PDB2	PDB	0	0
RLX-incomp-chim_VdLTRE12like_C13-373	JR2_1	7199247	7201199	core	PDB3	PDB	0	0
RLX-incomp_VdLTRE10like_C3-869	JR2_1	7201200	7208694	core	PDB1	PDB	0	0
RLX-incomp_VdLTRE10like_C3-869	JR2_1	7201200	7208694	core	PDB2	PDB	1	0.00481569
RLX-incomp_VdLTRE10like_C3-869	JR2_1	7201200	7208694	core	PDB3	PDB	0	0
RLX-incomp_VdLTRE10like_C3-870	JR2_1	7208763	7210847	core	PDB1	PDB	0	0
RLX-incomp_VdLTRE10like_C3-870	JR2_1	7208763	7210847	core	PDB2	PDB	0	0
RLX-incomp_VdLTRE10like_C3-870	JR2_1	7208763	7210847	core	PDB3	PDB	0	0
RLX-incomp-chim_C7-261	JR2_1	7210845	7211005	core	PDB1	PDB	0	0
RLX-incomp-chim_C7-261	JR2_1	7210845	7211005	core	PDB2	PDB	0	0
RLX-incomp-chim_C7-261	JR2_1	7210845	7211005	core	PDB3	PDB	0	0
RLX-incomp-chim_C7-262	JR2_1	7211137	7218854	core	PDB1	PDB	4	0.0193083
RLX-incomp-chim_C7-262	JR2_1	7211137	7218854	core	PDB2	PDB	0	0
RLX-incomp-chim_C7-262	JR2_1	7211137	7218854	core	PDB3	PDB	1	0.00786314
DTX-incomp_VdTcM1a_C32-26	JR2_1	7212264	7214120	core	PDB1	PDB	94	1.88584
DTX-incomp_VdTcM1a_C32-26	JR2_1	7212264	7214120	core	PDB2	PDB	145	2.8183
DTX-incomp_VdTcM1a_C32-26	JR2_1	7212264	7214120	core	PDB3	PDB	44	1.43794
RLX-incomp_VdLTRE10like_C3-871	JR2_1	7219490	7227696	core	PDB1	PDB	0	0
RLX-incomp_VdLTRE10like_C3-871	JR2_1	7219490	7227696	core	PDB2	PDB	0	0
RLX-incomp_VdLTRE10like_C3-871	JR2_1	7219490	7227696	core	PDB3	PDB	0	0
RLX-incomp-chim_VdLTRE8like_C9-571	JR2_1	7225141	7225857	core	PDB1	PDB	0	0
RLX-incomp-chim_VdLTRE8like_C9-571	JR2_1	7225141	7225857	core	PDB2	PDB	0	0
RLX-incomp-chim_VdLTRE8like_C9-571	JR2_1	7225141	7225857	core	PDB3	PDB	0	0
RLX-incomp-chim_VdLTRE2-4_C5-435	JR2_1	7227697	7234478	core	PDB1	PDB	2119	11.6402
RLX-incomp-chim_VdLTRE2-4_C5-435	JR2_1	7227697	7234478	core	PDB2	PDB	2023	10.7663
RLX-incomp-chim_VdLTRE2-4_C5-435	JR2_1	7227697	7234478	core	PDB3	PDB	1129	10.1027
RLX-incomp-chim_VdLTRE8like_C9-572	JR2_1	7234684	7234747	core	PDB1	PDB	0	0
RLX-incomp-chim_VdLTRE8like_C9-572	JR2_1	7234684	7234747	core	PDB2	PDB	0	0
RLX-incomp-chim_VdLTRE8like_C9-572	JR2_1	7234684	7234747	core	PDB3	PDB	0	0
RLX-incomp-chim_VdLTRE8like_C9-594	JR2_1	7234748	7241233	core	PDB1	PDB	0	0
RLX-incomp-chim_VdLTRE8like_C9-594	JR2_1	7234748	7241233	core	PDB2	PDB	0	0
RLX-incomp-chim_VdLTRE8like_C9-594	JR2_1	7234748	7241233	core	PDB3	PDB	0	0
RLX-incomp-chim_VdLTRE8like_C9-573	JR2_1	7241234	7242069	core	PDB1	PDB	0	0
RLX-incomp-chim_VdLTRE8like_C9-573	JR2_1	7241234	7242069	core	PDB2	PDB	0	0
RLX-incomp-chim_VdLTRE8like_C9-573	JR2_1	7241234	7242069	core	PDB3	PDB	0	0
RLX-incomp-chim_VdLTRE8like_C9-574	JR2_1	7241430	7241752	core	PDB1	PDB	0	0
RLX-incomp-chim_VdLTRE8like_C9-574	JR2_1	7241430	7241752	core	PDB2	PDB	0	0
RLX-incomp-chim_VdLTRE8like_C9-574	JR2_1	7241430	7241752	core	PDB3	PDB	0	0
RLX-incomp-chim_VdLTRE2-4_C5-421	JR2_1	7242070	7248998	core	PDB1	PDB	0	0
RLX-incomp-chim_VdLTRE2-4_C5-421	JR2_1	7242070	7248998	core	PDB2	PDB	0	0
RLX-incomp-chim_VdLTRE2-4_C5-421	JR2_1	7242070	7248998	core	PDB3	PDB	0	0
RLX-incomp-chim_VdLTRE8like_C9-575	JR2_1	7248996	7254817	core	PDB1	PDB	2	0.0127981
RLX-incomp-chim_VdLTRE8like_C9-575	JR2_1	7248996	7254817	core	PDB2	PDB	2	0.012399
RLX-incomp-chim_VdLTRE8like_C9-575	JR2_1	7248996	7254817	core	PDB3	PDB	0	0
RLX-incomp-chim_VdLTRE8like_C9-576	JR2_1	7254854	7255203	core	PDB1	PDB	0	0
RLX-incomp-chim_VdLTRE8like_C9-576	JR2_1	7254854	7255203	core	PDB2	PDB	0	0
RLX-incomp-chim_VdLTRE8like_C9-576	JR2_1	7254854	7255203	core	PDB3	PDB	0	0
noCat_C47-1969	JR2_1	7263781	7263873	core	PDB1	PDB	0	0
noCat_C47-1969	JR2_1	7263781	7263873	core	PDB2	PDB	0	0
noCat_C47-1969	JR2_1	7263781	7263873	core	PDB3	PDB	0	0
noCat_C45-1729	JR2_1	7334490	7334700	core	PDB1	PDB	21	3.70788
noCat_C45-1729	JR2_1	7334490	7334700	core	PDB2	PDB	11	1.88166
noCat_C45-1729	JR2_1	7334490	7334700	core	PDB3	PDB	8	2.30096
DXX-MITE_C41-106	JR2_1	7371902	7372226	core	PDB1	PDB	3	0.343896
DXX-MITE_C41-106	JR2_1	7371902	7372226	core	PDB2	PDB	4	0.444229
DXX-MITE_C41-106	JR2_1	7371902	7372226	core	PDB3	PDB	1	0.186731
noCat_C46-1937	JR2_1	7412148	7412342	core	PDB1	PDB	0	0
noCat_C46-1937	JR2_1	7412148	7412342	core	PDB2	PDB	0	0
noCat_C46-1937	JR2_1	7412148	7412342	core	PDB3	PDB	0	0
RLX-incomp_C8-836	JR2_1	7509442	7510144	other AGR	PDB1	PDB	0	0
RLX-incomp_C8-836	JR2_1	7509442	7510144	other AGR	PDB2	PDB	0	0
RLX-incomp_C8-836	JR2_1	7509442	7510144	other AGR	PDB3	PDB	0	0
RLX-incomp-chim_VdLTRE2-4_C5-425	JR2_1	7510145	7517079	core	PDB1	PDB	2606	13.9996
RLX-incomp-chim_VdLTRE2-4_C5-425	JR2_1	7510145	7517079	core	PDB2	PDB	3102	16.1445
RLX-incomp-chim_VdLTRE2-4_C5-425	JR2_1	7510145	7517079	core	PDB3	PDB	1611	14.0978
RLX-incomp_C8-837	JR2_1	7517080	7522722	core	PDB1	PDB	0	0
RLX-incomp_C8-837	JR2_1	7517080	7522722	core	PDB2	PDB	0	0
RLX-incomp_C8-837	JR2_1	7517080	7522722	core	PDB3	PDB	0	0
noCat_C25-1522	JR2_1	7523832	7526521	core	PDB1	PDB	0	0
noCat_C25-1522	JR2_1	7523832	7526521	core	PDB2	PDB	0	0
noCat_C25-1522	JR2_1	7523832	7526521	core	PDB3	PDB	0	0
DXX-MITE_C43-155	JR2_1	7569446	7569697	core	PDB1	PDB	0	0
DXX-MITE_C43-155	JR2_1	7569446	7569697	core	PDB2	PDB	0	0
DXX-MITE_C43-155	JR2_1	7569446	7569697	core	PDB3	PDB	0	0
noCat_C45-1730	JR2_1	7594686	7594857	core	PDB1	PDB	0	0
noCat_C45-1730	JR2_1	7594686	7594857	core	PDB2	PDB	0	0
noCat_C45-1730	JR2_1	7594686	7594857	core	PDB3	PDB	0	0
noCat_C45-1704	JR2_1	7630446	7630611	core	PDB1	PDB	0	0
noCat_C45-1704	JR2_1	7630446	7630611	core	PDB2	PDB	0	0
noCat_C45-1704	JR2_1	7630446	7630611	core	PDB3	PDB	0	0
noCat_C29-1564	JR2_1	7648946	7649460	core	PDB1	PDB	1	0.0723405
noCat_C29-1564	JR2_1	7648946	7649460	core	PDB2	PDB	0	0
noCat_C29-1564	JR2_1	7648946	7649460	core	PDB3	PDB	0	0
noCat_C29-1565	JR2_1	7649907	7649956	core	PDB1	PDB	0	0
noCat_C29-1565	JR2_1	7649907	7649956	core	PDB2	PDB	0	0
noCat_C29-1565	JR2_1	7649907	7649956	core	PDB3	PDB	0	0
noCat_C45-1731	JR2_1	7653999	7654089	other AGR	PDB1	PDB	11	4.5034
noCat_C45-1731	JR2_1	7653999	7654089	other AGR	PDB2	PDB	1	0.396633
noCat_C45-1731	JR2_1	7653999	7654089	other AGR	PDB3	PDB	1	0.666898
noCat_C45-1732	JR2_1	7669429	7669629	core	PDB1	PDB	19	3.52165
noCat_C45-1732	JR2_1	7669429	7669629	core	PDB2	PDB	6	1.07742
noCat_C45-1732	JR2_1	7669429	7669629	core	PDB3	PDB	5	1.50965
noCat_C45-1705	JR2_1	7682806	7682984	core	PDB1	PDB	0	0
noCat_C45-1705	JR2_1	7682806	7682984	core	PDB2	PDB	0	0
noCat_C45-1705	JR2_1	7682806	7682984	core	PDB3	PDB	0	0
noCat_C47-1970	JR2_1	7712183	7712303	other AGR	PDB1	PDB	0	0
noCat_C47-1970	JR2_1	7712183	7712303	other AGR	PDB2	PDB	0	0
noCat_C47-1970	JR2_1	7712183	7712303	other AGR	PDB3	PDB	0	0
RLX-incomp_C0-771	JR2_1	7712827	7713504	other AGR	PDB1	PDB	0	0
RLX-incomp_C0-771	JR2_1	7712827	7713504	other AGR	PDB2	PDB	0	0
RLX-incomp_C0-771	JR2_1	7712827	7713504	other AGR	PDB3	PDB	0	0
noCat_C47-1971	JR2_1	7714160	7714339	other AGR	PDB1	PDB	0	0
noCat_C47-1971	JR2_1	7714160	7714339	other AGR	PDB2	PDB	0	0
noCat_C47-1971	JR2_1	7714160	7714339	other AGR	PDB3	PDB	0	0
RLX-incomp_VdLTRE10like_C3-872	JR2_1	7723082	7723480	core	PDB1	PDB	0	0
RLX-incomp_VdLTRE10like_C3-872	JR2_1	7723082	7723480	core	PDB2	PDB	0	0
RLX-incomp_VdLTRE10like_C3-872	JR2_1	7723082	7723480	core	PDB3	PDB	0	0
RLX-incomp-chim_C7-263	JR2_1	7726623	7726772	core	PDB1	PDB	1	0.248369
RLX-incomp-chim_C7-263	JR2_1	7726623	7726772	core	PDB2	PDB	1	0.240624
RLX-incomp-chim_C7-263	JR2_1	7726623	7726772	core	PDB3	PDB	1	0.404585
RLX-incomp-chim_C7-264	JR2_1	7726875	7731761	core	PDB1	PDB	1	0.00762336
RLX-incomp-chim_C7-264	JR2_1	7726875	7731761	core	PDB2	PDB	4	0.0295426
RLX-incomp-chim_C7-264	JR2_1	7726875	7731761	core	PDB3	PDB	3	0.0372546
noCat_C44-1662	JR2_1	7767058	7767300	core	PDB1	PDB	1	0.153314
noCat_C44-1662	JR2_1	7767058	7767300	core	PDB2	PDB	4	0.594134
noCat_C44-1662	JR2_1	7767058	7767300	core	PDB3	PDB	1	0.249744
noCat_C1-1326	JR2_1	7805209	7805390	core	PDB1	PDB	0	0
noCat_C1-1326	JR2_1	7805209	7805390	core	PDB2	PDB	0	0
noCat_C1-1326	JR2_1	7805209	7805390	core	PDB3	PDB	1	0.333449
RLX-incomp_VdLTRE1_C10-1025	JR2_1	7813186	7819058	core	PDB1	PDB	411	2.60718
RLX-incomp_VdLTRE1_C10-1025	JR2_1	7813186	7819058	core	PDB2	PDB	397	2.43984
RLX-incomp_VdLTRE1_C10-1025	JR2_1	7813186	7819058	core	PDB3	PDB	216	2.232
noCat_C38-1613	JR2_1	7861884	7862149	core	PDB1	PDB	0	0
noCat_C38-1613	JR2_1	7861884	7862149	core	PDB2	PDB	1	0.13569
noCat_C38-1613	JR2_1	7861884	7862149	core	PDB3	PDB	0	0
noCat_C45-1706	JR2_1	8155927	8156027	core	PDB1	PDB	1	0.368865
noCat_C45-1706	JR2_1	8155927	8156027	core	PDB2	PDB	0	0
noCat_C45-1706	JR2_1	8155927	8156027	core	PDB3	PDB	0	0
RLX-incomp-chim_VdLTRE8like_C9-595	JR2_1	8185851	8186135	core	PDB1	PDB	3	0.392162
RLX-incomp-chim_VdLTRE8like_C9-595	JR2_1	8185851	8186135	core	PDB2	PDB	4	0.506577
RLX-incomp-chim_VdLTRE8like_C9-595	JR2_1	8185851	8186135	core	PDB3	PDB	1	0.212939
noCat_C52-2098	JR2_1	8187808	8187915	core	PDB1	PDB	0	0
noCat_C52-2098	JR2_1	8187808	8187915	core	PDB2	PDB	0	0
noCat_C52-2098	JR2_1	8187808	8187915	core	PDB3	PDB	0	0
RLX-incomp-chim_VdLTRE8like_C9-596	JR2_1	8194181	8194897	core	PDB1	PDB	0	0
RLX-incomp-chim_VdLTRE8like_C9-596	JR2_1	8194181	8194897	core	PDB2	PDB	0	0
RLX-incomp-chim_VdLTRE8like_C9-596	JR2_1	8194181	8194897	core	PDB3	PDB	0	0
noCat_C45-1707	JR2_1	8298984	8299104	core	PDB1	PDB	0	0
noCat_C45-1707	JR2_1	8298984	8299104	core	PDB2	PDB	0	0
noCat_C45-1707	JR2_1	8298984	8299104	core	PDB3	PDB	0	0
noCat_C45-1733	JR2_1	8299280	8299489	core	PDB1	PDB	0	0
noCat_C45-1733	JR2_1	8299280	8299489	core	PDB2	PDB	1	0.171874
noCat_C45-1733	JR2_1	8299280	8299489	core	PDB3	PDB	0	0
noCat_C45-1734	JR2_1	8302552	8302665	core	PDB1	PDB	12	3.92162
noCat_C45-1734	JR2_1	8302552	8302665	core	PDB2	PDB	20	6.33221
noCat_C45-1734	JR2_1	8302552	8302665	core	PDB3	PDB	0	0
DXX-MITE_C43-152	JR2_1	8308882	8309126	core	PDB1	PDB	3	0.456188
DXX-MITE_C43-152	JR2_1	8308882	8309126	core	PDB2	PDB	2	0.294642
DXX-MITE_C43-152	JR2_1	8308882	8309126	core	PDB3	PDB	2	0.49541
noCat_C52-2101	JR2_1	8352302	8352422	core	PDB1	PDB	0	0
noCat_C52-2101	JR2_1	8352302	8352422	core	PDB2	PDB	0	0
noCat_C52-2101	JR2_1	8352302	8352422	core	PDB3	PDB	0	0
noCat_C52-2102	JR2_1	8352768	8352889	core	PDB1	PDB	3	0.916115
noCat_C52-2102	JR2_1	8352768	8352889	core	PDB2	PDB	11	3.25434
noCat_C52-2102	JR2_1	8352768	8352889	core	PDB3	PDB	4	1.98976
noCat_C45-1708	JR2_1	8534102	8534254	core	PDB1	PDB	0	0
noCat_C45-1708	JR2_1	8534102	8534254	core	PDB2	PDB	2	0.471812
noCat_C45-1708	JR2_1	8534102	8534254	core	PDB3	PDB	0	0
DXX-MITE_C37-78	JR2_1	8542167	8542300	core	PDB1	PDB	0	0
DXX-MITE_C37-78	JR2_1	8542167	8542300	core	PDB2	PDB	0	0
DXX-MITE_C37-78	JR2_1	8542167	8542300	core	PDB3	PDB	0	0
noCat_C45-1709	JR2_1	8551335	8551468	core	PDB1	PDB	0	0
noCat_C45-1709	JR2_1	8551335	8551468	core	PDB2	PDB	0	0
noCat_C45-1709	JR2_1	8551335	8551468	core	PDB3	PDB	0	0
noCat_C51-2038	JR2_1	8651254	8651380	core	PDB1	PDB	0	0
noCat_C51-2038	JR2_1	8651254	8651380	core	PDB2	PDB	0	0
noCat_C51-2038	JR2_1	8651254	8651380	core	PDB3	PDB	0	0
noCat_C45-1710	JR2_1	8684848	8685036	other AGR	PDB1	PDB	0	0
noCat_C45-1710	JR2_1	8684848	8685036	other AGR	PDB2	PDB	0	0
noCat_C45-1710	JR2_1	8684848	8685036	other AGR	PDB3	PDB	0	0
RLX-incomp-chim_VdLTRE2-4_C5-436	JR2_1	8712295	8712627	core	PDB1	PDB	0	0
RLX-incomp-chim_VdLTRE2-4_C5-436	JR2_1	8712295	8712627	core	PDB2	PDB	0	0
RLX-incomp-chim_VdLTRE2-4_C5-436	JR2_1	8712295	8712627	core	PDB3	PDB	0	0
RLX-incomp-chim_C7-265	JR2_1	8712943	8713000	core	PDB1	PDB	0	0
RLX-incomp-chim_C7-265	JR2_1	8712943	8713000	core	PDB2	PDB	0	0
RLX-incomp-chim_C7-265	JR2_1	8712943	8713000	core	PDB3	PDB	0	0
RLX-incomp_VdLTRE10like_C3-904	JR2_1	8743810	8744087	other AGR	PDB1	PDB	0	0
RLX-incomp_VdLTRE10like_C3-904	JR2_1	8743810	8744087	other AGR	PDB2	PDB	0	0
RLX-incomp_VdLTRE10like_C3-904	JR2_1	8743810	8744087	other AGR	PDB3	PDB	0	0
DTX-comp_VdHAT1_C23-1	JR2_1	8744109	8744240	other AGR	PDB1	PDB	0	0
DTX-comp_VdHAT1_C23-1	JR2_1	8744109	8744240	other AGR	PDB2	PDB	0	0
DTX-comp_VdHAT1_C23-1	JR2_1	8744109	8744240	other AGR	PDB3	PDB	0	0
noCat_C47-1968	JR2_1	8744739	8744866	other AGR	PDB1	PDB	0	0
noCat_C47-1968	JR2_1	8744739	8744866	other AGR	PDB2	PDB	0	0
noCat_C47-1968	JR2_1	8744739	8744866	other AGR	PDB3	PDB	0	0
noCat_C45-1711	JR2_1	8745418	8745600	other AGR	PDB1	PDB	0	0
noCat_C45-1711	JR2_1	8745418	8745600	other AGR	PDB2	PDB	0	0
noCat_C45-1711	JR2_1	8745418	8745600	other AGR	PDB3	PDB	0	0
DXX-MITE_C43-156	JR2_1	8755700	8755915	core	PDB1	PDB	7	1.20735
DXX-MITE_C43-156	JR2_1	8755700	8755915	core	PDB2	PDB	1	0.1671
DXX-MITE_C43-156	JR2_1	8755700	8755915	core	PDB3	PDB	0	0
noCat_C47-1972	JR2_1	8756889	8757068	core	PDB1	PDB	0	0
noCat_C47-1972	JR2_1	8756889	8757068	core	PDB2	PDB	0	0
noCat_C47-1972	JR2_1	8756889	8757068	core	PDB3	PDB	0	0
noCat_C45-1712	JR2_1	8783747	8783927	core	PDB1	PDB	0	0
noCat_C45-1712	JR2_1	8783747	8783927	core	PDB2	PDB	1	0.199412
noCat_C45-1712	JR2_1	8783747	8783927	core	PDB3	PDB	0	0
noCat_C45-1735	JR2_1	8784438	8784605	core	PDB1	PDB	0	0
noCat_C45-1735	JR2_1	8784438	8784605	core	PDB2	PDB	0	0
noCat_C45-1735	JR2_1	8784438	8784605	core	PDB3	PDB	0	0
noCat_C45-1713	JR2_1	8784608	8784789	core	PDB1	PDB	0	0
noCat_C45-1713	JR2_1	8784608	8784789	core	PDB2	PDB	0	0
noCat_C45-1713	JR2_1	8784608	8784789	core	PDB3	PDB	0	0
noCat_C45-1714	JR2_1	8809801	8809880	core	PDB1	PDB	9	4.19123
noCat_C45-1714	JR2_1	8809801	8809880	core	PDB2	PDB	9	4.06053
noCat_C45-1714	JR2_1	8809801	8809880	core	PDB3	PDB	1	0.758597
noCat_C45-1736	JR2_1	8809895	8810095	core	PDB1	PDB	10	1.8535
noCat_C45-1736	JR2_1	8809895	8810095	core	PDB2	PDB	8	1.43656
noCat_C45-1736	JR2_1	8809895	8810095	core	PDB3	PDB	3	0.905787
noCat_C45-1715	JR2_1	8810098	8810168	core	PDB1	PDB	0	0
noCat_C45-1715	JR2_1	8810098	8810168	core	PDB2	PDB	0	0
noCat_C45-1715	JR2_1	8810098	8810168	core	PDB3	PDB	0	0
DTX-comp_VdHAT1_C23-2	JR2_1	8828177	8828308	core	PDB1	PDB	0	0
DTX-comp_VdHAT1_C23-2	JR2_1	8828177	8828308	core	PDB2	PDB	0	0
DTX-comp_VdHAT1_C23-2	JR2_1	8828177	8828308	core	PDB3	PDB	0	0
RLX-incomp_VdLTRE1_C10-1026	JR2_1	8832542	8838414	core	PDB1	PDB	476	3.0195
RLX-incomp_VdLTRE1_C10-1026	JR2_1	8832542	8838414	core	PDB2	PDB	409	2.51359
RLX-incomp_VdLTRE1_C10-1026	JR2_1	8832542	8838414	core	PDB3	PDB	215	2.22167
noCat_C45-1737	JR2_1	8886935	8887023	core	PDB1	PDB	0	0
noCat_C45-1737	JR2_1	8886935	8887023	core	PDB2	PDB	0	0
noCat_C45-1737	JR2_1	8886935	8887023	core	PDB3	PDB	0	0
noCat_C45-1716	JR2_1	8887535	8887715	core	PDB1	PDB	0	0
noCat_C45-1716	JR2_1	8887535	8887715	core	PDB2	PDB	0	0
noCat_C45-1716	JR2_1	8887535	8887715	core	PDB3	PDB	0	0
noCat_C45-1738	JR2_1	8894404	8894603	core	PDB1	PDB	58	10.8041
noCat_C45-1738	JR2_1	8894404	8894603	core	PDB2	PDB	51	9.20387
noCat_C45-1738	JR2_1	8894404	8894603	core	PDB3	PDB	35	10.6204
SSR_C49-1299	JR2_1	8908706	8908835	core	PDB1	PDB	0	0
SSR_C49-1299	JR2_1	8908706	8908835	core	PDB2	PDB	0	0
SSR_C49-1299	JR2_1	8908706	8908835	core	PDB3	PDB	0	0
noCat_C45-1739	JR2_1	8909722	8909884	core	PDB1	PDB	1	0.22856
noCat_C45-1739	JR2_1	8909722	8909884	core	PDB2	PDB	0	0
noCat_C45-1739	JR2_1	8909722	8909884	core	PDB3	PDB	1	0.372317
noCat_C45-1740	JR2_1	8991119	8991309	other AGR	PDB1	PDB	2	0.390108
noCat_C45-1740	JR2_1	8991119	8991309	other AGR	PDB2	PDB	1	0.188972
noCat_C45-1740	JR2_1	8991119	8991309	other AGR	PDB3	PDB	0	0
RLX-incomp-chim_VdLTRE2-4_C5-437	JR2_1	8997286	8997493	other AGR	PDB1	PDB	1	0.179112
RLX-incomp-chim_VdLTRE2-4_C5-437	JR2_1	8997286	8997493	other AGR	PDB2	PDB	0	0
RLX-incomp-chim_VdLTRE2-4_C5-437	JR2_1	8997286	8997493	other AGR	PDB3	PDB	0	0
noCat_C45-1741	JR2_1	9115987	9116171	core	PDB1	PDB	0	0
noCat_C45-1741	JR2_1	9115987	9116171	core	PDB2	PDB	0	0
noCat_C45-1741	JR2_1	9115987	9116171	core	PDB3	PDB	0	0
RLX-incomp-chim_C7-272	JR2_1	9137724	9137879	core	PDB1	PDB	2	0.477633
RLX-incomp-chim_C7-272	JR2_1	9137724	9137879	core	PDB2	PDB	1	0.231369
RLX-incomp-chim_C7-272	JR2_1	9137724	9137879	core	PDB3	PDB	0	0
RLX-incomp-chim_C7-266	JR2_1	9187246	9187406	core	PDB1	PDB	0	0
RLX-incomp-chim_C7-266	JR2_1	9187246	9187406	core	PDB2	PDB	0	0
RLX-incomp-chim_C7-266	JR2_1	9187246	9187406	core	PDB3	PDB	0	0
RLX-incomp-chim_C7-267	JR2_1	9187506	9190202	core	PDB1	PDB	0	0
RLX-incomp-chim_C7-267	JR2_1	9187506	9190202	core	PDB2	PDB	0	0
RLX-incomp-chim_C7-267	JR2_1	9187506	9190202	core	PDB3	PDB	0	0
RLX-incomp-chim_VdLTRE2-4_C5-438	JR2_1	9190203	9197155	core	PDB1	PDB	2530	13.5562
RLX-incomp-chim_VdLTRE2-4_C5-438	JR2_1	9190203	9197155	core	PDB2	PDB	2949	15.3085
RLX-incomp-chim_VdLTRE2-4_C5-438	JR2_1	9190203	9197155	core	PDB3	PDB	1608	14.0351
RLX-incomp-chim_C7-268	JR2_1	9197156	9199333	core	PDB1	PDB	70	1.19737
RLX-incomp-chim_C7-268	JR2_1	9197156	9199333	core	PDB2	PDB	91	1.50804
RLX-incomp-chim_C7-268	JR2_1	9197156	9199333	core	PDB3	PDB	33	0.919511
DXX-MITE_C41-104	JR2_1	9214095	9214421	core	PDB1	PDB	7	0.797515
DXX-MITE_C41-104	JR2_1	9214095	9214421	core	PDB2	PDB	11	1.21416
DXX-MITE_C41-104	JR2_1	9214095	9214421	core	PDB3	PDB	4	0.742358
DXX-MITE_C43-153	JR2_1	9221496	9221746	core	PDB1	PDB	3	0.445283
DXX-MITE_C43-153	JR2_1	9221496	9221746	core	PDB2	PDB	10	1.43799
DXX-MITE_C43-153	JR2_1	9221496	9221746	core	PDB3	PDB	3	0.725351
noCat_C47-1973	JR2_1	9255073	9255244	other AGR	PDB1	PDB	0	0
noCat_C47-1973	JR2_1	9255073	9255244	other AGR	PDB2	PDB	0	0
noCat_C47-1973	JR2_1	9255073	9255244	other AGR	PDB3	PDB	0	0
RLX-incomp_VdLTRE10like_C3-905	JR2_1	9261058	9261323	other AGR	PDB1	PDB	0	0
RLX-incomp_VdLTRE10like_C3-905	JR2_1	9261058	9261323	other AGR	PDB2	PDB	4	0.542761
RLX-incomp_VdLTRE10like_C3-905	JR2_1	9261058	9261323	other AGR	PDB3	PDB	0	0
noCat_C51-2042	JR2_1	9262527	9262651	other AGR	PDB1	PDB	0	0
noCat_C51-2042	JR2_1	9262527	9262651	other AGR	PDB2	PDB	0	0
noCat_C51-2042	JR2_1	9262527	9262651	other AGR	PDB3	PDB	0	0
noCat_C1-1349	JR2_1	9275089	9275343	core	PDB1	PDB	0	0
noCat_C1-1349	JR2_1	9275089	9275343	core	PDB2	PDB	0	0
noCat_C1-1349	JR2_1	9275089	9275343	core	PDB3	PDB	0	0
DTX-incomp_VdTcM1b-e_C31-58	JR2_2	74	1490	other AGR	PDB1	PDB	335	8.80772
DTX-incomp_VdTcM1b-e_C31-58	JR2_2	74	1490	other AGR	PDB2	PDB	360	9.16987
DTX-incomp_VdTcM1b-e_C31-58	JR2_2	74	1490	other AGR	PDB3	PDB	185	7.92324
noCat_C45-1768	JR2_2	5889	5990	other AGR	PDB1	PDB	0	0
noCat_C45-1768	JR2_2	5889	5990	other AGR	PDB2	PDB	1	0.353859
noCat_C45-1768	JR2_2	5889	5990	other AGR	PDB3	PDB	0	0
noCat_C29-1568	JR2_2	118812	119428	other AGR	PDB1	PDB	0	0
noCat_C29-1568	JR2_2	118812	119428	other AGR	PDB2	PDB	0	0
noCat_C29-1568	JR2_2	118812	119428	other AGR	PDB3	PDB	0	0
noCat_C45-1760	JR2_2	172728	172937	core	PDB1	PDB	0	0
noCat_C45-1760	JR2_2	172728	172937	core	PDB2	PDB	0	0
noCat_C45-1760	JR2_2	172728	172937	core	PDB3	PDB	2	0.577978
noCat_C45-1745	JR2_2	204934	205073	core	PDB1	PDB	0	0
noCat_C45-1745	JR2_2	204934	205073	core	PDB2	PDB	0	0
noCat_C45-1745	JR2_2	204934	205073	core	PDB3	PDB	0	0
noCat_C45-1746	JR2_2	220421	220629	core	PDB1	PDB	1	0.178255
noCat_C45-1746	JR2_2	220421	220629	core	PDB2	PDB	0	0
noCat_C45-1746	JR2_2	220421	220629	core	PDB3	PDB	0	0
noCat_C47-1974	JR2_2	231293	231469	core	PDB1	PDB	0	0
noCat_C47-1974	JR2_2	231293	231469	core	PDB2	PDB	0	0
noCat_C47-1974	JR2_2	231293	231469	core	PDB3	PDB	0	0
noCat_C45-1747	JR2_2	231697	231896	core	PDB1	PDB	0	0
noCat_C45-1747	JR2_2	231697	231896	core	PDB2	PDB	0	0
noCat_C45-1747	JR2_2	231697	231896	core	PDB3	PDB	0	0
noCat_C45-1762	JR2_2	233100	233288	core	PDB1	PDB	0	0
noCat_C45-1762	JR2_2	233100	233288	core	PDB2	PDB	1	0.190972
noCat_C45-1762	JR2_2	233100	233288	core	PDB3	PDB	0	0
RLX-incomp_VdLTRE10like_C3-906	JR2_2	263127	263334	core	PDB1	PDB	0	0
RLX-incomp_VdLTRE10like_C3-906	JR2_2	263127	263334	core	PDB2	PDB	0	0
RLX-incomp_VdLTRE10like_C3-906	JR2_2	263127	263334	core	PDB3	PDB	0	0
noCat_C44-1671	JR2_2	306003	306209	core	PDB1	PDB	0	0
noCat_C44-1671	JR2_2	306003	306209	core	PDB2	PDB	0	0
noCat_C44-1671	JR2_2	306003	306209	core	PDB3	PDB	0	0
noCat_C45-1766	JR2_2	306885	307075	core	PDB1	PDB	0	0
noCat_C45-1766	JR2_2	306885	307075	core	PDB2	PDB	0	0
noCat_C45-1766	JR2_2	306885	307075	core	PDB3	PDB	1	0.317737
DXX-MITE_C43-160	JR2_2	307873	308133	core	PDB1	PDB	1	0.142741
DXX-MITE_C43-160	JR2_2	307873	308133	core	PDB2	PDB	4	0.553159
DXX-MITE_C43-160	JR2_2	307873	308133	core	PDB3	PDB	0	0
DXX-MITE_C41-108	JR2_2	330401	330721	core	PDB1	PDB	0	0
DXX-MITE_C41-108	JR2_2	330401	330721	core	PDB2	PDB	2	0.224882
DXX-MITE_C41-108	JR2_2	330401	330721	core	PDB3	PDB	1	0.189058
noCat_C44-1672	JR2_2	343557	343799	core	PDB1	PDB	2	0.306628
noCat_C44-1672	JR2_2	343557	343799	core	PDB2	PDB	3	0.4456
noCat_C44-1672	JR2_2	343557	343799	core	PDB3	PDB	0	0
noCat_C44-1673	JR2_2	348927	349028	core	PDB1	PDB	10	3.65249
noCat_C44-1673	JR2_2	348927	349028	core	PDB2	PDB	5	1.76929
noCat_C44-1673	JR2_2	348927	349028	core	PDB3	PDB	3	1.78493
noCat_C25-1524	JR2_2	349837	352419	core	PDB1	PDB	0	0
noCat_C25-1524	JR2_2	349837	352419	core	PDB2	PDB	3	0.0419206
noCat_C25-1524	JR2_2	349837	352419	core	PDB3	PDB	0	0
RLX-incomp_C8-841	JR2_2	353555	357613	core	PDB1	PDB	1	0.00917846
RLX-incomp_C8-841	JR2_2	353555	357613	core	PDB2	PDB	0	0
RLX-incomp_C8-841	JR2_2	353555	357613	core	PDB3	PDB	1	0.0149514
RLX-incomp-chim_VdLTRE2-4_C5-448	JR2_2	357614	364560	core	PDB1	PDB	1060	5.68457
RLX-incomp-chim_VdLTRE2-4_C5-448	JR2_2	357614	364560	core	PDB2	PDB	1157	6.01127
RLX-incomp-chim_VdLTRE2-4_C5-448	JR2_2	357614	364560	core	PDB3	PDB	927	8.0981
RLX-incomp_C8-842	JR2_2	364561	366727	core	PDB1	PDB	0	0
RLX-incomp_C8-842	JR2_2	364561	366727	core	PDB2	PDB	0	0
RLX-incomp_C8-842	JR2_2	364561	366727	core	PDB3	PDB	1	0.0280054
noCat_C44-1674	JR2_2	367768	367908	core	PDB1	PDB	0	0
noCat_C44-1674	JR2_2	367768	367908	core	PDB2	PDB	0	0
noCat_C44-1674	JR2_2	367768	367908	core	PDB3	PDB	0	0
DXX-MITE_C43-159	JR2_2	368261	368420	core	PDB1	PDB	0	0
DXX-MITE_C43-159	JR2_2	368261	368420	core	PDB2	PDB	0	0
DXX-MITE_C43-159	JR2_2	368261	368420	core	PDB3	PDB	0	0
DXX-MITE_C43-161	JR2_2	380086	380334	core	PDB1	PDB	1	0.14962
DXX-MITE_C43-161	JR2_2	380086	380334	core	PDB2	PDB	1	0.144954
DXX-MITE_C43-161	JR2_2	380086	380334	core	PDB3	PDB	0	0
noCat_C44-1675	JR2_2	403626	403829	core	PDB1	PDB	7	1.27837
noCat_C44-1675	JR2_2	403626	403829	core	PDB2	PDB	2	0.353859
noCat_C44-1675	JR2_2	403626	403829	core	PDB3	PDB	0	0
RLX-incomp_VdLTRE9_C4-1111	JR2_2	499759	499908	core	PDB1	PDB	0	0
RLX-incomp_VdLTRE9_C4-1111	JR2_2	499759	499908	core	PDB2	PDB	0	0
RLX-incomp_VdLTRE9_C4-1111	JR2_2	499759	499908	core	PDB3	PDB	0	0
RLX-incomp-chim_VdLTRE8like_C9-633	JR2_2	499911	500218	core	PDB1	PDB	0	0
RLX-incomp-chim_VdLTRE8like_C9-633	JR2_2	499911	500218	core	PDB2	PDB	0	0
RLX-incomp-chim_VdLTRE8like_C9-633	JR2_2	499911	500218	core	PDB3	PDB	1	0.197038
RLX-incomp-chim_C7-278	JR2_2	500216	500367	core	PDB1	PDB	0	0
RLX-incomp-chim_C7-278	JR2_2	500216	500367	core	PDB2	PDB	0	0
RLX-incomp-chim_C7-278	JR2_2	500216	500367	core	PDB3	PDB	0	0
RLX-incomp-chim_C7-279	JR2_2	500499	500822	core	PDB1	PDB	0	0
RLX-incomp-chim_C7-279	JR2_2	500499	500822	core	PDB2	PDB	1	0.1114
RLX-incomp-chim_C7-279	JR2_2	500499	500822	core	PDB3	PDB	0	0
RLX-incomp-chim_VdLTRE2-4_C5-461	JR2_2	500823	507616	core	PDB1	PDB	15809	86.6897
RLX-incomp-chim_VdLTRE2-4_C5-461	JR2_2	500823	507616	core	PDB2	PDB	16410	87.1793
RLX-incomp-chim_VdLTRE2-4_C5-461	JR2_2	500823	507616	core	PDB3	PDB	1486	13.2738
RLX-incomp-chim_VdLTRE2-4_C5-462	JR2_2	507702	513666	core	PDB1	PDB	697	4.35322
RLX-incomp-chim_VdLTRE2-4_C5-462	JR2_2	507702	513666	core	PDB2	PDB	785	4.74996
RLX-incomp-chim_VdLTRE2-4_C5-462	JR2_2	507702	513666	core	PDB3	PDB	404	4.11028
RLX-incomp-chim_VdLTRE2-4_C5-463	JR2_2	513667	520448	core	PDB1	PDB	68	0.373542
RLX-incomp-chim_VdLTRE2-4_C5-463	JR2_2	513667	520448	core	PDB2	PDB	72	0.383182
RLX-incomp-chim_VdLTRE2-4_C5-463	JR2_2	513667	520448	core	PDB3	PDB	327	2.92611
RLX-incomp-chim_C7-280	JR2_2	520534	521184	centromere	PDB1	PDB	0	0
RLX-incomp-chim_C7-280	JR2_2	520534	521184	centromere	PDB2	PDB	0	0
RLX-incomp-chim_C7-280	JR2_2	520534	521184	centromere	PDB3	PDB	0	0
RLX-incomp_C0-772	JR2_2	521186	530985	centromere	PDB1	PDB	2	0.00760313
RLX-incomp_C0-772	JR2_2	521186	530985	centromere	PDB2	PDB	1	0.00368302
RLX-incomp_C0-772	JR2_2	521186	530985	centromere	PDB3	PDB	0	0
RLX-incomp-chim_C7-281	JR2_2	530987	531126	centromere	PDB1	PDB	0	0
RLX-incomp-chim_C7-281	JR2_2	530987	531126	centromere	PDB2	PDB	0	0
RLX-incomp-chim_C7-281	JR2_2	530987	531126	centromere	PDB3	PDB	0	0
RLX-incomp-chim_C7-282	JR2_2	531229	532108	centromere	PDB1	PDB	0	0
RLX-incomp-chim_C7-282	JR2_2	531229	532108	centromere	PDB2	PDB	0	0
RLX-incomp-chim_C7-282	JR2_2	531229	532108	centromere	PDB3	PDB	0	0
RLX-incomp_VdLTRE9_C4-1128	JR2_2	532109	540994	centromere	PDB1	PDB	0	0
RLX-incomp_VdLTRE9_C4-1128	JR2_2	532109	540994	centromere	PDB2	PDB	0	0
RLX-incomp_VdLTRE9_C4-1128	JR2_2	532109	540994	centromere	PDB3	PDB	0	0
RLX-incomp_VdLTRE9_C4-1112	JR2_2	532443	538348	centromere	PDB1	PDB	0	0
RLX-incomp_VdLTRE9_C4-1112	JR2_2	532443	538348	centromere	PDB2	PDB	0	0
RLX-incomp_VdLTRE9_C4-1112	JR2_2	532443	538348	centromere	PDB3	PDB	0	0
RLX-incomp_VdLTRE9_C4-1113	JR2_2	540995	548565	centromere	PDB1	PDB	0	0
RLX-incomp_VdLTRE9_C4-1113	JR2_2	540995	548565	centromere	PDB2	PDB	1	0.00476735
RLX-incomp_VdLTRE9_C4-1113	JR2_2	540995	548565	centromere	PDB3	PDB	0	0
RLX-incomp_VdLTRE9_C4-1114	JR2_2	548566	551482	centromere	PDB1	PDB	0	0
RLX-incomp_VdLTRE9_C4-1114	JR2_2	548566	551482	centromere	PDB2	PDB	0	0
RLX-incomp_VdLTRE9_C4-1114	JR2_2	548566	551482	centromere	PDB3	PDB	0	0
RLX-incomp_VdLTRE9_C4-1129	JR2_2	551483	555240	centromere	PDB1	PDB	3	0.0297408
RLX-incomp_VdLTRE9_C4-1129	JR2_2	551483	555240	centromere	PDB2	PDB	2	0.0192089
RLX-incomp_VdLTRE9_C4-1129	JR2_2	551483	555240	centromere	PDB3	PDB	0	0
RLX-incomp_VdLTRE9_C4-1130	JR2_2	555241	562807	centromere	PDB1	PDB	4	0.0196936
RLX-incomp_VdLTRE9_C4-1130	JR2_2	555241	562807	centromere	PDB2	PDB	0	0
RLX-incomp_VdLTRE9_C4-1130	JR2_2	555241	562807	centromere	PDB3	PDB	0	0
RLX-incomp_VdLTRE9_C4-1131	JR2_2	562808	563552	centromere	PDB1	PDB	0	0
RLX-incomp_VdLTRE9_C4-1131	JR2_2	562808	563552	centromere	PDB2	PDB	0	0
RLX-incomp_VdLTRE9_C4-1131	JR2_2	562808	563552	centromere	PDB3	PDB	0	0
RLX-incomp_VdLTRE9_C4-1132	JR2_2	563553	571121	centromere	PDB1	PDB	0	0
RLX-incomp_VdLTRE9_C4-1132	JR2_2	563553	571121	centromere	PDB2	PDB	0	0
RLX-incomp_VdLTRE9_C4-1132	JR2_2	563553	571121	centromere	PDB3	PDB	1	0.00801793
RLX-incomp-chim_C7-283	JR2_2	571171	571432	centromere	PDB1	PDB	0	0
RLX-incomp-chim_C7-283	JR2_2	571171	571432	centromere	PDB2	PDB	0	0
RLX-incomp-chim_C7-283	JR2_2	571171	571432	centromere	PDB3	PDB	0	0
RLX-incomp_VdLTRE9_C4-1133	JR2_2	571433	582124	centromere	PDB1	PDB	0	0
RLX-incomp_VdLTRE9_C4-1133	JR2_2	571433	582124	centromere	PDB2	PDB	0	0
RLX-incomp_VdLTRE9_C4-1133	JR2_2	571433	582124	centromere	PDB3	PDB	0	0
RLX-incomp_VdLTRE9_C4-1115	JR2_2	572589	580158	centromere	PDB1	PDB	0	0
RLX-incomp_VdLTRE9_C4-1115	JR2_2	572589	580158	centromere	PDB2	PDB	0	0
RLX-incomp_VdLTRE9_C4-1115	JR2_2	572589	580158	centromere	PDB3	PDB	0	0
RLX-incomp_VdLTRE9_C4-1134	JR2_2	582172	586580	centromere	PDB1	PDB	1	0.00844984
RLX-incomp_VdLTRE9_C4-1134	JR2_2	582172	586580	centromere	PDB2	PDB	0	0
RLX-incomp_VdLTRE9_C4-1134	JR2_2	582172	586580	centromere	PDB3	PDB	0	0
RLX-incomp-chim_C7-284	JR2_2	586581	588370	centromere	PDB1	PDB	0	0
RLX-incomp-chim_C7-284	JR2_2	586581	588370	centromere	PDB2	PDB	0	0
RLX-incomp-chim_C7-284	JR2_2	586581	588370	centromere	PDB3	PDB	0	0
RLX-incomp_VdLTRE9_C4-1116	JR2_2	588371	595939	centromere	PDB1	PDB	0	0
RLX-incomp_VdLTRE9_C4-1116	JR2_2	588371	595939	centromere	PDB2	PDB	0	0
RLX-incomp_VdLTRE9_C4-1116	JR2_2	588371	595939	centromere	PDB3	PDB	0	0
RLX-incomp_VdLTRE9_C4-1117	JR2_2	595940	596986	centromere	PDB1	PDB	0	0
RLX-incomp_VdLTRE9_C4-1117	JR2_2	595940	596986	centromere	PDB2	PDB	0	0
RLX-incomp_VdLTRE9_C4-1117	JR2_2	595940	596986	centromere	PDB3	PDB	0	0
RLX-incomp_VdLTRE9_C4-1135	JR2_2	597001	603601	centromere	PDB1	PDB	0	0
RLX-incomp_VdLTRE9_C4-1135	JR2_2	597001	603601	centromere	PDB2	PDB	1	0.0054679
RLX-incomp_VdLTRE9_C4-1135	JR2_2	597001	603601	centromere	PDB3	PDB	0	0
RLX-incomp_VdLTRE9_C4-1118	JR2_2	599337	599533	centromere	PDB1	PDB	0	0
RLX-incomp_VdLTRE9_C4-1118	JR2_2	599337	599533	centromere	PDB2	PDB	0	0
RLX-incomp_VdLTRE9_C4-1118	JR2_2	599337	599533	centromere	PDB3	PDB	0	0
RLX-incomp_VdLTRE9_C4-1136	JR2_2	603602	606705	centromere	PDB1	PDB	0	0
RLX-incomp_VdLTRE9_C4-1136	JR2_2	603602	606705	centromere	PDB2	PDB	0	0
RLX-incomp_VdLTRE9_C4-1136	JR2_2	603602	606705	centromere	PDB3	PDB	0	0
RLX-incomp_VdLTRE9_C4-1119	JR2_2	606706	619584	centromere	PDB1	PDB	1	0.00289272
RLX-incomp_VdLTRE9_C4-1119	JR2_2	606706	619584	centromere	PDB2	PDB	1	0.00280252
RLX-incomp_VdLTRE9_C4-1119	JR2_2	606706	619584	centromere	PDB3	PDB	0	0
RLX-incomp-chim_C7-285	JR2_2	606966	607117	centromere	PDB1	PDB	0	0
RLX-incomp-chim_C7-285	JR2_2	606966	607117	centromere	PDB2	PDB	0	0
RLX-incomp-chim_C7-285	JR2_2	606966	607117	centromere	PDB3	PDB	0	0
RLX-incomp-chim_C7-286	JR2_2	607217	612105	centromere	PDB1	PDB	1	0.00762024
RLX-incomp-chim_C7-286	JR2_2	607217	612105	centromere	PDB2	PDB	1	0.00738262
RLX-incomp-chim_C7-286	JR2_2	607217	612105	centromere	PDB3	PDB	0	0
RLX-incomp-chim_C7-292	JR2_2	614784	614938	centromere	PDB1	PDB	0	0
RLX-incomp-chim_C7-292	JR2_2	614784	614938	centromere	PDB2	PDB	0	0
RLX-incomp-chim_C7-292	JR2_2	614784	614938	centromere	PDB3	PDB	0	0
RLX-incomp_VdLTRE9_C4-1137	JR2_2	619647	624035	centromere	PDB1	PDB	0	0
RLX-incomp_VdLTRE9_C4-1137	JR2_2	619647	624035	centromere	PDB2	PDB	0	0
RLX-incomp_VdLTRE9_C4-1137	JR2_2	619647	624035	centromere	PDB3	PDB	0	0
RLX-incomp_VdLTRE9_C4-1120	JR2_2	624037	627984	centromere	PDB1	PDB	0	0
RLX-incomp_VdLTRE9_C4-1120	JR2_2	624037	627984	centromere	PDB2	PDB	0	0
RLX-incomp_VdLTRE9_C4-1120	JR2_2	624037	627984	centromere	PDB3	PDB	0	0
RLX-incomp_VdLTRE9_C4-1138	JR2_2	627985	629519	centromere	PDB1	PDB	0	0
RLX-incomp_VdLTRE9_C4-1138	JR2_2	627985	629519	centromere	PDB2	PDB	0	0
RLX-incomp_VdLTRE9_C4-1138	JR2_2	627985	629519	centromere	PDB3	PDB	0	0
RLX-incomp-chim_C7-287	JR2_2	629522	631300	centromere	PDB1	PDB	0	0
RLX-incomp-chim_C7-287	JR2_2	629522	631300	centromere	PDB2	PDB	1	0.0202887
RLX-incomp-chim_C7-287	JR2_2	629522	631300	centromere	PDB3	PDB	0	0
RLX-incomp_VdLTRE9_C4-1121	JR2_2	631301	639027	centromere	PDB1	PDB	0	0
RLX-incomp_VdLTRE9_C4-1121	JR2_2	631301	639027	centromere	PDB2	PDB	1	0.0046711
RLX-incomp_VdLTRE9_C4-1121	JR2_2	631301	639027	centromere	PDB3	PDB	0	0
RLX-incomp-chim_C7-293	JR2_2	632282	632427	centromere	PDB1	PDB	0	0
RLX-incomp-chim_C7-293	JR2_2	632282	632427	centromere	PDB2	PDB	0	0
RLX-incomp-chim_C7-293	JR2_2	632282	632427	centromere	PDB3	PDB	0	0
RLX-incomp-chim_C7-288	JR2_2	639028	640384	centromere	PDB1	PDB	1	0.0274542
RLX-incomp-chim_C7-288	JR2_2	639028	640384	centromere	PDB2	PDB	0	0
RLX-incomp-chim_C7-288	JR2_2	639028	640384	centromere	PDB3	PDB	0	0
RLX-incomp-chim_VdLTRE8like_C9-634	JR2_2	640388	643058	centromere	PDB1	PDB	0	0
RLX-incomp-chim_VdLTRE8like_C9-634	JR2_2	640388	643058	centromere	PDB2	PDB	0	0
RLX-incomp-chim_VdLTRE8like_C9-634	JR2_2	640388	643058	centromere	PDB3	PDB	0	0
RLX-incomp_VdLTRE9_C4-1122	JR2_2	643059	650451	centromere	PDB1	PDB	2	0.0100785
RLX-incomp_VdLTRE9_C4-1122	JR2_2	643059	650451	centromere	PDB2	PDB	0	0
RLX-incomp_VdLTRE9_C4-1122	JR2_2	643059	650451	centromere	PDB3	PDB	0	0
RLX-incomp_VdLTRE9_C4-1123	JR2_2	650452	663239	centromere	PDB1	PDB	0	0
RLX-incomp_VdLTRE9_C4-1123	JR2_2	650452	663239	centromere	PDB2	PDB	0	0
RLX-incomp_VdLTRE9_C4-1123	JR2_2	650452	663239	centromere	PDB3	PDB	0	0
RLX-incomp_VdLTRE9_C4-1139	JR2_2	654063	661792	centromere	PDB1	PDB	0	0
RLX-incomp_VdLTRE9_C4-1139	JR2_2	654063	661792	centromere	PDB2	PDB	0	0
RLX-incomp_VdLTRE9_C4-1139	JR2_2	654063	661792	centromere	PDB3	PDB	0	0
RLX-incomp-chim_C7-294	JR2_2	658712	658863	centromere	PDB1	PDB	0	0
RLX-incomp-chim_C7-294	JR2_2	658712	658863	centromere	PDB2	PDB	0	0
RLX-incomp-chim_C7-294	JR2_2	658712	658863	centromere	PDB3	PDB	0	0
DTX-incomp_VdTcM1a_C32-29	JR2_2	663241	665097	centromere	PDB1	PDB	199	3.99236
DTX-incomp_VdTcM1a_C32-29	JR2_2	663241	665097	centromere	PDB2	PDB	167	3.2459
DTX-incomp_VdTcM1a_C32-29	JR2_2	663241	665097	centromere	PDB3	PDB	88	2.87589
RLX-incomp_VdLTRE9_C4-1124	JR2_2	665100	667226	centromere	PDB1	PDB	2	0.0350309
RLX-incomp_VdLTRE9_C4-1124	JR2_2	665100	667226	centromere	PDB2	PDB	0	0
RLX-incomp_VdLTRE9_C4-1124	JR2_2	665100	667226	centromere	PDB3	PDB	0	0
RLX-incomp_VdLTRE9_C4-1125	JR2_2	667227	667806	centromere	PDB1	PDB	0	0
RLX-incomp_VdLTRE9_C4-1125	JR2_2	667227	667806	centromere	PDB2	PDB	0	0
RLX-incomp_VdLTRE9_C4-1125	JR2_2	667227	667806	centromere	PDB3	PDB	0	0
RLX-incomp-chim_VdLTRE8like_C9-635	JR2_2	667902	671589	centromere	PDB1	PDB	0	0
RLX-incomp-chim_VdLTRE8like_C9-635	JR2_2	667902	671589	centromere	PDB2	PDB	0	0
RLX-incomp-chim_VdLTRE8like_C9-635	JR2_2	667902	671589	centromere	PDB3	PDB	0	0
RLX-incomp-chim_C7-289	JR2_2	671590	671998	centromere	PDB1	PDB	1	0.0910889
RLX-incomp-chim_C7-289	JR2_2	671590	671998	centromere	PDB2	PDB	0	0
RLX-incomp-chim_C7-289	JR2_2	671590	671998	centromere	PDB3	PDB	0	0
DXX-MITE_C43-163	JR2_2	678525	678739	core	PDB1	PDB	0	0
DXX-MITE_C43-163	JR2_2	678525	678739	core	PDB2	PDB	0	0
DXX-MITE_C43-163	JR2_2	678525	678739	core	PDB3	PDB	0	0
noCat_C44-1669	JR2_2	694217	694456	core	PDB1	PDB	10	1.55231
noCat_C44-1669	JR2_2	694217	694456	core	PDB2	PDB	5	0.75195
noCat_C44-1669	JR2_2	694217	694456	core	PDB3	PDB	2	0.505731
noCat_C44-1676	JR2_2	826990	827224	core	PDB1	PDB	5	0.792667
noCat_C44-1676	JR2_2	826990	827224	core	PDB2	PDB	5	0.767949
noCat_C44-1676	JR2_2	826990	827224	core	PDB3	PDB	1	0.258246
SSR_C49-1303	JR2_2	876993	877079	core	PDB1	PDB	0	0
SSR_C49-1303	JR2_2	876993	877079	core	PDB2	PDB	0	0
SSR_C49-1303	JR2_2	876993	877079	core	PDB3	PDB	0	0
noCat_C45-1769	JR2_2	907954	908137	core	PDB1	PDB	4	0.809899
noCat_C45-1769	JR2_2	907954	908137	core	PDB2	PDB	2	0.392322
noCat_C45-1769	JR2_2	907954	908137	core	PDB3	PDB	2	0.659649
noCat_C45-1756	JR2_2	973010	973176	core	PDB1	PDB	0	0
noCat_C45-1756	JR2_2	973010	973176	core	PDB2	PDB	0	0
noCat_C45-1756	JR2_2	973010	973176	core	PDB3	PDB	0	0
noCat_C47-1975	JR2_2	975597	975764	core	PDB1	PDB	13	2.88286
noCat_C47-1975	JR2_2	975597	975764	core	PDB2	PDB	6	1.28906
noCat_C47-1975	JR2_2	975597	975764	core	PDB3	PDB	9	3.25113
noCat_C51-2044	JR2_2	990337	990468	core	PDB1	PDB	0	0
noCat_C51-2044	JR2_2	990337	990468	core	PDB2	PDB	0	0
noCat_C51-2044	JR2_2	990337	990468	core	PDB3	PDB	0	0
noCat_C45-1742	JR2_2	1001760	1001954	core	PDB1	PDB	1	0.191053
noCat_C45-1742	JR2_2	1001760	1001954	core	PDB2	PDB	0	0
noCat_C45-1742	JR2_2	1001760	1001954	core	PDB3	PDB	0	0
noCat_C45-1757	JR2_2	1002018	1002223	core	PDB1	PDB	1	0.180851
noCat_C45-1757	JR2_2	1002018	1002223	core	PDB2	PDB	0	0
noCat_C45-1757	JR2_2	1002018	1002223	core	PDB3	PDB	1	0.294601
RLX-incomp_VdLTRE10like_C3-912	JR2_2	1034960	1035469	core	PDB1	PDB	1	0.0730497
RLX-incomp_VdLTRE10like_C3-912	JR2_2	1034960	1035469	core	PDB2	PDB	0	0
RLX-incomp_VdLTRE10like_C3-912	JR2_2	1034960	1035469	core	PDB3	PDB	1	0.118996
RLX-incomp_VdLTRE10like_C3-913	JR2_2	1048249	1048516	core	PDB1	PDB	7	0.973088
RLX-incomp_VdLTRE10like_C3-913	JR2_2	1048249	1048516	core	PDB2	PDB	4	0.538711
RLX-incomp_VdLTRE10like_C3-913	JR2_2	1048249	1048516	core	PDB3	PDB	1	0.226447
DTX-incomp_VdTcM1a_C32-30	JR2_2	1069540	1071396	core	PDB1	PDB	203	4.07261
DTX-incomp_VdTcM1a_C32-30	JR2_2	1069540	1071396	core	PDB2	PDB	169	3.28477
DTX-incomp_VdTcM1a_C32-30	JR2_2	1069540	1071396	core	PDB3	PDB	88	2.87589
noCat_C45-1758	JR2_2	1086056	1086241	core	PDB1	PDB	0	0
noCat_C45-1758	JR2_2	1086056	1086241	core	PDB2	PDB	0	0
noCat_C45-1758	JR2_2	1086056	1086241	core	PDB3	PDB	0	0
noCat_C44-1666	JR2_2	1133584	1133789	core	PDB1	PDB	11	1.98936
noCat_C44-1666	JR2_2	1133584	1133789	core	PDB2	PDB	9	1.57691
noCat_C44-1666	JR2_2	1133584	1133789	core	PDB3	PDB	1	0.294601
RLX-incomp_VdLTRE10like_C3-914	JR2_2	1138716	1138973	core	PDB1	PDB	4	0.577602
RLX-incomp_VdLTRE10like_C3-914	JR2_2	1138716	1138973	core	PDB2	PDB	8	1.11918
RLX-incomp_VdLTRE10like_C3-914	JR2_2	1138716	1138973	core	PDB3	PDB	1	0.235224
noCat_C45-1743	JR2_2	1145157	1145356	core	PDB1	PDB	0	0
noCat_C45-1743	JR2_2	1145157	1145356	core	PDB2	PDB	1	0.180468
noCat_C45-1743	JR2_2	1145157	1145356	core	PDB3	PDB	0	0
noCat_C38-1614	JR2_2	1246995	1247436	core	PDB1	PDB	0	0
noCat_C38-1614	JR2_2	1246995	1247436	core	PDB2	PDB	0	0
noCat_C38-1614	JR2_2	1246995	1247436	core	PDB3	PDB	0	0
RLX-incomp-chim_C7-273	JR2_2	1321379	1321521	other AGR	PDB1	PDB	0	0
RLX-incomp-chim_C7-273	JR2_2	1321379	1321521	other AGR	PDB2	PDB	0	0
RLX-incomp-chim_C7-273	JR2_2	1321379	1321521	other AGR	PDB3	PDB	0	0
noCat_C51-2043	JR2_2	1326232	1326359	other AGR	PDB1	PDB	1	0.291057
noCat_C51-2043	JR2_2	1326232	1326359	other AGR	PDB2	PDB	0	0
noCat_C51-2043	JR2_2	1326232	1326359	other AGR	PDB3	PDB	0	0
RLX-incomp-chim_VdLTRE8like_C9-597	JR2_2	1330592	1331309	core	PDB1	PDB	0	0
RLX-incomp-chim_VdLTRE8like_C9-597	JR2_2	1330592	1331309	core	PDB2	PDB	0	0
RLX-incomp-chim_VdLTRE8like_C9-597	JR2_2	1330592	1331309	core	PDB3	PDB	0	0
noCat_C45-1759	JR2_2	1347178	1347300	core	PDB1	PDB	0	0
noCat_C45-1759	JR2_2	1347178	1347300	core	PDB2	PDB	0	0
noCat_C45-1759	JR2_2	1347178	1347300	core	PDB3	PDB	0	0
noCat_C45-1744	JR2_2	1366734	1366933	core	PDB1	PDB	0	0
noCat_C45-1744	JR2_2	1366734	1366933	core	PDB2	PDB	1	0.180468
noCat_C45-1744	JR2_2	1366734	1366933	core	PDB3	PDB	0	0
DXX-MITE_C43-157	JR2_2	1381664	1381813	core	PDB1	PDB	0	0
DXX-MITE_C43-157	JR2_2	1381664	1381813	core	PDB2	PDB	2	0.481248
DXX-MITE_C43-157	JR2_2	1381664	1381813	core	PDB3	PDB	0	0
RLX-incomp_VdLTRE6_C12-1066	JR2_2	1394948	1400474	core	PDB1	PDB	15707	105.875
RLX-incomp_VdLTRE6_C12-1066	JR2_2	1394948	1400474	core	PDB2	PDB	17821	116.379
RLX-incomp_VdLTRE6_C12-1066	JR2_2	1394948	1400474	core	PDB3	PDB	6517	71.5582
DTX-comp_VdHAT1_C23-3	JR2_2	1428580	1428711	other AGR	PDB1	PDB	0	0
DTX-comp_VdHAT1_C23-3	JR2_2	1428580	1428711	other AGR	PDB2	PDB	0	0
DTX-comp_VdHAT1_C23-3	JR2_2	1428580	1428711	other AGR	PDB3	PDB	0	0
RLX-incomp_VdLTRE10like_C3-915	JR2_2	1435435	1435901	core	PDB1	PDB	0	0
RLX-incomp_VdLTRE10like_C3-915	JR2_2	1435435	1435901	core	PDB2	PDB	0	0
RLX-incomp_VdLTRE10like_C3-915	JR2_2	1435435	1435901	core	PDB3	PDB	0	0
DXX-MITE_C41-107	JR2_2	1480632	1480950	core	PDB1	PDB	0	0
DXX-MITE_C41-107	JR2_2	1480632	1480950	core	PDB2	PDB	0	0
DXX-MITE_C41-107	JR2_2	1480632	1480950	core	PDB3	PDB	0	0
noCat_C40-1643	JR2_2	1481009	1481232	core	PDB1	PDB	0	0
noCat_C40-1643	JR2_2	1481009	1481232	core	PDB2	PDB	0	0
noCat_C40-1643	JR2_2	1481009	1481232	core	PDB3	PDB	0	0
RIX-incomp_VdLINE1_C14-196	JR2_2	1481680	1481991	core	PDB1	PDB	41	4.89574
RIX-incomp_VdLINE1_C14-196	JR2_2	1481680	1481991	core	PDB2	PDB	86	9.94888
RIX-incomp_VdLINE1_C14-196	JR2_2	1481680	1481991	core	PDB3	PDB	46	8.94755
RLX-incomp-chim_C7-290	JR2_2	1483445	1483576	core	PDB1	PDB	0	0
RLX-incomp-chim_C7-290	JR2_2	1483445	1483576	core	PDB2	PDB	0	0
RLX-incomp-chim_C7-290	JR2_2	1483445	1483576	core	PDB3	PDB	0	0
RLX-incomp-chim_C7-274	JR2_2	1483589	1483663	core	PDB1	PDB	1	0.496738
RLX-incomp-chim_C7-274	JR2_2	1483589	1483663	core	PDB2	PDB	0	0
RLX-incomp-chim_C7-274	JR2_2	1483589	1483663	core	PDB3	PDB	1	0.80917
RLX-incomp_VdLTRE1_C10-1027	JR2_2	1489344	1495216	core	PDB1	PDB	438	2.77845
RLX-incomp_VdLTRE1_C10-1027	JR2_2	1489344	1495216	core	PDB2	PDB	415	2.55046
RLX-incomp_VdLTRE1_C10-1027	JR2_2	1489344	1495216	core	PDB3	PDB	215	2.22167
DTX-incomp_VdTcM1b-e_C31-51	JR2_2	1565476	1567337	core	PDB1	PDB	660	13.2054
DTX-incomp_VdTcM1b-e_C31-51	JR2_2	1565476	1567337	core	PDB2	PDB	628	12.1734
DTX-incomp_VdTcM1b-e_C31-51	JR2_2	1565476	1567337	core	PDB3	PDB	237	7.72449
noCat_C48-2015	JR2_2	1574889	1575006	core	PDB1	PDB	0	0
noCat_C48-2015	JR2_2	1574889	1575006	core	PDB2	PDB	0	0
noCat_C48-2015	JR2_2	1574889	1575006	core	PDB3	PDB	0	0
noCat_C52-2103	JR2_2	1708400	1708516	core	PDB1	PDB	0	0
noCat_C52-2103	JR2_2	1708400	1708516	core	PDB2	PDB	0	0
noCat_C52-2103	JR2_2	1708400	1708516	core	PDB3	PDB	0	0
SSR_C49-1302	JR2_2	1749193	1749232	core	PDB1	PDB	1	0.931384
SSR_C49-1302	JR2_2	1749193	1749232	core	PDB2	PDB	1	0.90234
SSR_C49-1302	JR2_2	1749193	1749232	core	PDB3	PDB	1	1.51719
noCat_C44-1670	JR2_2	1897646	1897886	core	PDB1	PDB	14	2.16421
noCat_C44-1670	JR2_2	1897646	1897886	core	PDB2	PDB	15	2.24649
noCat_C44-1670	JR2_2	1897646	1897886	core	PDB3	PDB	4	1.00727
SSR_C49-1304	JR2_2	1987478	1987553	core	PDB1	PDB	0	0
SSR_C49-1304	JR2_2	1987478	1987553	core	PDB2	PDB	0	0
SSR_C49-1304	JR2_2	1987478	1987553	core	PDB3	PDB	0	0
noCat_C29-1566	JR2_2	2140531	2140669	core	PDB1	PDB	0	0
noCat_C29-1566	JR2_2	2140531	2140669	core	PDB2	PDB	0	0
noCat_C29-1566	JR2_2	2140531	2140669	core	PDB3	PDB	1	0.436602
noCat_C29-1567	JR2_2	2141186	2141256	core	PDB1	PDB	0	0
noCat_C29-1567	JR2_2	2141186	2141256	core	PDB2	PDB	0	0
noCat_C29-1567	JR2_2	2141186	2141256	core	PDB3	PDB	0	0
noCat_C45-1761	JR2_2	2192725	2192945	other AGR	PDB1	PDB	3	0.505729
noCat_C45-1761	JR2_2	2192725	2192945	other AGR	PDB2	PDB	1	0.16332
noCat_C45-1761	JR2_2	2192725	2192945	other AGR	PDB3	PDB	3	0.823815
noCat_C29-1569	JR2_2	2208191	2208986	core	PDB1	PDB	1	0.0468032
noCat_C29-1569	JR2_2	2208191	2208986	core	PDB2	PDB	1	0.0453437
noCat_C29-1569	JR2_2	2208191	2208986	core	PDB3	PDB	1	0.0762409
noCat_C29-1570	JR2_2	2209131	2209882	core	PDB1	PDB	0	0
noCat_C29-1570	JR2_2	2209131	2209882	core	PDB2	PDB	0	0
noCat_C29-1570	JR2_2	2209131	2209882	core	PDB3	PDB	1	0.0807018
noCat_C48-2013	JR2_2	2293580	2293699	core	PDB1	PDB	1	0.310461
noCat_C48-2013	JR2_2	2293580	2293699	core	PDB2	PDB	0	0
noCat_C48-2013	JR2_2	2293580	2293699	core	PDB3	PDB	0	0
RLX-incomp-chim_VdLTRE2-4_C5-450	JR2_2	2331435	2331616	core	PDB1	PDB	0	0
RLX-incomp-chim_VdLTRE2-4_C5-450	JR2_2	2331435	2331616	core	PDB2	PDB	0	0
RLX-incomp-chim_VdLTRE2-4_C5-450	JR2_2	2331435	2331616	core	PDB3	PDB	0	0
noCat_C44-1667	JR2_2	2331838	2332061	core	PDB1	PDB	3	0.498956
noCat_C44-1667	JR2_2	2331838	2332061	core	PDB2	PDB	7	1.12793
noCat_C44-1667	JR2_2	2331838	2332061	core	PDB3	PDB	2	0.541855
noCat_C25-1523	JR2_2	2375718	2376274	core	PDB1	PDB	0	0
noCat_C25-1523	JR2_2	2375718	2376274	core	PDB2	PDB	1	0.0648
noCat_C25-1523	JR2_2	2375718	2376274	core	PDB3	PDB	1	0.108955
DXX-MITE_C43-158	JR2_2	2448134	2448388	core	PDB1	PDB	1	0.146099
DXX-MITE_C43-158	JR2_2	2448134	2448388	core	PDB2	PDB	1	0.141544
DXX-MITE_C43-158	JR2_2	2448134	2448388	core	PDB3	PDB	2	0.475982
noCat_C45-1748	JR2_2	2540844	2541044	core	PDB1	PDB	50	9.2675
noCat_C45-1748	JR2_2	2540844	2541044	core	PDB2	PDB	29	5.20754
noCat_C45-1748	JR2_2	2540844	2541044	core	PDB3	PDB	16	4.83086
noCat_C45-1763	JR2_2	2551448	2551638	core	PDB1	PDB	53	10.3379
noCat_C45-1763	JR2_2	2551448	2551638	core	PDB2	PDB	39	7.3699
noCat_C45-1763	JR2_2	2551448	2551638	core	PDB3	PDB	9	2.85963
noCat_C47-1976	JR2_2	2552077	2552224	core	PDB1	PDB	5	1.25863
noCat_C47-1976	JR2_2	2552077	2552224	core	PDB2	PDB	0	0
noCat_C47-1976	JR2_2	2552077	2552224	core	PDB3	PDB	1	0.410052
noCat_C45-1764	JR2_2	2559883	2560073	core	PDB1	PDB	0	0
noCat_C45-1764	JR2_2	2559883	2560073	core	PDB2	PDB	0	0
noCat_C45-1764	JR2_2	2559883	2560073	core	PDB3	PDB	0	0
RLX-incomp-chim_VdLTRE8like_C9-611	JR2_2	2668305	2670035	core	PDB1	PDB	0	0
RLX-incomp-chim_VdLTRE8like_C9-611	JR2_2	2668305	2670035	core	PDB2	PDB	0	0
RLX-incomp-chim_VdLTRE8like_C9-611	JR2_2	2668305	2670035	core	PDB3	PDB	0	0
RLX-incomp_VdLTRE10like_C3-916	JR2_2	2670040	2674285	core	PDB1	PDB	1	0.00877422
RLX-incomp_VdLTRE10like_C3-916	JR2_2	2670040	2674285	core	PDB2	PDB	0	0
RLX-incomp_VdLTRE10like_C3-916	JR2_2	2670040	2674285	core	PDB3	PDB	0	0
RLX-incomp-chim_VdLTRE2-4_C5-439	JR2_2	2674371	2681152	core	PDB1	PDB	153	0.84047
RLX-incomp-chim_VdLTRE2-4_C5-439	JR2_2	2674371	2681152	core	PDB2	PDB	131	0.697178
RLX-incomp-chim_VdLTRE2-4_C5-439	JR2_2	2674371	2681152	core	PDB3	PDB	336	3.00665
noCat_C1-1352	JR2_2	2681831	2682078	other AGR	PDB1	PDB	0	0
noCat_C1-1352	JR2_2	2681831	2682078	other AGR	PDB2	PDB	0	0
noCat_C1-1352	JR2_2	2681831	2682078	other AGR	PDB3	PDB	0	0
noCat_C45-1765	JR2_2	2694222	2694310	core	PDB1	PDB	0	0
noCat_C45-1765	JR2_2	2694222	2694310	core	PDB2	PDB	0	0
noCat_C45-1765	JR2_2	2694222	2694310	core	PDB3	PDB	0	0
RLX-incomp_VdLTRE10like_C3-917	JR2_2	2871577	2872068	core	PDB1	PDB	0	0
RLX-incomp_VdLTRE10like_C3-917	JR2_2	2871577	2872068	core	PDB2	PDB	0	0
RLX-incomp_VdLTRE10like_C3-917	JR2_2	2871577	2872068	core	PDB3	PDB	0	0
RLX-incomp_VdLTRE9_C4-1126	JR2_2	2872069	2872530	core	PDB1	PDB	0	0
RLX-incomp_VdLTRE9_C4-1126	JR2_2	2872069	2872530	core	PDB2	PDB	0	0
RLX-incomp_VdLTRE9_C4-1126	JR2_2	2872069	2872530	core	PDB3	PDB	0	0
RLX-incomp-chim_VdLTRE8like_C9-612	JR2_2	2872531	2875615	core	PDB1	PDB	0	0
RLX-incomp-chim_VdLTRE8like_C9-612	JR2_2	2872531	2875615	core	PDB2	PDB	0	0
RLX-incomp-chim_VdLTRE8like_C9-612	JR2_2	2872531	2875615	core	PDB3	PDB	0	0
RLX-incomp-chim_VdLTRE8like_C9-598	JR2_2	2875620	2876679	core	PDB1	PDB	0	0
RLX-incomp-chim_VdLTRE8like_C9-598	JR2_2	2875620	2876679	core	PDB2	PDB	0	0
RLX-incomp-chim_VdLTRE8like_C9-598	JR2_2	2875620	2876679	core	PDB3	PDB	0	0
noCat_C46-1942	JR2_2	2892810	2893020	Starship	PDB1	PDB	0	0
noCat_C46-1942	JR2_2	2892810	2893020	Starship	PDB2	PDB	0	0
noCat_C46-1942	JR2_2	2892810	2893020	Starship	PDB3	PDB	0	0
RLX-incomp-chim_VdLTRE2-4_C5-451	JR2_2	2893747	2894076	Starship	PDB1	PDB	0	0
RLX-incomp-chim_VdLTRE2-4_C5-451	JR2_2	2893747	2894076	Starship	PDB2	PDB	0	0
RLX-incomp-chim_VdLTRE2-4_C5-451	JR2_2	2893747	2894076	Starship	PDB3	PDB	0	0
noCat_C46-1938	JR2_2	2901554	2901720	Starship	PDB1	PDB	2	0.446172
noCat_C46-1938	JR2_2	2901554	2901720	Starship	PDB2	PDB	2	0.432259
noCat_C46-1938	JR2_2	2901554	2901720	Starship	PDB3	PDB	0	0
noCat_C45-1749	JR2_2	2911520	2911716	Starship	PDB1	PDB	0	0
noCat_C45-1749	JR2_2	2911520	2911716	Starship	PDB2	PDB	0	0
noCat_C45-1749	JR2_2	2911520	2911716	Starship	PDB3	PDB	0	0
RIX-incomp_VdLINE1_C14-204	JR2_2	2942363	2942542	Starship	PDB1	PDB	3	0.620923
RIX-incomp_VdLINE1_C14-204	JR2_2	2942363	2942542	Starship	PDB2	PDB	0	0
RIX-incomp_VdLINE1_C14-204	JR2_2	2942363	2942542	Starship	PDB3	PDB	0	0
DTX-incomp_VdTcM1b-e_C31-56	JR2_2	2945757	2947618	Starship	PDB1	PDB	397	7.94327
DTX-incomp_VdTcM1b-e_C31-56	JR2_2	2945757	2947618	Starship	PDB2	PDB	304	5.89283
DTX-incomp_VdTcM1b-e_C31-56	JR2_2	2945757	2947618	Starship	PDB3	PDB	170	5.54077
DTX-incomp_VdTcM1a_C32-27	JR2_2	2947633	2949489	Starship	PDB1	PDB	200	4.01242
DTX-incomp_VdTcM1a_C32-27	JR2_2	2947633	2949489	Starship	PDB2	PDB	163	3.16815
DTX-incomp_VdTcM1a_C32-27	JR2_2	2947633	2949489	Starship	PDB3	PDB	86	2.81052
RLX-incomp-chim_VdLTRE2-4_C5-440	JR2_2	2949490	2949598	Starship	PDB1	PDB	0	0
RLX-incomp-chim_VdLTRE2-4_C5-440	JR2_2	2949490	2949598	Starship	PDB2	PDB	0	0
RLX-incomp-chim_VdLTRE2-4_C5-440	JR2_2	2949490	2949598	Starship	PDB3	PDB	0	0
noCat_C46-1939	JR2_2	2949797	2950008	Starship	PDB1	PDB	0	0
noCat_C46-1939	JR2_2	2949797	2950008	Starship	PDB2	PDB	0	0
noCat_C46-1939	JR2_2	2949797	2950008	Starship	PDB3	PDB	0	0
RLX-incomp_VdLTRE1_C10-1032	JR2_2	2975374	2981246	Starship	PDB1	PDB	464	2.94338
RLX-incomp_VdLTRE1_C10-1032	JR2_2	2975374	2981246	Starship	PDB2	PDB	566	3.47846
RLX-incomp_VdLTRE1_C10-1032	JR2_2	2975374	2981246	Starship	PDB3	PDB	217	2.24234
RLX-incomp_VdLTRE6_C12-1071	JR2_2	2981249	2986776	Starship	PDB1	PDB	16677	112.393
RLX-incomp_VdLTRE6_C12-1071	JR2_2	2981249	2986776	Starship	PDB2	PDB	19146	125.009
RLX-incomp_VdLTRE6_C12-1071	JR2_2	2981249	2986776	Starship	PDB3	PDB	6595	72.4015
RLX-incomp_VdLTRE1_C10-1033	JR2_2	2986827	2987031	Starship	PDB1	PDB	1	0.181733
RLX-incomp_VdLTRE1_C10-1033	JR2_2	2986827	2987031	Starship	PDB2	PDB	0	0
RLX-incomp_VdLTRE1_C10-1033	JR2_2	2986827	2987031	Starship	PDB3	PDB	0	0
RLX-incomp-chim_VdLTRE8like_C9-599	JR2_2	3003721	3004913	core	PDB1	PDB	0	0
RLX-incomp-chim_VdLTRE8like_C9-599	JR2_2	3003721	3004913	core	PDB2	PDB	4	0.121018
RLX-incomp-chim_VdLTRE8like_C9-599	JR2_2	3003721	3004913	core	PDB3	PDB	0	0
RLX-incomp-chim_VdLTRE8like_C9-613	JR2_2	3004914	3007499	core	PDB1	PDB	0	0
RLX-incomp-chim_VdLTRE8like_C9-613	JR2_2	3004914	3007499	core	PDB2	PDB	0	0
RLX-incomp-chim_VdLTRE8like_C9-613	JR2_2	3004914	3007499	core	PDB3	PDB	0	0
RLX-incomp-chim_VdLTRE8like_C9-614	JR2_2	3007500	3017042	core	PDB1	PDB	1	0.00390395
RLX-incomp-chim_VdLTRE8like_C9-614	JR2_2	3007500	3017042	core	PDB2	PDB	1	0.00378221
RLX-incomp-chim_VdLTRE8like_C9-614	JR2_2	3007500	3017042	core	PDB3	PDB	0	0
RLX-incomp_VdLTRE10like_C3-918	JR2_2	3008328	3015842	core	PDB1	PDB	1	0.00495747
RLX-incomp_VdLTRE10like_C3-918	JR2_2	3008328	3015842	core	PDB2	PDB	1	0.00480288
RLX-incomp_VdLTRE10like_C3-918	JR2_2	3008328	3015842	core	PDB3	PDB	0	0
RLX-incomp-chim_VdLTRE8like_C9-600	JR2_2	3016945	3018047	core	PDB1	PDB	0	0
RLX-incomp-chim_VdLTRE8like_C9-600	JR2_2	3016945	3018047	core	PDB2	PDB	0	0
RLX-incomp-chim_VdLTRE8like_C9-600	JR2_2	3016945	3018047	core	PDB3	PDB	0	0
RLX-incomp_VdLTRE10like_C3-907	JR2_2	3018051	3018156	core	PDB1	PDB	0	0
RLX-incomp_VdLTRE10like_C3-907	JR2_2	3018051	3018156	core	PDB2	PDB	0	0
RLX-incomp_VdLTRE10like_C3-907	JR2_2	3018051	3018156	core	PDB3	PDB	0	0
RLX-incomp-chim_VdLTRE8like_C9-615	JR2_2	3018157	3018587	core	PDB1	PDB	0	0
RLX-incomp-chim_VdLTRE8like_C9-615	JR2_2	3018157	3018587	core	PDB2	PDB	0	0
RLX-incomp-chim_VdLTRE8like_C9-615	JR2_2	3018157	3018587	core	PDB3	PDB	0	0
RLX-incomp-chim_VdLTRE2-4_C5-441	JR2_2	3018595	3025522	core	PDB1	PDB	1	0.00537751
RLX-incomp-chim_VdLTRE2-4_C5-441	JR2_2	3018595	3025522	core	PDB2	PDB	24	0.125036
RLX-incomp-chim_VdLTRE2-4_C5-441	JR2_2	3018595	3025522	core	PDB3	PDB	507	4.44121
RLX-incomp-chim_VdLTRE8like_C9-616	JR2_2	3025523	3025816	core	PDB1	PDB	0	0
RLX-incomp-chim_VdLTRE8like_C9-616	JR2_2	3025523	3025816	core	PDB2	PDB	0	0
RLX-incomp-chim_VdLTRE8like_C9-616	JR2_2	3025523	3025816	core	PDB3	PDB	0	0
RLX-incomp_VdLTRE9_C4-1127	JR2_2	3025817	3026101	core	PDB1	PDB	1	0.130721
RLX-incomp_VdLTRE9_C4-1127	JR2_2	3025817	3026101	core	PDB2	PDB	0	0
RLX-incomp_VdLTRE9_C4-1127	JR2_2	3025817	3026101	core	PDB3	PDB	0	0
RLX-incomp_VdLTRE10like_C3-919	JR2_2	3026102	3026447	core	PDB1	PDB	0	0
RLX-incomp_VdLTRE10like_C3-919	JR2_2	3026102	3026447	core	PDB2	PDB	0	0
RLX-incomp_VdLTRE10like_C3-919	JR2_2	3026102	3026447	core	PDB3	PDB	0	0
RLX-incomp-chim_VdLTRE8like_C9-601	JR2_2	3026324	3026933	core	PDB1	PDB	0	0
RLX-incomp-chim_VdLTRE8like_C9-601	JR2_2	3026324	3026933	core	PDB2	PDB	0	0
RLX-incomp-chim_VdLTRE8like_C9-601	JR2_2	3026324	3026933	core	PDB3	PDB	0	0
RLX-incomp-chim_VdLTRE12like_C13-381	JR2_2	3026945	3027343	core	PDB1	PDB	0	0
RLX-incomp-chim_VdLTRE12like_C13-381	JR2_2	3026945	3027343	core	PDB2	PDB	1	0.0904602
RLX-incomp-chim_VdLTRE12like_C13-381	JR2_2	3026945	3027343	core	PDB3	PDB	0	0
RLX-incomp-chim_VdLTRE8like_C9-602	JR2_2	3028121	3028800	core	PDB1	PDB	0	0
RLX-incomp-chim_VdLTRE8like_C9-602	JR2_2	3028121	3028800	core	PDB2	PDB	0	0
RLX-incomp-chim_VdLTRE8like_C9-602	JR2_2	3028121	3028800	core	PDB3	PDB	0	0
RLX-incomp-chim_VdLTRE8like_C9-603	JR2_2	3028788	3029489	core	PDB1	PDB	0	0
RLX-incomp-chim_VdLTRE8like_C9-603	JR2_2	3028788	3029489	core	PDB2	PDB	0	0
RLX-incomp-chim_VdLTRE8like_C9-603	JR2_2	3028788	3029489	core	PDB3	PDB	0	0
RLX-incomp-chim_VdLTRE12like_C13-383	JR2_2	3029493	3030088	core	PDB1	PDB	0	0
RLX-incomp-chim_VdLTRE12like_C13-383	JR2_2	3029493	3030088	core	PDB2	PDB	0	0
RLX-incomp-chim_VdLTRE12like_C13-383	JR2_2	3029493	3030088	core	PDB3	PDB	0	0
noCat_C40-1646	JR2_2	3030224	3030376	other AGR	PDB1	PDB	0	0
noCat_C40-1646	JR2_2	3030224	3030376	other AGR	PDB2	PDB	0	0
noCat_C40-1646	JR2_2	3030224	3030376	other AGR	PDB3	PDB	0	0
noCat_C40-1644	JR2_2	3030391	3030941	other AGR	PDB1	PDB	0	0
noCat_C40-1644	JR2_2	3030391	3030941	other AGR	PDB2	PDB	0	0
noCat_C40-1644	JR2_2	3030391	3030941	other AGR	PDB3	PDB	0	0
noCat_C40-1645	JR2_2	3030927	3030993	other AGR	PDB1	PDB	0	0
noCat_C40-1645	JR2_2	3030927	3030993	other AGR	PDB2	PDB	0	0
noCat_C40-1645	JR2_2	3030927	3030993	other AGR	PDB3	PDB	0	0
RLX-incomp-chim_VdLTRE8like_C9-617	JR2_2	3032060	3032653	other AGR	PDB1	PDB	0	0
RLX-incomp-chim_VdLTRE8like_C9-617	JR2_2	3032060	3032653	other AGR	PDB2	PDB	0	0
RLX-incomp-chim_VdLTRE8like_C9-617	JR2_2	3032060	3032653	other AGR	PDB3	PDB	0	0
RLX-incomp-chim_VdLTRE8like_C9-618	JR2_2	3032748	3033462	other AGR	PDB1	PDB	0	0
RLX-incomp-chim_VdLTRE8like_C9-618	JR2_2	3032748	3033462	other AGR	PDB2	PDB	0	0
RLX-incomp-chim_VdLTRE8like_C9-618	JR2_2	3032748	3033462	other AGR	PDB3	PDB	0	0
RLX-incomp_VdLTRE10like_C3-920	JR2_2	3033463	3033730	other AGR	PDB1	PDB	0	0
RLX-incomp_VdLTRE10like_C3-920	JR2_2	3033463	3033730	other AGR	PDB2	PDB	0	0
RLX-incomp_VdLTRE10like_C3-920	JR2_2	3033463	3033730	other AGR	PDB3	PDB	0	0
RLX-incomp_VdLTRE10like_C3-908	JR2_2	3119855	3120201	other AGR	PDB1	PDB	1	0.107364
RLX-incomp_VdLTRE10like_C3-908	JR2_2	3119855	3120201	other AGR	PDB2	PDB	0	0
RLX-incomp_VdLTRE10like_C3-908	JR2_2	3119855	3120201	other AGR	PDB3	PDB	0	0
RLX-incomp-chim_VdLTRE8like_C9-619	JR2_2	3120212	3120916	other AGR	PDB1	PDB	0	0
RLX-incomp-chim_VdLTRE8like_C9-619	JR2_2	3120212	3120916	other AGR	PDB2	PDB	0	0
RLX-incomp-chim_VdLTRE8like_C9-619	JR2_2	3120212	3120916	other AGR	PDB3	PDB	0	0
RLX-incomp_VdLTRE10like_C3-921	JR2_2	3120943	3121590	other AGR	PDB1	PDB	0	0
RLX-incomp_VdLTRE10like_C3-921	JR2_2	3120943	3121590	other AGR	PDB2	PDB	0	0
RLX-incomp_VdLTRE10like_C3-921	JR2_2	3120943	3121590	other AGR	PDB3	PDB	1	0.0936539
RLX-incomp_VdLTRE6_C12-1067	JR2_2	3141625	3141845	Starship	PDB1	PDB	0	0
RLX-incomp_VdLTRE6_C12-1067	JR2_2	3141625	3141845	Starship	PDB2	PDB	0	0
RLX-incomp_VdLTRE6_C12-1067	JR2_2	3141625	3141845	Starship	PDB3	PDB	0	0
DTX-comp_VdMULE1_C20-14	JR2_2	3171117	3171781	Starship	PDB1	PDB	0	0
DTX-comp_VdMULE1_C20-14	JR2_2	3171117	3171781	Starship	PDB2	PDB	0	0
DTX-comp_VdMULE1_C20-14	JR2_2	3171117	3171781	Starship	PDB3	PDB	0	0
noCat_C45-1750	JR2_2	3172197	3172336	Starship	PDB1	PDB	0	0
noCat_C45-1750	JR2_2	3172197	3172336	Starship	PDB2	PDB	0	0
noCat_C45-1750	JR2_2	3172197	3172336	Starship	PDB3	PDB	0	0
DTX-incomp_VdTcM1b-e_C31-52	JR2_2	3174784	3175794	Starship	PDB1	PDB	535	19.7148
DTX-incomp_VdTcM1b-e_C31-52	JR2_2	3174784	3175794	Starship	PDB2	PDB	488	17.422
DTX-incomp_VdTcM1b-e_C31-52	JR2_2	3174784	3175794	Starship	PDB3	PDB	187	11.2251
DTX-incomp_VdTcM1b-e_C31-57	JR2_2	3179336	3181031	Starship	PDB1	PDB	1	0.0219666
DTX-incomp_VdTcM1b-e_C31-57	JR2_2	3179336	3181031	Starship	PDB2	PDB	1	0.0212816
DTX-incomp_VdTcM1b-e_C31-57	JR2_2	3179336	3181031	Starship	PDB3	PDB	1	0.0357829
DTX-incomp_VdTcM1a_C32-28	JR2_2	3205159	3205336	Starship	PDB1	PDB	0	0
DTX-incomp_VdTcM1a_C32-28	JR2_2	3205159	3205336	Starship	PDB2	PDB	0	0
DTX-incomp_VdTcM1a_C32-28	JR2_2	3205159	3205336	Starship	PDB3	PDB	0	0
noCat_C46-1943	JR2_2	3207710	3207915	Starship	PDB1	PDB	1	0.180851
noCat_C46-1943	JR2_2	3207710	3207915	Starship	PDB2	PDB	0	0
noCat_C46-1943	JR2_2	3207710	3207915	Starship	PDB3	PDB	1	0.294601
noCat_C46-1940	JR2_2	3215509	3215609	Starship	PDB1	PDB	1	0.368865
noCat_C46-1940	JR2_2	3215509	3215609	Starship	PDB2	PDB	0	0
noCat_C46-1940	JR2_2	3215509	3215609	Starship	PDB3	PDB	0	0
RIX-incomp_VdLINE1_C14-197	JR2_2	3219274	3224795	Starship	PDB1	PDB	1531	10.3292
RIX-incomp_VdLINE1_C14-197	JR2_2	3219274	3224795	Starship	PDB2	PDB	1553	10.1509
RIX-incomp_VdLINE1_C14-197	JR2_2	3219274	3224795	Starship	PDB3	PDB	806	8.85808
noCat_C45-1751	JR2_2	3231037	3231233	Starship	PDB1	PDB	0	0
noCat_C45-1751	JR2_2	3231037	3231233	Starship	PDB2	PDB	0	0
noCat_C45-1751	JR2_2	3231037	3231233	Starship	PDB3	PDB	0	0
RIX-incomp_VdLINE1_C14-198	JR2_2	3255349	3256115	Starship	PDB1	PDB	148	7.18878
RIX-incomp_VdLINE1_C14-198	JR2_2	3255349	3256115	Starship	PDB2	PDB	124	5.83521
RIX-incomp_VdLINE1_C14-198	JR2_2	3255349	3256115	Starship	PDB3	PDB	167	13.2136
RLX-incomp-chim_VdLTRE2-4_C5-442	JR2_2	3260270	3260752	Starship	PDB1	PDB	20	1.54266
RLX-incomp-chim_VdLTRE2-4_C5-442	JR2_2	3260270	3260752	Starship	PDB2	PDB	9	0.672552
RLX-incomp-chim_VdLTRE2-4_C5-442	JR2_2	3260270	3260752	Starship	PDB3	PDB	7	0.879532
RLX-incomp_VdLTRE6_C12-1068	JR2_2	3306260	3306483	Starship	PDB1	PDB	0	0
RLX-incomp_VdLTRE6_C12-1068	JR2_2	3306260	3306483	Starship	PDB2	PDB	0	0
RLX-incomp_VdLTRE6_C12-1068	JR2_2	3306260	3306483	Starship	PDB3	PDB	0	0
RLX-incomp_VdLTRE1_C10-1028	JR2_2	3306675	3306754	Starship	PDB1	PDB	1	0.465692
RLX-incomp_VdLTRE1_C10-1028	JR2_2	3306675	3306754	Starship	PDB2	PDB	0	0
RLX-incomp_VdLTRE1_C10-1028	JR2_2	3306675	3306754	Starship	PDB3	PDB	0	0
RLX-incomp_VdLTRE6_C12-1069	JR2_2	3306772	3312299	Starship	PDB1	PDB	15838	106.738
RLX-incomp_VdLTRE6_C12-1069	JR2_2	3306772	3312299	Starship	PDB2	PDB	17751	115.9
RLX-incomp_VdLTRE6_C12-1069	JR2_2	3306772	3312299	Starship	PDB3	PDB	6552	71.9295
RLX-incomp_VdLTRE1_C10-1034	JR2_2	3340757	3340969	Starship	PDB1	PDB	0	0
RLX-incomp_VdLTRE1_C10-1034	JR2_2	3340757	3340969	Starship	PDB2	PDB	0	0
RLX-incomp_VdLTRE1_C10-1034	JR2_2	3340757	3340969	Starship	PDB3	PDB	0	0
RLX-incomp_VdLTRE6_C12-1072	JR2_2	3340972	3346499	Starship	PDB1	PDB	15977	107.675
RLX-incomp_VdLTRE6_C12-1072	JR2_2	3340972	3346499	Starship	PDB2	PDB	18119	118.303
RLX-incomp_VdLTRE6_C12-1072	JR2_2	3340972	3346499	Starship	PDB3	PDB	6568	72.1051
RIX-incomp_VdLINE1_C14-199	JR2_2	3373217	3373343	Starship	PDB1	PDB	3	0.880048
RIX-incomp_VdLINE1_C14-199	JR2_2	3373217	3373343	Starship	PDB2	PDB	6	1.70521
RIX-incomp_VdLINE1_C14-199	JR2_2	3373217	3373343	Starship	PDB3	PDB	0	0
RIX-incomp_VdLINE1_C14-200	JR2_2	3377000	3382485	Starship	PDB1	PDB	1596	10.8384
RIX-incomp_VdLINE1_C14-200	JR2_2	3377000	3382485	Starship	PDB2	PDB	1460	9.60566
RIX-incomp_VdLINE1_C14-200	JR2_2	3377000	3382485	Starship	PDB3	PDB	804	8.89408
noCat_C46-1944	JR2_2	3422834	3422999	Starship	PDB1	PDB	0	0
noCat_C46-1944	JR2_2	3422834	3422999	Starship	PDB2	PDB	0	0
noCat_C46-1944	JR2_2	3422834	3422999	Starship	PDB3	PDB	0	0
noCat_C46-1941	JR2_2	3430515	3430720	Starship	PDB1	PDB	1	0.180851
noCat_C46-1941	JR2_2	3430515	3430720	Starship	PDB2	PDB	0	0
noCat_C46-1941	JR2_2	3430515	3430720	Starship	PDB3	PDB	0	0
RLX-incomp-chim_VdLTRE2-4_C5-452	JR2_2	3437760	3448107	Starship	PDB1	PDB	0	0
RLX-incomp-chim_VdLTRE2-4_C5-452	JR2_2	3437760	3448107	Starship	PDB2	PDB	0	0
RLX-incomp-chim_VdLTRE2-4_C5-452	JR2_2	3437760	3448107	Starship	PDB3	PDB	79	0.46331
RLX-incomp-chim_VdLTRE2-4_C5-443	JR2_2	3439102	3439534	Starship	PDB1	PDB	0	0
RLX-incomp-chim_VdLTRE2-4_C5-443	JR2_2	3439102	3439534	Starship	PDB2	PDB	0	0
RLX-incomp-chim_VdLTRE2-4_C5-443	JR2_2	3439102	3439534	Starship	PDB3	PDB	0	0
RLX-incomp-chim_VdLTRE2-4_C5-444	JR2_2	3440257	3447192	Starship	PDB1	PDB	0	0
RLX-incomp-chim_VdLTRE2-4_C5-444	JR2_2	3440257	3447192	Starship	PDB2	PDB	13	0.0676495
RLX-incomp-chim_VdLTRE2-4_C5-444	JR2_2	3440257	3447192	Starship	PDB3	PDB	250	2.18742
RLX-incomp-chim_VdLTRE2-4_C5-445	JR2_2	3448108	3448540	Starship	PDB1	PDB	0	0
RLX-incomp-chim_VdLTRE2-4_C5-445	JR2_2	3448108	3448540	Starship	PDB2	PDB	0	0
RLX-incomp-chim_VdLTRE2-4_C5-445	JR2_2	3448108	3448540	Starship	PDB3	PDB	0	0
RLX-incomp-chim_VdLTRE2-4_C5-453	JR2_2	3448541	3450866	Starship	PDB1	PDB	0	0
RLX-incomp-chim_VdLTRE2-4_C5-453	JR2_2	3448541	3450866	Starship	PDB2	PDB	1	0.0155175
RLX-incomp-chim_VdLTRE2-4_C5-453	JR2_2	3448541	3450866	Starship	PDB3	PDB	0	0
RLX-incomp-chim_VdLTRE2-4_C5-454	JR2_2	3450867	3451234	Starship	PDB1	PDB	0	0
RLX-incomp-chim_VdLTRE2-4_C5-454	JR2_2	3450867	3451234	Starship	PDB2	PDB	0	0
RLX-incomp-chim_VdLTRE2-4_C5-454	JR2_2	3450867	3451234	Starship	PDB3	PDB	0	0
RLX-incomp-chim_VdLTRE2-4_C5-446	JR2_2	3464099	3464461	Starship	PDB1	PDB	0	0
RLX-incomp-chim_VdLTRE2-4_C5-446	JR2_2	3464099	3464461	Starship	PDB2	PDB	0	0
RLX-incomp-chim_VdLTRE2-4_C5-446	JR2_2	3464099	3464461	Starship	PDB3	PDB	1	0.167184
RLX-incomp-chim_VdLTRE2-4_C5-455	JR2_2	3464462	3465752	Starship	PDB1	PDB	0	0
RLX-incomp-chim_VdLTRE2-4_C5-455	JR2_2	3464462	3465752	Starship	PDB2	PDB	0	0
RLX-incomp-chim_VdLTRE2-4_C5-455	JR2_2	3464462	3465752	Starship	PDB3	PDB	0	0
RLX-incomp-chim_VdLTRE2-4_C5-447	JR2_2	3465837	3466204	Starship	PDB1	PDB	0	0
RLX-incomp-chim_VdLTRE2-4_C5-447	JR2_2	3465837	3466204	Starship	PDB2	PDB	0	0
RLX-incomp-chim_VdLTRE2-4_C5-447	JR2_2	3465837	3466204	Starship	PDB3	PDB	1	0.164912
RLX-incomp-chim_VdLTRE2-4_C5-456	JR2_2	3467515	3467882	Starship	PDB1	PDB	0	0
RLX-incomp-chim_VdLTRE2-4_C5-456	JR2_2	3467515	3467882	Starship	PDB2	PDB	0	0
RLX-incomp-chim_VdLTRE2-4_C5-456	JR2_2	3467515	3467882	Starship	PDB3	PDB	0	0
DTX-comp_VdMULE1_C20-15	JR2_2	3475720	3476384	Starship	PDB1	PDB	0	0
DTX-comp_VdMULE1_C20-15	JR2_2	3475720	3476384	Starship	PDB2	PDB	0	0
DTX-comp_VdMULE1_C20-15	JR2_2	3475720	3476384	Starship	PDB3	PDB	0	0
noCat_C45-1752	JR2_2	3476801	3476940	Starship	PDB1	PDB	0	0
noCat_C45-1752	JR2_2	3476801	3476940	Starship	PDB2	PDB	0	0
noCat_C45-1752	JR2_2	3476801	3476940	Starship	PDB3	PDB	0	0
DTX-incomp_VdTcM1b-e_C31-53	JR2_2	3479387	3481245	Starship	PDB1	PDB	87	1.74353
DTX-incomp_VdTcM1b-e_C31-53	JR2_2	3479387	3481245	Starship	PDB2	PDB	60	1.16494
DTX-incomp_VdTcM1b-e_C31-53	JR2_2	3479387	3481245	Starship	PDB3	PDB	69	2.25253
noCat_C46-1945	JR2_2	3484271	3484446	Starship	PDB1	PDB	0	0
noCat_C46-1945	JR2_2	3484271	3484446	Starship	PDB2	PDB	0	0
noCat_C46-1945	JR2_2	3484271	3484446	Starship	PDB3	PDB	0	0
DTX-incomp_VdTcM1b-e_C31-54	JR2_2	3492698	3492937	Starship	PDB1	PDB	4	0.620923
DTX-incomp_VdTcM1b-e_C31-54	JR2_2	3492698	3492937	Starship	PDB2	PDB	2	0.30078
DTX-incomp_VdTcM1b-e_C31-54	JR2_2	3492698	3492937	Starship	PDB3	PDB	3	0.758597
RIX-incomp_VdLINE1_C14-205	JR2_2	3498713	3499110	Starship	PDB1	PDB	16	1.4977
RIX-incomp_VdLINE1_C14-205	JR2_2	3498713	3499110	Starship	PDB2	PDB	17	1.54169
RIX-incomp_VdLINE1_C14-205	JR2_2	3498713	3499110	Starship	PDB3	PDB	12	1.82978
RIX-incomp_VdLINE1_C14-201	JR2_2	3500107	3508438	Starship	PDB1	PDB	5830	26.068
RIX-incomp_VdLINE1_C14-201	JR2_2	3500107	3508438	Starship	PDB2	PDB	5086	22.0322
RIX-incomp_VdLINE1_C14-201	JR2_2	3500107	3508438	Starship	PDB3	PDB	2483	18.0854
RLX-incomp_VdLTRE1_C10-1029	JR2_2	3502644	3502701	Starship	PDB1	PDB	6	3.854
RLX-incomp_VdLTRE1_C10-1029	JR2_2	3502644	3502701	Starship	PDB2	PDB	3	1.86691
RLX-incomp_VdLTRE1_C10-1029	JR2_2	3502644	3502701	Starship	PDB3	PDB	2	2.09268
RLX-incomp_VdLTRE1_C10-1035	JR2_2	3506030	3506188	Starship	PDB1	PDB	0	0
RLX-incomp_VdLTRE1_C10-1035	JR2_2	3506030	3506188	Starship	PDB2	PDB	0	0
RLX-incomp_VdLTRE1_C10-1035	JR2_2	3506030	3506188	Starship	PDB3	PDB	0	0
RIX-incomp_VdLINE1_C14-206	JR2_2	3508485	3508729	Starship	PDB1	PDB	195	29.6522
RIX-incomp_VdLINE1_C14-206	JR2_2	3508485	3508729	Starship	PDB2	PDB	176	25.9285
RIX-incomp_VdLINE1_C14-206	JR2_2	3508485	3508729	Starship	PDB3	PDB	71	17.5871
RLX-incomp_VdLTRE1_C10-1036	JR2_2	3510928	3511140	Starship	PDB1	PDB	2	0.349816
RLX-incomp_VdLTRE1_C10-1036	JR2_2	3510928	3511140	Starship	PDB2	PDB	0	0
RLX-incomp_VdLTRE1_C10-1036	JR2_2	3510928	3511140	Starship	PDB3	PDB	0	0
RIX-incomp_VdLINE1_C14-207	JR2_2	3511623	3512104	Starship	PDB1	PDB	131	10.1254
RIX-incomp_VdLINE1_C14-207	JR2_2	3511623	3512104	Starship	PDB2	PDB	90	6.73947
RIX-incomp_VdLINE1_C14-207	JR2_2	3511623	3512104	Starship	PDB3	PDB	36	4.53269
RLX-incomp_VdLTRE6_C12-1070	JR2_2	3515414	3515647	Starship	PDB1	PDB	41	6.52765
RLX-incomp_VdLTRE6_C12-1070	JR2_2	3515414	3515647	Starship	PDB2	PDB	43	6.63259
RLX-incomp_VdLTRE6_C12-1070	JR2_2	3515414	3515647	Starship	PDB3	PDB	12	3.11219
RLX-incomp_VdLTRE1_C10-1030	JR2_2	3515658	3515719	Starship	PDB1	PDB	0	0
RLX-incomp_VdLTRE1_C10-1030	JR2_2	3515658	3515719	Starship	PDB2	PDB	1	0.582155
RLX-incomp_VdLTRE1_C10-1030	JR2_2	3515658	3515719	Starship	PDB3	PDB	0	0
RLX-incomp_VdLTRE6_C12-1073	JR2_2	3519308	3519445	Starship	PDB1	PDB	0	0
RLX-incomp_VdLTRE6_C12-1073	JR2_2	3519308	3519445	Starship	PDB2	PDB	1	0.261548
RLX-incomp_VdLTRE6_C12-1073	JR2_2	3519308	3519445	Starship	PDB3	PDB	0	0
RLX-incomp_VdLTRE1_C10-1037	JR2_2	3524668	3530540	Starship	PDB1	PDB	236	1.49707
RLX-incomp_VdLTRE1_C10-1037	JR2_2	3524668	3530540	Starship	PDB2	PDB	236	1.45038
RLX-incomp_VdLTRE1_C10-1037	JR2_2	3524668	3530540	Starship	PDB3	PDB	200	2.06667
DTX-incomp_VdTcM1b-e_C31-55	JR2_2	3543300	3544999	Starship	PDB1	PDB	1	0.0219149
DTX-incomp_VdTcM1b-e_C31-55	JR2_2	3543300	3544999	Starship	PDB2	PDB	0	0
DTX-incomp_VdTcM1b-e_C31-55	JR2_2	3543300	3544999	Starship	PDB3	PDB	0	0
RIX-incomp_VdLINE1_C14-202	JR2_2	3551279	3551610	Starship	PDB1	PDB	0	0
RIX-incomp_VdLINE1_C14-202	JR2_2	3551279	3551610	Starship	PDB2	PDB	4	0.434863
RIX-incomp_VdLINE1_C14-202	JR2_2	3551279	3551610	Starship	PDB3	PDB	0	0
RIX-incomp_VdLINE1_C14-208	JR2_2	3555513	3561034	Starship	PDB1	PDB	1395	9.41167
RIX-incomp_VdLINE1_C14-208	JR2_2	3555513	3561034	Starship	PDB2	PDB	1313	8.5822
RIX-incomp_VdLINE1_C14-208	JR2_2	3555513	3561034	Starship	PDB3	PDB	783	8.6053
RLX-incomp_VdLTRE1_C10-1031	JR2_2	3561963	3567835	Starship	PDB1	PDB	799	5.06845
RLX-incomp_VdLTRE1_C10-1031	JR2_2	3561963	3567835	Starship	PDB2	PDB	740	4.54781
RLX-incomp_VdLTRE1_C10-1031	JR2_2	3561963	3567835	Starship	PDB3	PDB	208	2.14934
RIX-incomp_VdLINE1_C14-209	JR2_2	3582576	3584030	Starship	PDB1	PDB	580	14.8509
RIX-incomp_VdLINE1_C14-209	JR2_2	3582576	3584030	Starship	PDB2	PDB	689	17.0918
RIX-incomp_VdLINE1_C14-209	JR2_2	3582576	3584030	Starship	PDB3	PDB	225	9.3847
RLX-incomp_VdLTRE6_C12-1074	JR2_2	3589084	3589182	Starship	PDB1	PDB	0	0
RLX-incomp_VdLTRE6_C12-1074	JR2_2	3589084	3589182	Starship	PDB2	PDB	1	0.364582
RLX-incomp_VdLTRE6_C12-1074	JR2_2	3589084	3589182	Starship	PDB3	PDB	1	0.613007
RLX-incomp_VdLTRE1_C10-1038	JR2_2	3606170	3612042	Starship	PDB1	PDB	619	3.92662
RLX-incomp_VdLTRE1_C10-1038	JR2_2	3606170	3612042	Starship	PDB2	PDB	449	2.75941
RLX-incomp_VdLTRE1_C10-1038	JR2_2	3606170	3612042	Starship	PDB3	PDB	215	2.22167
RIX-incomp_VdLINE1_C14-210	JR2_2	3612147	3612686	Starship	PDB1	PDB	105	7.2441
RIX-incomp_VdLINE1_C14-210	JR2_2	3612147	3612686	Starship	PDB2	PDB	112	7.48608
RIX-incomp_VdLINE1_C14-210	JR2_2	3612147	3612686	Starship	PDB3	PDB	39	4.383
RIX-incomp_VdLINE1_C14-203	JR2_2	3613385	3613824	Starship	PDB1	PDB	14	1.1854
RIX-incomp_VdLINE1_C14-203	JR2_2	3613385	3613824	Starship	PDB2	PDB	11	0.90234
RIX-incomp_VdLINE1_C14-203	JR2_2	3613385	3613824	Starship	PDB3	PDB	6	0.82756
RLX-incomp_VdLTRE10like_C3-922	JR2_2	3620790	3627343	core	PDB1	PDB	0	0
RLX-incomp_VdLTRE10like_C3-922	JR2_2	3620790	3627343	core	PDB2	PDB	0	0
RLX-incomp_VdLTRE10like_C3-922	JR2_2	3620790	3627343	core	PDB3	PDB	0	0
RLX-incomp_VdLTRE10like_C3-923	JR2_2	3627354	3633889	core	PDB1	PDB	12	0.0684003
RLX-incomp_VdLTRE10like_C3-923	JR2_2	3627354	3633889	core	PDB2	PDB	6	0.0331337
RLX-incomp_VdLTRE10like_C3-923	JR2_2	3627354	3633889	core	PDB3	PDB	3	0.0278554
RLX-incomp-chim_VdLTRE2-4_C5-457	JR2_2	3629961	3630255	core	PDB1	PDB	0	0
RLX-incomp-chim_VdLTRE2-4_C5-457	JR2_2	3629961	3630255	core	PDB2	PDB	0	0
RLX-incomp-chim_VdLTRE2-4_C5-457	JR2_2	3629961	3630255	core	PDB3	PDB	0	0
RLX-incomp-chim_VdLTRE12like_C13-384	JR2_2	3630248	3630433	core	PDB1	PDB	0	0
RLX-incomp-chim_VdLTRE12like_C13-384	JR2_2	3630248	3630433	core	PDB2	PDB	0	0
RLX-incomp-chim_VdLTRE12like_C13-384	JR2_2	3630248	3630433	core	PDB3	PDB	0	0
noCat_C1-1350	JR2_2	3633608	3633628	core	PDB1	PDB	0	0
noCat_C1-1350	JR2_2	3633608	3633628	core	PDB2	PDB	0	0
noCat_C1-1350	JR2_2	3633608	3633628	core	PDB3	PDB	0	0
noCat_C1-1351	JR2_2	3633890	3633903	core	PDB1	PDB	0	0
noCat_C1-1351	JR2_2	3633890	3633903	core	PDB2	PDB	0	0
noCat_C1-1351	JR2_2	3633890	3633903	core	PDB3	PDB	0	0
RLX-incomp-chim_VdLTRE8like_C9-620	JR2_2	3633904	3634434	core	PDB1	PDB	0	0
RLX-incomp-chim_VdLTRE8like_C9-620	JR2_2	3633904	3634434	core	PDB2	PDB	0	0
RLX-incomp-chim_VdLTRE8like_C9-620	JR2_2	3633904	3634434	core	PDB3	PDB	0	0
RLX-incomp-chim_VdLTRE8like_C9-604	JR2_2	3634381	3640847	core	PDB1	PDB	0	0
RLX-incomp-chim_VdLTRE8like_C9-604	JR2_2	3634381	3640847	core	PDB2	PDB	0	0
RLX-incomp-chim_VdLTRE8like_C9-604	JR2_2	3634381	3640847	core	PDB3	PDB	0	0
RLX-incomp-chim_VdLTRE8like_C9-621	JR2_2	3640964	3641190	core	PDB1	PDB	0	0
RLX-incomp-chim_VdLTRE8like_C9-621	JR2_2	3640964	3641190	core	PDB2	PDB	0	0
RLX-incomp-chim_VdLTRE8like_C9-621	JR2_2	3640964	3641190	core	PDB3	PDB	0	0
RLX-incomp-chim_C7-275	JR2_2	3641171	3645759	core	PDB1	PDB	1	0.0081184
RLX-incomp-chim_C7-275	JR2_2	3641171	3645759	core	PDB2	PDB	1	0.00786525
RLX-incomp-chim_C7-275	JR2_2	3641171	3645759	core	PDB3	PDB	0	0
RLX-incomp-chim_VdLTRE8like_C9-622	JR2_2	3641427	3642144	core	PDB1	PDB	0	0
RLX-incomp-chim_VdLTRE8like_C9-622	JR2_2	3641427	3642144	core	PDB2	PDB	0	0
RLX-incomp-chim_VdLTRE8like_C9-622	JR2_2	3641427	3642144	core	PDB3	PDB	0	0
RLX-incomp-chim_VdLTRE8like_C9-605	JR2_2	3648997	3652108	core	PDB1	PDB	2	0.023943
RLX-incomp-chim_VdLTRE8like_C9-605	JR2_2	3648997	3652108	core	PDB2	PDB	0	0
RLX-incomp-chim_VdLTRE8like_C9-605	JR2_2	3648997	3652108	core	PDB3	PDB	0	0
RLX-incomp-chim_VdLTRE8like_C9-623	JR2_2	3652109	3661600	core	PDB1	PDB	121	0.474916
RLX-incomp-chim_VdLTRE8like_C9-623	JR2_2	3652109	3661600	core	PDB2	PDB	118	0.448699
RLX-incomp-chim_VdLTRE8like_C9-623	JR2_2	3652109	3661600	core	PDB3	PDB	158	1.01018
RLX-incomp-chim_VdLTRE2-4_C5-449	JR2_2	3654490	3661363	core	PDB1	PDB	186	1.00807
RLX-incomp-chim_VdLTRE2-4_C5-449	JR2_2	3654490	3661363	core	PDB2	PDB	172	0.903128
RLX-incomp-chim_VdLTRE2-4_C5-449	JR2_2	3654490	3661363	core	PDB3	PDB	364	3.21361
RLX-incomp-chim_VdLTRE8like_C9-624	JR2_2	3661695	3665412	core	PDB1	PDB	0	0
RLX-incomp-chim_VdLTRE8like_C9-624	JR2_2	3661695	3665412	core	PDB2	PDB	0	0
RLX-incomp-chim_VdLTRE8like_C9-624	JR2_2	3661695	3665412	core	PDB3	PDB	0	0
RLX-incomp_VdLTRE10like_C3-924	JR2_2	3691302	3691521	core	PDB1	PDB	0	0
RLX-incomp_VdLTRE10like_C3-924	JR2_2	3691302	3691521	core	PDB2	PDB	0	0
RLX-incomp_VdLTRE10like_C3-924	JR2_2	3691302	3691521	core	PDB3	PDB	0	0
RLX-incomp-chim_VdLTRE8like_C9-606	JR2_2	3691540	3692593	core	PDB1	PDB	22	0.777626
RLX-incomp-chim_VdLTRE8like_C9-606	JR2_2	3691540	3692593	core	PDB2	PDB	23	0.787622
RLX-incomp-chim_VdLTRE8like_C9-606	JR2_2	3691540	3692593	core	PDB3	PDB	13	0.74852
RLX-incomp-chim_VdLTRE12like_C13-382	JR2_2	3692602	3692699	core	PDB1	PDB	0	0
RLX-incomp-chim_VdLTRE12like_C13-382	JR2_2	3692602	3692699	core	PDB2	PDB	0	0
RLX-incomp-chim_VdLTRE12like_C13-382	JR2_2	3692602	3692699	core	PDB3	PDB	0	0
noCat_C48-2014	JR2_2	3692712	3692808	core	PDB1	PDB	1	0.384076
noCat_C48-2014	JR2_2	3692712	3692808	core	PDB2	PDB	1	0.372099
noCat_C48-2014	JR2_2	3692712	3692808	core	PDB3	PDB	0	0
RLX-incomp-chim_VdLTRE8like_C9-625	JR2_2	3787167	3787884	core	PDB1	PDB	0	0
RLX-incomp-chim_VdLTRE8like_C9-625	JR2_2	3787167	3787884	core	PDB2	PDB	0	0
RLX-incomp-chim_VdLTRE8like_C9-625	JR2_2	3787167	3787884	core	PDB3	PDB	0	0
RLX-incomp-chim_VdLTRE8like_C9-607	JR2_2	3787892	3788213	core	PDB1	PDB	0	0
RLX-incomp-chim_VdLTRE8like_C9-607	JR2_2	3787892	3788213	core	PDB2	PDB	0	0
RLX-incomp-chim_VdLTRE8like_C9-607	JR2_2	3787892	3788213	core	PDB3	PDB	0	0
RLX-incomp-chim_VdLTRE8like_C9-626	JR2_2	3788262	3794981	core	PDB1	PDB	1	0.00554395
RLX-incomp-chim_VdLTRE8like_C9-626	JR2_2	3788262	3794981	core	PDB2	PDB	0	0
RLX-incomp-chim_VdLTRE8like_C9-626	JR2_2	3788262	3794981	core	PDB3	PDB	0	0
RLX-incomp-chim_VdLTRE8like_C9-608	JR2_2	3794986	3796699	core	PDB1	PDB	0	0
RLX-incomp-chim_VdLTRE8like_C9-608	JR2_2	3794986	3796699	core	PDB2	PDB	0	0
RLX-incomp-chim_VdLTRE8like_C9-608	JR2_2	3794986	3796699	core	PDB3	PDB	0	0
RLX-incomp_VdLTRE10like_C3-909	JR2_2	3796700	3801068	core	PDB1	PDB	0	0
RLX-incomp_VdLTRE10like_C3-909	JR2_2	3796700	3801068	core	PDB2	PDB	0	0
RLX-incomp_VdLTRE10like_C3-909	JR2_2	3796700	3801068	core	PDB3	PDB	0	0
RLX-incomp_VdLTRE10like_C3-910	JR2_2	3801079	3813288	core	PDB1	PDB	1	0.00305122
RLX-incomp_VdLTRE10like_C3-910	JR2_2	3801079	3813288	core	PDB2	PDB	0	0
RLX-incomp_VdLTRE10like_C3-910	JR2_2	3801079	3813288	core	PDB3	PDB	74	0.367804
noCat_C1-1353	JR2_2	3801183	3801511	core	PDB1	PDB	0	0
noCat_C1-1353	JR2_2	3801183	3801511	core	PDB2	PDB	0	0
noCat_C1-1353	JR2_2	3801183	3801511	core	PDB3	PDB	0	0
RLX-incomp-chim_VdLTRE2-4_C5-458	JR2_2	3802896	3809786	core	PDB1	PDB	912	4.93062
RLX-incomp-chim_VdLTRE2-4_C5-458	JR2_2	3802896	3809786	core	PDB2	PDB	723	3.78692
RLX-incomp-chim_VdLTRE2-4_C5-458	JR2_2	3802896	3809786	core	PDB3	PDB	418	3.68125
RLX-incomp-chim_VdLTRE8like_C9-627	JR2_2	3813289	3819733	core	PDB1	PDB	0	0
RLX-incomp-chim_VdLTRE8like_C9-627	JR2_2	3813289	3819733	core	PDB2	PDB	1	0.00560025
RLX-incomp-chim_VdLTRE8like_C9-627	JR2_2	3813289	3819733	core	PDB3	PDB	0	0
RLX-incomp-chim_VdLTRE8like_C9-628	JR2_2	3819826	3820053	core	PDB1	PDB	0	0
RLX-incomp-chim_VdLTRE8like_C9-628	JR2_2	3819826	3820053	core	PDB2	PDB	0	0
RLX-incomp-chim_VdLTRE8like_C9-628	JR2_2	3819826	3820053	core	PDB3	PDB	0	0
DXX-MITE_C43-162	JR2_2	3861651	3861883	core	PDB1	PDB	0	0
DXX-MITE_C43-162	JR2_2	3861651	3861883	core	PDB2	PDB	0	0
DXX-MITE_C43-162	JR2_2	3861651	3861883	core	PDB3	PDB	1	0.260462
noCat_C45-1767	JR2_2	3875806	3876012	core	PDB1	PDB	3	0.539933
noCat_C45-1767	JR2_2	3875806	3876012	core	PDB2	PDB	0	0
noCat_C45-1767	JR2_2	3875806	3876012	core	PDB3	PDB	0	0
noCat_C47-1977	JR2_2	3907478	3907657	core	PDB1	PDB	0	0
noCat_C47-1977	JR2_2	3907478	3907657	core	PDB2	PDB	0	0
noCat_C47-1977	JR2_2	3907478	3907657	core	PDB3	PDB	0	0
RLX-incomp-chim_VdLTRE8like_C9-609	JR2_2	3908575	3909305	core	PDB1	PDB	0	0
RLX-incomp-chim_VdLTRE8like_C9-609	JR2_2	3908575	3909305	core	PDB2	PDB	0	0
RLX-incomp-chim_VdLTRE8like_C9-609	JR2_2	3908575	3909305	core	PDB3	PDB	0	0
DXX-MITE_C41-109	JR2_2	3909337	3909665	core	PDB1	PDB	0	0
DXX-MITE_C41-109	JR2_2	3909337	3909665	core	PDB2	PDB	0	0
DXX-MITE_C41-109	JR2_2	3909337	3909665	core	PDB3	PDB	0	0
noCat_C1-1354	JR2_2	3909666	3909719	core	PDB1	PDB	0	0
noCat_C1-1354	JR2_2	3909666	3909719	core	PDB2	PDB	0	0
noCat_C1-1354	JR2_2	3909666	3909719	core	PDB3	PDB	0	0
RLX-incomp_VdLTRE10like_C3-911	JR2_2	3909711	3909891	core	PDB1	PDB	0	0
RLX-incomp_VdLTRE10like_C3-911	JR2_2	3909711	3909891	core	PDB2	PDB	0	0
RLX-incomp_VdLTRE10like_C3-911	JR2_2	3909711	3909891	core	PDB3	PDB	0	0
DXX-MITE_C37-79	JR2_2	3913311	3913450	core	PDB1	PDB	0	0
DXX-MITE_C37-79	JR2_2	3913311	3913450	core	PDB2	PDB	0	0
DXX-MITE_C37-79	JR2_2	3913311	3913450	core	PDB3	PDB	0	0
RLX-incomp-chim_VdLTRE8like_C9-629	JR2_2	3913451	3913758	core	PDB1	PDB	0	0
RLX-incomp-chim_VdLTRE8like_C9-629	JR2_2	3913451	3913758	core	PDB2	PDB	0	0
RLX-incomp-chim_VdLTRE8like_C9-629	JR2_2	3913451	3913758	core	PDB3	PDB	0	0
RLX-incomp-chim_VdLTRE8like_C9-630	JR2_2	3913759	3914125	core	PDB1	PDB	0	0
RLX-incomp-chim_VdLTRE8like_C9-630	JR2_2	3913759	3914125	core	PDB2	PDB	0	0
RLX-incomp-chim_VdLTRE8like_C9-630	JR2_2	3913759	3914125	core	PDB3	PDB	0	0
RLX-incomp-chim_VdLTRE8like_C9-610	JR2_2	3914210	3914929	core	PDB1	PDB	0	0
RLX-incomp-chim_VdLTRE8like_C9-610	JR2_2	3914210	3914929	core	PDB2	PDB	0	0
RLX-incomp-chim_VdLTRE8like_C9-610	JR2_2	3914210	3914929	core	PDB3	PDB	0	0
RLX-incomp-chim_VdLTRE8like_C9-631	JR2_2	3914930	3915208	core	PDB1	PDB	0	0
RLX-incomp-chim_VdLTRE8like_C9-631	JR2_2	3914930	3915208	core	PDB2	PDB	0	0
RLX-incomp-chim_VdLTRE8like_C9-631	JR2_2	3914930	3915208	core	PDB3	PDB	0	0
DXX-MITE_C37-80	JR2_2	3915209	3915423	core	PDB1	PDB	0	0
[truncated: 4,340 more rows]
