# Supplementary material for: Starship giant transposons dominate plastic genomic regions in a fungal plant pathogen and drive virulence evolution
Source: Nat Commun. 2025 Jul 24;16:6806. doi: 10.1038/s41467-025-61986-6 (PMC12289983; doi:10.1038/s41467-025-61986-6)
Supplement: Supplementary file 6 — Source Data [file 41467_2025_61986_MOESM6_ESM.zip › Source Data/FigS8a.xlsx]

## Sheet: FigS8a sector
Contig	Sector start	Sector end	Contig ID
VdB09 ctg_7a	1600000	2600000	VdB09_JAGYYD010000015.1
Ud1-4-1 ctg_11_2	1	200000	Ud1-4-1_JACOQZ010000013.1

## Sheet: FigS8a AGR
Contig	Start	End	Region
Ud1-4-1 ctg_11_2	1	200000	AGR
VdB09 ctg_7a	1718533	1720333	AGR
VdB09 ctg_7a	1724556	1731471	AGR
VdB09 ctg_7a	1734179	1737406	AGR
VdB09 ctg_7a	1740561	1743429	AGR
VdB09 ctg_7a	1768545	1834191	AGR
VdB09 ctg_7a	1835375	2047313	AGR
VdB09 ctg_7a	2077278	2251897	AGR
VdB09 ctg_7a	2252598	2258109	AGR
VdB09 ctg_7a	2258285	2376349	AGR
VdB09 ctg_7a	2557187	2559328	AGR

## Sheet: FigS8a Starship region
Contig	Start	End	Region
Ud1-4-1 ctg_11_2	1	46691	Starship region
Ud1-4-1 ctg_11_2	47183	106866	Starship region
Ud1-4-1 ctg_11_2	107340	123625	Starship region
Ud1-4-1 ctg_11_2	132448	160400	Starship region
Ud1-4-1 ctg_11_2	162932	177613	Starship region
Ud1-4-1 ctg_11_2	183861	200000	Starship region
VdB09 ctg_7a	1768611	2376279	Starship region

## Sheet: FigS8a Starship
Contig	Start	End	Strand	Starship ID	Starship haplotype
VdB09 ctg_7a	1768631	2376279	-	Ar1h1_VdB09	Ar1h1
VdB09 ctg_7a	1990698	2109364	-	Ar3h1_VdB09	Ar3h1
VdB09 ctg_7a	1768631	2376271	+	Ar1h1_VdB09	Ar1h1

## Sheet: FigS8a YR
Contig	Start	End	Strand	YR ID	YR navis	YR family
VdB09 ctg_7a	1771754	1773461	+	VdB09_tyr467	Ar1	Arwing
VdB09 ctg_7a	2369794	2371541	-	VdB09_g9610.t1_g9610.t2	Ar1	Arwing
VdB09 ctg_7a	1996037	1998402	-	VdB09_tyr468	Ar2	Arwing
VdB09 ctg_7a	2106218	2108537	-	VdB09_g9558.t1_g9558.t2	Ar3	Arwing

## Sheet: FigS8a gene
Chr	Feature	Start	End	Gene ID
VdB09 ctg_7a	gene	1603713	1605173	VdB09_g9454
VdB09 ctg_7a	gene	1606103	1606735	VdB09_g9455
VdB09 ctg_7a	gene	1607711	1609600	VdB09_g9456
VdB09 ctg_7a	gene	1610122	1611302	VdB09_g9457
VdB09 ctg_7a	gene	1611852	1612543	VdB09_g9458
VdB09 ctg_7a	gene	1613045	1615745	VdB09_g9459
VdB09 ctg_7a	gene	1616431	1616787	VdB09_g9460
VdB09 ctg_7a	gene	1616910	1619505	VdB09_g9461
VdB09 ctg_7a	gene	1621675	1622964	VdB09_g9462
VdB09 ctg_7a	gene	1623220	1624265	VdB09_g9463
VdB09 ctg_7a	gene	1625565	1626132	VdB09_g9464
VdB09 ctg_7a	gene	1627906	1629926	VdB09_g9465
VdB09 ctg_7a	gene	1630362	1632909	VdB09_g9466
VdB09 ctg_7a	gene	1634963	1636244	VdB09_g9467
VdB09 ctg_7a	gene	1636506	1637977	VdB09_g9468
VdB09 ctg_7a	gene	1638438	1639103	VdB09_g9469
VdB09 ctg_7a	gene	1640343	1641352	VdB09_g9470
VdB09 ctg_7a	gene	1642084	1643421	VdB09_g9471
VdB09 ctg_7a	gene	1643750	1644221	VdB09_g9472
VdB09 ctg_7a	gene	1645426	1648131	VdB09_g9473
VdB09 ctg_7a	gene	1648973	1649841	VdB09_g9474
VdB09 ctg_7a	gene	1650387	1652327	VdB09_g9475
VdB09 ctg_7a	gene	1653059	1654657	VdB09_g9476
VdB09 ctg_7a	gene	1655772	1656575	VdB09_g9477
VdB09 ctg_7a	gene	1658350	1659961	VdB09_g9478
VdB09 ctg_7a	gene	1661341	1661848	VdB09_g9479
VdB09 ctg_7a	gene	1661967	1662682	VdB09_g9480
VdB09 ctg_7a	gene	1663143	1665002	VdB09_g9481
VdB09 ctg_7a	gene	1665172	1665840	VdB09_g9482
VdB09 ctg_7a	gene	1667524	1667865	VdB09_g9483
VdB09 ctg_7a	gene	1668142	1669702	VdB09_g9484
VdB09 ctg_7a	gene	1670106	1672487	VdB09_g9485
VdB09 ctg_7a	gene	1684162	1684750	VdB09_g9486
VdB09 ctg_7a	gene	1686424	1686897	VdB09_g9487
VdB09 ctg_7a	gene	1693378	1694182	VdB09_g9488
VdB09 ctg_7a	gene	1695601	1696473	VdB09_g9489
VdB09 ctg_7a	gene	1697098	1697894	VdB09_g9490
VdB09 ctg_7a	gene	1698545	1700191	VdB09_g9491
VdB09 ctg_7a	gene	1703581	1708032	VdB09_g9492
VdB09 ctg_7a	gene	1709322	1710184	VdB09_g9493
VdB09 ctg_7a	gene	1711139	1712886	VdB09_g9494
VdB09 ctg_7a	gene	1714572	1715783	VdB09_g9495
VdB09 ctg_7a	gene	1715997	1716911	VdB09_g9496
VdB09 ctg_7a	gene	1744438	1745603	VdB09_g9497
VdB09 ctg_7a	gene	1745304	1745603	VdB09_g9498
VdB09 ctg_7a	gene	1747588	1751278	VdB09_g9499
VdB09 ctg_7a	gene	1751525	1753078	VdB09_g9500
VdB09 ctg_7a	gene	1757662	1759131	VdB09_g9501
VdB09 ctg_7a	gene	1759580	1760727	VdB09_g9502
VdB09 ctg_7a	gene	1761348	1762962	VdB09_g9503
VdB09 ctg_7a	gene	1763404	1764242	VdB09_g9504
VdB09 ctg_7a	gene	1765564	1767569	VdB09_g9505
VdB09 ctg_7a	gene	1779897	1780301	VdB09_g9506
VdB09 ctg_7a	gene	1781637	1782532	VdB09_g9507
VdB09 ctg_7a	gene	1783735	1784548	VdB09_g9508
VdB09 ctg_7a	gene	1788084	1789055	VdB09_g9509
VdB09 ctg_7a	gene	1789690	1789911	VdB09_g9510
VdB09 ctg_7a	gene	1789943	1790482	VdB09_g9511
VdB09 ctg_7a	gene	1791408	1792343	VdB09_g9512
VdB09 ctg_7a	gene	1792386	1793428	VdB09_g9513
VdB09 ctg_7a	gene	1799179	1799561	VdB09_g9514
VdB09 ctg_7a	gene	1801067	1801692	VdB09_g9515
VdB09 ctg_7a	gene	1802696	1803759	VdB09_g9516
VdB09 ctg_7a	gene	1805437	1805926	VdB09_g9517
VdB09 ctg_7a	gene	1806147	1806788	VdB09_g9518
VdB09 ctg_7a	gene	1810628	1812470	VdB09_g9519
VdB09 ctg_7a	gene	1812753	1815915	VdB09_g9520
VdB09 ctg_7a	gene	1821160	1821630	VdB09_g9521
VdB09 ctg_7a	gene	1829249	1831979	VdB09_g9522
VdB09 ctg_7a	gene	1837471	1838121	VdB09_g9523
VdB09 ctg_7a	gene	1839274	1839960	VdB09_g9524
VdB09 ctg_7a	gene	1840551	1847038	VdB09_g9525
VdB09 ctg_7a	gene	1851541	1852188	VdB09_g9526
VdB09 ctg_7a	gene	1880596	1881126	VdB09_g9527
VdB09 ctg_7a	gene	1882090	1882435	VdB09_g9528
VdB09 ctg_7a	gene	1888544	1889645	VdB09_g9529
VdB09 ctg_7a	gene	1893238	1893897	VdB09_g9530
VdB09 ctg_7a	gene	1895305	1895683	VdB09_g9531
VdB09 ctg_7a	gene	1903993	1904540	VdB09_g9532
VdB09 ctg_7a	gene	1953424	1955807	VdB09_g9533
VdB09 ctg_7a	gene	1956680	1957395	VdB09_g9534
VdB09 ctg_7a	gene	1957476	1958032	VdB09_g9535
VdB09 ctg_7a	gene	1961772	1962017	VdB09_g9536
VdB09 ctg_7a	gene	1964116	1964917	VdB09_g9537
VdB09 ctg_7a	gene	1965189	1965944	VdB09_g9538
VdB09 ctg_7a	gene	1992694	1994391	VdB09_g9539
VdB09 ctg_7a	gene	2000584	2000883	VdB09_g9540
VdB09 ctg_7a	gene	2009839	2011535	VdB09_g9541
VdB09 ctg_7a	gene	2015571	2017549	VdB09_g9542
VdB09 ctg_7a	gene	2018293	2023015	VdB09_g9543
VdB09 ctg_7a	gene	2024814	2028346	VdB09_g9544
VdB09 ctg_7a	gene	2024895	2025992	VdB09_g9545
VdB09 ctg_7a	gene	2029838	2030235	VdB09_g9546
VdB09 ctg_7a	gene	2036233	2037097	VdB09_g9547
VdB09 ctg_7a	gene	2039096	2040341	VdB09_g9548
VdB09 ctg_7a	gene	2048549	2051196	VdB09_g9549
VdB09 ctg_7a	gene	2053543	2058926	VdB09_g9550
VdB09 ctg_7a	gene	2060029	2062553	VdB09_g9551
VdB09 ctg_7a	gene	2063364	2064309	VdB09_g9552
VdB09 ctg_7a	gene	2064627	2066155	VdB09_g9553
VdB09 ctg_7a	gene	2067021	2067804	VdB09_g9554
VdB09 ctg_7a	gene	2067870	2068307	VdB09_g9555
VdB09 ctg_7a	gene	2075710	2076207	VdB09_g9556
VdB09 ctg_7a	gene	2079637	2081308	VdB09_g9557
VdB09 ctg_7a	gene	2106372	2108890	VdB09_g9558
VdB09 ctg_7a	gene	2111632	2111841	VdB09_g9559
VdB09 ctg_7a	gene	2113622	2114266	VdB09_g9560
VdB09 ctg_7a	gene	2115274	2116213	VdB09_g9561
VdB09 ctg_7a	gene	2118105	2121299	VdB09_g9562
VdB09 ctg_7a	gene	2121851	2123164	VdB09_g9563
VdB09 ctg_7a	gene	2125992	2128615	VdB09_g9564
VdB09 ctg_7a	gene	2134111	2134680	VdB09_g9565
VdB09 ctg_7a	gene	2144235	2144444	VdB09_g9566
VdB09 ctg_7a	gene	2153782	2154847	VdB09_g9567
VdB09 ctg_7a	gene	2160483	2162326	VdB09_g9568
VdB09 ctg_7a	gene	2162482	2163000	VdB09_g9569
VdB09 ctg_7a	gene	2174540	2175264	VdB09_g9570
VdB09 ctg_7a	gene	2176535	2177155	VdB09_g9571
VdB09 ctg_7a	gene	2178685	2179081	VdB09_g9572
VdB09 ctg_7a	gene	2179257	2181642	VdB09_g9573
VdB09 ctg_7a	gene	2181878	2182141	VdB09_g9574
VdB09 ctg_7a	gene	2183354	2184733	VdB09_g9575
VdB09 ctg_7a	gene	2191364	2192142	VdB09_g9576
VdB09 ctg_7a	gene	2193063	2195085	VdB09_g9577
VdB09 ctg_7a	gene	2195599	2197183	VdB09_g9578
VdB09 ctg_7a	gene	2197357	2197593	VdB09_g9579
VdB09 ctg_7a	gene	2198587	2199360	VdB09_g9580
VdB09 ctg_7a	gene	2218420	2219819	VdB09_g9581
VdB09 ctg_7a	gene	2231923	2233443	VdB09_g9582
VdB09 ctg_7a	gene	2253855	2255550	VdB09_g9583
VdB09 ctg_7a	gene	2267681	2268832	VdB09_g9584
VdB09 ctg_7a	gene	2269866	2270225	VdB09_g9585
VdB09 ctg_7a	gene	2291255	2295162	VdB09_g9586
VdB09 ctg_7a	gene	2296820	2297026	VdB09_g9587
VdB09 ctg_7a	gene	2304247	2305178	VdB09_g9588
VdB09 ctg_7a	gene	2305190	2306140	VdB09_g9589
VdB09 ctg_7a	gene	2307661	2308217	VdB09_g9590
VdB09 ctg_7a	gene	2315392	2317036	VdB09_g9591
VdB09 ctg_7a	gene	2320765	2321789	VdB09_g9592
VdB09 ctg_7a	gene	2324538	2325442	VdB09_g9593
VdB09 ctg_7a	gene	2327129	2327910	VdB09_g9594
VdB09 ctg_7a	gene	2328098	2328985	VdB09_g9595
VdB09 ctg_7a	gene	2329264	2329788	VdB09_g9596
VdB09 ctg_7a	gene	2338157	2340025	VdB09_g9597
VdB09 ctg_7a	gene	2341648	2342586	VdB09_g9598
VdB09 ctg_7a	gene	2342965	2343414	VdB09_g9599
VdB09 ctg_7a	gene	2343594	2344241	VdB09_g9600
VdB09 ctg_7a	gene	2345777	2346195	VdB09_g9601
VdB09 ctg_7a	gene	2347644	2349231	VdB09_g9602
VdB09 ctg_7a	gene	2352018	2352708	VdB09_g9603
VdB09 ctg_7a	gene	2356655	2357432	VdB09_g9604
VdB09 ctg_7a	gene	2358358	2359282	VdB09_g9605
VdB09 ctg_7a	gene	2359348	2360343	VdB09_g9606
VdB09 ctg_7a	gene	2360900	2362557	VdB09_g9607
VdB09 ctg_7a	gene	2363422	2364571	VdB09_g9608
VdB09 ctg_7a	gene	2368375	2368804	VdB09_g9609
VdB09 ctg_7a	gene	2369080	2371822	VdB09_g9610
VdB09 ctg_7a	gene	2379975	2382740	VdB09_g9611
VdB09 ctg_7a	gene	2382947	2384128	VdB09_g9612
VdB09 ctg_7a	gene	2384570	2385502	VdB09_g9613
VdB09 ctg_7a	gene	2387561	2388001	VdB09_g9614
VdB09 ctg_7a	gene	2388503	2389787	VdB09_g9615
VdB09 ctg_7a	gene	2390789	2403344	VdB09_g9616
VdB09 ctg_7a	gene	2405438	2406625	VdB09_g9617
VdB09 ctg_7a	gene	2406727	2408098	VdB09_g9618
VdB09 ctg_7a	gene	2408503	2409236	VdB09_g9619
VdB09 ctg_7a	gene	2409636	2411770	VdB09_g9620
VdB09 ctg_7a	gene	2413908	2416089	VdB09_g9621
VdB09 ctg_7a	gene	2417089	2418437	VdB09_g9622
VdB09 ctg_7a	gene	2418590	2420115	VdB09_g9623
VdB09 ctg_7a	gene	2420672	2421414	VdB09_g9624
VdB09 ctg_7a	gene	2422646	2423446	VdB09_g9625
VdB09 ctg_7a	gene	2428569	2429715	VdB09_g9626
VdB09 ctg_7a	gene	2430535	2434591	VdB09_g9627
VdB09 ctg_7a	gene	2434794	2436008	VdB09_g9628
VdB09 ctg_7a	gene	2438569	2439679	VdB09_g9629
VdB09 ctg_7a	gene	2442310	2444267	VdB09_g9630
VdB09 ctg_7a	gene	2445379	2447136	VdB09_g9631
VdB09 ctg_7a	gene	2448549	2450835	VdB09_g9632
VdB09 ctg_7a	gene	2452597	2458034	VdB09_g9633
VdB09 ctg_7a	gene	2459218	2461037	VdB09_g9634
VdB09 ctg_7a	gene	2465587	2465810	VdB09_g9635
VdB09 ctg_7a	gene	2465825	2466350	VdB09_g9636
VdB09 ctg_7a	gene	2467289	2470119	VdB09_g9637
VdB09 ctg_7a	gene	2470389	2473370	VdB09_g9638
VdB09 ctg_7a	gene	2474016	2476297	VdB09_g9639
VdB09 ctg_7a	gene	2478156	2479522	VdB09_g9640
VdB09 ctg_7a	gene	2479897	2480375	VdB09_g9641
VdB09 ctg_7a	gene	2480619	2481739	VdB09_g9642
VdB09 ctg_7a	gene	2496598	2497830	VdB09_g9643
VdB09 ctg_7a	gene	2499521	2501949	VdB09_g9644
VdB09 ctg_7a	gene	2509005	2510767	VdB09_g9645
VdB09 ctg_7a	gene	2511712	2511951	VdB09_g9646
VdB09 ctg_7a	gene	2511964	2513595	VdB09_g9647
VdB09 ctg_7a	gene	2515434	2517059	VdB09_g9648
VdB09 ctg_7a	gene	2517993	2519367	VdB09_g9649
VdB09 ctg_7a	gene	2519430	2520030	VdB09_g9650
VdB09 ctg_7a	gene	2522790	2524575	VdB09_g9651
VdB09 ctg_7a	gene	2526424	2528282	VdB09_g9652
VdB09 ctg_7a	gene	2529360	2530442	VdB09_g9653
VdB09 ctg_7a	gene	2531395	2532110	VdB09_g9654
VdB09 ctg_7a	gene	2533069	2534124	VdB09_g9655
VdB09 ctg_7a	gene	2534962	2535768	VdB09_g9656
VdB09 ctg_7a	gene	2538654	2539061	VdB09_g9657
VdB09 ctg_7a	gene	2539121	2539579	VdB09_g9658
VdB09 ctg_7a	gene	2539820	2541131	VdB09_g9659
VdB09 ctg_7a	gene	2542309	2543674	VdB09_g9660
VdB09 ctg_7a	gene	2545016	2546405	VdB09_g9661
VdB09 ctg_7a	gene	2546945	2547676	VdB09_g9662
VdB09 ctg_7a	gene	2548080	2549569	VdB09_g9663
VdB09 ctg_7a	gene	2550467	2551005	VdB09_g9664
VdB09 ctg_7a	gene	2552361	2555441	VdB09_g9665
VdB09 ctg_7a	gene	2553378	2555441	VdB09_g9666
VdB09 ctg_7a	gene	2556574	2557473	VdB09_g9667
VdB09 ctg_7a	gene	2557795	2558777	VdB09_g9668
VdB09 ctg_7a	gene	2559384	2560458	VdB09_g9669
VdB09 ctg_7a	gene	2561249	2562504	VdB09_g9670
VdB09 ctg_7a	gene	2563030	2563663	VdB09_g9671
VdB09 ctg_7a	gene	2564102	2564535	VdB09_g9672
VdB09 ctg_7a	gene	2565107	2565929	VdB09_g9673
VdB09 ctg_7a	gene	2567637	2569304	VdB09_g9674
VdB09 ctg_7a	gene	2570666	2571057	VdB09_g9675
VdB09 ctg_7a	gene	2571937	2572510	VdB09_g9676
VdB09 ctg_7a	gene	2573294	2575200	VdB09_g9677
VdB09 ctg_7a	gene	2576105	2577225	VdB09_g9678
VdB09 ctg_7a	gene	2585161	2586932	VdB09_g9679
VdB09 ctg_7a	gene	2587833	2588700	VdB09_g9680
VdB09 ctg_7a	gene	2589021	2589671	VdB09_g9681
VdB09 ctg_7a	gene	2590559	2593970	VdB09_g9682
VdB09 ctg_7a	gene	2594367	2594627	VdB09_g9683
VdB09 ctg_7a	gene	2595690	2598540	VdB09_g9684
Ud1-4-1 ctg_11_2	gene	1217	2283	Ud1-4-1_g9835
Ud1-4-1 ctg_11_2	gene	6022	6552	Ud1-4-1_g9836
Ud1-4-1 ctg_11_2	gene	11624	11833	Ud1-4-1_g9837
Ud1-4-1 ctg_11_2	gene	25860	26696	Ud1-4-1_g9838
Ud1-4-1 ctg_11_2	gene	27458	30082	Ud1-4-1_g9839
Ud1-4-1 ctg_11_2	gene	30381	31634	Ud1-4-1_g9840
Ud1-4-1 ctg_11_2	gene	32911	34224	Ud1-4-1_g9841
Ud1-4-1 ctg_11_2	gene	34775	37969	Ud1-4-1_g9842
Ud1-4-1 ctg_11_2	gene	39868	40808	Ud1-4-1_g9843
Ud1-4-1 ctg_11_2	gene	41188	41637	Ud1-4-1_g9844
Ud1-4-1 ctg_11_2	gene	41817	42461	Ud1-4-1_g9845
Ud1-4-1 ctg_11_2	gene	66590	67280	Ud1-4-1_g9846
Ud1-4-1 ctg_11_2	gene	68285	68843	Ud1-4-1_g9847
Ud1-4-1 ctg_11_2	gene	71678	72375	Ud1-4-1_g9848
Ud1-4-1 ctg_11_2	gene	73065	73529	Ud1-4-1_g9849
Ud1-4-1 ctg_11_2	gene	75822	76747	Ud1-4-1_g9850
Ud1-4-1 ctg_11_2	gene	79958	81311	Ud1-4-1_g9851
Ud1-4-1 ctg_11_2	gene	82187	84570	Ud1-4-1_g9852
Ud1-4-1 ctg_11_2	gene	85121	86541	Ud1-4-1_g9853
Ud1-4-1 ctg_11_2	gene	94882	96021	Ud1-4-1_g9854
Ud1-4-1 ctg_11_2	gene	126906	127284	Ud1-4-1_g9855
Ud1-4-1 ctg_11_2	gene	128703	129362	Ud1-4-1_g9856
Ud1-4-1 ctg_11_2	gene	129516	129959	Ud1-4-1_g9857
Ud1-4-1 ctg_11_2	gene	132514	133615	Ud1-4-1_g9858
Ud1-4-1 ctg_11_2	gene	139733	140078	Ud1-4-1_g9859
Ud1-4-1 ctg_11_2	gene	141083	141613	Ud1-4-1_g9860
Ud1-4-1 ctg_11_2	gene	145438	146503	Ud1-4-1_g9861
Ud1-4-1 ctg_11_2	gene	147664	148686	Ud1-4-1_g9862
Ud1-4-1 ctg_11_2	gene	149374	150133	Ud1-4-1_g9863
Ud1-4-1 ctg_11_2	gene	151665	154314	Ud1-4-1_g9864
Ud1-4-1 ctg_11_2	gene	162884	163956	Ud1-4-1_g9865
Ud1-4-1 ctg_11_2	gene	164319	164987	Ud1-4-1_g9866
Ud1-4-1 ctg_11_2	gene	166500	167225	Ud1-4-1_g9867
Ud1-4-1 ctg_11_2	gene	167849	168315	Ud1-4-1_g9868
Ud1-4-1 ctg_11_2	gene	168468	169178	Ud1-4-1_g9869
Ud1-4-1 ctg_11_2	gene	170620	171016	Ud1-4-1_g9870
Ud1-4-1 ctg_11_2	gene	175297	176676	Ud1-4-1_g9871

## Sheet: FigS8a TE
Chr	Feature	Start	End	TE ID
VdB09 ctg_7a	TE	1700548	1700828	VdB09_TE_homo_1998
VdB09 ctg_7a	TE	1701238	1701451	VdB09_TE_homo_1999
VdB09 ctg_7a	TE	1717567	1718328	VdB09_TE_homo_2000
VdB09 ctg_7a	TE	1719023	1719242	VdB09_TE_homo_2001
VdB09 ctg_7a	TE	1720329	1724555	VdB09_TE_homo_2002
VdB09 ctg_7a	TE	1724551	1731480	VdB09_repeat_region_24
VdB09 ctg_7a	TE	1724551	1724555	VdB09_lTSD_24
VdB09 ctg_7a	TE	1724556	1725027	VdB09_lLTR_24
VdB09 ctg_7a	TE	1724556	1731475	VdB09_LTRRT_24
VdB09 ctg_7a	TE	1731004	1731475	VdB09_rLTR_24
VdB09 ctg_7a	TE	1731476	1731480	VdB09_rTSD_24
VdB09 ctg_7a	TE	1731476	1734174	VdB09_TE_homo_2003
VdB09 ctg_7a	TE	1736433	1737069	VdB09_TE_homo_2004
VdB09 ctg_7a	TE	1736761	1740559	VdB09_TE_homo_2005
VdB09 ctg_7a	TE	1743211	1743446	VdB09_TE_homo_2006
VdB09 ctg_7a	TE	1743908	1744275	VdB09_TE_homo_2007
VdB09 ctg_7a	TE	1750319	1750453	VdB09_TE_homo_2008
VdB09 ctg_7a	TE	1776964	1777076	VdB09_TE_homo_2009
VdB09 ctg_7a	TE	1804310	1804467	VdB09_TE_homo_2010
VdB09 ctg_7a	TE	1804469	1805309	VdB09_TE_homo_2011
VdB09 ctg_7a	TE	1808356	1808461	VdB09_TE_homo_2012
VdB09 ctg_7a	TE	1814631	1814898	VdB09_TE_homo_2013
VdB09 ctg_7a	TE	1824231	1824791	VdB09_TE_homo_2014
VdB09 ctg_7a	TE	1825074	1826893	VdB09_TE_homo_2015
VdB09 ctg_7a	TE	1838928	1841227	VdB09_TE_homo_2016
VdB09 ctg_7a	TE	1843471	1843873	VdB09_TE_homo_2017
VdB09 ctg_7a	TE	1913735	1913948	VdB09_TE_homo_2018
VdB09 ctg_7a	TE	1925382	1932314	VdB09_repeat_region_25
VdB09 ctg_7a	TE	1925382	1925386	VdB09_lTSD_25
VdB09 ctg_7a	TE	1925387	1925858	VdB09_lLTR_25
VdB09 ctg_7a	TE	1925387	1932309	VdB09_LTRRT_25
VdB09 ctg_7a	TE	1931837	1932309	VdB09_rLTR_25
VdB09 ctg_7a	TE	1932310	1932314	VdB09_rTSD_25
VdB09 ctg_7a	TE	1932764	1933196	VdB09_TE_homo_2019
VdB09 ctg_7a	TE	1933595	1933730	VdB09_TE_homo_2020
VdB09 ctg_7a	TE	1933825	1934004	VdB09_TE_homo_2021
VdB09 ctg_7a	TE	1935624	1935933	VdB09_TE_homo_2022
VdB09 ctg_7a	TE	1936019	1937352	VdB09_TE_homo_2023
VdB09 ctg_7a	TE	1958436	1958717	VdB09_TE_homo_2024
VdB09 ctg_7a	TE	1959140	1962184	VdB09_TE_struc_65
VdB09 ctg_7a	TE	1962185	1964087	VdB09_TE_homo_2025
VdB09 ctg_7a	TE	1964159	1966238	VdB09_TE_homo_2026
VdB09 ctg_7a	TE	1994082	1994762	VdB09_TE_homo_2027
VdB09 ctg_7a	TE	1994776	1995588	VdB09_TE_homo_2028
VdB09 ctg_7a	TE	2006131	2007064	VdB09_TE_homo_2029
VdB09 ctg_7a	TE	2007061	2013988	VdB09_repeat_region_26
VdB09 ctg_7a	TE	2007061	2007065	VdB09_lTSD_26
VdB09 ctg_7a	TE	2007066	2007537	VdB09_lLTR_26
VdB09 ctg_7a	TE	2007066	2013983	VdB09_LTRRT_26
VdB09 ctg_7a	TE	2013512	2013983	VdB09_rLTR_26
VdB09 ctg_7a	TE	2013984	2013988	VdB09_rTSD_26
VdB09 ctg_7a	TE	2013984	2014898	VdB09_TE_homo_2030
VdB09 ctg_7a	TE	2038674	2038795	VdB09_TE_homo_2031
VdB09 ctg_7a	TE	2117783	2122678	VdB09_TE_homo_2032
VdB09 ctg_7a	TE	2148209	2148673	VdB09_TE_homo_2033
VdB09 ctg_7a	TE	2198097	2198204	VdB09_TE_homo_2034
VdB09 ctg_7a	TE	2209694	2215607	VdB09_TE_homo_2035
VdB09 ctg_7a	TE	2228652	2228809	VdB09_TE_homo_2036
VdB09 ctg_7a	TE	2235298	2242180	VdB09_repeat_region_27
VdB09 ctg_7a	TE	2235298	2235302	VdB09_lTSD_27
VdB09 ctg_7a	TE	2235303	2235755	VdB09_lLTR_27
VdB09 ctg_7a	TE	2235303	2242175	VdB09_LTRRT_27
VdB09 ctg_7a	TE	2241723	2242175	VdB09_rLTR_27
VdB09 ctg_7a	TE	2242176	2242180	VdB09_rTSD_27
VdB09 ctg_7a	TE	2242176	2243457	VdB09_TE_homo_2037
VdB09 ctg_7a	TE	2243453	2250333	VdB09_repeat_region_28
VdB09 ctg_7a	TE	2243453	2243457	VdB09_lTSD_28
VdB09 ctg_7a	TE	2243458	2243910	VdB09_lLTR_28
VdB09 ctg_7a	TE	2243458	2250328	VdB09_LTRRT_28
VdB09 ctg_7a	TE	2249876	2250328	VdB09_rLTR_28
VdB09 ctg_7a	TE	2250329	2250333	VdB09_rTSD_28
VdB09 ctg_7a	TE	2251463	2258284	VdB09_TE_homo_2038
VdB09 ctg_7a	TE	2258665	2259138	VdB09_TE_homo_2039
VdB09 ctg_7a	TE	2277191	2277404	VdB09_TE_homo_2040
VdB09 ctg_7a	TE	2282570	2282688	VdB09_TE_homo_2041
VdB09 ctg_7a	TE	2286119	2287004	VdB09_TE_homo_2042
VdB09 ctg_7a	TE	2320578	2320791	VdB09_TE_homo_2043
VdB09 ctg_7a	TE	2375956	2376344	VdB09_TE_homo_2044
Ud1-4-1 ctg_11_2	TE	3016	7394	Ud1-4-1_TE_homo_2118
Ud1-4-1 ctg_11_2	TE	7395	7859	Ud1-4-1_TE_homo_2119
Ud1-4-1 ctg_11_2	TE	7971	10544	Ud1-4-1_TE_homo_2120
Ud1-4-1 ctg_11_2	TE	10546	18105	Ud1-4-1_TE_homo_2121
Ud1-4-1 ctg_11_2	TE	18319	21979	Ud1-4-1_TE_homo_2122
Ud1-4-1 ctg_11_2	TE	21499	22036	Ud1-4-1_TE_homo_2123
Ud1-4-1 ctg_11_2	TE	33397	38295	Ud1-4-1_TE_homo_2124
Ud1-4-1 ctg_11_2	TE	38321	40640	Ud1-4-1_TE_homo_2125
Ud1-4-1 ctg_11_2	TE	43679	43819	Ud1-4-1_TE_homo_2126
Ud1-4-1 ctg_11_2	TE	71743	73824	Ud1-4-1_TE_homo_2127
Ud1-4-1 ctg_11_2	TE	73896	76511	Ud1-4-1_TE_homo_2128
Ud1-4-1 ctg_11_2	TE	79273	79554	Ud1-4-1_TE_homo_2129
Ud1-4-1 ctg_11_2	TE	102716	104050	Ud1-4-1_TE_homo_2130
Ud1-4-1 ctg_11_2	TE	104136	104445	Ud1-4-1_TE_homo_2131
Ud1-4-1 ctg_11_2	TE	106065	106257	Ud1-4-1_TE_homo_2132
Ud1-4-1 ctg_11_2	TE	106339	106474	Ud1-4-1_TE_homo_2133
Ud1-4-1 ctg_11_2	TE	106873	107346	Ud1-4-1_TE_homo_2134
Ud1-4-1 ctg_11_2	TE	108627	108859	Ud1-4-1_TE_struc_67
Ud1-4-1 ctg_11_2	TE	119216	119429	Ud1-4-1_TE_homo_2135
Ud1-4-1 ctg_11_2	TE	126054	126573	Ud1-4-1_TE_homo_2136
Ud1-4-1 ctg_11_2	TE	140981	141974	Ud1-4-1_TE_homo_2137
Ud1-4-1 ctg_11_2	TE	142065	144701	Ud1-4-1_TE_homo_2138
Ud1-4-1 ctg_11_2	TE	156028	156271	Ud1-4-1_TE_homo_2139
Ud1-4-1 ctg_11_2	TE	156270	156901	Ud1-4-1_TE_homo_2140
Ud1-4-1 ctg_11_2	TE	156987	157392	Ud1-4-1_TE_homo_2141
Ud1-4-1 ctg_11_2	TE	157470	158554	Ud1-4-1_TE_homo_2142
Ud1-4-1 ctg_11_2	TE	158645	159069	Ud1-4-1_TE_homo_2143
Ud1-4-1 ctg_11_2	TE	159074	160972	Ud1-4-1_TE_homo_2144
Ud1-4-1 ctg_11_2	TE	160976	161387	Ud1-4-1_TE_homo_2145
Ud1-4-1 ctg_11_2	TE	161518	161805	Ud1-4-1_TE_homo_2146
Ud1-4-1 ctg_11_2	TE	161851	167276	Ud1-4-1_TE_homo_2147
Ud1-4-1 ctg_11_2	TE	171358	171877	Ud1-4-1_TE_homo_2148
Ud1-4-1 ctg_11_2	TE	178308	178387	Ud1-4-1_TE_homo_2149
Ud1-4-1 ctg_11_2	TE	179192	179668	Ud1-4-1_TE_homo_2150
Ud1-4-1 ctg_11_2	TE	179899	180365	Ud1-4-1_TE_homo_2151
Ud1-4-1 ctg_11_2	TE	184006	184446	Ud1-4-1_TE_homo_2152
Ud1-4-1 ctg_11_2	TE	185423	185891	Ud1-4-1_TE_homo_2153
Ud1-4-1 ctg_11_2	TE	187181	187656	Ud1-4-1_TE_homo_2154
Ud1-4-1 ctg_11_2	TE	191804	192977	Ud1-4-1_TE_homo_2155
Ud1-4-1 ctg_11_2	TE	192977	193430	Ud1-4-1_TE_homo_2156

## Sheet: FigS8a synteny
Ref contig	Ref start	Ref end	Query contig	Query start	Query end	Identity (%)
VdB09 ctg_7a	1976440	1990698	Ud1-4-1 ctg_11_2	61457	47183	97.3
VdB09 ctg_7a	1861860	1889711	Ud1-4-1 ctg_11_2	160400	132448	98.55
VdB09 ctg_7a	1909547	1925386	Ud1-4-1 ctg_11_2	123621	107798	98.85
VdB09 ctg_7a	1942586	1976766	Ud1-4-1 ctg_11_2	95415	61209	99.37
VdB09 ctg_7a	2109375	2156064	Ud1-4-1 ctg_11_2	46691	1	99.86

## Sheet: FigS8a Ave1
Query Name	Subject contig	Identity (%)	Hit length (nt)	Mismatch	Gap open	Query start	Query end	Subject start	Subject end	Subject strand	E-value	Bitscore	Query coverage per hit (%)
Ave1	VdB09 ctg_7a	100	405	0	0	1	405	2216782	2216378	minus	0	749	100

## Sheet: FigS8a ins
Contig	Insertion site start	Insertion site end	Query contig
Ud1-4-1 ctg_11_2	46702	47183	VdB09 ctg_7a
