# Supplementary material for: Starship giant transposons dominate plastic genomic regions in a fungal plant pathogen and drive virulence evolution
Source: Nat Commun. 2025 Jul 24;16:6806. doi: 10.1038/s41467-025-61986-6 (PMC12289983; doi:10.1038/s41467-025-61986-6)
Supplement: Supplementary file 6 — Source Data [file 41467_2025_61986_MOESM6_ESM.zip › Source Data/FigS13e.xlsx]

## Sheet: FigS13e
Inoculum	mean Cq ITS	mean Cq RuBisCO	ΔCq (ITS Cq - RuBisCO Cq)	ΔΔCq (ΔCq - WT ΔCq)	Relative biomass (2^(-ΔΔCq))
WT	30.3122	25.2904	5.02183	0	1
mock	36.2528	25.1881	11.0647	6.04289	0.0151674
ΔNLP6 #1	31.2813	24.9911	6.29022	1.26839	0.415123
ΔNLP6 #2	31.3763	25.4404	5.93588	0.914051	0.530693
ΔNLP6 #3	31.5559	25.2206	6.33527	1.31344	0.402361

## Sheet: FigS13e raw
Inoculum	Gene	Technical rep	Cq
mock	tomato RuBisCO	1	25.1878
mock	tomato RuBisCO	2	25.2227
mock	tomato RuBisCO	3	25.1537
mock	V. dahliae ITS	1	35.7952
mock	V. dahliae ITS	2	37.0357
mock	V. dahliae ITS	3	35.9274
WT	tomato RuBisCO	1	25.3637
WT	tomato RuBisCO	2	25.2881
WT	tomato RuBisCO	3	25.2194
WT	V. dahliae ITS	1	30.4594
WT	V. dahliae ITS	2	30.0753
WT	V. dahliae ITS	3	30.402
ΔNLP6 #1	tomato RuBisCO	1	25.0153
ΔNLP6 #1	tomato RuBisCO	2	25.057
ΔNLP6 #1	tomato RuBisCO	3	24.901
ΔNLP6 #1	V. dahliae ITS	1	31.2713
ΔNLP6 #1	V. dahliae ITS	2	31.3064
ΔNLP6 #1	V. dahliae ITS	3	31.2662
ΔNLP6 #2	tomato RuBisCO	1	25.5071
ΔNLP6 #2	tomato RuBisCO	2	25.3343
ΔNLP6 #2	tomato RuBisCO	3	25.4798
ΔNLP6 #2	V. dahliae ITS	1	31.2409
ΔNLP6 #2	V. dahliae ITS	2	31.4618
ΔNLP6 #2	V. dahliae ITS	3	31.4261
ΔNLP6 #3	tomato RuBisCO	1	25.3051
ΔNLP6 #3	tomato RuBisCO	2	25.1682
ΔNLP6 #3	tomato RuBisCO	3	25.1885
ΔNLP6 #3	V. dahliae ITS	1	31.8683
ΔNLP6 #3	V. dahliae ITS	2	31.443
ΔNLP6 #3	V. dahliae ITS	3	31.3564
