# Supplementary material for: Starship giant transposons dominate plastic genomic regions in a fungal plant pathogen and drive virulence evolution
Source: Nat Commun. 2025 Jul 24;16:6806. doi: 10.1038/s41467-025-61986-6 (PMC12289983; doi:10.1038/s41467-025-61986-6)
Supplement: Supplementary file 6 — Source Data [file 41467_2025_61986_MOESM6_ESM.zip › Source Data/FigS13d.xlsx]

## Sheet: FigS13d
Inoculum	Replicate #	Raw area	Relative area
mock	1	270.822	1.85163
mock	2	261.713	1.78935
mock	3	268.731	1.83733
WT	1	134.175	0.917366
WT	2	152.146	1.04023
WT	3	152.463	1.0424
ΔNLP6 #1	1	285.757	1.95374
ΔNLP6 #1	2	247.429	1.69169
ΔNLP6 #1	3	229.962	1.57227
NLP6 comp #1	1	137.234	0.938281
NLP6 comp #1	2	149.954	1.02525
NLP6 comp #1	3	154.157	1.05398
NLP6 comp #2	1	154.873	1.05888
NLP6 comp #2	2	158.189	1.08155
NLP6 comp #2	3	147.005	1.00508
NLP6 comp #3	1	138.817	0.949104
NLP6 comp #3	2	147.255	1.00679
NLP6 comp #3	3	154.983	1.05963

## Sheet: FigS13d mean
Inoculum	Relative area mean	Relative area SD
mock	1.8261	0.0326233
WT	1	0.0715713
ΔNLP6 #1	1.73923	0.19513
NLP6 comp #1	1.00584	0.0602438
NLP6 comp #2	1.0485	0.0392741
NLP6 comp #3	1.00518	0.0552817

## Sheet: FigS13d tukey test
Comparison	Adjusted p-value	Significance
WT - mock	9.1423e-07	*
ΔNLP6 #1 - mock	0.856714	NS
NLP6 comp #1 - mock	3.59e-07	*
NLP6 comp #2 - mock	2.13026e-06	*
NLP6 comp #3 - mock	6.78284e-06	*
ΔNLP6 #1 - WT	4.885e-06	*
NLP6 comp #1 - WT	1	NS
NLP6 comp #2 - WT	0.985857	NS
NLP6 comp #3 - WT	1	NS
NLP6 comp #1 - ΔNLP6 #1	3.39449e-06	*
NLP6 comp #2 - ΔNLP6 #1	1.00757e-05	*
NLP6 comp #3 - ΔNLP6 #1	9.51736e-06	*
NLP6 comp #2 - NLP6 comp #1	0.992028	NS
NLP6 comp #3 - NLP6 comp #1	1	NS
NLP6 comp #3 - NLP6 comp #2	0.991458	NS
