# Supplementary material for: Starship giant transposons dominate plastic genomic regions in a fungal plant pathogen and drive virulence evolution
Source: Nat Commun. 2025 Jul 24;16:6806. doi: 10.1038/s41467-025-61986-6 (PMC12289983; doi:10.1038/s41467-025-61986-6)
Supplement: Supplementary file 6 — Source Data [file 41467_2025_61986_MOESM6_ESM.zip › Source Data/Fig3j.xlsx]

## Sheet: Fig3j interaction
Bin1 chr	Bin1 start	Bin1 end	Bin2 chr	Bin2 start	Bin2 end	Intensity
JR2 chr1	109556	114461	JR2 chr2	3603037	3606589	7.18642
JR2 chr1	1121055	1125270	JR2 chr2	3801663	3805800	7.0527
JR2 chr1	1144206	1147135	JR2 chr2	3401102	3406311	6.42679
JR2 chr1	1156577	1160342	JR2 chr5	781828	785885	6.97218
JR2 chr1	1297491	1300944	JR2 chr1	9192203	9198538	6.22241
JR2 chr1	1461084	1464441	JR2 chr1	6685614	6689160	6.23838
JR2 chr1	153648	157081	JR2 chr8	2284238	2286667	6.24128
JR2 chr1	1676752	1681324	JR2 chr2	3718822	3722022	6.88679
JR2 chr1	1701621	1704778	JR2 chr1	7509634	7510000	7.9237
JR2 chr1	1701621	1704778	JR2 chr1	7510001	7515096	7.9237
JR2 chr1	1748844	1751890	JR2 chr5	1146564	1150747	6.24908
JR2 chr1	1886985	1890480	JR2 chr1	9192203	9198538	8.19582
JR2 chr1	1971816	1975452	JR2 chr5	2942959	2946719	8.2619
JR2 chr1	2009246	2012843	JR2 chr2	1483917	1487218	6.08325
JR2 chr1	203681	206888	JR2 chr2	3603037	3606589	6.65104
JR2 chr1	2044377	2047654	JR2 chr7	2472655	2475185	5.94827
JR2 chr1	2283810	2286750	JR2 chr7	990413	992945	6.95657
JR2 chr1	2298103	2302345	JR2 chr6	3491869	3496482	6.16653
JR2 chr1	246032	249305	JR2 chr6	384136	387045	5.91832
JR2 chr1	2473696	2476816	JR2 chr5	3465361	3469568	7.07973
JR2 chr1	2573192	2576831	JR2 chr6	3416974	3419982	6.12827
JR2 chr1	2594339	2598751	JR2 chr1	7515096	7517671	6.36468
JR2 chr1	2633362	2637586	JR2 chr1	3433848	3438197	6.05859
JR2 chr1	2709727	2713530	JR2 chr2	497314	501940	6.00619
JR2 chr1	277207	280761	JR2 chr1	608648	613723	6.20804
JR2 chr1	2773978	2777828	JR2 chr1	3210867	3214632	6.37845
JR2 chr1	2799463	2802061	JR2 chr1	3257675	3260629	6.72928
JR2 chr1	2799463	2802061	JR2 chr3	2353244	2356653	6.05783
JR2 chr1	2838881	2842680	JR2 chr1	3210867	3214632	7.23867
JR2 chr1	2921239	2926703	JR2 chr7	1964782	1970163	8.55187
JR2 chr1	2921239	2926703	JR2 chr7	2038471	2042587	7.51222
JR2 chr1	2921239	2926703	JR2 chr8	1407604	1414461	7.24744
JR2 chr1	2921239	2926703	JR2 chr3	2479379	2483470	6.9501
JR2 chr1	2921239	2926703	JR2 chr7	1990599	1993825	6.52725
JR2 chr1	2926703	2931327	JR2 chr2	536271	540377	9.05302
JR2 chr1	2926703	2931327	JR2 chr6	2326295	2332750	8.55495
JR2 chr1	2926703	2931327	JR2 chr6	2321513	2326295	8.24519
JR2 chr1	2926703	2931327	JR2 chr7	1954930	1958744	8.15723
JR2 chr1	2926703	2931327	JR2 chr2	597668	604264	7.02455
JR2 chr1	2926703	2931327	JR2 chr5	1950451	1955615	6.84775
JR2 chr1	2926703	2931327	JR2 chr8	1502208	1509694	6.21876
JR2 chr1	2926703	2931327	JR2 chr3	2445074	2450503	5.97473
JR2 chr1	2931327	2938295	JR2 chr5	1981308	1985646	15.2015
JR2 chr1	2931327	2938295	JR2 chr3	2406670	2410017	9.02737
JR2 chr1	2931327	2938295	JR2 chr7	2032814	2038091	7.50707
JR2 chr1	2931327	2938295	JR2 chr7	2038092	2038471	7.50707
JR2 chr1	2931327	2938295	JR2 chr6	2261123	2267593	7.35688
JR2 chr1	2931327	2938295	JR2 chr4	3052737	3055939	6.84256
JR2 chr1	2931327	2938295	JR2 chr7	1980255	1986127	6.75837
JR2 chr1	2931327	2938295	JR2 chr6	2256564	2261123	6.28022
JR2 chr1	2931327	2938295	JR2 chr7	1990599	1993825	6.14042
JR2 chr1	2931327	2938295	JR2 chr2	662406	670324	5.98923
JR2 chr1	2938295	2943607	JR2 chr5	1995299	1998934	7.0596
JR2 chr1	2938295	2943607	JR2 chr6	2321513	2326295	6.50177
JR2 chr1	2938295	2943607	JR2 chr3	2406670	2410017	6.37638
JR2 chr1	2938295	2943607	JR2 chr2	610610	618920	5.96265
JR2 chr1	2943607	2952083	JR2 chr7	1970163	1980255	6.79262
JR2 chr1	2943607	2952083	JR2 chr2	531947	536271	6.1
JR2 chr1	2952083	2956981	JR2 chr2	610610	618920	10.7382
JR2 chr1	2952083	2956981	JR2 chr3	2483470	2489485	8.67381
JR2 chr1	2952083	2956981	JR2 chr5	1909661	1918039	8.51499
JR2 chr1	2952083	2956981	JR2 chr7	1961263	1964782	7.35045
JR2 chr1	2952083	2956981	JR2 chr4	3046640	3052737	6.48782
JR2 chr1	2952083	2956981	JR2 chr6	2317014	2321513	6.41695
JR2 chr1	2952083	2956981	JR2 chr5	2002714	2009676	6.0235
JR2 chr1	2952083	2956981	JR2 chr3	2418034	2422605	5.99795
JR2 chr1	2956981	2962129	JR2 chr3	2418034	2422605	9.57154
JR2 chr1	2956981	2962129	JR2 chr2	645372	651967	7.7851
JR2 chr1	2956981	2962129	JR2 chr7	2025034	2032814	7.61164
JR2 chr1	2956981	2962129	JR2 chr3	2410017	2418034	7.55797
JR2 chr1	2956981	2962129	JR2 chr6	2227956	2231155	7.13894
JR2 chr1	2956981	2962129	JR2 chr4	3052737	3055939	6.64206
JR2 chr1	2956981	2962129	JR2 chr5	1990494	1995299	6.61803
JR2 chr1	2962129	2967061	JR2 chr6	2317014	2321513	9.39966
JR2 chr1	2962129	2967061	JR2 chr5	1973176	1981308	8.52196
JR2 chr1	2962129	2967061	JR2 chr2	618920	630412	8.45244
JR2 chr1	2962129	2967061	JR2 chr4	3008052	3015382	7.31406
JR2 chr1	2962129	2967061	JR2 chr3	2510130	2516534	7.05387
JR2 chr1	2962129	2967061	JR2 chr7	1958744	1961263	6.59797
JR2 chr1	2962129	2967061	JR2 chr4	3015382	3019849	6.23417
JR2 chr1	2962129	2967061	JR2 chr2	597668	604264	6.12357
JR2 chr1	2962129	2967061	JR2 chr5	1998934	2002714	6.03761
JR2 chr1	2962129	2967061	JR2 chr3	2516534	2519957	5.86147
JR2 chr1	2967061	2971507	JR2 chr3	2422605	2426126	10.4887
JR2 chr1	2967061	2971507	JR2 chr5	1973176	1981308	9.44403
JR2 chr1	2967061	2971507	JR2 chr4	2938483	2941865	8.942
JR2 chr1	2967061	2971507	JR2 chr4	3055939	3062150	7.10678
JR2 chr1	2967061	2971507	JR2 chr6	2321513	2326295	7.01714
JR2 chr1	2967061	2971507	JR2 chr7	2025034	2032814	6.76043
JR2 chr1	2967061	2971507	JR2 chr4	3015382	3019849	6.04436
JR2 chr1	2967061	2971507	JR2 chr2	586437	592127	5.89089
JR2 chr1	2971507	2975786	JR2 chr3	2479379	2483470	8.30437
JR2 chr1	2971507	2975786	JR2 chr2	618920	630412	7.2584
JR2 chr1	2971507	2975786	JR2 chr4	3037290	3046640	7.19027
JR2 chr1	2971507	2975786	JR2 chr6	2243225	2252481	7.05231
JR2 chr1	2971507	2975786	JR2 chr7	1954930	1958744	6.97178
JR2 chr1	2971507	2975786	JR2 chr3	2398961	2406670	6.42975
JR2 chr1	2971507	2975786	JR2 chr2	540377	546533	6.42353
JR2 chr1	2971507	2975786	JR2 chr8	1423628	1428225	6.29215
JR2 chr1	2971507	2975786	JR2 chr2	639421	645372	6.18431
JR2 chr1	2971507	2975786	JR2 chr4	2905089	2911003	6.15352
JR2 chr1	2971507	2975786	JR2 chr3	2529647	2535327	5.95588
JR2 chr1	2975786	2982928	JR2 chr6	2321513	2326295	9.71474
JR2 chr1	2975786	2982928	JR2 chr2	597668	604264	8.77697
JR2 chr1	2975786	2982928	JR2 chr2	566470	571329	8.77436
JR2 chr1	2975786	2982928	JR2 chr6	2227956	2231155	8.74104
JR2 chr1	2975786	2982928	JR2 chr5	1933829	1938556	7.28456
JR2 chr1	2975786	2982928	JR2 chr6	2243225	2252481	6.85842
JR2 chr1	2975786	2982928	JR2 chr2	553492	560494	6.73281
JR2 chr1	2975786	2982928	JR2 chr4	3046640	3052737	5.90698
JR2 chr1	2982928	2989973	JR2 chr6	2172753	2181113	8.50858
JR2 chr1	2982928	2989973	JR2 chr3	2387741	2391526	6.92797
JR2 chr1	2982928	2989973	JR2 chr2	630412	639421	6.71863
JR2 chr1	2982928	2989973	JR2 chr3	2398961	2406670	6.6731
JR2 chr1	2982928	2989973	JR2 chr2	571329	579495	6.6647
JR2 chr1	2982928	2989973	JR2 chr7	2032814	2038091	6.35743
JR2 chr1	2982928	2989973	JR2 chr7	2038092	2038471	6.35743
JR2 chr1	2982928	2989973	JR2 chr6	2215020	2219051	6.23971
JR2 chr1	2982928	2989973	JR2 chr7	2025034	2032814	6.17355
JR2 chr1	2982928	2989973	JR2 chr4	2985008	2991863	6.03303
JR2 chr1	2989973	2995824	JR2 chr3	2516534	2519957	8.57488
JR2 chr1	2989973	2995824	JR2 chr2	597668	604264	8.27398
JR2 chr1	2989973	2995824	JR2 chr7	1990599	1993825	7.69171
JR2 chr1	2989973	2995824	JR2 chr3	2387741	2391526	7.01984
JR2 chr1	2989973	2995824	JR2 chr4	3046640	3052737	6.35739
JR2 chr1	2989973	2995824	JR2 chr5	1880641	1887299	6.22062
JR2 chr1	2995824	3000521	JR2 chr2	536271	540377	12.3601
JR2 chr1	2995824	3000521	JR2 chr3	2445074	2450503	6.51603
JR2 chr1	2995824	3000521	JR2 chr4	2946632	2951213	6.08648
JR2 chr1	2995824	3000521	JR2 chr5	1918039	1923670	6.04692
JR2 chr1	3000521	3005978	JR2 chr2	586437	592127	11.4113
JR2 chr1	3000521	3005978	JR2 chr3	2406670	2410017	6.92876
JR2 chr1	3000521	3005978	JR2 chr4	3037290	3046640	6.87749
JR2 chr1	3000521	3005978	JR2 chr7	1961263	1964782	6.59452
JR2 chr1	3000521	3005978	JR2 chr3	2418034	2422605	6.40086
JR2 chr1	3005978	3013029	JR2 chr4	2926555	2930800	6.00659
JR2 chr1	3005978	3013029	JR2 chr3	2445074	2450503	5.9955
JR2 chr1	3005978	3013029	JR2 chr7	1970163	1980255	5.98739
JR2 chr1	3013029	3016574	JR2 chr8	1473597	1479481	9.43567
JR2 chr1	3013029	3016574	JR2 chr7	2014491	2025034	9.10906
JR2 chr1	3013029	3016574	JR2 chr4	3052737	3055939	8.79047
JR2 chr1	3013029	3016574	JR2 chr3	2406670	2410017	6.92734
JR2 chr1	3013029	3016574	JR2 chr5	1892313	1896885	6.77503
JR2 chr1	3013029	3016574	JR2 chr2	553492	560494	6.67196
JR2 chr1	3013029	3016574	JR2 chr3	2376515	2381923	6.60516
JR2 chr1	3013029	3016574	JR2 chr7	1961263	1964782	6.14587
JR2 chr1	3013029	3016574	JR2 chr3	2398961	2406670	6.10987
JR2 chr1	3013029	3016574	JR2 chr6	2321513	2326295	6.01669
JR2 chr1	3013029	3016574	JR2 chr2	531947	536271	5.96209
JR2 chr1	3013029	3016574	JR2 chr3	2479379	2483470	5.89492
JR2 chr1	3016574	3022868	JR2 chr6	2256564	2261123	7.216
JR2 chr1	3016574	3022868	JR2 chr2	528318	531947	6.42742
JR2 chr1	3016574	3022868	JR2 chr4	2930800	2933817	6.37135
JR2 chr1	3016574	3022868	JR2 chr5	1887299	1892313	5.86093
JR2 chr1	3022868	3029194	JR2 chr3	2450503	2455246	6.8361
JR2 chr1	3022868	3029194	JR2 chr2	571329	579495	6.62417
JR2 chr1	3022868	3029194	JR2 chr4	2911003	2916256	6.61446
JR2 chr1	3022868	3029194	JR2 chr3	2381923	2387741	6.38094
JR2 chr1	3022868	3029194	JR2 chr2	579495	586437	6.28
JR2 chr1	3022868	3029194	JR2 chr3	2433728	2440460	6.19454
JR2 chr1	3022868	3029194	JR2 chr4	2933817	2938483	6.03281
JR2 chr1	3022868	3029194	JR2 chr3	2440460	2445074	5.89649
JR2 chr1	3022868	3029194	JR2 chr5	1985646	1990494	5.8826
JR2 chr1	302904	305672	JR2 chr3	3695219	3697758	6.09603
JR2 chr1	3029194	3034343	JR2 chr2	586437	592127	9.40672
JR2 chr1	3029194	3034343	JR2 chr3	2381923	2387741	7.33791
JR2 chr1	3029194	3034343	JR2 chr6	2231155	2236243	6.03925
JR2 chr1	3034343	3037310	JR2 chr6	2309298	2317014	6.40341
JR2 chr1	3034343	3037310	JR2 chr3	2418034	2422605	6.12213
JR2 chr1	3034343	3037310	JR2 chr2	639421	645372	6.07286
JR2 chr1	3034343	3037310	JR2 chr2	521470	528318	5.96514
JR2 chr1	3034343	3037310	JR2 chr4	2930800	2933817	5.95024
JR2 chr1	3034343	3037310	JR2 chr4	2916256	2921373	5.914
JR2 chr1	3037310	3041028	JR2 chr2	662406	670324	16.5177
JR2 chr1	3037310	3041028	JR2 chr2	604264	610610	11.0575
JR2 chr1	3037310	3041028	JR2 chr8	1448905	1456503	10.8965
JR2 chr1	3037310	3041028	JR2 chr6	2227956	2231155	10.803
JR2 chr1	3037310	3041028	JR2 chr2	560494	566470	10.0154
JR2 chr1	3037310	3041028	JR2 chr3	2418034	2422605	8.3529
JR2 chr1	3037310	3041028	JR2 chr4	2921373	2926555	6.89544
JR2 chr1	3037310	3041028	JR2 chr6	2883442	2886422	6.87614
JR2 chr1	3037310	3041028	JR2 chr2	579495	586437	6.78801
JR2 chr1	3037310	3041028	JR2 chr7	1958744	1961263	6.68175
JR2 chr1	3037310	3041028	JR2 chr6	2215020	2219051	6.66364
JR2 chr1	3037310	3041028	JR2 chr2	553492	560494	6.65026
JR2 chr1	3037310	3041028	JR2 chr4	2951213	2957415	6.42132
JR2 chr1	3037310	3041028	JR2 chr4	2905089	2911003	6.23073
JR2 chr1	3037310	3041028	JR2 chr8	1509694	1515869	6.2067
JR2 chr1	3037310	3041028	JR2 chr3	2391526	2398961	6.14961
JR2 chr1	3041028	3044485	JR2 chr2	630412	639421	10.4498
JR2 chr1	3041028	3044485	JR2 chr4	2926555	2930800	10.2002
JR2 chr1	3041028	3044485	JR2 chr2	540377	546533	9.13181
JR2 chr1	3041028	3044485	JR2 chr2	560494	566470	8.81766
JR2 chr1	3041028	3044485	JR2 chr6	2181113	2187984	8.55897
JR2 chr1	3041028	3044485	JR2 chr3	2489485	2494324	8.36043
JR2 chr1	3041028	3044485	JR2 chr4	3052737	3055939	7.40758
JR2 chr1	3041028	3044485	JR2 chr2	592127	597668	6.71355
JR2 chr1	3041028	3044485	JR2 chr2	536271	540377	6.54162
JR2 chr1	3041028	3044485	JR2 chr5	1973176	1981308	6.48422
JR2 chr1	3041028	3044485	JR2 chr5	1904051	1909661	6.02727
JR2 chr1	3041028	3044485	JR2 chr3	2467632	2474722	5.96869
JR2 chr1	3044485	3052883	JR2 chr2	531947	536271	9.15156
JR2 chr1	3044485	3052883	JR2 chr7	1970163	1980255	7.1442
JR2 chr1	3044485	3052883	JR2 chr6	2267593	2272829	6.78425
JR2 chr1	3052883	3057019	JR2 chr2	546533	553492	7.52616
JR2 chr1	3052883	3057019	JR2 chr2	610610	618920	7.43885
JR2 chr1	3052883	3057019	JR2 chr6	2231155	2236243	6.77402
JR2 chr1	3052883	3057019	JR2 chr3	2422605	2426126	6.59174
JR2 chr1	3052883	3057019	JR2 chr4	2893822	2905089	6.58519
JR2 chr1	3052883	3057019	JR2 chr4	2941865	2946632	6.43402
JR2 chr1	3052883	3057019	JR2 chr4	2951213	2957415	6.38281
JR2 chr1	3052883	3057019	JR2 chr5	1955615	1961012	6.37057
JR2 chr1	3052883	3057019	JR2 chr3	2426126	2433728	6.03977
JR2 chr1	3052883	3057019	JR2 chr4	3025851	3029686	5.91274
JR2 chr1	3057019	3062929	JR2 chr6	2181113	2187984	11.2271
JR2 chr1	3057019	3062929	JR2 chr4	2926555	2930800	10.6368
JR2 chr1	3057019	3062929	JR2 chr2	553492	560494	7.80978
JR2 chr1	3057019	3062929	JR2 chr8	1469947	1473597	7.48607
JR2 chr1	3057019	3062929	JR2 chr7	2009185	2014491	6.45265
JR2 chr1	3057019	3062929	JR2 chr3	2489485	2494324	6.3459
JR2 chr1	3057019	3062929	JR2 chr6	2227956	2231155	6.21671
JR2 chr1	3057019	3062929	JR2 chr4	3008052	3015382	5.99394
JR2 chr1	3062929	3066025	JR2 chr7	1993825	2001863	8.4114
JR2 chr1	3062929	3066025	JR2 chr4	3052737	3055939	6.68193
JR2 chr1	3062929	3066025	JR2 chr6	2256564	2261123	6.5731
JR2 chr1	3062929	3066025	JR2 chr2	528318	531947	6.51434
JR2 chr1	3062929	3066025	JR2 chr5	1973176	1981308	6.45767
JR2 chr1	3062929	3066025	JR2 chr8	1423628	1428225	6.23372
JR2 chr1	3062929	3066025	JR2 chr2	604264	610610	6.16066
JR2 chr1	3062929	3066025	JR2 chr3	2418034	2422605	6.05443
JR2 chr1	3062929	3066025	JR2 chr6	2243225	2252481	6.02737
JR2 chr1	3062929	3066025	JR2 chr3	2440460	2445074	5.98046
JR2 chr1	3062929	3066025	JR2 chr4	2978582	2985008	5.90706
JR2 chr1	3066025	3072639	JR2 chr4	2916256	2921373	9.16148
JR2 chr1	3066025	3072639	JR2 chr3	2387741	2391526	7.23535
JR2 chr1	3066025	3072639	JR2 chr2	546533	553492	7.15746
JR2 chr1	3066025	3072639	JR2 chr5	1896885	1904051	6.08593
JR2 chr1	3066025	3072639	JR2 chr4	3003122	3008052	6.06955
JR2 chr1	3066025	3072639	JR2 chr7	1964782	1970163	5.87493
JR2 chr1	3066025	3072639	JR2 chr4	2905089	2911003	5.86915
JR2 chr1	3072639	3077688	JR2 chr4	2933817	2938483	7.53688
JR2 chr1	3072639	3077688	JR2 chr6	2256564	2261123	6.86689
JR2 chr1	3072639	3077688	JR2 chr3	2422605	2426126	6.31605
JR2 chr1	3072639	3077688	JR2 chr7	1952414	1954930	5.94689
JR2 chr1	3072639	3077688	JR2 chr6	2223213	2227956	5.92333
JR2 chr1	3072639	3077688	JR2 chr5	1955615	1961012	5.89766
JR2 chr1	3072639	3077688	JR2 chr7	1993825	2001863	5.86372
JR2 chr1	3077688	3082854	JR2 chr2	639421	645372	10.9563
JR2 chr1	3077688	3082854	JR2 chr2	571329	579495	8.93899
JR2 chr1	3077688	3082854	JR2 chr7	2009185	2014491	8.20491
JR2 chr1	3077688	3082854	JR2 chr4	3046640	3052737	7.88756
JR2 chr1	3077688	3082854	JR2 chr2	645372	651967	7.17829
JR2 chr1	3077688	3082854	JR2 chr5	1864739	1867899	6.71043
JR2 chr1	3077688	3082854	JR2 chr6	2305417	2309298	6.67245
JR2 chr1	3077688	3082854	JR2 chr2	521470	528318	6.48594
JR2 chr1	3077688	3082854	JR2 chr5	1995299	1998934	6.23141
JR2 chr1	3077688	3082854	JR2 chr3	2524209	2529647	6.1956
JR2 chr1	3077688	3082854	JR2 chr6	2284760	2289089	6.10554
JR2 chr1	3077688	3082854	JR2 chr6	2321513	2326295	5.97185
JR2 chr1	3077688	3082854	JR2 chr4	2877628	2880316	5.92077
JR2 chr1	3077688	3082854	JR2 chr4	3037290	3046640	5.8729
JR2 chr1	3082854	3090141	JR2 chr8	1490989	1495367	6.93544
JR2 chr1	3082854	3090141	JR2 chr7	1954930	1958744	6.4973
JR2 chr1	3082854	3090141	JR2 chr4	2951213	2957415	6.44582
JR2 chr1	3082854	3090141	JR2 chr3	2440460	2445074	6.20199
JR2 chr1	3082854	3090141	JR2 chr2	597668	604264	6.11717
JR2 chr1	3090141	3094179	JR2 chr3	2483470	2489485	6.73799
JR2 chr1	3094180	3094949	JR2 chr3	2483470	2489485	6.73799
JR2 chr1	3090141	3094179	JR2 chr3	2406670	2410017	6.17111
JR2 chr1	3094180	3094949	JR2 chr3	2406670	2410017	6.17111
JR2 chr1	3090141	3094179	JR2 chr2	597668	604264	6.13353
JR2 chr1	3094180	3094949	JR2 chr2	597668	604264	6.13353
JR2 chr1	3110862	3114870	JR2 chr2	497314	501940	6.04449
JR2 chr1	3250167	3253562	JR2 chr2	2913089	2917516	7.48334
JR2 chr1	3257675	3260629	JR2 chr8	2752982	2757610	7.73425
JR2 chr1	3308050	3311582	JR2 chr1	3757964	3764202	5.85921
JR2 chr1	3450944	3454422	JR2 chr7	1771195	1774338	6.22688
JR2 chr1	3463964	3467426	JR2 chr4	2323899	2328970	6.96006
JR2 chr1	3476402	3480445	JR2 chr1	7515096	7517671	6.26415
JR2 chr1	3498542	3503488	JR2 chr7	1554458	1558081	6.67262
JR2 chr1	3680018	3682827	JR2 chr2	1397685	1402352	5.91147
JR2 chr1	3726710	3730000	JR2 chr1	5222494	5226574	8.34005
JR2 chr1	3730001	3731046	JR2 chr1	5222494	5226574	8.34005
JR2 chr1	3726710	3730000	JR2 chr6	1687326	1691458	6.60028
JR2 chr1	3730001	3731046	JR2 chr6	1687326	1691458	6.60028
JR2 chr1	3726710	3730000	JR2 chr6	3438279	3445908	6.26791
JR2 chr1	3730001	3731046	JR2 chr6	3438279	3445908	6.26791
JR2 chr1	3745331	3748787	JR2 chr2	3801663	3805800	6.53301
JR2 chr1	3745331	3748787	JR2 chr1	7158532	7162280	6.33873
JR2 chr1	3753668	3757964	JR2 chr7	2275276	2278043	9.16663
JR2 chr1	3753668	3757964	JR2 chr5	2340934	2344122	7.93036
JR2 chr1	3753668	3757964	JR2 chr2	2394964	2398244	6.511
JR2 chr1	3764202	3768640	JR2 chr2	4174234	4177844	7.1639
JR2 chr1	3764202	3768640	JR2 chr1	5452618	5456375	6.52741
JR2 chr1	3782898	3786815	JR2 chr1	641841	644914	8.50233
JR2 chr1	3782898	3786815	JR2 chr5	3818507	3822124	6.77463
JR2 chr1	3782898	3786815	JR2 chr6	1373234	1377688	6.00782
JR2 chr1	3883157	3887788	JR2 chr1	9188958	9192203	6.45036
JR2 chr1	390289	394544	JR2 chr1	4061738	4066054	9.49044
JR2 chr1	3927235	3931127	JR2 chr3	573637	577471	5.89017
JR2 chr1	4066054	4069090	JR2 chr7	667555	671883	6.27462
JR2 chr1	4255915	4258985	JR2 chr5	2859532	2865402	10.9579
JR2 chr1	4332691	4335798	JR2 chr7	3037440	3041702	7.24529
JR2 chr1	4439797	4443926	JR2 chr5	3693105	3697262	7.33919
JR2 chr1	4439797	4443926	JR2 chr5	3697263	3699257	7.33919
JR2 chr1	4465521	4469099	JR2 chr8	2752982	2757610	6.19996
JR2 chr1	4570942	4573775	JR2 chr1	604608	608648	6.64057
JR2 chr1	4616307	4619383	JR2 chr7	2546983	2550729	6.44496
JR2 chr1	4616307	4619383	JR2 chr7	3070132	3074101	6.28125
JR2 chr1	4631035	4633673	JR2 chr8	2336363	2341854	6.18059
JR2 chr1	463842	473619	JR2 chr1	7188958	7193322	6.42161
JR2 chr1	476828	480953	JR2 chr1	74226	77098	6.99121
JR2 chr1	4794569	4797562	JR2 chr3	3606391	3609654	6.05256
JR2 chr1	4808327	4810607	JR2 chr5	359845	362751	6.00435
JR2 chr1	4821896	4825076	JR2 chr6	2639894	2643772	5.94603
JR2 chr1	4882018	4886529	JR2 chr4	1291773	1300960	6.57588
JR2 chr1	4932616	4935706	JR2 chr4	1039284	1041627	9.1721
JR2 chr1	49470	54833	JR2 chr2	3603037	3606589	10.0778
JR2 chr1	49470	54833	JR2 chr5	3938150	3940000	7.82759
JR2 chr1	49470	54833	JR2 chr5	3940001	3941335	7.82759
JR2 chr1	49470	54833	JR2 chr1	575185	581378	6.68452
JR2 chr1	5020073	5023253	JR2 chr1	7817253	7820750	9.42709
JR2 chr1	5262879	5267271	JR2 chr2	4072490	4076299	7.85128
JR2 chr1	5278834	5281947	JR2 chr6	3284874	3288428	6.3252
JR2 chr1	5362417	5364894	JR2 chr5	3465361	3469568	8.2182
JR2 chr1	537152	540198	JR2 chr1	7509634	7510000	8.10708
JR2 chr1	537152	540198	JR2 chr1	7510001	7515096	8.10708
JR2 chr1	5426310	5429336	JR2 chr2	1660045	1663550	6.91029
JR2 chr1	5429336	5432279	JR2 chr2	2015401	2018947	5.91331
JR2 chr1	545592	550618	JR2 chr1	7221989	7225830	8.39743
JR2 chr1	545592	550618	JR2 chr1	7225830	7228347	8.21808
JR2 chr1	545592	550618	JR2 chr1	7240015	7244908	6.74192
JR2 chr1	545592	550618	JR2 chr1	7167889	7172202	6.42453
JR2 chr1	545592	550618	JR2 chr1	7197218	7201753	6.20927
JR2 chr1	54833	58117	JR2 chr1	594899	600733	7.03482
JR2 chr1	54833	58117	JR2 chr1	7207241	7209966	6.67297
JR2 chr1	54833	58117	JR2 chr1	7193322	7197218	6.63824
JR2 chr1	54833	58117	JR2 chr1	680414	684316	6.63253
JR2 chr1	550618	557237	JR2 chr1	7244908	7252179	9.16885
JR2 chr1	550618	557237	JR2 chr1	7158532	7162280	8.56557
JR2 chr1	550618	557237	JR2 chr1	7177872	7183402	6.80258
JR2 chr1	550618	557237	JR2 chr1	7142103	7148552	6.19341
JR2 chr1	550618	557237	JR2 chr1	669117	674503	6.06227
JR2 chr1	550618	557237	JR2 chr1	7099159	7103992	6.00098
JR2 chr1	5507807	5512924	JR2 chr2	3445209	3448557	6.14249
JR2 chr1	5518015	5520403	JR2 chr1	9192203	9198538	6.86838
JR2 chr1	557237	563556	JR2 chr1	7225830	7228347	9.08984
JR2 chr1	557237	563556	JR2 chr1	7167889	7172202	8.62756
JR2 chr1	557237	563556	JR2 chr1	7244908	7252179	8.17782
JR2 chr1	557237	563556	JR2 chr1	7158532	7162280	7.55075
JR2 chr1	557237	563556	JR2 chr1	7252179	7257142	6.96115
JR2 chr1	557237	563556	JR2 chr1	7134676	7138206	6.67733
JR2 chr1	5603687	5607654	JR2 chr1	7509634	7510000	6.82847
JR2 chr1	5603687	5607654	JR2 chr1	7510001	7515096	6.82847
JR2 chr1	5610657	5614166	JR2 chr3	1304951	1308900	7.30503
JR2 chr1	5618322	5621565	JR2 chr3	1304951	1308900	6.7667
JR2 chr1	563556	569705	JR2 chr1	7197218	7201753	6.59891
JR2 chr1	563556	569705	JR2 chr1	7216374	7221989	6.48224
JR2 chr1	563556	569705	JR2 chr1	7244908	7252179	6.43851
JR2 chr1	5659376	5662093	JR2 chr3	547086	550495	6.8213
JR2 chr1	5659376	5662093	JR2 chr8	2235870	2240188	6.05604
JR2 chr1	569705	575185	JR2 chr1	7201753	7207241	7.40965
JR2 chr1	569705	575185	JR2 chr1	7183402	7188958	7.03092
JR2 chr1	569705	575185	JR2 chr1	7148552	7154225	6.71438
JR2 chr1	569705	575185	JR2 chr1	7240015	7244908	5.99521
JR2 chr1	575185	581378	JR2 chr1	7188958	7193322	8.76807
JR2 chr1	575185	581378	JR2 chr1	74226	77098	7.30874
JR2 chr1	575185	581378	JR2 chr1	7091885	7094688	6.77045
JR2 chr1	575185	581378	JR2 chr1	7112850	7118077	6.33148
JR2 chr1	575185	581378	JR2 chr6	3471179	3474972	6.29433
JR2 chr1	58117	64451	JR2 chr2	3603037	3606589	8.51784
JR2 chr1	58117	64451	JR2 chr5	3938150	3940000	6.01361
JR2 chr1	58117	64451	JR2 chr5	3940001	3941335	6.01361
JR2 chr1	581378	585323	JR2 chr1	7240015	7244908	9.50485
JR2 chr1	581378	585323	JR2 chr1	7158532	7162280	6.40695
JR2 chr1	581378	585323	JR2 chr1	7142103	7148552	6.15073
JR2 chr1	585323	589408	JR2 chr1	7134676	7138206	7.752
JR2 chr1	585323	589408	JR2 chr1	87115	92259	7.57113
JR2 chr1	585323	589408	JR2 chr1	7207241	7209966	7.27557
JR2 chr1	585323	589408	JR2 chr1	7154225	7158532	6.51487
JR2 chr1	585323	589408	JR2 chr1	7112850	7118077	5.96993
JR2 chr1	5886625	5891538	JR2 chr4	1039284	1041627	5.90605
JR2 chr1	589408	591710	JR2 chr1	7172202	7177872	12.1452
JR2 chr1	589408	591710	JR2 chr1	7128598	7134676	9.79367
JR2 chr1	589408	591710	JR2 chr1	9188958	9192203	9.27144
JR2 chr1	589408	591710	JR2 chr1	7244908	7252179	9.21608
JR2 chr1	589408	591710	JR2 chr1	7148552	7154225	8.0534
JR2 chr1	589408	591710	JR2 chr1	7207241	7209966	6.51645
JR2 chr1	589408	591710	JR2 chr1	7193322	7197218	6.34671
JR2 chr1	589408	591710	JR2 chr1	7209966	7216374	6.0623
JR2 chr1	589408	591710	JR2 chr2	3791202	3797104	6.0591
JR2 chr1	5899089	5902449	JR2 chr1	608648	613723	6.08896
JR2 chr1	5907693	5910159	JR2 chr2	2508805	2511821	6.58366
JR2 chr1	591710	594899	JR2 chr2	3445209	3448557	11.1283
JR2 chr1	591710	594899	JR2 chr1	7225830	7228347	6.64749
JR2 chr1	591710	594899	JR2 chr1	7148552	7154225	6.48762
JR2 chr1	591710	594899	JR2 chr1	7162280	7167889	6.38536
JR2 chr1	591710	594899	JR2 chr1	7209966	7216374	6.08376
JR2 chr1	594899	600733	JR2 chr1	7158532	7162280	6.38599
JR2 chr1	594899	600733	JR2 chr1	7188958	7193322	6.12573
JR2 chr1	600733	604608	JR2 chr1	7134676	7138206	9.04144
JR2 chr1	600733	604608	JR2 chr1	7201753	7207241	7.23761
JR2 chr1	604608	608648	JR2 chr1	7103992	7108583	8.79013
JR2 chr1	604608	608648	JR2 chr1	77098	82221	7.07421
JR2 chr1	604608	608648	JR2 chr2	3612626	3619060	6.45909
JR2 chr1	604608	608648	JR2 chr3	247418	250457	6.40711
JR2 chr1	604608	608648	JR2 chr5	2912477	2915748	6.32879
JR2 chr1	6055314	6059152	JR2 chr1	608648	613723	8.01919
JR2 chr1	608648	613723	JR2 chr1	74226	77098	12.1835
JR2 chr1	608648	613723	JR2 chr1	7162280	7167889	11.3599
JR2 chr1	608648	613723	JR2 chr5	3460032	3465361	11.0573
JR2 chr1	608648	613723	JR2 chr1	7158532	7162280	8.1465
JR2 chr1	608648	613723	JR2 chr1	7201753	7207241	8.0573
JR2 chr1	608648	613723	JR2 chr2	3811869	3819053	7.8413
JR2 chr1	620543	624661	JR2 chr1	7244908	7252179	8.98275
JR2 chr1	620543	624661	JR2 chr1	7177872	7183402	8.20994
JR2 chr1	620543	624661	JR2 chr1	68774	74226	7.19261
JR2 chr1	620543	624661	JR2 chr1	7108583	7112850	7.0884
JR2 chr1	620543	624661	JR2 chr1	7201753	7207241	6.10483
JR2 chr1	620543	624661	JR2 chr1	7094688	7099159	6.09143
JR2 chr1	624661	629562	JR2 chr1	7188958	7193322	10.5512
JR2 chr1	624661	629562	JR2 chr1	7162280	7167889	8.12925
JR2 chr1	624661	629562	JR2 chr1	7177872	7183402	7.50494
JR2 chr1	624661	629562	JR2 chr1	7232844	7240015	7.20839
JR2 chr1	624661	629562	JR2 chr1	7207241	7209966	6.33614
JR2 chr1	624661	629562	JR2 chr1	7209966	7216374	6.18392
JR2 chr1	629562	636839	JR2 chr1	7193322	7197218	10.4583
JR2 chr1	629562	636839	JR2 chr1	7221989	7225830	9.01211
JR2 chr1	629562	636839	JR2 chr1	7103992	7108583	8.02568
JR2 chr1	629562	636839	JR2 chr1	7201753	7207241	6.69517
JR2 chr1	629562	636839	JR2 chr1	7158532	7162280	6.66763
JR2 chr1	629562	636839	JR2 chr1	7177872	7183402	6.54091
JR2 chr1	636839	641841	JR2 chr1	7128598	7134676	6.68579
JR2 chr1	636839	641841	JR2 chr1	74226	77098	6.09768
JR2 chr1	636839	641841	JR2 chr1	7209966	7216374	6.03835
JR2 chr1	6390063	6393291	JR2 chr1	8357143	8360614	6.45245
JR2 chr1	6407202	6410431	JR2 chr7	2705548	2708901	6.35753
JR2 chr1	641841	644914	JR2 chr1	7167889	7172202	12.0014
JR2 chr1	641841	644914	JR2 chr1	7216374	7221989	8.24049
JR2 chr1	641841	644914	JR2 chr1	7162280	7167889	8.01244
JR2 chr1	641841	644914	JR2 chr1	7112850	7118077	7.87109
JR2 chr1	641841	644914	JR2 chr1	7108583	7112850	7.48773
JR2 chr1	641841	644914	JR2 chr1	7154225	7158532	7.19741
JR2 chr1	644914	649396	JR2 chr1	7112850	7118077	11.3399
JR2 chr1	644914	649396	JR2 chr1	7167889	7172202	9.01017
JR2 chr1	644914	649396	JR2 chr1	7158532	7162280	8.06462
JR2 chr1	644914	649396	JR2 chr1	7183402	7188958	6.34187
JR2 chr1	644914	649396	JR2 chr1	7244908	7252179	5.9421
JR2 chr1	6459078	6462388	JR2 chr1	7509634	7510000	6.22911
JR2 chr1	6459078	6462388	JR2 chr1	7510001	7515096	6.22911
JR2 chr1	649396	653960	JR2 chr1	7158532	7162280	10.675
JR2 chr1	649396	653960	JR2 chr1	74226	77098	6.93121
JR2 chr1	653960	659909	JR2 chr1	7158532	7162280	7.66375
JR2 chr1	653960	659909	JR2 chr1	7142103	7148552	6.08519
JR2 chr1	653960	659909	JR2 chr1	7183402	7188958	5.87958
JR2 chr1	659909	662575	JR2 chr1	7193322	7197218	9.51103
JR2 chr1	659909	662575	JR2 chr1	7183402	7188958	8.2536
JR2 chr1	659909	662575	JR2 chr1	74226	77098	8.16556
JR2 chr1	659909	662575	JR2 chr1	7221989	7225830	7.91131
JR2 chr1	659909	662575	JR2 chr1	7240015	7244908	6.77462
JR2 chr1	659909	662575	JR2 chr1	7154225	7158532	6.50225
JR2 chr1	659909	662575	JR2 chr1	7225830	7228347	6.45821
JR2 chr1	659909	662575	JR2 chr2	3659271	3664725	6.28629
JR2 chr1	659909	662575	JR2 chr5	3715917	3722089	6.17307
JR2 chr1	662575	669117	JR2 chr1	7158532	7162280	10.0736
JR2 chr1	662575	669117	JR2 chr1	7183402	7188958	8.84938
JR2 chr1	662575	669117	JR2 chr1	7207241	7209966	7.74322
JR2 chr1	669117	674503	JR2 chr1	7108583	7112850	9.53421
JR2 chr1	669117	674503	JR2 chr1	7158532	7162280	7.47867
JR2 chr1	669117	674503	JR2 chr1	7201753	7207241	7.03199
JR2 chr1	674503	680414	JR2 chr1	7154225	7158532	6.34755
JR2 chr1	674503	680414	JR2 chr1	7172202	7177872	6.26374
JR2 chr1	674503	680414	JR2 chr1	7197218	7201753	6.22646
JR2 chr1	674503	680414	JR2 chr7	3070132	3074101	5.87315
JR2 chr1	6810626	6813322	JR2 chr1	7487784	7490327	5.90928
JR2 chr1	6982591	6986397	JR2 chr1	7876851	7880411	6.91405
JR2 chr1	6992782	6998018	JR2 chr3	1	7790	39.5461
JR2 chr1	7010914	7015346	JR2 chr1	7278762	7283156	6.19186
JR2 chr1	7065989	7070171	JR2 chr1	7257142	7260820	6.19543
JR2 chr1	7070171	7075025	JR2 chr1	7278762	7283156	6.92448
JR2 chr1	7070171	7075025	JR2 chr1	7257142	7260820	6.26093
JR2 chr1	7075025	7079909	JR2 chr1	7270909	7274363	8.9758
JR2 chr1	7075025	7079909	JR2 chr1	7260820	7265964	7.66439
JR2 chr1	7079909	7084294	JR2 chr1	7270909	7274363	6.88742
JR2 chr1	7079909	7084294	JR2 chr1	7265964	7270909	6.71908
JR2 chr1	7079909	7084294	JR2 chr1	7274363	7278762	6.61348
JR2 chr1	7084294	7088362	JR2 chr1	7270909	7274363	7.75096
JR2 chr1	7088362	7091885	JR2 chr1	7274363	7278762	6.55665
JR2 chr1	7088362	7091885	JR2 chr1	7257142	7260820	6.26119
JR2 chr1	7108583	7112850	JR2 chr1	7240015	7244908	6.42021
JR2 chr1	7167889	7172202	JR2 chr2	3805800	3811869	6.86128
JR2 chr1	7193322	7197218	JR2 chr2	3801663	3805800	8.23669
JR2 chr1	7225830	7228347	JR2 chr2	3430923	3434493	6.64598
JR2 chr1	7232844	7240015	JR2 chr2	3635502	3642211	5.89815
JR2 chr1	7509634	7510000	JR2 chr2	2378090	2382193	8.5314
JR2 chr1	7510001	7515096	JR2 chr2	2378090	2382193	8.5314
JR2 chr1	7509634	7510000	JR2 chr2	2264660	2268906	8.51937
JR2 chr1	7510001	7515096	JR2 chr2	2264660	2268906	8.51937
JR2 chr1	7509634	7510000	JR2 chr1	8470826	8473775	7.76364
JR2 chr1	7510001	7515096	JR2 chr1	8470826	8473775	7.76364
JR2 chr1	7509634	7510000	JR2 chr8	1916731	1920594	7.39352
JR2 chr1	7510001	7515096	JR2 chr8	1916731	1920594	7.39352
JR2 chr1	7509634	7510000	JR2 chr8	2902437	2906841	7.12534
JR2 chr1	7510001	7515096	JR2 chr8	2902437	2906841	7.12534
JR2 chr1	7509634	7510000	JR2 chr2	4245879	4251335	7.07815
JR2 chr1	7510001	7515096	JR2 chr2	4245879	4251335	7.07815
JR2 chr1	7509634	7510000	JR2 chr7	1896523	1900941	6.67406
JR2 chr1	7510001	7515096	JR2 chr7	1896523	1900941	6.67406
JR2 chr1	7509634	7510000	JR2 chr3	3751993	3755973	5.9281
JR2 chr1	7510001	7515096	JR2 chr3	3751993	3755973	5.9281
JR2 chr1	7515096	7517671	JR2 chr3	3654261	3656638	7.20309
JR2 chr1	7515096	7517671	JR2 chr8	2870824	2873001	7.06845
JR2 chr1	7515096	7517671	JR2 chr4	685814	690381	6.61448
JR2 chr1	7515096	7517671	JR2 chr6	1013899	1018963	6.3885
JR2 chr1	7515096	7517671	JR2 chr8	1473597	1479481	6.29359
JR2 chr1	7528041	7530911	JR2 chr1	9192203	9198538	6.87135
JR2 chr1	7528041	7530911	JR2 chr6	343008	348280	6.47863
JR2 chr1	7600227	7603373	JR2 chr5	757375	761634	6.46393
JR2 chr1	7624031	7627558	JR2 chr4	1361005	1365525	5.94482
JR2 chr1	7679992	7682504	JR2 chr2	2913089	2917516	6.24295
JR2 chr1	77098	82221	JR2 chr2	3603037	3606589	12.6147
JR2 chr1	77098	82221	JR2 chr2	3659271	3664725	8.15121
JR2 chr1	7791245	7795714	JR2 chr1	9188958	9192203	6.2711
JR2 chr1	785414	788371	JR2 chr2	3445209	3448557	6.27445
JR2 chr1	7860557	7864509	JR2 chr2	3801663	3805800	9.20925
JR2 chr1	7923925	7926944	JR2 chr3	1304951	1308900	6.79032
JR2 chr1	7939421	7941997	JR2 chr6	556085	559635	6.53927
JR2 chr1	7952691	7955291	JR2 chr4	1039284	1041627	7.35569
JR2 chr1	7955291	7958711	JR2 chr3	1304951	1308900	6.25847
JR2 chr1	8113216	8118370	JR2 chr1	9192203	9198538	7.24614
JR2 chr1	8174552	8177354	JR2 chr3	1304951	1308900	6.30601
JR2 chr1	82221	87115	JR2 chr2	3603037	3606589	7.80429
JR2 chr1	8260253	8264242	JR2 chr1	9071354	9074668	6.674
JR2 chr1	8322446	8325062	JR2 chr1	9192203	9198538	9.44408
JR2 chr1	8322446	8325062	JR2 chr3	155460	159999	7.19725
JR2 chr1	8322446	8325062	JR2 chr3	160000	160134	7.19725
JR2 chr1	8372900	8376343	JR2 chr5	722718	726983	7.08703
JR2 chr1	8787425	8791795	JR2 chr2	2974436	2978274	5.92229
JR2 chr1	8877587	8880454	JR2 chr1	9084372	9087847	6.75693
JR2 chr1	8929137	8933017	JR2 chr1	9192203	9198538	7.75589
JR2 chr1	9084372	9087847	JR2 chr8	2284238	2286667	8.64369
JR2 chr1	9188958	9192203	JR2 chr3	4105033	4107948	7.17684
JR2 chr1	9188958	9192203	JR2 chr4	1964132	1967766	6.78051
JR2 chr1	9188958	9192203	JR2 chr2	1845278	1848512	6.57178
JR2 chr1	9192203	9198538	JR2 chr7	3208433	3209999	9.83172
JR2 chr1	9192203	9198538	JR2 chr7	3210000	3211391	9.83172
JR2 chr1	9192203	9198538	JR2 chr5	2448561	2451568	7.24366
JR2 chr1	9192203	9198538	JR2 chr4	2003029	2005616	6.12253
JR2 chr1	9198538	9203949	JR2 chr4	1361005	1365525	5.957
JR2 chr1	92259	95804	JR2 chr2	3603037	3606589	10.6565
JR2 chr1	92259	95804	JR2 chr5	3938150	3940000	8.0121
JR2 chr1	92259	95804	JR2 chr5	3940001	3941335	8.0121
JR2 chr1	953813	956890	JR2 chr2	3474600	3478593	5.89221
JR2 chr1	95804	99286	JR2 chr2	3603037	3606589	8.32188
JR2 chr1	99286	104933	JR2 chr2	3603037	3606589	9.99403
JR2 chr2	1397685	1402352	JR2 chr3	1032600	1037001	8.85518
JR2 chr2	1397685	1402352	JR2 chr2	1971521	1974910	7.70566
JR2 chr2	1397685	1402352	JR2 chr8	3338803	3343292	6.73927
JR2 chr2	1397685	1402352	JR2 chr6	1356920	1360748	6.27109
JR2 chr2	1397685	1402352	JR2 chr8	181472	185908	6.21126
JR2 chr2	1397685	1402352	JR2 chr8	1795620	1799570	6.05269
JR2 chr2	1397685	1402352	JR2 chr4	2190529	2193256	5.92836
JR2 chr2	1397685	1402352	JR2 chr4	1713355	1716969	5.90784
JR2 chr2	1397685	1402352	JR2 chr4	4075218	4079718	5.86236
JR2 chr2	1607808	1611689	JR2 chr4	1365525	1369929	5.91374
JR2 chr2	1660045	1663550	JR2 chr8	2341854	2345621	6.15419
JR2 chr2	1694332	1698322	JR2 chr6	3491869	3496482	6.7218
JR2 chr2	1715292	1718569	JR2 chr3	82052	85567	6.74619
JR2 chr2	1715292	1718569	JR2 chr5	3602279	3605447	5.93572
JR2 chr2	1854861	1858066	JR2 chr2	3375385	3380107	6.11879
JR2 chr2	19149	21737	JR2 chr6	343008	348280	7.23092
JR2 chr2	1951467	1954914	JR2 chr3	1319963	1323005	6.00191
JR2 chr2	1954914	1958674	JR2 chr4	1788920	1791445	7.62613
JR2 chr2	2004517	2006802	JR2 chr6	2018448	2020645	6.91431
JR2 chr2	2099967	2103779	JR2 chr6	551344	556085	7.21026
JR2 chr2	2207145	2209589	JR2 chr5	3681483	3684884	7.2206
JR2 chr2	2264660	2268906	JR2 chr2	3305093	3309510	5.9498
JR2 chr2	240754	243737	JR2 chr2	974970	978780	12.364
JR2 chr2	2596676	2599234	JR2 chr5	3465361	3469568	6.87119
JR2 chr2	2719271	2721680	JR2 chr2	3406311	3410557	6.07387
JR2 chr2	2733522	2736159	JR2 chr2	3242373	3246636	6.73324
JR2 chr2	2733522	2736159	JR2 chr2	3410557	3416618	6.69992
JR2 chr2	2744620	2747805	JR2 chr2	3410557	3416618	7.3476
JR2 chr2	2785898	2789672	JR2 chr2	3406311	3410557	9.36136
JR2 chr2	2785898	2789672	JR2 chr2	3375385	3380107	7.22725
JR2 chr2	2785898	2789672	JR2 chr8	1486401	1490989	6.21522
JR2 chr2	2793459	2796142	JR2 chr5	3672718	3676762	6.20436
JR2 chr2	2803161	2809687	JR2 chr2	3406311	3410557	9.64505
JR2 chr2	2809687	2809999	JR2 chr2	3401102	3406311	12.9993
JR2 chr2	2810000	2812152	JR2 chr2	3401102	3406311	12.9993
JR2 chr2	2809687	2809999	JR2 chr2	3410557	3416618	11.1304
JR2 chr2	2810000	2812152	JR2 chr2	3410557	3416618	11.1304
JR2 chr2	2809687	2809999	JR2 chr2	3406311	3410557	8.53082
JR2 chr2	2810000	2812152	JR2 chr2	3406311	3410557	8.53082
JR2 chr2	2812152	2816763	JR2 chr2	3410557	3416618	12.2054
JR2 chr2	2812152	2816763	JR2 chr2	3401102	3406311	9.09265
JR2 chr2	2812152	2816763	JR2 chr2	3406311	3410557	8.31229
JR2 chr2	2816763	2820456	JR2 chr2	3410557	3416618	7.36455
JR2 chr2	2816763	2820456	JR2 chr5	3672718	3676762	7.26974
JR2 chr2	2816763	2820456	JR2 chr2	3406311	3410557	6.25968
JR2 chr2	2820456	2824280	JR2 chr2	3406311	3410557	11.3809
JR2 chr2	2820456	2824280	JR2 chr2	3401102	3406311	9.92779
JR2 chr2	2824280	2828418	JR2 chr2	3410557	3416618	8.53687
JR2 chr2	2824280	2828418	JR2 chr5	3672718	3676762	7.23459
JR2 chr2	2824280	2828418	JR2 chr2	3406311	3410557	5.87754
JR2 chr2	2828418	2830000	JR2 chr2	3410557	3416618	12.0219
JR2 chr2	2830001	2831335	JR2 chr2	3410557	3416618	12.0219
JR2 chr2	2831335	2835398	JR2 chr2	3410557	3416618	9.38453
JR2 chr2	2831335	2835398	JR2 chr2	3401102	3406311	6.89688
JR2 chr2	2839091	2842350	JR2 chr8	2772135	2776254	7.0947
JR2 chr2	2842350	2847294	JR2 chr2	3410557	3416618	6.79966
JR2 chr2	2847294	2850123	JR2 chr2	3406311	3410557	8.77228
JR2 chr2	2847294	2850123	JR2 chr2	3410557	3416618	7.11246
JR2 chr2	2850123	2856156	JR2 chr5	3681483	3684884	14.3168
JR2 chr2	2850123	2856156	JR2 chr2	3410557	3416618	9.43039
JR2 chr2	2850123	2856156	JR2 chr5	3672718	3676762	6.8305
JR2 chr2	2856156	2860071	JR2 chr5	3684884	3689629	11.9479
JR2 chr2	2856156	2860071	JR2 chr2	3406311	3410557	7.61131
JR2 chr2	2856156	2860071	JR2 chr2	3410557	3416618	7.33724
JR2 chr2	2866190	2870286	JR2 chr2	3406311	3410557	11.3876
JR2 chr2	2866190	2870286	JR2 chr5	3684884	3689629	9.99214
JR2 chr2	2866190	2870286	JR2 chr5	3681483	3684884	7.64015
JR2 chr2	2870286	2876424	JR2 chr5	3684884	3689629	7.21726
JR2 chr2	2870286	2876424	JR2 chr2	3410557	3416618	6.79382
JR2 chr2	2876424	2876671	JR2 chr2	3401102	3406311	14.704
JR2 chr2	2876672	2879999	JR2 chr2	3401102	3406311	14.704
JR2 chr2	2880000	2880521	JR2 chr2	3401102	3406311	14.704
JR2 chr2	2876424	2876671	JR2 chr5	3684884	3689629	7.9126
JR2 chr2	2876672	2879999	JR2 chr5	3684884	3689629	7.9126
JR2 chr2	2880000	2880521	JR2 chr5	3684884	3689629	7.9126
JR2 chr2	2876424	2876671	JR2 chr2	3410557	3416618	7.14475
JR2 chr2	2876672	2879999	JR2 chr2	3410557	3416618	7.14475
JR2 chr2	2880000	2880521	JR2 chr2	3410557	3416618	7.14475
JR2 chr2	2880521	2884341	JR2 chr2	3410557	3416618	15.5803
JR2 chr2	2880521	2884341	JR2 chr5	3684884	3689629	15.5778
JR2 chr2	2880521	2884341	JR2 chr2	3406311	3410557	13.2273
JR2 chr2	2880521	2884341	JR2 chr5	3676762	3681483	11.6877
JR2 chr2	2880521	2884341	JR2 chr5	3672718	3676762	9.31183
JR2 chr2	2884341	2890046	JR2 chr5	3672718	3676762	18.5956
JR2 chr2	2884341	2890046	JR2 chr2	3401102	3406311	14.3514
JR2 chr2	2884341	2890046	JR2 chr2	3410557	3416618	14.2881
JR2 chr2	2884341	2890046	JR2 chr2	3406311	3410557	12.082
JR2 chr2	2884341	2890046	JR2 chr5	3676762	3681483	7.98575
JR2 chr2	2913089	2917516	JR2 chr2	3237223	3242373	72.1781
JR2 chr2	2913089	2917516	JR2 chr2	3250501	3255284	28.8337
JR2 chr2	2913089	2917516	JR2 chr2	3268958	3272339	25.7506
JR2 chr2	2913089	2917516	JR2 chr2	3276418	3280831	21.6189
JR2 chr2	2913089	2917516	JR2 chr2	3329077	3332597	21.5963
JR2 chr2	2913089	2917516	JR2 chr2	3181853	3185712	16.6449
JR2 chr2	2913089	2917516	JR2 chr2	3246636	3250501	15.5181
JR2 chr2	2913089	2917516	JR2 chr2	3324665	3329077	14.7194
JR2 chr2	2913089	2917516	JR2 chr2	3392438	3396239	13.6806
JR2 chr2	2913089	2917516	JR2 chr2	3383115	3386416	13.6437
JR2 chr2	2913089	2917516	JR2 chr2	3280831	3283814	12.7647
JR2 chr2	2913089	2917516	JR2 chr2	3351407	3355497	12.399
JR2 chr2	2913089	2917516	JR2 chr2	3283814	3289376	11.6442
JR2 chr2	2913089	2917516	JR2 chr2	3160895	3164889	10.8517
JR2 chr2	2913089	2917516	JR2 chr2	3272339	3276418	10.7295
JR2 chr2	2913089	2917516	JR2 chr2	3173989	3178429	10.7287
JR2 chr2	2913089	2917516	JR2 chr7	2205790	2208470	10.4626
JR2 chr2	2913089	2917516	JR2 chr2	3260801	3264255	9.99574
JR2 chr2	2913089	2917516	JR2 chr2	3434493	3439953	9.80434
JR2 chr2	2913089	2917516	JR2 chr2	3317531	3321341	9.55832
JR2 chr2	2913089	2917516	JR2 chr2	3146007	3150996	9.32519
JR2 chr2	2913089	2917516	JR2 chr2	3321341	3324665	9.18722
JR2 chr2	2913089	2917516	JR2 chr2	3406311	3410557	7.93785
JR2 chr2	2913089	2917516	JR2 chr2	3255284	3260801	7.81132
JR2 chr2	2913089	2917516	JR2 chr5	2658538	2661770	7.80781
JR2 chr2	2913089	2917516	JR2 chr2	3264255	3268958	7.76054
JR2 chr2	2913089	2917516	JR2 chr2	3300330	3305093	7.7261
JR2 chr2	2913089	2917516	JR2 chr2	3305093	3309510	7.39134
JR2 chr2	2913089	2917516	JR2 chr2	3386416	3392438	7.33071
JR2 chr2	2913089	2917516	JR2 chr2	3188577	3192012	6.71022
JR2 chr2	2913089	2917516	JR2 chr2	3232606	3237223	6.69518
JR2 chr2	2913089	2917516	JR2 chr2	3197097	3200568	6.68704
JR2 chr2	2913089	2917516	JR2 chr3	3623735	3626626	6.56015
JR2 chr2	2913089	2917516	JR2 chr2	3532693	3534978	6.46686
JR2 chr2	2913089	2917516	JR2 chr2	3823271	3827239	6.43473
JR2 chr2	2913089	2917516	JR2 chr2	4192214	4195273	6.41725
JR2 chr2	2913089	2917516	JR2 chr2	3158194	3160895	6.26425
JR2 chr2	2913089	2917516	JR2 chr2	4019133	4024328	6.2326
JR2 chr2	2913089	2917516	JR2 chr2	3192012	3197097	5.89792
JR2 chr2	2917516	2922642	JR2 chr2	3406311	3410557	197.253
JR2 chr2	2917516	2922642	JR2 chr2	3237223	3242373	117.491
JR2 chr2	2917516	2922642	JR2 chr2	3401102	3406311	87.0901
JR2 chr2	2917516	2922642	JR2 chr2	3242373	3246636	19.5402
JR2 chr2	2917516	2922642	JR2 chr2	3246636	3250501	16.9953
JR2 chr2	2917516	2922642	JR2 chr2	3321341	3324665	14.275
JR2 chr2	2917516	2922642	JR2 chr2	3410557	3416618	12.1342
JR2 chr2	2917516	2922642	JR2 chr2	3280831	3283814	10.6187
JR2 chr2	2917516	2922642	JR2 chr2	3383115	3386416	10.1165
JR2 chr2	2917516	2922642	JR2 chr2	3268958	3272339	9.79548
JR2 chr2	2917516	2922642	JR2 chr2	3260801	3264255	8.80463
JR2 chr2	2917516	2922642	JR2 chr2	3272339	3276418	7.93742
JR2 chr2	2917516	2922642	JR2 chr2	3289376	3294663	7.19203
JR2 chr2	2917516	2922642	JR2 chr2	3294663	3300330	6.82125
JR2 chr2	2917516	2922642	JR2 chr2	3264255	3268958	6.5801
JR2 chr2	2917516	2922642	JR2 chr2	3474600	3478593	6.54997
JR2 chr2	2917516	2922642	JR2 chr2	3324665	3329077	6.42958
JR2 chr2	2917516	2922642	JR2 chr2	3255284	3260801	6.38497
JR2 chr2	2917516	2922642	JR2 chr2	3396239	3401102	6.21417
JR2 chr2	2917516	2922642	JR2 chr5	3676762	3681483	6.14293
JR2 chr2	2922642	2926904	JR2 chr2	3242373	3246636	92.53
JR2 chr2	2922642	2926904	JR2 chr2	3396239	3401102	85.4452
JR2 chr2	2922642	2926904	JR2 chr2	3401102	3406311	56.2013
JR2 chr2	2922642	2926904	JR2 chr2	3410557	3416618	19.125
JR2 chr2	2922642	2926904	JR2 chr2	3445209	3448557	14.5429
JR2 chr2	2922642	2926904	JR2 chr2	3406311	3410557	13.8367
JR2 chr2	2922642	2926904	JR2 chr2	3237223	3242373	12.3582
JR2 chr2	2922642	2926904	JR2 chr5	3672718	3676762	11.054
JR2 chr2	2922642	2926904	JR2 chr2	4192214	4195273	6.89435
JR2 chr2	2922642	2926904	JR2 chr8	738426	741891	6.2614
JR2 chr2	2926904	2930812	JR2 chr2	3410557	3416618	37.9707
JR2 chr2	2926904	2930812	JR2 chr2	3406311	3410557	29.1207
JR2 chr2	2926904	2930812	JR2 chr2	3401102	3406311	15.0128
JR2 chr2	2926904	2930812	JR2 chr5	3684884	3689629	13.6164
JR2 chr2	2926904	2930812	JR2 chr5	3672718	3676762	12.1949
JR2 chr2	2930812	2936540	JR2 chr2	3406311	3410557	29.7432
JR2 chr2	2930812	2936540	JR2 chr2	3410557	3416618	17.1311
JR2 chr2	2930812	2936540	JR2 chr2	3401102	3406311	14.3346
JR2 chr2	2930812	2936540	JR2 chr5	3672718	3676762	13.3774
JR2 chr2	2936540	2939727	JR2 chr2	3401102	3406311	19.5876
JR2 chr2	2936540	2939727	JR2 chr2	3406311	3410557	17.3021
JR2 chr2	2936540	2939727	JR2 chr5	3672718	3676762	16.6161
JR2 chr2	2936540	2939727	JR2 chr2	3410557	3416618	13.7678
JR2 chr2	2936540	2939727	JR2 chr2	3242373	3246636	8.60672
JR2 chr2	2936540	2939727	JR2 chr5	3684884	3689629	5.89958
JR2 chr2	2939727	2942731	JR2 chr2	3410557	3416618	17.3926
JR2 chr2	2939727	2942731	JR2 chr2	3406311	3410557	9.3511
JR2 chr2	2939727	2942731	JR2 chr4	1361005	1365525	6.68482
JR2 chr2	2942731	2945919	JR2 chr2	3410557	3416618	22.0141
JR2 chr2	2942731	2945919	JR2 chr2	3401102	3406311	12.0958
JR2 chr2	2942731	2945919	JR2 chr2	3406311	3410557	12.0038
JR2 chr2	2942731	2945919	JR2 chr5	3681483	3684884	11.7769
JR2 chr2	2945919	2951521	JR2 chr2	3401102	3406311	15.1846
JR2 chr2	2945919	2951521	JR2 chr2	3410557	3416618	7.3122
JR2 chr2	2945919	2951521	JR2 chr8	2752982	2757610	6.56213
JR2 chr2	2951521	2955556	JR2 chr2	3410557	3416618	13.6582
JR2 chr2	2951521	2955556	JR2 chr2	3406311	3410557	11.7225
JR2 chr2	2951521	2955556	JR2 chr2	3401102	3406311	6.527
JR2 chr2	2955556	2959640	JR2 chr2	3410557	3416618	20.7799
JR2 chr2	2955556	2959640	JR2 chr2	3406311	3410557	19.6612
JR2 chr2	2955556	2959640	JR2 chr2	3401102	3406311	11.4866
JR2 chr2	2955556	2959640	JR2 chr5	3672718	3676762	7.72491
JR2 chr2	2964425	2969174	JR2 chr2	3410557	3416618	29.407
JR2 chr2	2964425	2969174	JR2 chr2	3406311	3410557	10.8447
JR2 chr2	2964425	2969174	JR2 chr5	3672718	3676762	6.80895
JR2 chr2	2964425	2969174	JR2 chr5	3684884	3689629	6.10634
JR2 chr2	2969174	2974436	JR2 chr2	3410557	3416618	15.2511
JR2 chr2	2969174	2974436	JR2 chr2	3406311	3410557	12.9011
JR2 chr2	2969174	2974436	JR2 chr5	3672718	3676762	9.77883
JR2 chr2	2974436	2978274	JR2 chr2	3406311	3410557	12.5593
JR2 chr2	2974436	2978274	JR2 chr2	3154837	3158194	7.58352
JR2 chr2	297906	302123	JR2 chr5	1577968	1581172	10.1838
JR2 chr2	2984648	2989710	JR2 chr2	3410557	3416618	5.92976
JR2 chr2	2989710	2993722	JR2 chr2	3410557	3416618	6.57978
JR2 chr2	2993722	2998681	JR2 chr2	3406311	3410557	7.54448
JR2 chr2	2993722	2998681	JR2 chr2	3410557	3416618	6.07727
JR2 chr2	2998681	3000000	JR2 chr2	3410557	3416618	8.43266
JR2 chr2	3000001	3003727	JR2 chr2	3410557	3416618	8.43266
JR2 chr2	3003728	3003955	JR2 chr2	3410557	3416618	8.43266
JR2 chr2	3003955	3010966	JR2 chr2	3401102	3406311	8.99938
JR2 chr2	3015974	3021183	JR2 chr2	3801663	3805800	7.31073
JR2 chr2	3015974	3021183	JR2 chr3	465349	468611	6.05163
JR2 chr2	3033551	3037868	JR2 chr2	3406311	3410557	7.99581
JR2 chr2	3053656	3055896	JR2 chr5	1146564	1150747	7.26205
JR2 chr2	3060395	3063246	JR2 chr2	3718822	3722022	7.64196
JR2 chr2	3060395	3063246	JR2 chr3	2995801	2999837	6.5263
JR2 chr2	3070641	3075535	JR2 chr2	3401102	3406311	7.45332
JR2 chr2	3082785	3086399	JR2 chr5	3681483	3684884	8.99874
JR2 chr2	3102574	3105890	JR2 chr4	1287486	1291773	12.9793
JR2 chr2	3150996	3154837	JR2 chr2	3410557	3416618	6.23132
JR2 chr2	3168506	3173989	JR2 chr2	3474600	3478593	45.7713
JR2 chr2	3173989	3178429	JR2 chr2	3396239	3401102	6.17728
JR2 chr2	3188577	3192012	JR2 chr2	3478593	3482854	5.8608
JR2 chr2	3232606	3237223	JR2 chr2	3434493	3439953	10.8339
JR2 chr2	3232606	3237223	JR2 chr2	3392438	3396239	10.4937
JR2 chr2	3232606	3237223	JR2 chr2	3543002	3547390	9.17716
JR2 chr2	3232606	3237223	JR2 chr2	3396239	3401102	8.98433
JR2 chr2	3232606	3237223	JR2 chr2	3386416	3392438	8.45589
JR2 chr2	3232606	3237223	JR2 chr2	3448557	3452531	8.19128
JR2 chr2	3232606	3237223	JR2 chr2	3383115	3386416	7.54721
JR2 chr2	3232606	3237223	JR2 chr2	3515500	3519989	7.39534
JR2 chr2	3232606	3237223	JR2 chr2	3355497	3360930	6.62671
JR2 chr2	3232606	3237223	JR2 chr5	3693105	3697262	6.60716
JR2 chr2	3232606	3237223	JR2 chr5	3697263	3699257	6.60716
JR2 chr2	3232606	3237223	JR2 chr2	3478593	3482854	6.07535
JR2 chr2	3232606	3237223	JR2 chr2	3482854	3486261	5.98371
JR2 chr2	3237223	3242373	JR2 chr2	3401102	3406311	27.371
JR2 chr2	3237223	3242373	JR2 chr5	3681483	3684884	7.58943
JR2 chr2	3237223	3242373	JR2 chr2	3383115	3386416	6.12594
JR2 chr2	3237223	3242373	JR2 chr2	3392438	3396239	6.05641
JR2 chr2	3237223	3242373	JR2 chr2	3386416	3392438	5.86024
JR2 chr2	3242373	3246636	JR2 chr2	3401102	3406311	21.4342
JR2 chr2	3242373	3246636	JR2 chr2	3532693	3534978	7.42742
JR2 chr2	3242373	3246636	JR2 chr2	3375385	3380107	7.25233
JR2 chr2	3242373	3246636	JR2 chr2	3452531	3456111	5.88169
JR2 chr2	3250501	3255284	JR2 chr2	3805800	3811869	9.47463
JR2 chr2	3250501	3255284	JR2 chr5	3507011	3508582	7.32803
JR2 chr2	3250501	3255284	JR2 chr5	3508583	3513751	7.32803
JR2 chr2	3365448	3371496	JR2 chr6	551344	556085	8.07478
JR2 chr2	3392438	3396239	JR2 chr7	1961263	1964782	6.13614
JR2 chr2	3396239	3401102	JR2 chr2	3801663	3805800	7.23909
JR2 chr2	3401102	3406311	JR2 chr5	3681483	3684884	11.2408
JR2 chr2	3401102	3406311	JR2 chr5	3672718	3676762	6.76407
JR2 chr2	3406311	3410557	JR2 chr5	3672718	3676762	25.4002
JR2 chr2	3406311	3410557	JR2 chr5	3681483	3684884	8.48439
JR2 chr2	3406311	3410557	JR2 chr5	3676762	3681483	6.38042
JR2 chr2	3410557	3416618	JR2 chr5	3672718	3676762	30.0197
JR2 chr2	3410557	3416618	JR2 chr5	3676762	3681483	8.76863
JR2 chr2	3410557	3416618	JR2 chr5	3681483	3684884	7.10565
JR2 chr2	3430923	3434493	JR2 chr5	3681483	3684884	22.1652
JR2 chr2	3445209	3448557	JR2 chr3	3695219	3697758	7.99835
JR2 chr2	3445209	3448557	JR2 chr7	2921179	2923916	6.21443
JR2 chr2	3474600	3478593	JR2 chr4	1397959	1401989	7.16097
JR2 chr2	3474600	3478593	JR2 chr2	3797104	3801663	6.61442
JR2 chr2	3523984	3528156	JR2 chr5	3681483	3684884	13.1027
JR2 chr2	3523984	3528156	JR2 chr3	731556	735758	8.45275
JR2 chr2	3523984	3528156	JR2 chr8	1414461	1419150	6.303
JR2 chr2	3523984	3528156	JR2 chr7	868204	871287	5.88989
JR2 chr2	3532693	3534978	JR2 chr5	3681483	3684884	11.2139
JR2 chr2	354496	361597	JR2 chr2	922090	926637	6.07838
JR2 chr2	3603037	3606589	JR2 chr5	3938150	3940000	21.9054
JR2 chr2	3603037	3606589	JR2 chr5	3940001	3941335	21.9054
JR2 chr2	3627733	3632490	JR2 chr2	3811869	3819053	13.7111
JR2 chr2	3627733	3632490	JR2 chr2	3791202	3797104	9.35244
JR2 chr2	3627733	3632490	JR2 chr8	2920693	2925495	7.39784
JR2 chr2	3627733	3632490	JR2 chr3	261113	265263	6.58735
JR2 chr2	3632490	3635502	JR2 chr2	3797104	3801663	8.66584
JR2 chr2	3635502	3642211	JR2 chr2	3797104	3801663	6.16585
JR2 chr2	3635502	3642211	JR2 chr2	3811869	3819053	6.07733
JR2 chr2	3659271	3664725	JR2 chr2	3811869	3819053	11.8693
JR2 chr2	3659271	3664725	JR2 chr8	1053401	1059722	11.6772
JR2 chr2	3659271	3664725	JR2 chr2	3801663	3805800	9.77328
JR2 chr2	3659271	3664725	JR2 chr6	3438279	3445908	6.77169
JR2 chr2	3659271	3664725	JR2 chr3	1055596	1059441	6.60134
JR2 chr2	3659271	3664725	JR2 chr8	1423628	1428225	6.57258
JR2 chr2	3669443	3672676	JR2 chr6	3062945	3068865	12.9192
JR2 chr2	3774600	3777858	JR2 chr7	990413	992945	7.67536
JR2 chr2	3801663	3805800	JR2 chr4	1197863	1202312	7.34705
JR2 chr2	3801663	3805800	JR2 chr5	3500797	3507011	7.05261
JR2 chr2	3801663	3805800	JR2 chr4	685814	690381	6.3696
JR2 chr2	3801663	3805800	JR2 chr8	582604	584983	6.11523
JR2 chr2	3857401	3860303	JR2 chr3	1304951	1308900	7.42153
JR2 chr2	4141462	4145035	JR2 chr7	2426152	2430029	6.5
JR2 chr2	4161702	4166793	JR2 chr8	2772135	2776254	8.28573
JR2 chr2	4161702	4166793	JR2 chr8	2752982	2757610	6.46924
JR2 chr2	4177844	4181709	JR2 chr4	1506878	1509999	6.38276
JR2 chr2	4177844	4181709	JR2 chr4	1510000	1510313	6.38276
JR2 chr2	4273502	4277765	JR2 chr4	1	4470	7.43584
JR2 chr2	4273502	4277765	JR2 chr5	3465361	3469568	7.21353
JR2 chr2	497314	501940	JR2 chr5	1995299	1998934	6.49157
JR2 chr2	497314	501940	JR2 chr7	2059214	2062015	6.08763
JR2 chr2	521470	528318	JR2 chr3	2524209	2529647	7.6694
JR2 chr2	521470	528318	JR2 chr6	2227956	2231155	6.95112
JR2 chr2	521470	528318	JR2 chr7	2009185	2014491	6.88317
JR2 chr2	521470	528318	JR2 chr4	2911003	2916256	6.32524
JR2 chr2	521470	528318	JR2 chr3	2483470	2489485	6.15076
JR2 chr2	521470	528318	JR2 chr4	3019849	3025851	6.03517
JR2 chr2	528318	531947	JR2 chr3	2445074	2450503	8.21922
JR2 chr2	528318	531947	JR2 chr8	1473597	1479481	6.75491
JR2 chr2	528318	531947	JR2 chr3	2489485	2494324	6.54268
JR2 chr2	528318	531947	JR2 chr4	3025851	3029686	6.5184
JR2 chr2	528318	531947	JR2 chr8	1555701	1561587	6.48332
JR2 chr2	528318	531947	JR2 chr4	3015382	3019849	6.36114
JR2 chr2	528318	531947	JR2 chr3	2529647	2535327	6.08683
JR2 chr2	528318	531947	JR2 chr4	3029686	3037290	6.02118
JR2 chr2	531947	536271	JR2 chr5	1909661	1918039	9.76986
JR2 chr2	531947	536271	JR2 chr5	2002714	2009676	8.8897
JR2 chr2	531947	536271	JR2 chr4	2905089	2911003	8.8707
JR2 chr2	531947	536271	JR2 chr6	2256564	2261123	7.99336
JR2 chr2	531947	536271	JR2 chr6	2317014	2321513	7.67764
JR2 chr2	531947	536271	JR2 chr3	2524209	2529647	7.23394
JR2 chr2	531947	536271	JR2 chr5	1872529	1880641	7.20357
JR2 chr2	531947	536271	JR2 chr3	2391526	2398961	6.72723
JR2 chr2	531947	536271	JR2 chr6	2236243	2243225	6.59906
JR2 chr2	531947	536271	JR2 chr3	2418034	2422605	6.50696
JR2 chr2	531947	536271	JR2 chr4	3008052	3015382	6.33408
JR2 chr2	531947	536271	JR2 chr4	3046640	3052737	5.95229
JR2 chr2	531947	536271	JR2 chr4	2957415	2965368	5.93508
JR2 chr2	536271	540377	JR2 chr4	3055939	3062150	8.17145
JR2 chr2	536271	540377	JR2 chr6	2309298	2317014	7.91653
JR2 chr2	536271	540377	JR2 chr3	2406670	2410017	7.33945
JR2 chr2	536271	540377	JR2 chr8	1495367	1502208	6.35375
JR2 chr2	536271	540377	JR2 chr4	2916256	2921373	6.31596
JR2 chr2	536271	540377	JR2 chr5	1909661	1918039	6.27279
JR2 chr2	536271	540377	JR2 chr3	2455246	2462964	6.10215
JR2 chr2	536271	540377	JR2 chr6	2317014	2321513	6.07397
JR2 chr2	536271	540377	JR2 chr3	2381923	2387741	5.95986
JR2 chr2	536271	540377	JR2 chr3	2433728	2440460	5.87322
JR2 chr2	540377	546533	JR2 chr8	1441443	1448905	11.0791
JR2 chr2	540377	546533	JR2 chr6	2215020	2219051	8.52425
JR2 chr2	540377	546533	JR2 chr7	1970163	1980255	7.77097
JR2 chr2	540377	546533	JR2 chr5	1947718	1950451	7.71513
JR2 chr2	540377	546533	JR2 chr4	2930800	2933817	7.45784
JR2 chr2	540377	546533	JR2 chr6	2277377	2281477	7.42117
JR2 chr2	540377	546533	JR2 chr6	2187984	2195739	7.36269
JR2 chr2	540377	546533	JR2 chr5	1950451	1955615	7.32169
JR2 chr2	540377	546533	JR2 chr7	1964782	1970163	7.23627
JR2 chr2	540377	546533	JR2 chr4	3015382	3019849	6.95585
JR2 chr2	540377	546533	JR2 chr6	2309298	2317014	6.87045
JR2 chr2	540377	546533	JR2 chr4	2957415	2965368	6.04182
JR2 chr2	546533	553492	JR2 chr8	1486401	1490989	11.3395
JR2 chr2	546533	553492	JR2 chr7	2032814	2038091	10.2863
JR2 chr2	546533	553492	JR2 chr7	2038092	2038471	10.2863
JR2 chr2	546533	553492	JR2 chr7	1964782	1970163	9.85843
JR2 chr2	546533	553492	JR2 chr3	2501465	2510130	7.38651
JR2 chr2	546533	553492	JR2 chr4	2905089	2911003	7.03908
JR2 chr2	546533	553492	JR2 chr3	2524209	2529647	6.58011
JR2 chr2	546533	553492	JR2 chr3	2455246	2462964	6.56417
JR2 chr2	546533	553492	JR2 chr4	2933817	2938483	6.29163
JR2 chr2	553492	560494	JR2 chr5	1973176	1981308	7.90234
JR2 chr2	553492	560494	JR2 chr5	1981308	1985646	7.77256
JR2 chr2	553492	560494	JR2 chr8	1502208	1509694	7.6874
JR2 chr2	553492	560494	JR2 chr3	2474722	2479379	6.72035
JR2 chr2	553492	560494	JR2 chr4	3003122	3008052	6.71058
JR2 chr2	553492	560494	JR2 chr4	3008052	3015382	6.68125
JR2 chr2	553492	560494	JR2 chr7	1980255	1986127	6.21332
JR2 chr2	553492	560494	JR2 chr8	1509694	1515869	5.91566
JR2 chr2	560494	566470	JR2 chr5	1927907	1933829	8.77488
JR2 chr2	560494	566470	JR2 chr5	1909661	1918039	7.72797
JR2 chr2	560494	566470	JR2 chr3	2387741	2391526	7.29441
JR2 chr2	560494	566470	JR2 chr6	2243225	2252481	6.77964
JR2 chr2	560494	566470	JR2 chr3	2489485	2494324	6.19116
JR2 chr2	560494	566470	JR2 chr4	3046640	3052737	6.1522
JR2 chr2	560494	566470	JR2 chr7	1970163	1980255	5.91141
JR2 chr2	566470	571329	JR2 chr5	1985646	1990494	8.05875
JR2 chr2	566470	571329	JR2 chr4	2916256	2921373	7.94362
JR2 chr2	566470	571329	JR2 chr5	1973176	1981308	7.38575
JR2 chr2	566470	571329	JR2 chr3	2501465	2510130	6.92496
JR2 chr2	566470	571329	JR2 chr7	1970163	1980255	6.41267
JR2 chr2	566470	571329	JR2 chr4	3025851	3029686	5.90589
JR2 chr2	571329	579495	JR2 chr6	2227956	2231155	8.37328
JR2 chr2	571329	579495	JR2 chr5	1950451	1955615	8.27117
JR2 chr2	571329	579495	JR2 chr4	2946632	2951213	8.16928
JR2 chr2	571329	579495	JR2 chr4	2905089	2911003	7.48538
JR2 chr2	571329	579495	JR2 chr3	2406670	2410017	7.28351
JR2 chr2	571329	579495	JR2 chr3	2462964	2467632	6.83924
JR2 chr2	571329	579495	JR2 chr7	2014491	2025034	6.36057
JR2 chr2	571329	579495	JR2 chr7	1970163	1980255	6.22667
JR2 chr2	571329	579495	JR2 chr7	1952414	1954930	6.14232
JR2 chr2	571329	579495	JR2 chr4	3019849	3025851	6.06983
JR2 chr2	571329	579495	JR2 chr8	1473597	1479481	6.06334
JR2 chr2	571329	579495	JR2 chr5	1887299	1892313	5.97531
JR2 chr2	579495	586437	JR2 chr7	2032814	2038091	9.65169
JR2 chr2	579495	586437	JR2 chr7	2038092	2038471	9.65169
JR2 chr2	579495	586437	JR2 chr6	2231155	2236243	9.05326
JR2 chr2	579495	586437	JR2 chr4	3037290	3046640	8.84084
JR2 chr2	579495	586437	JR2 chr3	2426126	2433728	8.22229
JR2 chr2	579495	586437	JR2 chr7	1954930	1958744	7.54483
JR2 chr2	579495	586437	JR2 chr4	2933817	2938483	6.7299
JR2 chr2	579495	586437	JR2 chr4	2965368	2972358	6.21355
JR2 chr2	579495	586437	JR2 chr8	1423628	1428225	6.21277
JR2 chr2	586437	592127	JR2 chr5	1973176	1981308	9.59702
JR2 chr2	586437	592127	JR2 chr3	2450503	2455246	7.58555
JR2 chr2	586437	592127	JR2 chr6	2317014	2321513	7.42861
JR2 chr2	586437	592127	JR2 chr8	1555701	1561587	7.40474
JR2 chr2	586437	592127	JR2 chr3	2387741	2391526	7.31004
JR2 chr2	586437	592127	JR2 chr6	2172753	2181113	6.85384
JR2 chr2	586437	592127	JR2 chr8	1509694	1515869	6.36089
JR2 chr2	586437	592127	JR2 chr8	1479481	1486401	5.87735
JR2 chr2	592127	597668	JR2 chr4	3062150	3067005	9.82741
JR2 chr2	592127	597668	JR2 chr5	1985646	1990494	8.17534
JR2 chr2	592127	597668	JR2 chr3	2479379	2483470	8.13118
JR2 chr2	592127	597668	JR2 chr8	1441443	1448905	7.19218
JR2 chr2	592127	597668	JR2 chr6	2252481	2256564	6.94438
JR2 chr2	592127	597668	JR2 chr4	3015382	3019849	6.91684
JR2 chr2	592127	597668	JR2 chr7	1980255	1986127	6.76414
JR2 chr2	592127	597668	JR2 chr7	1958744	1961263	6.7341
JR2 chr2	592127	597668	JR2 chr5	2018514	2023337	6.32087
JR2 chr2	592127	597668	JR2 chr4	3019849	3025851	6.27902
JR2 chr2	592127	597668	JR2 chr6	2256564	2261123	6.02367
JR2 chr2	592127	597668	JR2 chr7	2025034	2032814	5.99455
JR2 chr2	592127	597668	JR2 chr6	2277377	2281477	5.93572
JR2 chr2	592127	597668	JR2 chr3	2398961	2406670	5.93195
JR2 chr2	592127	597668	JR2 chr5	1947718	1950451	5.85921
JR2 chr2	597668	604264	JR2 chr7	1954930	1958744	8.15283
JR2 chr2	597668	604264	JR2 chr5	1923670	1927907	8.06802
JR2 chr2	597668	604264	JR2 chr4	3052737	3055939	7.92421
JR2 chr2	597668	604264	JR2 chr7	1961263	1964782	7.86732
JR2 chr2	597668	604264	JR2 chr5	1927907	1933829	7.58235
JR2 chr2	597668	604264	JR2 chr5	1867899	1868316	7.37985
JR2 chr2	597668	604264	JR2 chr5	1868317	1872529	7.37985
JR2 chr2	597668	604264	JR2 chr3	2494324	2501465	7.00645
JR2 chr2	597668	604264	JR2 chr3	2450503	2455246	6.71153
JR2 chr2	597668	604264	JR2 chr5	1995299	1998934	6.26177
JR2 chr2	597668	604264	JR2 chr4	2957415	2965368	6.15336
JR2 chr2	604264	610610	JR2 chr8	1486401	1490989	7.34028
JR2 chr2	604264	610610	JR2 chr4	2957415	2965368	7.06699
JR2 chr2	604264	610610	JR2 chr8	1448905	1456503	7.05914
JR2 chr2	604264	610610	JR2 chr4	3037290	3046640	6.91194
JR2 chr2	604264	610610	JR2 chr3	2387741	2391526	6.49546
JR2 chr2	604264	610610	JR2 chr7	1964782	1970163	6.48943
JR2 chr2	604264	610610	JR2 chr3	2501465	2510130	6.39683
JR2 chr2	604264	610610	JR2 chr4	2946632	2951213	6.34043
JR2 chr2	604264	610610	JR2 chr8	1428225	1431899	6.10999
JR2 chr2	604264	610610	JR2 chr6	2309298	2317014	6.08783
JR2 chr2	604264	610610	JR2 chr5	1867899	1868316	5.96016
JR2 chr2	604264	610610	JR2 chr5	1868317	1872529	5.96016
JR2 chr2	604264	610610	JR2 chr8	1537968	1541137	5.87264
JR2 chr2	610610	618920	JR2 chr3	2410017	2418034	8.90617
JR2 chr2	610610	618920	JR2 chr8	1423628	1428225	7.87188
JR2 chr2	610610	618920	JR2 chr8	1414461	1419150	7.51577
JR2 chr2	610610	618920	JR2 chr4	3037290	3046640	6.79633
JR2 chr2	610610	618920	JR2 chr3	2418034	2422605	6.64735
JR2 chr2	610610	618920	JR2 chr6	2252481	2256564	6.59509
JR2 chr2	610610	618920	JR2 chr4	2911003	2916256	6.12157
JR2 chr2	610610	618920	JR2 chr3	2387741	2391526	6.11044
JR2 chr2	618920	630412	JR2 chr7	1958744	1961263	10.4895
JR2 chr2	618920	630412	JR2 chr3	2422605	2426126	9.76279
JR2 chr2	618920	630412	JR2 chr4	2905089	2911003	9.43482
JR2 chr2	618920	630412	JR2 chr6	2215020	2219051	9.38554
JR2 chr2	618920	630412	JR2 chr6	2309298	2317014	7.41551
JR2 chr2	618920	630412	JR2 chr7	1961263	1964782	6.99923
JR2 chr2	618920	630412	JR2 chr4	2938483	2941865	6.76758
JR2 chr2	618920	630412	JR2 chr5	1995299	1998934	6.49065
JR2 chr2	618920	630412	JR2 chr5	1965356	1973176	6.47942
JR2 chr2	618920	630412	JR2 chr8	1515869	1524733	6.0617
JR2 chr2	618920	630412	JR2 chr4	3003122	3008052	5.95582
JR2 chr2	618920	630412	JR2 chr4	3008052	3015382	5.90267
JR2 chr2	630412	639421	JR2 chr5	1950451	1955615	8.57614
JR2 chr2	630412	639421	JR2 chr6	2309298	2317014	7.67899
JR2 chr2	630412	639421	JR2 chr3	2426126	2433728	7.21765
JR2 chr2	630412	639421	JR2 chr4	2926555	2930800	6.91344
JR2 chr2	630412	639421	JR2 chr3	2433728	2440460	6.80195
JR2 chr2	630412	639421	JR2 chr3	2483470	2489485	6.73528
JR2 chr2	630412	639421	JR2 chr5	1923670	1927907	6.53741
JR2 chr2	630412	639421	JR2 chr8	1448905	1456503	6.38516
JR2 chr2	630412	639421	JR2 chr5	1973176	1981308	6.20493
JR2 chr2	630412	639421	JR2 chr5	1887299	1892313	6.19872
JR2 chr2	630412	639421	JR2 chr8	1414461	1419150	5.94428
JR2 chr2	630412	639421	JR2 chr4	3025851	3029686	5.90892
JR2 chr2	639421	645372	JR2 chr6	2227956	2231155	8.7617
JR2 chr2	639421	645372	JR2 chr8	1414461	1419150	7.16691
JR2 chr2	639421	645372	JR2 chr3	2387741	2391526	7.12577
JR2 chr2	639421	645372	JR2 chr6	2231155	2236243	6.38624
JR2 chr2	639421	645372	JR2 chr4	2905089	2911003	6.37146
JR2 chr2	639421	645372	JR2 chr4	2933817	2938483	6.29035
JR2 chr2	639421	645372	JR2 chr5	1947718	1950451	6.26902
JR2 chr2	639421	645372	JR2 chr5	1887299	1892313	6.17808
JR2 chr2	639421	645372	JR2 chr3	2440460	2445074	6.02306
JR2 chr2	645372	651967	JR2 chr6	2227956	2231155	6.99915
JR2 chr2	645372	651967	JR2 chr4	2916256	2921373	6.76428
JR2 chr2	645372	651967	JR2 chr6	2201466	2206475	6.58105
JR2 chr2	645372	651967	JR2 chr5	1909661	1918039	6.51097
JR2 chr2	645372	651967	JR2 chr4	3062150	3067005	6.4214
JR2 chr2	645372	651967	JR2 chr4	3055939	3062150	6.28811
JR2 chr2	645372	651967	JR2 chr5	1995299	1998934	6.1324
JR2 chr2	645372	651967	JR2 chr5	1965356	1973176	6.04278
JR2 chr2	651967	662406	JR2 chr3	2410017	2418034	6.71058
JR2 chr2	651967	662406	JR2 chr5	1923670	1927907	6.69163
JR2 chr2	651967	662406	JR2 chr5	1947718	1950451	6.372
JR2 chr2	651967	662406	JR2 chr6	2231155	2236243	6.17645
JR2 chr2	651967	662406	JR2 chr6	2201466	2206475	5.9857
JR2 chr2	651967	662406	JR2 chr3	2391526	2398961	5.96949
JR2 chr2	651967	662406	JR2 chr8	1479481	1486401	5.9256
JR2 chr2	651967	662406	JR2 chr4	2946632	2951213	5.89677
JR2 chr2	662406	670324	JR2 chr3	2418034	2422605	8.38512
JR2 chr2	662406	670324	JR2 chr3	2462964	2467632	7.79333
JR2 chr2	662406	670324	JR2 chr8	1469947	1473597	7.70764
JR2 chr2	662406	670324	JR2 chr3	2501465	2510130	7.10232
JR2 chr2	662406	670324	JR2 chr3	2535327	2541026	6.9782
JR2 chr2	662406	670324	JR2 chr3	2541027	2541343	6.9782
JR2 chr2	662406	670324	JR2 chr8	1414461	1419150	6.60103
JR2 chr2	662406	670324	JR2 chr6	2261123	2267593	6.59836
JR2 chr2	662406	670324	JR2 chr7	1986127	1990599	6.19549
JR2 chr2	662406	670324	JR2 chr8	1441443	1448905	6.08552
JR2 chr2	662406	670324	JR2 chr8	1407604	1414461	5.88283
JR2 chr2	895177	899557	JR2 chr8	2772135	2776254	6.255
JR2 chr2	998708	1004199	JR2 chr3	1304951	1308900	5.91358
JR2 chr3	1032600	1037001	JR2 chr4	1287486	1291773	7.06752
JR2 chr3	1304951	1308900	JR2 chr3	2056129	2058158	11.4779
JR2 chr3	1304951	1308900	JR2 chr5	3310996	3315261	10.4789
JR2 chr3	1304951	1308900	JR2 chr3	2845018	2847393	9.57796
JR2 chr3	1304951	1308900	JR2 chr4	615298	619101	7.5249
JR2 chr3	1304951	1308900	JR2 chr6	3454028	3460027	6.60797
JR2 chr3	1304951	1308900	JR2 chr3	817987	821349	6.60562
JR2 chr3	1304951	1308900	JR2 chr8	208736	212728	6.37271
JR2 chr3	1304951	1308900	JR2 chr3	1547909	1552591	6.33293
JR2 chr3	1304951	1308900	JR2 chr8	3042095	3047519	6.30994
JR2 chr3	1304951	1308900	JR2 chr7	1181892	1185886	6.01386
JR2 chr3	1304951	1308900	JR2 chr5	2888631	2893413	5.93041
JR2 chr3	1304951	1308900	JR2 chr6	1412050	1417213	5.87499
JR2 chr3	1304951	1308900	JR2 chr3	2708226	2712310	5.87296
JR2 chr3	1312550	1316226	JR2 chr8	2284238	2286667	7.90199
JR2 chr3	131557	136542	JR2 chr3	250457	255172	7.93512
JR2 chr3	1327448	1331050	JR2 chr8	2772135	2776254	11.3109
JR2 chr3	1359184	1361606	JR2 chr5	2736339	2739386	6.21514
JR2 chr3	140745	145061	JR2 chr3	255172	261113	5.88062
JR2 chr3	155460	159999	JR2 chr4	1291773	1300960	7.15352
JR2 chr3	160000	160134	JR2 chr4	1291773	1300960	7.15352
JR2 chr3	155460	159999	JR2 chr7	3108894	3114451	6.3503
JR2 chr3	160000	160134	JR2 chr7	3108894	3114451	6.3503
JR2 chr3	1562595	1566005	JR2 chr8	738426	741891	6.68009
JR2 chr3	160134	164576	JR2 chr3	255172	261113	7.82034
JR2 chr3	1633686	1637343	JR2 chr3	3606391	3609654	6.75402
JR2 chr3	1637343	1640556	JR2 chr8	2772135	2776254	6.84797
JR2 chr3	1747851	1755190	JR2 chr5	3684884	3689629	6.42177
JR2 chr3	201498	205159	JR2 chr3	450430	453429	6.1892
JR2 chr3	2170636	2174620	JR2 chr7	2550729	2554109	7.92905
JR2 chr3	2264219	2268348	JR2 chr8	1761451	1764516	6.14533
JR2 chr3	230475	235599	JR2 chr6	3463969	3471179	5.89327
JR2 chr3	2376515	2381923	JR2 chr6	2172753	2181113	7.46384
JR2 chr3	2376515	2381923	JR2 chr7	1970163	1980255	7.18097
JR2 chr3	2376515	2381923	JR2 chr7	2025034	2032814	7.04972
JR2 chr3	2376515	2381923	JR2 chr5	2023337	2029245	6.3051
JR2 chr3	2376515	2381923	JR2 chr7	2038471	2042587	5.89856
JR2 chr3	2376515	2381923	JR2 chr5	1981308	1985646	5.8822
JR2 chr3	2381923	2387741	JR2 chr7	2014491	2025034	8.92904
JR2 chr3	2381923	2387741	JR2 chr6	2227956	2231155	7.35421
JR2 chr3	2381923	2387741	JR2 chr7	1964782	1970163	6.87112
JR2 chr3	2381923	2387741	JR2 chr6	2219051	2223213	6.30206
JR2 chr3	2381923	2387741	JR2 chr5	1867899	1868316	6.27236
JR2 chr3	2381923	2387741	JR2 chr5	1868317	1872529	6.27236
JR2 chr3	2387741	2391526	JR2 chr4	3046640	3052737	11.9132
JR2 chr3	2387741	2391526	JR2 chr6	2267593	2272829	10.378
JR2 chr3	2387741	2391526	JR2 chr8	1502208	1509694	8.27304
JR2 chr3	2387741	2391526	JR2 chr6	2317014	2321513	8.11586
JR2 chr3	2387741	2391526	JR2 chr4	2996434	3003122	7.5421
JR2 chr3	2387741	2391526	JR2 chr8	1515869	1524733	5.86617
JR2 chr3	2391526	2398961	JR2 chr6	2227956	2231155	8.2157
JR2 chr3	2391526	2398961	JR2 chr6	2301090	2305417	7.61712
JR2 chr3	2391526	2398961	JR2 chr5	1872529	1880641	6.8617
JR2 chr3	2391526	2398961	JR2 chr8	1414461	1419150	6.64871
JR2 chr3	2391526	2398961	JR2 chr6	2243225	2252481	6.05649
JR2 chr3	2391526	2398961	JR2 chr7	1980255	1986127	6.03826
JR2 chr3	2398961	2406670	JR2 chr6	2326295	2332750	8.25254
JR2 chr3	2398961	2406670	JR2 chr5	1973176	1981308	7.42826
JR2 chr3	2398961	2406670	JR2 chr6	2309298	2317014	6.44493
JR2 chr3	2398961	2406670	JR2 chr8	1464584	1469947	6.35065
JR2 chr3	2398961	2406670	JR2 chr7	1970163	1980255	6.2437
JR2 chr3	2406670	2410017	JR2 chr7	2025034	2032814	11.54
JR2 chr3	2406670	2410017	JR2 chr7	1970163	1980255	9.36782
JR2 chr3	2406670	2410017	JR2 chr5	1998934	2002714	8.75425
JR2 chr3	2406670	2410017	JR2 chr8	1414461	1419150	8.35265
JR2 chr3	2406670	2410017	JR2 chr5	1938556	1944161	7.28666
JR2 chr3	2406670	2410017	JR2 chr4	3062150	3067005	7.20244
JR2 chr3	2406670	2410017	JR2 chr7	2009185	2014491	7.05202
JR2 chr3	2406670	2410017	JR2 chr7	1958744	1961263	6.82721
JR2 chr3	2406670	2410017	JR2 chr7	1990599	1993825	6.62915
JR2 chr3	2406670	2410017	JR2 chr5	1995299	1998934	6.22282
JR2 chr3	2406670	2410017	JR2 chr7	2216064	2218421	5.99512
JR2 chr3	2410017	2418034	JR2 chr6	2256564	2261123	9.91924
JR2 chr3	2410017	2418034	JR2 chr5	1950451	1955615	9.20196
JR2 chr3	2410017	2418034	JR2 chr4	2926555	2930800	7.09317
JR2 chr3	2410017	2418034	JR2 chr8	1524733	1532281	7.01252
JR2 chr3	2410017	2418034	JR2 chr6	2231155	2236243	6.7298
JR2 chr3	2410017	2418034	JR2 chr7	2025034	2032814	6.5765
JR2 chr3	2410017	2418034	JR2 chr4	3055939	3062150	6.29409
JR2 chr3	2418034	2422605	JR2 chr7	1986127	1990599	12.2679
JR2 chr3	2418034	2422605	JR2 chr8	1495367	1502208	8.41614
JR2 chr3	2418034	2422605	JR2 chr6	2195739	2201466	7.03194
JR2 chr3	2418034	2422605	JR2 chr4	3055939	3062150	6.54429
JR2 chr3	2418034	2422605	JR2 chr4	2884000	2884315	6.50923
JR2 chr3	2418034	2422605	JR2 chr4	2884316	2890052	6.50923
JR2 chr3	2418034	2422605	JR2 chr8	1423628	1428225	6.41455
JR2 chr3	2418034	2422605	JR2 chr5	1981308	1985646	6.09934
JR2 chr3	2418034	2422605	JR2 chr5	1880641	1887299	6.05209
JR2 chr3	2422605	2426126	JR2 chr4	2911003	2916256	8.96423
JR2 chr3	2422605	2426126	JR2 chr5	1990494	1995299	8.76071
JR2 chr3	2422605	2426126	JR2 chr6	2309298	2317014	8.50706
JR2 chr3	2422605	2426126	JR2 chr5	2018514	2023337	6.20848
JR2 chr3	2422605	2426126	JR2 chr8	1414461	1419150	6.19678
JR2 chr3	2426126	2433728	JR2 chr7	1980255	1986127	6.13456
JR2 chr3	2433728	2440460	JR2 chr6	2267593	2272829	10.3429
JR2 chr3	2433728	2440460	JR2 chr8	1486401	1490989	9.95659
JR2 chr3	2433728	2440460	JR2 chr4	2951213	2957415	7.58401
JR2 chr3	2433728	2440460	JR2 chr4	2991863	2996434	6.04445
JR2 chr3	243661	247418	JR2 chr6	551344	556085	6.77632
JR2 chr3	2440460	2445074	JR2 chr6	2317014	2321513	9.3994
JR2 chr3	2440460	2445074	JR2 chr7	1954930	1958744	8.33856
JR2 chr3	2440460	2445074	JR2 chr8	1419150	1423628	7.63341
JR2 chr3	2440460	2445074	JR2 chr5	1981308	1985646	6.10668
JR2 chr3	2440460	2445074	JR2 chr5	1950451	1955615	5.9201
JR2 chr3	2445074	2450503	JR2 chr6	2301090	2305417	8.21147
JR2 chr3	2445074	2450503	JR2 chr8	1486401	1490989	7.49209
JR2 chr3	2445074	2450503	JR2 chr8	1419150	1423628	6.85927
JR2 chr3	2445074	2450503	JR2 chr4	3029686	3037290	6.58443
JR2 chr3	2445074	2450503	JR2 chr6	2256564	2261123	6.49684
JR2 chr3	2445074	2450503	JR2 chr6	2219051	2223213	6.40223
JR2 chr3	2445074	2450503	JR2 chr5	1947718	1950451	6.04396
JR2 chr3	2450503	2455246	JR2 chr6	2317014	2321513	11.3489
JR2 chr3	2450503	2455246	JR2 chr6	2309298	2317014	8.48523
JR2 chr3	2450503	2455246	JR2 chr8	1448905	1456503	6.95883
JR2 chr3	2455246	2462964	JR2 chr6	2231155	2236243	7.47001
JR2 chr3	2455246	2462964	JR2 chr7	2014491	2025034	6.92539
JR2 chr3	2455246	2462964	JR2 chr4	3029686	3037290	6.33225
JR2 chr3	2455246	2462964	JR2 chr5	1909661	1918039	6.20485
JR2 chr3	2455246	2462964	JR2 chr4	2921373	2926555	6.15968
JR2 chr3	2455246	2462964	JR2 chr5	1973176	1981308	5.86488
JR2 chr3	2455246	2462964	JR2 chr7	1954930	1958744	5.86469
JR2 chr3	2462964	2467632	JR2 chr4	3019849	3025851	7.17816
JR2 chr3	2462964	2467632	JR2 chr5	1904051	1909661	6.23347
JR2 chr3	2462964	2467632	JR2 chr7	1970163	1980255	5.98476
JR2 chr3	2467632	2474722	JR2 chr4	2911003	2916256	8.93666
JR2 chr3	2467632	2474722	JR2 chr7	1961263	1964782	8.40163
JR2 chr3	2467632	2474722	JR2 chr5	1955615	1961012	6.70248
JR2 chr3	2467632	2474722	JR2 chr4	2884000	2884315	5.98107
JR2 chr3	2467632	2474722	JR2 chr4	2884316	2890052	5.98107
JR2 chr3	2467632	2474722	JR2 chr8	1431899	1441443	5.9705
JR2 chr3	2467632	2474722	JR2 chr7	1954930	1958744	5.89901
JR2 chr3	2467632	2474722	JR2 chr7	1986127	1990599	5.89806
JR2 chr3	247418	250457	JR2 chr8	2772135	2776254	7.37238
JR2 chr3	2474722	2479379	JR2 chr4	3025851	3029686	8.49856
JR2 chr3	2474722	2479379	JR2 chr4	2921373	2926555	7.72334
JR2 chr3	2474722	2479379	JR2 chr6	2167235	2172753	7.58624
JR2 chr3	2474722	2479379	JR2 chr4	3003122	3008052	7.56255
JR2 chr3	2474722	2479379	JR2 chr4	2933817	2938483	7.24271
JR2 chr3	2474722	2479379	JR2 chr8	1486401	1490989	6.52753
JR2 chr3	2474722	2479379	JR2 chr4	2930800	2933817	6.15988
JR2 chr3	2474722	2479379	JR2 chr7	1993825	2001863	6.04524
JR2 chr3	2479379	2483470	JR2 chr4	2916256	2921373	8.93544
JR2 chr3	2479379	2483470	JR2 chr4	2911003	2916256	7.58386
JR2 chr3	2479379	2483470	JR2 chr5	1892313	1896885	6.64665
JR2 chr3	2479379	2483470	JR2 chr4	3055939	3062150	5.90965
JR2 chr3	2479379	2483470	JR2 chr4	2951213	2957415	5.88343
JR2 chr3	2483470	2489485	JR2 chr4	3019849	3025851	8.89169
JR2 chr3	2483470	2489485	JR2 chr7	1980255	1986127	7.07112
JR2 chr3	2483470	2489485	JR2 chr4	2916256	2921373	6.9587
JR2 chr3	2483470	2489485	JR2 chr4	3037290	3046640	5.89645
JR2 chr3	2489485	2494324	JR2 chr6	2236243	2243225	8.96867
JR2 chr3	2489485	2494324	JR2 chr4	2930800	2933817	7.40221
JR2 chr3	2489485	2494324	JR2 chr7	1954930	1958744	7.16719
JR2 chr3	2489485	2494324	JR2 chr5	1887299	1892313	6.8101
JR2 chr3	2489485	2494324	JR2 chr5	1909661	1918039	6.39799
JR2 chr3	2489485	2494324	JR2 chr7	2014491	2025034	6.34345
JR2 chr3	2489485	2494324	JR2 chr4	3003122	3008052	6.19875
JR2 chr3	2489485	2494324	JR2 chr7	1964782	1970163	5.93367
JR2 chr3	2489485	2494324	JR2 chr8	1414461	1419150	5.89101
JR2 chr3	2494324	2501465	JR2 chr6	2326295	2332750	10.5281
JR2 chr3	2494324	2501465	JR2 chr7	2032814	2038091	7.03392
JR2 chr3	2494324	2501465	JR2 chr7	2038092	2038471	7.03392
JR2 chr3	2494324	2501465	JR2 chr6	2317014	2321513	6.95083
JR2 chr3	2494324	2501465	JR2 chr7	1961263	1964782	6.4638
JR2 chr3	2494324	2501465	JR2 chr8	1407604	1414461	5.88622
JR2 chr3	2501465	2510130	JR2 chr4	2905089	2911003	9.59083
JR2 chr3	2501465	2510130	JR2 chr5	1887299	1892313	6.81308
JR2 chr3	2510130	2516534	JR2 chr6	2252481	2256564	6.95221
JR2 chr3	2510130	2516534	JR2 chr8	1441443	1448905	6.47669
JR2 chr3	2510130	2516534	JR2 chr8	1456503	1464584	5.94768
JR2 chr3	2516534	2519957	JR2 chr6	2256564	2261123	10.9731
JR2 chr3	2516534	2519957	JR2 chr4	2911003	2916256	7.75902
JR2 chr3	2516534	2519957	JR2 chr8	1502208	1509694	6.5424
JR2 chr3	2516534	2519957	JR2 chr8	1431899	1441443	6.23707
JR2 chr3	2516534	2519957	JR2 chr6	2305417	2309298	6.17365
JR2 chr3	2519957	2524209	JR2 chr8	1431899	1441443	6.4375
JR2 chr3	2519957	2524209	JR2 chr6	2181113	2187984	6.28889
JR2 chr3	2519957	2524209	JR2 chr7	1958744	1961263	6.02517
JR2 chr3	2519957	2524209	JR2 chr5	1973176	1981308	5.88688
JR2 chr3	2524209	2529647	JR2 chr7	1958744	1961263	8.20516
JR2 chr3	2524209	2529647	JR2 chr7	1990599	1993825	8.0009
JR2 chr3	2524209	2529647	JR2 chr4	2946632	2951213	7.26212
JR2 chr3	2529647	2535327	JR2 chr5	1887299	1892313	10.6695
JR2 chr3	2529647	2535327	JR2 chr8	1407604	1414461	7.2337
JR2 chr3	2529647	2535327	JR2 chr6	2281477	2284760	6.95595
JR2 chr3	2529647	2535327	JR2 chr8	1502208	1509694	6.77261
JR2 chr3	2529647	2535327	JR2 chr8	1486401	1490989	6.76451
JR2 chr3	2529647	2535327	JR2 chr6	2227956	2231155	6.39966
JR2 chr3	2529647	2535327	JR2 chr5	1981308	1985646	6.22284
JR2 chr3	2529647	2535327	JR2 chr4	3055939	3062150	6.17301
JR2 chr3	2529647	2535327	JR2 chr5	1998934	2002714	5.94194
JR2 chr3	2529647	2535327	JR2 chr7	1980255	1986127	5.90375
JR2 chr3	2535327	2541026	JR2 chr4	3015382	3019849	7.80392
JR2 chr3	2541027	2541343	JR2 chr4	3015382	3019849	7.80392
JR2 chr3	2535327	2541026	JR2 chr7	2025034	2032814	6.78184
JR2 chr3	2541027	2541343	JR2 chr7	2025034	2032814	6.78184
JR2 chr3	2535327	2541026	JR2 chr4	2890052	2893822	6.33003
JR2 chr3	2541027	2541343	JR2 chr4	2890052	2893822	6.33003
JR2 chr3	2535327	2541026	JR2 chr6	2172753	2181113	6.13501
JR2 chr3	2541027	2541343	JR2 chr6	2172753	2181113	6.13501
JR2 chr3	2535327	2541026	JR2 chr7	1961263	1964782	5.86536
JR2 chr3	2541027	2541343	JR2 chr7	1961263	1964782	5.86536
JR2 chr3	2541343	2546115	JR2 chr6	2321513	2326295	6.26028
JR2 chr3	255172	261113	JR2 chr6	3501383	3504831	7.34955
JR2 chr3	2734452	2739420	JR2 chr6	556085	559635	6.05427
JR2 chr3	2743988	2746802	JR2 chr7	2102395	2105910	7.20138
JR2 chr3	2752555	2755993	JR2 chr5	3572034	3578160	6.9731
JR2 chr3	2813725	2816148	JR2 chr5	2773663	2777240	7.24184
JR2 chr3	2845018	2847393	JR2 chr4	1106302	1109764	6.11748
JR2 chr3	2856713	2859835	JR2 chr4	1361005	1365525	6.08056
JR2 chr3	3016174	3020367	JR2 chr7	1438825	1442302	6.06429
JR2 chr3	306493	309988	JR2 chr5	3572034	3578160	6.21069
JR2 chr3	3193541	3198028	JR2 chr5	3681483	3684884	8.43892
JR2 chr3	3459624	3462940	JR2 chr4	1361005	1365525	7.1913
JR2 chr3	3606391	3609654	JR2 chr3	450430	453429	12.7943
JR2 chr3	3606391	3609654	JR2 chr3	4107948	4110987	7.54837
JR2 chr3	3606391	3609654	JR2 chr5	3743922	3746565	7.2037
JR2 chr3	3609654	3612804	JR2 chr4	1361005	1365525	9.39149
JR2 chr3	3654261	3656638	JR2 chr8	2772135	2776254	6.5683
JR2 chr3	3695219	3697758	JR2 chr3	4034468	4037615	6.39473
JR2 chr3	389635	392873	JR2 chr6	556085	559635	7.01402
JR2 chr3	389635	392873	JR2 chr4	1039284	1041627	6.44493
JR2 chr3	3988909	3992191	JR2 chr7	1324767	1328830	6.01504
JR2 chr3	4156766	4159641	JR2 chr5	3684884	3689629	5.92913
JR2 chr3	477187	482508	JR2 chr3	79179	82052	6.93524
JR2 chr3	569656	573637	JR2 chr8	2772135	2776254	10.2397
JR2 chr4	1	4470	JR2 chr5	1	2842	6.17172
JR2 chr4	1018619	1019999	JR2 chr4	1473288	1478922	7.55701
JR2 chr4	1020000	1025193	JR2 chr4	1473288	1478922	7.55701
JR2 chr4	1018619	1019999	JR2 chr4	1470005	1473288	5.9644
JR2 chr4	1020000	1025193	JR2 chr4	1470005	1473288	5.9644
JR2 chr4	1039284	1041627	JR2 chr4	1769510	1773238	5.97844
JR2 chr4	1045211	1050187	JR2 chr5	3465361	3469568	6.05068
JR2 chr4	1106302	1109764	JR2 chr4	303629	307195	6.67659
JR2 chr4	1106302	1109764	JR2 chr5	4140534	4144592	6.27954
JR2 chr4	1155447	1159278	JR2 chr4	1470005	1473288	6.0232
JR2 chr4	1184671	1187542	JR2 chr5	3465361	3469568	11.4988
JR2 chr4	1287486	1291773	JR2 chr5	643828	648387	7.76186
JR2 chr4	1287486	1291773	JR2 chr7	3715	9677	6.79563
JR2 chr4	1287486	1291773	JR2 chr5	696955	702016	6.62569
JR2 chr4	1291773	1300960	JR2 chr5	648387	651752	67.1235
JR2 chr4	1291773	1300960	JR2 chr5	651752	657745	27.0991
JR2 chr4	1361005	1365525	JR2 chr5	984473	987441	29.6737
JR2 chr4	1361005	1365525	JR2 chr5	530203	535256	21.6234
JR2 chr4	1361005	1365525	JR2 chr5	556510	559861	20.9295
JR2 chr4	1361005	1365525	JR2 chr5	525171	530203	18.5481
JR2 chr4	1361005	1365525	JR2 chr5	552313	556510	18.3679
JR2 chr4	1361005	1365525	JR2 chr5	559861	561635	17.0541
JR2 chr4	1361005	1365525	JR2 chr5	561636	563701	17.0541
JR2 chr4	1361005	1365525	JR2 chr5	498578	504349	16.9165
JR2 chr4	1361005	1365525	JR2 chr5	535256	539067	16.2283
JR2 chr4	1361005	1365525	JR2 chr5	1019310	1022158	15.9807
JR2 chr4	1361005	1365525	JR2 chr5	682388	685512	9.7268
JR2 chr4	1361005	1365525	JR2 chr5	521118	525171	9.66085
JR2 chr4	1361005	1365525	JR2 chr5	614483	619923	9.18436
JR2 chr4	1361005	1365525	JR2 chr5	539067	543826	8.92376
JR2 chr4	1361005	1365525	JR2 chr5	1026921	1029818	8.13758
JR2 chr4	1361005	1365525	JR2 chr5	494149	498578	8.02343
JR2 chr4	1361005	1365525	JR2 chr5	435046	441516	7.79754
JR2 chr4	1361005	1365525	JR2 chr5	1043710	1047690	7.75644
JR2 chr4	1361005	1365525	JR2 chr5	547583	549999	7.71305
JR2 chr4	1361005	1365525	JR2 chr5	550000	552313	7.71305
JR2 chr4	1361005	1365525	JR2 chr7	314314	318563	7.58822
JR2 chr4	1361005	1365525	JR2 chr5	1085353	1088570	7.35343
JR2 chr4	1361005	1365525	JR2 chr5	338678	343292	7.32092
JR2 chr4	1361005	1365525	JR2 chr5	2868319	2872469	6.67163
JR2 chr4	1361005	1365525	JR2 chr6	1448691	1452428	6.5898
JR2 chr4	1361005	1365525	JR2 chr5	843012	846368	6.49315
JR2 chr4	1361005	1365525	JR2 chr5	409811	413955	6.24662
JR2 chr4	1361005	1365525	JR2 chr5	398545	401773	6.15905
JR2 chr4	1361005	1365525	JR2 chr5	480324	487682	6.14415
JR2 chr4	1361005	1365525	JR2 chr5	464693	468716	6.10407
JR2 chr4	1361005	1365525	JR2 chr5	512720	516753	6.09663
JR2 chr4	1361005	1365525	JR2 chr5	679328	682388	5.89903
JR2 chr4	1361005	1365525	JR2 chr5	1171753	1176485	5.88708
JR2 chr4	13636	18350	JR2 chr4	422454	425364	6.65734
JR2 chr4	1365525	1369929	JR2 chr5	1043710	1047690	10.1673
JR2 chr4	1365525	1369929	JR2 chr5	998810	1004316	9.99508
JR2 chr4	1365525	1369929	JR2 chr5	1033308	1037399	5.92988
JR2 chr4	1397959	1401989	JR2 chr5	791985	796531	28.026
JR2 chr4	1397959	1401989	JR2 chr5	803720	807710	26.2897
JR2 chr4	1397959	1401989	JR2 chr5	815442	820373	19.3343
JR2 chr4	1397959	1401989	JR2 chr5	781828	785885	18.7622
JR2 chr4	1397959	1401989	JR2 chr5	752814	757375	16.853
JR2 chr4	1397959	1401989	JR2 chr5	807710	811058	15.2875
JR2 chr4	1397959	1401989	JR2 chr5	785885	791985	13.919
JR2 chr4	1397959	1401989	JR2 chr5	811058	815442	13.3414
JR2 chr4	1397959	1401989	JR2 chr5	820373	825130	12.3727
JR2 chr4	1397959	1401989	JR2 chr5	714419	719480	11.769
JR2 chr4	1397959	1401989	JR2 chr5	851909	854732	11.1573
JR2 chr4	1397959	1401989	JR2 chr5	825130	829144	9.8887
JR2 chr4	1397959	1401989	JR2 chr5	843012	846368	9.59439
JR2 chr4	1397959	1401989	JR2 chr5	829144	835243	9.38088
JR2 chr4	1397959	1401989	JR2 chr5	692083	696955	8.80841
JR2 chr4	1397959	1401989	JR2 chr5	667117	671305	8.24611
JR2 chr4	1397959	1401989	JR2 chr5	884324	888182	8.13566
JR2 chr4	1397959	1401989	JR2 chr5	846368	851909	7.91467
JR2 chr4	1397959	1401989	JR2 chr5	722718	726983	7.29116
JR2 chr4	1397959	1401989	JR2 chr5	867230	869999	6.58543
JR2 chr4	1397959	1401989	JR2 chr5	870000	870822	6.58543
JR2 chr4	1397959	1401989	JR2 chr5	835243	839603	6.15677
JR2 chr4	1397959	1401989	JR2 chr5	702016	704874	6.1527
JR2 chr4	1414922	1417335	JR2 chr8	1222028	1226032	8.50486
JR2 chr4	1414922	1417335	JR2 chr5	85902	88373	6.22417
JR2 chr4	1414922	1417335	JR2 chr7	2302679	2305753	6.09673
JR2 chr4	1414922	1417335	JR2 chr4	2099011	2102648	5.95762
JR2 chr4	1457512	1462476	JR2 chr4	937148	937730	9.46853
JR2 chr4	1457512	1462476	JR2 chr4	937731	943474	9.46853
JR2 chr4	1457512	1462476	JR2 chr4	914565	918567	7.18013
JR2 chr4	1470005	1473288	JR2 chr4	937148	937730	14.4283
JR2 chr4	1470005	1473288	JR2 chr4	937731	943474	14.4283
JR2 chr4	1470005	1473288	JR2 chr4	932866	937148	11.3902
JR2 chr4	1470005	1473288	JR2 chr4	923759	928936	6.96354
JR2 chr4	1470005	1473288	JR2 chr4	928936	929999	6.78427
JR2 chr4	1470005	1473288	JR2 chr4	930000	932866	6.78427
JR2 chr4	1473288	1478922	JR2 chr4	937148	937730	17.0678
JR2 chr4	1473288	1478922	JR2 chr4	937731	943474	17.0678
JR2 chr4	1473288	1478922	JR2 chr4	932866	937148	7.33313
JR2 chr4	1473288	1478922	JR2 chr4	928936	929999	6.76213
JR2 chr4	1473288	1478922	JR2 chr4	930000	932866	6.76213
JR2 chr4	1478922	1479718	JR2 chr4	937148	937730	20.5111
JR2 chr4	1478922	1479718	JR2 chr4	937731	943474	20.5111
JR2 chr4	1479719	1480000	JR2 chr4	937148	937730	20.5111
JR2 chr4	1479719	1480000	JR2 chr4	937731	943474	20.5111
JR2 chr4	1480001	1483017	JR2 chr4	937148	937730	20.5111
JR2 chr4	1480001	1483017	JR2 chr4	937731	943474	20.5111
JR2 chr4	1478922	1479718	JR2 chr4	932866	937148	17.9171
JR2 chr4	1479719	1480000	JR2 chr4	932866	937148	17.9171
JR2 chr4	1480001	1483017	JR2 chr4	932866	937148	17.9171
JR2 chr4	1478922	1479718	JR2 chr4	928936	929999	7.38524
JR2 chr4	1478922	1479718	JR2 chr4	930000	932866	7.38524
JR2 chr4	1479719	1480000	JR2 chr4	928936	929999	7.38524
JR2 chr4	1479719	1480000	JR2 chr4	930000	932866	7.38524
JR2 chr4	1480001	1483017	JR2 chr4	928936	929999	7.38524
JR2 chr4	1480001	1483017	JR2 chr4	930000	932866	7.38524
JR2 chr4	1478922	1479718	JR2 chr4	986412	990000	6.85745
JR2 chr4	1478922	1479718	JR2 chr4	990001	990110	6.85745
JR2 chr4	1479719	1480000	JR2 chr4	986412	990000	6.85745
JR2 chr4	1479719	1480000	JR2 chr4	990001	990110	6.85745
JR2 chr4	1480001	1483017	JR2 chr4	986412	990000	6.85745
JR2 chr4	1480001	1483017	JR2 chr4	990001	990110	6.85745
JR2 chr4	1478922	1479718	JR2 chr4	883772	887438	6.29818
JR2 chr4	1479719	1480000	JR2 chr4	883772	887438	6.29818
JR2 chr4	1480001	1483017	JR2 chr4	883772	887438	6.29818
JR2 chr4	1483017	1487041	JR2 chr4	928936	929999	11.3458
JR2 chr4	1483017	1487041	JR2 chr4	930000	932866	11.3458
JR2 chr4	1483017	1487041	JR2 chr4	937148	937730	11.1048
JR2 chr4	1483017	1487041	JR2 chr4	937731	943474	11.1048
JR2 chr4	1483017	1487041	JR2 chr4	932866	937148	10.6954
JR2 chr4	1483017	1487041	JR2 chr4	923759	928936	6.31552
JR2 chr4	1487041	1491004	JR2 chr4	932866	937148	6.38663
JR2 chr4	1491004	1494325	JR2 chr4	932866	937148	6.26588
JR2 chr4	1502001	1506878	JR2 chr4	932866	937148	6.29133
JR2 chr4	1502001	1506878	JR2 chr4	937148	937730	6.14437
JR2 chr4	1502001	1506878	JR2 chr4	937731	943474	6.14437
JR2 chr4	1506878	1509999	JR2 chr4	843803	848759	6.25259
JR2 chr4	1510000	1510313	JR2 chr4	843803	848759	6.25259
JR2 chr4	1506878	1509999	JR2 chr4	999337	1003106	6.00943
JR2 chr4	1510000	1510313	JR2 chr4	999337	1003106	6.00943
JR2 chr4	1510313	1514388	JR2 chr4	880595	883772	6.41905
JR2 chr4	1531687	1536032	JR2 chr4	986412	990000	6.00828
JR2 chr4	1531687	1536032	JR2 chr4	990001	990110	6.00828
JR2 chr4	2243274	2248511	JR2 chr6	343008	348280	6.1525
JR2 chr4	2313734	2318026	JR2 chr5	2959195	2961961	5.90633
JR2 chr4	2323899	2328970	JR2 chr5	2014463	2018514	7.0657
JR2 chr4	2323899	2328970	JR2 chr4	758240	761996	6.51674
JR2 chr4	2328970	2333543	JR2 chr8	2336363	2341854	6.37456
JR2 chr4	2380815	2384862	JR2 chr8	2321267	2324392	6.66069
JR2 chr4	2602843	2606165	JR2 chr4	3330041	3333240	6.0886
JR2 chr4	2609845	2613645	JR2 chr8	2116020	2119454	6.04039
JR2 chr4	2718088	2721671	JR2 chr5	2476690	2480914	6.50281
JR2 chr4	2811819	2815067	JR2 chr4	3113367	3116613	7.24513
JR2 chr4	2811819	2815067	JR2 chr5	3684884	3689629	6.31498
JR2 chr4	2811819	2815067	JR2 chr7	411418	414116	6.22519
JR2 chr4	2858924	2864601	JR2 chr6	2301090	2305417	6.02204
JR2 chr4	2864601	2869512	JR2 chr4	3097645	3102676	6.61497
JR2 chr4	2877628	2880316	JR2 chr8	1509694	1515869	6.49262
JR2 chr4	2877628	2880316	JR2 chr4	3073067	3079054	6.15029
JR2 chr4	2884000	2884315	JR2 chr7	1961263	1964782	5.99053
JR2 chr4	2884316	2890052	JR2 chr7	1961263	1964782	5.99053
JR2 chr4	2890052	2893822	JR2 chr8	1469947	1473597	7.33195
JR2 chr4	2890052	2893822	JR2 chr6	2326295	2332750	6.05144
JR2 chr4	2893822	2905089	JR2 chr8	1469947	1473597	8.47464
JR2 chr4	2893822	2905089	JR2 chr7	1964782	1970163	7.01639
JR2 chr4	2893822	2905089	JR2 chr6	2277377	2281477	6.80866
JR2 chr4	2893822	2905089	JR2 chr6	2261123	2267593	6.73552
JR2 chr4	2893822	2905089	JR2 chr5	2035624	2041907	6.5988
JR2 chr4	2905089	2911003	JR2 chr8	1456503	1464584	9.42161
JR2 chr4	2905089	2911003	JR2 chr5	1909661	1918039	8.99413
JR2 chr4	2905089	2911003	JR2 chr7	1964782	1970163	8.00586
JR2 chr4	2905089	2911003	JR2 chr5	1867899	1868316	7.40839
JR2 chr4	2905089	2911003	JR2 chr5	1868317	1872529	7.40839
JR2 chr4	2905089	2911003	JR2 chr8	1407604	1414461	7.10313
JR2 chr4	2905089	2911003	JR2 chr6	2309298	2317014	6.9581
JR2 chr4	2905089	2911003	JR2 chr5	1965356	1973176	6.21365
JR2 chr4	2911003	2916256	JR2 chr8	1486401	1490989	12.0816
JR2 chr4	2911003	2916256	JR2 chr5	1944161	1947718	7.53495
JR2 chr4	2911003	2916256	JR2 chr8	1532281	1537968	6.52273
JR2 chr4	2911003	2916256	JR2 chr6	2236243	2243225	6.44767
JR2 chr4	2911003	2916256	JR2 chr5	1947718	1950451	5.98767
JR2 chr4	2916256	2921373	JR2 chr6	2252481	2256564	8.46384
JR2 chr4	2916256	2921373	JR2 chr5	1985646	1990494	8.23127
JR2 chr4	2916256	2921373	JR2 chr6	2227956	2231155	8.15463
JR2 chr4	2916256	2921373	JR2 chr7	1954930	1958744	7.45465
JR2 chr4	2916256	2921373	JR2 chr6	2305417	2309298	7.14173
JR2 chr4	2916256	2921373	JR2 chr6	2195739	2201466	7.10966
JR2 chr4	2916256	2921373	JR2 chr5	1927907	1933829	6.45145
JR2 chr4	2921373	2926555	JR2 chr5	1887299	1892313	7.22661
JR2 chr4	2921373	2926555	JR2 chr6	2309298	2317014	6.44526
JR2 chr4	2926555	2930800	JR2 chr5	1944161	1947718	7.72896
JR2 chr4	2926555	2930800	JR2 chr6	2272829	2277377	7.44277
JR2 chr4	2926555	2930800	JR2 chr6	2267593	2272829	7.07223
JR2 chr4	2926555	2930800	JR2 chr5	1990494	1995299	6.73531
JR2 chr4	2926555	2930800	JR2 chr7	1980255	1986127	5.95332
JR2 chr4	2930800	2933817	JR2 chr6	2227956	2231155	12.7157
JR2 chr4	2930800	2933817	JR2 chr6	2309298	2317014	8.05368
JR2 chr4	2930800	2933817	JR2 chr6	2215020	2219051	7.55618
JR2 chr4	2930800	2933817	JR2 chr5	1909661	1918039	6.87752
JR2 chr4	2930800	2933817	JR2 chr5	1950451	1955615	6.06332
JR2 chr4	2933817	2938483	JR2 chr7	1970163	1980255	10.0592
JR2 chr4	2933817	2938483	JR2 chr7	1954930	1958744	9.46627
JR2 chr4	2933817	2938483	JR2 chr6	2201466	2206475	8.94615
JR2 chr4	2933817	2938483	JR2 chr8	1524733	1532281	7.2933
JR2 chr4	2933817	2938483	JR2 chr8	1502208	1509694	7.14856
JR2 chr4	2933817	2938483	JR2 chr8	1541137	1546621	6.6959
JR2 chr4	2938483	2941865	JR2 chr6	2236243	2243225	14.4316
JR2 chr4	2938483	2941865	JR2 chr6	2267593	2272829	8.70195
JR2 chr4	2938483	2941865	JR2 chr6	2227956	2231155	8.26824
JR2 chr4	2938483	2941865	JR2 chr8	1448905	1456503	7.42298
JR2 chr4	2938483	2941865	JR2 chr7	1980255	1986127	6.55363
JR2 chr4	2938483	2941865	JR2 chr6	2219051	2223213	6.11776
JR2 chr4	2938483	2941865	JR2 chr6	2305417	2309298	5.92399
JR2 chr4	2941865	2946632	JR2 chr6	2301090	2305417	8.07329
JR2 chr4	2941865	2946632	JR2 chr5	1909661	1918039	7.5345
JR2 chr4	2941865	2946632	JR2 chr8	1448905	1456503	7.4623
JR2 chr4	2941865	2946632	JR2 chr5	1973176	1981308	6.85806
JR2 chr4	2941865	2946632	JR2 chr5	1985646	1990494	6.65149
JR2 chr4	2941865	2946632	JR2 chr6	2187984	2195739	5.96777
JR2 chr4	2941865	2946632	JR2 chr6	2195739	2201466	5.95556
JR2 chr4	2946632	2951213	JR2 chr5	1955615	1961012	6.57444
JR2 chr4	2946632	2951213	JR2 chr6	2172753	2181113	6.3197
JR2 chr4	2946632	2951213	JR2 chr5	1896885	1904051	6.29122
JR2 chr4	2951213	2957415	JR2 chr7	1954930	1958744	8.26483
JR2 chr4	2951213	2957415	JR2 chr8	1448905	1456503	7.61838
JR2 chr4	2951213	2957415	JR2 chr6	2256564	2261123	6.93948
JR2 chr4	2951213	2957415	JR2 chr6	2236243	2243225	5.87379
JR2 chr4	2957415	2965368	JR2 chr8	1448905	1456503	9.67852
JR2 chr4	2957415	2965368	JR2 chr7	1986127	1990599	7.93189
JR2 chr4	2957415	2965368	JR2 chr6	2227956	2231155	6.52039
JR2 chr4	2957415	2965368	JR2 chr6	2277377	2281477	6.38347
JR2 chr4	2965368	2972358	JR2 chr7	1961263	1964782	7.4807
JR2 chr4	2965368	2972358	JR2 chr6	2272829	2277377	6.28702
JR2 chr4	2972358	2975798	JR2 chr8	1551804	1555701	5.87813
JR2 chr4	2972358	2975798	JR2 chr8	1201495	1203803	5.87438
JR2 chr4	2975798	2978582	JR2 chr6	2267593	2272829	8.65744
JR2 chr4	2991863	2996434	JR2 chr6	2252481	2256564	9.07764
JR2 chr4	2991863	2996434	JR2 chr6	2215020	2219051	9.03046
JR2 chr4	2991863	2996434	JR2 chr7	2032814	2038091	7.56646
JR2 chr4	2991863	2996434	JR2 chr7	2038092	2038471	7.56646
JR2 chr4	2991863	2996434	JR2 chr6	2301090	2305417	7.32626
JR2 chr4	2991863	2996434	JR2 chr8	1515869	1524733	7.12118
JR2 chr4	2991863	2996434	JR2 chr5	2018514	2023337	5.94063
JR2 chr4	2996434	3003122	JR2 chr7	2014491	2025034	7.6389
JR2 chr4	2996434	3003122	JR2 chr5	1990494	1995299	6.19598
JR2 chr4	3003122	3008052	JR2 chr6	2256564	2261123	6.23476
JR2 chr4	3003122	3008052	JR2 chr6	2219051	2223213	6.09001
JR2 chr4	3003122	3008052	JR2 chr5	1981308	1985646	6.03282
JR2 chr4	3008052	3015382	JR2 chr8	1495367	1502208	7.25855
JR2 chr4	3015382	3019849	JR2 chr6	2321513	2326295	9.89001
JR2 chr4	3015382	3019849	JR2 chr5	1955615	1961012	8.04599
JR2 chr4	3015382	3019849	JR2 chr5	1896885	1904051	8.00742
JR2 chr4	3015382	3019849	JR2 chr8	1448905	1456503	7.84529
JR2 chr4	3015382	3019849	JR2 chr6	2223213	2227956	7.7495
JR2 chr4	3015382	3019849	JR2 chr8	1414461	1419150	7.71225
JR2 chr4	3015382	3019849	JR2 chr6	2201466	2206475	7.08662
JR2 chr4	3015382	3019849	JR2 chr6	2256564	2261123	7.07822
JR2 chr4	3019849	3025851	JR2 chr5	1998934	2002714	7.3181
JR2 chr4	3019849	3025851	JR2 chr8	1469947	1473597	7.11175
JR2 chr4	3019849	3025851	JR2 chr6	2326295	2332750	6.86173
JR2 chr4	3019849	3025851	JR2 chr7	1970163	1980255	6.77527
JR2 chr4	3019849	3025851	JR2 chr6	2231155	2236243	6.41379
JR2 chr4	3019849	3025851	JR2 chr8	1515869	1524733	6.41198
JR2 chr4	3019849	3025851	JR2 chr8	1419150	1423628	6.40665
JR2 chr4	3025851	3029686	JR2 chr8	1479481	1486401	9.68192
JR2 chr4	3025851	3029686	JR2 chr6	2236243	2243225	8.51377
JR2 chr4	3025851	3029686	JR2 chr8	1448905	1456503	7.95842
JR2 chr4	3025851	3029686	JR2 chr6	2223213	2227956	7.71959
JR2 chr4	3029686	3037290	JR2 chr8	1490989	1495367	8.35716
JR2 chr4	3029686	3037290	JR2 chr8	1509694	1515869	7.18211
JR2 chr4	3029686	3037290	JR2 chr7	1952414	1954930	6.9587
JR2 chr4	3029686	3037290	JR2 chr8	1479481	1486401	6.71224
JR2 chr4	3037290	3046640	JR2 chr5	1904051	1909661	8.37939
JR2 chr4	3037290	3046640	JR2 chr5	1923670	1927907	6.92635
JR2 chr4	3037290	3046640	JR2 chr6	2181113	2187984	6.90787
JR2 chr4	3037290	3046640	JR2 chr5	1927907	1933829	6.75149
JR2 chr4	3037290	3046640	JR2 chr5	1950451	1955615	6.67925
JR2 chr4	3037290	3046640	JR2 chr6	2243225	2252481	6.65357
JR2 chr4	3037290	3046640	JR2 chr5	1892313	1896885	6.44899
JR2 chr4	3037290	3046640	JR2 chr6	2187984	2195739	6.04069
JR2 chr4	3046640	3052737	JR2 chr5	1947718	1950451	9.63666
JR2 chr4	3046640	3052737	JR2 chr5	1867899	1868316	5.91084
JR2 chr4	3046640	3052737	JR2 chr5	1868317	1872529	5.91084
JR2 chr4	3052737	3055939	JR2 chr5	1985646	1990494	11.1145
JR2 chr4	3052737	3055939	JR2 chr5	1892313	1896885	8.81989
JR2 chr4	3052737	3055939	JR2 chr6	2201466	2206475	7.94301
JR2 chr4	3052737	3055939	JR2 chr7	1952414	1954930	7.14571
JR2 chr4	3052737	3055939	JR2 chr7	2009185	2014491	6.99803
JR2 chr4	3052737	3055939	JR2 chr8	1495367	1502208	6.99149
JR2 chr4	3052737	3055939	JR2 chr6	2252481	2256564	6.98073
JR2 chr4	3052737	3055939	JR2 chr6	2181113	2187984	6.93364
JR2 chr4	3052737	3055939	JR2 chr8	1428225	1431899	6.34178
JR2 chr4	3055939	3062150	JR2 chr8	1414461	1419150	8.19365
JR2 chr4	3055939	3062150	JR2 chr5	1985646	1990494	6.30331
JR2 chr4	3055939	3062150	JR2 chr8	1407604	1414461	6.06272
JR2 chr4	3062150	3067005	JR2 chr6	2301090	2305417	8.12059
JR2 chr4	3062150	3067005	JR2 chr8	1555701	1561587	7.78835
JR2 chr4	3062150	3067005	JR2 chr6	2243225	2252481	6.86777
JR2 chr4	3062150	3067005	JR2 chr5	1955615	1961012	6.30812
JR2 chr4	3062150	3067005	JR2 chr8	1469947	1473597	6.23171
JR2 chr4	3062150	3067005	JR2 chr6	2317014	2321513	6.08079
JR2 chr4	3062150	3067005	JR2 chr5	1990494	1995299	6.02558
JR2 chr4	3206225	3211997	JR2 chr5	651752	657745	6.57466
JR2 chr4	3663419	3666604	JR2 chr5	1146564	1150747	6.01202
JR2 chr4	3859259	3862526	JR2 chr8	2336363	2341854	10.1197
JR2 chr4	615298	619101	JR2 chr5	3684884	3689629	6.29808
JR2 chr4	623745	627314	JR2 chr5	3519023	3525527	6.89909
JR2 chr4	798603	801393	JR2 chr6	1252591	1256187	6.88221
JR2 chr4	918567	923759	JR2 chr5	3465361	3469568	6.39607
JR2 chr5	1029818	1033308	JR2 chr5	757375	761634	6.88476
JR2 chr5	1033308	1037399	JR2 chr5	539067	543826	6.00532
JR2 chr5	1040556	1043710	JR2 chr5	3543178	3545934	6.36311
JR2 chr5	1040556	1043710	JR2 chr5	498578	504349	5.99192
JR2 chr5	1040556	1043710	JR2 chr5	648387	651752	5.86174
JR2 chr5	1051799	1055057	JR2 chr8	2772135	2776254	13.7871
JR2 chr5	1051799	1055057	JR2 chr5	722718	726983	7.74179
JR2 chr5	1055057	1058621	JR2 chr5	556510	559861	8.41231
JR2 chr5	1055057	1058621	JR2 chr5	559861	561635	6.32491
JR2 chr5	1055057	1058621	JR2 chr5	561636	563701	6.32491
JR2 chr5	1058621	1060000	JR2 chr5	559861	561635	32.5345
JR2 chr5	1058621	1060000	JR2 chr5	561636	563701	32.5345
JR2 chr5	1060001	1061604	JR2 chr5	559861	561635	32.5345
JR2 chr5	1060001	1061604	JR2 chr5	561636	563701	32.5345
JR2 chr5	1061605	1064637	JR2 chr5	559861	561635	32.5345
JR2 chr5	1061605	1064637	JR2 chr5	561636	563701	32.5345
JR2 chr5	1058621	1060000	JR2 chr5	556510	559861	20.1658
JR2 chr5	1060001	1061604	JR2 chr5	556510	559861	20.1658
JR2 chr5	1061605	1064637	JR2 chr5	556510	559861	20.1658
JR2 chr5	1058621	1060000	JR2 chr5	552313	556510	9.82658
JR2 chr5	1060001	1061604	JR2 chr5	552313	556510	9.82658
JR2 chr5	1061605	1064637	JR2 chr5	552313	556510	9.82658
JR2 chr5	1058621	1060000	JR2 chr5	539067	543826	7.45508
JR2 chr5	1060001	1061604	JR2 chr5	539067	543826	7.45508
JR2 chr5	1061605	1064637	JR2 chr5	539067	543826	7.45508
JR2 chr5	1058621	1060000	JR2 chr5	535256	539067	6.78918
JR2 chr5	1060001	1061604	JR2 chr5	535256	539067	6.78918
JR2 chr5	1061605	1064637	JR2 chr5	535256	539067	6.78918
JR2 chr5	1058621	1060000	JR2 chr5	525171	530203	6.65715
JR2 chr5	1060001	1061604	JR2 chr5	525171	530203	6.65715
JR2 chr5	1061605	1064637	JR2 chr5	525171	530203	6.65715
JR2 chr5	1058621	1060000	JR2 chr5	547583	549999	6.32852
JR2 chr5	1058621	1060000	JR2 chr5	550000	552313	6.32852
JR2 chr5	1060001	1061604	JR2 chr5	547583	549999	6.32852
JR2 chr5	1060001	1061604	JR2 chr5	550000	552313	6.32852
JR2 chr5	1061605	1064637	JR2 chr5	547583	549999	6.32852
JR2 chr5	1061605	1064637	JR2 chr5	550000	552313	6.32852
JR2 chr5	1064637	1068591	JR2 chr5	559861	561635	18.5177
JR2 chr5	1064637	1068591	JR2 chr5	561636	563701	18.5177
JR2 chr5	1064637	1068591	JR2 chr5	552313	556510	10.013
JR2 chr5	1064637	1068591	JR2 chr5	547583	549999	5.93746
JR2 chr5	1064637	1068591	JR2 chr5	550000	552313	5.93746
JR2 chr5	1068591	1073227	JR2 chr5	556510	559861	9.09224
JR2 chr5	1068591	1073227	JR2 chr5	559861	561635	8.27629
JR2 chr5	1068591	1073227	JR2 chr5	561636	563701	8.27629
JR2 chr5	1068591	1073227	JR2 chr5	543826	547583	7.00192
JR2 chr5	1068591	1073227	JR2 chr5	552313	556510	6.90541
JR2 chr5	1073227	1076864	JR2 chr5	559861	561635	7.07248
JR2 chr5	1073227	1076864	JR2 chr5	561636	563701	7.07248
JR2 chr5	1073227	1076864	JR2 chr5	556510	559861	5.94204
JR2 chr5	1088570	1092055	JR2 chr5	525171	530203	6.6454
JR2 chr5	1088570	1092055	JR2 chr5	543826	547583	6.1696
JR2 chr5	1146564	1150747	JR2 chr5	1844344	1848518	8.91912
JR2 chr5	1146564	1150747	JR2 chr5	2551294	2554095	8.85635
JR2 chr5	1146564	1150747	JR2 chr5	14008	16378	6.83042
JR2 chr5	1146564	1150747	JR2 chr5	3605447	3608901	6.03111
JR2 chr5	1288412	1291972	JR2 chr5	2366728	2370032	6.95896
JR2 chr5	1337243	1340295	JR2 chr5	3023459	3027298	6.39274
JR2 chr5	1622737	1625390	JR2 chr5	2326884	2329600	6.0318
JR2 chr5	1710066	1713356	JR2 chr5	2220123	2222717	7.26222
JR2 chr5	1716915	1721019	JR2 chr5	3465361	3469568	6.25844
JR2 chr5	1737597	1740290	JR2 chr5	2340934	2344122	6.75435
JR2 chr5	1750580	1756128	JR2 chr5	2220123	2222717	7.94994
JR2 chr5	1756128	1759569	JR2 chr8	2772135	2776254	7.17474
JR2 chr5	1788236	1790968	JR2 chr6	2567928	2572673	6.9461
JR2 chr5	1841357	1844344	JR2 chr8	1907451	1912103	6.30308
JR2 chr5	1844344	1848518	JR2 chr6	2219051	2223213	6.002
JR2 chr5	1867899	1868316	JR2 chr8	1486401	1490989	8.31338
JR2 chr5	1868317	1872529	JR2 chr8	1486401	1490989	8.31338
JR2 chr5	1867899	1868316	JR2 chr6	343008	348280	6.79589
JR2 chr5	1868317	1872529	JR2 chr6	343008	348280	6.79589
JR2 chr5	1867899	1868316	JR2 chr6	2309298	2317014	6.31555
JR2 chr5	1868317	1872529	JR2 chr6	2309298	2317014	6.31555
JR2 chr5	1872529	1880641	JR2 chr8	1524733	1532281	6.58446
JR2 chr5	1872529	1880641	JR2 chr8	1551804	1555701	5.92222
JR2 chr5	1880641	1887299	JR2 chr8	1502208	1509694	9.16934
JR2 chr5	1880641	1887299	JR2 chr8	1464584	1469947	7.83824
JR2 chr5	1880641	1887299	JR2 chr7	1961263	1964782	7.3824
JR2 chr5	1880641	1887299	JR2 chr8	1441443	1448905	6.78539
JR2 chr5	1880641	1887299	JR2 chr8	1524733	1532281	6.42046
JR2 chr5	1887299	1892313	JR2 chr6	2272829	2277377	8.58658
JR2 chr5	1887299	1892313	JR2 chr6	2236243	2243225	8.03809
JR2 chr5	1887299	1892313	JR2 chr6	2256564	2261123	7.21723
JR2 chr5	1887299	1892313	JR2 chr8	1464584	1469947	6.54012
JR2 chr5	1887299	1892313	JR2 chr8	1431899	1441443	5.99708
JR2 chr5	1892313	1896885	JR2 chr6	2231155	2236243	10.606
JR2 chr5	1892313	1896885	JR2 chr8	1473597	1479481	6.91667
JR2 chr5	1892313	1896885	JR2 chr8	1419150	1423628	6.63192
JR2 chr5	1892313	1896885	JR2 chr7	1970163	1980255	6.18847
JR2 chr5	1892313	1896885	JR2 chr7	1954930	1958744	5.85634
JR2 chr5	1896885	1904051	JR2 chr8	1532281	1537968	6.99166
JR2 chr5	1896885	1904051	JR2 chr8	1464584	1469947	6.26308
JR2 chr5	1904051	1909661	JR2 chr6	2236243	2243225	7.27415
JR2 chr5	1904051	1909661	JR2 chr6	2181113	2187984	5.9862
JR2 chr5	1909661	1918039	JR2 chr6	2223213	2227956	10.3326
JR2 chr5	1909661	1918039	JR2 chr8	1555701	1561587	7.41373
JR2 chr5	1909661	1918039	JR2 chr8	1456503	1464584	6.60869
JR2 chr5	1918039	1923670	JR2 chr6	2305417	2309298	6.40468
JR2 chr5	1918039	1923670	JR2 chr8	1502208	1509694	6.03062
JR2 chr5	1923670	1927907	JR2 chr7	1970163	1980255	11.9812
JR2 chr5	1923670	1927907	JR2 chr6	2201466	2206475	7.53776
JR2 chr5	1923670	1927907	JR2 chr6	2252481	2256564	6.66316
JR2 chr5	1923670	1927907	JR2 chr6	2243225	2252481	6.11436
JR2 chr5	1927907	1933829	JR2 chr8	1419150	1423628	5.92925
JR2 chr5	1938556	1944161	JR2 chr7	1958744	1961263	6.87751
JR2 chr5	1938556	1944161	JR2 chr6	2256564	2261123	6.75315
JR2 chr5	1938556	1944161	JR2 chr8	1515869	1524733	6.52602
JR2 chr5	1944161	1947718	JR2 chr7	1958744	1961263	11.3175
JR2 chr5	1944161	1947718	JR2 chr8	1473597	1479481	9.77438
JR2 chr5	1944161	1947718	JR2 chr8	1428225	1431899	9.34359
JR2 chr5	1944161	1947718	JR2 chr6	2256564	2261123	7.62441
JR2 chr5	1944161	1947718	JR2 chr6	2227956	2231155	6.93368
JR2 chr5	1944161	1947718	JR2 chr8	1456503	1464584	5.98386
JR2 chr5	1947718	1950451	JR2 chr7	1986127	1990599	10.1444
JR2 chr5	1947718	1950451	JR2 chr8	1423628	1428225	8.57308
JR2 chr5	1947718	1950451	JR2 chr6	2252481	2256564	7.13736
JR2 chr5	1947718	1950451	JR2 chr7	1970163	1980255	7.00519
JR2 chr5	1947718	1950451	JR2 chr8	1464584	1469947	6.79379
JR2 chr5	1947718	1950451	JR2 chr7	2014491	2025034	6.21036
JR2 chr5	1950451	1955615	JR2 chr7	1964782	1970163	7.52534
JR2 chr5	1950451	1955615	JR2 chr7	1986127	1990599	7.30781
JR2 chr5	1950451	1955615	JR2 chr7	1961263	1964782	6.66906
JR2 chr5	1950451	1955615	JR2 chr8	1555701	1561587	6.4904
JR2 chr5	1950451	1955615	JR2 chr8	1486401	1490989	6.45731
JR2 chr5	1950451	1955615	JR2 chr6	2201466	2206475	6.4261
JR2 chr5	1950451	1955615	JR2 chr8	1532281	1537968	6.18063
JR2 chr5	1955615	1961012	JR2 chr6	2277377	2281477	6.64291
JR2 chr5	1961012	1965356	JR2 chr7	1961263	1964782	7.65995
JR2 chr5	1961012	1965356	JR2 chr6	2321513	2326295	6.95979
JR2 chr5	1961012	1965356	JR2 chr8	1473597	1479481	6.66037
JR2 chr5	1961012	1965356	JR2 chr6	2201466	2206475	6.62146
JR2 chr5	1961012	1965356	JR2 chr8	1509694	1515869	6.41883
JR2 chr5	1961012	1965356	JR2 chr8	1431899	1441443	6.26018
JR2 chr5	1965356	1973176	JR2 chr6	2252481	2256564	6.63108
JR2 chr5	1965356	1973176	JR2 chr6	2231155	2236243	5.90492
JR2 chr5	1973176	1981308	JR2 chr8	1486401	1490989	8.81966
JR2 chr5	1973176	1981308	JR2 chr7	1964782	1970163	8.38347
JR2 chr5	1973176	1981308	JR2 chr8	1464584	1469947	7.60758
JR2 chr5	1973176	1981308	JR2 chr6	2195739	2201466	6.09724
JR2 chr5	1981308	1985646	JR2 chr8	1423628	1428225	9.4844
JR2 chr5	1981308	1985646	JR2 chr6	2181113	2187984	9.33188
JR2 chr5	1981308	1985646	JR2 chr6	2243225	2252481	6.853
JR2 chr5	1981308	1985646	JR2 chr6	2227956	2231155	6.57219
JR2 chr5	1981308	1985646	JR2 chr6	2267593	2272829	6.39307
JR2 chr5	1981308	1985646	JR2 chr7	1944058	1944366	6.05251
JR2 chr5	1981308	1985646	JR2 chr7	1944367	1952414	6.05251
JR2 chr5	1985646	1990494	JR2 chr8	1441443	1448905	8.07607
JR2 chr5	1985646	1990494	JR2 chr6	2206475	2215020	7.77632
JR2 chr5	1985646	1990494	JR2 chr6	2236243	2243225	6.22112
JR2 chr5	1985646	1990494	JR2 chr8	1448905	1456503	6.06138
JR2 chr5	1985646	1990494	JR2 chr7	2014491	2025034	6.04074
JR2 chr5	1990494	1995299	JR2 chr8	1473597	1479481	7.79236
JR2 chr5	1990494	1995299	JR2 chr6	2181113	2187984	5.96235
JR2 chr5	1995299	1998934	JR2 chr8	1414461	1419150	8.83167
JR2 chr5	1995299	1998934	JR2 chr6	2181113	2187984	7.38212
JR2 chr5	1995299	1998934	JR2 chr6	2187984	2195739	6.52034
JR2 chr5	1995299	1998934	JR2 chr8	1456503	1464584	6.50654
JR2 chr5	1998934	2002714	JR2 chr8	1486401	1490989	9.60825
JR2 chr5	1998934	2002714	JR2 chr8	1428225	1431899	9.59965
JR2 chr5	1998934	2002714	JR2 chr6	2243225	2252481	7.04143
JR2 chr5	1998934	2002714	JR2 chr7	2032814	2038091	7.00773
JR2 chr5	1998934	2002714	JR2 chr7	2038092	2038471	7.00773
JR2 chr5	1998934	2002714	JR2 chr6	2195739	2201466	6.3375
JR2 chr5	2023337	2029245	JR2 chr7	1964782	1970163	8.51969
JR2 chr5	2029245	2035624	JR2 chr8	1502208	1509694	6.37393
JR2 chr5	2029245	2035624	JR2 chr7	1958744	1961263	6.29805
JR2 chr5	2035624	2041907	JR2 chr6	2172753	2181113	6.59868
JR2 chr5	2152385	2157020	JR2 chr8	1304341	1310722	6.08029
JR2 chr5	2220123	2222717	JR2 chr5	651752	657745	7.1184
JR2 chr5	2338039	2340934	JR2 chr6	3509547	3512995	7.79914
JR2 chr5	2340934	2344122	JR2 chr8	1053401	1059722	9.95221
JR2 chr5	23551	26905	JR2 chr6	3491869	3496482	6.31354
JR2 chr5	2942959	2946719	JR2 chr6	1011160	1013899	5.91101
JR2 chr5	3414826	3420738	JR2 chr5	3725554	3733327	5.93098
JR2 chr5	3460032	3465361	JR2 chr5	3693105	3697262	7.24842
JR2 chr5	3460032	3465361	JR2 chr5	3697263	3699257	7.24842
JR2 chr5	3465361	3469568	JR2 chr6	1494128	1498004	6.80446
JR2 chr5	3465361	3469568	JR2 chr7	3082793	3087242	6.14722
JR2 chr5	3519023	3525527	JR2 chr6	3471179	3474972	6.35409
JR2 chr5	3525527	3527384	JR2 chr6	556085	559635	5.88466
JR2 chr5	3527385	3530325	JR2 chr6	556085	559635	5.88466
JR2 chr5	3684884	3689629	JR2 chr8	2732306	2737244	5.87811
JR2 chr5	3722089	3725554	JR2 chr7	3070132	3074101	5.88483
JR2 chr5	3986462	3989195	JR2 chr8	2336363	2341854	6.85561
JR2 chr5	409811	413955	JR2 chr6	3450478	3454028	6.19125
JR2 chr5	498578	504349	JR2 chr5	984473	987441	6.02212
JR2 chr5	535256	539067	JR2 chr5	984473	987441	7.75444
JR2 chr5	543826	547583	JR2 chr5	984473	987441	6.24771
JR2 chr5	552313	556510	JR2 chr5	984473	987441	6.85792
JR2 chr5	614483	619923	JR2 chr5	984473	987441	10.6928
JR2 chr5	614483	619923	JR2 chr5	925313	929080	9.66936
JR2 chr5	619923	623953	JR2 chr5	984473	987441	8.16067
JR2 chr5	640795	643828	JR2 chr5	984473	987441	7.50196
JR2 chr5	648387	651752	JR2 chr5	984473	987441	8.22339
JR2 chr5	651752	657745	JR2 chr8	1423628	1428225	6.86304
JR2 chr5	651752	657745	JR2 chr8	1201495	1203803	6.50782
JR2 chr5	704874	709759	JR2 chr5	984473	987441	6.15017
JR2 chr5	722718	726983	JR2 chr7	324084	328079	7.21594
JR2 chr5	757375	761634	JR2 chr7	3009882	3013011	6.32187
JR2 chr5	781828	785885	JR2 chr7	2944902	2947893	6.60365
JR2 chr5	950892	953541	JR2 chr7	2415886	2419798	9.7507
JR2 chr6	119432	122739	JR2 chr6	551344	556085	8.12079
JR2 chr6	1288852	1291795	JR2 chr6	3491869	3496482	5.91012
JR2 chr6	1487293	1490747	JR2 chr6	3005993	3009246	6.18136
JR2 chr6	1601942	1605828	JR2 chr6	343008	348280	6.05637
JR2 chr6	1638547	1641541	JR2 chr6	3179104	3184184	8.08759
JR2 chr6	1937383	1941579	JR2 chr6	556085	559635	5.96468
JR2 chr6	2172753	2181113	JR2 chr7	2032814	2038091	9.46761
JR2 chr6	2172753	2181113	JR2 chr7	2038092	2038471	9.46761
JR2 chr6	2172753	2181113	JR2 chr7	1986127	1990599	6.75677
JR2 chr6	2181113	2187984	JR2 chr8	1555701	1561587	10.0818
JR2 chr6	2181113	2187984	JR2 chr7	1986127	1990599	7.18083
JR2 chr6	2181113	2187984	JR2 chr8	1464584	1469947	7.15547
JR2 chr6	2181113	2187984	JR2 chr8	1419150	1423628	6.72597
JR2 chr6	2187984	2195739	JR2 chr7	1954930	1958744	8.69924
JR2 chr6	2187984	2195739	JR2 chr8	1479481	1486401	7.40063
JR2 chr6	2187984	2195739	JR2 chr8	1509694	1515869	7.24888
JR2 chr6	2187984	2195739	JR2 chr8	1515869	1524733	7.07581
JR2 chr6	2195739	2201466	JR2 chr8	1495367	1502208	6.67648
JR2 chr6	2195739	2201466	JR2 chr7	1961263	1964782	6.54085
JR2 chr6	2195739	2201466	JR2 chr8	1515869	1524733	6.42732
JR2 chr6	2195739	2201466	JR2 chr7	1954930	1958744	5.96077
JR2 chr6	2201466	2206475	JR2 chr7	1970163	1980255	12.3259
JR2 chr6	2201466	2206475	JR2 chr7	1944058	1944366	6.74554
JR2 chr6	2201466	2206475	JR2 chr7	1944367	1952414	6.74554
JR2 chr6	2215020	2219051	JR2 chr7	1958744	1961263	7.4918
JR2 chr6	2215020	2219051	JR2 chr8	1448905	1456503	7.06412
JR2 chr6	2219051	2223213	JR2 chr8	1419150	1423628	11.6699
JR2 chr6	2219051	2223213	JR2 chr7	1961263	1964782	7.20093
JR2 chr6	2219051	2223213	JR2 chr7	1986127	1990599	6.89734
JR2 chr6	2219051	2223213	JR2 chr8	1479481	1486401	6.17749
JR2 chr6	2223213	2227956	JR2 chr8	1555701	1561587	5.95701
JR2 chr6	2227956	2231155	JR2 chr8	1502208	1509694	12.04
JR2 chr6	2227956	2231155	JR2 chr8	1524733	1532281	7.15966
JR2 chr6	2227956	2231155	JR2 chr7	1952414	1954930	6.84334
JR2 chr6	2227956	2231155	JR2 chr7	1970163	1980255	6.51131
JR2 chr6	2227956	2231155	JR2 chr7	2032814	2038091	6.47734
JR2 chr6	2227956	2231155	JR2 chr7	2038092	2038471	6.47734
JR2 chr6	2227956	2231155	JR2 chr8	1469947	1473597	6.13555
JR2 chr6	2231155	2236243	JR2 chr8	1448905	1456503	9.61359
JR2 chr6	2231155	2236243	JR2 chr8	1431899	1441443	9.38691
JR2 chr6	2231155	2236243	JR2 chr7	1964782	1970163	6.82524
JR2 chr6	2231155	2236243	JR2 chr8	1486401	1490989	5.95282
JR2 chr6	2236243	2243225	JR2 chr8	1456503	1464584	9.27534
JR2 chr6	2236243	2243225	JR2 chr8	1555701	1561587	6.21442
JR2 chr6	2236243	2243225	JR2 chr8	1537968	1541137	5.87441
JR2 chr6	2243225	2252481	JR2 chr8	1502208	1509694	9.14318
JR2 chr6	2243225	2252481	JR2 chr7	2025034	2032814	6.81166
JR2 chr6	2243225	2252481	JR2 chr8	1555701	1561587	6.75049
JR2 chr6	2243225	2252481	JR2 chr8	1473597	1479481	6.35636
JR2 chr6	2243225	2252481	JR2 chr7	1970163	1980255	6.18601
JR2 chr6	2252481	2256564	JR2 chr8	1414461	1419150	8.0266
JR2 chr6	2252481	2256564	JR2 chr8	1423628	1428225	7.58013
JR2 chr6	2252481	2256564	JR2 chr7	1954930	1958744	7.01636
JR2 chr6	2256564	2261123	JR2 chr8	1441443	1448905	8.85959
JR2 chr6	2256564	2261123	JR2 chr7	2009185	2014491	7.60497
JR2 chr6	2256564	2261123	JR2 chr8	1479481	1486401	6.77577
JR2 chr6	2256564	2261123	JR2 chr7	1958744	1961263	6.66533
JR2 chr6	2256564	2261123	JR2 chr7	1964782	1970163	5.95517
JR2 chr6	2261123	2267593	JR2 chr8	1464584	1469947	7.16722
JR2 chr6	2261123	2267593	JR2 chr7	1970163	1980255	6.47436
JR2 chr6	2267593	2272829	JR2 chr8	1486401	1490989	10.5255
JR2 chr6	2267593	2272829	JR2 chr8	1551804	1555701	7.33795
JR2 chr6	2267593	2272829	JR2 chr8	1495367	1502208	5.9403
JR2 chr6	2272829	2277377	JR2 chr7	1952414	1954930	6.54706
JR2 chr6	2272829	2277377	JR2 chr7	1970163	1980255	6.36254
JR2 chr6	2272829	2277377	JR2 chr8	1551804	1555701	6.33495
JR2 chr6	2277377	2281477	JR2 chr7	1954930	1958744	6.7811
JR2 chr6	2277377	2281477	JR2 chr8	1428225	1431899	6.02559
JR2 chr6	2281477	2284760	JR2 chr8	1486401	1490989	7.67469
JR2 chr6	2301090	2305417	JR2 chr8	1407604	1414461	12.2333
JR2 chr6	2301090	2305417	JR2 chr7	2009185	2014491	7.65663
JR2 chr6	2301090	2305417	JR2 chr7	1964782	1970163	6.65346
JR2 chr6	2301090	2305417	JR2 chr8	1414461	1419150	6.5984
JR2 chr6	2301090	2305417	JR2 chr8	1431899	1441443	6.08662
JR2 chr6	2309298	2317014	JR2 chr8	1486401	1490989	10.3139
JR2 chr6	2309298	2317014	JR2 chr7	2009185	2014491	6.94133
JR2 chr6	2309298	2317014	JR2 chr8	1502208	1509694	5.95868
JR2 chr6	2317014	2321513	JR2 chr8	1515869	1524733	5.95688
JR2 chr6	2321513	2326295	JR2 chr7	1970163	1980255	9.58902
JR2 chr6	2321513	2326295	JR2 chr8	1407604	1414461	8.67472
JR2 chr6	2321513	2326295	JR2 chr7	2009185	2014491	7.24652
JR2 chr6	2321513	2326295	JR2 chr8	1419150	1423628	6.77191
JR2 chr6	2326295	2332750	JR2 chr7	1990599	1993825	7.35085
JR2 chr6	2326295	2332750	JR2 chr7	1961263	1964782	6.69976
JR2 chr6	2326295	2332750	JR2 chr7	2009185	2014491	5.91438
JR2 chr6	2436761	2439553	JR2 chr8	2772135	2776254	6.88761
JR2 chr6	2505811	2509322	JR2 chr6	2883442	2886422	6.71632
JR2 chr6	2513188	2515916	JR2 chr8	1053401	1059722	7.47164
JR2 chr6	2567928	2572673	JR2 chr7	2205790	2208470	6.68104
JR2 chr6	2656115	2660230	JR2 chr6	978961	981908	6.33524
JR2 chr6	267326	269905	JR2 chr7	517217	521010	6.92065
JR2 chr6	3062945	3068865	JR2 chr8	812349	815865	6.05055
JR2 chr6	3062945	3068865	JR2 chr7	2896649	2900567	6.01125
JR2 chr6	3062945	3068865	JR2 chr8	2627756	2633189	5.91427
JR2 chr6	343008	348280	JR2 chr7	675000	678234	7.74704
JR2 chr6	343008	348280	JR2 chr8	2668121	2671695	5.94235
JR2 chr6	3491869	3496482	JR2 chr8	2913586	2920693	13.6467
JR2 chr6	422623	431667	JR2 chr6	556085	559635	6.00912
JR2 chr6	556085	559635	JR2 chr7	3244362	3247281	5.92223
JR2 chr7	1230219	1233180	JR2 chr8	2772135	2776254	6.67331
JR2 chr7	1516793	1519780	JR2 chr8	1962936	1966795	7.14293
JR2 chr7	1944058	1944366	JR2 chr8	1502208	1509694	6.86818
JR2 chr7	1944367	1952414	JR2 chr8	1502208	1509694	6.86818
JR2 chr7	1944058	1944366	JR2 chr8	1490989	1495367	6.23982
JR2 chr7	1944367	1952414	JR2 chr8	1490989	1495367	6.23982
JR2 chr7	1952414	1954930	JR2 chr8	1473597	1479481	7.15344
JR2 chr7	1952414	1954930	JR2 chr8	1448905	1456503	5.9954
JR2 chr7	1954930	1958744	JR2 chr8	1495367	1502208	7.46477
JR2 chr7	1954930	1958744	JR2 chr8	1431899	1441443	7.45641
JR2 chr7	1958744	1961263	JR2 chr8	1479481	1486401	7.835
JR2 chr7	1958744	1961263	JR2 chr8	1419150	1423628	7.22224
JR2 chr7	1961263	1964782	JR2 chr8	1414461	1419150	10.7685
JR2 chr7	1961263	1964782	JR2 chr8	1428225	1431899	9.80926
JR2 chr7	1961263	1964782	JR2 chr8	1441443	1448905	8.25219
JR2 chr7	1964782	1970163	JR2 chr8	1486401	1490989	8.87784
JR2 chr7	1970163	1980255	JR2 chr8	1486401	1490989	7.12433
JR2 chr7	1970163	1980255	JR2 chr8	1537968	1541137	5.96412
JR2 chr7	1980255	1986127	JR2 chr8	1524733	1532281	6.44283
JR2 chr7	1986127	1990599	JR2 chr8	1441443	1448905	6.38018
JR2 chr7	1986127	1990599	JR2 chr8	1502208	1509694	5.90665
JR2 chr7	1990599	1993825	JR2 chr8	1524733	1532281	7.98945
JR2 chr7	2014491	2025034	JR2 chr8	1473597	1479481	8.32214
JR2 chr7	2014491	2025034	JR2 chr8	1414461	1419150	6.97392
JR2 chr7	2025034	2032814	JR2 chr8	1431899	1441443	6.59521
JR2 chr7	2025034	2032814	JR2 chr8	1502208	1509694	5.95114
JR2 chr7	2032814	2038091	JR2 chr8	1509694	1515869	5.86113
JR2 chr7	2038092	2038471	JR2 chr8	1509694	1515869	5.86113
JR2 chr7	2102395	2105910	JR2 chr8	1799570	1803716	8.87656
JR2 chr7	2880118	2883800	JR2 chr8	2920693	2925495	8.84926
JR2 chr7	3009882	3013011	JR2 chr8	2205927	2209714	5.9257
JR2 chr7	3070132	3074101	JR2 chr8	3199118	3199999	7.30947
JR2 chr7	3070132	3074101	JR2 chr8	3200000	3201667	7.30947
JR2 chr7	965679	969498	JR2 chr8	2772135	2776254	6.03203
JR2 chr8	1005114	1009960	JR2 chr8	760444	764985	8.54524
JR2 chr8	1023014	1028285	JR2 chr8	2336363	2341854	10.2544
JR2 chr8	1028285	1032281	JR2 chr8	727035	733139	7.42728
JR2 chr8	1028285	1032281	JR2 chr8	755156	760444	6.98826
JR2 chr8	1028285	1032281	JR2 chr8	746792	755156	5.91824
JR2 chr8	1046787	1053401	JR2 chr8	786598	790954	7.80784
JR2 chr8	1053401	1059722	JR2 chr8	727035	733139	11.4421
JR2 chr8	1053401	1059722	JR2 chr8	746792	755156	9.42395
JR2 chr8	1053401	1059722	JR2 chr8	760444	764985	7.42058
JR2 chr8	1053401	1059722	JR2 chr8	790954	799457	6.59015
JR2 chr8	1053401	1059722	JR2 chr8	2744697	2748552	6.2933
JR2 chr8	1053401	1059722	JR2 chr8	1296805	1299423	6.28623
JR2 chr8	1053401	1059722	JR2 chr8	1561587	1561664	6.07944
JR2 chr8	1053401	1059722	JR2 chr8	1561665	1564892	6.07944
JR2 chr8	1053401	1059722	JR2 chr8	1441443	1448905	5.92178
JR2 chr8	1074330	1081504	JR2 chr8	790954	799457	5.93392
JR2 chr8	1081504	1088255	JR2 chr8	760444	764985	7.64969
JR2 chr8	1081504	1088255	JR2 chr8	733139	738426	7.26192
JR2 chr8	1081504	1088255	JR2 chr8	786598	790954	6.86196
JR2 chr8	1081504	1088255	JR2 chr8	727035	733139	6.71899
JR2 chr8	1088255	1096629	JR2 chr8	782934	786598	9.60391
JR2 chr8	1088255	1096629	JR2 chr8	778341	782934	7.95727
JR2 chr8	1096629	1103361	JR2 chr8	727035	733139	8.42785
JR2 chr8	1096629	1103361	JR2 chr8	790954	799457	7.26377
JR2 chr8	1096629	1103361	JR2 chr8	760444	764985	7.17102
JR2 chr8	1096629	1103361	JR2 chr8	786598	790954	7.05165
JR2 chr8	1103361	1108101	JR2 chr8	746792	755156	6.83131
JR2 chr8	1103361	1108101	JR2 chr8	778341	782934	6.66991
JR2 chr8	1103361	1108101	JR2 chr8	738426	741891	6.12414
JR2 chr8	1108101	1113149	JR2 chr8	733139	738426	6.29647
JR2 chr8	1119904	1123997	JR2 chr8	755156	760444	10.1922
JR2 chr8	1119904	1123997	JR2 chr8	778341	782934	6.16939
JR2 chr8	1123997	1129757	JR2 chr8	755156	760444	6.95163
JR2 chr8	1123997	1129757	JR2 chr8	786598	790954	6.80592
JR2 chr8	1123997	1129757	JR2 chr8	790954	799457	6.26056
JR2 chr8	1129757	1136081	JR2 chr8	727035	733139	5.92786
JR2 chr8	1208052	1212503	JR2 chr8	738426	741891	6.93178
JR2 chr8	1253448	1255895	JR2 chr8	833180	837756	7.63042
JR2 chr8	1253448	1255895	JR2 chr8	1599420	1603250	6.35533
JR2 chr8	1966795	1969864	JR2 chr8	939503	940000	6.18384
JR2 chr8	1966795	1969864	JR2 chr8	940001	943007	6.18384
JR2 chr8	2336363	2341854	JR2 chr8	802924	807131	8.51794
JR2 chr8	2336363	2341854	JR2 chr8	705567	708317	7.06051
JR2 chr8	266455	269112	JR2 chr8	3023858	3026078	7.16172
JR2 chr8	2772135	2776254	JR2 chr8	3138088	3141696	9.27685
JR2 chr8	2772135	2776254	JR2 chr8	3175048	3178270	8.30415
JR2 chr8	2772135	2776254	JR2 chr8	733139	738426	6.37181
JR2 chr8	3023858	3026078	JR2 chr8	3235468	3240480	5.86884

## Sheet: Fig3j other
Comment
See Fig2a source
