# Supplementary material for: Starship giant transposons dominate plastic genomic regions in a fungal plant pathogen and drive virulence evolution
Source: Nat Commun. 2025 Jul 24;16:6806. doi: 10.1038/s41467-025-61986-6 (PMC12289983; doi:10.1038/s41467-025-61986-6)
Supplement: Supplementary file 6 — Source Data [file 41467_2025_61986_MOESM6_ESM.zip › Source Data/Fig6a.xlsx]

## Sheet: Fig6a metadata
Species	Species abbrev.	Strain	NLP ortholog	Gene ID (tip label)	Domain name	Domain accession	Domain e-value
V. dahliae	Vd	GF1207	NLP1	GF1207_g6876.t1	NPP1	PF05630.16	5.5e-64
V. dahliae	Vd	GF1207	NLP2	GF1207_g6669.t1	NPP1	PF05630.16	7.8e-56
V. dahliae	Vd	GF1207	NLP2	GF1207_g6669.t1	NPP1	PF05630.16	7.8e-56
V. dahliae	Vd	GF1207	NLP3	GF1207_g7831.t1	NPP1	PF05630.16	6.6e-63
V. dahliae	Vd	GF1207	NLP4	GF1207_g4890.t1	NPP1	PF05630.16	1.5e-39
V. dahliae	Vd	GF1207	NLP5	GF1207_g6999.t1	NPP1	PF05630.16	2.7e-49
V. dahliae	Vd	GF1207	NLP7	GF1207_g5214.t1	NPP1	PF05630.16	1.5e-37
V. dahliae	Vd	GF1207	NLP9	GF1207_g2093.t1	NPP1	PF05630.16	1.1e-24
V. dahliae	Vd	Gf-Ca2	NLP1	Gf-Ca2_g3481.t1	NPP1	PF05630.16	5.9e-64
V. dahliae	Vd	Gf-Ca2	NLP2	Gf-Ca2_g3687.t1	NPP1	PF05630.16	3.4e-50
V. dahliae	Vd	Gf-Ca2	NLP2	Gf-Ca2_g3687.t1	NPP1	PF05630.16	3.4e-50
V. dahliae	Vd	Gf-Ca2	NLP3	Gf-Ca2_g8346.t1	NPP1	PF05630.16	6.6e-70
V. dahliae	Vd	Gf-Ca2	NLP4	Gf-Ca2_g111.t1	NPP1	PF05630.16	1.5e-39
V. dahliae	Vd	Gf-Ca2	NLP5	Gf-Ca2_g3362.t1	NPP1	PF05630.16	2.7e-49
V. dahliae	Vd	Gf-Ca2	NLP7	Gf-Ca2_g4661.t1	NPP1	PF05630.16	1.6e-44
V. dahliae	Vd	Gf-Ca2	NLP9	Gf-Ca2_g2398.t1	NPP1	PF05630.16	6.5e-23
V. dahliae	Vd	TO22	NLP1	TO22_g2541.t1	NPP1	PF05630.16	7.4e-64
V. dahliae	Vd	TO22	NLP2	TO22_g2749.t1	NPP1	PF05630.16	7.6e-68
V. dahliae	Vd	TO22	NLP3	TO22_g6379.t1	NPP1	PF05630.16	6.6e-70
V. dahliae	Vd	TO22	NLP4	TO22_g3776.t1	NPP1	PF05630.16	5.3e-54
V. dahliae	Vd	TO22	NLP5	TO22_g2405.t1	NPP1	PF05630.16	2.7e-49
V. dahliae	Vd	TO22	NLP7	TO22_g9457.t1	NPP1	PF05630.16	1.5e-44
V. dahliae	Vd	TO22	NLP9	TO22_g2077.t1	NPP1	PF05630.16	2.4e-39
V. dahliae	Vd	VdLs16	NLP1	VdLs16_g5560.t1	NPP1	PF05630.16	7.4e-64
V. dahliae	Vd	VdLs16	NLP2	VdLs16_g5349.t1	NPP1	PF05630.16	7.6e-68
V. dahliae	Vd	VdLs16	NLP3	VdLs16_g7836.t1	NPP1	PF05630.16	6.6e-70
V. dahliae	Vd	VdLs16	NLP4	VdLs16_g8455.t1	NPP1	PF05630.16	5.3e-54
V. dahliae	Vd	VdLs16	NLP5	VdLs16_g5699.t1	NPP1	PF05630.16	2.7e-49
V. dahliae	Vd	VdLs16	NLP7	VdLs16_g6952.t1	NPP1	PF05630.16	1.5e-44
V. dahliae	Vd	VdLs16	NLP9	VdLs16_g2071.t1	NPP1	PF05630.16	2.4e-39
V. dahliae	Vd	Ud1-4-1	NLP1	Ud1-4-1_g2858.t1	NPP1	PF05630.16	7.4e-64
V. dahliae	Vd	Ud1-4-1	NLP2	Ud1-4-1_g3064.t1	NPP1	PF05630.16	7.6e-68
V. dahliae	Vd	Ud1-4-1	NLP3	Ud1-4-1_g4565.t1	NPP1	PF05630.16	6.6e-70
V. dahliae	Vd	Ud1-4-1	NLP4	Ud1-4-1_g2536.t1	NPP1	PF05630.16	5.3e-54
V. dahliae	Vd	Ud1-4-1	NLP5	Ud1-4-1_g2721.t1	NPP1	PF05630.16	2.7e-49
V. dahliae	Vd	Ud1-4-1	NLP7	Ud1-4-1_g9889.t1	NPP1	PF05630.16	1.6e-44
V. dahliae	Vd	Ud1-4-1	NLP8	Ud1-4-1_g3975.t1	NPP1	PF05630.16	5.9e-43
V. dahliae	Vd	Ud1-4-1	NLP9	Ud1-4-1_g261.t1	NPP1	PF05630.16	2.4e-39
V. dahliae	Vd	VdC07	NLP1	VdC07_g4261.t1	NPP1	PF05630.16	7.4e-64
V. dahliae	Vd	VdC07	NLP2	VdC07_g4482.t1	NPP1	PF05630.16	7.6e-68
V. dahliae	Vd	VdC07	NLP3	VdC07_g605.t1	NPP1	PF05630.16	6.6e-70
V. dahliae	Vd	VdC07	NLP4	VdC07_g2986.t1	NPP1	PF05630.16	5.3e-54
V. dahliae	Vd	VdC07	NLP5	VdC07_g4126.t1	NPP1	PF05630.16	2.7e-49
V. dahliae	Vd	VdC07	NLP7	VdC07_g1872.t1	NPP1	PF05630.16	3.3e-41
V. dahliae	Vd	VdC07	NLP9	VdC07_g7672.t1	NPP1	PF05630.16	2.4e-39
V. dahliae	Vd	VdB09	NLP1	VdB09_g5096.t1	NPP1	PF05630.16	6.3e-64
V. dahliae	Vd	VdB09	NLP2	VdB09_g4877.t1	NPP1	PF05630.16	4e-65
V. dahliae	Vd	VdB09	NLP3	VdB09_g9703.t1	NPP1	PF05630.16	6.6e-70
V. dahliae	Vd	VdB09	NLP4	VdB09_g1751.t1	NPP1	PF05630.16	6.1e-26
V. dahliae	Vd	VdB09	NLP4	VdB09_g1751.t1	NPP1	PF05630.16	6.1e-26
V. dahliae	Vd	VdB09	NLP5	VdB09_g1055.t1	NPP1	PF05630.16	2.7e-49
V. dahliae	Vd	VdB09	NLP7	VdB09_g1685.t1	NPP1	PF05630.16	1.5e-44
V. dahliae	Vd	VdB09	NLP8	VdB09_g3918.t1	NPP1	PF05630.16	1.8e-32
V. dahliae	Vd	VdB09	NLP8	VdB09_g3918.t1	NPP1	PF05630.16	1.8e-32
V. dahliae	Vd	VdB09	NLP9	VdB09_g7661.t1	NPP1	PF05630.16	3.4e-36
V. dahliae	Vd	DK045	NLP1	DK045_g1138.t1	NPP1	PF05630.16	7.4e-64
V. dahliae	Vd	DK045	NLP2	DK045_g927.t1	NPP1	PF05630.16	7.6e-68
V. dahliae	Vd	DK045	NLP3	DK045_g9032.t1	NPP1	PF05630.16	6.6e-70
V. dahliae	Vd	DK045	NLP4	DK045_g2451.t1	NPP1	PF05630.16	5.3e-54
V. dahliae	Vd	DK045	NLP5	DK045_g1272.t1	NPP1	PF05630.16	2.3e-49
V. dahliae	Vd	DK045	NLP7	DK045_g5985.t1	NPP1	PF05630.16	1.5e-44
V. dahliae	Vd	DK045	NLP9	DK045_g3667.t1	NPP1	PF05630.16	2.4e-39
V. dahliae	Vd	VT-2A	NLP1	VT-2A_g6341.t1	NPP1	PF05630.16	6.4e-64
V. dahliae	Vd	VT-2A	NLP2	VT-2A_g6128.t1	NPP1	PF05630.16	9.1e-53
V. dahliae	Vd	VT-2A	NLP2	VT-2A_g6128.t1	NPP1	PF05630.16	9.1e-53
V. dahliae	Vd	VT-2A	NLP2	VT-2A_g6128.t2	NPP1	PF05630.16	2.1e-53
V. dahliae	Vd	VT-2A	NLP3	VT-2A_g4726.t1	NPP1	PF05630.16	6.6e-70
V. dahliae	Vd	VT-2A	NLP4	VT-2A_g1161.t1	NPP1	PF05630.16	6.1e-26
V. dahliae	Vd	VT-2A	NLP4	VT-2A_g1161.t1	NPP1	PF05630.16	6.1e-26
V. dahliae	Vd	VT-2A	NLP5	VT-2A_g6470.t1	NPP1	PF05630.16	5.4e-43
V. dahliae	Vd	VT-2A	NLP7	VT-2A_g1267.t1	NPP1	PF05630.16	4.9e-36
V. dahliae	Vd	VT-2A	NLP9	VT-2A_g9510.t1	NPP1	PF05630.16	0.00014
V. dahliae	Vd	VT-2A	NLP9	VT-2A_g9511.t1	NPP1	PF05630.16	6.4e-29
V. dahliae	Vd	CBS385.49	NLP1	CBS385.49_g189.t1	NPP1	PF05630.16	2.3e-42
V. dahliae	Vd	CBS385.49	NLP1	CBS385.49_g189.t1	NPP1	PF05630.16	2.3e-42
V. dahliae	Vd	CBS385.49	NLP2	CBS385.49_g400.t1	NPP1	PF05630.16	1.7e-54
V. dahliae	Vd	CBS385.49	NLP2	CBS385.49_g400.t2	NPP1	PF05630.16	1.4e-55
V. dahliae	Vd	CBS385.49	NLP3	CBS385.49_g5607.t1	NPP1	PF05630.16	1.1e-70
V. dahliae	Vd	CBS385.49	NLP4	CBS385.49_g7723.t1	NPP1	PF05630.16	2.9e-26
V. dahliae	Vd	CBS385.49	NLP4	CBS385.49_g7723.t1	NPP1	PF05630.16	2.9e-26
V. dahliae	Vd	CBS385.49	NLP5	CBS385.49_g66.t1	NPP1	PF05630.16	7.3e-49
V. dahliae	Vd	CBS385.49	NLP7	CBS385.49_g1381.t1	NPP1	PF05630.16	6e-38
V. dahliae	Vd	CBS385.49	NLP9	CBS385.49_g8721.t1	NPP1	PF05630.16	1e-38
V. dahliae	Vd	GF1192	NLP1	GF1192_g8987.t1	NPP1	PF05630.16	7.4e-64
V. dahliae	Vd	GF1192	NLP2	GF1192_g5025.t1	NPP1	PF05630.16	7.6e-68
V. dahliae	Vd	GF1192	NLP3	GF1192_g1728.t1	NPP1	PF05630.16	6.6e-70
V. dahliae	Vd	GF1192	NLP4	GF1192_g2840.t1	NPP1	PF05630.16	5.3e-54
V. dahliae	Vd	GF1192	NLP5	GF1192_g9126.t1	NPP1	PF05630.16	2.3e-49
V. dahliae	Vd	GF1192	NLP7	GF1192_g6069.t1	NPP1	PF05630.16	1.5e-44
V. dahliae	Vd	GF1192	NLP9	GF1192_g257.t1	NPP1	PF05630.16	2.4e-39
V. dahliae	Vd	HoMCLT	NLP1	HoMCLT_g6335.t1	NPP1	PF05630.16	7.4e-64
V. dahliae	Vd	HoMCLT	NLP2	HoMCLT_g3698.t1	NPP1	PF05630.16	7.6e-68
V. dahliae	Vd	HoMCLT	NLP3	HoMCLT_g2195.t1	NPP1	PF05630.16	6.6e-70
V. dahliae	Vd	HoMCLT	NLP4	HoMCLT_g4981.t1	NPP1	PF05630.16	5.3e-54
V. dahliae	Vd	HoMCLT	NLP5	HoMCLT_g6471.t1	NPP1	PF05630.16	2.3e-49
V. dahliae	Vd	HoMCLT	NLP7	HoMCLT_g2713.t1	NPP1	PF05630.16	1.6e-44
V. dahliae	Vd	HoMCLT	NLP9	HoMCLT_g1190.t1	NPP1	PF05630.16	2.4e-39
V. dahliae	Vd	GF1300	NLP1	GF1300_g9714.t1	NPP1	PF05630.16	7.4e-64
V. dahliae	Vd	GF1300	NLP2	GF1300_g3720.t1	NPP1	PF05630.16	7.6e-68
V. dahliae	Vd	GF1300	NLP3	GF1300_g6171.t1	NPP1	PF05630.16	6.6e-70
V. dahliae	Vd	GF1300	NLP4	GF1300_g1512.t1	NPP1	PF05630.16	5.3e-54
V. dahliae	Vd	GF1300	NLP5	GF1300_g9576.t1	NPP1	PF05630.16	2.3e-49
V. dahliae	Vd	GF1300	NLP7	GF1300_g3582.t1	NPP1	PF05630.16	1.5e-44
V. dahliae	Vd	GF1300	NLP9	GF1300_g259.t1	NPP1	PF05630.16	2.4e-39
V. dahliae	Vd	Gf-Cb5	NLP1	Gf-Cb5_g3949.t1	NPP1	PF05630.16	7.4e-64
V. dahliae	Vd	Gf-Cb5	NLP2	Gf-Cb5_g7934.t1	NPP1	PF05630.16	7.6e-68
V. dahliae	Vd	Gf-Cb5	NLP3	Gf-Cb5_g4605.t1	NPP1	PF05630.16	6.6e-70
V. dahliae	Vd	Gf-Cb5	NLP4	Gf-Cb5_g7167.t1	NPP1	PF05630.16	5.3e-54
V. dahliae	Vd	Gf-Cb5	NLP5	Gf-Cb5_g4084.t1	NPP1	PF05630.16	2.3e-49
V. dahliae	Vd	Gf-Cb5	NLP7	Gf-Cb5_g8589.t1	NPP1	PF05630.16	1.5e-44
V. dahliae	Vd	Gf-Cb5	NLP8	Gf-Cb5_g6249.t1	NPP1	PF05630.16	9.1e-33
V. dahliae	Vd	Gf-Cb5	NLP9	Gf-Cb5_g260.t1	NPP1	PF05630.16	2.4e-39
V. dahliae	Vd	JR2	NLP1	VDAG_JR2_Chr6g08770a-00001	NPP1	PF05630.16	7.3e-64
V. dahliae	Vd	JR2	NLP2	VDAG_JR2_Chr2g05460a-00001	NPP1	PF05630.16	2.3e-67
V. dahliae	Vd	JR2	NLP3	VDAG_JR2_Chr4g05950a-00001	NPP1	PF05630.16	5e-70
V. dahliae	Vd	JR2	NLP4	VDAG_JR2_Chr3g00800a-00001	NPP1	PF05630.16	5.2e-54
V. dahliae	Vd	JR2	NLP5	VDAG_JR2_Chr6g10260a-00001	NPP1	PF05630.16	2.7e-49
V. dahliae	Vd	JR2	NLP7	VDAG_JR2_Chr8g10650a-00001	NPP1	PF05630.16	2.1e-44
V. dahliae	Vd	JR2	NLP8	JR2_g2720.t1	NPP1	PF05630.16	5.9e-43
V. dahliae	Vd	JR2	NLP9	VDAG_JR2_Chr1g22850a-00001	NPP1	PF05630.16	1.4e-39
V. dahliae	Vd	12008	NLP1	12008_g8848.t1	NPP1	PF05630.16	7.4e-64
V. dahliae	Vd	12008	NLP2	12008_g7652.t1	NPP1	PF05630.16	1.4e-67
V. dahliae	Vd	12008	NLP3	12008_g358.t1	NPP1	PF05630.16	5.1e-70
V. dahliae	Vd	12008	NLP4	12008_g4461.t1	NPP1	PF05630.16	5.3e-54
V. dahliae	Vd	12008	NLP5	12008_g7834.t1	NPP1	PF05630.16	2.7e-49
V. dahliae	Vd	12008	NLP7	12008_g7340.t1	NPP1	PF05630.16	1.9e-44
V. dahliae	Vd	12008	NLP9	12008_g8465.t1	NPP1	PF05630.16	1.4e-39
V. dahliae	Vd	MPI-CAGE	NLP1	MPI-CAGE_g8268.t1	NPP1	PF05630.16	7.4e-64
V. dahliae	Vd	MPI-CAGE	NLP2	MPI-CAGE_g9956.t1	NPP1	PF05630.16	1.4e-67
V. dahliae	Vd	MPI-CAGE	NLP3	MPI-CAGE_g4142.t1	NPP1	PF05630.16	5.1e-70
V. dahliae	Vd	MPI-CAGE	NLP4	MPI-CAGE_g5591.t1	NPP1	PF05630.16	5.3e-54
V. dahliae	Vd	MPI-CAGE	NLP5	MPI-CAGE_g10572.t1	NPP1	PF05630.16	2.7e-49
V. dahliae	Vd	MPI-CAGE	NLP5	MPI-CAGE_g8414.t1	NPP1	PF05630.16	2.7e-49
V. dahliae	Vd	MPI-CAGE	NLP7	MPI-CAGE_g3967.t1	NPP1	PF05630.16	1.9e-44
V. dahliae	Vd	MPI-CAGE	NLP8	MPI-CAGE_g2204.t1	NPP1	PF05630.16	1.9e-48
V. dahliae	Vd	MPI-CAGE	NLP9	MPI-CAGE_g1577.t1	NPP1	PF05630.16	2.6e-29
V. dahliae	Vd	VdLs17	NLP1	VdLs17_g4391.t1	NPP1	PF05630.16	7.4e-64
V. dahliae	Vd	VdLs17	NLP2	VdLs17_g8809.t1	NPP1	PF05630.16	1.4e-67
V. dahliae	Vd	VdLs17	NLP3	VdLs17_g6770.t1	NPP1	PF05630.16	5.1e-70
V. dahliae	Vd	VdLs17	NLP4	VdLs17_g64.t1	NPP1	PF05630.16	5.3e-54
V. dahliae	Vd	VdLs17	NLP5	VdLs17_g5246.t1	NPP1	PF05630.16	2.7e-49
V. dahliae	Vd	VdLs17	NLP6	VdLs17_g4253.t1	NPP1	PF05630.16	2.1e-32
V. dahliae	Vd	VdLs17	NLP7	VdLs17_g8273.t1	NPP1	PF05630.16	1.9e-44
V. dahliae	Vd	VdLs17	NLP8	VdLs17_g3499.t1	NPP1	PF05630.16	5.9e-43
V. dahliae	Vd	VdLs17	NLP9	VdLs17_g1975.t1	NPP1	PF05630.16	1.4e-39
V. dahliae	Vd	XJ511	NLP1	XJ511_g5932.t1	NPP1	PF05630.16	7.4e-64
V. dahliae	Vd	XJ511	NLP2	XJ511_g8237.t1	NPP1	PF05630.16	1.4e-67
V. dahliae	Vd	XJ511	NLP3	XJ511_g7291.t1	NPP1	PF05630.16	5.1e-70
V. dahliae	Vd	XJ511	NLP4	XJ511_g1518.t1	NPP1	PF05630.16	5.3e-54
V. dahliae	Vd	XJ511	NLP5	XJ511_g5794.t1	NPP1	PF05630.16	2.7e-49
V. dahliae	Vd	XJ511	NLP7	XJ511_g4592.t1	NPP1	PF05630.16	1.9e-44
V. dahliae	Vd	XJ511	NLP9	XJ511_g1085.t1	NPP1	PF05630.16	1.3e-39
V. dahliae	Vd	S023	NLP1	S023_g5904.t1	NPP1	PF05630.16	7.4e-64
V. dahliae	Vd	S023	NLP2	S023_g3148.t1	NPP1	PF05630.16	1.4e-67
V. dahliae	Vd	S023	NLP3	S023_g9104.t1	NPP1	PF05630.16	5.1e-70
V. dahliae	Vd	S023	NLP4	S023_g4559.t1	NPP1	PF05630.16	5.3e-54
V. dahliae	Vd	S023	NLP5	S023_g5760.t1	NPP1	PF05630.16	2.7e-49
V. dahliae	Vd	S023	NLP7	S023_g7666.t1	NPP1	PF05630.16	1.9e-44
V. dahliae	Vd	S023	NLP9	S023_g1908.t1	NPP1	PF05630.16	1.4e-39
V. dahliae	Vd	V13	NLP1	V13_g3397.t1	NPP1	PF05630.16	1.8e-26
V. dahliae	Vd	V13	NLP1	V13_g3397.t1	NPP1	PF05630.16	1.8e-26
V. dahliae	Vd	V13	NLP2	V13_g9739.t1	NPP1	PF05630.16	4.9e-32
V. dahliae	Vd	V13	NLP3	V13_g4590.t1	NPP1	PF05630.16	9.6e-24
V. dahliae	Vd	V13	NLP3	V13_g4590.t1	NPP1	PF05630.16	9.6e-24
V. dahliae	Vd	V13	NLP4	V13_g5067.t1	NPP1	PF05630.16	1.3e-12
V. dahliae	Vd	V13	NLP4	V13_g5067.t1	NPP1	PF05630.16	1.3e-12
V. dahliae	Vd	V13	NLP5	V13_g3278.t1	NPP1	PF05630.16	8.2e-22
V. dahliae	Vd	V13	NLP5	V13_g3278.t1	NPP1	PF05630.16	8.2e-22
V. dahliae	Vd	V13	NLP7	V13_g6708.t1	NPP1	PF05630.16	8.6e-31
V. dahliae	Vd	V13	NLP8	V13_g9344.t1	NPP1	PF05630.16	8.2e-32
V. dahliae	Vd	V13	NLP8	V13_g9344.t1	NPP1	PF05630.16	8.2e-32
V. dahliae	Vd	V13	NLP9	V13_g10958.t1	NPP1	PF05630.16	2.5e-24
V. dahliae	Vd	HoMCF	NLP1	HoMCF_g3274.t1	NPP1	PF05630.16	1e-48
V. dahliae	Vd	HoMCF	NLP1	HoMCF_g6093.t1	NPP1	PF05630.16	5.3e-33
V. dahliae	Vd	HoMCF	NLP1	HoMCF_g6093.t1	NPP1	PF05630.16	5.3e-33
V. dahliae	Vd	HoMCF	NLP1	HoMCF_g6096.t1	NPP1	PF05630.16	1.1e-46
V. dahliae	Vd	HoMCF	NLP2	HoMCF_g6549.t1	NPP1	PF05630.16	4.3e-46
V. dahliae	Vd	HoMCF	NLP3	HoMCF_g2875.t1	NPP1	PF05630.16	9e-35
V. dahliae	Vd	HoMCF	NLP3	HoMCF_g2875.t1	NPP1	PF05630.16	9e-35
V. dahliae	Vd	HoMCF	NLP3	HoMCF_g2875.t1	NPP1	PF05630.16	9e-35
V. dahliae	Vd	HoMCF	NLP4	HoMCF_g10173.t1	NPP1	PF05630.16	4.8e-26
V. dahliae	Vd	HoMCF	NLP4	HoMCF_g10173.t1	NPP1	PF05630.16	4.8e-26
V. dahliae	Vd	HoMCF	NLP5	HoMCF_g5967.t1	NPP1	PF05630.16	1.1e-32
V. dahliae	Vd	HoMCF	NLP5	HoMCF_g5967.t1	NPP1	PF05630.16	1.1e-32
V. dahliae	Vd	HoMCF	NLP7	HoMCF_g1490.t1	NPP1	PF05630.16	5.6e-25
V. dahliae	Vd	HoMCF	NLP9	HoMCF_g4303.t1	NPP1	PF05630.16	1.9e-23
V. dahliae	Vd	Vd-R1	NLP1	Vd-R1_g9491.t1	NPP1	PF05630.16	1e-48
V. dahliae	Vd	Vd-R1	NLP2	Vd-R1_g926.t1	NPP1	PF05630.16	9.3e-65
V. dahliae	Vd	Vd-R1	NLP3	Vd-R1_g4718.t1	NPP1	PF05630.16	1.1e-54
V. dahliae	Vd	Vd-R1	NLP4	Vd-R1_g3679.t1	NPP1	PF05630.16	7.2e-22
V. dahliae	Vd	Vd-R1	NLP4	Vd-R1_g3679.t1	NPP1	PF05630.16	7.2e-22
V. dahliae	Vd	Vd-R1	NLP5	Vd-R1_g9617.t1	NPP1	PF05630.16	2.3e-49
V. dahliae	Vd	Vd-R1	NLP7	Vd-R1_g5037.t1	NPP1	PF05630.16	1.9e-31
V. dahliae	Vd	Vd-R1	NLP9	Vd-R1_g8886.t1	NPP1	PF05630.16	3.8e-38
V. dahliae	Vd	Vd-653	NLP1	Vd-653_g1291.t1	NPP1	PF05630.16	3e-57
V. dahliae	Vd	Vd-653	NLP2	Vd-653_g3685.t1	NPP1	PF05630.16	8.9e-05
V. dahliae	Vd	Vd-653	NLP2	Vd-653_g3686.t1	NPP1	PF05630.16	5.9e-23
V. dahliae	Vd	Vd-653	NLP2	Vd-653_g3686.t1	NPP1	PF05630.16	5.9e-23
V. dahliae	Vd	Vd-653	NLP3	Vd-653_g8550.t1	NPP1	PF05630.16	6.6e-54
V. dahliae	Vd	Vd-653	NLP3	Vd-653_g8550.t1	NPP1	PF05630.16	6.6e-54
V. dahliae	Vd	Vd-653	NLP4	Vd-653_g9566.t1	NPP1	PF05630.16	7.2e-22
V. dahliae	Vd	Vd-653	NLP4	Vd-653_g9566.t1	NPP1	PF05630.16	7.2e-22
V. dahliae	Vd	Vd-653	NLP5	Vd-653_g5777.t1	NPP1	PF05630.16	2.2e-43
V. dahliae	Vd	Vd-653	NLP7	Vd-653_g3339.t1	NPP1	PF05630.16	9.4e-38
V. dahliae	Vd	Vd-653	NLP9	Vd-653_g2557.t1	NPP1	PF05630.16	3.7e-27
V. dahliae	Vd	Vd-653	NLP9	Vd-653_g2557.t1	NPP1	PF05630.16	3.7e-27
V. dahliae	Vd	Vd-H5	NLP1	Vd-H5_g8546.t1	NPP1	PF05630.16	5.7e-64
V. dahliae	Vd	Vd-H5	NLP2	Vd-H5_g2477.t1	NPP1	PF05630.16	3.6e-53
V. dahliae	Vd	Vd-H5	NLP3	Vd-H5_g7203.t1	NPP1	PF05630.16	8.5e-58
V. dahliae	Vd	Vd-H5	NLP3	Vd-H5_g7203.t1	NPP1	PF05630.16	8.5e-58
V. dahliae	Vd	Vd-H5	NLP4	Vd-H5_g6144.t1	NPP1	PF05630.16	6.1e-26
V. dahliae	Vd	Vd-H5	NLP4	Vd-H5_g6144.t1	NPP1	PF05630.16	6.1e-26
V. dahliae	Vd	Vd-H5	NLP5	Vd-H5_g8423.t1	NPP1	PF05630.16	1.8e-49
V. dahliae	Vd	Vd-H5	NLP7	Vd-H5_g5176.t1	NPP1	PF05630.16	9.7e-25
V. dahliae	Vd	Vd-H5	NLP9	Vd-H5_g9396.t1	NPP1	PF05630.16	7.6e-26
V. dahliae	Vd	85S	NLP1	85S_g4744.t1	NPP1	PF05630.16	7.4e-64
V. dahliae	Vd	85S	NLP2	85S_g9168.t1	NPP1	PF05630.16	7.6e-68
V. dahliae	Vd	85S	NLP3	85S_g3154.t1	NPP1	PF05630.16	5.1e-70
V. dahliae	Vd	85S	NLP4	85S_g9863.t1	NPP1	PF05630.16	5.3e-54
V. dahliae	Vd	85S	NLP5	85S_g4608.t1	NPP1	PF05630.16	1.2e-48
V. dahliae	Vd	85S	NLP7	85S_g58.t1	NPP1	PF05630.16	1.6e-44
V. dahliae	Vd	85S	NLP9	85S_g7040.t1	NPP1	PF05630.16	1.4e-39
V. dahliae	Vd	DAR83175	NLP1	DAR83175_g4731.t1	NPP1	PF05630.16	7.4e-64
V. dahliae	Vd	DAR83175	NLP2	DAR83175_g4514.t1	NPP1	PF05630.16	7.6e-68
V. dahliae	Vd	DAR83175	NLP3	DAR83175_g7439.t1	NPP1	PF05630.16	1.4e-69
V. dahliae	Vd	DAR83175	NLP4	DAR83175_g61.t1	NPP1	PF05630.16	1.7e-53
V. dahliae	Vd	DAR83175	NLP5	DAR83175_g5817.t1	NPP1	PF05630.16	6.9e-49
V. dahliae	Vd	DAR83175	NLP7	DAR83175_g8890.t1	NPP1	PF05630.16	1.5e-44
V. dahliae	Vd	DAR83175	NLP8	DAR83175_g3551.t1	NPP1	PF05630.16	9e-43
V. dahliae	Vd	DAR83175	NLP9	DAR83175_g2075.t1	NPP1	PF05630.16	2.8e-38
V. dahliae	Vd	DAR83138	NLP1	DAR83138_g4314.t1	NPP1	PF05630.16	7.4e-64
V. dahliae	Vd	DAR83138	NLP2	DAR83138_g4535.t1	NPP1	PF05630.16	7.6e-68
V. dahliae	Vd	DAR83138	NLP3	DAR83138_g7641.t1	NPP1	PF05630.16	1.4e-69
V. dahliae	Vd	DAR83138	NLP4	DAR83138_g60.t1	NPP1	PF05630.16	1.7e-53
V. dahliae	Vd	DAR83138	NLP5	DAR83138_g4173.t1	NPP1	PF05630.16	2.7e-49
V. dahliae	Vd	DAR83138	NLP7	DAR83138_g9085.t1	NPP1	PF05630.16	1.6e-44
V. dahliae	Vd	DAR83138	NLP8	DAR83138_g3565.t3	NPP1	PF05630.16	2.2e-37
V. dahliae	Vd	DAR83138	NLP8	DAR83138_g3565.t3	NPP1	PF05630.16	2.2e-37
V. dahliae	Vd	DAR83138	NLP9	DAR83138_g1199.t1	NPP1	PF05630.16	2.8e-38
V. dahliae	Vd	DAR82592	NLP1	DAR82592_g4435.t1	NPP1	PF05630.16	5.6e-64
V. dahliae	Vd	DAR82592	NLP2	DAR82592_g4647.t1	NPP1	PF05630.16	7.6e-68
V. dahliae	Vd	DAR82592	NLP3	DAR82592_g7268.t1	NPP1	PF05630.16	1.4e-69
V. dahliae	Vd	DAR82592	NLP4	DAR82592_g62.t1	NPP1	PF05630.16	2e-25
V. dahliae	Vd	DAR82592	NLP4	DAR82592_g62.t1	NPP1	PF05630.16	2e-25
V. dahliae	Vd	DAR82592	NLP5	DAR82592_g4307.t1	NPP1	PF05630.16	2.7e-49
V. dahliae	Vd	DAR82592	NLP7	DAR82592_g8837.t1	NPP1	PF05630.16	1.6e-44
V. dahliae	Vd	DAR82592	NLP8	DAR82592_g3508.t1	NPP1	PF05630.16	1e-25
V. dahliae	Vd	DAR82592	NLP8	DAR82592_g3508.t1	NPP1	PF05630.16	1e-25
V. dahliae	Vd	DAR82592	NLP8	DAR82592_g3508.t1	NPP1	PF05630.16	1e-25
V. dahliae	Vd	DAR82592	NLP9	DAR82592_g1639.t1	NPP1	PF05630.16	8e-26
V. dahliae	Vd	DAR83143	NLP1	DAR83143_g4335.t1	NPP1	PF05630.16	7.4e-64
V. dahliae	Vd	DAR83143	NLP2	DAR83143_g4545.t1	NPP1	PF05630.16	7.6e-68
V. dahliae	Vd	DAR83143	NLP3	DAR83143_g7287.t1	NPP1	PF05630.16	1.4e-69
V. dahliae	Vd	DAR83143	NLP4	DAR83143_g61.t1	NPP1	PF05630.16	1.7e-53
V. dahliae	Vd	DAR83143	NLP5	DAR83143_g4194.t1	NPP1	PF05630.16	2.7e-49
V. dahliae	Vd	DAR83143	NLP7	DAR83143_g8715.t1	NPP1	PF05630.16	1.5e-44
V. dahliae	Vd	DAR83143	NLP8	DAR83143_g3521.t1	NPP1	PF05630.16	5.9e-43
V. dahliae	Vd	DAR83143	NLP9	DAR83143_g1427.t1	NPP1	PF05630.16	2.8e-38
V. dahliae	Vd	XJ592	NLP1	XJ592_g8068.t1	NPP1	PF05630.16	7.4e-64
V. dahliae	Vd	XJ592	NLP2	XJ592_g7860.t1	NPP1	PF05630.16	7.6e-68
V. dahliae	Vd	XJ592	NLP3	XJ592_g5005.t1	NPP1	PF05630.16	1.4e-69
V. dahliae	Vd	XJ592	NLP4	XJ592_g3433.t1	NPP1	PF05630.16	1.7e-53
V. dahliae	Vd	XJ592	NLP5	XJ592_g8206.t1	NPP1	PF05630.16	2.7e-49
V. dahliae	Vd	XJ592	NLP7	XJ592_g6487.t1	NPP1	PF05630.16	1.5e-44
V. dahliae	Vd	XJ592	NLP8	XJ592_g9637.t1	NPP1	PF05630.16	1.8e-48
V. dahliae	Vd	XJ592	NLP8	XJ592_g9637.t2	NPP1	PF05630.16	1.8e-48
V. dahliae	Vd	XJ592	NLP9	XJ592_g261.t1	NPP1	PF05630.16	2.8e-38
V. dahliae	Vd	VD991	NLP1	VD991_g2531.t1	NPP1	PF05630.16	7.4e-64
V. dahliae	Vd	VD991	NLP2	VD991_g2742.t1	NPP1	PF05630.16	7.6e-68
V. dahliae	Vd	VD991	NLP3	VD991_g7479.t1	NPP1	PF05630.16	1.4e-69
V. dahliae	Vd	VD991	NLP4	VD991_g3719.t1	NPP1	PF05630.16	1.7e-53
V. dahliae	Vd	VD991	NLP5	VD991_g2394.t1	NPP1	PF05630.16	2.7e-49
V. dahliae	Vd	VD991	NLP7	VD991_g8969.t1	NPP1	PF05630.16	1.6e-44
V. dahliae	Vd	VD991	NLP8	VD991_g3653.t1	NPP1	PF05630.16	1.8e-48
V. dahliae	Vd	VD991	NLP8	VD991_g3653.t2	NPP1	PF05630.16	2.1e-48
V. dahliae	Vd	VD991	NLP9	VD991_g2070.t1	NPP1	PF05630.16	2.8e-38
V. dahliae	Vd	CQ2	NLP1	CQ2_g3454.t1	NPP1	PF05630.16	7.4e-64
V. dahliae	Vd	CQ2	NLP2	CQ2_g3243.t1	NPP1	PF05630.16	7.6e-68
V. dahliae	Vd	CQ2	NLP3	CQ2_g7512.t1	NPP1	PF05630.16	1.4e-69
V. dahliae	Vd	CQ2	NLP4	CQ2_g4742.t1	NPP1	PF05630.16	1.7e-53
V. dahliae	Vd	CQ2	NLP5	CQ2_g3584.t1	NPP1	PF05630.16	2.1e-49
V. dahliae	Vd	CQ2	NLP7	CQ2_g8820.t1	NPP1	PF05630.16	8.8e-44
V. dahliae	Vd	CQ2	NLP8	CQ2_g2332.t3	NPP1	PF05630.16	1.8e-48
V. dahliae	Vd	CQ2	NLP8	CQ2_g2332.t4	NPP1	PF05630.16	9e-43
V. dahliae	Vd	CQ2	NLP9	CQ2_g254.t1	NPP1	PF05630.16	2.8e-38
V. dahliae	Vd	I1V	NLP1	I1V_g9550.t1	NPP1	PF05630.16	3.9e-55
V. dahliae	Vd	I1V	NLP2	I1V_g10783.t1	NPP1	PF05630.16	5.7e-40
V. dahliae	Vd	I1V	NLP2	I1V_g10783.t1	NPP1	PF05630.16	5.7e-40
V. dahliae	Vd	I1V	NLP3	I1V_g7945.t1	NPP1	PF05630.16	2e-60
V. dahliae	Vd	I1V	NLP5	I1V_g12440.t1	NPP1	PF05630.16	1.8e-07
V. dahliae	Vd	I1V	NLP7	I1V_g13776.t1	NPP1	PF05630.16	1.9e-31
V. dahliae	Vd	I1V	NLP7	I1V_g13776.t1	NPP1	PF05630.16	1.9e-31
V. dahliae	Vd	I1V	NLP9	I1V_g9695.t1	NPP1	PF05630.16	5e-26
V. dahliae	Vd	Vd39	NLP1	Vd39_g9298.t1	NPP1	PF05630.16	7.4e-64
V. dahliae	Vd	Vd39	NLP2	Vd39_g8964.t1	NPP1	PF05630.16	7.6e-68
V. dahliae	Vd	Vd39	NLP3	Vd39_g7329.t1	NPP1	PF05630.16	5.1e-70
V. dahliae	Vd	Vd39	NLP4	Vd39_g4379.t1	NPP1	PF05630.16	1.7e-53
V. dahliae	Vd	Vd39	NLP5	Vd39_g3506.t1	NPP1	PF05630.16	5.8e-42
V. dahliae	Vd	Vd39	NLP7	Vd39_g3907.t1	NPP1	PF05630.16	1.6e-44
V. dahliae	Vd	Vd39	NLP8	Vd39_g2112.t1	NPP1	PF05630.16	1.1e-48
V. dahliae	Vd	Vd39	NLP8	Vd39_g2112.t3	NPP1	PF05630.16	9e-43
V. dahliae	Vd	Vd39	NLP9	Vd39_g2716.t1	NPP1	PF05630.16	2.6e-39
V. dahliae	Vd	S011	NLP1	S011_g9203.t1	NPP1	PF05630.16	7.4e-64
V. dahliae	Vd	S011	NLP2	S011_g8986.t1	NPP1	PF05630.16	7.6e-68
V. dahliae	Vd	S011	NLP3	S011_g8092.t1	NPP1	PF05630.16	1.2e-61
V. dahliae	Vd	S011	NLP4	S011_g2838.t1	NPP1	PF05630.16	1.7e-53
V. dahliae	Vd	S011	NLP5	S011_g8657.t1	NPP1	PF05630.16	1.1e-41
V. dahliae	Vd	S011	NLP7	S011_g5817.t1	NPP1	PF05630.16	1.5e-44
V. dahliae	Vd	S011	NLP8	S011_g7486.t1	NPP1	PF05630.16	9e-43
V. dahliae	Vd	S011	NLP9	S011_g1207.t1	NPP1	PF05630.16	2.6e-39
V. longisporum	Vl	PD589	NLP1	PD589_g14661.t1	NPP1	PF05630.16	7.4e-64
V. longisporum	Vl	PD589	NLP1	PD589_g3050.t1	NPP1	PF05630.16	1.1e-63
V. longisporum	Vl	PD589	NLP1	PD589_g856.t1	NPP1	PF05630.16	2.6e-17
V. longisporum	Vl	PD589	NLP2	PD589_g18192.t1	NPP1	PF05630.16	7.6e-68
V. longisporum	Vl	PD589	NLP2	PD589_g6775.t1	NPP1	PF05630.16	4.1e-67
V. longisporum	Vl	PD589	NLP3	PD589_g13425.t1	NPP1	PF05630.16	1.5e-50
V. longisporum	Vl	PD589	NLP3	PD589_g15310.t1	NPP1	PF05630.16	1.6e-65
V. longisporum	Vl	PD589	NLP4	PD589_g17659.t1	NPP1	PF05630.16	1.3e-53
V. longisporum	Vl	PD589	NLP4	PD589_g7665.t1	NPP1	PF05630.16	7.3e-53
V. longisporum	Vl	PD589	NLP5	PD589_g14403.t1	NPP1	PF05630.16	2.5e-45
V. longisporum	Vl	PD589	NLP5	PD589_g14539.t1	NPP1	PF05630.16	2.7e-49
V. longisporum	Vl	PD589	NLP7	PD589_g16171.t1	NPP1	PF05630.16	1.6e-44
V. longisporum	Vl	PD589	NLP7	PD589_g16171.t2	NPP1	PF05630.16	1.4e-44
V. longisporum	Vl	PD589	NLP7	PD589_g51.t1	NPP1	PF05630.16	6.2e-43
V. longisporum	Vl	PD589	NLP9	PD589_g13197.t1	NPP1	PF05630.16	1.4e-39
V. longisporum	Vl	PD589	NLP9	PD589_g6680.t1	NPP1	PF05630.16	3.4e-40
V. longisporum	Vl	VLB2	NLP1	VLB2_g13703.t1	NPP1	PF05630.16	6.3e-64
V. longisporum	Vl	VLB2	NLP1	VLB2_g1761.t1	NPP1	PF05630.16	1.1e-63
V. longisporum	Vl	VLB2	NLP2	VLB2_g13499.t1	NPP1	PF05630.16	7.6e-68
V. longisporum	Vl	VLB2	NLP2	VLB2_g16101.t1	NPP1	PF05630.16	1e-68
V. longisporum	Vl	VLB2	NLP3	VLB2_g12050.t1	NPP1	PF05630.16	4.6e-70
V. longisporum	Vl	VLB2	NLP3	VLB2_g5814.t1	NPP1	PF05630.16	1.3e-69
V. longisporum	Vl	VLB2	NLP4	VLB2_g14318.t1	NPP1	PF05630.16	1.3e-53
V. longisporum	Vl	VLB2	NLP4	VLB2_g16543.t1	NPP1	PF05630.16	2.7e-53
V. longisporum	Vl	VLB2	NLP5	VLB2_g13833.t1	NPP1	PF05630.16	2.7e-49
V. longisporum	Vl	VLB2	NLP5	VLB2_g6534.t1	NPP1	PF05630.16	4.1e-49
V. longisporum	Vl	VLB2	NLP7	VLB2_g12617.t1	NPP1	PF05630.16	5e-43
V. longisporum	Vl	VLB2	NLP7	VLB2_g15187.t1	NPP1	PF05630.16	1.6e-44
V. longisporum	Vl	VLB2	NLP7	VLB2_g15187.t2	NPP1	PF05630.16	1.4e-44
V. longisporum	Vl	VLB2	NLP8	VLB2_g19098.t1	NPP1	PF05630.16	2.3e-50
V. longisporum	Vl	VLB2	NLP9	VLB2_g2033.t1	NPP1	PF05630.16	3.4e-40
V. longisporum	Vl	VLB2	NLP9	VLB2_g585.t1	NPP1	PF05630.16	3.2e-39
V. longisporum	Vl	VL20	NLP1	VL20_g11025.t1	NPP1	PF05630.16	3e-63
V. longisporum	Vl	VL20	NLP1	VL20_g14042.t1	NPP1	PF05630.16	6.3e-64
V. longisporum	Vl	VL20	NLP2	VL20_g13837.t1	NPP1	PF05630.16	7.6e-68
V. longisporum	Vl	VL20	NLP2	VL20_g4752.t1	NPP1	PF05630.16	1e-68
V. longisporum	Vl	VL20	NLP3	VL20_g17450.t1	NPP1	PF05630.16	4.6e-70
V. longisporum	Vl	VL20	NLP3	VL20_g18857.t1	NPP1	PF05630.16	1.3e-69
V. longisporum	Vl	VL20	NLP4	VL20_g14284.t1	NPP1	PF05630.16	1.3e-53
V. longisporum	Vl	VL20	NLP4	VL20_g9415.t1	NPP1	PF05630.16	2.7e-53
V. longisporum	Vl	VL20	NLP5	VL20_g14171.t1	NPP1	PF05630.16	2.7e-49
V. longisporum	Vl	VL20	NLP5	VL20_g6061.t1	NPP1	PF05630.16	4.1e-49
V. longisporum	Vl	VL20	NLP7	VL20_g12965.t1	NPP1	PF05630.16	5e-43
V. longisporum	Vl	VL20	NLP7	VL20_g18964.t1	NPP1	PF05630.16	1.6e-44
V. longisporum	Vl	VL20	NLP7	VL20_g18964.t2	NPP1	PF05630.16	1.4e-44
V. longisporum	Vl	VL20	NLP7	VL20_g5938.t1	NPP1	PF05630.16	1.6e-44
V. longisporum	Vl	VL20	NLP7	VL20_g5938.t2	NPP1	PF05630.16	1.4e-44
V. longisporum	Vl	VL20	NLP9	VL20_g11172.t1	NPP1	PF05630.16	3.4e-40
V. longisporum	Vl	VL20	NLP9	VL20_g7800.t1	NPP1	PF05630.16	3.2e-39
V. nonalfalfae	Vno	WCS072	NLP1	WCS072_g4007.t1
V. nonalfalfae	Vno	WCS072	NLP2	WCS072_g4219.t1
V. nonalfalfae	Vno	WCS072	NLP3	WCS072_g5615.t1
V. nonalfalfae	Vno	WCS072	NLP4	WCS072_g6396.t1
V. nonalfalfae	Vno	WCS072	NLP5	WCS072_g3872.t1
V. nonalfalfae	Vno	WCS072	NLP7	WCS072_g8181.t1
V. nonalfalfae	Vno	WCS072	NLP8	WCS072_g5132.t1
V. nonalfalfae	Vno	WCS072	NLP8	WCS072_g5132.t2
V. nonalfalfae	Vno	WCS072	NLP9	WCS072_g2037.t1
V. nonalfalfae	Vno	WCS072	NLP9	WCS072_g2037.t2
V. nonalfalfae	Vno	T2	NLP1	T2_g4868.t1	NPP1	PF05630.16	6.9e-64
V. nonalfalfae	Vno	T2	NLP2	T2_g4661.t1	NPP1	PF05630.16	1.4e-67
V. nonalfalfae	Vno	T2	NLP3	T2_g5801.t1	NPP1	PF05630.16	2.2e-69
V. nonalfalfae	Vno	T2	NLP4	T2_g7997.t1	NPP1	PF05630.16	1.3e-53
V. nonalfalfae	Vno	T2	NLP5	T2_g5004.t1	NPP1	PF05630.16	3e-49
V. nonalfalfae	Vno	T2	NLP7	T2_g7120.t1	NPP1	PF05630.16	3.3e-44
V. nonalfalfae	Vno	T2	NLP8	T2_g3751.t1	NPP1	PF05630.16	6.1e-51
V. nonalfalfae	Vno	T2	NLP8	T2_g3751.t2	NPP1	PF05630.16	6.6e-26
V. nonalfalfae	Vno	T2	NLP9	T2_g2030.t1	NPP1	PF05630.16	2.5e-39
V. nonalfalfae	Vno	T2	NLP9	T2_g2030.t2	NPP1	PF05630.16	2.4e-39
V. nonalfalfae	Vno	CBS382.66	NLP1	CBS382.66_g9605.t1	NPP1	PF05630.16	6.9e-64
V. nonalfalfae	Vno	CBS382.66	NLP2	CBS382.66_g4327.t1	NPP1	PF05630.16	1.4e-67
V. nonalfalfae	Vno	CBS382.66	NLP3	CBS382.66_g5795.t1	NPP1	PF05630.16	2.2e-69
V. nonalfalfae	Vno	CBS382.66	NLP4	CBS382.66_g6578.t1	NPP1	PF05630.16	1.3e-53
V. nonalfalfae	Vno	CBS382.66	NLP5	CBS382.66_g9740.t1	NPP1	PF05630.16	3e-49
V. nonalfalfae	Vno	CBS382.66	NLP7	CBS382.66_g8384.t1	NPP1	PF05630.16	3.3e-44
V. nonalfalfae	Vno	CBS382.66	NLP8	CBS382.66_g5334.t1	NPP1	PF05630.16	6.1e-51
V. nonalfalfae	Vno	CBS382.66	NLP8	CBS382.66_g5334.t2	NPP1	PF05630.16	6.6e-26
V. nonalfalfae	Vno	CBS382.66	NLP9	CBS382.66_g255.t1	NPP1	PF05630.16	2.5e-39
V. nonalfalfae	Vno	CBS382.66	NLP9	CBS382.66_g255.t2	NPP1	PF05630.16	2.4e-39
V. alfalfae	Valf	PD683	NLP1	PD683_g3895.t1	NPP1	PF05630.16	1.4e-63
V. alfalfae	Valf	PD683	NLP2	PD683_g4100.t1	NPP1	PF05630.16	3.9e-68
V. alfalfae	Valf	PD683	NLP3	PD683_g5713.t1	NPP1	PF05630.16	1.4e-69
V. alfalfae	Valf	PD683	NLP4	PD683_g7092.t1	NPP1	PF05630.16	1.3e-53
V. alfalfae	Valf	PD683	NLP5	PD683_g3766.t1	NPP1	PF05630.16	1.8e-49
V. alfalfae	Valf	PD683	NLP7	PD683_g8130.t1	NPP1	PF05630.16	2e-44
V. alfalfae	Valf	PD683	NLP8	PD683_g5003.t1	NPP1	PF05630.16	1.5e-50
V. alfalfae	Valf	PD683	NLP8	PD683_g5003.t2	NPP1	PF05630.16	1.4e-25
V. alfalfae	Valf	PD683	NLP9	PD683_g248.t1	NPP1	PF05630.16	2.1e-39
V. nubilum	Vnu	397	NLP2	397_g8350.t1	NPP1	PF05630.16	3.4e-68
V. nubilum	Vnu	397	NLP3	397_g4853.t1	NPP1	PF05630.16	2.9e-69
V. nubilum	Vnu	397	NLP4	397_g7397.t1	NPP1	PF05630.16	1.3e-53
V. nubilum	Vnu	397	NLP5	397_g9733.t1	NPP1	PF05630.16	7e-50
V. nubilum	Vnu	397	NLP7	397_g6363.t1	NPP1	PF05630.16	3.2e-42
V. nubilum	Vnu	397	NLP9	397_g7755.t1	NPP1	PF05630.16	4.2e-40
V. nubilum	Vnu	397	Unclassified	397_g2445.t1	NPP1	PF05630.16	1.5e-62
V. isaacii	Vi	PD660	NLP1	PD660_g6305.t1	NPP1	PF05630.16	5.3e-63
V. isaacii	Vi	PD660	NLP2	PD660_g1229.t1	NPP1	PF05630.16	8.1e-66
V. isaacii	Vi	PD660	NLP3	PD660_g7826.t1	NPP1	PF05630.16	6.3e-69
V. isaacii	Vi	PD660	NLP4	PD660_g3973.t1	NPP1	PF05630.16	7.1e-54
V. isaacii	Vi	PD660	NLP7	PD660_g10032.t1	NPP1	PF05630.16	9.9e-44
V. isaacii	Vi	PD660	Unclassified	PD660_g9669.t1	NPP1	PF05630.16	2.8e-64
V. isaacii	Vi	PD618	NLP1	PD618_g9942.t1	NPP1	PF05630.16	5.3e-63
V. isaacii	Vi	PD618	NLP2	PD618_g5755.t1	NPP1	PF05630.16	8.1e-66
V. isaacii	Vi	PD618	NLP3	PD618_g9213.t1	NPP1	PF05630.16	1.8e-68
V. isaacii	Vi	PD618	NLP4	PD618_g3974.t1	NPP1	PF05630.16	7.1e-54
V. isaacii	Vi	PD618	Unclassified	PD618_g114.t1	NPP1	PF05630.16	3.9e-64
V. isaacii	Vi	VSO1	NLP1	VSO1_g1731.t1	NPP1	PF05630.16	5.3e-63
V. isaacii	Vi	VSO1	NLP2	VSO1_g539.t1	NPP1	PF05630.16	1.3e-65
V. isaacii	Vi	VSO1	NLP3	VSO1_g5184.t1	NPP1	PF05630.16	1.8e-68
V. isaacii	Vi	VSO1	NLP4	VSO1_g4972.t1	NPP1	PF05630.16	7.1e-54
V. isaacii	Vi	VSO1	NLP7	VSO1_g1937.t1	NPP1	PF05630.16	1.1e-43
V. isaacii	Vi	VSO1	Unclassified	VSO1_g1387.t1	NPP1	PF05630.16	2.8e-64
V. isaacii	Vi	Vt305	NLP1	Vt305_g1664.t1	NPP1	PF05630.16	5.3e-63
V. isaacii	Vi	Vt305	NLP2	Vt305_g7985.t1	NPP1	PF05630.16	8.6e-66
V. isaacii	Vi	Vt305	NLP3	Vt305_g3295.t1	NPP1	PF05630.16	1.8e-68
V. isaacii	Vi	Vt305	NLP4	Vt305_g2624.t1	NPP1	PF05630.16	7.1e-54
V. isaacii	Vi	Vt305	Unclassified	Vt305_g4616.t1	NPP1	PF05630.16	3.9e-64
V. klebahnii	Vk	PD659	NLP1	PD659_g10785.t1	NPP1	PF05630.16	5.3e-63
V. klebahnii	Vk	PD659	NLP2	PD659_g5819.t1	NPP1	PF05630.16	8.1e-66
V. klebahnii	Vk	PD659	NLP3	PD659_g7370.t1	NPP1	PF05630.16	1.8e-68
V. klebahnii	Vk	PD659	NLP4	PD659_g2262.t1	NPP1	PF05630.16	7.1e-54
V. klebahnii	Vk	PD659	Unclassified	PD659_g6753.t1	NPP1	PF05630.16	9.1e-64
V. klebahnii	Vk	PD401	NLP1	PD401_g10483.t1	NPP1	PF05630.16	5.3e-63
V. klebahnii	Vk	PD401	NLP2	PD401_g3373.t1	NPP1	PF05630.16	8.1e-66
V. klebahnii	Vk	PD401	NLP3	PD401_g7339.t1	NPP1	PF05630.16	1.8e-68
V. klebahnii	Vk	PD401	NLP4	PD401_g4730.t1	NPP1	PF05630.16	7.1e-54
V. klebahnii	Vk	PD401	Unclassified	PD401_g2361.t1	NPP1	PF05630.16	3.6e-64
V. tricorpus	Vt	PD593	NLP1	PD593_g9596.t1	NPP1	PF05630.16	5.3e-63
V. tricorpus	Vt	PD593	NLP2	PD593_g7030.t1	NPP1	PF05630.16	1.3e-65
V. tricorpus	Vt	PD593	NLP3	PD593_g8432.t1	NPP1	PF05630.16	1e-67
V. tricorpus	Vt	PD593	NLP4	PD593_g2728.t1	NPP1	PF05630.16	1e-53
V. tricorpus	Vt	PD593	NLP8	PD593_g749.t1	NPP1	PF05630.16	1.1e-50
V. tricorpus	Vt	PD593	Unclassified	PD593_g2541.t1	NPP1	PF05630.16	4.6e-64
V. tricorpus	Vt	MUCL9792	NLP1	MUCL9792_g2463.t1	NPP1	PF05630.16	5.3e-63
V. tricorpus	Vt	MUCL9792	NLP2	MUCL9792_g7308.t1	NPP1	PF05630.16	4.8e-54
V. tricorpus	Vt	MUCL9792	NLP3	MUCL9792_g10611.t1	NPP1	PF05630.16	1e-67
V. tricorpus	Vt	MUCL9792	NLP4	MUCL9792_g6332.t1	NPP1	PF05630.16	1e-53
V. tricorpus	Vt	MUCL9792	NLP7	MUCL9792_g3157.t1	NPP1	PF05630.16	3.2e-45
V. tricorpus	Vt	MUCL9792	NLP8	MUCL9792_g4589.t1	NPP1	PF05630.16	1.1e-50
V. tricorpus	Vt	MUCL9792	NLP8	MUCL9792_g4589.t2	NPP1	PF05630.16	2.1e-26
V. tricorpus	Vt	MUCL9792	NLP8	MUCL9792_g4589.t3	NPP1	PF05630.16	9.6e-11
V. tricorpus	Vt	MUCL9792	Unclassified	MUCL9792_g2802.t1	NPP1	PF05630.16	2.2e-63
V. zaregamsianum	Vz	PD739	NLP1	PD739_g8512.t1	NPP1	PF05630.16	5.3e-63
V. zaregamsianum	Vz	PD739	NLP2	PD739_g7436.t1	NPP1	PF05630.16	2.6e-65
V. zaregamsianum	Vz	PD739	NLP3	PD739_g10815.t1	NPP1	PF05630.16	3.7e-68
V. zaregamsianum	Vz	PD739	NLP4	PD739_g4443.t1	NPP1	PF05630.16	3.7e-54
V. zaregamsianum	Vz	PD739	NLP8	PD739_g34.t1	NPP1	PF05630.16	3.1e-51
V. zaregamsianum	Vz	PD739	Unclassified	PD739_g131.t1	NPP1	PF05630.16	2.5e-64
V. zaregamsianum	Vz	PD736	NLP1	PD736_g8670.t1	NPP1	PF05630.16	5.3e-63
V. zaregamsianum	Vz	PD736	NLP2	PD736_g919.t1	NPP1	PF05630.16	2.2e-65
V. zaregamsianum	Vz	PD736	NLP3	PD736_g9411.t1	NPP1	PF05630.16	2.5e-68
V. zaregamsianum	Vz	PD736	NLP4	PD736_g10271.t1	NPP1	PF05630.16	3.7e-54
V. zaregamsianum	Vz	PD736	NLP8	PD736_g10840.t1	NPP1	PF05630.16	3.7e-51
V. zaregamsianum	Vz	PD736	Unclassified	PD736_g10939.t1	NPP1	PF05630.16	2.1e-63
V. albo-atrum	Valb	PD747	NLP1	PD747_g10549.t1	NPP1	PF05630.16	5.2e-63
V. albo-atrum	Valb	PD747	NLP2	PD747_g5167.t1	NPP1	PF05630.16	6.9e-67
V. albo-atrum	Valb	PD747	NLP3	PD747_g9751.t1	NPP1	PF05630.16	1.2e-69
V. albo-atrum	Valb	PD747	NLP4	PD747_g4174.t1	NPP1	PF05630.16	4.3e-53
V. albo-atrum	Valb	PD747	NLP5	PD747_g10403.t1	NPP1	PF05630.16	6.8e-53
V. albo-atrum	Valb	PD747	NLP7	PD747_g9207.t1	NPP1	PF05630.16	4.6e-44
V. albo-atrum	Valb	PD747	NLP8	PD747_g20.t1	NPP1	PF05630.16	6.9e-46
V. albo-atrum	Valb	PD747	Unclassified	PD747_g10498.t1	NPP1	PF05630.16	5.6e-63
V. albo-atrum	Valb	PD747	Unclassified	PD747_g277.t1	NPP1	PF05630.16	4.3e-62
V. albo-atrum	Valb	PD670	NLP1	PD670_g10529.t1	NPP1	PF05630.16	5.2e-63
V. albo-atrum	Valb	PD670	NLP2	PD670_g5219.t1	NPP1	PF05630.16	6.9e-67
V. albo-atrum	Valb	PD670	NLP3	PD670_g7258.t1	NPP1	PF05630.16	1.2e-69
V. albo-atrum	Valb	PD670	NLP4	PD670_g4670.t1	NPP1	PF05630.16	4.3e-53
V. albo-atrum	Valb	PD670	NLP5	PD670_g8696.t1	NPP1	PF05630.16	6.8e-53
V. albo-atrum	Valb	PD670	NLP7	PD670_g2580.t1	NPP1	PF05630.16	1e-43
V. albo-atrum	Valb	PD670	NLP8	PD670_g3093.t1	NPP1	PF05630.16	7.1e-50
V. albo-atrum	Valb	PD670	Unclassified	PD670_g10480.t1	NPP1	PF05630.16	5.6e-63
V. albo-atrum	Valb	PD670	Unclassified	PD670_g11082.t1	NPP1	PF05630.16	4.3e-62
