# Supplementary material for: Starship giant transposons dominate plastic genomic regions in a fungal plant pathogen and drive virulence evolution
Source: Nat Commun. 2025 Jul 24;16:6806. doi: 10.1038/s41467-025-61986-6 (PMC12289983; doi:10.1038/s41467-025-61986-6)
Supplement: Supplementary file 6 — Source Data [file 41467_2025_61986_MOESM6_ESM.zip › Source Data/FigS10b.xlsx]

## Sheet: FigS10b metadata
Sequene ID (tip label)	Species	Group	Genome accession	Contig accession	Start	End
GCA_000260075.2_JH651001.1_53017-53465	Fusarium oxysporum	Fusarium oxysporum	GCA_000260075.2	JH651001.1	53017	53465
GCA_000271745.2_JH717840.1_5103546-5103992	Fusarium oxysporum	Fusarium oxysporum	GCA_000271745.2	JH717840.1	5103546	5103992
GCF_000271745.1_NW_022158520.1_5103546-5103992	Fusarium oxysporum	Fusarium oxysporum	GCF_000271745.1	NW_022158520.1	5103546	5103992
GCA_001931975.2_MSJJ02000021.1_21498-21944	Fusarium oxysporum	Fusarium oxysporum	GCA_001931975.2	MSJJ02000021.1	21498	21944
GCA_040938085.1_JBDQYN010000095.1_4849420-4849866	Fusarium oxysporum	Fusarium oxysporum	GCA_040938085.1	JBDQYN010000095.1	4849420	4849866
GCA_023628715.1_JAMAKD010000122.1_67003-67449	Fusarium oxysporum	Fusarium oxysporum	GCA_023628715.1	JAMAKD010000122.1	67003	67449
GCA_041380545.1_JAZEUM010000394.1_2965598-2966044	Fusarium oxysporum	Fusarium oxysporum	GCA_041380545.1	JAZEUM010000394.1	2965598	2966044
GCA_003025235.1_PXUN01000132.1_66066-66512	Fusarium oxysporum	Fusarium oxysporum	GCA_003025235.1	PXUN01000132.1	66066	66512
GCA_041380375.1_JAZEUI010000212.1_778435-778881	Fusarium veterinarium	other Fusarium species	GCA_041380375.1	JAZEUI010000212.1	778435	778881
GCA_009746015.1_VLJC01000049.1_70684-71130	Fusarium oxysporum	Fusarium oxysporum	GCA_009746015.1	VLJC01000049.1	70684	71130
GCA_009299075.1_WGRJ01000863.1_12409-12855	Fusarium oxysporum	Fusarium oxysporum	GCA_009299075.1	WGRJ01000863.1	12409	12855
GCA_019191175.1_JAHARR010000129.1_15625-16071	Fusarium veterinarium	other Fusarium species	GCA_019191175.1	JAHARR010000129.1	15625	16071
GCA_019191165.1_JAHARQ010000139.1_67224-67670	Fusarium veterinarium	other Fusarium species	GCA_019191165.1	JAHARQ010000139.1	67224	67670
GCA_003025205.1_PXUO01000119.1_69286-69732	Fusarium oxysporum	Fusarium oxysporum	GCA_003025205.1	PXUO01000119.1	69286	69732
GCA_038502765.1_JALBXV010000004.1_150133-150579	Fusarium oxysporum	Fusarium oxysporum	GCA_038502765.1	JALBXV010000004.1	150133	150579
GCA_038502765.1_JALBXV010000003.1_1183198-1183644	Fusarium oxysporum	Fusarium oxysporum	GCA_038502765.1	JALBXV010000003.1	1183198	1183644
GCA_001599515.1_BCHB01000008.1_128823-129266	Fusarium commune	other Fusarium species	GCA_001599515.1	BCHB01000008.1	128823	129266
GCA_024865645.1_JANKHN010000668.1_8435-8878	Fusarium oxysporum	Fusarium oxysporum	GCA_024865645.1	JANKHN010000668.1	8435	8878
GCA_013618355.1_JABFES010000455.1_7017-7460	Fusarium commune	other Fusarium species	GCA_013618355.1	JABFES010000455.1	7017	7460
GCA_033782995.1_JAWJZX010004021.1_7189-7632	Fusarium commune	other Fusarium species	GCA_033782995.1	JAWJZX010004021.1	7189	7632
GCA_033782975.1_JAWJZW010004347.1_1810-2253	Fusarium commune	other Fusarium species	GCA_033782975.1	JAWJZW010004347.1	1810	2253
GCA_034642005.1_JAWNYV010000013.1_1595757-1596200	Fusarium commune	other Fusarium species	GCA_034642005.1	JAWNYV010000013.1	1595757	1596200
GCA_019157295.1_JAELUQ010000008.1_3397787-3398230	Fusarium oxysporum	Fusarium oxysporum	GCA_019157295.1	JAELUQ010000008.1	3397787	3398230
GCA_023065405.1_JAJTCY010000003.1_74358-74801	Fusarium commune	other Fusarium species	GCA_023065405.1	JAJTCY010000003.1	74358	74801
GCA_002982035.1_PVPY01001450.1_5032-5474	Fusarium algeriense	other Fusarium species	GCA_002982035.1	PVPY01001450.1	5032	5474
GCA_002982055.1_PVPZ01001881.1_721-1163	Fusarium algeriense	other Fusarium species	GCA_002982055.1	PVPZ01001881.1	721	1163
GCA_000400815.2_CP009080.1_1179336-1179785	Verticillium dahliae	Verticillium dahliae	GCA_000400815.2	CP009080.1	1179336	1179785
GCA_013170945.1_MU047874.1_170025-170474	Verticillium dahliae	Verticillium dahliae	GCA_013170945.1	MU047874.1	170025	170474
GCA_002893025.1_PHNV01000722.1_4459-4908	Verticillium dahliae	Verticillium dahliae	GCA_002893025.1	PHNV01000722.1	4459	4908
GCA_009663885.1_WJDV01000002.1_418952-419401	Verticillium dahliae	Verticillium dahliae	GCA_009663885.1	WJDV01000002.1	418952	419401
GCA_011032955.1_WNXL01001437.1_4250-4699	Verticillium dahliae	Verticillium dahliae	GCA_011032955.1	WNXL01001437.1	4250	4699
GCA_018440655.1_JACORB010000012.1_54438-54887	Verticillium dahliae	Verticillium dahliae	GCA_018440655.1	JACORB010000012.1	54438	54887
GCA_029607815.1_JAKCXH010001036.1_885-1334	Verticillium dahliae	Verticillium dahliae	GCA_029607815.1	JAKCXH010001036.1	885	1334
GCA_018440645.1_JACOQZ010000013.1_178443-178892	Verticillium dahliae	Verticillium dahliae	GCA_018440645.1	JACOQZ010000013.1	178443	178892
GCA_002893035.1_PHNW01000920.1_4459-4908	Verticillium dahliae	Verticillium dahliae	GCA_002893035.1	PHNW01000920.1	4459	4908
GCA_020726535.1_JAHEWJ010000011.1_1000856-1001305	Verticillium dahliae	Verticillium dahliae	GCA_020726535.1	JAHEWJ010000011.1	1000856	1001305
GCA_004109745.1_RSDZ01000158.1_4397-4846	Verticillium dahliae	Verticillium dahliae	GCA_004109745.1	RSDZ01000158.1	4397	4846
GCA_011032945.1_WNXM01001784.1_7328-7777	Verticillium dahliae	Verticillium dahliae	GCA_011032945.1	WNXM01001784.1	7328	7777
GCA_011032965.1_WNXK01000961.1_4382-4831	Verticillium dahliae	Verticillium dahliae	GCA_011032965.1	WNXK01000961.1	4382	4831
GCA_002776445.1_PDEZ01000231.1_7918-8368	Verticillium nonalfalfae	Verticillium nonalfalfae	GCA_002776445.1	PDEZ01000231.1	7918	8368
GCA_002892985.1_MPSH01000001.1_2159685-2160134	Verticillium dahliae	Verticillium dahliae	GCA_002892985.1	MPSH01000001.1	2159685	2160134
GCA_002234205.1_NJCQ01001471.1_358-806	Fusarium hostae	other Fusarium species	GCA_002234205.1	NJCQ01001471.1	358	806
GCA_025215865.1_JAMSCS010000321.1_8136-8584	Fusarium oxysporum	Fusarium oxysporum	GCA_025215865.1	JAMSCS010000321.1	8136	8584
GCA_002234235.1_NJCR01000523.1_1652-2100	Fusarium hostae	other Fusarium species	GCA_002234235.1	NJCR01000523.1	1652	2100
GCA_011034645.1_WEUV01000741.1_2997-3445	Fusarium oxysporum	Fusarium oxysporum	GCA_011034645.1	WEUV01000741.1	2997	3445
GCA_011036795.1_WEUZ01000271.1_2987-3435	Fusarium oxysporum	Fusarium oxysporum	GCA_011036795.1	WEUZ01000271.1	2987	3435
GCA_002233895.1_NJCL01000052.1_6292-6740	Fusarium oxysporum	Fusarium oxysporum	GCA_002233895.1	NJCL01000052.1	6292	6740
GCA_002234285.1_NJCT01000112.1_2108-2556	Fusarium proliferatum	other Fusarium species	GCA_002234285.1	NJCT01000112.1	2108	2556
GCA_002234115.1_NJCF01000961.1_5490-5938	Fusarium oxysporum	Fusarium oxysporum	GCA_002234115.1	NJCF01000961.1	5490	5938
GCA_025201995.1_JAMSCT010000483.1_2189-2637	Fusarium oxysporum	Fusarium oxysporum	GCA_025201995.1	JAMSCT010000483.1	2189	2637
GCA_011033455.1_WESL01001216.1_8955-9403	Fusarium oxysporum	Fusarium oxysporum	GCA_011033455.1	WESL01001216.1	8955	9403
GCA_011036305.1_WEXY01002318.1_5546-5994	Fusarium oxysporum	Fusarium oxysporum	GCA_011036305.1	WEXY01002318.1	5546	5994
GCA_011034575.1_WEUE01008972.1_493-941	Fusarium oxysporum	Fusarium oxysporum	GCA_011034575.1	WEUE01008972.1	493	941
GCA_011034775.1_WEVI01000501.1_5488-5930	Fusarium oxysporum	Fusarium oxysporum	GCA_011034775.1	WEVI01000501.1	5488	5930
GCA_011033815.1_WESW01000649.1_851-1299	Fusarium oxysporum	Fusarium oxysporum	GCA_011033815.1	WESW01000649.1	851	1299
GCA_011035185.1_WEVO01003306.1_4368-4816	Fusarium oxysporum	Fusarium oxysporum	GCA_011035185.1	WEVO01003306.1	4368	4816
GCA_011033895.1_WETL01000467.1_850-1298	Fusarium oxysporum	Fusarium oxysporum	GCA_011033895.1	WETL01000467.1	850	1298
GCA_011036595.1_WEYT01000705.1_8787-9235	Fusarium oxysporum	Fusarium oxysporum	GCA_011036595.1	WEYT01000705.1	8787	9235
GCA_011033575.1_WESJ01009652.1_394-842	Fusarium oxysporum	Fusarium oxysporum	GCA_011033575.1	WESJ01009652.1	394	842
GCA_011034815.1_WEVE01000912.1_9755-10173	Fusarium oxysporum	Fusarium oxysporum	GCA_011034815.1	WEVE01000912.1	9755	10173
GCA_011035625.1_WEWS01001096.1_809-1227	Fusarium oxysporum	Fusarium oxysporum	GCA_011035625.1	WEWS01001096.1	809	1227
GCA_011421275.1_WIKV01000306.1_26907-27325	Fusarium oxysporum	Fusarium oxysporum	GCA_011421275.1	WIKV01000306.1	26907	27325
GCA_011035835.1_WEXF01000545.1_8821-9239	Fusarium oxysporum	Fusarium oxysporum	GCA_011035835.1	WEXF01000545.1	8821	9239
GCA_011421305.1_WIKW01002869.1_809-1227	Fusarium oxysporum	Fusarium oxysporum	GCA_011421305.1	WIKW01002869.1	809	1227
GCA_011035255.1_WEWN01000751.1_2320-2738	Fusarium oxysporum	Fusarium oxysporum	GCA_011035255.1	WEWN01000751.1	2320	2738
GCA_011036875.1_WEWI01000026.1_11685-12103	Fusarium oxysporum	Fusarium oxysporum	GCA_011036875.1	WEWI01000026.1	11685	12103
GCA_011035235.1_WEWM01001540.1_2265-2683	Fusarium oxysporum	Fusarium oxysporum	GCA_011035235.1	WEWM01001540.1	2265	2683
GCA_002234205.1_NJCQ01003026.1_1778-2226	Fusarium hostae	other Fusarium species	GCA_002234205.1	NJCQ01003026.1	1778	2226
GCA_002234235.1_NJCR01003189.1_7833-8281	Fusarium hostae	other Fusarium species	GCA_002234235.1	NJCR01003189.1	7833	8281
GCA_014843555.1_JAAOOQ010000005.1_239540-239989	Fusarium oxysporum	Fusarium oxysporum	GCA_014843555.1	JAAOOQ010000005.1	239540	239989
GCA_014843565.1_JAAOOP010000035.1_171592-172041	Fusarium oxysporum	Fusarium oxysporum	GCA_014843565.1	JAAOOP010000035.1	171592	172041
GCA_011034445.1_WEUB01000999.1_8836-9284	Fusarium oxysporum	Fusarium oxysporum	GCA_011034445.1	WEUB01000999.1	8836	9284
GCA_002234115.1_NJCF01001371.1_90-531	Fusarium oxysporum	Fusarium oxysporum	GCA_002234115.1	NJCF01001371.1	90	531
GCA_025203755.1_JAMSFW010000664.1_112-560	Fusarium oxysporum	Fusarium oxysporum	GCA_025203755.1	JAMSFW010000664.1	112	560
GCA_025217005.1_JAMSEZ010000669.1_2174-2622	Fusarium oxysporum	Fusarium oxysporum	GCA_025217005.1	JAMSEZ010000669.1	2174	2622
GCA_025217045.1_JAMSFA010000726.1_112-560	Fusarium oxysporum	Fusarium oxysporum	GCA_025217045.1	JAMSFA010000726.1	112	560
GCA_025216965.1_JAMSEY010000698.1_1866-2314	Fusarium oxysporum	Fusarium oxysporum	GCA_025216965.1	JAMSEY010000698.1	1866	2314
GCA_011033685.1_WESM01008445.1_1386-1834	Fusarium oxysporum	Fusarium oxysporum	GCA_011033685.1	WESM01008445.1	1386	1834
GCA_011426355.1_WILF01000505.1_6553-7001	Fusarium oxysporum	Fusarium oxysporum	GCA_011426355.1	WILF01000505.1	6553	7001
GCA_013396205.1_JAAOAN010000160.1_45920-46352	Fusarium mundagurra	other Fusarium species	GCA_013396205.1	JAAOAN010000160.1	45920	46352
GCA_013623715.1_JABFFJ010000182.1_85034-85470	Fusarium verrucosum	other Fusarium species	GCA_013623715.1	JABFFJ010000182.1	85034	85470
GCA_027945405.1_JAOQBI010000031.1_402171-402615	Fusarium oxysporum	Fusarium oxysporum	GCA_027945405.1	JAOQBI010000031.1	402171	402615
GCA_027945555.1_JAOQAY010000137.1_8199-8643	Fusarium oxysporum	Fusarium oxysporum	GCA_027945555.1	JAOQAY010000137.1	8199	8643
GCA_009298545.1_WGQK01000668.1_4136-4584	Fusarium oxysporum	Fusarium oxysporum	GCA_009298545.1	WGQK01000668.1	4136	4584
GCA_009299115.1_WGRH01001009.1_1459-1907	Fusarium oxysporum	Fusarium oxysporum	GCA_009299115.1	WGRH01001009.1	1459	1907
GCA_000585705.1_AEYB01001584.1_5717-6165	Fusarium virguliforme	other Fusarium species	GCA_000585705.1	AEYB01001584.1	5717	6165
GCA_001680665.1_MADX01001027.1_5081-5529	Fusarium virguliforme	other Fusarium species	GCA_001680665.1	MADX01001027.1	5081	5529
GCA_020883625.1_JAJGQB010000012.1_381552-382000	Fusarium virguliforme	other Fusarium species	GCA_020883625.1	JAJGQB010000012.1	381552	382000
GCA_020883595.1_JAJGQA010000014.1_323964-324412	Fusarium virguliforme	other Fusarium species	GCA_020883595.1	JAJGQA010000014.1	323964	324412
GCA_001680605.1_MADY01000512.1_3407-3855	Fusarium virguliforme	other Fusarium species	GCA_001680605.1	MADY01000512.1	3407	3855
GCA_020883605.1_JAJHJC010000014.1_396196-396644	Fusarium virguliforme	other Fusarium species	GCA_020883605.1	JAJHJC010000014.1	396196	396644
GCA_020883615.1_JAJHJD010000017.1_393187-393635	Fusarium virguliforme	other Fusarium species	GCA_020883615.1	JAJHJD010000017.1	393187	393635
GCA_001680525.1_MADZ01000944.1_3517-3965	Fusarium virguliforme	other Fusarium species	GCA_001680525.1	MADZ01000944.1	3517	3965
GCA_001680685.1_MAEC01002105.1_1371-1819	Fusarium brasiliense	other Fusarium species	GCA_001680685.1	MAEC01002105.1	1371	1819
GCA_013363175.1_JABEEP010001877.1_2080-2528	Fusarium virguliforme	other Fusarium species	GCA_013363175.1	JABEEP010001877.1	2080	2528
GCA_001680595.1_MAEE01000161.1_9576-10025	Fusarium tucumaniae	other Fusarium species	GCA_001680595.1	MAEE01000161.1	9576	10025
GCA_001680725.1_MAEF01000026.1_12451-12900	Fusarium tucumaniae	other Fusarium species	GCA_001680725.1	MAEF01000026.1	12451	12900
GCA_001680535.1_MAED01002951.1_1336-1785	Fusarium tucumaniae	other Fusarium species	GCA_001680535.1	MAED01002951.1	1336	1785
GCA_021730365.1_JAJOOV010000405.1_1213-1662	Fusarium tucumaniae	other Fusarium species	GCA_021730365.1	JAJOOV010000405.1	1213	1662
GCA_013623525.1_JABGLY010000028.1_42787-43233	Fusarium dimerum	other Fusarium species	GCA_013623525.1	JABGLY010000028.1	42787	43233
GCA_021655895.1_JAJJWO010000410.1_1878-2303	Fusarium sp. NRRL 66739	other Fusarium species	GCA_021655895.1	JAJJWO010000410.1	1878	2303
GCA_002233895.1_NJCL01000986.1_2608-3056	Fusarium oxysporum	Fusarium oxysporum	GCA_002233895.1	NJCL01000986.1	2608	3056
GCA_002234195.1_NJCK01002649.1_264-712	Fusarium oxysporum	Fusarium oxysporum	GCA_002234195.1	NJCK01002649.1	264	712
GCA_002233915.1_NJCM01000349.1_3242-3690	Fusarium oxysporum	Fusarium oxysporum	GCA_002233915.1	NJCM01000349.1	3242	3690
GCA_002233915.1_NJCM01002567.1_585-1030	Fusarium oxysporum	Fusarium oxysporum	GCA_002233915.1	NJCM01002567.1	585	1030
GCA_013396025.1_JAAOAQ010001214.1_4450-4898	Fusarium phyllophilum	other Fusarium species	GCA_013396025.1	JAAOAQ010001214.1	4450	4898
GCA_002233895.1_NJCL01000862.1_714-1162	Fusarium oxysporum	Fusarium oxysporum	GCA_002233895.1	NJCL01000862.1	714	1162
GCA_002234285.1_NJCT01000251.1_2006-2454	Fusarium proliferatum	other Fusarium species	GCA_002234285.1	NJCT01000251.1	2006	2454
GCA_002234115.1_NJCF01000302.1_3435-3883	Fusarium oxysporum	Fusarium oxysporum	GCA_002234115.1	NJCF01000302.1	3435	3883
GCA_004291455.1_QUWZ01000068.1_80333-80705	Fusarium oxysporum	Fusarium oxysporum	GCA_004291455.1	QUWZ01000068.1	80333	80705
GCA_019843925.1_JACDIY010000477.1_28970-29342	Fusarium oxysporum	Fusarium oxysporum	GCA_019843925.1	JACDIY010000477.1	28970	29342
GCA_014325315.1_WXVP01000164.1_88523-88895	Fusarium oxysporum	Fusarium oxysporum	GCA_014325315.1	WXVP01000164.1	88523	88895
GCA_004292535.1_QUXA01000044.1_77168-77540	Fusarium oxysporum	Fusarium oxysporum	GCA_004292535.1	QUXA01000044.1	77168	77540
GCA_025203115.1_JAMSFS010000057.1_218973-219344	Fusarium oxysporum	Fusarium oxysporum	GCA_025203115.1	JAMSFS010000057.1	218973	219344
GCA_037126525.1_JAZDSW010000046.1_287452-287824	Fusarium oxysporum	Fusarium oxysporum	GCA_037126525.1	JAZDSW010000046.1	287452	287824
GCA_009297365.1_WGOL01000900.1_612-1060	Fusarium oxysporum	Fusarium oxysporum	GCA_009297365.1	WGOL01000900.1	612	1060
GCA_011032855.1_WESG01000339.1_10823-11271	Fusarium oxysporum	Fusarium oxysporum	GCA_011032855.1	WESG01000339.1	10823	11271
GCA_011036135.1_WEXQ01000241.1_21717-22165	Fusarium oxysporum	Fusarium oxysporum	GCA_011036135.1	WEXQ01000241.1	21717	22165
GCA_011035995.1_WEXI01001093.1_807-1255	Fusarium oxysporum	Fusarium oxysporum	GCA_011035995.1	WEXI01001093.1	807	1255
GCA_011035755.1_WEXC01000589.1_22209-22657	Fusarium oxysporum	Fusarium oxysporum	GCA_011035755.1	WEXC01000589.1	22209	22657
GCA_011034655.1_WEUQ01000935.1_566-1014	Fusarium oxysporum	Fusarium oxysporum	GCA_011034655.1	WEUQ01000935.1	566	1014
GCA_014884825.1_JACTAS010000222.1_17723-18171	Fusarium sp. 190-020-2	other Fusarium species	GCA_014884825.1	JACTAS010000222.1	17723	18171
GCA_025203755.1_JAMSFW010000517.1_9896-10342	Fusarium oxysporum	Fusarium oxysporum	GCA_025203755.1	JAMSFW010000517.1	9896	10342
GCA_025217005.1_JAMSEZ010000515.1_9896-10342	Fusarium oxysporum	Fusarium oxysporum	GCA_025217005.1	JAMSEZ010000515.1	9896	10342
GCA_025217045.1_JAMSFA010000530.1_112-558	Fusarium oxysporum	Fusarium oxysporum	GCA_025217045.1	JAMSFA010000530.1	112	558
GCA_025216965.1_JAMSEY010000527.1_112-558	Fusarium oxysporum	Fusarium oxysporum	GCA_025216965.1	JAMSEY010000527.1	112	558
GCA_002233775.1_NJCV01000665.1_343-790	Fusarium oxysporum	Fusarium oxysporum	GCA_002233775.1	NJCV01000665.1	343	790
GCA_004141715.1_MQTW01000814.1_378-825	Fusarium oxysporum	Fusarium oxysporum	GCA_004141715.1	MQTW01000814.1	378	825
GCA_002233935.2_NJBT02000074.1_114534-114981	Fusarium oxysporum	Fusarium oxysporum	GCA_002233935.2	NJBT02000074.1	114534	114981
GCA_002234255.1_NJCS01000197.1_9074-9523	Fusarium sp. Na10	other Fusarium species	GCA_002234255.1	NJCS01000197.1	9074	9523
GCA_002234255.1_NJCS01000257.1_23088-23528	Fusarium sp. Na10	other Fusarium species	GCA_002234255.1	NJCS01000257.1	23088	23528
GCA_013184365.1_JABCJX010000598.1_3113-3561	Fusarium hostae	other Fusarium species	GCA_013184365.1	JABCJX010000598.1	3113	3561
GCA_027886205.1_RZGM01000180.1_8903-9341	Fusarium piperis	other Fusarium species	GCA_027886205.1	RZGM01000180.1	8903	9341
GCA_027946385.1_JAPEUR010000436.1_787-1225	Fusarium piperis	other Fusarium species	GCA_027946385.1	JAPEUR010000436.1	787	1225
GCA_025215845.1_JAMSCV010001163.1_880-1265	Fusarium oxysporum	Fusarium oxysporum	GCA_025215845.1	JAMSCV010001163.1	880	1265
GCA_009297675.1_WGOJ01003344.1_1223-1671	Fusarium oxysporum	Fusarium oxysporum	GCA_009297675.1	WGOJ01003344.1	1223	1671
GCA_009299215.1_WGRS01000332.1_7989-8437	Fusarium oxysporum	Fusarium oxysporum	GCA_009299215.1	WGRS01000332.1	7989	8437
GCA_009298985.1_WGRN01000796.1_1047-1495	Fusarium oxysporum	Fusarium oxysporum	GCA_009298985.1	WGRN01000796.1	1047	1495
GCA_011036045.1_WEXT01000869.1_163-611	Fusarium oxysporum	Fusarium oxysporum	GCA_011036045.1	WEXT01000869.1	163	611
GCA_011036215.1_WEYG01000053.1_6223-6671	Fusarium oxysporum	Fusarium oxysporum	GCA_011036215.1	WEYG01000053.1	6223	6671
GCA_009299045.1_WGRK01001155.1_826-1274	Fusarium oxysporum	Fusarium oxysporum	GCA_009299045.1	WGRK01001155.1	826	1274
GCA_011426355.1_WILF01007384.1_372-820	Fusarium oxysporum	Fusarium oxysporum	GCA_011426355.1	WILF01007384.1	372	820
GCA_011035185.1_WEVO01012916.1_426-874	Fusarium oxysporum	Fusarium oxysporum	GCA_011035185.1	WEVO01012916.1	426	874
GCA_011034775.1_WEVI01000783.1_2046-2494	Fusarium oxysporum	Fusarium oxysporum	GCA_011034775.1	WEVI01000783.1	2046	2494
GCA_011033815.1_WESW01000773.1_2707-3155	Fusarium oxysporum	Fusarium oxysporum	GCA_011033815.1	WESW01000773.1	2707	3155
GCA_011033455.1_WESL01002533.1_4420-4868	Fusarium oxysporum	Fusarium oxysporum	GCA_011033455.1	WESL01002533.1	4420	4868
GCA_011037075.1_WEZD01015082.1_365-770	Fusarium oxysporum	Fusarium oxysporum	GCA_011037075.1	WEZD01015082.1	365	770
GCA_011033575.1_WESJ01007920.1_731-1149	Fusarium oxysporum	Fusarium oxysporum	GCA_011033575.1	WESJ01007920.1	731	1149
GCA_011035235.1_WEWM01001159.1_2667-3085	Fusarium oxysporum	Fusarium oxysporum	GCA_011035235.1	WEWM01001159.1	2667	3085
GCA_011034815.1_WEVE01002086.1_1620-2038	Fusarium oxysporum	Fusarium oxysporum	GCA_011034815.1	WEVE01002086.1	1620	2038
GCA_011036595.1_WEYT01000407.1_15167-15585	Fusarium oxysporum	Fusarium oxysporum	GCA_011036595.1	WEYT01000407.1	15167	15585
GCA_011035835.1_WEXF01000653.1_3838-4256	Fusarium oxysporum	Fusarium oxysporum	GCA_011035835.1	WEXF01000653.1	3838	4256
GCA_011036875.1_WEWI01000910.1_3838-4256	Fusarium oxysporum	Fusarium oxysporum	GCA_011036875.1	WEWI01000910.1	3838	4256
GCA_011421275.1_WIKV01000622.1_3838-4256	Fusarium oxysporum	Fusarium oxysporum	GCA_011421275.1	WIKV01000622.1	3838	4256
GCA_011035625.1_WEWS01001310.1_2416-2834	Fusarium oxysporum	Fusarium oxysporum	GCA_011035625.1	WEWS01001310.1	2416	2834
GCA_011421305.1_WIKW01002126.1_1789-2207	Fusarium oxysporum	Fusarium oxysporum	GCA_011421305.1	WIKW01002126.1	1789	2207
GCA_011035255.1_WEWN01000527.1_2412-2830	Fusarium oxysporum	Fusarium oxysporum	GCA_011035255.1	WEWN01000527.1	2412	2830
GCA_011034445.1_WEUB01001158.1_3523-3971	Fusarium oxysporum	Fusarium oxysporum	GCA_011034445.1	WEUB01001158.1	3523	3971
GCA_011036305.1_WEXY01003662.1_3416-3864	Fusarium oxysporum	Fusarium oxysporum	GCA_011036305.1	WEXY01003662.1	3416	3864
GCA_011033895.1_WETL01000641.1_3860-4278	Fusarium oxysporum	Fusarium oxysporum	GCA_011033895.1	WETL01000641.1	3860	4278
GCA_011033745.1_WETB01002153.1_7139-7587	Fusarium oxysporum	Fusarium oxysporum	GCA_011033745.1	WETB01002153.1	7139	7587
GCA_011035995.1_WEXI01000903.1_7456-7904	Fusarium oxysporum	Fusarium oxysporum	GCA_011035995.1	WEXI01000903.1	7456	7904
GCA_011421375.1_WILC01001342.1_696-1144	Fusarium oxysporum	Fusarium oxysporum	GCA_011421375.1	WILC01001342.1	696	1144
GCA_011035485.1_WEVY01000540.1_528-976	Fusarium oxysporum	Fusarium oxysporum	GCA_011035485.1	WEVY01000540.1	528	976
GCA_011034845.1_WEVA01001230.1_1747-2195	Fusarium oxysporum	Fusarium oxysporum	GCA_011034845.1	WEVA01001230.1	1747	2195
GCA_011035375.1_WEWB01000586.1_665-1113	Fusarium oxysporum	Fusarium oxysporum	GCA_011035375.1	WEWB01000586.1	665	1113
GCA_011034415.1_WEUC01001584.1_7719-8167	Fusarium oxysporum	Fusarium oxysporum	GCA_011034415.1	WEUC01001584.1	7719	8167
GCA_011421285.1_WIKU01001812.1_697-1145	Fusarium oxysporum	Fusarium oxysporum	GCA_011421285.1	WIKU01001812.1	697	1145
GCA_011035345.1_WEWE01000725.1_7055-7503	Fusarium oxysporum	Fusarium oxysporum	GCA_011035345.1	WEWE01000725.1	7055	7503
GCA_011034655.1_WEUQ01004890.1_3105-3553	Fusarium oxysporum	Fusarium oxysporum	GCA_011034655.1	WEUQ01004890.1	3105	3553
GCA_011035435.1_WEWD01000787.1_1777-2225	Fusarium oxysporum	Fusarium oxysporum	GCA_011035435.1	WEWD01000787.1	1777	2225
GCA_011034195.1_WETT01000020.1_547-995	Fusarium oxysporum	Fusarium oxysporum	GCA_011034195.1	WETT01000020.1	547	995
GCA_011034205.1_WETS01005722.1_2442-2890	Fusarium oxysporum	Fusarium oxysporum	GCA_011034205.1	WETS01005722.1	2442	2890
GCA_011036365.1_WEYQ01001970.1_647-1095	Fusarium oxysporum	Fusarium oxysporum	GCA_011036365.1	WEYQ01001970.1	647	1095
GCA_011035495.1_WEVW01000533.1_1949-2397	Fusarium oxysporum	Fusarium oxysporum	GCA_011035495.1	WEVW01000533.1	1949	2397
GCA_011036765.1_WEUS01002153.1_588-1036	Fusarium oxysporum	Fusarium oxysporum	GCA_011036765.1	WEUS01002153.1	588	1036
GCA_011036135.1_WEXQ01000570.1_528-976	Fusarium oxysporum	Fusarium oxysporum	GCA_011036135.1	WEXQ01000570.1	528	976
GCA_011035075.1_WEVS01001164.1_694-1142	Fusarium oxysporum	Fusarium oxysporum	GCA_011035075.1	WEVS01001164.1	694	1142
GCA_011034625.1_WEUR01000714.1_7159-7607	Fusarium oxysporum	Fusarium oxysporum	GCA_011034625.1	WEUR01000714.1	7159	7607
GCA_011035265.1_WEWJ01000569.1_529-977	Fusarium oxysporum	Fusarium oxysporum	GCA_011035265.1	WEWJ01000569.1	529	977
GCA_011033805.1_WESY01002113.1_415-863	Fusarium oxysporum	Fusarium oxysporum	GCA_011033805.1	WESY01002113.1	415	863
GCA_011035245.1_WEWK01000657.1_7022-7440	Fusarium oxysporum	Fusarium oxysporum	GCA_011035245.1	WEWK01000657.1	7022	7440
GCA_011035205.1_WEVG01003463.1_75-523	Fusarium oxysporum	Fusarium oxysporum	GCA_011035205.1	WEVG01003463.1	75	523
GCA_011426335.1_WILD01001610.1_1018-1466	Fusarium oxysporum	Fusarium oxysporum	GCA_011426335.1	WILD01001610.1	1018	1466
GCA_035773055.1_JAPMJO010000013.1_58458-58906	Fusarium redolens	other Fusarium species	GCA_035773055.1	JAPMJO010000013.1	58458	58906
GCA_011035975.1_WEXJ01007704.1_1039-1487	Fusarium oxysporum	Fusarium oxysporum	GCA_011035975.1	WEXJ01007704.1	1039	1487
GCA_011035245.1_WEWK01000404.1_16648-17029	Fusarium oxysporum	Fusarium oxysporum	GCA_011035245.1	WEWK01000404.1	16648	17029
GCA_011035455.1_WEVZ01000295.1_5889-6270	Fusarium oxysporum	Fusarium oxysporum	GCA_011035455.1	WEVZ01000295.1	5889	6270
GCA_011035345.1_WEWE01000822.1_176-557	Fusarium oxysporum	Fusarium oxysporum	GCA_011035345.1	WEWE01000822.1	176	557
GCA_011035485.1_WEVY01000687.1_5745-6126	Fusarium oxysporum	Fusarium oxysporum	GCA_011035485.1	WEVY01000687.1	5745	6126
GCA_011035375.1_WEWB01000636.1_176-557	Fusarium oxysporum	Fusarium oxysporum	GCA_011035375.1	WEWB01000636.1	176	557
GCA_011035265.1_WEWJ01000412.1_17167-17548	Fusarium oxysporum	Fusarium oxysporum	GCA_011035265.1	WEWJ01000412.1	17167	17548
GCA_013266185.1_JABEXW010001135.1_3715-4163	Fusarium sarcochroum	other Fusarium species	GCA_013266185.1	JABEXW010001135.1	3715	4163
GCA_025215865.1_JAMSCS010000173.1_620-1068	Fusarium oxysporum	Fusarium oxysporum	GCA_025215865.1	JAMSCS010000173.1	620	1068
GCA_030064525.1_JARFYI010000012.1_2234554-2235001	Fusarium oxysporum	Fusarium oxysporum	GCA_030064525.1	JARFYI010000012.1	2234554	2235001
GCA_009297515.1_WGOI01001607.1_1477-1925	Fusarium oxysporum	Fusarium oxysporum	GCA_009297515.1	WGOI01001607.1	1477	1925
GCA_014325045.1_WXVI01000570.1_8895-9343	Fusarium oxysporum	Fusarium oxysporum	GCA_014325045.1	WXVI01000570.1	8895	9343
GCA_025215475.1_JAMSDB010000983.1_1119-1567	Fusarium oxysporum	Fusarium oxysporum	GCA_025215475.1	JAMSDB010000983.1	1119	1567
GCA_025215985.1_JAMSDF010000755.1_3429-3877	Fusarium oxysporum	Fusarium oxysporum	GCA_025215985.1	JAMSDF010000755.1	3429	3877
GCA_014325205.1_JAAMVE010001426.1_3625-4073	Fusarium oxysporum	Fusarium oxysporum	GCA_014325205.1	JAAMVE010001426.1	3625	4073
GCA_009298855.1_WGQN01001540.1_1461-1906	Fusarium oxysporum	Fusarium oxysporum	GCA_009298855.1	WGQN01001540.1	1461	1906
GCA_009299215.1_WGRS01000488.1_939-1388	Fusarium oxysporum	Fusarium oxysporum	GCA_009299215.1	WGRS01000488.1	939	1388
GCA_014324575.1_WXUM01000474.1_1010-1458	Fusarium oxysporum	Fusarium oxysporum	GCA_014324575.1	WXUM01000474.1	1010	1458
GCA_019055395.1_JAHKNW010006905.1_873-1321	Fusarium oxysporum	Fusarium oxysporum	GCA_019055395.1	JAHKNW010006905.1	873	1321
GCA_014324745.1_JAAMUY010001820.1_1146-1594	Fusarium oxysporum	Fusarium oxysporum	GCA_014324745.1	JAAMUY010001820.1	1146	1594
GCA_032884055.1_JAULRZ010000496.1_1817-2265	Fusarium oxysporum	Fusarium oxysporum	GCA_032884055.1	JAULRZ010000496.1	1817	2265
GCA_014324595.1_WXUN01001159.1_797-1245	Fusarium oxysporum	Fusarium oxysporum	GCA_014324595.1	WXUN01001159.1	797	1245
GCA_014324665.1_WXUR01000643.1_5483-5930	Fusarium oxysporum	Fusarium oxysporum	GCA_014324665.1	WXUR01000643.1	5483	5930
GCA_014324865.1_WXUY01001109.1_5504-5951	Fusarium oxysporum	Fusarium oxysporum	GCA_014324865.1	WXUY01001109.1	5504	5951
GCA_014324795.1_WXUU01000551.1_4342-4789	Fusarium oxysporum	Fusarium oxysporum	GCA_014324795.1	WXUU01000551.1	4342	4789
GCA_013347355.2_JAALGN020000013.1_426461-426909	Fusarium oxysporum	Fusarium oxysporum	GCA_013347355.2	JAALGN020000013.1	426461	426909
GCA_014324835.1_WXUX01001216.1_2785-3233	Fusarium oxysporum	Fusarium oxysporum	GCA_014324835.1	WXUX01001216.1	2785	3233
GCA_014324775.1_WXUT01000779.1_3905-4353	Fusarium oxysporum	Fusarium oxysporum	GCA_014324775.1	WXUT01000779.1	3905	4353
GCA_014324895.1_WXUZ01000915.1_1546-1994	Fusarium oxysporum	Fusarium oxysporum	GCA_014324895.1	WXUZ01000915.1	1546	1994
GCA_009299215.1_WGRS01000248.1_42092-42540	Fusarium oxysporum	Fusarium oxysporum	GCA_009299215.1	WGRS01000248.1	42092	42540
GCA_020744475.1_JAGMUX010000018.1_315043-315491	Fusarium redolens	other Fusarium species	GCA_020744475.1	JAGMUX010000018.1	315043	315491
GCF_020744475.1_NW_025763681.1_315043-315491	Fusarium redolens	other Fusarium species	GCF_020744475.1	NW_025763681.1	315043	315491
