# Supplementary material for: Starship giant transposons dominate plastic genomic regions in a fungal plant pathogen and drive virulence evolution
Source: Nat Commun. 2025 Jul 24;16:6806. doi: 10.1038/s41467-025-61986-6 (PMC12289983; doi:10.1038/s41467-025-61986-6)
Supplement: Supplementary file 6 — Source Data [file 41467_2025_61986_MOESM6_ESM.zip › Source Data/Fig3f.xlsx]

## Sheet: Fig3f
Compartment	TPM group	Count
Starship	=0	67
Starship	>0	217
core	=0	611
core	>0	650
other AGR	=0	124
other AGR	>0	78

## Sheet: Fig3f Fischer
Comparison	Adjusted p-value	Significance
core - Starship	2.30952e-14	*
other AGR - Starship	1.21525e-16	*
other AGR - core	0.00192961	*
