# Supplementary material for: Starship giant transposons dominate plastic genomic regions in a fungal plant pathogen and drive virulence evolution
Source: Nat Commun. 2025 Jul 24;16:6806. doi: 10.1038/s41467-025-61986-6 (PMC12289983; doi:10.1038/s41467-025-61986-6)
Supplement: Supplementary file 6 — Source Data [file 41467_2025_61986_MOESM6_ESM.zip › Source Data/FigS10a.txt]

CLUSTAL format alignment by MAFFT (v7.511)


VdAv2      ATGAAGATGACAATCATAGCTACTTTGGCGCTTTTGAGgtacttcgataccttctgtatt
FpAv2      ATGAAGATTACTAGCATAGCTATTTTGGCATTTTTGAGGTATGTTAATCCCTTCTACACG
           ******** ** * ********.******..**********. *..** ******..*. 

VdAv2      atcagtatctttg--aataacattattatagCGCCAGCGTCACTGCTCAAACAGGGCCAA
FpAv2      TCTGTTGGCATTATCTAGAGCACTATAGTAGCGCTACCGCAACTGCGCAGACCGGTCCAA
            ... *. * **.   * *.**.*** .******.* **. ***** **.** ** ****

VdAv2      AGTACCTGAACTATTGTAAGGGAGTATCACAAGATCTCGGCAAATCCCTCTGTAGGAAGC
FpAv2      AATATCTGAACTATTGTAAGGGAACATCACAGGATCTAGGCGAGTCCCTGTGTAAGAAGA
           *.**.******************..******.***** ***.*.***** ****.**** 

VdAv2      ATCACGGAACCTGGGGCCAGCGGACAGATGTCCCACCGGGTTATGTAAGCCGAAGTGGCT
FpAv2      AGGGTGGCACCTGGGGCCCTCGTACAGACGTTCCAGCGGAATACCGGAGCCGGAGCGGCT
           *  ..** **********  ** *****.**.*** ***. **.  .*****.**.****

VdAv2      ACTATgtatgtgtataacccttagtaacgtcacttattgatttgaccgctcgttaacaca
FpAv2      ATTATGTAAGTCGATGACGCTCAACAACGTACTTCATT-ATGTGCCTGTCTATTAATGCA
           *.****** **  **.** **.*..*****  .*.*** ** ** *.*....****..**

VdAv2      tccagTGTCTTGGGAATGGCTGGTGGGGTGAGGATCCATGCCCTAGGGAGTATGGAAATG
FpAv2      TCTAGTGTCTTGGTTCTGGTTGGTGGGGAACGGATCCATGCCCTGCTGAATACGGGAAAG
           **.**********   ***.******** . *************.  **.**.**.** *

VdAv2      GCTTTGAGGTTGTTAgtatgtgaatctaagcccgagtcagcacctctcaggcactgagat
FpAv2      GCTTCGAGGTTGTTGGTATGTAAATCCA----TGTGTCGGCACGCCGTAAGCACAACGAA
           ****.*********.******.****.*    .* ***.**** .* .*.**** . ** 

VdAv2      tgttactaat--cgttgtagTCTTTAACGTATAA
FpAv2      TGTTGCTAATTGCATTTTAGTCTTCAACACGTAA
           ****.*****  *.** *******.***...***
