# Supplementary material for: Starship giant transposons dominate plastic genomic regions in a fungal plant pathogen and drive virulence evolution
Source: Nat Commun. 2025 Jul 24;16:6806. doi: 10.1038/s41467-025-61986-6 (PMC12289983; doi:10.1038/s41467-025-61986-6)
Supplement: Supplementary file 6 — Source Data [file 41467_2025_61986_MOESM6_ESM.zip › Source Data/Fig1a.xlsx]

## Sheet: Fig1a metadata
Clade	Species	Species abbrev.	Strain (tip label)
FNE	V. dahliae	Vd	GF1207
FNE	V. dahliae	Vd	Gf-Ca2
FNE	V. dahliae	Vd	TO22
FNE	V. dahliae	Vd	VdLs16
FNE	V. dahliae	Vd	Ud1-4-1
FNE	V. dahliae	Vd	VdC07
FNE	V. dahliae	Vd	VdB09
FNE	V. dahliae	Vd	DK045
FNE	V. dahliae	Vd	VT-2A
FNE	V. dahliae	Vd	CBS385.49
FNE	V. dahliae	Vd	GF1192
FNE	V. dahliae	Vd	HoMCLT
FNE	V. dahliae	Vd	GF1300
FNE	V. dahliae	Vd	Gf-Cb5
FNE	V. dahliae	Vd	JR2
FNE	V. dahliae	Vd	12008
FNE	V. dahliae	Vd	MPI-CAGE
FNE	V. dahliae	Vd	VdLs17
FNE	V. dahliae	Vd	XJ511
FNE	V. dahliae	Vd	S023
FNE	V. dahliae	Vd	V13
FNE	V. dahliae	Vd	HoMCF
FNE	V. dahliae	Vd	Vd-R1
FNE	V. dahliae	Vd	Vd-653
FNE	V. dahliae	Vd	Vd-H5
FNE	V. dahliae	Vd	85S
FNE	V. dahliae	Vd	DAR83175
FNE	V. dahliae	Vd	DAR83138
FNE	V. dahliae	Vd	DAR82592
FNE	V. dahliae	Vd	DAR83143
FNE	V. dahliae	Vd	XJ592
FNE	V. dahliae	Vd	VD991
FNE	V. dahliae	Vd	CQ2
FNE	V. dahliae	Vd	I1V
FNE	V. dahliae	Vd	Vd39
FNE	V. dahliae	Vd	S011
FNE	V. longisporum	Vl	PD589
FNE	V. longisporum	Vl	VLB2
FNE	V. longisporum	Vl	VL20
FNE	V. nonalfalfae	Vno	WCS072
FNE	V. nonalfalfae	Vno	T2
FNE	V. nonalfalfae	Vno	CBS382.66
FNE	V. alfalfae	Valf	PD683
FNE	V. nubilum	Vnu	397
FE	V. isaacii	Vi	PD660
FE	V. isaacii	Vi	PD618
FE	V. isaacii	Vi	VSO1
FE	V. isaacii	Vi	Vt305
FE	V. klebahnii	Vk	PD659
FE	V. klebahnii	Vk	PD401
FE	V. tricorpus	Vt	PD593
FE	V. tricorpus	Vt	MUCL9792
FE	V. zaregamsianum	Vz	PD739
FE	V. zaregamsianum	Vz	PD736
FE	V. albo-atrum	Valb	PD747
FE	V. albo-atrum	Valb	PD670
