# Supplementary material for: Starship giant transposons dominate plastic genomic regions in a fungal plant pathogen and drive virulence evolution
Source: Nat Commun. 2025 Jul 24;16:6806. doi: 10.1038/s41467-025-61986-6 (PMC12289983; doi:10.1038/s41467-025-61986-6)
Supplement: Supplementary file 6 — Source Data [file 41467_2025_61986_MOESM6_ESM.zip › Source Data/FigS7b.xlsx]

## Sheet: FigS7b
Strain	Region #	Element	Starship haplotype
85S	16	missing data
85S	11	Starship-like
85S	5	empty
85S	17	missing data
85S	1	empty
85S	2	empty
85S	18	empty
85S	12	empty
85S	22	empty
85S	14	empty
85S	6	empty
85S	7	empty
85S	8	empty
85S	24	empty
85S	15	empty
85S	3	empty
85S	20	empty
85S	13	empty
85S	4	Starship-like
85S	25	empty
85S	9	empty
85S	21	empty
85S	23	empty
85S	10	empty
85S	19	empty
397	16	empty
397	11	empty
397	5	Starship-like
397	17	empty
397	1	empty
397	2	empty
397	18	empty
397	12	empty
397	22	empty
397	14	empty
397	6	empty
397	7	empty
397	8	empty
397	24	empty
397	15	empty
397	3	empty
397	20	empty
397	13	empty
397	4	empty
397	25	empty
397	9	Starship-like
397	21	empty
397	23	missing data
397	10	empty
397	19	Starship-like
12008	16	empty
12008	11	missing data
12008	5	empty
12008	17	empty
12008	1	empty
12008	2	empty
12008	18	empty
12008	12	empty
12008	22	missing data
12008	14	empty
12008	6	missing data
12008	7	empty
12008	8	empty
12008	24	empty
12008	15	empty
12008	3	empty
12008	20	empty
12008	13	empty
12008	4	empty
12008	25	empty
12008	9	empty
12008	21	empty
12008	23	empty
12008	10	empty
12008	19	empty
CBS382.66	16	empty
CBS382.66	11	empty
CBS382.66	5	empty
CBS382.66	17	empty
CBS382.66	1	empty
CBS382.66	2	empty
CBS382.66	18	empty
CBS382.66	12	empty
CBS382.66	22	empty
CBS382.66	14	empty
CBS382.66	6	empty
CBS382.66	7	Serenity	Se1h1
CBS382.66	8	empty
CBS382.66	24	empty
CBS382.66	15	empty
CBS382.66	3	empty
CBS382.66	20	empty
CBS382.66	13	empty
CBS382.66	4	empty
CBS382.66	25	empty
CBS382.66	9	empty
CBS382.66	21	empty
CBS382.66	23	empty
CBS382.66	10	empty
CBS382.66	19	empty
CBS385.49	16	Arwing	Ar1h1
CBS385.49	11	Starship-like
CBS385.49	5	empty
CBS385.49	17	empty
CBS385.49	1	empty
CBS385.49	2	empty
CBS385.49	18	empty
CBS385.49	12	empty
CBS385.49	22	empty
CBS385.49	14	empty
CBS385.49	6	empty
CBS385.49	7	empty
CBS385.49	8	empty
CBS385.49	24	empty
CBS385.49	15	empty
CBS385.49	3	empty
CBS385.49	20	empty
CBS385.49	13	empty
CBS385.49	4	empty
CBS385.49	25	empty
CBS385.49	9	empty
CBS385.49	21	empty
CBS385.49	23	empty
CBS385.49	10	empty
CBS385.49	19	empty
CQ2	16	empty
CQ2	11	Prometheus	Pr1h1
CQ2	5	empty
CQ2	17	Starship-like
CQ2	1	Phoenix	Ph1h1
CQ2	2	Phoenix	Ph1h2
CQ2	18	empty
CQ2	12	empty
CQ2	22	empty
CQ2	14	empty
CQ2	6	empty
CQ2	7	empty
CQ2	8	empty
CQ2	24	empty
CQ2	15	empty
CQ2	3	empty
CQ2	20	empty
CQ2	13	empty
CQ2	4	empty
CQ2	25	empty
CQ2	9	empty
CQ2	21	empty
CQ2	23	empty
CQ2	10	empty
CQ2	19	empty
DAR82592	16	empty
DAR82592	11	Prometheus	Pr1h1
DAR82592	5	empty
DAR82592	17	Arwing	Ar1h2
DAR82592	1	empty
DAR82592	2	empty
DAR82592	18	empty
DAR82592	12	empty
DAR82592	22	Starship-like
DAR82592	14	empty
DAR82592	6	empty
DAR82592	7	empty
DAR82592	8	empty
DAR82592	24	empty
DAR82592	15	empty
DAR82592	3	empty
DAR82592	20	empty
DAR82592	13	empty
DAR82592	4	empty
DAR82592	25	empty
DAR82592	9	empty
DAR82592	21	empty
DAR82592	23	empty
DAR82592	10	empty
DAR82592	19	empty
DAR83138	16	empty
DAR83138	11	missing data
DAR83138	5	empty
DAR83138	17	Arwing	Ar1h2
DAR83138	1	empty
DAR83138	2	empty
DAR83138	18	empty
DAR83138	12	empty
DAR83138	22	empty
DAR83138	14	empty
DAR83138	6	empty
DAR83138	7	empty
DAR83138	8	empty
DAR83138	24	empty
DAR83138	15	empty
DAR83138	3	empty
DAR83138	20	empty
DAR83138	13	empty
DAR83138	4	empty
DAR83138	25	empty
DAR83138	9	empty
DAR83138	21	empty
DAR83138	23	empty
DAR83138	10	empty
DAR83138	19	empty
DAR83143	16	empty
DAR83143	11	Prometheus	Pr1h1
DAR83143	5	empty
DAR83143	17	missing data
DAR83143	1	empty
DAR83143	2	empty
DAR83143	18	empty
DAR83143	12	empty
DAR83143	22	empty
DAR83143	14	empty
DAR83143	6	empty
DAR83143	7	empty
DAR83143	8	empty
DAR83143	24	empty
DAR83143	15	empty
DAR83143	3	empty
DAR83143	20	empty
DAR83143	13	empty
DAR83143	4	empty
DAR83143	25	empty
DAR83143	9	empty
DAR83143	21	empty
DAR83143	23	empty
DAR83143	10	empty
DAR83143	19	empty
DAR83175	16	empty
DAR83175	11	Prometheus	Pr1h1
DAR83175	5	empty
DAR83175	17	missing data
DAR83175	1	empty
DAR83175	2	empty
DAR83175	18	empty
DAR83175	12	empty
DAR83175	22	empty
DAR83175	14	empty
DAR83175	6	empty
DAR83175	7	empty
DAR83175	8	empty
DAR83175	24	empty
DAR83175	15	empty
DAR83175	3	empty
DAR83175	20	empty
DAR83175	13	empty
DAR83175	4	empty
DAR83175	25	empty
DAR83175	9	empty
DAR83175	21	empty
DAR83175	23	empty
DAR83175	10	empty
DAR83175	19	empty
DK045	16	empty
DK045	11	Starship-like
DK045	5	empty
DK045	17	missing data
DK045	1	empty
DK045	2	empty
DK045	18	empty
DK045	12	empty
DK045	22	empty
DK045	14	Galactica	Ga1h1
DK045	6	empty
DK045	7	empty
DK045	8	empty
DK045	24	empty
DK045	15	empty
DK045	3	empty
DK045	20	empty
DK045	13	empty
DK045	4	Starship-like
DK045	25	empty
DK045	9	empty
DK045	21	empty
DK045	23	empty
DK045	10	empty
DK045	19	empty
Gf-Ca2	16	missing data
Gf-Ca2	11	Starship-like
Gf-Ca2	5	empty
Gf-Ca2	17	empty
Gf-Ca2	1	empty
Gf-Ca2	2	empty
Gf-Ca2	18	empty
Gf-Ca2	12	empty
Gf-Ca2	22	empty
Gf-Ca2	14	empty
Gf-Ca2	6	Starship-like
Gf-Ca2	7	empty
Gf-Ca2	8	empty
Gf-Ca2	24	empty
Gf-Ca2	15	empty
Gf-Ca2	3	empty
Gf-Ca2	20	empty
Gf-Ca2	13	empty
Gf-Ca2	4	empty
Gf-Ca2	25	empty
Gf-Ca2	9	empty
Gf-Ca2	21	empty
Gf-Ca2	23	Starship-like
Gf-Ca2	10	empty
Gf-Ca2	19	empty
Gf-Cb5	16	Arwing	Ar1h1
Gf-Cb5	11	Starship-like
Gf-Cb5	5	Serenity	Se1h2
Gf-Cb5	17	empty
Gf-Cb5	1	empty
Gf-Cb5	2	empty
Gf-Cb5	18	empty
Gf-Cb5	12	empty
Gf-Cb5	22	empty
Gf-Cb5	14	empty
Gf-Cb5	6	empty
Gf-Cb5	7	empty
Gf-Cb5	8	empty
Gf-Cb5	24	empty
Gf-Cb5	15	empty
Gf-Cb5	3	empty
Gf-Cb5	20	empty
Gf-Cb5	13	empty
Gf-Cb5	4	empty
Gf-Cb5	25	empty
Gf-Cb5	9	empty
Gf-Cb5	21	empty
Gf-Cb5	23	empty
Gf-Cb5	10	empty
Gf-Cb5	19	empty
GF1192	16	Arwing	Ar1h1
GF1192	11	Starship-like
GF1192	5	empty
GF1192	17	empty
GF1192	1	empty
GF1192	2	empty
GF1192	18	empty
GF1192	12	empty
GF1192	22	empty
GF1192	14	empty
GF1192	6	missing data
GF1192	7	empty
GF1192	8	empty
GF1192	24	empty
GF1192	15	empty
GF1192	3	empty
GF1192	20	empty
GF1192	13	empty
GF1192	4	empty
GF1192	25	empty
GF1192	9	empty
GF1192	21	empty
GF1192	23	empty
GF1192	10	empty
GF1192	19	empty
GF1207	16	missing data
GF1207	11	Starship-like
GF1207	5	empty
GF1207	17	empty
GF1207	1	empty
GF1207	2	empty
GF1207	18	empty
GF1207	12	empty
GF1207	22	empty
GF1207	14	empty
GF1207	6	Starship-like
GF1207	7	empty
GF1207	8	empty
GF1207	24	empty
GF1207	15	empty
GF1207	3	empty
GF1207	20	empty
GF1207	13	empty
GF1207	4	Starship-like
GF1207	25	empty
GF1207	9	empty
GF1207	21	empty
GF1207	23	empty
GF1207	10	empty
GF1207	19	empty
GF1300	16	Arwing	Ar1h1
GF1300	11	Starship-like
GF1300	5	empty
GF1300	17	empty
GF1300	1	empty
GF1300	2	empty
GF1300	18	empty
GF1300	12	empty
GF1300	22	empty
GF1300	14	empty
GF1300	6	empty
GF1300	7	empty
GF1300	8	empty
GF1300	24	empty
GF1300	15	empty
GF1300	3	empty
GF1300	20	empty
GF1300	13	empty
GF1300	4	Starship-like
GF1300	25	empty
GF1300	9	empty
GF1300	21	empty
GF1300	23	empty
GF1300	10	empty
GF1300	19	empty
HoMCF	16	Starship-like
HoMCF	11	Starship-like
HoMCF	5	empty
HoMCF	17	empty
HoMCF	1	empty
HoMCF	2	empty
HoMCF	18	empty
HoMCF	12	empty
HoMCF	22	empty
HoMCF	14	empty
HoMCF	6	missing data
HoMCF	7	empty
HoMCF	8	empty
HoMCF	24	empty
HoMCF	15	empty
HoMCF	3	empty
HoMCF	20	empty
HoMCF	13	empty
HoMCF	4	empty
HoMCF	25	empty
HoMCF	9	empty
HoMCF	21	empty
HoMCF	23	empty
HoMCF	10	empty
HoMCF	19	empty
HoMCLT	16	Arwing	Ar1h1
HoMCLT	11	Starship-like
HoMCLT	5	empty
HoMCLT	17	empty
HoMCLT	1	empty
HoMCLT	2	empty
HoMCLT	18	empty
HoMCLT	12	empty
HoMCLT	22	empty
HoMCLT	14	empty
HoMCLT	6	empty
HoMCLT	7	empty
HoMCLT	8	empty
HoMCLT	24	empty
HoMCLT	15	empty
HoMCLT	3	empty
HoMCLT	20	empty
HoMCLT	13	empty
HoMCLT	4	empty
HoMCLT	25	empty
HoMCLT	9	empty
HoMCLT	21	empty
HoMCLT	23	empty
HoMCLT	10	empty
HoMCLT	19	empty
I1V	16	missing data
I1V	11	missing data
I1V	5	empty
I1V	17	empty
I1V	1	empty
I1V	2	empty
I1V	18	empty
I1V	12	empty
I1V	22	empty
I1V	14	empty
I1V	6	missing data
I1V	7	empty
I1V	8	empty
I1V	24	empty
I1V	15	empty
I1V	3	empty
I1V	20	empty
I1V	13	empty
I1V	4	empty
I1V	25	empty
I1V	9	empty
I1V	21	empty
I1V	23	empty
I1V	10	empty
I1V	19	missing data
JR2	16	empty
JR2	11	Starship-like
JR2	5	Starship-like
JR2	17	Arwing	Ar1h1
JR2	1	empty
JR2	2	empty
JR2	18	empty
JR2	12	empty
JR2	22	Arwing	Ar4h1
JR2	14	empty
JR2	6	Serenity	Se1h1
JR2	7	empty
JR2	8	empty
JR2	24	empty
JR2	15	empty
JR2	3	empty
JR2	20	empty
JR2	13	empty
JR2	4	Starship-like
JR2	25	empty
JR2	9	empty
JR2	21	empty
JR2	23	empty
JR2	10	empty
JR2	19	empty
MPI-CAGE	16	empty
MPI-CAGE	11	Starship-like
MPI-CAGE	5	Serenity	Se1h1
MPI-CAGE	17	empty
MPI-CAGE	1	empty
MPI-CAGE	2	empty
MPI-CAGE	18	empty
MPI-CAGE	12	empty
MPI-CAGE	22	Arwing	Ar4h1
MPI-CAGE	14	empty
MPI-CAGE	6	Serenity	Se1h1
MPI-CAGE	7	empty
MPI-CAGE	8	empty
MPI-CAGE	24	empty
MPI-CAGE	15	empty
MPI-CAGE	3	empty
MPI-CAGE	20	empty
MPI-CAGE	13	empty
MPI-CAGE	4	empty
MPI-CAGE	25	empty
MPI-CAGE	9	empty
MPI-CAGE	21	empty
MPI-CAGE	23	empty
MPI-CAGE	10	empty
MPI-CAGE	19	empty
MUCL9792	16	empty
MUCL9792	11	empty
MUCL9792	5	empty
MUCL9792	17	empty
MUCL9792	1	empty
MUCL9792	2	missing data
MUCL9792	18	empty
MUCL9792	12	empty
MUCL9792	22	empty
MUCL9792	14	empty
MUCL9792	6	empty
MUCL9792	7	empty
MUCL9792	8	empty
MUCL9792	24	empty
MUCL9792	15	empty
MUCL9792	3	empty
MUCL9792	20	empty
MUCL9792	13	empty
MUCL9792	4	empty
MUCL9792	25	empty
MUCL9792	9	empty
MUCL9792	21	empty
MUCL9792	23	empty
MUCL9792	10	empty
MUCL9792	19	empty
PD401	16	empty
PD401	11	empty
PD401	5	missing data
PD401	17	empty
PD401	1	empty
PD401	2	missing data
PD401	18	empty
PD401	12	empty
PD401	22	empty
PD401	14	missing data
PD401	6	empty
PD401	7	empty
PD401	8	empty
PD401	24	empty
PD401	15	empty
PD401	3	empty
PD401	20	empty
PD401	13	empty
PD401	4	empty
PD401	25	empty
PD401	9	empty
PD401	21	empty
PD401	23	Starship-like
PD401	10	empty
PD401	19	empty
PD589	16	empty
PD589	11	empty
PD589	5	empty
PD589	17	empty
PD589	1	empty
PD589	2	empty
PD589	18	empty
PD589	12	empty
PD589	22	empty
PD589	14	empty
PD589	6	empty
PD589	7	empty
PD589	8	empty
PD589	24	empty
PD589	15	empty
PD589	3	empty
PD589	20	empty
PD589	13	empty
PD589	4	Starship-like
PD589	25	empty
PD589	9	empty
PD589	21	empty
PD589	23	empty
PD589	10	empty
PD589	19	empty
PD593	16	empty
PD593	11	Starship-like
PD593	5	empty
PD593	17	empty
PD593	1	empty
PD593	2	missing data
PD593	18	empty
PD593	12	empty
PD593	22	empty
PD593	14	empty
PD593	6	empty
PD593	7	empty
PD593	8	Serenity	Se1h3
PD593	24	empty
PD593	15	empty
PD593	3	empty
PD593	20	empty
PD593	13	empty
PD593	4	empty
PD593	25	empty
PD593	9	empty
PD593	21	empty
PD593	23	empty
PD593	10	empty
PD593	19	empty
PD618	16	empty
PD618	11	empty
PD618	5	empty
PD618	17	empty
PD618	1	empty
PD618	2	missing data
PD618	18	empty
PD618	12	empty
PD618	22	empty
PD618	14	empty
PD618	6	empty
PD618	7	empty
PD618	8	empty
PD618	24	Arwing	Ar9h1
PD618	15	Galactica	Ga1h2
PD618	3	empty
PD618	20	empty
PD618	13	empty
PD618	4	Starship-like
PD618	25	empty
PD618	9	empty
PD618	21	empty
PD618	23	empty
PD618	10	empty
PD618	19	empty
PD659	16	empty
PD659	11	empty
PD659	5	Starship-like
PD659	17	empty
PD659	1	empty
PD659	2	missing data
PD659	18	empty
PD659	12	empty
PD659	22	Starship-like
PD659	14	Starship-like
PD659	6	empty
PD659	7	empty
PD659	8	empty
PD659	24	empty
PD659	15	empty
PD659	3	empty
PD659	20	empty
PD659	13	empty
PD659	4	empty
PD659	25	empty
PD659	9	empty
PD659	21	empty
PD659	23	Starship-like
PD659	10	empty
PD659	19	empty
PD660	16	empty
PD660	11	empty
PD660	5	Arwing	Ar7h1
PD660	17	missing data
PD660	1	empty
PD660	2	missing data
PD660	18	empty
PD660	12	empty
PD660	22	empty
PD660	14	empty
PD660	6	empty
PD660	7	empty
PD660	8	empty
PD660	24	empty
PD660	15	empty
PD660	3	Phoenix	Ph1h3
PD660	20	Arwing	Ar3h2
PD660	13	empty
PD660	4	empty
PD660	25	empty
PD660	9	empty
PD660	21	empty
PD660	23	empty
PD660	10	empty
PD660	19	empty
PD670	16	empty
PD670	11	Starship-like
PD670	5	empty
PD670	17	empty
PD670	1	empty
PD670	2	Starship-like
PD670	18	empty
PD670	12	empty
PD670	22	empty
PD670	14	Starship-like
PD670	6	empty
PD670	7	empty
PD670	8	empty
PD670	24	empty
PD670	15	empty
PD670	3	empty
PD670	20	empty
PD670	13	empty
PD670	4	empty
PD670	25	Starship-like
PD670	9	empty
PD670	21	Arwing	Ar3h3
PD670	23	empty
PD670	10	empty
PD670	19	empty
PD683	16	empty
PD683	11	empty
PD683	5	empty
PD683	17	empty
PD683	1	empty
PD683	2	empty
PD683	18	empty
PD683	12	empty
PD683	22	empty
PD683	14	empty
PD683	6	empty
PD683	7	empty
PD683	8	empty
PD683	24	empty
PD683	15	empty
PD683	3	empty
PD683	20	empty
PD683	13	empty
PD683	4	empty
PD683	25	empty
PD683	9	empty
PD683	21	empty
PD683	23	Starship-like
PD683	10	empty
PD683	19	empty
PD736	16	empty
PD736	11	empty
PD736	5	empty
PD736	17	empty
PD736	1	empty
PD736	2	missing data
PD736	18	empty
PD736	12	empty
PD736	22	empty
PD736	14	empty
PD736	6	empty
PD736	7	empty
PD736	8	empty
PD736	24	empty
PD736	15	empty
PD736	3	empty
PD736	20	empty
PD736	13	empty
PD736	4	empty
PD736	25	empty
PD736	9	empty
PD736	21	empty
PD736	23	Starship-like
PD736	10	empty
PD736	19	empty
PD739	16	empty
PD739	11	empty
PD739	5	empty
PD739	17	empty
PD739	1	empty
PD739	2	missing data
PD739	18	empty
PD739	12	Starship-like
PD739	22	empty
PD739	14	empty
PD739	6	empty
PD739	7	empty
PD739	8	empty
PD739	24	empty
PD739	15	empty
PD739	3	empty
PD739	20	empty
PD739	13	Enterprise	En3h1
PD739	4	Phoenix	Ph3h1
PD739	25	Clade3	Cl4h1
PD739	9	empty
PD739	21	empty
PD739	23	Starship-like
PD739	10	empty
PD739	19	empty
PD747	16	empty
PD747	11	Starship-like
PD747	5	Starship-like
PD747	17	empty
PD747	1	empty
PD747	2	Starship-like
PD747	18	empty
PD747	12	empty
PD747	22	empty
PD747	14	missing data
PD747	6	empty
PD747	7	empty
PD747	8	empty
PD747	24	empty
PD747	15	empty
PD747	3	empty
PD747	20	empty
PD747	13	empty
PD747	4	empty
PD747	25	Starship-like
PD747	9	empty
PD747	21	empty
PD747	23	empty
PD747	10	empty
PD747	19	empty
S011	16	empty
S011	11	Starship-like
S011	5	Starship-like
S011	17	empty
S011	1	empty
S011	2	empty
S011	18	empty
S011	12	Starship-like
S011	22	empty
S011	14	empty
S011	6	empty
S011	7	empty
S011	8	empty
S011	24	empty
S011	15	Starship-like
S011	3	empty
S011	20	empty
S011	13	empty
S011	4	empty
S011	25	empty
S011	9	empty
S011	21	empty
S011	23	Arwing	Ar5h1
S011	10	empty
S011	19	missing data
S023	16	empty
S023	11	missing data
S023	5	empty
S023	17	empty
S023	1	empty
S023	2	empty
S023	18	empty
S023	12	empty
S023	22	empty
S023	14	empty
S023	6	empty
S023	7	empty
S023	8	empty
S023	24	empty
S023	15	empty
S023	3	empty
S023	20	empty
S023	13	empty
S023	4	empty
S023	25	empty
S023	9	empty
S023	21	empty
S023	23	empty
S023	10	Serenity	Se1h1
S023	19	empty
TO22	16	missing data
TO22	11	Starship-like
TO22	5	empty
TO22	17	empty
TO22	1	empty
TO22	2	empty
TO22	18	empty
TO22	12	empty
TO22	22	empty
TO22	14	empty
TO22	6	Starship-like
TO22	7	empty
TO22	8	empty
TO22	24	empty
TO22	15	empty
TO22	3	empty
TO22	20	empty
TO22	13	empty
TO22	4	Starship-like
TO22	25	empty
TO22	9	empty
TO22	21	empty
TO22	23	empty
TO22	10	empty
TO22	19	empty
T2	16	empty
T2	11	empty
T2	5	empty
T2	17	Starship-like
T2	1	empty
T2	2	empty
T2	18	empty
T2	12	empty
T2	22	empty
T2	14	empty
T2	6	empty
T2	7	empty
T2	8	empty
T2	24	empty
T2	15	empty
T2	3	empty
T2	20	empty
T2	13	empty
T2	4	Starship-like
T2	25	empty
T2	9	empty
T2	21	empty
T2	23	Starship-like
T2	10	empty
T2	19	empty
Ud1-4-1	16	missing data
Ud1-4-1	11	Starship-like
Ud1-4-1	5	empty
Ud1-4-1	17	empty
Ud1-4-1	1	empty
Ud1-4-1	2	empty
Ud1-4-1	18	empty
Ud1-4-1	12	empty
Ud1-4-1	22	empty
Ud1-4-1	14	empty
Ud1-4-1	6	Starship-like
Ud1-4-1	7	empty
Ud1-4-1	8	empty
Ud1-4-1	24	empty
Ud1-4-1	15	empty
Ud1-4-1	3	empty
Ud1-4-1	20	empty
Ud1-4-1	13	empty
Ud1-4-1	4	empty
Ud1-4-1	25	empty
Ud1-4-1	9	empty
Ud1-4-1	21	empty
Ud1-4-1	23	empty
Ud1-4-1	10	empty
Ud1-4-1	19	empty
VdB09	16	empty
VdB09	11	Starship-like
VdB09	5	empty
VdB09	17	empty
VdB09	1	empty
VdB09	2	empty
VdB09	18	Arwing	Ar1h1
VdB09	12	empty
VdB09	22	empty
VdB09	14	Galactica	Ga1h1
VdB09	6	empty
VdB09	7	empty
VdB09	8	empty
VdB09	24	empty
VdB09	15	empty
VdB09	3	empty
VdB09	20	empty
VdB09	13	empty
VdB09	4	Starship-like
VdB09	25	empty
VdB09	9	empty
VdB09	21	empty
VdB09	23	empty
VdB09	10	empty
VdB09	19	empty
VdC07	16	empty
VdC07	11	Starship-like
VdC07	5	empty
VdC07	17	empty
VdC07	1	empty
VdC07	2	empty
VdC07	18	empty
VdC07	12	empty
VdC07	22	empty
VdC07	14	empty
VdC07	6	Starship-like
VdC07	7	empty
VdC07	8	empty
VdC07	24	empty
VdC07	15	empty
VdC07	3	empty
VdC07	20	empty
VdC07	13	empty
VdC07	4	Starship-like
VdC07	25	empty
VdC07	9	empty
VdC07	21	empty
VdC07	23	empty
VdC07	10	empty
VdC07	19	Arwing	Ar1h1
Vd-H5	16	empty
Vd-H5	11	Starship-like
Vd-H5	5	empty
Vd-H5	17	missing data
Vd-H5	1	empty
Vd-H5	2	empty
Vd-H5	18	empty
Vd-H5	12	empty
Vd-H5	22	empty
Vd-H5	14	empty
Vd-H5	6	empty
Vd-H5	7	empty
Vd-H5	8	empty
Vd-H5	24	empty
Vd-H5	15	empty
Vd-H5	3	empty
Vd-H5	20	empty
Vd-H5	13	empty
Vd-H5	4	Starship-like
Vd-H5	25	empty
Vd-H5	9	empty
Vd-H5	21	empty
Vd-H5	23	Starship-like
Vd-H5	10	empty
Vd-H5	19	empty
VdLs16	16	missing data
VdLs16	11	Starship-like
VdLs16	5	empty
VdLs16	17	empty
VdLs16	1	empty
VdLs16	2	empty
VdLs16	18	empty
VdLs16	12	empty
VdLs16	22	empty
VdLs16	14	empty
VdLs16	6	Starship-like
VdLs16	7	empty
VdLs16	8	empty
VdLs16	24	empty
VdLs16	15	empty
VdLs16	3	empty
VdLs16	20	empty
VdLs16	13	empty
VdLs16	4	Starship-like
VdLs16	25	empty
VdLs16	9	empty
VdLs16	21	empty
VdLs16	23	empty
VdLs16	10	empty
VdLs16	19	empty
VdLs17	16	empty
VdLs17	11	missing data
VdLs17	5	empty
VdLs17	17	Starship-like
VdLs17	1	empty
VdLs17	2	empty
VdLs17	18	empty
VdLs17	12	empty
VdLs17	22	empty
VdLs17	14	empty
VdLs17	6	empty
VdLs17	7	empty
VdLs17	8	empty
VdLs17	24	empty
VdLs17	15	empty
VdLs17	3	empty
VdLs17	20	empty
VdLs17	13	empty
VdLs17	4	empty
VdLs17	25	empty
VdLs17	9	empty
VdLs17	21	empty
VdLs17	23	empty
VdLs17	10	empty
VdLs17	19	empty
Vd-R1	16	empty
Vd-R1	11	Starship-like
Vd-R1	5	empty
Vd-R1	17	missing data
Vd-R1	1	empty
Vd-R1	2	empty
Vd-R1	18	empty
Vd-R1	12	empty
Vd-R1	22	empty
Vd-R1	14	empty
Vd-R1	6	empty
Vd-R1	7	empty
Vd-R1	8	empty
Vd-R1	24	empty
Vd-R1	15	empty
Vd-R1	3	empty
Vd-R1	20	empty
Vd-R1	13	empty
Vd-R1	4	Starship-like
Vd-R1	25	empty
Vd-R1	9	empty
Vd-R1	21	empty
Vd-R1	23	empty
Vd-R1	10	empty
Vd-R1	19	empty
Vd39	16	empty
Vd39	11	Starship-like
Vd39	5	empty
Vd39	17	empty
Vd39	1	empty
Vd39	2	empty
Vd39	18	empty
Vd39	12	empty
Vd39	22	empty
Vd39	14	empty
Vd39	6	missing data
Vd39	7	empty
Vd39	8	empty
Vd39	24	empty
Vd39	15	empty
Vd39	3	empty
Vd39	20	empty
Vd39	13	empty
Vd39	4	empty
Vd39	25	empty
Vd39	9	empty
Vd39	21	empty
Vd39	23	empty
Vd39	10	empty
Vd39	19	empty
Vd-653	16	empty
Vd-653	11	missing data
Vd-653	5	empty
Vd-653	17	missing data
Vd-653	1	empty
Vd-653	2	missing data
Vd-653	18	empty
Vd-653	12	empty
Vd-653	22	empty
Vd-653	14	empty
Vd-653	6	missing data
Vd-653	7	empty
Vd-653	8	empty
Vd-653	24	empty
Vd-653	15	empty
Vd-653	3	empty
Vd-653	20	empty
Vd-653	13	empty
Vd-653	4	empty
Vd-653	25	empty
Vd-653	9	empty
Vd-653	21	empty
Vd-653	23	Starship-like
Vd-653	10	missing data
Vd-653	19	empty
VD991	16	empty
VD991	11	Prometheus	Pr1h1
VD991	5	empty
VD991	17	Arwing	Ar1h2
VD991	1	Phoenix	Ph1h1
VD991	2	Phoenix	Ph1h2
VD991	18	empty
VD991	12	empty
VD991	22	empty
VD991	14	empty
VD991	6	empty
VD991	7	empty
VD991	8	empty
VD991	24	empty
VD991	15	empty
VD991	3	empty
VD991	20	empty
VD991	13	empty
VD991	4	Starship-like
VD991	25	empty
VD991	9	empty
VD991	21	empty
VD991	23	empty
VD991	10	empty
VD991	19	empty
VSO1	16	empty
VSO1	11	empty
VSO1	5	Arwing	Ar3h4
VSO1	17	empty
VSO1	1	empty
VSO1	2	missing data
VSO1	18	empty
VSO1	12	empty
VSO1	22	empty
VSO1	14	empty
VSO1	6	empty
VSO1	7	empty
VSO1	8	empty
VSO1	24	empty
VSO1	15	empty
VSO1	3	empty
VSO1	20	empty
VSO1	13	empty
VSO1	4	empty
VSO1	25	empty
VSO1	9	empty
VSO1	21	empty
VSO1	23	Starship-like
VSO1	10	empty
VSO1	19	empty
VLB2	16	empty
VLB2	11	Starship-like
VLB2	5	empty
VLB2	17	Starship-like
VLB2	1	empty
VLB2	2	empty
VLB2	18	empty
VLB2	12	Enterprise	En2h1
VLB2	22	empty
VLB2	14	empty
VLB2	6	empty
VLB2	7	empty
VLB2	8	empty
VLB2	24	empty
VLB2	15	empty
VLB2	3	empty
VLB2	20	empty
VLB2	13	empty
VLB2	4	Starship-like
VLB2	25	empty
VLB2	9	Serenity	Se1h1
VLB2	21	empty
VLB2	23	empty
VLB2	10	empty
VLB2	19	empty
VL20	16	empty
VL20	11	empty
VL20	5	Starship-like
VL20	17	Starship-like
VL20	1	empty
VL20	2	empty
VL20	18	empty
VL20	12	Enterprise	En2h1
VL20	22	empty
VL20	14	empty
VL20	6	empty
VL20	7	empty
VL20	8	empty
VL20	24	empty
VL20	15	empty
VL20	3	empty
VL20	20	Starship-like
VL20	13	empty
VL20	4	Starship-like
VL20	25	empty
VL20	9	Starship-like
VL20	21	empty
VL20	23	empty
VL20	10	empty
VL20	19	empty
VT-2A	16	Arwing	Ar1h1
VT-2A	11	Starship-like
VT-2A	5	empty
VT-2A	17	empty
VT-2A	1	empty
VT-2A	2	empty
VT-2A	18	empty
VT-2A	12	empty
VT-2A	22	empty
VT-2A	14	empty
VT-2A	6	empty
VT-2A	7	empty
VT-2A	8	empty
VT-2A	24	empty
VT-2A	15	empty
VT-2A	3	empty
VT-2A	20	empty
VT-2A	13	empty
VT-2A	4	Starship-like
VT-2A	25	empty
VT-2A	9	empty
VT-2A	21	empty
VT-2A	23	empty
VT-2A	10	empty
VT-2A	19	empty
Vt305	16	empty
Vt305	11	missing data
Vt305	5	empty
Vt305	17	missing data
Vt305	1	empty
Vt305	2	missing data
Vt305	18	empty
Vt305	12	empty
Vt305	22	empty
Vt305	14	empty
Vt305	6	empty
Vt305	7	empty
Vt305	8	empty
Vt305	24	empty
Vt305	15	empty
Vt305	3	empty
Vt305	20	Starship-like
Vt305	13	empty
Vt305	4	empty
Vt305	25	empty
Vt305	9	empty
Vt305	21	missing data
Vt305	23	missing data
Vt305	10	empty
Vt305	19	empty
V13	16	empty
V13	11	missing data
V13	5	empty
V13	17	empty
V13	1	empty
V13	2	empty
V13	18	empty
V13	12	empty
V13	22	empty
V13	14	empty
V13	6	missing data
V13	7	empty
V13	8	empty
V13	24	empty
V13	15	empty
V13	3	empty
V13	20	empty
V13	13	empty
V13	4	empty
V13	25	empty
V13	9	empty
V13	21	empty
V13	23	empty
V13	10	missing data
V13	19	empty
WCS072	16	empty
WCS072	11	empty
WCS072	5	empty
WCS072	17	empty
WCS072	1	empty
WCS072	2	empty
WCS072	18	empty
WCS072	12	empty
WCS072	22	empty
WCS072	14	empty
WCS072	6	empty
WCS072	7	empty
WCS072	8	empty
WCS072	24	empty
WCS072	15	empty
WCS072	3	empty
WCS072	20	empty
WCS072	13	empty
WCS072	4	Starship-like
WCS072	25	empty
WCS072	9	empty
WCS072	21	empty
WCS072	23	Starship-like
WCS072	10	empty
WCS072	19	empty
XJ511	16	empty
XJ511	11	Starship-like
XJ511	5	empty
XJ511	17	missing data
XJ511	1	empty
XJ511	2	empty
XJ511	18	empty
XJ511	12	empty
XJ511	22	empty
XJ511	14	empty
XJ511	6	empty
XJ511	7	empty
XJ511	8	empty
XJ511	24	empty
XJ511	15	empty
XJ511	3	empty
XJ511	20	empty
XJ511	13	empty
XJ511	4	empty
XJ511	25	empty
XJ511	9	empty
XJ511	21	empty
XJ511	23	empty
XJ511	10	empty
XJ511	19	empty
XJ592	16	empty
XJ592	11	Prometheus	Pr1h1
XJ592	5	empty
XJ592	17	missing data
XJ592	1	Phoenix	Ph1h1
XJ592	2	Phoenix	Ph1h2
XJ592	18	empty
XJ592	12	empty
XJ592	22	empty
XJ592	14	empty
XJ592	6	missing data
XJ592	7	empty
XJ592	8	empty
XJ592	24	empty
XJ592	15	empty
XJ592	3	empty
XJ592	20	empty
XJ592	13	empty
XJ592	4	empty
XJ592	25	empty
XJ592	9	empty
XJ592	21	empty
XJ592	23	empty
XJ592	10	empty
XJ592	19	empty
