# Supplementary material for: Starship giant transposons dominate plastic genomic regions in a fungal plant pathogen and drive virulence evolution
Source: Nat Commun. 2025 Jul 24;16:6806. doi: 10.1038/s41467-025-61986-6 (PMC12289983; doi:10.1038/s41467-025-61986-6)
Supplement: Supplementary file 6 — Source Data [file 41467_2025_61986_MOESM6_ESM.zip › Source Data/FigS13c.xlsx]

## Sheet: FigS13c
Inoculum	Biological rep	Area	Relative area
Mock	1	113.12	3.54984
Mock	2	115.88	3.63645
Mock	3	112.78	3.53917
Mock	4	106.12	3.33017
Mock	5	98.82	3.10109
Mock	6	102.64	3.22096
Mock	7	90.93	2.85349
Mock	8	97.44	3.05778
WT	1	27.84	0.873652
WT	2	31.39	0.985055
WT	3	39.16	1.22889
WT	4	29.92	0.938924
WT	5	30.58	0.959636
WT	6	27.8	0.872396
WT	7	38.59	1.211
WT	8	29.65	0.930451
ΔNLP3 #1	1	37.99	1.19217
ΔNLP3 #1	2	41.83	1.31267
ΔNLP3 #1	3	35.7	1.12031
ΔNLP3 #1	4	29.39	0.922292
ΔNLP3 #1	5	33.1	1.03872
ΔNLP3 #1	6	30.83	0.967481
ΔNLP3 #1	7	37.35	1.17209
ΔNLP3 #1	8	33.92	1.06445
ΔNLP3 #2	1	32.41	1.01706
ΔNLP3 #2	2	26.92	0.844781
ΔNLP3 #2	3	25.81	0.809948
ΔNLP3 #2	4	29.67	0.931079
ΔNLP3 #2	5	30.93	0.970619
ΔNLP3 #2	6	29.87	0.937355
ΔNLP3 #2	7	32.05	1.00577
ΔNLP3 #2	8	36.14	1.13412
ectopic	1	16.84	0.528459
ectopic	2	16.1	0.505237
ectopic	3	28.25	0.886518
ectopic	4	25.16	0.78955
ectopic	5	32.13	1.00828
ectopic	6	32.84	1.03056
ectopic	7	33.92	1.06445
ectopic	8	21.96	0.68913

## Sheet: FigS13c mean
Inoculum	Relative area mean	Relative area SD
Mock	3.28612	0.276726
WT	1	0.141207
ΔNLP3 #1	1.09877	0.127326
ΔNLP3 #2	0.956341	0.101989
ectopic	0.812772	0.22222

## Sheet: FigS13c tukey test
Comparison	Adjusted p-value	Significance
WT - Mock	0	*
ΔNLP3 #1 - Mock	0	*
ΔNLP3 #2 - Mock	0	*
ectopic - Mock	0	*
ΔNLP3 #1 - WT	0.823657	NS
ΔNLP3 #2 - WT	0.98956	NS
ectopic - WT	0.279659	NS
ΔNLP3 #2 - ΔNLP3 #1	0.548397	NS
ectopic - ΔNLP3 #1	0.0306019	*
ectopic - ΔNLP3 #2	0.540754	NS
