# Supplementary material for: Starship giant transposons dominate plastic genomic regions in a fungal plant pathogen and drive virulence evolution
Source: Nat Commun. 2025 Jul 24;16:6806. doi: 10.1038/s41467-025-61986-6 (PMC12289983; doi:10.1038/s41467-025-61986-6)
Supplement: Supplementary file 6 — Source Data [file 41467_2025_61986_MOESM6_ESM.zip › Source Data/Fig6f.xlsx]

## Sheet: Fig6f sector
Contig	Sector start	Sector end	Sector label	Contig ID
VdLs17 chr3	2640000	2660000	VdLs17 chr3 2.64-2.66 Mb	VdLs17_CP010982.1
S023 ctg9_1	520000	540000	S023 ctg9_1 0.52-0.54 Mb	S023_JADFUJ010000009.1

## Sheet: Fig6f Starship
Contig	Start	End	Starship ID
S023 ctg9_1	46062	671137	Se1h1_S023

## Sheet: Fig6f tNLP6
Contig	Start	End	Feature
S023 ctg9_1	527864	527977	tNLP6
VdLs17 chr3	2645147	2645242	tNLP6

## Sheet: Fig6f gene TE
Contig	Start	End	strand	Feature	ID	TE classification
VdLs17 chr3	2640121	2640609	+	gene	VdLs17_g4252
VdLs17 chr3	2645951	2646406	-	NLP6	VdLs17_g4253
VdLs17 chr3	2647278	2652234	-	gene	VdLs17_g4254
VdLs17 chr3	2656826	2658131	-	gene	VdLs17_g4255
S023 ctg9_1	521808	524882	+	gene	S023_g8981
S023 ctg9_1	530936	532292	-	gene	S023_g8982
S023 ctg9_1	533883	536620	-	gene	S023_g8983
VdLs17 chr3	2641856	2643764	+	TE	VdLs17_TE_homo_937	DNA/Tc1-Mariner
VdLs17 chr3	2654052	2654178	+	TE	VdLs17_TE_homo_938	DNA/Helitron
S023 ctg9_1	521503	521715	+	TE	S023_rLTR_36	Name=VdLTRE1
S023 ctg9_1	521716	521720	+	TE	S023_rTSD_36	Name=VdLTRE1
S023 ctg9_1	521794	523969	+	TE	S023_TE_homo_2257	LINE/unknown
S023 ctg9_1	525187	525791	+	TE	S023_TE_homo_2258	DNA/Tc1-Mariner
S023 ctg9_1	525974	526116	-	TE	S023_TE_homo_2259	DNA/hAT
S023 ctg9_1	526483	527020	+	TE	S023_TE_homo_2260	DNA/Tc1-Mariner
S023 ctg9_1	530209	530335	-	TE	S023_TE_homo_2261	DNA/Helitron
S023 ctg9_1	533271	533410	-	TE	S023_TE_homo_2262	DNA/Tc1-Mariner
S023 ctg9_1	536544	536974	-	TE	S023_TE_homo_2263	LINE/unknown
