# Supplementary material for: Starship giant transposons dominate plastic genomic regions in a fungal plant pathogen and drive virulence evolution
Source: Nat Commun. 2025 Jul 24;16:6806. doi: 10.1038/s41467-025-61986-6 (PMC12289983; doi:10.1038/s41467-025-61986-6)
Supplement: Supplementary file 6 — Source Data [file 41467_2025_61986_MOESM6_ESM.zip › Source Data/FigS9a.xlsx]

## Sheet: FigS9a left
Class	Genome count	Order count
Arthoniomycetes	3	1
Candelariomycetes	4	1
Coniocybomycetes	2	1
Dothideomycetes	1999	21
Eurotiomycetes	2646	8
Geoglossomycetes	11	2
Laboulbeniomycetes	1	1
Lecanoromycetes	163	12
Leotiomycetes	400	8
Lichinomycetes	5	1
Orbiliomycetes	61	1
Pezizomycetes	147	1
Sareomycetes	1	1
Sordariomycetes	4649	17
Xylobotryomycetes	1	1
Xylonomycetes	2	1
NA	18	4

## Sheet: FigS9a middle
Order	Genome count	Genus count
Calosphaeriales	1	1
Cephalothecales	3	1
Chaetosphaeriales	2	2
Coniochaetales	14	1
Coronophorales	3	3
Diaporthales	215	17
Glomerellales	408	6
Hypocreales	2682	74
Lulworthiales	1	1
Magnaporthales	431	10
Microascales	134	19
Ophiostomatales	103	14
Phyllachorales	2	1
Sordariales	322	37
Togniniales	2	1
Xylariales	311	40
NA	15	21

## Sheet: FigS9a right
Family	Genus	Genome count	Species count
Glomerellaceae	Colletotrichum	320	101
Plectosphaerellaceae	Furcasterigmium	2	2
Plectosphaerellaceae	Plectosphaerella	6	3
Reticulascaceae	Reticulascus	2	1
Plectosphaerellaceae	Sodiomyces	2	1
Plectosphaerellaceae	Verticillium	76	10

## Sheet: FigS9a raw
Comment
See Supplementary Data 9.
