# Supplementary material for: Starship giant transposons dominate plastic genomic regions in a fungal plant pathogen and drive virulence evolution
Source: Nat Commun. 2025 Jul 24;16:6806. doi: 10.1038/s41467-025-61986-6 (PMC12289983; doi:10.1038/s41467-025-61986-6)
Supplement: Supplementary file 6 — Source Data [file 41467_2025_61986_MOESM6_ESM.zip › Source Data/FigS1b.xlsx]

## Sheet: FigS1b
Strain	Family	Navis	YR count	Starship count
12008	Phoenix	Ph1	2
397	Phoenix	Ph1	3
CQ2	Phoenix	Ph1	4	2
DAR82592	Phoenix	Ph1	2
DAR83138	Phoenix	Ph1	2
DAR83143	Phoenix	Ph1	2
DAR83175	Phoenix	Ph1	2
GF1207	Phoenix	Ph1	1
Gf-Ca2	Phoenix	Ph1	1
I1V	Phoenix	Ph1	1
JR2	Phoenix	Ph1	2
MPI-CAGE	Phoenix	Ph1	2
MUCL9792	Phoenix	Ph1	1
PD401	Phoenix	Ph1	1
PD589	Phoenix	Ph1	3
PD593	Phoenix	Ph1	1
PD618	Phoenix	Ph1	2
PD659	Phoenix	Ph1	2
PD660	Phoenix	Ph1	5	1
PD670	Phoenix	Ph1	1
PD683	Phoenix	Ph1	1
PD736	Phoenix	Ph1	5
PD739	Phoenix	Ph1	3
PD747	Phoenix	Ph1	1
S011	Phoenix	Ph1	1
T2	Phoenix	Ph1	3
TO22	Phoenix	Ph1	1
Ud1-4-1	Phoenix	Ph1	1
VD991	Phoenix	Ph1	4	2
VL20	Phoenix	Ph1	1
VLB2	Phoenix	Ph1	2
VdLs16	Phoenix	Ph1	3
VdLs17	Phoenix	Ph1	2
Vt305	Phoenix	Ph1	4
WCS072	Phoenix	Ph1	1
XJ511	Phoenix	Ph1	3	1
XJ592	Phoenix	Ph1	4	2
PD618	Phoenix	Ph2	1
PD659	Phoenix	Ph2	1
PD660	Phoenix	Ph2	1
VdLs16	Phoenix	Ph2	1
397	Phoenix	Ph3	1
PD739	Phoenix	Ph3	1	1
PD736	Phoenix	Ph4	1
PD739	Phoenix	Ph4	1
PD659	Phoenix	Ph5	1
S011	Phoenix	Ph6	1
PD401	Phoenix	Ph7	1
PD660	Phoenix	Ph8	1
12008	Serenity	Se1	5
397	Serenity	Se1	5
85S	Serenity	Se1	1
CBS382.66	Serenity	Se1	1	1
GF1207	Serenity	Se1	2
Gf-Ca2	Serenity	Se1	2
Gf-Cb5	Serenity	Se1	1	1
HoMCF	Serenity	Se1	3
I1V	Serenity	Se1	1
JR2	Serenity	Se1	4	1
MPI-CAGE	Serenity	Se1	5	2
PD401	Serenity	Se1	1
PD589	Serenity	Se1	6
PD593	Serenity	Se1	1	1
PD618	Serenity	Se1	1
PD659	Serenity	Se1	1
PD660	Serenity	Se1	1
PD670	Serenity	Se1	2
PD747	Serenity	Se1	1
S011	Serenity	Se1	5
S023	Serenity	Se1	3	1
T2	Serenity	Se1	1
TO22	Serenity	Se1	2
Ud1-4-1	Serenity	Se1	2
V13	Serenity	Se1	1
VL20	Serenity	Se1	7
VLB2	Serenity	Se1	7	1
VSO1	Serenity	Se1	1
Vd-653	Serenity	Se1	1
Vd-H5	Serenity	Se1	2
Vd-R1	Serenity	Se1	1
Vd39	Serenity	Se1	4
VdC07	Serenity	Se1	1
VdLs16	Serenity	Se1	2
VdLs17	Serenity	Se1	3
XJ511	Serenity	Se1	2
397	Serenity	Se2	2
CBS382.66	Serenity	Se2	1
PD589	Serenity	Se2	1
S011	Serenity	Se2	1
T2	Serenity	Se2	1
VL20	Serenity	Se2	1
VLB2	Serenity	Se2	1
WCS072	Serenity	Se2	1
Vd-653	Serenity	Se3	1
Vd-R1	Serenity	Se3	1
12008	Prometheus	Pr1	1
85S	Prometheus	Pr1	1
CBS385.49	Prometheus	Pr1	1
CQ2	Prometheus	Pr1	1	1
DAR82592	Prometheus	Pr1	1	1
DAR83138	Prometheus	Pr1	1
DAR83143	Prometheus	Pr1	1	1
DAR83175	Prometheus	Pr1	1	1
DK045	Prometheus	Pr1	1
GF1192	Prometheus	Pr1	1
GF1207	Prometheus	Pr1	1
GF1300	Prometheus	Pr1	1
Gf-Ca2	Prometheus	Pr1	1
Gf-Cb5	Prometheus	Pr1	1
HoMCLT	Prometheus	Pr1	1
I1V	Prometheus	Pr1	1
MPI-CAGE	Prometheus	Pr1	1
PD618	Prometheus	Pr1	1
PD659	Prometheus	Pr1	1
PD660	Prometheus	Pr1	1
PD736	Prometheus	Pr1	1
PD739	Prometheus	Pr1	1
S011	Prometheus	Pr1	2
S023	Prometheus	Pr1	1
TO22	Prometheus	Pr1	1
Ud1-4-1	Prometheus	Pr1	1
VD991	Prometheus	Pr1	1	1
VL20	Prometheus	Pr1	1
VLB2	Prometheus	Pr1	1
VT-2A	Prometheus	Pr1	1
Vd-653	Prometheus	Pr1	1
Vd-H5	Prometheus	Pr1	1
Vd-R1	Prometheus	Pr1	1
Vd39	Prometheus	Pr1	1
VdB09	Prometheus	Pr1	1
VdC07	Prometheus	Pr1	1
VdLs16	Prometheus	Pr1	2
VdLs17	Prometheus	Pr1	1
XJ511	Prometheus	Pr1	1
XJ592	Prometheus	Pr1	1	1
12008	Prometheus	Pr2	1
85S	Prometheus	Pr2	1
CQ2	Prometheus	Pr2	1
DAR82592	Prometheus	Pr2	1
DAR83138	Prometheus	Pr2	1
DAR83143	Prometheus	Pr2	1
DAR83175	Prometheus	Pr2	1
DK045	Prometheus	Pr2	1
GF1207	Prometheus	Pr2	1
HoMCF	Prometheus	Pr2	1
I1V	Prometheus	Pr2	1
JR2	Prometheus	Pr2	1
MPI-CAGE	Prometheus	Pr2	1
S011	Prometheus	Pr2	1
S023	Prometheus	Pr2	1
V13	Prometheus	Pr2	1
VD991	Prometheus	Pr2	1
VT-2A	Prometheus	Pr2	1
Vd-653	Prometheus	Pr2	1
Vd-H5	Prometheus	Pr2	1
Vd-R1	Prometheus	Pr2	1
Vd39	Prometheus	Pr2	1
VdB09	Prometheus	Pr2	1
VdLs17	Prometheus	Pr2	1
XJ511	Prometheus	Pr2	1
XJ592	Prometheus	Pr2	1
PD660	Prometheus	Pr3	1
PD736	Prometheus	Pr3	1
VSO1	Prometheus	Pr3	1
397	Prometheus	Pr4	1
PD736	Prometheus	Pr4	1
PD739	Prometheus	Pr4	1
397	Prometheus	Pr5	1
PD739	Prometheus	Pr5	1
PD670	Prometheus	Pr6	1
PD739	Prometheus	Pr6	1
12008	Enterprise	En1	2
CBS382.66	Enterprise	En1	1
CQ2	Enterprise	En1	1
DAR82592	Enterprise	En1	1
DAR83138	Enterprise	En1	1
DAR83143	Enterprise	En1	1
DAR83175	Enterprise	En1	1
HoMCF	Enterprise	En1	2
JR2	Enterprise	En1	2
MPI-CAGE	Enterprise	En1	2
MUCL9792	Enterprise	En1	1
PD401	Enterprise	En1	1
PD589	Enterprise	En1	1
PD659	Enterprise	En1	1
PD660	Enterprise	En1	1
PD670	Enterprise	En1	1
S023	Enterprise	En1	3
T2	Enterprise	En1	1
VD991	Enterprise	En1	1
VL20	Enterprise	En1	2
VLB2	Enterprise	En1	2
VdLs17	Enterprise	En1	2
Vt305	Enterprise	En1	1
XJ511	Enterprise	En1	1
XJ592	Enterprise	En1	1
397	Enterprise	En2	1
S011	Enterprise	En2	1
VL20	Enterprise	En2	1	1
VLB2	Enterprise	En2	1	1
Vd39	Enterprise	En2	2
MUCL9792	Enterprise	En3	1
PD401	Enterprise	En3	1
PD736	Enterprise	En3	1
PD739	Enterprise	En3	1	1
85S	Galactica	Ga1	1
DK045	Galactica	Ga1	1	1
MUCL9792	Galactica	Ga1	1
PD401	Galactica	Ga1	1
PD618	Galactica	Ga1	1	1
PD736	Galactica	Ga1	1
Vd-653	Galactica	Ga1	1
Vd-H5	Galactica	Ga1	1
Vd-R1	Galactica	Ga1	1
VdB09	Galactica	Ga1	1	1
PD401	Galactica	Ga2	1
PD659	Galactica	Ga2	1
PD660	Galactica	Ga2	1
PD670	Galactica	Ga2	1
PD736	Galactica	Ga2	1
PD739	Galactica	Ga2	1
VdLs16	Galactica	Ga2	1
Vd-H5	Galactica	Ga3	1
MUCL9792	Galactica	Ga4	1
PD739	Galactica	Ga5	1
12008	Arwing	Ar1	2
85S	Arwing	Ar1	4
CBS382.66	Arwing	Ar1	2
CBS385.49	Arwing	Ar1	2	1
CQ2	Arwing	Ar1	3
DAR82592	Arwing	Ar1	2	1
DAR83138	Arwing	Ar1	1	1
DAR83143	Arwing	Ar1	3
DAR83175	Arwing	Ar1	2
DK045	Arwing	Ar1	2
GF1192	Arwing	Ar1	2	1
GF1207	Arwing	Ar1	4
GF1300	Arwing	Ar1	2	1
Gf-Ca2	Arwing	Ar1	6
Gf-Cb5	Arwing	Ar1	2	1
HoMCF	Arwing	Ar1	1
HoMCLT	Arwing	Ar1	2	1
I1V	Arwing	Ar1	5
JR2	Arwing	Ar1	3	1
MPI-CAGE	Arwing	Ar1	2
PD589	Arwing	Ar1	4
PD683	Arwing	Ar1	2
S011	Arwing	Ar1	2
T2	Arwing	Ar1	5
TO22	Arwing	Ar1	5
Ud1-4-1	Arwing	Ar1	6
VD991	Arwing	Ar1	3	1
VLB2	Arwing	Ar1	3
VT-2A	Arwing	Ar1	2	1
Vd-653	Arwing	Ar1	1
Vd-H5	Arwing	Ar1	1
Vd-R1	Arwing	Ar1	2
VdB09	Arwing	Ar1	2	1
VdC07	Arwing	Ar1	2	1
VdLs16	Arwing	Ar1	4
VdLs17	Arwing	Ar1	3
WCS072	Arwing	Ar1	2
XJ511	Arwing	Ar1	2
XJ592	Arwing	Ar1	2
85S	Arwing	Ar2	1
CBS382.66	Arwing	Ar2	1
CBS385.49	Arwing	Ar2	1
CQ2	Arwing	Ar2	2
DAR82592	Arwing	Ar2	2
DAR83138	Arwing	Ar2	2
DAR83143	Arwing	Ar2	2
DAR83175	Arwing	Ar2	2
DK045	Arwing	Ar2	2
GF1192	Arwing	Ar2	1
GF1207	Arwing	Ar2	1
GF1300	Arwing	Ar2	1
Gf-Ca2	Arwing	Ar2	1
Gf-Cb5	Arwing	Ar2	1
HoMCF	Arwing	Ar2	1
HoMCLT	Arwing	Ar2	1
JR2	Arwing	Ar2	1
PD589	Arwing	Ar2	2
PD683	Arwing	Ar2	1
S011	Arwing	Ar2	1
TO22	Arwing	Ar2	1
Ud1-4-1	Arwing	Ar2	1
VD991	Arwing	Ar2	2
VT-2A	Arwing	Ar2	1
Vd-653	Arwing	Ar2	1
Vd-H5	Arwing	Ar2	1
Vd-R1	Arwing	Ar2	1
VdB09	Arwing	Ar2	1
VdC07	Arwing	Ar2	1
VdLs16	Arwing	Ar2	1
WCS072	Arwing	Ar2	1
XJ592	Arwing	Ar2	2
397	Arwing	Ar3	1
CBS382.66	Arwing	Ar3	1
CBS385.49	Arwing	Ar3	1
DK045	Arwing	Ar3	1
GF1192	Arwing	Ar3	1
GF1207	Arwing	Ar3	1	1
GF1300	Arwing	Ar3	1
Gf-Ca2	Arwing	Ar3	2
Gf-Cb5	Arwing	Ar3	1
HoMCF	Arwing	Ar3	1
HoMCLT	Arwing	Ar3	1
I1V	Arwing	Ar3	1
JR2	Arwing	Ar3	1
PD618	Arwing	Ar3	1
PD659	Arwing	Ar3	1
PD660	Arwing	Ar3	1	1
PD670	Arwing	Ar3	1	1
T2	Arwing	Ar3	2
TO22	Arwing	Ar3	1
Ud1-4-1	Arwing	Ar3	1
VSO1	Arwing	Ar3	1	1
VT-2A	Arwing	Ar3	1
Vd-653	Arwing	Ar3	1
Vd-H5	Arwing	Ar3	1	1
Vd-R1	Arwing	Ar3	1	1
VdB09	Arwing	Ar3	1	1
VdC07	Arwing	Ar3	1
VdLs16	Arwing	Ar3	1
VdLs17	Arwing	Ar3	1
WCS072	Arwing	Ar3	1
12008	Arwing	Ar4	2
DAR82592	Arwing	Ar4	1
DAR83138	Arwing	Ar4	1
DAR83143	Arwing	Ar4	2
DAR83175	Arwing	Ar4	1
DK045	Arwing	Ar4	2
JR2	Arwing	Ar4	2	1
MPI-CAGE	Arwing	Ar4	4	1
PD589	Arwing	Ar4	1
PD683	Arwing	Ar4	1
S011	Arwing	Ar4	2
T2	Arwing	Ar4	3
Vd-653	Arwing	Ar4	1
Vd-H5	Arwing	Ar4	1
XJ592	Arwing	Ar4	2
MUCL9792	Arwing	Ar5	1
PD401	Arwing	Ar5	1
PD659	Arwing	Ar5	2
S011	Arwing	Ar5	1	1
Vd39	Arwing	Ar5	1
Vt305	Arwing	Ar5	1
VL20	Arwing	Ar6	1
VLB2	Arwing	Ar6	1
PD660	Arwing	Ar7	1	1
I1V	Arwing	Ar8	1
PD618	Arwing	Ar9	1	1
MUCL9792	Clade3	Cl1	1
PD593	Clade3	Cl1	1
PD736	Clade3	Cl2	1
PD739	Clade3	Cl2	1
PD683	Clade3	Cl3	1
PD739	Clade3	Cl4	1	1
