# Supplementary material for: Starship giant transposons dominate plastic genomic regions in a fungal plant pathogen and drive virulence evolution
Source: Nat Commun. 2025 Jul 24;16:6806. doi: 10.1038/s41467-025-61986-6 (PMC12289983; doi:10.1038/s41467-025-61986-6)
Supplement: Supplementary file 6 — Source Data [file 41467_2025_61986_MOESM6_ESM.zip › Source Data/Fig2f.xlsx]

## Sheet: Fig2f synteny
Ref contig	Ref start	Ref end	Query contig	Query start	Query end	Identity (%)
JR2 chr4	939860	961042	GF1192 ctg5_1	3072352	3051113	96.48
JR2 chr4	1196800	1210186	GF1192 ctg5_1	2740695	2754081	97
JR2 chr4	1210184	1236919	GF1192 ctg5_1	2758886	2785623	99.61
JR2 chr4	1243889	1288783	GF1192 ctg5_1	2960445	2915563	99.28
JR2 chr4	1469168	1479771	GF1192 ctg5_1	2537550	2526968	96.37
JR2 chr5	561636	576822	GF1192 ctg5_1	3076251	3061032	97.7
JR2 chr5	586697	597467	GF1192 ctg5_1	3050615	3039824	96.8
JR2 chr5	610839	635697	GF1192 ctg5_1	2890683	2915563	98.78
JR2 chr5	719784	804708	GF1192 ctg5_1	2960129	3045117	98.43
JR2 chr5	803098	892272	GF1192 ctg5_1	2610246	2699413	99.83
JR2 chr5	897255	927173	GF1192 ctg5_1	2703538	2733457	99.79
JR2 chr5	927171	1000404	GF1192 ctg5_1	2806665	2879915	99.16
JR2 chr5	1000405	1029130	GF1192 ctg5_1	2589995	2561220	99.73
JR2 chr5	1029152	1051160	GF1192 ctg5_1	2561288	2539287	98.51

## Sheet: Fig2f Starship
Contig	Start	End	Starship ID	Starship haplotype
GF1192 ctg5_1	2527028	3076028	Ar1h1_GF1192	Ar1h1
JR2 chr5	561861	1061596	Ar1h1_JR2	Ar1h1
JR2 chr4	937731	1479710	Ar4h1_JR2	Ar4h1

## Sheet: Fig2f YR
Contig	Start	End	Strand	Contained Starship	YR ID	YR navis	YR family
GF1192 ctg5_1	2530173	2531880	+	Ar1h1_GF1192	GF1192_tyr130	Ar1	Arwing
GF1192 ctg5_1	3069538	3071285	-	Ar1h1_GF1192	GF1192_tyr129	Ar1	Arwing
GF1192 ctg5_1	2718343	2720708	+	Ar1h1_GF1192	GF1192_tyr131	Ar2	Arwing
GF1192 ctg5_1	2615757	2618099	+	Ar1h1_GF1192	GF1192_g5770.t1_g5770.t2	Ar3	Arwing
JR2 chr4	1363908	1365655	+	Ar4h1_JR2	JR2_tyr192	Ar1	Arwing
JR2 chr5	566597	568340	+	Ar1h1_JR2	JR2_tyr196	Ar1	Arwing
JR2 chr5	1058623	1060370	-	Ar1h1_JR2	JR2_tyr195	Ar1	Arwing
JR2 chr5	912060	914425	+	Ar1h1_JR2	JR2_Chr5g02600a-00001	Ar2	Arwing
JR2 chr5	808609	810951	+	Ar1h1_JR2	JR2_Chr5g02330a-00001	Ar3	Arwing
JR2 chr4	940945	943305	+	Ar4h1_JR2	JR2_tyr190	Ar4	Arwing
JR2 chr4	1474859	1476606	-	Ar4h1_JR2	JR2_tyr191	Ar4	Arwing
JR2 chr4	1030106	1032645	-	Ar4h1_JR2	JR2_Chr4g03350a-00001	Ph1	Phoenix
JR2 chr4	1098179	1100324	-	Ar4h1_JR2	JR2_Chr4g03590a-00001	Ph1	Phoenix
JR2 chr4	1101593	1103379	+	Ar4h1_JR2	JR2_tyr188	Se1	Serenity

## Sheet: Fig2f contig
Contig ID	Contig
JR2_4	JR2 chr4
JR2_5	JR2 chr5
GF1192_JACOQX010000009.1	GF1192 ctg5_1
