# Supplementary material for: Starship giant transposons dominate plastic genomic regions in a fungal plant pathogen and drive virulence evolution
Source: Nat Commun. 2025 Jul 24;16:6806. doi: 10.1038/s41467-025-61986-6 (PMC12289983; doi:10.1038/s41467-025-61986-6)
Supplement: Supplementary file 6 — Source Data [file 41467_2025_61986_MOESM6_ESM.zip › Source Data/FigS11b.xlsx]

## Sheet: FigS11b left
Query name	Query accession	Query length (nt)	Subject Starship	Subject species	Subject strain	Identity (%)	Hit length (nt)	Mismatch	Gap open	Query start	Query end	Subject start	Subject end	Subject strand	E-value	Bitscore	Query coverage per hit (%)
VdLINE1	HM852750.1	4905	F054_s00159	Fusarium falciforme	Fu3.1	73.202	3142	760	65	753	3847	65859	62753	minus	0	1062	64.0571
VdLINE1	HM852750.1	4905	F130_s00321	Fusarium keratoplasticum	Fu6.1	71.576	3300	853	72	213	3471	32740	35995	plus	0	819	67.2783
DAHLIAE1c	JN160816.1	1862	F081_s00201	Fusarium oxysporum	Fo5176	72.086	1021	257	23	313	1319	1774	768	minus	1.16e-75	281	54.8335
DAHLIAE1d	JN160808.1	1862	F081_s00201	Fusarium oxysporum	Fo5176	72.508	993	245	25	301	1279	1786	808	minus	4.15e-80	296	53.3298
DAHLIAE1b	JN160807.1	1862	F081_s00201	Fusarium oxysporum	Fo5176	72.261	1013	263	15	316	1319	1771	768	minus	1.15e-80	298	54.4039
DAHLIAE1e	JN160817.1	1861	F081_s00201	Fusarium oxysporum	Fo5176	73.366	1025	236	31	313	1318	1774	768	minus	4.06e-95	346	55.0779
DAHLIAE1c	JN160816.1	1862	F121_s00294	Fusarium oxysporum	Fo5176	72.086	1021	257	23	313	1319	1774	768	minus	1.16e-75	281	54.8335
DAHLIAE1d	JN160808.1	1862	F121_s00294	Fusarium oxysporum	Fo5176	72.508	993	245	25	301	1279	1786	808	minus	4.15e-80	296	53.3298
DAHLIAE1b	JN160807.1	1862	F121_s00294	Fusarium oxysporum	Fo5176	72.261	1013	263	15	316	1319	1771	768	minus	1.15e-80	298	54.4039
DAHLIAE1e	JN160817.1	1861	F121_s00294	Fusarium oxysporum	Fo5176	73.366	1025	236	31	313	1318	1774	768	minus	4.06e-95	346	55.0779
DAHLIAE1c	JN160816.1	1862	F160_s00402	Fusarium oxysporum f. sp. fragariae	BRIP62122a	70.426	940	240	35	304	1224	272060	272980	plus	1.58e-39	161	50.4834
DAHLIAE1b	JN160807.1	1862	F160_s00402	Fusarium oxysporum f. sp. fragariae	BRIP62122a	71.257	1002	252	31	241	1224	271997	272980	plus	7.14e-58	222	53.8131
DAHLIAE1e	JN160817.1	1861	F160_s00402	Fusarium oxysporum f. sp. fragariae	BRIP62122a	71.718	937	246	19	342	1268	272098	273025	plus	1.52e-64	244	50.3493
DAHLIAE1d	JN160808.1	1862	F160_s00402	Fusarium oxysporum f. sp. fragariae	BRIP62122a	72.145	937	221	38	313	1229	272069	272985	plus	1.18e-65	248	50.3222
VdLINE1	HM852750.1	4905	F160_s00402	Fusarium oxysporum f. sp. fragariae	BRIP62122a	72.495	2665	693	37	980	3624	388269	385625	minus	0	824	54.3323
VdLTRE5	HM852749.1	5555	F160_s00402	Fusarium oxysporum f. sp. fragariae	BRIP62122a	79.754	5359	1008	57	131	5445	5512	187	minus	0	3814	96.4716
VdLINE1	HM852750.1	4905	F203_s00504	Fusarium oxysporum f. sp. fragariae	GL1080	71.722	2822	718	68	843	3624	8055	5274	minus	0	717	57.5331
VdLINE1	HM852750.1	4905	F283_s00800	Fusarium oxysporum f. sp. fragariae	GL1315	71.198	2722	705	65	662	3346	68781	71460	plus	3.46e-174	610	55.4944
VdLINE1	HM852750.1	4905	F283_s00800	Fusarium oxysporum f. sp. fragariae	GL1315	71.249	2779	708	73	662	3396	77560	74829	minus	1.6e-177	621	56.6565
DAHLIAE1a	JN160806.1	1861	F212_s00547	Fusarium oxysporum f. sp. fragariae	MAFF727510	70.122	984	258	33	316	1280	15336	14370	minus	7.34e-38	156	52.8748
DAHLIAE1e	JN160817.1	1861	F208_s00517	Fusarium vanettenii	Fs6.1	71.652	1023	256	30	313	1318	141165	142170	plus	9.11e-67	252	54.9704
DAHLIAE1d	JN160808.1	1862	F208_s00517	Fusarium vanettenii	Fs6.1	72.272	999	245	30	298	1280	141150	142132	plus	1.16e-75	281	53.652
DAHLIAE1e	JN160817.1	1861	F005_s00012	Fusarium vorosii	RN1	70.06	1002	263	31	286	1268	57927	56944	minus	2.64e-37	154	53.842
DAHLIAE1d	JN160808.1	1862	F005_s00012	Fusarium vorosii	RN1	70.191	993	258	35	295	1268	57918	56945	minus	5.68e-39	159	53.3298
DAHLIAE1d	JN160808.1	1862	F005_s00012	Fusarium vorosii	RN1	72.727	979	233	31	298	1259	54695	55656	plus	1.15e-80	298	52.5779

## Sheet: FigS11b right sector
Contig	Sector start	Sector end	Contig ID
VdLs17 chr4	2900000	3900000	VdLs17_CP010983.1
BRIP62122a chr9	100000	1200000	F160_CM040491.1
274.AC scf12	6300000	6900000	F251_JAAOOQ010000003.1

## Sheet: FigS11b right Starship region
Contig	Start	End	Region
VdLs17 chr4	3066185	3112992	Starship region
VdLs17 chr4	3112994	3189099	Starship region
VdLs17 chr4	3189208	3234742	Starship region
VdLs17 chr4	3239651	3319527	Starship region
VdLs17 chr4	3335089	3365952	Starship region
VdLs17 chr4	3458187	3544091	Starship region
VdLs17 chr4	3554931	3591432	Starship region
VdLs17 chr4	3660398	3683745	Starship region
VdLs17 chr4	3696000	3763195	Starship region
BRIP62122a chr9	416355	844473	Starship region

## Sheet: FigS11b right Starship
Contig	Start	End	Strand	Starship ID	Starship family
BRIP62122a chr9	416382	844416	-	F160_s00402	Phoenix

## Sheet: FigS11b right YR
Contig	Start	End	Strand	YR ID	YR family
VdLs17 chr4	3244393	3246140	+	VdLs17_tyr510	Arwing
VdLs17 chr4	3496849	3498596	-	VdLs17_tyr509	Arwing
VdLs17 chr4	3757985	3760005	-	VdLs17_tyr508	Arwing
VdLs17 chr4	3694505	3696411	-	VdLs17_tyr511	Arwing
VdLs17 chr4	3676441	3679051	+	VdLs17_g6113.t1_g6113.t2_g6113.t3	Enterprise
VdLs17 chr4	3278498	3281037	+	VdLs17_g6031.t1_g6031.t2	Phoenix
VdLs17 chr4	3367629	3369062	+	VdLs17_g6060.t1	Phoenix
BRIP62122a chr9	786376	789736	+	F160_tyr411	Enterprise
BRIP62122a chr9	835557	838129	-	F160_tyr412	Phoenix
BRIP62122a chr9	526028	526480	-	F160_tyr413	Prometheus
BRIP62122a chr9	676466	676918	+	F160_tyr414	Prometheus

## Sheet: FigS11b right gene
Chr	Feature	Start	End	Gene ID
VdLs17 chr4	gene	2901155	2902460	VdLs17_g5926
VdLs17 chr4	gene	2902754	2904331	VdLs17_g5927
VdLs17 chr4	gene	2904031	2904331	VdLs17_g5928
VdLs17 chr4	gene	2904828	2905592	VdLs17_g5929
VdLs17 chr4	gene	2906240	2907913	VdLs17_g5930
VdLs17 chr4	gene	2908791	2910481	VdLs17_g5931
VdLs17 chr4	gene	2910743	2912203	VdLs17_g5932
VdLs17 chr4	gene	2913619	2915037	VdLs17_g5933
VdLs17 chr4	gene	2915925	2918222	VdLs17_g5934
VdLs17 chr4	gene	2926597	2928468	VdLs17_g5935
VdLs17 chr4	gene	2929536	2931537	VdLs17_g5936
VdLs17 chr4	gene	2938224	2940063	VdLs17_g5937
VdLs17 chr4	gene	2941326	2942994	VdLs17_g5938
VdLs17 chr4	gene	2945407	2947139	VdLs17_g5939
VdLs17 chr4	gene	2947751	2948260	VdLs17_g5940
VdLs17 chr4	gene	2949871	2951871	VdLs17_g5941
VdLs17 chr4	gene	2953463	2954455	VdLs17_g5942
VdLs17 chr4	gene	2954564	2956153	VdLs17_g5943
VdLs17 chr4	gene	2956806	2958942	VdLs17_g5944
VdLs17 chr4	gene	2963535	2965357	VdLs17_g5945
VdLs17 chr4	gene	2966444	2967067	VdLs17_g5946
VdLs17 chr4	gene	2970627	2975235	VdLs17_g5947
VdLs17 chr4	gene	2976314	2977447	VdLs17_g5948
VdLs17 chr4	gene	2977554	2978337	VdLs17_g5949
VdLs17 chr4	gene	2979183	2980015	VdLs17_g5950
VdLs17 chr4	gene	2981610	2984237	VdLs17_g5951
VdLs17 chr4	gene	2987706	2990718	VdLs17_g5952
VdLs17 chr4	gene	2991511	2992557	VdLs17_g5953
VdLs17 chr4	gene	2992830	2993498	VdLs17_g5954
VdLs17 chr4	gene	2994964	2997094	VdLs17_g5955
VdLs17 chr4	gene	2998750	3001838	VdLs17_g5956
VdLs17 chr4	gene	3001005	3001838	VdLs17_g5957
VdLs17 chr4	gene	3002791	3003652	VdLs17_g5958
VdLs17 chr4	gene	3003883	3006561	VdLs17_g5959
VdLs17 chr4	gene	3006955	3009291	VdLs17_g5960
VdLs17 chr4	gene	3012959	3014251	VdLs17_g5961
VdLs17 chr4	gene	3015011	3016159	VdLs17_g5962
VdLs17 chr4	gene	3016487	3017114	VdLs17_g5963
VdLs17 chr4	gene	3017543	3018562	VdLs17_g5964
VdLs17 chr4	gene	3018889	3022303	VdLs17_g5965
VdLs17 chr4	gene	3024525	3024960	VdLs17_g5966
VdLs17 chr4	gene	3025611	3027512	VdLs17_g5967
VdLs17 chr4	gene	3027841	3028341	VdLs17_g5968
VdLs17 chr4	gene	3028738	3031527	VdLs17_g5969
VdLs17 chr4	gene	3038954	3040776	VdLs17_g5970
VdLs17 chr4	gene	3041673	3043336	VdLs17_g5971
VdLs17 chr4	gene	3057958	3059571	VdLs17_g5972
VdLs17 chr4	gene	3060128	3060409	VdLs17_g5973
VdLs17 chr4	gene	3060753	3062099	VdLs17_g5974
VdLs17 chr4	gene	3062650	3064532	VdLs17_g5975
VdLs17 chr4	gene	3066194	3067716	VdLs17_g5976
VdLs17 chr4	gene	3068643	3069422	VdLs17_g5977
VdLs17 chr4	gene	3070052	3071266	VdLs17_g5978
VdLs17 chr4	gene	3073309	3073998	VdLs17_g5979
VdLs17 chr4	gene	3077134	3078372	VdLs17_g5980
VdLs17 chr4	gene	3079740	3080158	VdLs17_g5981
VdLs17 chr4	gene	3081693	3082374	VdLs17_g5982
VdLs17 chr4	gene	3082554	3083004	VdLs17_g5983
VdLs17 chr4	gene	3083384	3084325	VdLs17_g5984
VdLs17 chr4	gene	3097093	3097979	VdLs17_g5985
VdLs17 chr4	gene	3098167	3098948	VdLs17_g5986
VdLs17 chr4	gene	3100638	3101542	VdLs17_g5987
VdLs17 chr4	gene	3104292	3105364	VdLs17_g5988
VdLs17 chr4	gene	3109051	3110528	VdLs17_g5989
VdLs17 chr4	gene	3116315	3116871	VdLs17_g5990
VdLs17 chr4	gene	3118394	3120290	VdLs17_g5991
VdLs17 chr4	gene	3122080	3123816	VdLs17_g5992
VdLs17 chr4	gene	3127519	3127893	VdLs17_g5993
VdLs17 chr4	gene	3127971	3129337	VdLs17_g5994
VdLs17 chr4	gene	3129384	3129894	VdLs17_g5995
VdLs17 chr4	gene	3132156	3133295	VdLs17_g5996
VdLs17 chr4	gene	3151449	3156467	VdLs17_g5997
VdLs17 chr4	gene	3157719	3159438	VdLs17_g5998
VdLs17 chr4	gene	3160196	3161853	VdLs17_g5999
VdLs17 chr4	gene	3162267	3162713	VdLs17_g6000
VdLs17 chr4	gene	3163821	3165553	VdLs17_g6001
VdLs17 chr4	gene	3165812	3166429	VdLs17_g6002
VdLs17 chr4	gene	3167956	3168624	VdLs17_g6003
VdLs17 chr4	gene	3170170	3172747	VdLs17_g6004
VdLs17 chr4	gene	3177095	3177923	VdLs17_g6005
VdLs17 chr4	gene	3178637	3179076	VdLs17_g6006
VdLs17 chr4	gene	3179229	3179639	VdLs17_g6007
VdLs17 chr4	gene	3183369	3186564	VdLs17_g6008
VdLs17 chr4	gene	3188457	3190213	VdLs17_g6009
VdLs17 chr4	gene	3190747	3192070	VdLs17_g6010
VdLs17 chr4	gene	3193047	3194134	VdLs17_g6011
VdLs17 chr4	gene	3198028	3198598	VdLs17_g6012
VdLs17 chr4	gene	3206342	3207481	VdLs17_g6013
VdLs17 chr4	gene	3217792	3220175	VdLs17_g6014
VdLs17 chr4	gene	3221051	3222404	VdLs17_g6015
VdLs17 chr4	gene	3224022	3224486	VdLs17_g6016
VdLs17 chr4	gene	3225175	3225872	VdLs17_g6017
VdLs17 chr4	gene	3228707	3229265	VdLs17_g6018
VdLs17 chr4	gene	3230270	3230960	VdLs17_g6019
VdLs17 chr4	gene	3236123	3238005	VdLs17_g6020
VdLs17 chr4	gene	3247130	3247554	VdLs17_g6021
VdLs17 chr4	gene	3249508	3250645	VdLs17_g6022
VdLs17 chr4	gene	3253392	3255017	VdLs17_g6023
VdLs17 chr4	gene	3255573	3257561	VdLs17_g6024
VdLs17 chr4	gene	3258488	3259267	VdLs17_g6025
VdLs17 chr4	gene	3259897	3261219	VdLs17_g6026
VdLs17 chr4	gene	3264236	3264925	VdLs17_g6027
VdLs17 chr4	gene	3270237	3270655	VdLs17_g6028
VdLs17 chr4	gene	3272211	3272891	VdLs17_g6029
VdLs17 chr4	gene	3273071	3273521	VdLs17_g6030
VdLs17 chr4	gene	3278441	3280732	VdLs17_g6031
VdLs17 chr4	gene	3282445	3282828	VdLs17_g6032
VdLs17 chr4	gene	3285977	3286285	VdLs17_g6033
VdLs17 chr4	gene	3286619	3287287	VdLs17_g6034
VdLs17 chr4	gene	3289313	3290201	VdLs17_g6035
VdLs17 chr4	gene	3293051	3293389	VdLs17_g6036
VdLs17 chr4	gene	3299243	3299725	VdLs17_g6037
VdLs17 chr4	gene	3300195	3301587	VdLs17_g6038
VdLs17 chr4	gene	3309737	3310267	VdLs17_g6039
VdLs17 chr4	gene	3314009	3315075	VdLs17_g6040
VdLs17 chr4	gene	3317813	3318717	VdLs17_g6041
VdLs17 chr4	gene	3321175	3323057	VdLs17_g6042
VdLs17 chr4	gene	3323608	3324954	VdLs17_g6043
VdLs17 chr4	gene	3324563	3324954	VdLs17_g6044
VdLs17 chr4	gene	3326079	3326860	VdLs17_g6045
VdLs17 chr4	gene	3327048	3328728	VdLs17_g6046
VdLs17 chr4	gene	3329765	3331000	VdLs17_g6047
VdLs17 chr4	gene	3331775	3334903	VdLs17_g6048
VdLs17 chr4	gene	3345819	3346544	VdLs17_g6049
VdLs17 chr4	gene	3347168	3347649	VdLs17_g6050
VdLs17 chr4	gene	3347802	3348512	VdLs17_g6051
VdLs17 chr4	gene	3349954	3350350	VdLs17_g6052
VdLs17 chr4	gene	3350526	3352913	VdLs17_g6053
VdLs17 chr4	gene	3353149	3353413	VdLs17_g6054
VdLs17 chr4	gene	3354629	3356008	VdLs17_g6055
VdLs17 chr4	gene	3356673	3357362	VdLs17_g6056
VdLs17 chr4	gene	3360975	3362195	VdLs17_g6057
VdLs17 chr4	gene	3362818	3363612	VdLs17_g6058
VdLs17 chr4	gene	3364539	3365761	VdLs17_g6059
VdLs17 chr4	gene	3367516	3369581	VdLs17_g6060
VdLs17 chr4	gene	3371797	3373060	VdLs17_g6061
VdLs17 chr4	gene	3375389	3376256	VdLs17_g6062
VdLs17 chr4	gene	3379375	3379827	VdLs17_g6063
VdLs17 chr4	gene	3379982	3380608	VdLs17_g6064
VdLs17 chr4	gene	3404368	3405343	VdLs17_g6065
VdLs17 chr4	gene	3410685	3411364	VdLs17_g6066
VdLs17 chr4	gene	3423145	3425054	VdLs17_g6067
VdLs17 chr4	gene	3435381	3437119	VdLs17_g6068
VdLs17 chr4	gene	3445197	3446432	VdLs17_g6069
VdLs17 chr4	gene	3447207	3450335	VdLs17_g6070
VdLs17 chr4	gene	3451907	3455035	VdLs17_g6071
VdLs17 chr4	gene	3455810	3457045	VdLs17_g6072
VdLs17 chr4	gene	3463162	3463692	VdLs17_g6073
VdLs17 chr4	gene	3467439	3468505	VdLs17_g6074
VdLs17 chr4	gene	3471288	3472147	VdLs17_g6075
VdLs17 chr4	gene	3483718	3484497	VdLs17_g6076
VdLs17 chr4	gene	3485424	3487412	VdLs17_g6077
VdLs17 chr4	gene	3487969	3489582	VdLs17_g6078
VdLs17 chr4	gene	3495435	3495859	VdLs17_g6079
VdLs17 chr4	gene	3504252	3505160	VdLs17_g6080
VdLs17 chr4	gene	3521860	3522570	VdLs17_g6081
VdLs17 chr4	gene	3524272	3524926	VdLs17_g6082
VdLs17 chr4	gene	3534457	3535146	VdLs17_g6083
VdLs17 chr4	gene	3535740	3537056	VdLs17_g6084
VdLs17 chr4	gene	3538126	3539637	VdLs17_g6085
VdLs17 chr4	gene	3540917	3541271	VdLs17_g6086
VdLs17 chr4	gene	3541915	3542321	VdLs17_g6087
VdLs17 chr4	gene	3542628	3543284	VdLs17_g6088
VdLs17 chr4	gene	3543431	3543910	VdLs17_g6089
VdLs17 chr4	gene	3554928	3558074	VdLs17_g6090
VdLs17 chr4	gene	3560875	3561628	VdLs17_g6091
VdLs17 chr4	gene	3561673	3563657	VdLs17_g6092
VdLs17 chr4	gene	3566417	3567814	VdLs17_g6093
VdLs17 chr4	gene	3568662	3570005	VdLs17_g6094
VdLs17 chr4	gene	3574778	3575464	VdLs17_g6095
VdLs17 chr4	gene	3601184	3602575	VdLs17_g6096
VdLs17 chr4	gene	3604357	3605427	VdLs17_g6097
VdLs17 chr4	gene	3606607	3609816	VdLs17_g6098
VdLs17 chr4	gene	3608016	3609816	VdLs17_g6099
VdLs17 chr4	gene	3610367	3611680	VdLs17_g6100
VdLs17 chr4	gene	3613691	3615151	VdLs17_g6101
VdLs17 chr4	gene	3615211	3616884	VdLs17_g6102
VdLs17 chr4	gene	3617811	3620338	VdLs17_g6103
VdLs17 chr4	gene	3621185	3622530	VdLs17_g6104
VdLs17 chr4	gene	3623400	3623837	VdLs17_g6105
VdLs17 chr4	gene	3627904	3629442	VdLs17_g6106
VdLs17 chr4	gene	3658423	3660150	VdLs17_g6107
VdLs17 chr4	gene	3661215	3661724	VdLs17_g6108
VdLs17 chr4	gene	3662098	3662204	VdLs17_g6109
VdLs17 chr4	gene	3669089	3669922	VdLs17_g6110
VdLs17 chr4	gene	3670226	3671204	VdLs17_g6111
VdLs17 chr4	gene	3672270	3676005	VdLs17_g6112
VdLs17 chr4	gene	3676441	3679186	VdLs17_g6113
VdLs17 chr4	gene	3679265	3680876	VdLs17_g6114
VdLs17 chr4	gene	3681426	3682031	VdLs17_g6115
VdLs17 chr4	gene	3682854	3683254	VdLs17_g6116
VdLs17 chr4	gene	3701228	3701908	VdLs17_g6117
VdLs17 chr4	gene	3702088	3702538	VdLs17_g6118
VdLs17 chr4	gene	3702918	3703858	VdLs17_g6119
VdLs17 chr4	gene	3707075	3708957	VdLs17_g6120
VdLs17 chr4	gene	3709508	3710854	VdLs17_g6121
VdLs17 chr4	gene	3712140	3713393	VdLs17_g6122
VdLs17 chr4	gene	3713692	3716316	VdLs17_g6123
VdLs17 chr4	gene	3722796	3724031	VdLs17_g6124
VdLs17 chr4	gene	3724806	3727933	VdLs17_g6125
VdLs17 chr4	gene	3733464	3733673	VdLs17_g6126
VdLs17 chr4	gene	3734192	3734610	VdLs17_g6127
VdLs17 chr4	gene	3740412	3741101	VdLs17_g6128
VdLs17 chr4	gene	3743366	3743764	VdLs17_g6129
VdLs17 chr4	gene	3745072	3745851	VdLs17_g6130
VdLs17 chr4	gene	3746778	3748766	VdLs17_g6131
VdLs17 chr4	gene	3749323	3750984	VdLs17_g6132
VdLs17 chr4	gene	3753750	3754887	VdLs17_g6133
VdLs17 chr4	gene	3756841	3757271	VdLs17_g6134
VdLs17 chr4	gene	3765415	3766960	VdLs17_g6135
VdLs17 chr4	gene	3768033	3770632	VdLs17_g6136
VdLs17 chr4	gene	3775098	3777203	VdLs17_g6137
VdLs17 chr4	gene	3778442	3779838	VdLs17_g6138
VdLs17 chr4	gene	3780901	3781986	VdLs17_g6139
VdLs17 chr4	gene	3784565	3785544	VdLs17_g6140
VdLs17 chr4	gene	3786362	3787635	VdLs17_g6141
VdLs17 chr4	gene	3788562	3790498	VdLs17_g6142
VdLs17 chr4	gene	3790709	3791865	VdLs17_g6143
VdLs17 chr4	gene	3792972	3794535	VdLs17_g6144
VdLs17 chr4	gene	3795142	3796340	VdLs17_g6145
VdLs17 chr4	gene	3803126	3806959	VdLs17_g6146
VdLs17 chr4	gene	3809734	3812494	VdLs17_g6147
VdLs17 chr4	gene	3818355	3821075	VdLs17_g6148
VdLs17 chr4	gene	3821703	3823621	VdLs17_g6149
VdLs17 chr4	gene	3824307	3827551	VdLs17_g6150
VdLs17 chr4	gene	3829073	3829674	VdLs17_g6151
VdLs17 chr4	gene	3830697	3831314	VdLs17_g6152
VdLs17 chr4	gene	3832718	3833945	VdLs17_g6153
VdLs17 chr4	gene	3836639	3841360	VdLs17_g6154
VdLs17 chr4	gene	3841611	3842723	VdLs17_g6155
VdLs17 chr4	gene	3847243	3847683	VdLs17_g6156
VdLs17 chr4	gene	3850779	3851909	VdLs17_g6157
VdLs17 chr4	gene	3854507	3855962	VdLs17_g6158
VdLs17 chr4	gene	3856169	3857164	VdLs17_g6159
VdLs17 chr4	gene	3859868	3861788	VdLs17_g6160
VdLs17 chr4	gene	3862607	3863602	VdLs17_g6161
VdLs17 chr4	gene	3864815	3866174	VdLs17_g6162
VdLs17 chr4	gene	3866557	3867381	VdLs17_g6163
VdLs17 chr4	gene	3868040	3869397	VdLs17_g6164
VdLs17 chr4	gene	3870343	3872052	VdLs17_g6165
VdLs17 chr4	gene	3873873	3877229	VdLs17_g6166
VdLs17 chr4	gene	3880145	3881655	VdLs17_g6167
VdLs17 chr4	gene	3882119	3884121	VdLs17_g6168
VdLs17 chr4	gene	3885773	3886846	VdLs17_g6169
VdLs17 chr4	gene	3892371	3892917	VdLs17_g6170
VdLs17 chr4	gene	3896209	3896837	VdLs17_g6171
VdLs17 chr4	gene	3897481	3898344	VdLs17_g6172
VdLs17 chr4	gene	3898771	3899891	VdLs17_g6173
BRIP62122a chr9	gene	101360	102263	F160_g10670
BRIP62122a chr9	gene	102988	105099	F160_g10671
BRIP62122a chr9	gene	107310	107597	F160_g10672
BRIP62122a chr9	gene	121304	122478	F160_g10673
BRIP62122a chr9	gene	124595	124885	F160_g10674
BRIP62122a chr9	gene	126410	126913	F160_g10675
BRIP62122a chr9	gene	128265	129468	F160_g10676
BRIP62122a chr9	gene	129863	130315	F160_g10677
BRIP62122a chr9	gene	131401	131691	F160_g10678
BRIP62122a chr9	gene	132157	132759	F160_g10679
BRIP62122a chr9	gene	139677	140146	F160_g10680
BRIP62122a chr9	gene	140995	141852	F160_g10681
BRIP62122a chr9	gene	143959	145076	F160_g10682
BRIP62122a chr9	gene	147506	147805	F160_g10683
BRIP62122a chr9	gene	148199	148429	F160_g10684
BRIP62122a chr9	gene	148586	150286	F160_g10685
BRIP62122a chr9	gene	151334	151929	F160_g10686
BRIP62122a chr9	gene	153832	154398	F160_g10687
BRIP62122a chr9	gene	155385	157288	F160_g10688
BRIP62122a chr9	gene	160910	161746	F160_g10689
BRIP62122a chr9	gene	174013	174342	F160_g10690
BRIP62122a chr9	gene	174505	174822	F160_g10691
BRIP62122a chr9	gene	174970	176010	F160_g10692
BRIP62122a chr9	gene	176448	178025	F160_g10693
BRIP62122a chr9	gene	181576	183003	F160_g10694
BRIP62122a chr9	gene	189173	190229	F160_g10695
BRIP62122a chr9	gene	190596	190976	F160_g10696
BRIP62122a chr9	gene	193095	193328	F160_g10697
BRIP62122a chr9	gene	193419	194584	F160_g10698
BRIP62122a chr9	gene	196893	197931	F160_g10699
BRIP62122a chr9	gene	201594	202331	F160_g10700
BRIP62122a chr9	gene	202611	204032	F160_g10701
BRIP62122a chr9	gene	205481	206184	F160_g10702
BRIP62122a chr9	gene	207042	208901	F160_g10703
BRIP62122a chr9	gene	210556	210867	F160_g10704
BRIP62122a chr9	gene	211417	211869	F160_g10705
BRIP62122a chr9	gene	215031	218716	F160_g10706
BRIP62122a chr9	gene	225427	225744	F160_g10707
BRIP62122a chr9	gene	226377	226703	F160_g10708
BRIP62122a chr9	gene	230361	230978	F160_g10709
BRIP62122a chr9	gene	233642	234421	F160_g10710
BRIP62122a chr9	gene	251153	255704	F160_g10711
BRIP62122a chr9	gene	261589	263942	F160_g10712
BRIP62122a chr9	gene	264364	265962	F160_g10713
BRIP62122a chr9	gene	266820	268263	F160_g10714
BRIP62122a chr9	gene	268535	270971	F160_g10715
BRIP62122a chr9	gene	273405	275491	F160_g10716
BRIP62122a chr9	gene	275562	277208	F160_g10717
BRIP62122a chr9	gene	278195	282788	F160_g10718
BRIP62122a chr9	gene	300168	301453	F160_g10719
BRIP62122a chr9	gene	301606	302566	F160_g10720
BRIP62122a chr9	gene	303144	304884	F160_g10721
BRIP62122a chr9	gene	305546	306157	F160_g10722
BRIP62122a chr9	gene	307512	308684	F160_g10723
BRIP62122a chr9	gene	309066	310511	F160_g10724
BRIP62122a chr9	gene	312330	312776	F160_g10725
BRIP62122a chr9	gene	314921	319191	F160_g10726
BRIP62122a chr9	gene	324521	326176	F160_g10727
BRIP62122a chr9	gene	334654	337145	F160_g10728
BRIP62122a chr9	gene	338841	341368	F160_g10729
BRIP62122a chr9	gene	342964	347629	F160_g10730
BRIP62122a chr9	gene	367199	368449	F160_g10731
BRIP62122a chr9	gene	373591	376144	F160_g10732
BRIP62122a chr9	gene	383052	385626	F160_g10733
BRIP62122a chr9	gene	386440	388050	F160_g10734
BRIP62122a chr9	gene	389713	392057	F160_g10735
BRIP62122a chr9	gene	393437	394019	F160_g10736
BRIP62122a chr9	gene	394086	395851	F160_g10737
BRIP62122a chr9	gene	417765	419953	F160_g10738
BRIP62122a chr9	gene	420811	425119	F160_g10739
BRIP62122a chr9	gene	426559	431159	F160_g10740
BRIP62122a chr9	gene	431648	432911	F160_g10741
BRIP62122a chr9	gene	433017	433577	F160_g10742
BRIP62122a chr9	gene	433671	434005	F160_g10743
BRIP62122a chr9	gene	434901	439693	F160_g10744
BRIP62122a chr9	gene	442880	444903	F160_g10745
BRIP62122a chr9	gene	447805	450131	F160_g10746
BRIP62122a chr9	gene	452041	454791	F160_g10747
BRIP62122a chr9	gene	455607	459819	F160_g10748
BRIP62122a chr9	gene	460856	461710	F160_g10749
BRIP62122a chr9	gene	462244	463692	F160_g10750
BRIP62122a chr9	gene	464256	465763	F160_g10751
BRIP62122a chr9	gene	468377	469417	F160_g10752
BRIP62122a chr9	gene	470088	471568	F160_g10753
BRIP62122a chr9	gene	474044	477119	F160_g10754
BRIP62122a chr9	gene	477309	478270	F160_g10755
BRIP62122a chr9	gene	479238	479477	F160_g10756
BRIP62122a chr9	gene	479238	480596	F160_g10757
BRIP62122a chr9	gene	481059	483899	F160_g10758
BRIP62122a chr9	gene	484397	484618	F160_g10759
BRIP62122a chr9	gene	485777	487039	F160_g10760
BRIP62122a chr9	gene	487781	488455	F160_g10761
BRIP62122a chr9	gene	490861	491808	F160_g10762
BRIP62122a chr9	gene	493812	496566	F160_g10763
BRIP62122a chr9	gene	505386	506117	F160_g10764
BRIP62122a chr9	gene	506297	507355	F160_g10765
BRIP62122a chr9	gene	509611	510781	F160_g10766
BRIP62122a chr9	gene	512129	512768	F160_g10767
BRIP62122a chr9	gene	513879	514547	F160_g10768
BRIP62122a chr9	gene	514901	516760	F160_g10769
BRIP62122a chr9	gene	517157	517807	F160_g10770
BRIP62122a chr9	gene	518150	519489	F160_g10771
BRIP62122a chr9	gene	519962	521052	F160_g10772
BRIP62122a chr9	gene	522993	523850	F160_g10773
BRIP62122a chr9	gene	527773	528321	F160_g10774
BRIP62122a chr9	gene	531415	534836	F160_g10775
BRIP62122a chr9	gene	536819	539718	F160_g10776
BRIP62122a chr9	gene	540693	544442	F160_g10777
BRIP62122a chr9	gene	542488	544436	F160_g10778
BRIP62122a chr9	gene	544811	546067	F160_g10779
BRIP62122a chr9	gene	550052	550692	F160_g10780
BRIP62122a chr9	gene	551551	552780	F160_g10781
BRIP62122a chr9	gene	554413	555321	F160_g10782
BRIP62122a chr9	gene	556761	557626	F160_g10783
BRIP62122a chr9	gene	558720	559470	F160_g10784
BRIP62122a chr9	gene	561911	563316	F160_g10785
BRIP62122a chr9	gene	563967	565126	F160_g10786
BRIP62122a chr9	gene	565153	565629	F160_g10787
BRIP62122a chr9	gene	569179	570039	F160_g10788
BRIP62122a chr9	gene	570963	572618	F160_g10789
BRIP62122a chr9	gene	573051	574452	F160_g10790
BRIP62122a chr9	gene	574893	577040	F160_g10791
BRIP62122a chr9	gene	579106	582619	F160_g10792
BRIP62122a chr9	gene	583624	584517	F160_g10793
BRIP62122a chr9	gene	584751	585576	F160_g10794
BRIP62122a chr9	gene	586909	591787	F160_g10795
BRIP62122a chr9	gene	596682	597740	F160_g10796
BRIP62122a chr9	gene	598950	600127	F160_g10797
BRIP62122a chr9	gene	601212	602876	F160_g10798
BRIP62122a chr9	gene	603858	605746	F160_g10799
BRIP62122a chr9	gene	606809	607934	F160_g10800
BRIP62122a chr9	gene	609681	610511	F160_g10801
BRIP62122a chr9	gene	616487	617674	F160_g10802
BRIP62122a chr9	gene	619174	620109	F160_g10803
BRIP62122a chr9	gene	620227	620981	F160_g10804
BRIP62122a chr9	gene	623301	623765	F160_g10805
BRIP62122a chr9	gene	627012	628025	F160_g10806
BRIP62122a chr9	gene	628615	629626	F160_g10807
BRIP62122a chr9	gene	632413	634910	F160_g10808
BRIP62122a chr9	gene	635340	636460	F160_g10809
BRIP62122a chr9	gene	637152	638165	F160_g10810
BRIP62122a chr9	gene	638180	639481	F160_g10811
BRIP62122a chr9	gene	640570	644269	F160_g10812
BRIP62122a chr9	gene	648534	650307	F160_g10813
BRIP62122a chr9	gene	651115	652368	F160_g10814
BRIP62122a chr9	gene	653198	653838	F160_g10815
BRIP62122a chr9	gene	653988	655543	F160_g10816
BRIP62122a chr9	gene	656101	657559	F160_g10817
BRIP62122a chr9	gene	658234	659290	F160_g10818
BRIP62122a chr9	gene	660278	660772	F160_g10819
BRIP62122a chr9	gene	662734	663188	F160_g10820
BRIP62122a chr9	gene	662734	663276	F160_g10821
BRIP62122a chr9	gene	668110	671531	F160_g10822
BRIP62122a chr9	gene	674625	675173	F160_g10823
BRIP62122a chr9	gene	679096	679953	F160_g10824
BRIP62122a chr9	gene	681894	682984	F160_g10825
BRIP62122a chr9	gene	683457	684796	F160_g10826
BRIP62122a chr9	gene	685139	685789	F160_g10827
BRIP62122a chr9	gene	686186	688064	F160_g10828
BRIP62122a chr9	gene	688418	689086	F160_g10829
BRIP62122a chr9	gene	690192	690831	F160_g10830
BRIP62122a chr9	gene	693461	694447	F160_g10831
BRIP62122a chr9	gene	694792	695514	F160_g10832
BRIP62122a chr9	gene	696304	697000	F160_g10833
BRIP62122a chr9	gene	700247	704406	F160_g10834
BRIP62122a chr9	gene	705415	706716	F160_g10835
BRIP62122a chr9	gene	706739	707743	F160_g10836
BRIP62122a chr9	gene	712873	715627	F160_g10837
BRIP62122a chr9	gene	717626	718573	F160_g10838
BRIP62122a chr9	gene	721254	721928	F160_g10839
BRIP62122a chr9	gene	722670	723932	F160_g10840
BRIP62122a chr9	gene	725096	725317	F160_g10841
BRIP62122a chr9	gene	727301	731053	F160_g10842
BRIP62122a chr9	gene	732766	734246	F160_g10843
BRIP62122a chr9	gene	734916	735956	F160_g10844
BRIP62122a chr9	gene	738421	739928	F160_g10845
BRIP62122a chr9	gene	740492	741934	F160_g10846
BRIP62122a chr9	gene	742868	745281	F160_g10847
BRIP62122a chr9	gene	745472	746431	F160_g10848
BRIP62122a chr9	gene	747964	751430	F160_g10849
BRIP62122a chr9	gene	751662	753528	F160_g10850
BRIP62122a chr9	gene	754427	757726	F160_g10851
BRIP62122a chr9	gene	759321	760289	F160_g10852
BRIP62122a chr9	gene	760480	765291	F160_g10853
BRIP62122a chr9	gene	765925	768566	F160_g10854
BRIP62122a chr9	gene	769055	771644	F160_g10855
BRIP62122a chr9	gene	774673	777423	F160_g10856
BRIP62122a chr9	gene	779332	781658	F160_g10857
BRIP62122a chr9	gene	783622	784571	F160_g10858
BRIP62122a chr9	gene	786306	789739	F160_g10859
BRIP62122a chr9	gene	789975	792126	F160_g10860
BRIP62122a chr9	gene	793127	795169	F160_g10861
BRIP62122a chr9	gene	795399	796271	F160_g10862
BRIP62122a chr9	gene	796873	798094	F160_g10863
BRIP62122a chr9	gene	801873	803961	F160_g10864
BRIP62122a chr9	gene	804280	805851	F160_g10865
BRIP62122a chr9	gene	806477	810008	F160_g10866
BRIP62122a chr9	gene	811263	812081	F160_g10867
BRIP62122a chr9	gene	812484	813979	F160_g10868
BRIP62122a chr9	gene	814191	815692	F160_g10869
BRIP62122a chr9	gene	819010	819366	F160_g10870
BRIP62122a chr9	gene	820507	821312	F160_g10871
BRIP62122a chr9	gene	821782	822426	F160_g10872
BRIP62122a chr9	gene	823569	824258	F160_g10873
BRIP62122a chr9	gene	825713	830693	F160_g10874
BRIP62122a chr9	gene	833596	834466	F160_g10875
BRIP62122a chr9	gene	835554	838450	F160_g10876
BRIP62122a chr9	gene	839063	844180	F160_g10877
BRIP62122a chr9	gene	845418	848159	F160_g10878
BRIP62122a chr9	gene	853794	855142	F160_g10879
BRIP62122a chr9	gene	856197	857140	F160_g10880
BRIP62122a chr9	gene	858347	858861	F160_g10881
BRIP62122a chr9	gene	858899	859997	F160_g10882
BRIP62122a chr9	gene	860374	862120	F160_g10883
BRIP62122a chr9	gene	863937	865549	F160_g10884
BRIP62122a chr9	gene	866126	868103	F160_g10885
BRIP62122a chr9	gene	868603	871014	F160_g10886
BRIP62122a chr9	gene	871044	872565	F160_g10887
BRIP62122a chr9	gene	873248	874915	F160_g10888
BRIP62122a chr9	gene	876025	876747	F160_g10889
BRIP62122a chr9	gene	876808	879424	F160_g10890
BRIP62122a chr9	gene	880215	881636	F160_g10891
BRIP62122a chr9	gene	883033	884163	F160_g10892
BRIP62122a chr9	gene	884558	885811	F160_g10893
BRIP62122a chr9	gene	886458	888566	F160_g10894
BRIP62122a chr9	gene	889142	891400	F160_g10895
BRIP62122a chr9	gene	891893	892913	F160_g10896
BRIP62122a chr9	gene	893965	895631	F160_g10897
BRIP62122a chr9	gene	896280	897008	F160_g10898
BRIP62122a chr9	gene	898774	900957	F160_g10899
BRIP62122a chr9	gene	902197	902843	F160_g10900
BRIP62122a chr9	gene	905633	905995	F160_g10901
BRIP62122a chr9	gene	906724	908631	F160_g10902
BRIP62122a chr9	gene	910368	912543	F160_g10903
BRIP62122a chr9	gene	914600	917211	F160_g10904
BRIP62122a chr9	gene	917670	918692	F160_g10905
BRIP62122a chr9	gene	919208	920685	F160_g10906
BRIP62122a chr9	gene	921813	923087	F160_g10907
BRIP62122a chr9	gene	923361	924509	F160_g10908
BRIP62122a chr9	gene	925312	927108	F160_g10909
BRIP62122a chr9	gene	927291	929213	F160_g10910
BRIP62122a chr9	gene	930063	931809	F160_g10911
BRIP62122a chr9	gene	933796	935387	F160_g10912
BRIP62122a chr9	gene	936250	937683	F160_g10913
BRIP62122a chr9	gene	939232	940164	F160_g10914
BRIP62122a chr9	gene	940458	941196	F160_g10915
BRIP62122a chr9	gene	941739	942267	F160_g10916
BRIP62122a chr9	gene	942591	942973	F160_g10917
BRIP62122a chr9	gene	943221	943691	F160_g10918
BRIP62122a chr9	gene	944246	945300	F160_g10919
BRIP62122a chr9	gene	946826	949571	F160_g10920
BRIP62122a chr9	gene	950531	955501	F160_g10921
BRIP62122a chr9	gene	957817	980688	F160_g10922
BRIP62122a chr9	gene	980866	981951	F160_g10923
BRIP62122a chr9	gene	982497	984205	F160_g10924
BRIP62122a chr9	gene	986248	987284	F160_g10925
BRIP62122a chr9	gene	988121	989839	F160_g10926
BRIP62122a chr9	gene	990437	991603	F160_g10927
BRIP62122a chr9	gene	992457	994360	F160_g10928
BRIP62122a chr9	gene	995621	997393	F160_g10929
BRIP62122a chr9	gene	997491	999223	F160_g10930
BRIP62122a chr9	gene	999720	1002083	F160_g10931
BRIP62122a chr9	gene	1002185	1003227	F160_g10932
BRIP62122a chr9	gene	1003814	1005127	F160_g10933
BRIP62122a chr9	gene	1005585	1007775	F160_g10934
BRIP62122a chr9	gene	1008111	1009105	F160_g10935
BRIP62122a chr9	gene	1009769	1010533	F160_g10936
BRIP62122a chr9	gene	1011026	1011867	F160_g10937
BRIP62122a chr9	gene	1012407	1014268	F160_g10938
BRIP62122a chr9	gene	1018563	1019021	F160_g10939
BRIP62122a chr9	gene	1025834	1027511	F160_g10940
BRIP62122a chr9	gene	1028119	1030900	F160_g10941
BRIP62122a chr9	gene	1031157	1032786	F160_g10942
BRIP62122a chr9	gene	1033768	1035523	F160_g10943
BRIP62122a chr9	gene	1036781	1038722	F160_g10944
BRIP62122a chr9	gene	1039108	1040756	F160_g10945
BRIP62122a chr9	gene	1041485	1042822	F160_g10946
BRIP62122a chr9	gene	1043385	1045494	F160_g10947
BRIP62122a chr9	gene	1047659	1048341	F160_g10948
BRIP62122a chr9	gene	1049425	1050203	F160_g10949
BRIP62122a chr9	gene	1050234	1051490	F160_g10950
BRIP62122a chr9	gene	1051991	1053012	F160_g10951
BRIP62122a chr9	gene	1053751	1054848	F160_g10952
BRIP62122a chr9	gene	1054961	1056007	F160_g10953
BRIP62122a chr9	gene	1056563	1057561	F160_g10954
BRIP62122a chr9	gene	1057764	1059107	F160_g10955
BRIP62122a chr9	gene	1059435	1059918	F160_g10956
BRIP62122a chr9	gene	1060204	1061388	F160_g10957
BRIP62122a chr9	gene	1063021	1065433	F160_g10958
BRIP62122a chr9	gene	1067404	1068237	F160_g10959
BRIP62122a chr9	gene	1068922	1069656	F160_g10960
BRIP62122a chr9	gene	1071602	1074045	F160_g10961
BRIP62122a chr9	gene	1074382	1074828	F160_g10962
BRIP62122a chr9	gene	1075072	1076589	F160_g10963
BRIP62122a chr9	gene	1077111	1077554	F160_g10964
BRIP62122a chr9	gene	1077790	1078241	F160_g10965
BRIP62122a chr9	gene	1080954	1082748	F160_g10966
BRIP62122a chr9	gene	1083299	1084842	F160_g10967
BRIP62122a chr9	gene	1085793	1086474	F160_g10968
BRIP62122a chr9	gene	1087249	1088101	F160_g10969
BRIP62122a chr9	gene	1089096	1089401	F160_g10970
BRIP62122a chr9	gene	1093322	1094860	F160_g10971
BRIP62122a chr9	gene	1095597	1097561	F160_g10972
BRIP62122a chr9	gene	1097613	1098062	F160_g10973
BRIP62122a chr9	gene	1098656	1102548	F160_g10974
BRIP62122a chr9	gene	1103421	1104600	F160_g10975
BRIP62122a chr9	gene	1105780	1106289	F160_g10976
BRIP62122a chr9	gene	1106589	1107341	F160_g10977
BRIP62122a chr9	gene	1107549	1108022	F160_g10978
BRIP62122a chr9	gene	1108994	1109515	F160_g10979
BRIP62122a chr9	gene	1109991	1110668	F160_g10980
BRIP62122a chr9	gene	1113151	1114716	F160_g10981
BRIP62122a chr9	gene	1116456	1116803	F160_g10982
BRIP62122a chr9	gene	1119915	1123503	F160_g10983
BRIP62122a chr9	gene	1124399	1126870	F160_g10984
BRIP62122a chr9	gene	1129389	1130629	F160_g10985
BRIP62122a chr9	gene	1131795	1133549	F160_g10986
BRIP62122a chr9	gene	1133892	1135679	F160_g10987
BRIP62122a chr9	gene	1135766	1138021	F160_g10988
BRIP62122a chr9	gene	1138766	1139973	F160_g10989
BRIP62122a chr9	gene	1141180	1142151	F160_g10990
BRIP62122a chr9	gene	1142403	1143324	F160_g10991
BRIP62122a chr9	gene	1144000	1144860	F160_g10992
BRIP62122a chr9	gene	1146250	1146732	F160_g10993
BRIP62122a chr9	gene	1147676	1148368	F160_g10994
BRIP62122a chr9	gene	1148539	1149190	F160_g10995
BRIP62122a chr9	gene	1149999	1150911	F160_g10996
BRIP62122a chr9	gene	1152771	1153233	F160_g10997
BRIP62122a chr9	gene	1154711	1157538	F160_g10998
BRIP62122a chr9	gene	1158350	1159444	F160_g10999
BRIP62122a chr9	gene	1159654	1162167	F160_g11000
BRIP62122a chr9	gene	1162643	1167073	F160_g11001
BRIP62122a chr9	gene	1167180	1167654	F160_g11002
BRIP62122a chr9	gene	1176542	1178037	F160_g11003
BRIP62122a chr9	gene	1179844	1180833	F160_g11004
BRIP62122a chr9	gene	1181361	1182567	F160_g11005
BRIP62122a chr9	gene	1182882	1183775	F160_g11006
BRIP62122a chr9	gene	1184214	1186272	F160_g11007
BRIP62122a chr9	gene	1187339	1188386	F160_g11008
BRIP62122a chr9	gene	1188708	1191099	F160_g11009
BRIP62122a chr9	gene	1192223	1195509	F160_g11010
BRIP62122a chr9	gene	1195796	1197358	F160_g11011
BRIP62122a chr9	gene	1197964	1199946	F160_g11012
274.AC scf12	gene	6300590	6301649	F251_g5549
274.AC scf12	gene	6302210	6303932	F251_g5550
274.AC scf12	gene	6304178	6305278	F251_g5551
274.AC scf12	gene	6305646	6306540	F251_g5552
274.AC scf12	gene	6307586	6309329	F251_g5553
274.AC scf12	gene	6310020	6311753	F251_g5554
274.AC scf12	gene	6312081	6312683	F251_g5555
274.AC scf12	gene	6313488	6315239	F251_g5556
274.AC scf12	gene	6315294	6316289	F251_g5557
274.AC scf12	gene	6317659	6321303	F251_g5558
274.AC scf12	gene	6321414	6322823	F251_g5559
274.AC scf12	gene	6324381	6325058	F251_g5560
274.AC scf12	gene	6327709	6328453	F251_g5561
274.AC scf12	gene	6328753	6329262	F251_g5562
274.AC scf12	gene	6330442	6331621	F251_g5563
274.AC scf12	gene	6332494	6336386	F251_g5564
274.AC scf12	gene	6336980	6337429	F251_g5565
274.AC scf12	gene	6337481	6339445	F251_g5566
274.AC scf12	gene	6340182	6341720	F251_g5567
274.AC scf12	gene	6345642	6345947	F251_g5568
274.AC scf12	gene	6346942	6347794	F251_g5569
274.AC scf12	gene	6348577	6349137	F251_g5570
274.AC scf12	gene	6350212	6351755	F251_g5571
274.AC scf12	gene	6352306	6354100	F251_g5572
274.AC scf12	gene	6356161	6358595	F251_g5573
274.AC scf12	gene	6360541	6361074	F251_g5574
274.AC scf12	gene	6361960	6362793	F251_g5575
274.AC scf12	gene	6364584	6366972	F251_g5576
274.AC scf12	gene	6368604	6369791	F251_g5577
274.AC scf12	gene	6370077	6370560	F251_g5578
274.AC scf12	gene	6370889	6372232	F251_g5579
274.AC scf12	gene	6372435	6373433	F251_g5580
274.AC scf12	gene	6373989	6375035	F251_g5581
274.AC scf12	gene	6375148	6376245	F251_g5582
274.AC scf12	gene	6376984	6378005	F251_g5583
274.AC scf12	gene	6378506	6379762	F251_g5584
274.AC scf12	gene	6379793	6380571	F251_g5585
274.AC scf12	gene	6381655	6382337	F251_g5586
274.AC scf12	gene	6384501	6386610	F251_g5587
274.AC scf12	gene	6387173	6388510	F251_g5588
274.AC scf12	gene	6389239	6390887	F251_g5589
274.AC scf12	gene	6391273	6393208	F251_g5590
274.AC scf12	gene	6394468	6396223	F251_g5591
274.AC scf12	gene	6397216	6398845	F251_g5592
274.AC scf12	gene	6399102	6401883	F251_g5593
274.AC scf12	gene	6402491	6404168	F251_g5594
274.AC scf12	gene	6413594	6415455	F251_g5595
274.AC scf12	gene	6415995	6416836	F251_g5596
274.AC scf12	gene	6417330	6418094	F251_g5597
274.AC scf12	gene	6418805	6419800	F251_g5598
274.AC scf12	gene	6420136	6422326	F251_g5599
274.AC scf12	gene	6422784	6424097	F251_g5600
274.AC scf12	gene	6424684	6425726	F251_g5601
274.AC scf12	gene	6425828	6428191	F251_g5602
274.AC scf12	gene	6428813	6431314	F251_g5603
274.AC scf12	gene	6431617	6433349	F251_g5604
274.AC scf12	gene	6433447	6435219	F251_g5605
274.AC scf12	gene	6436480	6438383	F251_g5606
274.AC scf12	gene	6439244	6440410	F251_g5607
274.AC scf12	gene	6443050	6443313	F251_g5608
274.AC scf12	gene	6443892	6445607	F251_g5609
274.AC scf12	gene	6446393	6447429	F251_g5610
274.AC scf12	gene	6449472	6451180	F251_g5611
274.AC scf12	gene	6451726	6452811	F251_g5612
274.AC scf12	gene	6452989	6475860	F251_g5613
274.AC scf12	gene	6478174	6483144	F251_g5614
274.AC scf12	gene	6484104	6486849	F251_g5615
274.AC scf12	gene	6488136	6488591	F251_g5616
274.AC scf12	gene	6488839	6489221	F251_g5617
274.AC scf12	gene	6489545	6490073	F251_g5618
274.AC scf12	gene	6490616	6491370	F251_g5619
274.AC scf12	gene	6491648	6492580	F251_g5620
274.AC scf12	gene	6494129	6495562	F251_g5621
274.AC scf12	gene	6496425	6498016	F251_g5622
274.AC scf12	gene	6500003	6501749	F251_g5623
274.AC scf12	gene	6502599	6504521	F251_g5624
274.AC scf12	gene	6504705	6506501	F251_g5625
274.AC scf12	gene	6507295	6508443	F251_g5626
274.AC scf12	gene	6508717	6509991	F251_g5627
274.AC scf12	gene	6511120	6512597	F251_g5628
274.AC scf12	gene	6513114	6514136	F251_g5629
274.AC scf12	gene	6514595	6517206	F251_g5630
274.AC scf12	gene	6523042	6524949	F251_g5631
274.AC scf12	gene	6525638	6526000	F251_g5632
274.AC scf12	gene	6528790	6529436	F251_g5633
274.AC scf12	gene	6530676	6532859	F251_g5634
274.AC scf12	gene	6534625	6535353	F251_g5635
274.AC scf12	gene	6536002	6537668	F251_g5636
274.AC scf12	gene	6538731	6539751	F251_g5637
274.AC scf12	gene	6540244	6542502	F251_g5638
274.AC scf12	gene	6543078	6545186	F251_g5639
274.AC scf12	gene	6545833	6547086	F251_g5640
274.AC scf12	gene	6547481	6548611	F251_g5641
274.AC scf12	gene	6550008	6551429	F251_g5642
274.AC scf12	gene	6552568	6554836	F251_g5643
274.AC scf12	gene	6554897	6555619	F251_g5644
274.AC scf12	gene	6556729	6558396	F251_g5645
274.AC scf12	gene	6559079	6560600	F251_g5646
274.AC scf12	gene	6560630	6563041	F251_g5647
274.AC scf12	gene	6563541	6565518	F251_g5648
274.AC scf12	gene	6566116	6567707	F251_g5649
274.AC scf12	gene	6569524	6571270	F251_g5650
274.AC scf12	gene	6571647	6572745	F251_g5651
274.AC scf12	gene	6572783	6573297	F251_g5652
274.AC scf12	gene	6574504	6575447	F251_g5653
274.AC scf12	gene	6576502	6577850	F251_g5654
274.AC scf12	gene	6582550	6583350	F251_g5655
274.AC scf12	gene	6583485	6586226	F251_g5656
274.AC scf12	gene	6591374	6591622	F251_g5657
274.AC scf12	gene	6592958	6593485	F251_g5658
274.AC scf12	gene	6604392	6605863	F251_g5659
274.AC scf12	gene	6615590	6617355	F251_g5660
274.AC scf12	gene	6617422	6618004	F251_g5661
274.AC scf12	gene	6619384	6621725	F251_g5662
274.AC scf12	gene	6623389	6624999	F251_g5663
274.AC scf12	gene	6625813	6628387	F251_g5664
274.AC scf12	gene	6638689	6639066	F251_g5665
274.AC scf12	gene	6643537	6646090	F251_g5666
274.AC scf12	gene	6651232	6652482	F251_g5667
274.AC scf12	gene	6658017	6662682	F251_g5668
274.AC scf12	gene	6664278	6666805	F251_g5669
274.AC scf12	gene	6668501	6670992	F251_g5670
274.AC scf12	gene	6679624	6680121	F251_g5671
274.AC scf12	gene	6682731	6687001	F251_g5672
274.AC scf12	gene	6689146	6689592	F251_g5673
274.AC scf12	gene	6691411	6692856	F251_g5674
274.AC scf12	gene	6693238	6694410	F251_g5675
274.AC scf12	gene	6695792	6696376	F251_g5676
274.AC scf12	gene	6697038	6698778	F251_g5677
274.AC scf12	gene	6699356	6700316	F251_g5678
274.AC scf12	gene	6700469	6701754	F251_g5679
274.AC scf12	gene	6704268	6707903	F251_g5680
274.AC scf12	gene	6708265	6709365	F251_g5681
274.AC scf12	gene	6717434	6722027	F251_g5682
274.AC scf12	gene	6722797	6723852	F251_g5683
274.AC scf12	gene	6724876	6726522	F251_g5684
274.AC scf12	gene	6726593	6728679	F251_g5685
274.AC scf12	gene	6729252	6731688	F251_g5686
274.AC scf12	gene	6731960	6733403	F251_g5687
274.AC scf12	gene	6734261	6735859	F251_g5688
274.AC scf12	gene	6736281	6738635	F251_g5689
274.AC scf12	gene	6744656	6749207	F251_g5690
274.AC scf12	gene	6752756	6753856	F251_g5691
274.AC scf12	gene	6754218	6757853	F251_g5692
274.AC scf12	gene	6771585	6772364	F251_g5693
274.AC scf12	gene	6774599	6775216	F251_g5694
274.AC scf12	gene	6778874	6779200	F251_g5695
274.AC scf12	gene	6779833	6780150	F251_g5696
274.AC scf12	gene	6786861	6790546	F251_g5697
274.AC scf12	gene	6793708	6794160	F251_g5698
274.AC scf12	gene	6794710	6795021	F251_g5699
274.AC scf12	gene	6796676	6798535	F251_g5700
274.AC scf12	gene	6799393	6800096	F251_g5701
274.AC scf12	gene	6801545	6802966	F251_g5702
274.AC scf12	gene	6803246	6803983	F251_g5703
274.AC scf12	gene	6804556	6806181	F251_g5704
274.AC scf12	gene	6807646	6808571	F251_g5705
274.AC scf12	gene	6811080	6812245	F251_g5706
274.AC scf12	gene	6812336	6812569	F251_g5707
274.AC scf12	gene	6814688	6815068	F251_g5708
274.AC scf12	gene	6815435	6816491	F251_g5709
274.AC scf12	gene	6817459	6818127	F251_g5710
274.AC scf12	gene	6822627	6824054	F251_g5711
274.AC scf12	gene	6827605	6829182	F251_g5712
274.AC scf12	gene	6829629	6831134	F251_g5713
274.AC scf12	gene	6840907	6843228	F251_g5714
274.AC scf12	gene	6846775	6847611	F251_g5715
274.AC scf12	gene	6848748	6849554	F251_g5716
274.AC scf12	gene	6851219	6853122	F251_g5717
274.AC scf12	gene	6854109	6854675	F251_g5718
274.AC scf12	gene	6856578	6857173	F251_g5719
274.AC scf12	gene	6858375	6859462	F251_g5720
274.AC scf12	gene	6859560	6860308	F251_g5721
274.AC scf12	gene	6860702	6861001	F251_g5722
274.AC scf12	gene	6863077	6865046	F251_g5723
274.AC scf12	gene	6874091	6874869	F251_g5724
274.AC scf12	gene	6875922	6876786	F251_g5725
274.AC scf12	gene	6876823	6877095	F251_g5726
274.AC scf12	gene	6877451	6878873	F251_g5727
274.AC scf12	gene	6879952	6880364	F251_g5728
274.AC scf12	gene	6880441	6881405	F251_g5729
274.AC scf12	gene	6883157	6884478	F251_g5730
274.AC scf12	gene	6885609	6890042	F251_g5731

## Sheet: FigS11b right TE
Chr	Feature	Start	End	TE ID
VdLs17 chr4	TE	2926261	2926407	VdLs17_TE_homo_1452
VdLs17 chr4	TE	2931591	2937472	VdLs17_repeat_region_36
VdLs17 chr4	TE	2931591	2931595	VdLs17_lTSD_36
VdLs17 chr4	TE	2931596	2931808	VdLs17_lLTR_36
VdLs17 chr4	TE	2931596	2937467	VdLs17_LTRRT_36
VdLs17 chr4	TE	2937255	2937467	VdLs17_rLTR_36
VdLs17 chr4	TE	2937468	2937472	VdLs17_rTSD_36
VdLs17 chr4	TE	2949422	2949785	VdLs17_TE_homo_1453
VdLs17 chr4	TE	2952765	2952884	VdLs17_TE_homo_1454
VdLs17 chr4	TE	3023506	3023661	VdLs17_TE_homo_1455
VdLs17 chr4	TE	3032508	3033266	VdLs17_TE_homo_1456
VdLs17 chr4	TE	3050484	3050916	VdLs17_TE_homo_1457
VdLs17 chr4	TE	3059110	3060603	VdLs17_TE_homo_1458
VdLs17 chr4	TE	3061269	3066173	VdLs17_TE_homo_1459
VdLs17 chr4	TE	3070367	3070785	VdLs17_TE_homo_1460
VdLs17 chr4	TE	3105291	3105504	VdLs17_TE_homo_1461
VdLs17 chr4	TE	3137400	3137576	VdLs17_TE_homo_1462
VdLs17 chr4	TE	3141853	3141971	VdLs17_TE_homo_1463
VdLs17 chr4	TE	3147036	3147249	VdLs17_TE_homo_1464
VdLs17 chr4	TE	3158160	3158413	VdLs17_TE_homo_1465
VdLs17 chr4	TE	3158558	3159764	VdLs17_TE_homo_1466
VdLs17 chr4	TE	3159951	3160113	VdLs17_TE_homo_1467
VdLs17 chr4	TE	3162767	3162934	VdLs17_TE_homo_1468
VdLs17 chr4	TE	3178196	3178287	VdLs17_TE_homo_1469
VdLs17 chr4	TE	3182057	3186900	VdLs17_TE_homo_1470
VdLs17 chr4	TE	3191251	3192035	VdLs17_TE_homo_1471
VdLs17 chr4	TE	3192037	3192196	VdLs17_TE_homo_1472
VdLs17 chr4	TE	3195891	3196026	VdLs17_TE_homo_1473
VdLs17 chr4	TE	3196121	3196300	VdLs17_TE_homo_1474
VdLs17 chr4	TE	3197920	3198229	VdLs17_TE_homo_1475
VdLs17 chr4	TE	3198315	3199454	VdLs17_TE_homo_1476
VdLs17 chr4	TE	3204895	3207099	VdLs17_TE_homo_1477
VdLs17 chr4	TE	3222541	3223655	VdLs17_TE_homo_1478
VdLs17 chr4	TE	3223727	3225807	VdLs17_TE_homo_1479
VdLs17 chr4	TE	3234744	3239646	VdLs17_TE_homo_1480
VdLs17 chr4	TE	3254556	3256048	VdLs17_TE_homo_1481
VdLs17 chr4	TE	3260197	3260738	VdLs17_TE_homo_1482
VdLs17 chr4	TE	3319534	3324438	VdLs17_TE_homo_1483
VdLs17 chr4	TE	3329529	3335093	VdLs17_repeat_region_37
VdLs17 chr4	TE	3329529	3329533	VdLs17_lTSD_37
VdLs17 chr4	TE	3329534	3329692	VdLs17_lLTR_37
VdLs17 chr4	TE	3329534	3335088	VdLs17_LTRRT_37
VdLs17 chr4	TE	3334930	3335088	VdLs17_rLTR_37
VdLs17 chr4	TE	3335089	3335093	VdLs17_rTSD_37
VdLs17 chr4	TE	3361432	3361886	VdLs17_TE_homo_1484
VdLs17 chr4	TE	3382206	3388077	VdLs17_TE_homo_1485
VdLs17 chr4	TE	3417042	3421953	VdLs17_TE_homo_1486
VdLs17 chr4	TE	3444732	3444965	VdLs17_TE_homo_1487
VdLs17 chr4	TE	3444966	3450520	VdLs17_TE_homo_1488
VdLs17 chr4	TE	3450521	3450730	VdLs17_TE_homo_1489
VdLs17 chr4	TE	3451467	3451719	VdLs17_TE_homo_1490
VdLs17 chr4	TE	3451715	3457279	VdLs17_repeat_region_38
VdLs17 chr4	TE	3451715	3451719	VdLs17_lTSD_38
VdLs17 chr4	TE	3451720	3451878	VdLs17_lLTR_38
VdLs17 chr4	TE	3451720	3457274	VdLs17_LTRRT_38
VdLs17 chr4	TE	3457116	3457274	VdLs17_rLTR_38
VdLs17 chr4	TE	3457275	3457279	VdLs17_rTSD_38
VdLs17 chr4	TE	3457277	3457548	VdLs17_TE_homo_1491
VdLs17 chr4	TE	3472969	3477838	VdLs17_TE_homo_1492
VdLs17 chr4	TE	3482441	3482778	VdLs17_TE_homo_1493
VdLs17 chr4	TE	3486937	3488430	VdLs17_TE_homo_1494
VdLs17 chr4	TE	3504320	3507638	VdLs17_TE_homo_1495
VdLs17 chr4	TE	3507658	3508146	VdLs17_TE_homo_1496
VdLs17 chr4	TE	3508579	3509192	VdLs17_TE_homo_1497
VdLs17 chr4	TE	3509287	3509497	VdLs17_TE_homo_1498
VdLs17 chr4	TE	3509498	3509619	VdLs17_TE_homo_1499
VdLs17 chr4	TE	3522408	3523844	VdLs17_TE_homo_1500
VdLs17 chr4	TE	3531445	3531560	VdLs17_TE_homo_1501
VdLs17 chr4	TE	3545122	3545298	VdLs17_TE_homo_1502
VdLs17 chr4	TE	3546727	3546822	VdLs17_TE_homo_1503
VdLs17 chr4	TE	3548530	3548704	VdLs17_TE_homo_1504
VdLs17 chr4	TE	3550833	3551009	VdLs17_TE_homo_1505
VdLs17 chr4	TE	3573371	3573550	VdLs17_TE_homo_1506
VdLs17 chr4	TE	3591251	3591425	VdLs17_TE_homo_1507
VdLs17 chr4	TE	3594500	3600343	VdLs17_repeat_region_39
VdLs17 chr4	TE	3594500	3594503	VdLs17_lTSD_39
VdLs17 chr4	TE	3594504	3594679	VdLs17_lLTR_39
VdLs17 chr4	TE	3594504	3600339	VdLs17_LTRRT_39
VdLs17 chr4	TE	3600164	3600339	VdLs17_rLTR_39
VdLs17 chr4	TE	3600340	3600343	VdLs17_rTSD_39
VdLs17 chr4	TE	3601077	3602938	VdLs17_TE_homo_1508
VdLs17 chr4	TE	3606302	3611096	VdLs17_TE_homo_1509
VdLs17 chr4	TE	3611811	3612151	VdLs17_TE_homo_1510
VdLs17 chr4	TE	3613086	3613373	VdLs17_TE_homo_1511
VdLs17 chr4	TE	3627292	3627574	VdLs17_TE_homo_1512
VdLs17 chr4	TE	3632812	3632990	VdLs17_TE_homo_1513
VdLs17 chr4	TE	3634046	3634150	VdLs17_TE_homo_1514
VdLs17 chr4	TE	3634151	3634319	VdLs17_TE_homo_1515
VdLs17 chr4	TE	3634320	3634505	VdLs17_TE_homo_1516
VdLs17 chr4	TE	3634507	3640358	VdLs17_TE_homo_1517
VdLs17 chr4	TE	3643931	3644049	VdLs17_TE_homo_1518
VdLs17 chr4	TE	3660809	3660929	VdLs17_TE_homo_1519
VdLs17 chr4	TE	3686414	3686617	VdLs17_TE_homo_1520
VdLs17 chr4	TE	3692458	3693603	VdLs17_TE_homo_1521
VdLs17 chr4	TE	3705434	3710338	VdLs17_TE_homo_1522
VdLs17 chr4	TE	3722560	3728123	VdLs17_repeat_region_40
VdLs17 chr4	TE	3722560	3722564	VdLs17_lTSD_40
VdLs17 chr4	TE	3722565	3722723	VdLs17_lLTR_40
VdLs17 chr4	TE	3722565	3728118	VdLs17_LTRRT_40
VdLs17 chr4	TE	3727960	3728118	VdLs17_rLTR_40
VdLs17 chr4	TE	3728119	3728123	VdLs17_rTSD_40
VdLs17 chr4	TE	3743646	3744062	VdLs17_TE_homo_1523
VdLs17 chr4	TE	3748291	3749820	VdLs17_TE_homo_1524
VdLs17 chr4	TE	3763196	3763276	VdLs17_TE_homo_1525
VdLs17 chr4	TE	3764057	3764259	VdLs17_TE_homo_1526
VdLs17 chr4	TE	3764317	3764495	VdLs17_TE_homo_1527
VdLs17 chr4	TE	3764503	3764873	VdLs17_TE_homo_1528
VdLs17 chr4	TE	3773660	3773892	VdLs17_TE_homo_1529
VdLs17 chr4	TE	3796920	3802802	VdLs17_repeat_region_41
VdLs17 chr4	TE	3796920	3796924	VdLs17_lTSD_41
VdLs17 chr4	TE	3796925	3797137	VdLs17_lLTR_41
VdLs17 chr4	TE	3796925	3802797	VdLs17_LTRRT_41
VdLs17 chr4	TE	3802585	3802797	VdLs17_rLTR_41
VdLs17 chr4	TE	3802798	3802802	VdLs17_rTSD_41
VdLs17 chr4	TE	3807521	3807867	VdLs17_TE_homo_1530
VdLs17 chr4	TE	3808194	3808488	VdLs17_TE_homo_1531
VdLs17 chr4	TE	3808446	3808726	VdLs17_TE_homo_1532
VdLs17 chr4	TE	3814597	3816268	VdLs17_TE_struc_48
VdLs17 chr4	TE	3852009	3852117	VdLs17_TE_homo_1533
VdLs17 chr4	TE	3872925	3873170	VdLs17_TE_homo_1534
VdLs17 chr4	TE	3899188	3899374	VdLs17_TE_homo_1535
BRIP62122a chr9	TE	106551	106689	F160_TE_homo_2280
BRIP62122a chr9	TE	108510	108746	F160_TE_homo_2281
BRIP62122a chr9	TE	109420	109811	F160_TE_homo_2282
BRIP62122a chr9	TE	109814	109925	F160_TE_homo_2283
BRIP62122a chr9	TE	110415	111167	F160_TE_homo_2284
BRIP62122a chr9	TE	111672	114144	F160_TE_homo_2285
BRIP62122a chr9	TE	114165	114377	F160_TE_homo_2286
BRIP62122a chr9	TE	114541	115322	F160_TE_homo_2287
BRIP62122a chr9	TE	115555	115870	F160_TE_homo_2288
BRIP62122a chr9	TE	115834	115940	F160_TE_homo_2289
BRIP62122a chr9	TE	115862	116798	F160_TE_homo_2290
BRIP62122a chr9	TE	116798	117189	F160_TE_homo_2291
BRIP62122a chr9	TE	120094	120307	F160_TE_homo_2292
BRIP62122a chr9	TE	123400	123897	F160_TE_homo_2293
BRIP62122a chr9	TE	123553	128054	F160_TE_homo_2294
BRIP62122a chr9	TE	129551	129924	F160_TE_struc_72
BRIP62122a chr9	TE	133009	133159	F160_TE_homo_2295
BRIP62122a chr9	TE	133160	134703	F160_TE_homo_2296
BRIP62122a chr9	TE	134926	137565	F160_TE_homo_2297
BRIP62122a chr9	TE	137591	138691	F160_TE_homo_2298
BRIP62122a chr9	TE	138804	139036	F160_TE_homo_2299
BRIP62122a chr9	TE	142655	142781	F160_TE_homo_2300
BRIP62122a chr9	TE	143560	144267	F160_TE_homo_2301
BRIP62122a chr9	TE	144426	145271	F160_TE_homo_2302
BRIP62122a chr9	TE	145239	145417	F160_TE_homo_2303
BRIP62122a chr9	TE	145355	145492	F160_TE_homo_2304
BRIP62122a chr9	TE	147812	147939	F160_TE_homo_2305
BRIP62122a chr9	TE	151936	152042	F160_TE_homo_2306
BRIP62122a chr9	TE	152026	152332	F160_TE_homo_2307
BRIP62122a chr9	TE	152339	152597	F160_TE_homo_2308
BRIP62122a chr9	TE	152624	152715	F160_TE_homo_2309
BRIP62122a chr9	TE	154692	154965	F160_TE_homo_2310
BRIP62122a chr9	TE	157525	157664	F160_TE_homo_2311
BRIP62122a chr9	TE	158028	158148	F160_TE_homo_2312
BRIP62122a chr9	TE	158159	158302	F160_TE_homo_2313
BRIP62122a chr9	TE	159440	160273	F160_TE_homo_2314
BRIP62122a chr9	TE	163144	163299	F160_TE_homo_2315
BRIP62122a chr9	TE	163477	163741	F160_TE_homo_2316
BRIP62122a chr9	TE	164133	165838	F160_TE_homo_2317
BRIP62122a chr9	TE	168647	169018	F160_TE_homo_2318
BRIP62122a chr9	TE	183430	185066	F160_TE_homo_2319
BRIP62122a chr9	TE	185202	185320	F160_TE_homo_2320
BRIP62122a chr9	TE	185458	185548	F160_TE_homo_2321
BRIP62122a chr9	TE	186410	186982	F160_TE_homo_2322
BRIP62122a chr9	TE	189012	190395	F160_TE_homo_2323
BRIP62122a chr9	TE	196342	196518	F160_TE_homo_2324
BRIP62122a chr9	TE	196485	196687	F160_TE_homo_2325
BRIP62122a chr9	TE	196688	197044	F160_TE_homo_2326
BRIP62122a chr9	TE	203037	203780	F160_TE_homo_2327
BRIP62122a chr9	TE	204687	204963	F160_TE_homo_2328
BRIP62122a chr9	TE	205084	205283	F160_TE_homo_2329
BRIP62122a chr9	TE	206752	209098	F160_TE_homo_2330
BRIP62122a chr9	TE	212313	212995	F160_TE_homo_2331
BRIP62122a chr9	TE	213241	213937	F160_TE_homo_2332
BRIP62122a chr9	TE	213778	214185	F160_TE_homo_2333
BRIP62122a chr9	TE	214186	214288	F160_TE_homo_2334
BRIP62122a chr9	TE	219495	219644	F160_TE_homo_2335
BRIP62122a chr9	TE	220017	222006	F160_TE_homo_2336
BRIP62122a chr9	TE	227740	228719	F160_TE_homo_2337
BRIP62122a chr9	TE	229424	229834	F160_TE_homo_2338
BRIP62122a chr9	TE	232218	232618	F160_TE_homo_2339
BRIP62122a chr9	TE	250528	250719	F160_TE_homo_2340
BRIP62122a chr9	TE	256757	256994	F160_TE_homo_2341
BRIP62122a chr9	TE	260539	261132	F160_TE_homo_2342
BRIP62122a chr9	TE	271046	271255	F160_TE_homo_2343
BRIP62122a chr9	TE	273115	273252	F160_TE_homo_2344
BRIP62122a chr9	TE	277584	277898	F160_TE_homo_2345
BRIP62122a chr9	TE	282809	282936	F160_TE_homo_2346
BRIP62122a chr9	TE	284196	284357	F160_TE_homo_2347
BRIP62122a chr9	TE	284619	284770	F160_TE_homo_2348
BRIP62122a chr9	TE	288089	288230	F160_TE_homo_2349
BRIP62122a chr9	TE	288607	289606	F160_TE_homo_2350
BRIP62122a chr9	TE	289986	290475	F160_TE_homo_2351
BRIP62122a chr9	TE	290817	291306	F160_TE_homo_2352
BRIP62122a chr9	TE	291683	292091	F160_TE_homo_2353
BRIP62122a chr9	TE	292252	292459	F160_TE_homo_2354
BRIP62122a chr9	TE	292476	293234	F160_TE_homo_2355
BRIP62122a chr9	TE	293298	293877	F160_TE_homo_2356
BRIP62122a chr9	TE	295739	296832	F160_TE_homo_2357
BRIP62122a chr9	TE	297319	298071	F160_TE_homo_2358
BRIP62122a chr9	TE	298535	298686	F160_TE_homo_2359
BRIP62122a chr9	TE	298687	299053	F160_TE_homo_2360
BRIP62122a chr9	TE	299089	299575	F160_TE_homo_2361
BRIP62122a chr9	TE	314262	314745	F160_TE_homo_2362
BRIP62122a chr9	TE	323980	324123	F160_TE_homo_2363
BRIP62122a chr9	TE	324679	326282	F160_TE_homo_2364
BRIP62122a chr9	TE	326283	326453	F160_TE_homo_2365
BRIP62122a chr9	TE	326559	326702	F160_TE_homo_2366
BRIP62122a chr9	TE	326885	327093	F160_TE_homo_2367
BRIP62122a chr9	TE	327098	327218	F160_TE_homo_2368
BRIP62122a chr9	TE	327218	327461	F160_TE_homo_2369
BRIP62122a chr9	TE	327426	327700	F160_TE_homo_2370
BRIP62122a chr9	TE	332894	333165	F160_TE_homo_2371
BRIP62122a chr9	TE	338023	338131	F160_TE_homo_2372
BRIP62122a chr9	TE	348895	349105	F160_TE_homo_2373
BRIP62122a chr9	TE	349451	349620	F160_TE_homo_2374
BRIP62122a chr9	TE	349625	349824	F160_TE_homo_2375
BRIP62122a chr9	TE	349890	350692	F160_TE_homo_2376
BRIP62122a chr9	TE	350699	350802	F160_TE_homo_2377
BRIP62122a chr9	TE	350773	350992	F160_TE_homo_2378
BRIP62122a chr9	TE	350996	351520	F160_TE_homo_2379
BRIP62122a chr9	TE	351494	352165	F160_TE_homo_2380
BRIP62122a chr9	TE	352227	352622	F160_TE_homo_2381
BRIP62122a chr9	TE	352625	354390	F160_TE_homo_2382
BRIP62122a chr9	TE	354393	355951	F160_TE_homo_2383
BRIP62122a chr9	TE	355930	357409	F160_TE_homo_2384
BRIP62122a chr9	TE	358404	359156	F160_TE_homo_2385
BRIP62122a chr9	TE	359655	359763	F160_TE_homo_2386
BRIP62122a chr9	TE	359766	360153	F160_TE_homo_2387
BRIP62122a chr9	TE	360305	360512	F160_TE_homo_2388
BRIP62122a chr9	TE	360425	360535	F160_TE_homo_2389
BRIP62122a chr9	TE	360513	361288	F160_TE_homo_2390
BRIP62122a chr9	TE	361359	363017	F160_TE_homo_2391
BRIP62122a chr9	TE	363510	364134	F160_TE_homo_2392
BRIP62122a chr9	TE	364080	364861	F160_TE_homo_2393
BRIP62122a chr9	TE	364863	365032	F160_TE_homo_2394
BRIP62122a chr9	TE	365037	365213	F160_TE_homo_2395
BRIP62122a chr9	TE	365214	365624	F160_TE_homo_2396
BRIP62122a chr9	TE	365625	365728	F160_TE_homo_2397
BRIP62122a chr9	TE	365846	366208	F160_TE_homo_2398
BRIP62122a chr9	TE	365892	366236	F160_TE_homo_2399
BRIP62122a chr9	TE	370229	370646	F160_TE_homo_2400
BRIP62122a chr9	TE	370850	371028	F160_TE_homo_2401
BRIP62122a chr9	TE	378854	379027	F160_TE_homo_2402
BRIP62122a chr9	TE	379570	380273	F160_TE_homo_2403
BRIP62122a chr9	TE	396135	396490	F160_TE_homo_2404
BRIP62122a chr9	TE	396635	396863	F160_TE_homo_2405
BRIP62122a chr9	TE	396864	398541	F160_TE_homo_2406
BRIP62122a chr9	TE	398575	400087	F160_TE_homo_2407
BRIP62122a chr9	TE	400090	401082	F160_TE_homo_2408
BRIP62122a chr9	TE	401085	401446	F160_TE_homo_2409
BRIP62122a chr9	TE	401472	401856	F160_TE_homo_2410
BRIP62122a chr9	TE	402333	402436	F160_TE_homo_2411
BRIP62122a chr9	TE	402394	402644	F160_TE_homo_2412
BRIP62122a chr9	TE	405160	405877	F160_TE_homo_2413
BRIP62122a chr9	TE	406036	406881	F160_TE_homo_2414
BRIP62122a chr9	TE	406843	407027	F160_TE_homo_2415
BRIP62122a chr9	TE	406965	407114	F160_TE_homo_2416
BRIP62122a chr9	TE	407606	407742	F160_TE_homo_2417
BRIP62122a chr9	TE	408204	408965	F160_TE_homo_2418
BRIP62122a chr9	TE	409035	410109	F160_TE_homo_2419
BRIP62122a chr9	TE	410118	410329	F160_TE_homo_2420
BRIP62122a chr9	TE	410536	411290	F160_TE_homo_2421
BRIP62122a chr9	TE	411624	412278	F160_TE_homo_2422
BRIP62122a chr9	TE	412867	412978	F160_TE_homo_2423
BRIP62122a chr9	TE	412981	413366	F160_TE_homo_2424
BRIP62122a chr9	TE	413371	413867	F160_TE_homo_2425
BRIP62122a chr9	TE	413711	413893	F160_TE_homo_2426
BRIP62122a chr9	TE	414860	415476	F160_TE_homo_2427
BRIP62122a chr9	TE	415893	416162	F160_TE_homo_2428
BRIP62122a chr9	TE	420206	420377	F160_TE_homo_2429
BRIP62122a chr9	TE	421141	421257	F160_TE_homo_2430
BRIP62122a chr9	TE	421265	421383	F160_TE_homo_2431
BRIP62122a chr9	TE	421391	421509	F160_TE_homo_2432
BRIP62122a chr9	TE	421519	421635	F160_TE_homo_2433
BRIP62122a chr9	TE	421643	421761	F160_TE_homo_2434
BRIP62122a chr9	TE	421769	421884	F160_TE_homo_2435
BRIP62122a chr9	TE	421895	422007	F160_TE_homo_2436
BRIP62122a chr9	TE	422021	422139	F160_TE_homo_2437
BRIP62122a chr9	TE	422147	422265	F160_TE_homo_2438
BRIP62122a chr9	TE	422273	422391	F160_TE_homo_2439
BRIP62122a chr9	TE	422399	422511	F160_TE_homo_2440
BRIP62122a chr9	TE	422525	422643	F160_TE_homo_2441
BRIP62122a chr9	TE	422651	422769	F160_TE_homo_2442
BRIP62122a chr9	TE	426905	427014	F160_TE_homo_2443
BRIP62122a chr9	TE	427023	427140	F160_TE_homo_2444
BRIP62122a chr9	TE	427149	427268	F160_TE_homo_2445
BRIP62122a chr9	TE	427284	427397	F160_TE_homo_2446
BRIP62122a chr9	TE	427415	427527	F160_TE_homo_2447
BRIP62122a chr9	TE	427535	427651	F160_TE_homo_2448
BRIP62122a chr9	TE	427661	427773	F160_TE_homo_2449
BRIP62122a chr9	TE	427784	427899	F160_TE_homo_2450
BRIP62122a chr9	TE	427907	428025	F160_TE_homo_2451
BRIP62122a chr9	TE	428033	428151	F160_TE_homo_2452
BRIP62122a chr9	TE	430225	430484	F160_TE_homo_2453
BRIP62122a chr9	TE	433054	433872	F160_TE_homo_2454
BRIP62122a chr9	TE	442390	442613	F160_TE_homo_2455
BRIP62122a chr9	TE	442633	442859	F160_TE_homo_2456
BRIP62122a chr9	TE	442905	442994	F160_TE_homo_2457
BRIP62122a chr9	TE	443198	443457	F160_TE_homo_2458
BRIP62122a chr9	TE	445153	445343	F160_TE_homo_2459
BRIP62122a chr9	TE	446615	447393	F160_TE_homo_2460
BRIP62122a chr9	TE	455433	455885	F160_TE_homo_2461
BRIP62122a chr9	TE	455554	460061	F160_TE_homo_2462
BRIP62122a chr9	TE	473457	473633	F160_TE_homo_2463
BRIP62122a chr9	TE	481870	482070	F160_TE_homo_2464
BRIP62122a chr9	TE	484158	484334	F160_TE_homo_2465
BRIP62122a chr9	TE	507574	507753	F160_TE_homo_2466
BRIP62122a chr9	TE	536766	538488	F160_TE_homo_2467
BRIP62122a chr9	TE	538750	539894	F160_TE_homo_2468
BRIP62122a chr9	TE	539905	540173	F160_TE_homo_2469
BRIP62122a chr9	TE	540177	541760	F160_TE_homo_2470
BRIP62122a chr9	TE	541783	544435	F160_TE_homo_2471
BRIP62122a chr9	TE	544660	546196	F160_TE_homo_2472
BRIP62122a chr9	TE	546199	547192	F160_TE_homo_2473
BRIP62122a chr9	TE	547408	547573	F160_TE_homo_2474
BRIP62122a chr9	TE	547587	547974	F160_TE_homo_2475
BRIP62122a chr9	TE	548021	548144	F160_TE_homo_2476
BRIP62122a chr9	TE	570857	572612	F160_TE_homo_2477
BRIP62122a chr9	TE	572595	572715	F160_TE_homo_2478
BRIP62122a chr9	TE	579190	579579	F160_TE_homo_2479
BRIP62122a chr9	TE	579660	580467	F160_TE_homo_2480
BRIP62122a chr9	TE	581282	581964	F160_TE_homo_2481
BRIP62122a chr9	TE	587145	587661	F160_TE_homo_2482
BRIP62122a chr9	TE	588036	588350	F160_TE_homo_2483
BRIP62122a chr9	TE	588433	588849	F160_TE_homo_2484
BRIP62122a chr9	TE	588830	589635	F160_TE_homo_2485
BRIP62122a chr9	TE	590450	591132	F160_TE_homo_2486
BRIP62122a chr9	TE	596543	596664	F160_TE_homo_2487
BRIP62122a chr9	TE	598375	598585	F160_TE_homo_2488
BRIP62122a chr9	TE	611687	611838	F160_TE_homo_2489
BRIP62122a chr9	TE	613452	613600	F160_TE_homo_2490
BRIP62122a chr9	TE	621279	622102	F160_TE_homo_2491
BRIP62122a chr9	TE	622159	622433	F160_TE_homo_2492
BRIP62122a chr9	TE	628625	629012	F160_TE_homo_2493
BRIP62122a chr9	TE	629712	630004	F160_TE_homo_2494
BRIP62122a chr9	TE	630024	631077	F160_TE_homo_2495
BRIP62122a chr9	TE	636543	636666	F160_TE_homo_2496
BRIP62122a chr9	TE	636704	640388	F160_TE_homo_2497
BRIP62122a chr9	TE	640405	641542	F160_TE_homo_2498
BRIP62122a chr9	TE	641808	644130	F160_TE_homo_2499
BRIP62122a chr9	TE	655810	657657	F160_TE_homo_2500
BRIP62122a chr9	TE	657797	658012	F160_TE_homo_2501
BRIP62122a chr9	TE	658068	659451	F160_TE_homo_2502
BRIP62122a chr9	TE	659944	660069	F160_TE_homo_2503
BRIP62122a chr9	TE	693062	693241	F160_TE_homo_2504
BRIP62122a chr9	TE	700302	703176	F160_TE_homo_2505
BRIP62122a chr9	TE	703434	704583	F160_TE_homo_2506
BRIP62122a chr9	TE	704586	705281	F160_TE_homo_2507
BRIP62122a chr9	TE	705281	708197	F160_TE_homo_2508
BRIP62122a chr9	TE	708232	708355	F160_TE_homo_2509
BRIP62122a chr9	TE	726235	726352	F160_TE_homo_2510
BRIP62122a chr9	TE	726380	726537	F160_TE_homo_2511
BRIP62122a chr9	TE	726537	727121	F160_TE_homo_2512
BRIP62122a chr9	TE	727124	728273	F160_TE_homo_2513
BRIP62122a chr9	TE	728538	731007	F160_TE_homo_2514
BRIP62122a chr9	TE	731285	731442	F160_TE_struc_73
BRIP62122a chr9	TE	742480	742670	F160_TE_homo_2515
BRIP62122a chr9	TE	742594	742842	F160_TE_homo_2516
BRIP62122a chr9	TE	751448	751694	F160_TE_homo_2517
BRIP62122a chr9	TE	751635	751809	F160_TE_homo_2518
BRIP62122a chr9	TE	753706	753897	F160_TE_homo_2519
BRIP62122a chr9	TE	756755	761451	F160_TE_struc_74
BRIP62122a chr9	TE	757012	761194	F160_TE_struc_75
BRIP62122a chr9	TE	765283	765544	F160_TE_homo_2520
BRIP62122a chr9	TE	765468	765619	F160_TE_homo_2521
BRIP62122a chr9	TE	765620	765735	F160_TE_homo_2522
BRIP62122a chr9	TE	770414	770618	F160_TE_homo_2523
BRIP62122a chr9	TE	771708	771842	F160_TE_homo_2524
BRIP62122a chr9	TE	771900	772090	F160_TE_homo_2525
BRIP62122a chr9	TE	782068	783079	F160_TE_homo_2526
BRIP62122a chr9	TE	783398	783519	F160_TE_homo_2527
BRIP62122a chr9	TE	815904	816315	F160_TE_homo_2528
BRIP62122a chr9	TE	816366	816770	F160_TE_homo_2529
BRIP62122a chr9	TE	816411	816822	F160_TE_homo_2530
BRIP62122a chr9	TE	825299	825514	F160_TE_homo_2531
BRIP62122a chr9	TE	831075	831274	F160_TE_homo_2532
BRIP62122a chr9	TE	831293	834923	F160_TE_homo_2533
BRIP62122a chr9	TE	834962	835088	F160_TE_homo_2534
BRIP62122a chr9	TE	838836	844389	F160_repeat_region_3
BRIP62122a chr9	TE	838836	838840	F160_lTSD_3
BRIP62122a chr9	TE	838841	838990	F160_lLTR_3
BRIP62122a chr9	TE	838841	844384	F160_LTRRT_3
BRIP62122a chr9	TE	844235	844384	F160_rLTR_3
BRIP62122a chr9	TE	844385	844389	F160_rTSD_3
BRIP62122a chr9	TE	844405	844607	F160_TE_homo_2535
BRIP62122a chr9	TE	844621	845034	F160_TE_homo_2536
BRIP62122a chr9	TE	853779	853967	F160_TE_homo_2537
BRIP62122a chr9	TE	855559	855749	F160_TE_homo_2538
BRIP62122a chr9	TE	893344	893439	F160_TE_homo_2539
BRIP62122a chr9	TE	899022	899686	F160_TE_homo_2540
BRIP62122a chr9	TE	904825	905077	F160_TE_homo_2541
BRIP62122a chr9	TE	920051	920488	F160_TE_homo_2542
BRIP62122a chr9	TE	943950	944069	F160_TE_homo_2543
BRIP62122a chr9	TE	944277	946007	F160_TE_homo_2544
BRIP62122a chr9	TE	946215	946627	F160_TE_homo_2545
BRIP62122a chr9	TE	946245	946692	F160_TE_homo_2546
BRIP62122a chr9	TE	1015245	1015332	F160_TE_homo_2547
BRIP62122a chr9	TE	1015345	1015755	F160_TE_homo_2548
BRIP62122a chr9	TE	1015754	1015895	F160_TE_homo_2549
BRIP62122a chr9	TE	1016128	1016455	F160_TE_homo_2550
BRIP62122a chr9	TE	1016850	1017500	F160_TE_homo_2551
BRIP62122a chr9	TE	1017987	1018330	F160_TE_homo_2552
BRIP62122a chr9	TE	1018276	1019027	F160_TE_homo_2553
BRIP62122a chr9	TE	1018443	1019739	F160_TE_homo_2554
BRIP62122a chr9	TE	1019370	1021332	F160_TE_homo_2555
BRIP62122a chr9	TE	1022003	1022397	F160_TE_homo_2556
BRIP62122a chr9	TE	1022398	1024678	F160_TE_homo_2557
BRIP62122a chr9	TE	1024681	1024892	F160_TE_homo_2558
BRIP62122a chr9	TE	1036006	1036097	F160_TE_homo_2559
BRIP62122a chr9	TE	1066441	1066563	F160_TE_homo_2560
BRIP62122a chr9	TE	1066636	1066882	F160_TE_homo_2561
BRIP62122a chr9	TE	1066706	1066949	F160_TE_homo_2562
BRIP62122a chr9	TE	1087342	1087960	F160_TE_homo_2563
BRIP62122a chr9	TE	1111291	1111454	F160_TE_homo_2564
BRIP62122a chr9	TE	1111698	1112083	F160_TE_homo_2565
BRIP62122a chr9	TE	1112084	1112566	F160_TE_homo_2566
BRIP62122a chr9	TE	1112507	1112637	F160_TE_homo_2567
BRIP62122a chr9	TE	1115500	1115715	F160_TE_homo_2568
BRIP62122a chr9	TE	1115716	1115811	F160_TE_homo_2569
BRIP62122a chr9	TE	1124097	1124190	F160_TE_homo_2570
BRIP62122a chr9	TE	1124191	1127061	F160_TE_homo_2571
BRIP62122a chr9	TE	1127070	1127846	F160_TE_homo_2572
BRIP62122a chr9	TE	1127822	1127979	F160_TE_homo_2573
BRIP62122a chr9	TE	1127847	1128314	F160_TE_homo_2574
BRIP62122a chr9	TE	1128314	1128910	F160_TE_homo_2575
BRIP62122a chr9	TE	1131335	1131529	F160_TE_homo_2576
BRIP62122a chr9	TE	1133041	1134364	F160_TE_struc_76
BRIP62122a chr9	TE	1168104	1168311	F160_TE_homo_2577
BRIP62122a chr9	TE	1168312	1168493	F160_TE_homo_2578
BRIP62122a chr9	TE	1168495	1169260	F160_TE_homo_2579
BRIP62122a chr9	TE	1169204	1169847	F160_TE_homo_2580
BRIP62122a chr9	TE	1170334	1171998	F160_TE_homo_2581
BRIP62122a chr9	TE	1172067	1172843	F160_TE_homo_2582
BRIP62122a chr9	TE	1172812	1172931	F160_TE_homo_2583
BRIP62122a chr9	TE	1172831	1173057	F160_TE_homo_2584
BRIP62122a chr9	TE	1173219	1173920	F160_TE_homo_2585
BRIP62122a chr9	TE	1173893	1174421	F160_TE_homo_2586
BRIP62122a chr9	TE	1174423	1174937	F160_TE_homo_2587
BRIP62122a chr9	TE	1174640	1175564	F160_TE_homo_2588
BRIP62122a chr9	TE	1175564	1175953	F160_TE_homo_2589
BRIP62122a chr9	TE	1178697	1178842	F160_TE_homo_2590
BRIP62122a chr9	TE	1178868	1178975	F160_TE_homo_2591
BRIP62122a chr9	TE	1179406	1179486	F160_TE_homo_2592
274.AC scf12	TE	6316686	6316877	F251_TE_homo_1154
274.AC scf12	TE	6316897	6317067	F251_TE_homo_1155
274.AC scf12	TE	6317358	6317599	F251_TE_homo_1156
274.AC scf12	TE	6317600	6318295	F251_TE_homo_1157
274.AC scf12	TE	6318494	6322857	F251_TE_homo_1158
274.AC scf12	TE	6322849	6323099	F251_TE_homo_1159
274.AC scf12	TE	6323125	6323315	F251_TE_homo_1160
274.AC scf12	TE	6323349	6323668	F251_TE_homo_1161
274.AC scf12	TE	6336524	6336639	F251_TE_homo_1162
274.AC scf12	TE	6404810	6404948	F251_TE_homo_1163
274.AC scf12	TE	6405089	6405321	F251_TE_homo_1164
274.AC scf12	TE	6405092	6405323	F251_TE_homo_1165
274.AC scf12	TE	6405324	6407754	F251_TE_homo_1166
274.AC scf12	TE	6408270	6410556	F251_TE_homo_1167
274.AC scf12	TE	6411043	6411692	F251_TE_homo_1168
274.AC scf12	TE	6411745	6412931	F251_TE_homo_1169
274.AC scf12	TE	6428609	6431528	F251_TE_struc_65
274.AC scf12	TE	6440829	6440948	F251_TE_homo_1170
274.AC scf12	TE	6442012	6442202	F251_TE_homo_1171
274.AC scf12	TE	6458149	6458443	F251_TE_homo_1172
274.AC scf12	TE	6461396	6461720	F251_TE_homo_1173
274.AC scf12	TE	6466027	6466337	F251_TE_homo_1174
274.AC scf12	TE	6469279	6469594	F251_TE_homo_1175
274.AC scf12	TE	6511148	6515685	F251_TE_struc_66
274.AC scf12	TE	6521964	6522096	F251_TE_homo_1176
274.AC scf12	TE	6568563	6568643	F251_TE_homo_1177
274.AC scf12	TE	6575888	6576085	F251_TE_homo_1178
274.AC scf12	TE	6577677	6577865	F251_TE_homo_1179
274.AC scf12	TE	6581829	6582323	F251_TE_homo_1180
274.AC scf12	TE	6586962	6587412	F251_TE_homo_1181
274.AC scf12	TE	6587034	6587797	F251_TE_homo_1182
274.AC scf12	TE	6588128	6588744	F251_TE_homo_1183
274.AC scf12	TE	6589766	6590233	F251_TE_homo_1184
274.AC scf12	TE	6590193	6590624	F251_TE_homo_1185
274.AC scf12	TE	6590625	6590888	F251_TE_homo_1186
274.AC scf12	TE	6590951	6591122	F251_TE_homo_1187
274.AC scf12	TE	6591123	6591312	F251_TE_homo_1188
274.AC scf12	TE	6591320	6596578	F251_TE_homo_1189
274.AC scf12	TE	6596593	6597940	F251_TE_homo_1190
274.AC scf12	TE	6597896	6598765	F251_TE_homo_1191
274.AC scf12	TE	6598804	6599117	F251_TE_homo_1192
274.AC scf12	TE	6599154	6599808	F251_TE_homo_1193
274.AC scf12	TE	6600287	6600896	F251_TE_homo_1194
274.AC scf12	TE	6601092	6601320	F251_TE_homo_1195
274.AC scf12	TE	6601323	6603228	F251_TE_homo_1196
274.AC scf12	TE	6603270	6603623	F251_TE_homo_1197
274.AC scf12	TE	6603676	6604119	F251_TE_homo_1198
274.AC scf12	TE	6604281	6605448	F251_TE_homo_1199
274.AC scf12	TE	6605564	6606245	F251_TE_homo_1200
274.AC scf12	TE	6607932	6608863	F251_TE_homo_1201
274.AC scf12	TE	6608788	6609038	F251_TE_homo_1202
274.AC scf12	TE	6608975	6609108	F251_TE_homo_1203
274.AC scf12	TE	6609960	6610208	F251_TE_homo_1204
274.AC scf12	TE	6610209	6610352	F251_TE_homo_1205
274.AC scf12	TE	6610350	6614530	F251_TE_homo_1206
274.AC scf12	TE	6614531	6614952	F251_TE_homo_1207
274.AC scf12	TE	6614951	6615301	F251_TE_homo_1208
274.AC scf12	TE	6631693	6632574	F251_TE_homo_1209
274.AC scf12	TE	6632715	6633387	F251_TE_homo_1210
274.AC scf12	TE	6633874	6636228	F251_TE_homo_1211
274.AC scf12	TE	6636658	6639120	F251_TE_homo_1212
274.AC scf12	TE	6639121	6639201	F251_TE_homo_1213
274.AC scf12	TE	6639121	6639317	F251_TE_homo_1214
274.AC scf12	TE	6639318	6639488	F251_TE_homo_1215
274.AC scf12	TE	6639500	6639663	F251_TE_homo_1216
274.AC scf12	TE	6639664	6639908	F251_TE_homo_1217
274.AC scf12	TE	6639987	6640392	F251_TE_homo_1218
274.AC scf12	TE	6640652	6640825	F251_TE_homo_1219
274.AC scf12	TE	6642407	6642695	F251_TE_homo_1220
274.AC scf12	TE	6647824	6648657	F251_TE_homo_1221
274.AC scf12	TE	6649050	6649216	F251_TE_homo_1222
274.AC scf12	TE	6654039	6654280	F251_TE_homo_1223
274.AC scf12	TE	6654297	6654736	F251_TE_homo_1224
274.AC scf12	TE	6654357	6654850	F251_TE_homo_1225
274.AC scf12	TE	6654906	6656369	F251_TE_homo_1226
274.AC scf12	TE	6656345	6656460	F251_TE_homo_1227
274.AC scf12	TE	6656395	6656586	F251_TE_homo_1228
274.AC scf12	TE	6656738	6657146	F251_TE_homo_1229
274.AC scf12	TE	6657147	6657393	F251_TE_homo_1230
274.AC scf12	TE	6666973	6667208	F251_TE_homo_1231
274.AC scf12	TE	6667515	6667623	F251_TE_homo_1232
274.AC scf12	TE	6672493	6672689	F251_TE_homo_1233
274.AC scf12	TE	6676139	6676308	F251_TE_homo_1234
274.AC scf12	TE	6676397	6676580	F251_TE_homo_1235
274.AC scf12	TE	6676703	6676915	F251_TE_homo_1236
274.AC scf12	TE	6676731	6676945	F251_TE_homo_1237
274.AC scf12	TE	6677075	6677220	F251_TE_homo_1238
274.AC scf12	TE	6677330	6677507	F251_TE_homo_1239
274.AC scf12	TE	6677555	6677797	F251_TE_homo_1240
274.AC scf12	TE	6687222	6687676	F251_TE_homo_1241
274.AC scf12	TE	6687843	6687964	F251_TE_homo_1242
274.AC scf12	TE	6702774	6703051	F251_TE_homo_1243
274.AC scf12	TE	6703095	6703235	F251_TE_homo_1244
274.AC scf12	TE	6703236	6703502	F251_TE_homo_1245
274.AC scf12	TE	6703503	6703615	F251_TE_homo_1246
274.AC scf12	TE	6703591	6703902	F251_TE_homo_1247
274.AC scf12	TE	6703994	6704229	F251_TE_homo_1248
274.AC scf12	TE	6704230	6704897	F251_TE_homo_1249
274.AC scf12	TE	6704891	6705093	F251_TE_homo_1250
274.AC scf12	TE	6705094	6708345	F251_TE_homo_1251
274.AC scf12	TE	6707133	6709398	F251_TE_homo_1252
274.AC scf12	TE	6709397	6709634	F251_TE_homo_1253
274.AC scf12	TE	6709921	6710993	F251_TE_homo_1254
274.AC scf12	TE	6711274	6711623	F251_TE_homo_1255
274.AC scf12	TE	6711784	6711998	F251_TE_homo_1256
274.AC scf12	TE	6714985	6715377	F251_TE_homo_1257
274.AC scf12	TE	6715378	6715725	F251_TE_homo_1258
274.AC scf12	TE	6715867	6716027	F251_TE_homo_1259
274.AC scf12	TE	6717334	6717413	F251_TE_homo_1260
274.AC scf12	TE	6722504	6722666	F251_TE_homo_1261
274.AC scf12	TE	6722828	6724558	F251_TE_homo_1262
274.AC scf12	TE	6724559	6724700	F251_TE_homo_1263
274.AC scf12	TE	6728964	6729140	F251_TE_homo_1264
274.AC scf12	TE	6739092	6739684	F251_TE_homo_1265
274.AC scf12	TE	6740720	6740847	F251_TE_homo_1266
274.AC scf12	TE	6743366	6743603	F251_TE_homo_1267
274.AC scf12	TE	6749640	6749800	F251_TE_homo_1268
274.AC scf12	TE	6749867	6750051	F251_TE_homo_1269
274.AC scf12	TE	6752482	6758132	F251_repeat_region_18
274.AC scf12	TE	6752482	6752486	F251_lTSD_18
274.AC scf12	TE	6752487	6752722	F251_lLTR_18
274.AC scf12	TE	6752487	6758127	F251_LTRRT_18
274.AC scf12	TE	6757892	6758127	F251_rLTR_18
274.AC scf12	TE	6758128	6758132	F251_rTSD_18
274.AC scf12	TE	6767019	6771519	F251_TE_homo_1270
274.AC scf12	TE	6776729	6776931	F251_TE_homo_1271
274.AC scf12	TE	6776858	6777837	F251_TE_homo_1272
274.AC scf12	TE	6778800	6779093	F251_TE_homo_1273
274.AC scf12	TE	6779150	6779250	F251_TE_homo_1274
274.AC scf12	TE	6779300	6779392	F251_TE_homo_1275
274.AC scf12	TE	6779705	6780994	F251_TE_homo_1276
274.AC scf12	TE	6783652	6785644	F251_TE_homo_1277
274.AC scf12	TE	6785710	6785880	F251_TE_homo_1278
274.AC scf12	TE	6785933	6786082	F251_TE_homo_1279
274.AC scf12	TE	6786084	6786224	F251_TE_homo_1280
274.AC scf12	TE	6791307	6791442	F251_TE_homo_1281
274.AC scf12	TE	6792232	6792383	F251_TE_homo_1282
274.AC scf12	TE	6792582	6793274	F251_TE_homo_1283
274.AC scf12	TE	6796504	6798821	F251_TE_homo_1284
274.AC scf12	TE	6800294	6800493	F251_TE_homo_1285
274.AC scf12	TE	6801370	6804079	F251_TE_homo_1286
274.AC scf12	TE	6807003	6807155	F251_TE_homo_1287
274.AC scf12	TE	6808627	6808976	F251_TE_homo_1288
274.AC scf12	TE	6808977	6809322	F251_TE_homo_1289
274.AC scf12	TE	6815282	6816437	F251_TE_homo_1290
274.AC scf12	TE	6816438	6816644	F251_TE_homo_1291
274.AC scf12	TE	6819353	6819483	F251_TE_homo_1292
274.AC scf12	TE	6820114	6820213	F251_TE_homo_1293
274.AC scf12	TE	6820213	6820343	F251_TE_homo_1294
274.AC scf12	TE	6820343	6820463	F251_TE_homo_1295
274.AC scf12	TE	6820598	6822234	F251_TE_homo_1296
274.AC scf12	TE	6829774	6830753	F251_TE_homo_1297
274.AC scf12	TE	6830770	6830857	F251_TE_homo_1298
274.AC scf12	TE	6831112	6831407	F251_TE_homo_1299
274.AC scf12	TE	6831269	6831578	F251_TE_homo_1300
274.AC scf12	TE	6831923	6832016	F251_TE_homo_1301
274.AC scf12	TE	6836619	6836817	F251_TE_homo_1302
274.AC scf12	TE	6836818	6836990	F251_TE_homo_1303
274.AC scf12	TE	6839722	6840552	F251_TE_homo_1304
274.AC scf12	TE	6842018	6842208	F251_TE_homo_1305
274.AC scf12	TE	6843272	6843391	F251_TE_homo_1306
274.AC scf12	TE	6843511	6844388	F251_TE_homo_1307
274.AC scf12	TE	6844578	6845044	F251_TE_homo_1308
274.AC scf12	TE	6845047	6845378	F251_TE_homo_1309
274.AC scf12	TE	6848249	6849081	F251_TE_homo_1310
274.AC scf12	TE	6849159	6849280	F251_TE_homo_1311
274.AC scf12	TE	6850205	6850348	F251_TE_homo_1312
274.AC scf12	TE	6850357	6850479	F251_TE_homo_1313
274.AC scf12	TE	6850843	6850982	F251_TE_homo_1314
274.AC scf12	TE	6855150	6855315	F251_TE_homo_1315
274.AC scf12	TE	6855300	6855604	F251_TE_homo_1316
274.AC scf12	TE	6855643	6855883	F251_TE_homo_1317
274.AC scf12	TE	6860568	6860695	F251_TE_homo_1318
274.AC scf12	TE	6862454	6862864	F251_TE_homo_1319
274.AC scf12	TE	6862983	6863662	F251_TE_homo_1320
274.AC scf12	TE	6863774	6864133	F251_TE_homo_1321
274.AC scf12	TE	6864242	6864930	F251_TE_homo_1322
274.AC scf12	TE	6865188	6867332	F251_TE_homo_1323
274.AC scf12	TE	6867577	6868983	F251_TE_homo_1324
274.AC scf12	TE	6869197	6870352	F251_TE_homo_1325
274.AC scf12	TE	6873055	6873349	F251_TE_homo_1326
274.AC scf12	TE	6879079	6879401	F251_TE_homo_1327
274.AC scf12	TE	6879632	6879797	F251_TE_homo_1328
274.AC scf12	TE	6879799	6882025	F251_TE_homo_1329
274.AC scf12	TE	6883015	6883231	F251_TE_homo_1330
274.AC scf12	TE	6883142	6885188	F251_TE_homo_1331
274.AC scf12	TE	6890351	6890511	F251_TE_homo_1332
274.AC scf12	TE	6890717	6891137	F251_TE_homo_1333
274.AC scf12	TE	6891117	6891506	F251_TE_homo_1334
274.AC scf12	TE	6891462	6891617	F251_TE_homo_1335
274.AC scf12	TE	6891840	6894594	F251_TE_homo_1336
274.AC scf12	TE	6894595	6894761	F251_TE_homo_1337
274.AC scf12	TE	6894944	6895376	F251_TE_homo_1338
274.AC scf12	TE	6895641	6896045	F251_TE_homo_1339
274.AC scf12	TE	6896046	6897913	F251_TE_homo_1340
274.AC scf12	TE	6897914	6898044	F251_TE_homo_1341
274.AC scf12	TE	6898042	6898975	F251_TE_homo_1342
274.AC scf12	TE	6899051	6899236	F251_TE_homo_1343
274.AC scf12	TE	6899247	6899408	F251_TE_homo_1344

## Sheet: FigS11b right synteny nucmmer
Ref contig	Ref start	Ref end	Query contig	Query start	Query end	Identity (%)
BRIP62122a chr9	999303	1014957	274.AC scf12	6428608	6412905	98.33
BRIP62122a chr9	1022398	1066729	274.AC scf12	6407604	6363250	98.41
BRIP62122a chr9	331852	348586	274.AC scf12	6673794	6657144	99
BRIP62122a chr9	1079973	1111305	274.AC scf12	6355080	6323746	99.01
BRIP62122a chr9	946008	990064	274.AC scf12	6487666	6443667	99.02
BRIP62122a chr9	911988	944147	274.AC scf12	6519806	6487665	99.1
BRIP62122a chr9	365690	378812	274.AC scf12	6654029	6640869	99.12
BRIP62122a chr9	143317	165085	274.AC scf12	6865190	6843436	99.26
BRIP62122a chr9	165084	197951	274.AC scf12	6840553	6807713	99.49
BRIP62122a chr9	379741	412659	274.AC scf12	6631699	6598773	99.51
BRIP62122a chr9	259452	271255	274.AC scf12	6740774	6728966	99.78
BRIP62122a chr9	297919	324423	274.AC scf12	6703994	6677498	99.78
BRIP62122a chr9	277524	290595	274.AC scf12	6722698	6709635	99.81
BRIP62122a chr9	844416	906250	274.AC scf12	6587228	6525383	99.82
BRIP62122a chr9	232647	247878	274.AC scf12	6773359	6758128	99.83
BRIP62122a chr9	197859	232219	274.AC scf12	6807718	6773358	99.91
BRIP62122a chr9	247874	259451	274.AC scf12	6752486	6740909	99.91

## Sheet: FigS11b right synteny blast
Query contig	Subject contig	Identity (%)	Hit length (nt)	Mismatch	Gap open	Query start	Query end	Subject start	Subject end	Subject strand	E-value	Bitscore	Query coverage per hit (%)
VdLs17 chr4	BRIP62122a chr9	70.088	1023	273	30	3188689	3189694	588749	587743	minus	1.24e-35	163	4
VdLs17 chr4	BRIP62122a chr9	70.28	1107	303	25	3601715	3602808	945370	944277	minus	3.39e-46	198	4
VdLs17 chr4	BRIP62122a chr9	70.312	1088	289	30	3188614	3189683	588725	587654	minus	2.04e-43	189	4
VdLs17 chr4	BRIP62122a chr9	70.4	2348	649	42	3418367	3420692	458819	456496	minus	3.94e-120	444	4
VdLs17 chr4	274.AC scf12	70.538	706	187	20	3184581	3185276	6777747	6777053	minus	4.56e-26	132	2
VdLs17 chr4	BRIP62122a chr9	70.722	526	148	6	3418687	3419209	228512	227990	minus	1.26e-20	113	4
VdLs17 chr4	BRIP62122a chr9	70.868	1095	290	25	3188614	3189693	589121	588041	minus	4.32e-55	228	4
VdLs17 chr4	BRIP62122a chr9	70.914	1083	284	29	3188627	3189693	588415	587348	minus	1.55e-54	226	4
VdLs17 chr4	BRIP62122a chr9	70.929	1001	254	33	3188713	3189694	588527	587545	minus	2.62e-47	202	4
VdLs17 chr4	BRIP62122a chr9	70.976	1516	416	21	3474249	3475752	458849	457346	minus	5.32e-89	340	4
VdLs17 chr4	BRIP62122a chr9	71.01	990	245	38	3188716	3189683	588425	587456	minus	9.42e-47	200	4
VdLs17 chr4	274.AC scf12	71.099	564	131	28	3602127	3602674	6723509	6722962	minus	2.14e-19	110	2
VdLs17 chr4	BRIP62122a chr9	71.259	1096	286	26	3188614	3189694	589022	587941	minus	2.56e-62	252	4
VdLs17 chr4	BRIP62122a chr9	71.271	999	254	30	3188713	3189694	588824	587842	minus	5.59e-54	224	4
VdLs17 chr4	BRIP62122a chr9	71.347	527	143	8	3474597	3475119	228512	227990	minus	1.25e-25	130	4
VdLs17 chr4	BRIP62122a chr9	71.494	1098	280	31	3188614	3189694	588131	587050	minus	1.18e-65	263	4
VdLs17 chr4	BRIP62122a chr9	71.571	904	240	16	3188800	3189694	589133	588238	minus	1.2e-55	230	4
VdLs17 chr4	BRIP62122a chr9	71.598	338	90	6	3188614	3188948	587339	587005	minus	7.65e-13	87.9	4
VdLs17 chr4	274.AC scf12	71.598	338	96	0	3616061	3616398	6780656	6780319	minus	2.15e-14	93.5	2
VdLs17 chr4	BRIP62122a chr9	71.62	747	188	21	3475861	3476595	457212	456478	minus	9.49e-42	183	4
VdLs17 chr4	BRIP62122a chr9	71.622	740	192	18	3188614	3189344	587735	587005	minus	7.33e-43	187	4
VdLs17 chr4	BRIP62122a chr9	71.637	2676	695	55	3607591	3610234	458832	456189	minus	0	678	4
VdLs17 chr4	BRIP62122a chr9	71.649	843	213	26	3188713	3189542	587834	587005	minus	1.57e-49	209	4
VdLs17 chr4	BRIP62122a chr9	71.692	325	90	2	3604846	3605169	225255	224932	minus	2.13e-13	89.8	4
VdLs17 chr4	BRIP62122a chr9	71.73	994	250	30	3188713	3189690	588230	587252	minus	9.22e-62	250	4
VdLs17 chr4	274.AC scf12	71.897	701	179	18	3237335	3238026	6777747	6777056	minus	9.6e-43	187	2
VdLs17 chr4	BRIP62122a chr9	71.942	695	177	18	3321163	3321848	228512	227827	minus	7.33e-43	187	4
VdLs17 chr4	BRIP62122a chr9	72.03	404	106	7	3189295	3189694	579965	579565	minus	1.26e-20	113	4
VdLs17 chr4	274.AC scf12	72.04	701	178	18	3063862	3064553	6777747	6777056	minus	2.06e-44	193	2
VdLs17 chr4	BRIP62122a chr9	72.045	973	249	20	3188713	3189673	587933	586972	minus	2.55e-67	268	4
VdLs17 chr4	BRIP62122a chr9	72.086	695	176	18	3707063	3707748	228512	227827	minus	1.58e-44	193	4
VdLs17 chr4	BRIP62122a chr9	72.087	738	192	14	3188713	3189443	587735	587005	minus	1.57e-49	209	4
VdLs17 chr4	BRIP62122a chr9	72.105	570	151	8	3188614	3189179	587537	586972	minus	3.44e-36	165	4
VdLs17 chr4	BRIP62122a chr9	72.289	996	247	25	3188713	3189693	588131	587150	minus	9.09e-72	283	4
VdLs17 chr4	BRIP62122a chr9	72.316	177	47	2	3302676	3302851	790755	790580	minus	0.008	54.7	4
VdLs17 chr4	BRIP62122a chr9	72.334	2776	716	44	3320815	3323564	458849	456100	minus	0	824	4
VdLs17 chr4	BRIP62122a chr9	72.366	1006	257	19	3188700	3189694	589134	588139	minus	3.25e-76	298	4
VdLs17 chr4	BRIP62122a chr9	72.396	2775	716	42	3706715	3709464	458849	456100	minus	0	835	4
VdLs17 chr4	BRIP62122a chr9	72.399	692	171	19	3188986	3189666	579978	579296	minus	2.62e-47	202	4
VdLs17 chr4	BRIP62122a chr9	72.427	515	136	6	3189184	3189694	579978	579466	minus	1.6e-34	159	4
VdLs17 chr4	BRIP62122a chr9	72.565	616	149	19	3188625	3189230	579843	579238	minus	9.49e-42	183	4
VdLs17 chr4	BRIP62122a chr9	72.576	722	186	11	3188614	3189329	579953	579238	minus	1.55e-54	226	4
VdLs17 chr4	BRIP62122a chr9	72.581	186	47	3	3609581	3609764	124854	124671	minus	0.0006	58.4	4
VdLs17 chr4	274.AC scf12	72.632	190	50	2	3602484	3602672	6840175	6839987	minus	6.07e-05	62.1	2
VdLs17 chr4	BRIP62122a chr9	72.656	256	64	6	3504931	3505183	630875	630623	minus	1.28e-10	80.5	4
VdLs17 chr4	BRIP62122a chr9	72.663	706	176	15	3188998	3189694	589133	588436	minus	2.6e-52	219	4
VdLs17 chr4	BRIP62122a chr9	72.667	750	192	12	3188898	3189640	589134	588391	minus	7.18e-58	237	4
VdLs17 chr4	BRIP62122a chr9	72.775	764	193	15	3188688	3189443	579979	579223	minus	4.29e-60	244	4
VdLs17 chr4	BRIP62122a chr9	72.78	687	171	16	3607929	3608607	228505	227827	minus	2.6e-52	219	4
VdLs17 chr4	BRIP62122a chr9	72.794	816	210	11	3184140	3184949	630879	630070	minus	9.16e-67	267	4
VdLs17 chr4	BRIP62122a chr9	72.824	563	141	12	3189085	3189640	579978	579421	minus	3.41e-41	182	4
VdLs17 chr4	BRIP62122a chr9	72.922	842	211	14	3236874	3237707	630899	630067	minus	1.52e-69	276	4
VdLs17 chr4	BRIP62122a chr9	72.933	750	189	13	3188800	3189542	579965	579223	minus	3.32e-61	248	4
VdLs17 chr4	BRIP62122a chr9	72.963	540	132	14	3188713	3189245	587537	587005	minus	1.59e-39	176	4
VdLs17 chr4	BRIP62122a chr9	73.034	178	39	8	3605993	3606167	224084	223913	minus	0.008	54.7	4
VdLs17 chr4	BRIP62122a chr9	73.095	840	213	11	3063401	3064234	630899	630067	minus	7.03e-73	287	4
VdLs17 chr4	BRIP62122a chr9	73.101	316	75	9	3188625	3188935	579546	579236	minus	7.6e-18	104	4
VdLs17 chr4	274.AC scf12	73.134	335	80	10	3627876	3628205	6785367	6785038	minus	5.94e-20	111	2
VdLs17 chr4	274.AC scf12	73.134	335	80	10	3613663	3613992	6785367	6785038	minus	5.94e-20	111	2
VdLs17 chr4	BRIP62122a chr9	73.225	493	124	8	3189196	3189683	589133	588644	minus	2.05e-38	172	4
VdLs17 chr4	BRIP62122a chr9	73.391	233	60	2	3606615	3606846	459808	459577	minus	2.75e-12	86.1	4
VdLs17 chr4	BRIP62122a chr9	73.467	750	185	14	3188886	3189627	579979	579236	minus	7.08e-68	270	4
VdLs17 chr4	BRIP62122a chr9	73.529	238	61	2	3473472	3473708	459638	459402	minus	2.13e-13	89.8	4
VdLs17 chr4	BRIP62122a chr9	73.597	1087	248	31	3128494	3129555	791141	790069	minus	3.13e-101	381	4
VdLs17 chr4	BRIP62122a chr9	73.607	610	153	8	3189093	3189698	589137	588532	minus	4.32e-55	228	4
VdLs17 chr4	BRIP62122a chr9	73.922	464	111	9	3188688	3189146	579681	579223	minus	4.41e-40	178	4
VdLs17 chr4	BRIP62122a chr9	74.041	339	80	8	3188614	3188948	587438	587104	minus	3.49e-26	132	4
VdLs17 chr4	274.AC scf12	74.251	167	41	2	3628561	3628726	6784682	6784517	minus	3.63e-07	69.4	2
VdLs17 chr4	274.AC scf12	74.251	167	41	2	3614348	3614513	6784682	6784517	minus	3.63e-07	69.4	2
VdLs17 chr4	BRIP62122a chr9	74.384	203	40	8	3706387	3706583	459189	458993	minus	1.66e-09	76.8	4
VdLs17 chr4	BRIP62122a chr9	74.384	203	40	8	3320487	3320683	459189	458993	minus	1.66e-09	76.8	4
VdLs17 chr4	BRIP62122a chr9	74.783	345	79	7	3188692	3189032	579578	579238	minus	3.46e-31	148	4
VdLs17 chr4	BRIP62122a chr9	74.79	238	58	2	3705938	3706174	459638	459402	minus	2.11e-18	106	4
VdLs17 chr4	BRIP62122a chr9	74.79	238	58	2	3320038	3320274	459638	459402	minus	2.11e-18	106	4
VdLs17 chr4	BRIP62122a chr9	74.905	263	60	6	3189382	3189640	579978	579718	minus	3.51e-21	115	4
VdLs17 chr4	BRIP62122a chr9	75.105	237	59	0	3417562	3417798	459638	459402	minus	4.54e-20	111	4
VdLs17 chr4	BRIP62122a chr9	75.12	209	48	3	3604232	3604436	225873	225665	minus	4.57e-15	95.3	4
VdLs17 chr4	274.AC scf12	75.124	201	45	4	3631654	3631849	6779900	6779700	minus	2.78e-13	89.8	2
VdLs17 chr4	BRIP62122a chr9	75.152	821	187	15	3218976	3219783	790939	790123	minus	6.79e-98	370	4
VdLs17 chr4	BRIP62122a chr9	75.688	218	49	4	3189480	3189694	579979	579763	minus	2.11e-18	106	4
VdLs17 chr4	BRIP62122a chr9	75.776	161	37	2	3601872	3602032	184364	184206	minus	1.28e-10	80.5	4
VdLs17 chr4	BRIP62122a chr9	75.862	116	26	1	3238934	3239049	628978	628865	minus	0.0006	58.4	4
VdLs17 chr4	BRIP62122a chr9	75.862	116	26	1	3065461	3065576	628978	628865	minus	0.0006	58.4	4
VdLs17 chr4	BRIP62122a chr9	76.163	688	155	9	3217867	3218551	792042	791361	minus	6.83e-93	353	4
VdLs17 chr4	BRIP62122a chr9	76.19	126	24	4	3473471	3473593	127651	127529	minus	4.64e-05	62.1	4
VdLs17 chr4	274.AC scf12	76.329	207	44	4	3616811	3617012	6779906	6779700	minus	2.76e-18	106	2
VdLs17 chr4	BRIP62122a chr9	76.378	127	22	6	3417561	3417683	127651	127529	minus	4.64e-05	62.1	4
VdLs17 chr4	BRIP62122a chr9	76.724	116	25	2	3224030	3224144	459808	459694	minus	1.29e-05	63.9	4
VdLs17 chr4	BRIP62122a chr9	76.873	307	68	3	3189390	3189694	589137	588832	minus	7.39e-38	171	4
VdLs17 chr4	BRIP62122a chr9	76.944	360	80	3	3189295	3189652	589133	588775	minus	2.62e-47	202	4
VdLs17 chr4	BRIP62122a chr9	76.984	126	23	4	3705937	3706059	127651	127529	minus	9.97e-07	67.6	4
VdLs17 chr4	BRIP62122a chr9	76.984	126	23	4	3320037	3320159	127651	127529	minus	9.97e-07	67.6	4
VdLs17 chr4	BRIP62122a chr9	77.083	96	22	0	3602172	3602267	184066	183971	minus	0.002	56.5	4
VdLs17 chr4	BRIP62122a chr9	77.119	118	23	4	3189580	3189694	579978	579862	minus	3.59e-06	65.8	4
VdLs17 chr4	BRIP62122a chr9	77.333	150	32	2	3605396	3605544	224705	224557	minus	7.65e-13	87.9	4
VdLs17 chr4	BRIP62122a chr9	77.451	204	43	3	3189492	3189693	589134	588932	minus	2.71e-22	119	4
VdLs17 chr4	BRIP62122a chr9	77.564	156	31	4	3188681	3188834	579391	579238	minus	5.92e-14	91.6	4
VdLs17 chr4	BRIP62122a chr9	78.311	521	105	8	3127754	3128271	791876	791361	minus	1.15e-85	329	4
VdLs17 chr4	274.AC scf12	78.652	89	17	2	3615711	3615798	6781006	6780919	minus	0.000785	58.4	2
VdLs17 chr4	BRIP62122a chr9	79.268	82	13	4	3417228	3417306	229972	229892	minus	0.008	54.7	4
VdLs17 chr4	BRIP62122a chr9	79.63	108	22	0	3189587	3189694	589137	589030	minus	4.61e-10	78.7	4
VdLs17 chr4	BRIP62122a chr9	79.73	74	15	0	3706496	3706569	127092	127019	minus	0.008	54.7	4
VdLs17 chr4	BRIP62122a chr9	79.73	74	15	0	3320596	3320669	127092	127019	minus	0.008	54.7	4
VdLs17 chr4	BRIP62122a chr9	79.747	79	16	0	3474025	3474103	127097	127019	minus	0.0006	58.4	4
VdLs17 chr4	BRIP62122a chr9	79.772	5359	1007	58	3451832	3457146	844287	838962	minus	0	3819	4
VdLs17 chr4	274.AC scf12	80.952	105	16	3	3629968	3630072	6781598	6781498	minus	1.68e-10	80.5	2
VdLs17 chr4	BRIP62122a chr9	83.784	74	10	2	3474045	3474117	459065	458993	minus	2.77e-07	69.4	4
VdLs17 chr4	BRIP62122a chr9	83.929	56	9	0	3606488	3606543	459958	459903	minus	0.008	54.7	4
VdLs17 chr4	BRIP62122a chr9	84.615	78	9	3	3418135	3418210	459065	458989	minus	5.96e-09	75	4
VdLs17 chr4	BRIP62122a chr9	85	80	11	1	3417227	3417306	459958	459880	minus	1.28e-10	80.5	4
VdLs17 chr4	274.AC scf12	86.667	60	6	2	3564914	3564972	6806143	6806085	minus	4.69e-06	65.8	2
VdLs17 chr4	274.AC scf12	86.667	60	6	2	3555544	3555602	6806143	6806085	minus	4.69e-06	65.8	2
VdLs17 chr4	BRIP62122a chr9	86.792	53	7	0	3705619	3705671	127952	127900	minus	0.000167	60.2	4
VdLs17 chr4	BRIP62122a chr9	86.792	53	7	0	3319719	3319771	127952	127900	minus	0.000167	60.2	4
VdLs17 chr4	274.AC scf12	88.571	70	6	2	3630557	3630625	6780987	6780919	minus	1.3e-11	84.2	2
VdLs17 chr4	BRIP62122a chr9	88.679	53	6	0	3473154	3473206	127952	127900	minus	3.59e-06	65.8	4
VdLs17 chr4	BRIP62122a chr9	89.286	56	6	0	3223908	3223963	459958	459903	minus	7.71e-08	71.3	4
VdLs17 chr4	BRIP62122a chr9	90.625	96	9	0	3178196	3178291	157641	157546	minus	4.51e-25	128	4
VdLs17 chr4	BRIP62122a chr9	91.071	56	5	0	3473154	3473209	459958	459903	minus	1.66e-09	76.8	4
VdLs17 chr4	BRIP62122a chr9	92.453	53	4	0	3417227	3417279	127952	127900	minus	1.66e-09	76.8	4
VdLs17 chr4	BRIP62122a chr9	92.857	56	4	0	3705619	3705674	459958	459903	minus	3.56e-11	82.4	4
VdLs17 chr4	BRIP62122a chr9	92.857	56	4	0	3319719	3319774	459958	459903	minus	3.56e-11	82.4	4
VdLs17 chr4	BRIP62122a chr9	70.522	709	188	20	3184578	3185276	227827	228524	plus	3.49e-26	132	4
VdLs17 chr4	BRIP62122a chr9	70.635	882	223	32	3601715	3602578	571494	572357	plus	4.45e-35	161	4
VdLs17 chr4	274.AC scf12	70.654	535	151	6	3418678	3419209	6777056	6777587	plus	1.65e-20	113	2
VdLs17 chr4	BRIP62122a chr9	70.876	879	220	31	3601670	3602530	656390	657250	plus	2.05e-38	172	4
VdLs17 chr4	BRIP62122a chr9	71.111	315	81	7	3614204	3614513	220751	221060	plus	2.77e-07	69.4	4
VdLs17 chr4	BRIP62122a chr9	71.111	315	81	7	3628417	3628726	220751	221060	plus	2.77e-07	69.4	4
VdLs17 chr4	274.AC scf12	71.269	536	146	8	3474588	3475119	6777056	6777587	plus	1.64e-25	130	2
VdLs17 chr4	BRIP62122a chr9	71.47	347	99	0	3616049	3616395	224909	225255	plus	1.64e-14	93.5	4
VdLs17 chr4	BRIP62122a chr9	71.712	403	107	6	3186149	3186548	459402	459800	plus	2.11e-18	106	4
VdLs17 chr4	274.AC scf12	71.897	701	179	18	3321154	3321845	6777056	6777747	plus	9.6e-43	187	2
VdLs17 chr4	BRIP62122a chr9	71.942	695	177	18	3237332	3238017	227827	228512	plus	7.33e-43	187	4
VdLs17 chr4	274.AC scf12	72.04	701	178	18	3707054	3707745	6777056	6777747	plus	2.06e-44	193	2
VdLs17 chr4	BRIP62122a chr9	72.086	695	176	18	3063859	3064544	227827	228512	plus	1.58e-44	193	4
VdLs17 chr4	274.AC scf12	72.093	301	82	2	3604843	3605142	6780319	6780618	plus	2.78e-13	89.8	2
VdLs17 chr4	BRIP62122a chr9	72.119	2647	692	41	3182958	3185581	456196	458819	plus	0	758	4
VdLs17 chr4	BRIP62122a chr9	72.298	2776	717	44	3235616	3238365	456100	458849	plus	0	819	4
VdLs17 chr4	BRIP62122a chr9	72.363	474	131	0	3419328	3419801	630397	630870	plus	9.62e-32	150	4
VdLs17 chr4	BRIP62122a chr9	72.432	2775	715	42	3062143	3064892	456100	458849	plus	0	841	4
VdLs17 chr4	BRIP62122a chr9	72.727	264	70	2	3506089	3506351	458570	458832	plus	7.65e-13	87.9	4
VdLs17 chr4	BRIP62122a chr9	72.859	829	196	26	3504358	3505169	456806	457622	plus	5.51e-64	257	4
VdLs17 chr4	BRIP62122a chr9	72.903	155	40	2	3602519	3602672	165497	165650	plus	0.028	52.8	4
VdLs17 chr4	274.AC scf12	72.973	666	164	15	3607926	3608583	6777069	6777726	plus	3.4e-52	219	2
VdLs17 chr4	BRIP62122a chr9	72.976	840	214	11	3321473	3322306	630067	630899	plus	3.27e-71	281	4
VdLs17 chr4	BRIP62122a chr9	72.996	237	58	6	3222569	3222802	126599	126832	plus	4.61e-10	78.7	4
VdLs17 chr4	BRIP62122a chr9	73.095	840	213	11	3707373	3708206	630067	630899	plus	7.03e-73	287	4
VdLs17 chr4	BRIP62122a chr9	73.252	329	78	10	3613663	3613986	220210	220533	plus	4.54e-20	111	4
VdLs17 chr4	BRIP62122a chr9	73.252	329	78	10	3627876	3628199	220210	220533	plus	4.54e-20	111	4
VdLs17 chr4	BRIP62122a chr9	73.479	411	109	0	3475238	3475648	630397	630807	plus	2.07e-33	156	4
VdLs17 chr4	274.AC scf12	73.514	185	38	10	3605988	3606167	6781486	6781664	plus	0.000218	60.2	2
VdLs17 chr4	BRIP62122a chr9	73.95	238	60	2	3692863	3693099	459402	459638	plus	4.57e-15	95.3	4
VdLs17 chr4	BRIP62122a chr9	74	250	59	6	3222555	3222801	458573	458819	plus	1.27e-15	97.1	4
VdLs17 chr4	BRIP62122a chr9	74.371	835	210	4	3608234	3609066	630068	630900	plus	6.83e-93	353	4
VdLs17 chr4	BRIP62122a chr9	74.384	203	40	8	3065024	3065220	458993	459189	plus	1.66e-09	76.8	4
VdLs17 chr4	BRIP62122a chr9	74.384	203	40	8	3238497	3238693	458993	459189	plus	1.66e-09	76.8	4
VdLs17 chr4	BRIP62122a chr9	74.648	213	49	4	3631642	3631849	225665	225877	plus	2.13e-13	89.8	4
VdLs17 chr4	BRIP62122a chr9	74.747	198	43	7	3692454	3692647	458991	459185	plus	3.56e-11	82.4	4
VdLs17 chr4	BRIP62122a chr9	74.79	238	58	2	3065433	3065669	459402	459638	plus	2.11e-18	106	4
VdLs17 chr4	BRIP62122a chr9	74.79	238	58	2	3238906	3239142	459402	459638	plus	2.11e-18	106	4
VdLs17 chr4	274.AC scf12	75.369	203	46	3	3604232	3604430	6779704	6779906	plus	5.98e-15	95.3	2
VdLs17 chr4	BRIP62122a chr9	75.51	294	66	4	3170869	3171159	575508	575798	plus	2.08e-28	139	4
VdLs17 chr4	BRIP62122a chr9	75.676	148	30	3	3223460	3223604	459494	459638	plus	2.77e-07	69.4	4
VdLs17 chr4	BRIP62122a chr9	75.862	116	26	1	3320131	3320246	628865	628978	plus	0.0006	58.4	4
VdLs17 chr4	BRIP62122a chr9	75.862	116	26	1	3706031	3706146	628865	628978	plus	0.0006	58.4	4
VdLs17 chr4	BRIP62122a chr9	76.056	213	46	4	3616805	3617012	225665	225877	plus	2.11e-18	106	4
VdLs17 chr4	BRIP62122a chr9	76.984	126	23	4	3065548	3065670	127529	127651	plus	9.97e-07	67.6	4
VdLs17 chr4	BRIP62122a chr9	76.984	126	23	4	3239021	3239143	127529	127651	plus	9.97e-07	67.6	4
VdLs17 chr4	274.AC scf12	77.083	96	22	0	3602172	3602267	6821598	6821693	plus	0.003	56.5	2
VdLs17 chr4	274.AC scf12	77.333	150	32	2	3605396	3605544	6780872	6781020	plus	1e-12	87.9	2
VdLs17 chr4	274.AC scf12	77.372	137	29	2	3601872	3602008	6821300	6821434	plus	1.68e-10	80.5	2
VdLs17 chr4	BRIP62122a chr9	78.652	89	17	2	3615711	3615798	224571	224658	plus	0.0006	58.4	4
VdLs17 chr4	BRIP62122a chr9	78.889	90	18	1	3692454	3692542	127003	127092	plus	0.000167	60.2	4
VdLs17 chr4	BRIP62122a chr9	79.73	74	15	0	3065038	3065111	127019	127092	plus	0.008	54.7	4
VdLs17 chr4	BRIP62122a chr9	79.73	74	15	0	3238511	3238584	127019	127092	plus	0.008	54.7	4
VdLs17 chr4	BRIP62122a chr9	79.754	5359	1008	58	3329664	3334978	838962	844287	plus	0	3814	4
VdLs17 chr4	BRIP62122a chr9	79.772	5359	1007	58	3445096	3450410	838962	844287	plus	0	3819	4
VdLs17 chr4	BRIP62122a chr9	79.772	5359	1006	59	3722695	3728008	838962	844287	plus	0	3819	4
VdLs17 chr4	BRIP62122a chr9	80.952	105	16	3	3629968	3630072	223979	224079	plus	1.28e-10	80.5	4
VdLs17 chr4	BRIP62122a chr9	82.5	80	14	0	3505357	3505436	457807	457886	plus	7.71e-08	71.3	4
VdLs17 chr4	274.AC scf12	82.54	63	9	2	3417228	3417288	6775605	6775667	plus	0.01	54.7	2
VdLs17 chr4	BRIP62122a chr9	83.077	65	11	0	3506627	3506691	459125	459189	plus	0.000167	60.2	4
VdLs17 chr4	BRIP62122a chr9	84.211	76	11	1	3507386	3507460	459892	459967	plus	2.14e-08	73.1	4
VdLs17 chr4	BRIP62122a chr9	85.227	88	11	2	3186629	3186715	459872	459958	plus	2.13e-13	89.8	4
VdLs17 chr4	BRIP62122a chr9	86.667	60	6	2	3555544	3555602	199434	199492	plus	3.59e-06	65.8	4
VdLs17 chr4	BRIP62122a chr9	86.667	60	6	2	3564914	3564972	199434	199492	plus	3.59e-06	65.8	4
VdLs17 chr4	BRIP62122a chr9	86.792	53	7	0	2949548	2949600	127900	127952	plus	0.000167	60.2	4
VdLs17 chr4	BRIP62122a chr9	86.792	53	7	0	3065936	3065988	127900	127952	plus	0.000167	60.2	4
VdLs17 chr4	BRIP62122a chr9	86.792	53	7	0	3186663	3186715	127900	127952	plus	0.000167	60.2	4
VdLs17 chr4	BRIP62122a chr9	86.792	53	7	0	3239409	3239461	127900	127952	plus	0.000167	60.2	4
VdLs17 chr4	BRIP62122a chr9	86.792	53	7	0	3693366	3693418	127900	127952	plus	0.000167	60.2	4
VdLs17 chr4	BRIP62122a chr9	87.755	49	6	0	3185753	3185801	459006	459054	plus	0.0006	58.4	4
VdLs17 chr4	BRIP62122a chr9	88.372	43	5	0	3601073	3601115	324419	324461	plus	0.028	52.8	4
VdLs17 chr4	BRIP62122a chr9	88.571	70	6	2	3630557	3630625	224590	224658	plus	9.9e-12	84.2	4
VdLs17 chr4	274.AC scf12	90.625	96	9	0	3178196	3178291	6850866	6850961	plus	5.9e-25	128	2
VdLs17 chr4	BRIP62122a chr9	92.857	56	4	0	2949545	2949600	459903	459958	plus	3.56e-11	82.4	4
VdLs17 chr4	BRIP62122a chr9	92.857	56	4	0	3065933	3065988	459903	459958	plus	3.56e-11	82.4	4
VdLs17 chr4	BRIP62122a chr9	92.857	56	4	0	3239406	3239461	459903	459958	plus	3.56e-11	82.4	4
VdLs17 chr4	BRIP62122a chr9	94.34	53	3	0	3693366	3693418	459906	459958	plus	3.56e-11	82.4	4

## Sheet: FigS11b right orthologous TE
Query name	Query accession	Query length (nt)	Subject contig	Identity (%)	Hit length (nt)	Mismatch	Gap open	Query start	Query end	Subject start	Subject end	Subject strand	E-value	Bitscore	Query coverage per hit (%)
DAHLIAE1a	JN160806.1	1861	VdLs17 chr4	76.154	1451	314	28	284	1718	3602655	3601221	minus	0	734	100
DAHLIAE1b	JN160807.1	1862	BRIP62122a chr9	70.732	984	253	31	259	1224	944404	945370	plus	1.99e-44	189	84
DAHLIAE1b	JN160807.1	1862	BRIP62122a chr9	71.286	1003	250	32	241	1224	572477	571494	minus	1.96e-54	222	84
DAHLIAE1b	JN160807.1	1862	VdLs17 chr4	87.124	1864	236	4	1	1862	3602938	3601077	minus	0	2109	100
DAHLIAE1c	JN160816.1	1862	BRIP62122a chr9	70.28	1107	303	25	131	1224	944277	945370	plus	3.31e-47	198	87
DAHLIAE1c	JN160816.1	1862	VdLs17 chr4	100	1862	0	0	1	1862	3602938	3601077	minus	0	3439	100
DAHLIAE1d	JN160808.1	1862	BRIP62122a chr9	71.354	960	237	35	319	1259	324740	325680	plus	3.29e-52	215	78
DAHLIAE1d	JN160808.1	1862	BRIP62122a chr9	71.545	984	254	22	298	1268	944444	945414	plus	1.51e-60	243	78
DAHLIAE1d	JN160808.1	1862	BRIP62122a chr9	71.926	976	234	37	313	1268	572405	571450	minus	3.24e-62	248	78
DAHLIAE1d	JN160808.1	1862	VdLs17 chr4	76.87	1604	347	23	271	1862	3602668	3601077	minus	0	885	100
DAHLIAE1e	JN160817.1	1861	BRIP62122a chr9	71.352	932	234	29	354	1268	944500	945415	plus	4.25e-51	211	74
DAHLIAE1e	JN160817.1	1861	BRIP62122a chr9	71.718	937	246	19	342	1268	572376	571449	minus	4.19e-61	244	74
DAHLIAE1e	JN160817.1	1861	VdLs17 chr4	77.874	1731	363	18	46	1765	3602893	3601172	minus	0	1057	97
VdLINE1	HM852750.1	4905	BRIP62122a chr9	72.334	2776	716	44	875	3624	456100	458849	plus	0	824	66
VdLINE1	HM852750.1	4905	VdLs17 chr4	78.121	4863	937	91	102	4905	3611096	3606302	minus	0	2968	100
VdLINE1	HM852750.1	4905	VdLs17 chr4	85.807	4925	660	17	4	4905	3421950	3417042	minus	0	5186	100
VdLINE1	HM852750.1	4905	VdLs17 chr4	89.823	4903	462	15	4	4905	3477835	3472969	minus	0	6255	100
VdLINE1	HM852750.1	4905	VdLs17 chr4	91.574	4842	392	8	76	4905	3182063	3186900	plus	0	6667	100
VdLINE1	HM852750.1	4905	VdLs17 chr4	99.878	4905	6	0	1	4905	3061269	3066173	plus	0	9025	100
VdLINE1	HM852750.1	4905	VdLs17 chr4	99.898	4905	5	0	1	4905	3710338	3705434	minus	0	9031	100
VdLINE1	HM852750.1	4905	VdLs17 chr4	99.959	4905	2	0	1	4905	3324438	3319534	minus	0	9047	100
VdLTRE1	HM852745.1	5873	VdLs17 chr4	98.57	5875	59	5	1	5873	3634507	3640358	plus	0	10360	100
VdLTRE1	HM852745.1	5873	VdLs17 chr4	98.809	5876	63	7	1	5873	3594482	3600353	plus	0	10456	100
VdLTRE1	HM852745.1	5873	VdLs17 chr4	100	5873	0	0	1	5873	3796925	3802797	plus	0	10846	100
VdLTRE5	HM852749.1	5555	BRIP62122a chr9	79.754	5359	1008	58	131	5445	838962	844287	plus	0	3814	96
VdLTRE5	HM852749.1	5555	VdLs17 chr4	99.964	5555	1	1	1	5555	3722565	3728118	plus	0	10246	100
VdLTRE5	HM852749.1	5555	VdLs17 chr4	99.982	5555	1	0	1	5555	3444966	3450520	plus	0	10253	100
VdLTRE5	HM852749.1	5555	VdLs17 chr4	99.982	5555	1	0	1	5555	3457276	3451722	minus	0	10253	100
VdLTRE5	HM852749.1	5555	VdLs17 chr4	100	5555	0	0	1	5555	3329534	3335088	plus	0	10259	100
