# Supplementary material for: Starship giant transposons dominate plastic genomic regions in a fungal plant pathogen and drive virulence evolution
Source: Nat Commun. 2025 Jul 24;16:6806. doi: 10.1038/s41467-025-61986-6 (PMC12289983; doi:10.1038/s41467-025-61986-6)
Supplement: Supplementary file 6 — Source Data [file 41467_2025_61986_MOESM6_ESM.zip › Source Data/FigS7c.xlsx]

## Sheet: FigS7c synteny
Ref contig	Ref start	Ref end	Query contig	Query start	Query end	Identity (%)
JR2 chr2	1993305	2130160	MPI-CAGE scf4	2259080	2122273	99.95
JR2 chr2	2119792	2514043	MPI-CAGE scf4	2132641	1738351	99.99
JR2 chr2	2494050	2783083	MPI-CAGE scf4	1758357	1469299	99.98
JR2 chr2	2763078	2911514	MPI-CAGE scf4	1489314	1340893	99.74
JR2 chr2	2911723	3059742	MPI-CAGE scf4	1340893	1192876	99.76
JR2 chr2	3059673	3219196	MPI-CAGE scf4	1187356	1027854	99.94
JR2 chr2	3224810	3253730	MPI-CAGE scf4	1027865	999001	98.89
JR2 chr2	3234966	3376769	MPI-CAGE scf4	849096	990886	99.89
JR2 chr2	3382496	3401903	MPI-CAGE scf4	990874	1010278	99.9
JR2 chr2	3413051	3474106	MPI-CAGE scf4	845342	784270	99.91
JR2 chr2	3474105	3606170	MPI-CAGE scf4	782407	650342	99.99
JR2 chr2	3612043	3691983	MPI-CAGE scf4	650347	570408	99.96
JR2 chr2	3671984	3744046	MPI-CAGE scf4	590414	518322	99.96
JR2 chr2	3724052	3783466	MPI-CAGE scf4	538324	478891	99.97
JR2 chr2	3763469	4186057	MPI-CAGE scf4	498899	76251	99.98
JR2 chr2	4186025	4262234	MPI-CAGE scf4	76235	1	99.96
JR2 chr5	1596316	2021291	MPI-CAGE scf2	1	424971	99.98
JR2 chr5	2020816	2258193	MPI-CAGE scf2	430955	668342	99.98
JR2 chr5	2238209	2309753	MPI-CAGE scf2	648340	719897	99.94
JR2 chr5	2289690	2350930	MPI-CAGE scf2	699846	761044	99.92
JR2 chr5	2330899	2624359	MPI-CAGE scf2	741043	1034444	99.96
JR2 chr5	2604369	2723895	MPI-CAGE scf2	1014468	1133998	99.95
JR2 chr5	2703829	2849862	MPI-CAGE scf2	1113945	1259988	99.97
JR2 chr5	2829879	2887188	MPI-CAGE scf2	1239990	1297322	99.94
JR2 chr5	2867187	3332065	MPI-CAGE scf2	1277313	1742223	99.99
JR2 chr5	3312059	3490868	MPI-CAGE scf2	1722211	1901028	99.99
JR2 chr5	3485704	3503061	MPI-CAGE scf2	1913221	1895864	99.99
JR2 chr5	3497897	3508582	MPI-CAGE scf2	1908057	1918742	99.91
JR2 chr5	3527385	3697262	MPI-CAGE scf2	1922033	2091909	99.99
JR2 chr5	3695398	3829185	MPI-CAGE scf2	2104047	2237812	99.98
JR2 chr5	3809081	4171714	MPI-CAGE scf2	2217720	2580326	99.97
JR2 chr2	2895557	2910218	S023 ctg9_1	591907	577226	96.11
JR2 chr2	3312300	3340969	S023 ctg9_1	316587	287890	99.13
JR2 chr2	3354944	3370708	S023 ctg9_1	243810	227952	94.84
JR2 chr2	3403682	3426932	S023 ctg9_1	204113	180789	95.15
JR2 chr2	3589926	3606117	S023 ctg9_1	646010	662154	95.59
JR2 chr4	840577	877763	S023 ctg9_1	1616036	1578839	99.92
JR2 chr4	878239	937731	S023 ctg9_1	1578844	1519352	99.99
JR2 chr4	1146331	1162719	S023 ctg9_1	605232	621556	97.46
JR2 chr4	1479710	1556432	S023 ctg9_1	1519359	1442636	99.97
JR2 chr4	1556356	1698080	S023 ctg9_1	1442658	1300943	99.98
JR2 chr4	1678079	1746711	S023 ctg9_1	1320935	1252311	99.98
JR2 chr4	1746691	1817710	S023 ctg9_1	1252400	1181368	99.97
JR2 chr4	1797708	1875130	S023 ctg9_1	1201382	1123935	99.97
JR2 chr4	1855076	2060541	S023 ctg9_1	1144001	938525	99.97
JR2 chr4	2040505	2291044	S023 ctg9_1	958559	708023	99.98
JR2 chr4	2290987	2325098	S023 ctg9_1	707959	673827	99.92
JR2 chr4	2336532	2382602	S023 ctg9_1	46062	1	99.73
JR2 chr5	3423623	3437140	S023 ctg9_1	399257	412724	99.53
JR2 chr5	3437143	3448153	S023 ctg9_1	423730	412718	99.93
JR2 chr5	3466999	3485704	S023 ctg9_1	426381	445089	99.87
JR2 chr5	3532352	3563470	S023 ctg9_1	448841	479969	99.33
JR2 chr1	1251742	1382157	VLB2 chr6	4825787	4695409	98.59
JR2 chr1	1382155	1472652	VLB2 chr6	4693592	4603006	98.68
JR2 chr1	1472630	1572440	VLB2 chr6	4602974	4503176	98.36
JR2 chr1	1572429	1602871	VLB2 chr6	4497622	4467161	98.91
JR2 chr1	1611596	1631385	VLB2 chr6	4169565	4149698	97.89
JR2 chr1	1631354	1650524	VLB2 chr6	4149505	4130241	98.18
JR2 chr1	1650509	1695292	VLB2 chr6	4130029	4085206	98.04
JR2 chr1	1695681	1706653	VLB2 chr6	4085205	4074167	97.58
JR2 chr1	1711366	1750362	VLB2 chr6	4055652	4016679	97.9
JR2 chr1	1751655	1776077	VLB2 chr6	4016677	3992355	97.76
JR2 chr1	1776073	1793405	VLB2 chr6	3984304	3966963	97.65
JR2 chr1	1793399	1833807	VLB2 chr6	3966429	3926061	98.33
JR2 chr1	1833798	1857525	VLB2 chr6	3925849	3902146	97.41
JR2 chr1	1858676	1891004	VLB2 chr6	3902154	3869779	98.23
JR2 chr1	1890970	1933506	VLB2 chr6	3869777	3827204	98.45
JR2 chr1	1933786	1975884	VLB2 chr6	3827207	3784972	98.24
JR2 chr1	1975881	1989147	VLB2 chr6	3785063	3771785	98.92
JR2 chr1	1989262	2021111	VLB2 chr6	3771784	3739977	98.41
JR2 chr1	2021161	2096726	VLB2 chr6	3739980	3664506	98.17
JR2 chr1	2096722	2107629	VLB2 chr6	3657349	3646416	98.25
JR2 chr1	2107625	2175791	VLB2 chr6	3639307	3571209	97.98
JR2 chr1	2177737	2222564	VLB2 chr6	3570085	3525224	98.61
JR2 chr1	2222672	2234920	VLB2 chr6	3525226	3513009	98.44
JR2 chr1	2241710	2252153	VLB2 chr6	3492750	3482281	98.25
JR2 chr1	2252050	2282979	VLB2 chr6	3482292	3451334	97.84
JR2 chr1	2282951	2307287	VLB2 chr6	3451266	3426996	98.38
JR2 chr1	2307324	2408917	VLB2 chr6	3426997	3325349	98.66
JR2 chr2	3121585	3207915	VLB2 chr6	4170918	4257234	99.52
JR2 chr3	359019	372385	VLB2 chr6	1752903	1766282	90.74
JR2 chr4	3470203	3485905	VLB2 chr6	2866242	2850527	91.16
JR2 chr4	3548801	3571256	VLB2 chr6	2762111	2739566	92.15
JR2 chr4	3571451	3588455	VLB2 chr6	2738860	2721744	92.68
JR2 chr5	3466999	3485704	VLB2 chr6	4430486	4411779	99.85
JR2 chr5	3534162	3563470	VLB2 chr6	4406278	4376958	99.22
JR2 chr5	3677438	3695399	VLB2 chr6	4269561	4251595	99.77
JR2 chr6	2082	14694	VLB2 chr6	158	12843	92.8
JR2 chr6	37054	61017	VLB2 chr6	38294	62178	93.38
JR2 chr6	62321	78206	VLB2 chr6	63214	79103	92.88
JR2 chr6	210621	241833	VLB2 chr6	240896	271880	91.46
JR2 chr6	540311	550543	VLB2 chr6	616918	627102	94.13
JR2 chr6	569187	580981	VLB2 chr6	627099	638805	92.57
JR2 chr8	64390	99703	VLB2 chr6	1522213	1486893	98.8
JR2 chr8	108394	148870	VLB2 chr6	1486890	1446321	98.13
JR2 chr8	148872	172043	VLB2 chr6	1446160	1422994	98.4
JR2 chr8	177917	189399	VLB2 chr6	1415872	1404347	97.74
JR2 chr8	190165	221794	VLB2 chr6	1396363	1364680	98.48
JR2 chr8	261067	279611	VLB2 chr6	1311254	1292745	97.57
JR2 chr8	279882	306156	VLB2 chr6	1292746	1266435	98.44
JR2 chr8	327585	353418	VLB2 chr6	1245333	1219350	97.7
JR2 chr8	362943	373594	VLB2 chr6	1210850	1200219	97.74
JR2 chr8	373467	403277	VLB2 chr6	1200480	1170596	98.48
JR2 chr8	403805	422036	VLB2 chr6	1168971	1150760	98.23
JR2 chr8	423898	453988	VLB2 chr6	1150761	1120590	98.28
JR2 chr8	478709	514891	VLB2 chr6	909508	945717	97.65
JR2 chr8	530461	548244	VLB2 chr6	974037	991829	97.89
JR2 chr8	555429	586541	VLB2 chr6	996877	1027962	97.59
JR2 chr8	594839	614462	VLB2 chr6	1036427	1056009	97.96
JR2 chr8	1561884	1574153	VLB2 chr6	2277691	2289916	93.09
JR2 chr8	1785821	1799106	VLB2 chr6	3157985	3144828	90.67
JR2 chr8	2102980	2147794	VLB2 chr6	3317769	3273616	91.84
JR2 chr8	3156748	3167812	VLB2 chr6	4932790	4921791	90.34
JR2 chr8	3167811	3179944	VLB2 chr6	4920936	4908846	88.49
JR2 chr8	3211689	3225777	VLB2 chr6	5125723	5111682	91.78
JR2 chr8	3226632	3237438	VLB2 chr6	5110572	5099803	91.47
JR2 chr1	8018263	8029983	CBS382.66 chr3	3544728	3556349	89.88
JR2 chr1	8030361	8053784	CBS382.66 chr3	3556736	3580181	91.36
JR2 chr1	8063265	8083615	CBS382.66 chr3	3589552	3609768	91.52
JR2 chr1	8084389	8117973	CBS382.66 chr3	3611046	3644445	92.1
JR2 chr1	8164846	8185121	CBS382.66 chr3	3691367	3711625	92.05
JR2 chr1	8195372	8207809	CBS382.66 chr3	3712084	3724619	91.09
JR2 chr1	8219531	8238581	CBS382.66 chr3	3737832	3756945	91.29
JR2 chr1	8238871	8255257	CBS382.66 chr3	3757219	3773679	90.6
JR2 chr1	8258029	8297369	CBS382.66 chr3	3776527	3815682	93.66
JR2 chr1	8320615	8342339	CBS382.66 chr3	3839565	3861070	90.87
JR2 chr1	8356039	8398847	CBS382.66 chr3	3873903	3916298	91.95
JR2 chr1	8410000	8429870	CBS382.66 chr3	3928154	3948029	89.93
JR2 chr1	8441124	8477691	CBS382.66 chr3	3959694	3996174	91.16
JR2 chr1	8479681	8495575	CBS382.66 chr3	3998095	4013953	92.53
JR2 chr1	8508808	8522341	CBS382.66 chr3	4026832	4040459	92.58
JR2 chr1	8555548	8580043	CBS382.66 chr3	4076500	4100852	91.9
JR2 chr1	8581785	8595080	CBS382.66 chr3	4107353	4120662	91.55
JR2 chr1	8595267	8605797	CBS382.66 chr3	4120818	4131346	92.05
JR2 chr1	8608656	8619771	CBS382.66 chr3	4138192	4149302	93.77
JR2 chr1	8621536	8666761	CBS382.66 chr3	4151100	4196232	90.14
JR2 chr1	8667846	8683105	CBS382.66 chr3	4197443	4212636	90.14
JR2 chr1	8730726	8740987	CBS382.66 chr3	4698852	4709072	92.53
JR2 chr1	8771268	8783515	CBS382.66 chr3	4742937	4755091	91.62
JR2 chr1	8810170	8822245	CBS382.66 chr3	4780760	4792850	88.4
JR2 chr1	8840261	8852601	CBS382.66 chr3	4803882	4816238	91.94
JR2 chr1	8855102	8876559	CBS382.66 chr3	4818839	4840285	92.16
JR2 chr1	8888323	8901622	CBS382.66 chr3	4852940	4866223	88.7
JR2 chr1	8930563	8941686	CBS382.66 chr3	4895720	4906828	90.96
JR2 chr1	9001945	9012188	CBS382.66 chr3	4971714	4981941	92.16
JR2 chr1	9025853	9043988	CBS382.66 chr3	4995441	5013487	93
JR2 chr1	9044190	9066559	CBS382.66 chr3	5013639	5036066	91.88
JR2 chr1	9067705	9078750	CBS382.66 chr3	5037695	5048790	89.19
JR2 chr1	9078891	9103676	CBS382.66 chr3	5048902	5073632	90.94
JR2 chr1	9103712	9114727	CBS382.66 chr3	5073884	5084867	91.96
JR2 chr1	9120034	9130340	CBS382.66 chr3	5089860	5100260	93.28
JR2 chr1	9137893	9171125	CBS382.66 chr3	5106401	5139567	92.93
JR2 chr1	9173089	9187012	CBS382.66 chr3	5141940	5155810	91.22
JR2 chr1	9199335	9212408	CBS382.66 chr3	5156064	5169140	93.76
JR2 chr1	9235429	9246649	CBS382.66 chr3	5195079	5206292	90.86
JR2 chr2	678747	690478	CBS382.66 chr3	1343422	1331661	93.38
JR2 chr2	694377	733967	CBS382.66 chr3	1322831	1283218	92.19
JR2 chr2	734120	759737	CBS382.66 chr3	1283215	1257845	91.35
JR2 chr2	767193	781665	CBS382.66 chr3	1250426	1235946	94.5
JR2 chr2	782370	817452	CBS382.66 chr3	1235239	1199967	91.19
JR2 chr2	833949	848519	CBS382.66 chr3	1183164	1168628	90.28
JR2 chr2	848778	876935	CBS382.66 chr3	1168578	1140420	91.19
JR2 chr2	877874	904035	CBS382.66 chr3	1139438	1113268	90.57
JR2 chr2	921470	942313	CBS382.66 chr3	1095841	1075069	91.11
JR2 chr2	1592050	1626821	CBS382.66 chr3	1638608	1673063	90.63
JR2 chr2	1626977	1665712	CBS382.66 chr3	1673216	1711690	91.3
JR2 chr2	1665864	1685143	CBS382.66 chr3	1711882	1731161	92.58
JR2 chr2	1715168	1725857	CBS382.66 chr3	1760239	1770942	88.97
JR2 chr2	1725857	1740625	CBS382.66 chr3	1771077	1785755	92.86
JR2 chr2	1740810	1761562	CBS382.66 chr3	1785889	1806637	92.08
JR2 chr2	1778729	1802670	CBS382.66 chr3	1824559	1848464	93.41
JR2 chr2	1808482	1832772	CBS382.66 chr3	1854323	1878725	93.25
JR2 chr2	1833029	1847715	CBS382.66 chr3	1878773	1893532	92.83
JR2 chr2	1848179	1862242	CBS382.66 chr3	1893854	1907895	93.07
JR2 chr2	1863326	1887554	CBS382.66 chr3	1907997	1932224	92.05
JR2 chr2	1888091	1907614	CBS382.66 chr3	1932574	1951996	91.25
JR2 chr2	1907978	1920796	CBS382.66 chr3	1952248	1965022	91.42
JR2 chr2	1920961	1976884	CBS382.66 chr3	1965215	2020640	91.59
JR2 chr2	1977216	1991087	CBS382.66 chr3	2020938	2034645	90.86
JR2 chr2	1991368	2009832	CBS382.66 chr3	2034897	2053481	90.55
JR2 chr2	2009936	2041432	CBS382.66 chr3	2053597	2085132	92.77
JR2 chr2	2041493	2064344	CBS382.66 chr3	2085548	2108174	91.38
JR2 chr2	2064542	2084108	CBS382.66 chr3	2108268	2127693	92.75
JR2 chr2	2084110	2099230	CBS382.66 chr3	2127813	2142837	89.42
JR2 chr2	2099591	2119784	CBS382.66 chr3	2143018	2163168	92.24
JR2 chr2	2131801	2156626	CBS382.66 chr3	2174917	2199628	91.74
JR2 chr2	2163109	2178678	CBS382.66 chr3	2206254	2221740	91.46
JR2 chr2	2180620	2192594	CBS382.66 chr3	2224484	2236442	91.49
JR2 chr2	2193776	2222451	CBS382.66 chr3	2236804	2265351	91.01
JR2 chr2	2227793	2267844	CBS382.66 chr3	2270644	2310909	91.9
JR2 chr2	2267949	2278906	CBS382.66 chr3	2311056	2321981	92.16
JR2 chr2	2293733	2310252	CBS382.66 chr3	2333436	2349930	92.91
JR2 chr2	2334144	2346918	CBS382.66 chr3	2376602	2389471	92.61
JR2 chr2	2354930	2373559	CBS382.66 chr3	2395422	2414245	90.76
JR2 chr2	2376348	2403082	CBS382.66 chr3	2416682	2443134	91.48
JR2 chr2	2403528	2414799	CBS382.66 chr3	2443131	2454303	89.16
JR2 chr2	2414892	2427970	CBS382.66 chr3	2454445	2467472	89.38
JR2 chr2	2430255	2447419	CBS382.66 chr3	2469926	2486964	92.35
JR2 chr2	2448385	2477138	CBS382.66 chr3	2487688	2516386	92.08
JR2 chr2	2477360	2489176	CBS382.66 chr3	2516416	2528205	91
JR2 chr2	2489863	2509480	CBS382.66 chr3	2528570	2547957	91.83
JR2 chr2	2518224	2530075	CBS382.66 chr3	2556435	2568259	92.43
JR2 chr2	2565514	2576423	CBS382.66 chr3	2604170	2614949	88.84
JR2 chr2	2590754	2603561	CBS382.66 chr3	2633305	2646091	92.38
JR2 chr2	2603579	2652078	CBS382.66 chr3	2646423	2694767	91.37
JR2 chr2	2653318	2668104	CBS382.66 chr3	2696269	2711172	91.09
JR2 chr2	2682629	2719101	CBS382.66 chr3	2716529	2752823	91.47
JR2 chr2	2738194	2754811	CBS382.66 chr3	2771203	2787851	92.57
JR2 chr2	2756335	2767457	CBS382.66 chr3	2789452	2800728	89.79
JR2 chr2	2770543	2794073	CBS382.66 chr3	2803633	2827043	90.1
JR2 chr2	2813789	2824722	CBS382.66 chr3	2846668	2857625	91.28
JR2 chr2	2825090	2839633	CBS382.66 chr3	2858012	2872477	92.78
JR2 chr2	2839770	2858051	CBS382.66 chr3	2872614	2890833	91.16
JR2 chr2	2858597	2871431	CBS382.66 chr3	2891376	2904206	93.99
JR2 chr2	3050317	3063670	CBS382.66 chr3	2920663	2933949	91.42
JR2 chr2	3083313	3119278	CBS382.66 chr3	2950807	2986726	92.62
JR2 chr2	3121584	3146851	CBS382.66 chr3	4689569	4664289	99.89
JR2 chr2	3146839	3159645	CBS382.66 chr3	4658738	4645926	99.24
JR2 chr2	3154968	3207915	CBS382.66 chr3	4314624	4367590	99.67
JR2 chr2	3224821	3241717	CBS382.66 chr3	4533924	4550842	99.14
JR2 chr2	3340756	3370678	CBS382.66 chr3	4602809	4572917	98.79
JR2 chr2	3383631	3401903	CBS382.66 chr3	4569620	4551349	99.57
JR2 chr2	3414345	3430516	CBS382.66 chr3	4384848	4368579	96.8
JR2 chr2	3561076	3572509	CBS382.66 chr3	4639164	4650608	99.15
JR2 chr2	3578975	3606170	CBS382.66 chr3	4305535	4278320	99.87
JR2 chr2	3668684	3689007	CBS382.66 chr3	3029200	3049519	91.3
JR2 chr2	3698834	3712651	CBS382.66 chr3	3057611	3071357	90.19
JR2 chr2	3713958	3742292	CBS382.66 chr3	3072410	3100531	90.26
JR2 chr2	3742458	3779019	CBS382.66 chr3	3100692	3137012	90.89
JR2 chr2	3821179	3833650	CBS382.66 chr3	3138313	3150856	92.83
JR2 chr2	3834005	3855733	CBS382.66 chr3	3151188	3172891	93.69
JR2 chr2	3855820	3869133	CBS382.66 chr3	3173018	3186255	90.75
JR2 chr2	3876300	3896961	CBS382.66 chr3	3192848	3213397	92.12
JR2 chr2	3897143	3907257	CBS382.66 chr3	3214852	3224957	92.58
JR2 chr2	3930074	3950941	CBS382.66 chr3	3244158	3264967	90.36
JR2 chr2	3957402	3969719	CBS382.66 chr3	3273189	3285571	92.07
JR2 chr2	3975011	3988111	CBS382.66 chr3	3292811	3305933	92.97
JR2 chr2	3988384	4009561	CBS382.66 chr3	3306242	3327447	92.52
JR2 chr2	4023970	4039122	CBS382.66 chr3	3345352	3360491	90.41
JR2 chr2	4039218	4057403	CBS382.66 chr3	3360491	3378587	91.95
JR2 chr2	4067165	4092774	CBS382.66 chr3	3386104	3411164	91.42
JR2 chr2	4094278	4107514	CBS382.66 chr3	3412508	3425877	90.11
JR2 chr2	4111431	4129613	CBS382.66 chr3	3426046	3444278	91.63
JR2 chr2	4139952	4153250	CBS382.66 chr3	3455652	3468839	91.15
JR2 chr2	4188221	4198605	CBS382.66 chr3	3503805	3514083	91.1
JR2 chr5	622	13899	CBS382.66 chr3	3429	16689	91.75
JR2 chr5	32613	51885	CBS382.66 chr3	33676	52905	91.17
JR2 chr5	60121	80587	CBS382.66 chr3	56730	77118	90.95
JR2 chr5	80620	134177	CBS382.66 chr3	77094	130378	92.5
JR2 chr5	136380	156103	CBS382.66 chr3	132189	151790	92.53
JR2 chr5	159925	202275	CBS382.66 chr3	157816	200126	92.65
JR2 chr5	207969	218604	CBS382.66 chr3	205838	216559	90.84
JR2 chr5	219145	240968	CBS382.66 chr3	217665	239416	91.71
JR2 chr5	242034	252469	CBS382.66 chr3	239734	250187	91.65
JR2 chr5	252513	265265	CBS382.66 chr3	250460	263198	92.75
JR2 chr5	279801	290288	CBS382.66 chr3	279727	290271	92.12
JR2 chr5	293756	323816	CBS382.66 chr3	294100	324059	92.25
JR2 chr5	329701	349832	CBS382.66 chr3	329693	349748	92.12
JR2 chr5	353899	371534	CBS382.66 chr3	356978	374617	89.06
JR2 chr5	382060	414591	CBS382.66 chr3	385223	417809	90.92
JR2 chr5	438689	456692	CBS382.66 chr3	440325	458243	91.39
JR2 chr5	466405	478137	CBS382.66 chr3	466394	478075	90.38
JR2 chr5	496063	506610	CBS382.66 chr3	504052	514613	91.42
JR2 chr5	1083717	1095657	CBS382.66 chr3	619338	631290	90.56
JR2 chr5	1095658	1120405	CBS382.66 chr3	631583	656427	91.98
JR2 chr5	1128109	1141017	CBS382.66 chr3	664463	677344	89.88
JR2 chr5	1207383	1222818	CBS382.66 chr3	735523	751046	92.43
JR2 chr5	1231746	1247083	CBS382.66 chr3	759408	774749	89.82
JR2 chr5	1258154	1273382	CBS382.66 chr3	786890	802066	88.1
JR2 chr5	1273513	1293656	CBS382.66 chr3	802222	822229	92.15
JR2 chr5	1307177	1318233	CBS382.66 chr3	835822	846862	87.64
JR2 chr5	1324438	1351552	CBS382.66 chr3	847169	874315	92.68
JR2 chr5	1352248	1365193	CBS382.66 chr3	876097	889022	92.25
JR2 chr5	1367666	1386081	CBS382.66 chr3	891436	909825	90.7
JR2 chr5	1386817	1401420	CBS382.66 chr3	910215	924790	90.28
JR2 chr5	1401800	1414700	CBS382.66 chr3	925175	937974	90.58
JR2 chr5	1424302	1439948	CBS382.66 chr3	947879	963508	92.81
JR2 chr5	1450821	1482195	CBS382.66 chr3	976349	1007478	91.2
JR2 chr5	1485761	1500894	CBS382.66 chr3	1014385	1029530	89.96
JR2 chr5	1506446	1516654	CBS382.66 chr3	1035148	1045328	91.05
JR2 chr5	3470528	3482299	CBS382.66 chr3	4500755	4489017	99
JR2 chr5	3532352	3559059	CBS382.66 chr3	4475996	4449311	99.64
JR2 chr5	3672625	3695399	CBS382.66 chr3	4384723	4361951	99.89
JR2 chr6	2035073	2061734	CBS382.66 chr3	1606000	1579490	92.15
JR2 chr6	2062827	2082760	CBS382.66 chr3	1578554	1558647	92.86
JR2 chr6	2092767	2133319	CBS382.66 chr3	1549893	1509343	92.81
JR2 chr6	2151930	2166832	CBS382.66 chr3	1490956	1476086	94.02
JR2 chr2	1	4277765	JR2 chr2	1	4277765	100

## Sheet: FigS7c starship
Chr	Start	End	Starship ID	Starship haplotype
JR2 chr2	3121590	3620790	Se1h1_JR2	Se1h1
MPI-CAGE scf2	1833804	2101158	Se1h1_MPI-CAGE_a	Se1h1
MPI-CAGE scf4	641600	1125441	Se1h1_MPI-CAGE_b	Se1h1
S023 ctg9_1	46062	671137	Se1h1_S023	Se1h1
VLB2 chr6	4169566	4458087	Se1h1_VLB2	Se1h1
CBS382.66 chr3	4269581	4689563	Se1h1_CBS382.66	Se1h1

## Sheet: FigS7c sector
Contig ID	Contig
JR2_2	JR2 chr2
MPI-CAGE_JAHEWJ010000002.1	MPI-CAGE scf2
MPI-CAGE_JAHEWJ010000004.1	MPI-CAGE scf4
S023_JADFUJ010000009.1	S023 ctg9_1
VLB2_Chr6	VLB2 chr6
CBS382.66_CP069148.1	CBS382.66 chr3
