# Supplementary material for: Starship giant transposons dominate plastic genomic regions in a fungal plant pathogen and drive virulence evolution
Source: Nat Commun. 2025 Jul 24;16:6806. doi: 10.1038/s41467-025-61986-6 (PMC12289983; doi:10.1038/s41467-025-61986-6)
Supplement: Supplementary file 6 — Source Data [file 41467_2025_61986_MOESM6_ESM.zip › Source Data/Fig5a.xlsx]

## Sheet: Fig5a
Query Starship	Subject genus	Hit genome count	Input genome count	Hit/input (%)
Ar1h1_CBS385.49	Verticillium	71	76	93.4211
Ar1h1_GF1192	Verticillium	71	76	93.4211
Ar1h1_GF1300	Verticillium	71	76	93.4211
Ar1h1_Gf-Cb5	Verticillium	71	76	93.4211
Ar1h1_HoMCLT	Verticillium	71	76	93.4211
Ar1h1_JR2	Verticillium	69	76	90.7895
Ar1h1_VT-2A	Verticillium	71	76	93.4211
Ar1h1_VdB09	Verticillium	71	76	93.4211
Ar1h1_VdC07	Verticillium	70	76	92.1053
Ar1h2_DAR82592	Verticillium	67	76	88.1579
Ar1h2_DAR83138	Verticillium	67	76	88.1579
Ar1h2_VD991	Verticillium	67	76	88.1579
Ar3h1_GF1207	Verticillium	30	76	39.4737
Ar3h1_Vd-H5	Verticillium	30	76	39.4737
Ar3h1_Vd-R1	Verticillium	30	76	39.4737
Ar3h1_VdB09	Verticillium	30	76	39.4737
Ar3h2_PD660	Verticillium	32	76	42.1053
Ar3h3_PD670	Verticillium	27	76	35.5263
Ar3h4_VSO1	Verticillium	30	76	39.4737
Ar4h1_JR2	Verticillium	67	76	88.1579
Ar4h1_MPI-CAGE	Verticillium	68	76	89.4737
Ar5h1_S011	Verticillium	2	76	2.63158
Ar7h1_PD660	Verticillium	31	76	40.7895
Ar9h1_PD618	Verticillium	21	76	27.6316
Cl4h1_PD739	Verticillium	1	76	1.31579
En2h1_VL20	Verticillium	25	76	32.8947
En2h1_VLB2	Verticillium	22	76	28.9474
En3h1_PD739	Verticillium	8	76	10.5263
Ga1h1_DK045	Verticillium	2	76	2.63158
Ga1h1_VdB09	Verticillium	2	76	2.63158
Ga1h2_PD618	Verticillium	3	76	3.94737
Ph1h1_CQ2	Verticillium	5	76	6.57895
Ph1h1_CQ2	Fusarium	14	1522	0.919842
Ph1h1_VD991	Verticillium	5	76	6.57895
Ph1h1_VD991	Fusarium	14	1522	0.919842
Ph1h1_XJ592	Verticillium	5	76	6.57895
Ph1h1_XJ592	Fusarium	14	1522	0.919842
Ph1h2_CQ2	Verticillium	5	76	6.57895
Ph1h2_CQ2	Fusarium	6	1522	0.394218
Ph1h2_VD991	Verticillium	5	76	6.57895
Ph1h2_VD991	Fusarium	6	1522	0.394218
Ph1h2_XJ592	Verticillium	5	76	6.57895
Ph1h2_XJ592	Fusarium	6	1522	0.394218
Ph1h3_PD660	Verticillium	2	76	2.63158
Ph1h4_XJ511	Verticillium	16	76	21.0526
Ph3h1_PD739	Verticillium	5	76	6.57895
Pr1h1_CQ2	Verticillium	49	76	64.4737
Pr1h1_DAR82592	Verticillium	49	76	64.4737
Pr1h1_DAR83143	Verticillium	49	76	64.4737
Pr1h1_DAR83175	Verticillium	48	76	63.1579
Pr1h1_VD991	Verticillium	50	76	65.7895
Pr1h1_XJ592	Verticillium	49	76	64.4737
Se1h1_CBS382.66	Verticillium	70	76	92.1053
Se1h1_JR2	Verticillium	57	76	75
Se1h1_MPI-CAGE_a	Verticillium	53	76	69.7368
Se1h1_MPI-CAGE_b	Verticillium	58	76	76.3158
Se1h1_S023	Verticillium	73	76	96.0526
Se1h1_VLB2	Verticillium	55	76	72.3684
Se1h2_Gf-Cb5	Verticillium	67	76	88.1579
Se1h3_PD593	Verticillium	52	76	68.4211

## Sheet: Fig5a hit summary
Query Starship	Subject genus	Subject species	Subject genome	Subject contig	Query covered length per contig (nt)	Query coverage per contig (%)
Se1h1_CBS382.66	Verticillium	Verticillium nonalfalfae	GCA_019553885.1	CP069148.1	419983	100
Se1h1_CBS382.66	Verticillium	Verticillium longisporum	GCA_019188275.1	JAETXR010000007.1	298188	71
Se1h1_CBS382.66	Verticillium	Verticillium longisporum	GCA_019188265.1	JAETXS010000006.1	298188	71
Se1h1_CBS382.66	Verticillium	Verticillium longisporum	GCA_001268145.1	CVQH01004002.1	146994	35
Se1h1_CBS382.66	Verticillium	Verticillium longisporum	GCA_018994065.1	JAFKAH010000488.1	121795	29
Se1h1_CBS382.66	Verticillium	Verticillium dahliae	GCA_002892985.1	MPSH01000049.1	130195	31
Se1h1_CBS382.66	Verticillium	Verticillium dahliae	GCA_020726535.1	JAHEWJ010000004.1	323387	77
Se1h1_CBS382.66	Verticillium	Verticillium dahliae	GCA_009663885.1	WJDV01000001.1	268789	64
Se1h1_CBS382.66	Verticillium	Verticillium dahliae	GCA_000400815.2	CP009079.1	323387	77
Se1h1_CBS382.66	Verticillium	Verticillium longisporum	GCA_001268165.1	CVQI01036384.1	142794	34
Se1h1_CBS382.66	Verticillium	Verticillium dahliae	GCA_000952015.1	CP010983.1	260389	62
Se1h1_CBS382.66	Verticillium	Verticillium dahliae	GCF_000150675.1	NW_009276931.1	205792	49
Se1h1_CBS382.66	Verticillium	Verticillium dahliae	GCA_000150675.2	DS572717.1	205792	49
Se1h1_CBS382.66	Verticillium	Verticillium dahliae	GCA_011032965.1	WNXK01000073.1	100796	24
Se1h1_CBS382.66	Verticillium	Verticillium longisporum	GCA_018994095.1	JAEMWZ010000300.1	88196	21
Se1h1_CBS382.66	Verticillium	Verticillium dahliae	GCA_011033005.1	WNXI01000303.1	46198	11
Se1h1_CBS382.66	Verticillium	Verticillium dahliae	GCA_011032955.1	WNXL01000066.1	46198	11
Se1h1_CBS382.66	Verticillium	Verticillium dahliae	GCA_011032945.1	WNXM01000084.1	46198	11
Se1h1_CBS382.66	Verticillium	Verticillium dahliae	GCA_002893025.1	PHNV01000255.1	62997	15
Se1h1_CBS382.66	Verticillium	Verticillium dahliae	GCA_002892985.1	MPSH01000065.1	138594	33
Se1h1_CBS382.66	Verticillium	Verticillium dahliae	GCA_009663885.1	WJDV01000005.1	163793	39
Se1h1_CBS382.66	Verticillium	Verticillium dahliae	GCA_002893035.1	PHNW01000225.1	62997	15
Se1h1_CBS382.66	Verticillium	Verticillium dahliae	GCA_011066485.2	MU010220.1	46198	11
Se1h1_CBS382.66	Verticillium	Verticillium dahliae	GCA_018140825.1	MU211482.1	277189	66
Se1h1_CBS382.66	Verticillium	Verticillium longisporum	GCA_001268145.1	CVQH01007113.1	146994	35
Se1h1_CBS382.66	Verticillium	Verticillium longisporum	GCA_001268165.1	CVQI01005113.1	146994	35
Se1h1_CBS382.66	Verticillium	Verticillium longisporum	GCA_018994065.1	JAFKAH010000497.1	67197	16
Se1h1_CBS382.66	Verticillium	Verticillium dahliae	GCA_018140825.1	JADFUI010000012.1	96596	23
Se1h1_CBS382.66	Verticillium	Verticillium dahliae	GCA_011032905.1	WNXN01000290.1	33599	8
Se1h1_CBS382.66	Verticillium	Verticillium dahliae	GCA_002892985.1	MPSH01000054.1	121795	29
Se1h1_CBS382.66	Verticillium	Verticillium dahliae	GCA_018140825.1	JADFUI010000011.1	243590	58
Se1h1_CBS382.66	Verticillium	Verticillium nonalfalfae	GCA_009653615.2	WGLJ02000216.1	33599	8
Se1h1_CBS382.66	Verticillium	Verticillium nonalfalfae	GCA_009653595.1	WGLK01000223.1	33599	8
Se1h1_CBS382.66	Verticillium	Verticillium dahliae	GCA_011066485.2	MU009682.1	54598	13
Se1h1_CBS382.66	Verticillium	Verticillium dahliae	GCA_011032945.1	WNXM01000232.1	50398	12
Se1h1_CBS382.66	Verticillium	Verticillium dahliae	GCA_011032955.1	WNXL01000326.1	50398	12
Se1h1_CBS382.66	Verticillium	Verticillium nonalfalfae	GCA_009653615.2	WGLJ02000215.1	33599	8
Se1h1_CBS382.66	Verticillium	Verticillium nonalfalfae	GCA_009653595.1	WGLK01000222.1	33599	8
Se1h1_CBS382.66	Verticillium	Verticillium dahliae	GCA_011033005.1	WNXI01000321.1	41998	10
Se1h1_CBS382.66	Verticillium	Verticillium longisporum	GCA_018994095.1	JAEMWZ010000107.1	33599	8
Se1h1_CBS382.66	Verticillium	Verticillium dahliae	GCA_018140845.1	JADFUJ010000009.1	306588	73
Se1h1_CBS382.66	Verticillium	Verticillium dahliae	GCA_020726535.1	JAHEWJ010000002.1	180593	43
Se1h1_CBS382.66	Verticillium	Verticillium dahliae	GCA_002892985.1	MPSH01000004.1	130195	31
Se1h1_CBS382.66	Verticillium	Verticillium dahliae	GCA_000400815.2	CP009078.1	188992	45
Se1h1_CBS382.66	Verticillium	Verticillium dahliae	GCA_002893035.1	PHNW01000281.1	33599	8
Se1h1_CBS382.66	Verticillium	Verticillium dahliae	GCA_000952015.1	CP010982.1	226791	54
Se1h1_CBS382.66	Verticillium	Verticillium dahliae	GCA_011032965.1	WNXK01000189.1	41998	10
Se1h1_CBS382.66	Verticillium	Verticillium nonalfalfae	GCA_009653615.2	WGLJ02000097.1	41998	10
Se1h1_CBS382.66	Verticillium	Verticillium nonalfalfae	GCA_009653595.1	WGLK01000099.1	41998	10
Se1h1_CBS382.66	Verticillium	Verticillium dahliae	GCA_002893035.1	PHNW01000196.1	71397	17
Se1h1_CBS382.66	Verticillium	Verticillium dahliae	GCA_002893025.1	PHNV01000332.1	54598	13
Se1h1_CBS382.66	Verticillium	Verticillium dahliae	GCA_018140825.1	JADFUI010000007.1	142794	34
Se1h1_CBS382.66	Verticillium	Verticillium longisporum	GCA_019188255.1	JAETXT010000001.1	277189	66
Se1h1_CBS382.66	Verticillium	Verticillium longisporum	GCA_018994095.1	JAEMWZ010000137.1	79797	19
Se1h1_CBS382.66	Verticillium	Verticillium dahliae	GCA_002892985.1	MPSH01000010.1	62997	15
Se1h1_CBS382.66	Verticillium	Verticillium dahliae	GCF_000150675.1	NW_009276927.1	176393	42
Se1h1_CBS382.66	Verticillium	Verticillium dahliae	GCA_000150675.2	DS572702.1	176393	42
Se1h1_CBS382.66	Verticillium	Verticillium longisporum	GCA_018994105.1	JAFKAI010009671.1	41998	10
Se1h1_CBS382.66	Verticillium	Verticillium dahliae	GCA_002892985.1	MPSH01000027.1	37798	9
Se1h1_CBS382.66	Verticillium	Verticillium longisporum	GCA_018994065.1	JAFKAH010000474.1	37798	9
Se1h1_CBS382.66	Verticillium	Verticillium longisporum	GCA_019188255.1	JAETXT010000010.1	130195	31
Se1h1_CBS382.66	Verticillium	Verticillium longisporum	GCA_018994105.1	JAFKAI010015620.1	113395	27
Se1h1_CBS382.66	Verticillium	Verticillium dahliae	GCA_011032905.1	WNXN01000157.1	50398	12
Se1h1_CBS382.66	Verticillium	Verticillium dahliae	GCA_011032945.1	WNXM01000574.1	62997	15
Se1h1_CBS382.66	Verticillium	Verticillium longisporum	GCA_018994065.1	JAFKAH010000483.1	46198	11
Se1h1_CBS382.66	Verticillium	Verticillium longisporum	GCA_018994095.1	JAEMWZ010000459.1	33599	8
Se1h1_CBS382.66	Verticillium	Verticillium nonalfalfae	GCA_009653595.1	WGLK01000221.1	50398	12
Se1h1_CBS382.66	Verticillium	Verticillium dahliae	GCA_018440625.1	JACORA010000015.1	201592	48
Se1h1_CBS382.66	Verticillium	Verticillium dahliae	GCA_011066485.2	MU009967.1	37798	9
Se1h1_CBS382.66	Verticillium	Verticillium dahliae	GCA_018140825.1	JADFUI010000010.1	146994	35
Se1h1_CBS382.66	Verticillium	Verticillium dahliae	GCA_011032955.1	WNXL01000724.1	33599	8
Se1h1_CBS382.66	Verticillium	Verticillium dahliae	GCA_011033005.1	WNXI01000226.1	41998	10
Se1h1_CBS382.66	Verticillium	Verticillium dahliae	GCA_011032965.1	WNXK01000451.1	33599	8
Se1h1_CBS382.66	Verticillium	Verticillium longisporum	GCA_019188255.1	JAETXT010000013.1	96596	23
Se1h1_CBS382.66	Verticillium	Verticillium dahliae	GCA_011032985.1	WNXJ01000003.1	96596	23
Se1h1_CBS382.66	Verticillium	Verticillium dahliae	GCA_003320035.1	CM010349.1	79797	19
Se1h1_CBS382.66	Verticillium	Verticillium dahliae	GCA_009757105.1	WJDY01000002.1	104996	25
Se1h1_CBS382.66	Verticillium	Verticillium dahliae	GCA_004798895.1	PRLI01000006.1	104996	25
Se1h1_CBS382.66	Verticillium	Verticillium dahliae	GCA_029607785.1	JAKCXJ010000004.1	100796	24
Se1h1_CBS382.66	Verticillium	Verticillium dahliae	GCA_029607795.1	JAKCXK010000001.1	104996	25
Se1h1_CBS382.66	Verticillium	Verticillium dahliae	GCA_029607885.1	JAKCXF010000010.1	100796	24
Se1h1_CBS382.66	Verticillium	Verticillium dahliae	GCA_002370995.1	NVYA01000013.1	100796	24
Se1h1_CBS382.66	Verticillium	Verticillium dahliae	GCA_030450075.1	CP119263.1	104996	25
Se1h1_CBS382.66	Verticillium	Verticillium dahliae	GCA_029607805.1	JAKCXG010000005.1	100796	24
Se1h1_CBS382.66	Verticillium	Verticillium tricorpus	GCA_002851695.1	NMXK01000001.1	167993	40
Se1h1_CBS382.66	Verticillium	Verticillium albo-atrum	GCA_002851705.1	NMXJ01000007.1	159594	38
Se1h1_CBS382.66	Verticillium	Verticillium dahliae	GCA_011066485.2	MU009685.1	58798	14
Se1h1_CBS382.66	Verticillium	Verticillium dahliae	GCA_011032865.1	WNXO01000022.1	130195	31
Se1h1_CBS382.66	Verticillium	Verticillium dahliae	GCA_018140845.1	JADFUJ010000002.1	130195	31
Se1h1_CBS382.66	Verticillium	Verticillium dahliae	GCA_004109745.1	CM014044.1	113395	27
Se1h1_CBS382.66	Verticillium	Verticillium longisporum	GCA_018994095.1	JAEMWZ010000741.1	33599	8
Se1h1_CBS382.66	Verticillium	Verticillium longisporum	GCA_018994065.1	JAFKAH010000487.1	96596	23
Se1h1_CBS382.66	Verticillium	Verticillium longisporum	GCA_018994105.1	JAFKAI010015690.1	58798	14
Se1h1_CBS382.66	Verticillium	Verticillium longisporum	GCA_019188255.1	JAETXT010000016.1	155394	37
Se1h1_CBS382.66	Verticillium	Verticillium dahliae	GCF_000150675.1	NW_009276929.1	113395	27
Se1h1_CBS382.66	Verticillium	Verticillium dahliae	GCA_000150675.2	DS572703.1	113395	27
Se1h1_CBS382.66	Verticillium	Verticillium longisporum	GCA_019188265.1	JAETXS010000001.1	180593	43
Se1h1_CBS382.66	Verticillium	Verticillium longisporum	GCA_018994105.1	JAFKAI010001393.1	62997	15
Se1h1_CBS382.66	Verticillium	Verticillium longisporum	GCA_018994065.1	JAFKAH010000253.1	113395	27
Se1h1_CBS382.66	Verticillium	Verticillium longisporum	GCA_001268165.1	CVQI01034162.1	75597	18
Se1h1_CBS382.66	Verticillium	Verticillium longisporum	GCA_001268145.1	CVQH01002780.1	96596	23
Se1h1_CBS382.66	Verticillium	Verticillium longisporum	GCA_019188275.1	JAETXR010000005.1	142794	34
Se1h1_CBS382.66	Verticillium	Verticillium dahliae	GCA_018440645.1	JACOQZ010000013.1	62997	15
Se1h1_CBS382.66	Verticillium	Verticillium dahliae	GCA_013170945.1	MU047874.1	62997	15
Se1h1_CBS382.66	Verticillium	Verticillium dahliae	GCA_018440655.1	JACORB010000012.1	71397	17
Se1h1_CBS382.66	Verticillium	Verticillium dahliae	GCA_034408665.1	JAWIIH010000007.1	50398	12
Se1h1_CBS382.66	Verticillium	Verticillium dahliae	GCA_018440705.1	JACORC010000004.1	75597	18
Se1h1_CBS382.66	Verticillium	Verticillium dahliae	GCA_018440635.1	JACOQY010000003.1	71397	17
Se1h1_CBS382.66	Verticillium	Verticillium dahliae	GCA_018440625.1	JACORA010000014.1	71397	17
Se1h1_CBS382.66	Verticillium	Verticillium dahliae	GCA_018440605.1	JACOQX010000009.1	71397	17
Se1h1_CBS382.66	Verticillium	Verticillium dahliae	GCA_011032845.1	WNXP01000039.1	41998	10
Se1h1_CBS382.66	Verticillium	Verticillium dahliae	GCA_002893045.1	PHNX01000086.1	41998	10
Se1h1_CBS382.66	Verticillium	Verticillium dahliae	GCA_002892995.1	PHNU01000092.1	41998	10
Se1h1_CBS382.66	Verticillium	Verticillium dahliae	GCA_030450075.1	CP119264.1	88196	21
Se1h1_CBS382.66	Verticillium	Verticillium dahliae	GCA_002370995.1	NVYA01000078.1	83997	20
Se1h1_CBS382.66	Verticillium	Verticillium dahliae	GCA_004798895.1	PRLI01000002.1	71397	17
Se1h1_CBS382.66	Verticillium	Verticillium dahliae	GCA_004798885.1	PRLJ01000013.1	100796	24
Se1h1_CBS382.66	Verticillium	Verticillium dahliae	GCA_009757105.1	WJDY01000011.1	96596	23
Se1h1_CBS382.66	Verticillium	Verticillium alfalfae	GCA_002851655.1	NMXH01000011.1	67197	16
Se1h1_CBS382.66	Verticillium	Verticillium dahliae	GCA_029607795.1	JAKCXK010000008.1	67197	16
Se1h1_CBS382.66	Verticillium	Verticillium dahliae	GCA_029607785.1	JAKCXJ010000008.1	104996	25
Se1h1_CBS382.66	Verticillium	Verticillium longisporum	GCA_019188255.1	JAETXT010000012.1	100796	24
Se1h1_CBS382.66	Verticillium	Verticillium dahliae	GCA_029607885.1	JAKCXF010000019.1	62997	15
Se1h1_CBS382.66	Verticillium	Verticillium dahliae	GCA_029607805.1	JAKCXG010000013.1	104996	25
Se1h1_CBS382.66	Verticillium	Verticillium dahliae	GCA_011032865.1	WNXO01000304.1	54598	13
Se1h1_CBS382.66	Verticillium	Verticillium alfalfae	GCF_000150825.1	NW_003315025.1	41998	10
Se1h1_CBS382.66	Verticillium	Verticillium alfalfae	GCA_000150825.1	DS985227.1	41998	10
Se1h1_CBS382.66	Verticillium	Verticillium dahliae	GCA_018982765.1	JAGYYD010000015.1	83997	20
Se1h1_CBS382.66	Verticillium	Verticillium dahliae	GCA_002892985.1	MPSH01000074.1	41998	10
Se1h1_CBS382.66	Verticillium	Verticillium longisporum	GCA_019188265.1	JAETXS010000015.1	67197	16
Se1h1_CBS382.66	Verticillium	Verticillium longisporum	GCA_019188275.1	JAETXR010000004.1	92396	22
Se1h1_CBS382.66	Verticillium	Verticillium longisporum	GCA_019188265.1	JAETXS010000011.1	109196	26
Se1h1_CBS382.66	Verticillium	Verticillium nubilum	GCA_002851675.1	NMXI01000051.1	46198	11
Se1h1_CBS382.66	Verticillium	Verticillium longisporum	GCA_018994065.1	JAFKAH010000171.1	50398	12
Se1h1_CBS382.66	Verticillium	Verticillium dahliae	GCA_002892985.1	MPSH01000095.1	33599	8
Se1h1_CBS382.66	Verticillium	Verticillium dahliae	GCA_004798885.1	PRLJ01000002.1	125995	30
Se1h1_CBS382.66	Verticillium	Verticillium longisporum	GCA_018994095.1	JAEMWZ010000505.1	41998	10
Se1h1_CBS382.66	Verticillium	Verticillium longisporum	GCA_019188255.1	JAETXT010000006.1	100796	24
Se1h1_CBS382.66	Verticillium	Verticillium nonalfalfae	GCA_019553885.1	CP069147.1	75597	18
Se1h1_CBS382.66	Verticillium	Verticillium dahliae	GCA_018140825.1	MU211481.1	92396	22
Se1h1_CBS382.66	Verticillium	Verticillium dahliae	GCA_000400815.2	CP009080.1	100796	24
Se1h1_CBS382.66	Verticillium	Verticillium longisporum	GCA_019188255.1	JAETXT010000004.1	96596	23
Se1h1_CBS382.66	Verticillium	Verticillium dahliae	GCA_018140825.1	JADFUI010000006.1	58798	14
Se1h1_CBS382.66	Verticillium	Verticillium dahliae	GCA_000952015.1	CP010985.1	58798	14
Se1h1_CBS382.66	Verticillium	Verticillium longisporum	GCA_019188255.1	JAETXT010000015.1	58798	14
Se1h1_CBS382.66	Verticillium	Verticillium dahliae	GCA_000952015.1	CP010980.1	62997	15
Se1h1_CBS382.66	Verticillium	Verticillium dahliae	GCA_020726535.1	JAHEWJ010000011.1	100796	24
Se1h1_CBS382.66	Verticillium	Verticillium dahliae	GCA_002892985.1	MPSH01000071.1	33599	8
Se1h1_CBS382.66	Verticillium	Verticillium dahliae	GCA_002892985.1	MPSH01000001.1	104996	25
Se1h1_CBS382.66	Verticillium	Verticillium dahliae	GCF_000150675.1	NW_009276940.1	58798	14
Se1h1_CBS382.66	Verticillium	Verticillium longisporum	GCA_019188255.1	JAETXT010000009.1	88196	21
Se1h1_CBS382.66	Verticillium	Verticillium dahliae	GCA_009663885.1	WJDV01000002.1	104996	25
Se1h1_CBS382.66	Verticillium	Verticillium dahliae	GCA_002892985.1	MPSH01000068.1	58798	14
Se1h1_CBS382.66	Verticillium	Verticillium dahliae	GCA_000952015.1	CP010981.1	46198	11
Se1h1_CBS382.66	Verticillium	Verticillium dahliae	GCA_000400815.2	CP009075.1	41998	10
Se1h1_CBS382.66	Verticillium	Verticillium dahliae	GCA_000150675.2	DS572697.1	58798	14
Se1h1_CBS382.66	Verticillium	Verticillium dahliae	GCF_000150675.1	NW_009276926.1	58798	14
Se1h1_CBS382.66	Verticillium	Verticillium dahliae	GCA_000400815.2	CP009077.1	41998	10
Se1h1_CBS382.66	Verticillium	Verticillium dahliae	GCA_000150675.2	DS572700.1	58798	14
Se1h1_CBS382.66	Verticillium	Verticillium dahliae	GCA_000400815.2	CP009076.1	71397	17
Se1h1_CBS382.66	Verticillium	Verticillium longisporum	GCA_019188255.1	JAETXT010000008.1	62997	15
Se1h1_CBS382.66	Verticillium	Verticillium longisporum	GCA_019188255.1	JAETXT010000003.1	62997	15
Se1h1_CBS382.66	Verticillium	Verticillium dahliae	GCA_018140825.1	JADFUI010000009.1	54598	13
Se1h1_CBS382.66	Verticillium	Verticillium dahliae	GCF_000150675.1	NW_009276928.1	37798	9
Se1h1_CBS382.66	Verticillium	Verticillium dahliae	GCF_000150675.1	NW_009276925.1	121795	29
Se1h1_CBS382.66	Verticillium	Verticillium dahliae	GCA_000150675.2	DS572721.1	37798	9
Se1h1_CBS382.66	Verticillium	Verticillium dahliae	GCA_000150675.2	DS572698.1	121795	29
Se1h1_CBS382.66	Verticillium	Verticillium dahliae	GCF_000150675.1	NW_009276938.1	58798	14
Se1h1_CBS382.66	Verticillium	Verticillium dahliae	GCA_000150675.2	DS572699.1	58798	14
Se1h1_CBS382.66	Verticillium	Verticillium dahliae	GCA_018140825.1	JADFUI010000008.1	58798	14
Se1h1_CBS382.66	Verticillium	Verticillium longisporum	GCA_019188255.1	JAETXT010000007.1	33599	8
Se1h1_CBS382.66	Verticillium	Verticillium dahliae	GCA_029607795.1	JAKCXK010000006.1	79797	19
Se1h1_CBS382.66	Verticillium	Verticillium dahliae	GCA_003320035.1	CM010350.1	125995	30
Se1h1_CBS382.66	Verticillium	Verticillium dahliae	GCA_004798895.1	PRLI01000003.1	71397	17
Se1h1_CBS382.66	Verticillium	Verticillium dahliae	GCA_029607885.1	JAKCXF010000016.1	88196	21
Se1h1_CBS382.66	Verticillium	Verticillium longisporum	GCA_019188255.1	JAETXT010000005.1	62997	15
Se1h1_CBS382.66	Verticillium	Verticillium longisporum	GCA_019188275.1	JAETXR010000013.1	113395	27
Se1h1_CBS382.66	Verticillium	Verticillium dahliae	GCA_002892985.1	MPSH01000069.1	58798	14
Se1h1_CBS382.66	Verticillium	Verticillium dahliae	GCA_011032985.1	WNXJ01000567.1	46198	11
Se1h1_CBS382.66	Verticillium	Verticillium longisporum	GCA_018994065.1	JAFKAH010000415.1	67197	16
Se1h1_CBS382.66	Verticillium	Verticillium longisporum	GCA_001268165.1	CVQI01010446.1	58798	14
Se1h1_CBS382.66	Verticillium	Verticillium dahliae	GCA_018140845.1	JADFUJ010000006.1	62997	15
Se1h1_CBS382.66	Verticillium	Verticillium dahliae	GCA_011032865.1	WNXO01000401.1	41998	10
Se1h1_CBS382.66	Verticillium	Verticillium nonalfalfae	GCA_009653615.2	WGLJ02000195.1	33599	8
Se1h1_CBS382.66	Verticillium	Verticillium nonalfalfae	GCA_019553885.1	CP069150.1	37798	9
Se1h1_CBS382.66	Verticillium	Verticillium nonalfalfae	GCA_009653595.1	WGLK01000203.1	33599	8
Se1h1_CBS382.66	Verticillium	Verticillium dahliae	GCA_000952015.1	CP010986.1	41998	10
Se1h1_CBS382.66	Verticillium	Verticillium dahliae	GCF_000150675.1	NW_009276939.1	37798	9
Se1h1_CBS382.66	Verticillium	Verticillium dahliae	GCA_000150675.2	DS572713.1	37798	9
Se1h1_CBS382.66	Verticillium	Verticillium dahliae	GCF_000150675.1	NW_009276917.1	37798	9
Se1h1_CBS382.66	Verticillium	Verticillium dahliae	GCA_000150675.2	DS572701.1	37798	9
Se1h1_CBS382.66	Verticillium	Verticillium dahliae	GCA_020726535.1	JAHEWJ010000015.1	37798	9
Se1h1_CBS382.66	Verticillium	Verticillium dahliae	GCA_002892985.1	MPSH01000044.1	33599	8
Se1h1_CBS382.66	Verticillium	Verticillium dahliae	GCA_000400815.2	CP009082.1	37798	9
Se1h1_CBS382.66	Verticillium	Verticillium dahliae	GCA_020726535.1	JAHEWJ010000005.1	46198	11
Se1h1_CBS382.66	Verticillium	Verticillium dahliae	GCA_002892985.1	MPSH01000008.1	41998	10
Se1h1_CBS382.66	Verticillium	Verticillium dahliae	GCA_009663885.1	WJDV01000007.1	50398	12
Se1h1_CBS382.66	Verticillium	Verticillium dahliae	GCA_002892985.1	MPSH01000041.1	54598	13
Se1h1_CBS382.66	Verticillium	Verticillium longisporum	GCA_019188275.1	JAETXR010000006.1	62997	15
Se1h1_CBS382.66	Verticillium	Verticillium longisporum	GCA_019188265.1	JAETXS010000005.1	62997	15
Se1h1_CBS382.66	Verticillium	Verticillium albo-atrum	GCA_024085555.1	JABCNN010000027.1	33599	8
Se1h1_CBS382.66	Verticillium	Verticillium dahliae	GCA_011033005.1	WNXI01000765.1	33599	8
Se1h1_CBS382.66	Verticillium	Verticillium klebahnii	GCA_002851715.1	NMXL01000001.1	58798	14
Se1h1_CBS382.66	Verticillium	Verticillium longisporum	GCA_018994095.1	JAEMWZ010000301.1	37798	9
Se1h1_CBS382.66	Verticillium	Verticillium isaacii	GCA_002851775.1	NMXN01000005.1	58798	14
Se1h1_CBS382.66	Verticillium	Verticillium dahliae	GCA_002892985.1	MPSH01000013.1	33599	8
Se1h1_CBS382.66	Verticillium	Verticillium alfalfae	GCF_000150825.1	NW_003315020.1	58798	14
Se1h1_CBS382.66	Verticillium	Verticillium dahliae	GCA_011032965.1	WNXK01000186.1	50398	12
Se1h1_CBS382.66	Verticillium	Verticillium alfalfae	GCA_000150825.1	DS985232.1	58798	14
Se1h1_CBS382.66	Verticillium	Verticillium dahliae	GCA_011032945.1	WNXM01000026.1	37798	9
Se1h1_CBS382.66	Verticillium	Verticillium dahliae	GCA_011032955.1	WNXL01000048.1	41998	10
Se1h1_CBS382.66	Verticillium	Verticillium dahliae	GCA_011032945.1	WNXM01000082.1	46198	11
Se1h1_CBS382.66	Verticillium	Verticillium nonalfalfae	GCF_003724135.2	NW_021167329.1	88196	21
Se1h1_CBS382.66	Verticillium	Verticillium nonalfalfae	GCA_019551875.1	CP069138.1	75597	18
Se1h1_CBS382.66	Verticillium	Verticillium nonalfalfae	GCA_003724135.2	RBVV01000104.1	88196	21
Se1h1_CBS382.66	Verticillium	Verticillium dahliae	GCA_034408665.1	JAWIIH010000012.1	50398	12
Se1h1_CBS382.66	Verticillium	Verticillium dahliae	GCA_013170945.1	JABBIU010000015.1	50398	12
Se1h1_CBS382.66	Verticillium	Verticillium dahliae	GCA_018982865.1	JAHAWK010000022.1	79797	19
Se1h1_CBS382.66	Verticillium	Verticillium dahliae	GCA_002370995.1	NVYA01000002.1	71397	17
Se1h1_CBS382.66	Verticillium	Verticillium dahliae	GCA_011032965.1	WNXK01000428.1	37798	9
Se1h1_CBS382.66	Verticillium	Verticillium nonalfalfae	GCA_002776445.1	PDEZ01000110.1	33599	8
Se1h1_CBS382.66	Verticillium	Verticillium albo-atrum	GCA_024085555.1	JABCNN010000245.1	33599	8
Se1h1_CBS382.66	Verticillium	Verticillium longisporum	GCA_018994095.1	JAEMWZ010000217.1	62997	15
Se1h1_CBS382.66	Verticillium	Verticillium dahliae	GCA_029607795.1	JAKCXK010000007.1	41998	10
Se1h1_CBS382.66	Verticillium	Verticillium nubilum	GCA_002851675.1	NMXI01000049.1	33599	8
Se1h1_CBS382.66	Verticillium	Verticillium dahliae	GCA_004798895.1	PRLI01000014.1	37798	9
Se1h1_CBS382.66	Verticillium	Verticillium dahliae	GCA_029607885.1	JAKCXF010000018.1	46198	11
Se1h1_CBS382.66	Verticillium	Verticillium nonalfalfae	GCA_024085605.1	JABCNQ010000026.1	83997	20
Se1h1_CBS382.66	Verticillium	Verticillium nonalfalfae	GCA_019553885.1	CP069149.1	92396	22
Se1h1_CBS382.66	Verticillium	Verticillium nonalfalfae	GCA_019551875.1	CP069140.1	100796	24
Se1h1_CBS382.66	Verticillium	Verticillium nonalfalfae	GCA_009653615.2	WGLJ02000192.1	79797	19
Se1h1_CBS382.66	Verticillium	Verticillium nonalfalfae	GCA_009653595.1	WGLK01000171.1	71397	17
Se1h1_CBS382.66	Verticillium	Verticillium nonalfalfae	GCA_006288515.3	SPUV03000160.1	75597	18
Se1h1_CBS382.66	Verticillium	Verticillium nonalfalfae	GCA_002776445.1	PDEZ01000143.1	41998	10
Se1h1_CBS382.66	Verticillium	Verticillium dahliae	GCA_004798885.1	PRLJ01000011.1	46198	11
Se1h1_CBS382.66	Verticillium	Verticillium dahliae	GCA_004109745.1	RSDZ01000006.1	33599	8
Se1h1_CBS382.66	Verticillium	Verticillium dahliae	GCA_018440655.1	JACORB010000009.1	33599	8
Se1h1_CBS382.66	Verticillium	Verticillium nonalfalfae	GCF_003724135.2	NW_021167408.1	33599	8
Se1h1_CBS382.66	Verticillium	Verticillium nonalfalfae	GCA_024085605.1	JABCNQ010000115.1	33599	8
Se1h1_CBS382.66	Verticillium	Verticillium nonalfalfae	GCA_006288515.3	SPUV03000199.1	33599	8
Se1h1_CBS382.66	Verticillium	Verticillium nonalfalfae	GCA_003724135.2	RBVV01000183.1	33599	8
Se1h1_CBS382.66	Verticillium	Verticillium dahliae	GCA_013170945.1	JABBIU010000004.1	41998	10
Se1h1_CBS382.66	Verticillium	Verticillium dahliae	GCA_018440645.1	JACOQZ010000003.1	75597	18
Se1h1_CBS382.66	Verticillium	Verticillium dahliae	GCA_018440655.1	JACORB010000004.1	41998	10
Se1h1_CBS382.66	Verticillium	Verticillium longisporum	GCA_019188265.1	JAETXS010000002.1	62997	15
Se1h1_CBS382.66	Verticillium	Verticillium dahliae	GCA_034408665.1	JAWIIH010000013.1	41998	10
Se1h1_CBS382.66	Verticillium	Verticillium longisporum	GCA_019188275.1	JAETXR010000015.1	37798	9
Se1h1_CBS382.66	Verticillium	Verticillium longisporum	GCA_019188265.1	JAETXS010000008.1	41998	10
Se1h1_CBS382.66	Verticillium	Verticillium longisporum	GCA_019188275.1	JAETXR010000001.1	54598	13
Se1h1_CBS382.66	Verticillium	Verticillium longisporum	GCA_019188265.1	JAETXS010000003.1	50398	12
Se1h1_CBS382.66	Verticillium	Verticillium longisporum	GCA_019188265.1	JAETXS010000013.1	37798	9
Se1h1_CBS382.66	Verticillium	Verticillium longisporum	GCA_019188265.1	JAETXS010000014.1	37798	9
Se1h1_CBS382.66	Verticillium	Verticillium longisporum	GCA_019188275.1	JAETXR010000003.1	46198	11
Se1h1_CBS382.66	Verticillium	Verticillium longisporum	GCA_019188265.1	JAETXS010000007.1	37798	9
Se1h1_CBS382.66	Verticillium	Verticillium longisporum	GCA_019188275.1	JAETXR010000010.1	37798	9
Se1h1_CBS382.66	Verticillium	Verticillium longisporum	GCA_019188265.1	JAETXS010000010.1	50398	12
Se1h1_CBS382.66	Verticillium	Verticillium longisporum	GCA_019188275.1	JAETXR010000002.1	41998	10
Se1h1_CBS382.66	Verticillium	Verticillium longisporum	GCA_019188275.1	JAETXR010000008.1	79797	19
Se1h1_CBS382.66	Verticillium	Verticillium dahliae	GCA_011032945.1	WNXM01001600.1	33599	8
Se1h1_CBS382.66	Verticillium	Verticillium longisporum	GCA_019188265.1	JAETXS010000012.1	41998	10
Se1h1_CBS382.66	Verticillium	Verticillium dahliae	GCA_011032955.1	WNXL01000233.1	33599	8
Se1h1_CBS382.66	Verticillium	Verticillium dahliae	GCA_004798885.1	PRLJ01000023.1	33599	8
Se1h1_CBS382.66	Verticillium	Verticillium dahliae	GCA_009757105.1	WJDY01000008.1	46198	11
Se1h1_CBS382.66	Verticillium	Verticillium longisporum	GCA_001268145.1	CVQH01020352.1	46198	11
Se1h1_CBS382.66	Verticillium	Verticillium dahliae	GCA_013170945.1	JABBIU010000012.1	37798	9
Se1h1_CBS382.66	Verticillium	Verticillium longisporum	GCA_019188275.1	JAETXR010000011.1	41998	10
Se1h1_CBS382.66	Verticillium	Verticillium dahliae	GCA_004798885.1	PRLJ01000021.1	37798	9
Se1h1_CBS382.66	Verticillium	Verticillium dahliae	GCA_011032985.1	WNXJ01001204.1	33599	8
Se1h1_CBS382.66	Verticillium	Verticillium nonalfalfae	GCA_002776445.1	PDEZ01000180.1	33599	8
Se1h1_CBS382.66	Verticillium	Verticillium dahliae	GCA_011032905.1	WNXN01000350.1	41998	10
Se1h1_CBS382.66	Verticillium	Verticillium dahliae	GCA_002893045.1	PHNX01000177.1	33599	8
Se1h1_CBS382.66	Verticillium	Verticillium dahliae	GCA_011032985.1	WNXJ01002181.1	33599	8
Se1h1_CBS382.66	Verticillium	Verticillium zaregamsianum	GCA_002851755.1	NMXM01000019.1	37798	9
Pr1h1_CQ2	Verticillium	Verticillium dahliae	GCA_004798895.1	PRLI01000005.1	133256	100
Pr1h1_CQ2	Verticillium	Verticillium dahliae	GCA_009757105.1	WJDY01000009.1	133256	100
Pr1h1_CQ2	Verticillium	Verticillium dahliae	GCA_029607795.1	JAKCXK010000003.1	133256	100
Pr1h1_CQ2	Verticillium	Verticillium dahliae	GCA_029607805.1	JAKCXG010000009.1	133256	100
Pr1h1_CQ2	Verticillium	Verticillium dahliae	GCA_030450075.1	CP119262.1	133256	100
Pr1h1_CQ2	Verticillium	Verticillium dahliae	GCA_029607785.1	JAKCXJ010000005.1	130591	98
Pr1h1_CQ2	Verticillium	Verticillium dahliae	GCA_029607885.1	JAKCXF010000011.1	133256	100
Pr1h1_CQ2	Verticillium	Verticillium dahliae	GCA_029607785.1	JAKCXJ010000006.1	117265	88
Pr1h1_CQ2	Verticillium	Verticillium dahliae	GCA_029607785.1	JAKCXJ010000014.1	91947	69
Pr1h1_CQ2	Verticillium	Verticillium dahliae	GCA_018140825.1	MU211481.1	129258	97
Pr1h1_CQ2	Verticillium	Verticillium dahliae	GCA_011032905.1	WNXN01000387.1	71958	54
Pr1h1_CQ2	Verticillium	Verticillium dahliae	GCA_011032985.1	WNXJ01000734.1	43974	33
Pr1h1_CQ2	Verticillium	Verticillium dahliae	GCA_011032905.1	WNXN01000413.1	46640	35
Pr1h1_CQ2	Verticillium	Verticillium dahliae	GCA_002370995.1	NVYA01000079.1	65295	49
Pr1h1_CQ2	Verticillium	Verticillium dahliae	GCA_003320035.1	CM010349.1	41309	31
Pr1h1_CQ2	Verticillium	Verticillium dahliae	GCA_009757105.1	WJDY01000007.1	117265	88
Pr1h1_CQ2	Verticillium	Verticillium dahliae	GCA_029607825.1	JAKCXI010001569.1	69293	52
Pr1h1_CQ2	Verticillium	Verticillium dahliae	GCA_018440655.1	JACORB010000002.1	126593	95
Pr1h1_CQ2	Verticillium	Verticillium dahliae	GCA_018440645.1	JACOQZ010000002.1	126593	95
Pr1h1_CQ2	Verticillium	Verticillium dahliae	GCA_018440625.1	JACORA010000008.1	122596	92
Pr1h1_CQ2	Verticillium	Verticillium dahliae	GCA_013170945.1	JABBIU010000005.1	126593	95
Pr1h1_CQ2	Verticillium	Verticillium dahliae	GCA_034408665.1	JAWIIH010000001.1	126593	95
Pr1h1_CQ2	Verticillium	Verticillium dahliae	GCA_018440705.1	JACORC010000005.1	122596	92
Pr1h1_CQ2	Verticillium	Verticillium dahliae	GCA_018440635.1	JACOQY010000004.1	122596	92
Pr1h1_CQ2	Verticillium	Verticillium dahliae	GCA_018440605.1	JACOQX010000012.1	122596	92
Pr1h1_CQ2	Verticillium	Verticillium dahliae	GCA_004798885.1	PRLJ01000039.1	122596	92
Pr1h1_CQ2	Verticillium	Verticillium dahliae	GCA_018982865.1	JAHAWK010000021.1	126593	95
Pr1h1_CQ2	Verticillium	Verticillium dahliae	GCA_018982765.1	JAGYYD010000010.1	126593	95
Pr1h1_CQ2	Verticillium	Verticillium dahliae	GCA_002892985.1	MPSH01000062.1	61298	46
Pr1h1_CQ2	Verticillium	Verticillium dahliae	GCA_020726535.1	JAHEWJ010000004.1	119930	90
Pr1h1_CQ2	Verticillium	Verticillium dahliae	GCA_018140845.1	JADFUJ010000002.1	114600	86
Pr1h1_CQ2	Verticillium	Verticillium dahliae	GCA_009663885.1	WJDV01000001.1	126593	95
Pr1h1_CQ2	Verticillium	Verticillium dahliae	GCA_000400815.2	CP009079.1	121263	91
Pr1h1_CQ2	Verticillium	Verticillium dahliae	GCF_000150675.1	NW_009276962.1	34647	26
Pr1h1_CQ2	Verticillium	Verticillium dahliae	GCA_000952015.1	CP010982.1	121263	91
Pr1h1_CQ2	Verticillium	Verticillium dahliae	GCA_000150675.2	DS572730.1	34647	26
Pr1h1_CQ2	Verticillium	Verticillium dahliae	GCA_004109745.1	CM014043.1	79954	60
Pr1h1_CQ2	Verticillium	Verticillium dahliae	GCA_024085535.1	JABCNO010000056.1	46640	35
Pr1h1_CQ2	Verticillium	Verticillium dahliae	GCA_011032985.1	WNXJ01001359.1	62630	47
Pr1h1_CQ2	Verticillium	Verticillium dahliae	GCA_011032905.1	WNXN01000639.1	43974	33
Pr1h1_CQ2	Verticillium	Verticillium longisporum	GCA_019188255.1	JAETXT010000001.1	115933	87
Pr1h1_CQ2	Verticillium	Verticillium longisporum	GCA_019188275.1	JAETXR010000006.1	129258	97
Pr1h1_CQ2	Verticillium	Verticillium longisporum	GCA_019188265.1	JAETXS010000005.1	129258	97
Pr1h1_CQ2	Verticillium	Verticillium longisporum	GCA_018994065.1	JAFKAH010000409.1	121263	91
Pr1h1_CQ2	Verticillium	Verticillium longisporum	GCA_001268165.1	CVQI01008890.1	113268	85
Pr1h1_CQ2	Verticillium	Verticillium longisporum	GCA_001268145.1	CVQH01022361.1	34647	26
Pr1h1_CQ2	Verticillium	Verticillium longisporum	GCA_018994095.1	JAEMWZ010000859.1	41309	31
Pr1h1_CQ2	Verticillium	Verticillium dahliae	GCA_030450075.1	CP119263.1	117265	88
Pr1h1_CQ2	Verticillium	Verticillium dahliae	GCA_030450075.1	CP119266.1	111935	84
Pr1h1_CQ2	Verticillium	Verticillium dahliae	GCA_009663885.1	WJDV01000003.1	117265	88
Pr1h1_CQ2	Verticillium	Verticillium dahliae	GCA_000952015.1	CP010980.1	117265	88
Pr1h1_CQ2	Verticillium	Verticillium dahliae	GCA_000400815.2	CP009077.1	117265	88
Pr1h1_CQ2	Verticillium	Verticillium dahliae	GCA_020726535.1	JAHEWJ010000010.1	83951	63
Pr1h1_CQ2	Verticillium	Verticillium dahliae	GCA_029607885.1	JAKCXF010000016.1	109270	82
Pr1h1_CQ2	Verticillium	Verticillium dahliae	GCA_030450075.1	CP119261.1	117265	88
Pr1h1_CQ2	Verticillium	Verticillium dahliae	GCA_029607885.1	JAKCXF010000021.1	71958	54
Pr1h1_CQ2	Verticillium	Verticillium dahliae	GCA_002370995.1	NVYA01000104.1	85284	64
Pr1h1_CQ2	Verticillium	Verticillium dahliae	GCA_018140845.1	JADFUJ010000012.1	115933	87
Pr1h1_CQ2	Verticillium	Verticillium dahliae	GCA_002892985.1	MPSH01000024.1	110602	83
Pr1h1_CQ2	Verticillium	Verticillium dahliae	GCA_000400815.2	CP009075.1	117265	88
Pr1h1_CQ2	Verticillium	Verticillium dahliae	GCA_018982865.1	JAHAWK010000013.1	114600	86
Pr1h1_CQ2	Verticillium	Verticillium dahliae	GCA_018440655.1	JACORB010000003.1	114600	86
Pr1h1_CQ2	Verticillium	Verticillium dahliae	GCA_018440645.1	JACOQZ010000001.1	113268	85
Pr1h1_CQ2	Verticillium	Verticillium dahliae	GCA_013170945.1	MU047872.1	117265	88
Pr1h1_CQ2	Verticillium	Verticillium dahliae	GCA_020726535.1	JAHEWJ010000008.1	115933	87
Pr1h1_CQ2	Verticillium	Verticillium dahliae	GCA_018982765.1	JAGYYD010000009.1	111935	84
Pr1h1_CQ2	Verticillium	Verticillium longisporum	GCA_019188255.1	JAETXT010000002.1	117265	88
Pr1h1_CQ2	Verticillium	Verticillium dahliae	GCA_018140845.1	JADFUJ010000003.1	117265	88
Pr1h1_CQ2	Verticillium	Verticillium dahliae	GCA_002892985.1	MPSH01000064.1	82619	62
Pr1h1_CQ2	Verticillium	Verticillium dahliae	GCA_030450075.1	CP119264.1	117265	88
Pr1h1_CQ2	Verticillium	Verticillium dahliae	GCA_004798885.1	PRLJ01000007.1	111935	84
Pr1h1_CQ2	Verticillium	Verticillium dahliae	GCA_018140825.1	JADFUI010000008.1	117265	88
Pr1h1_CQ2	Verticillium	Verticillium dahliae	GCA_029607795.1	JAKCXK010000014.1	109270	82
Pr1h1_CQ2	Verticillium	Verticillium dahliae	GCA_009757105.1	WJDY01000008.1	115933	87
Pr1h1_CQ2	Verticillium	Verticillium dahliae	GCA_004798895.1	PRLI01000003.1	109270	82
Pr1h1_CQ2	Verticillium	Verticillium dahliae	GCA_029607785.1	JAKCXJ010000008.1	117265	88
Pr1h1_CQ2	Verticillium	Verticillium dahliae	GCA_018140845.1	JADFUJ010000001.1	117265	88
Pr1h1_CQ2	Verticillium	Verticillium dahliae	GCA_000952015.1	CP010981.1	117265	88
Pr1h1_CQ2	Verticillium	Verticillium dahliae	GCA_029607785.1	JAKCXJ010000001.1	117265	88
Pr1h1_CQ2	Verticillium	Verticillium dahliae	GCA_009757105.1	WJDY01000002.1	117265	88
Pr1h1_CQ2	Verticillium	Verticillium dahliae	GCA_009663885.1	WJDV01000006.1	111935	84
Pr1h1_CQ2	Verticillium	Verticillium dahliae	GCA_004798895.1	PRLI01000006.1	117265	88
Pr1h1_CQ2	Verticillium	Verticillium dahliae	GCA_029607805.1	JAKCXG010000013.1	117265	88
Pr1h1_CQ2	Verticillium	Verticillium dahliae	GCA_029607825.1	JAKCXI010001048.1	97277	73
Pr1h1_CQ2	Verticillium	Verticillium dahliae	GCA_029607795.1	JAKCXK010000001.1	117265	88
Pr1h1_CQ2	Verticillium	Verticillium dahliae	GCA_009663885.1	WJDV01000009.1	114600	86
Pr1h1_CQ2	Verticillium	Verticillium dahliae	GCA_018440655.1	JACORB010000001.1	113268	85
Pr1h1_CQ2	Verticillium	Verticillium dahliae	GCA_018440645.1	JACOQZ010000008.1	113268	85
Pr1h1_CQ2	Verticillium	Verticillium dahliae	GCA_013170945.1	JABBIU010000001.1	113268	85
Pr1h1_CQ2	Verticillium	Verticillium dahliae	GCA_029607825.1	JAKCXI010001380.1	67961	51
Pr1h1_CQ2	Verticillium	Verticillium dahliae	GCA_018982865.1	JAHAWK010000022.1	113268	85
Pr1h1_CQ2	Verticillium	Verticillium dahliae	GCA_029607805.1	JAKCXG010000001.1	117265	88
Pr1h1_CQ2	Verticillium	Verticillium dahliae	GCA_018440625.1	JACORA010000001.1	113268	85
Pr1h1_CQ2	Verticillium	Verticillium dahliae	GCA_018982765.1	JAGYYD010000012.1	113268	85
Pr1h1_CQ2	Verticillium	Verticillium dahliae	GCA_018440635.1	JACOQY010000009.1	113268	85
Pr1h1_CQ2	Verticillium	Verticillium dahliae	GCA_004798885.1	PRLJ01000008.1	115933	87
Pr1h1_CQ2	Verticillium	Verticillium dahliae	GCA_004798895.1	PRLI01000007.1	111935	84
Pr1h1_CQ2	Verticillium	Verticillium dahliae	GCA_029607795.1	JAKCXK010000009.1	111935	84
Pr1h1_CQ2	Verticillium	Verticillium dahliae	GCA_009663885.1	WJDV01000004.1	113268	85
Pr1h1_CQ2	Verticillium	Verticillium dahliae	GCA_009757105.1	WJDY01000004.1	111935	84
Pr1h1_CQ2	Verticillium	Verticillium dahliae	GCA_029607785.1	JAKCXJ010000009.1	111935	84
Pr1h1_CQ2	Verticillium	Verticillium dahliae	GCA_020726535.1	JAHEWJ010000012.1	111935	84
Pr1h1_CQ2	Verticillium	Verticillium dahliae	GCA_018140845.1	JADFUJ010000004.1	115933	87
Pr1h1_CQ2	Verticillium	Verticillium dahliae	GCA_009663885.1	WJDV01000005.1	115933	87
Pr1h1_CQ2	Verticillium	Verticillium dahliae	GCA_002892985.1	MPSH01000037.1	114600	86
Pr1h1_CQ2	Verticillium	Verticillium dahliae	GCA_002892985.1	MPSH01000019.1	103940	78
Pr1h1_CQ2	Verticillium	Verticillium dahliae	GCA_000400815.2	CP009081.1	115933	87
Pr1h1_CQ2	Verticillium	Verticillium dahliae	GCA_018140845.1	JADFUJ010000006.1	113268	85
Pr1h1_CQ2	Verticillium	Verticillium dahliae	GCA_002892985.1	MPSH01000020.1	101275	76
Pr1h1_CQ2	Verticillium	Verticillium dahliae	GCA_000952015.1	CP010983.1	117265	88
Pr1h1_CQ2	Verticillium	Verticillium dahliae	GCA_000400815.2	CP009078.1	113268	85
Pr1h1_CQ2	Verticillium	Verticillium dahliae	GCA_002370995.1	NVYA01000089.1	89282	67
Pr1h1_CQ2	Verticillium	Verticillium dahliae	GCA_020726535.1	JAHEWJ010000014.1	115933	87
Pr1h1_CQ2	Verticillium	Verticillium dahliae	GCA_029607805.1	JAKCXG010000015.1	111935	84
Pr1h1_CQ2	Verticillium	Verticillium dahliae	GCA_004798885.1	PRLJ01000016.1	114600	86
Pr1h1_CQ2	Verticillium	Verticillium dahliae	GCA_018440705.1	JACORC010000006.1	117265	88
Pr1h1_CQ2	Verticillium	Verticillium dahliae	GCA_018440635.1	JACOQY010000006.1	117265	88
Pr1h1_CQ2	Verticillium	Verticillium dahliae	GCA_018440625.1	JACORA010000009.1	117265	88
Pr1h1_CQ2	Verticillium	Verticillium dahliae	GCA_018440605.1	JACOQX010000016.1	117265	88
Pr1h1_CQ2	Verticillium	Verticillium dahliae	GCA_000952015.1	CP010984.1	114600	86
Pr1h1_CQ2	Verticillium	Verticillium dahliae	GCA_020726535.1	JAHEWJ010000024.1	106605	80
Pr1h1_CQ2	Verticillium	Verticillium dahliae	GCA_018140845.1	JADFUJ010000008.1	110602	83
Pr1h1_CQ2	Verticillium	Verticillium dahliae	GCA_000400815.2	CP009080.1	115933	87
Pr1h1_CQ2	Verticillium	Verticillium dahliae	GCA_004798885.1	PRLJ01000038.1	115933	87
Pr1h1_CQ2	Verticillium	Verticillium dahliae	GCA_002892985.1	MPSH01000022.1	77288	58
Pr1h1_CQ2	Verticillium	Verticillium dahliae	GCA_009663885.1	WJDV01000008.1	114600	86
Pr1h1_CQ2	Verticillium	Verticillium dahliae	GCA_018982765.1	JAGYYD010000015.1	115933	87
Pr1h1_CQ2	Verticillium	Verticillium dahliae	GCA_000952015.1	CP010987.1	115933	87
Pr1h1_CQ2	Verticillium	Verticillium dahliae	GCA_018140845.1	JADFUJ010000007.1	115933	87
Pr1h1_CQ2	Verticillium	Verticillium dahliae	GCA_009663885.1	WJDV01000010.1	115933	87
Pr1h1_CQ2	Verticillium	Verticillium dahliae	GCA_000400815.2	CP009082.1	115933	87
Pr1h1_CQ2	Verticillium	Verticillium dahliae	GCA_002892985.1	MPSH01000071.1	89282	67
Pr1h1_CQ2	Verticillium	Verticillium dahliae	GCA_034408665.1	JAWIIH010000008.1	113268	85
Pr1h1_CQ2	Verticillium	Verticillium dahliae	GCA_018440655.1	JACORB010000010.1	111935	84
Pr1h1_CQ2	Verticillium	Verticillium dahliae	GCA_018440625.1	JACORA010000014.1	111935	84
Pr1h1_CQ2	Verticillium	Verticillium dahliae	GCA_013170945.1	JABBIU010000010.1	111935	84
Pr1h1_CQ2	Verticillium	Verticillium dahliae	GCA_018982865.1	JAHAWK010000024.1	117265	88
Pr1h1_CQ2	Verticillium	Verticillium dahliae	GCA_020726535.1	JAHEWJ010000015.1	105272	79
Pr1h1_CQ2	Verticillium	Verticillium dahliae	GCA_034408665.1	JAWIIH010000005.1	117265	88
Pr1h1_CQ2	Verticillium	Verticillium dahliae	GCA_018440605.1	JACOQX010000009.1	117265	88
Pr1h1_CQ2	Verticillium	Verticillium dahliae	GCA_018440645.1	JACOQZ010000010.1	111935	84
Pr1h1_CQ2	Verticillium	Verticillium dahliae	GCA_018440705.1	JACORC010000007.1	117265	88
Pr1h1_CQ2	Verticillium	Verticillium dahliae	GCA_018440635.1	JACOQY010000003.1	117265	88
Pr1h1_CQ2	Verticillium	Verticillium dahliae	GCA_018982765.1	JAGYYD010000003.1	115933	87
Pr1h1_CQ2	Verticillium	Verticillium dahliae	GCA_018440705.1	JACORC010000004.1	113268	85
Pr1h1_CQ2	Verticillium	Verticillium dahliae	GCA_020726535.1	JAHEWJ010000043.1	101275	76
Pr1h1_CQ2	Verticillium	Verticillium dahliae	GCA_020726535.1	JAHEWJ010000006.1	105272	79
Pr1h1_CQ2	Verticillium	Verticillium dahliae	GCA_029607885.1	JAKCXF010000001.1	115933	87
Pr1h1_CQ2	Verticillium	Verticillium dahliae	GCA_018440625.1	JACORA010000007.1	117265	88
Pr1h1_CQ2	Verticillium	Verticillium dahliae	GCA_002892985.1	MPSH01000025.1	70626	53
Pr1h1_CQ2	Verticillium	Verticillium dahliae	GCA_002892985.1	MPSH01000056.1	75956	57
Pr1h1_CQ2	Verticillium	Verticillium dahliae	GCA_029607825.1	JAKCXI010001068.1	87949	66
Pr1h1_CQ2	Verticillium	Verticillium dahliae	GCA_018982765.1	JAGYYD010000004.1	91947	69
Pr1h1_CQ2	Verticillium	Verticillium dahliae	GCA_018440635.1	JACOQY010000001.1	95944	72
Pr1h1_CQ2	Verticillium	Verticillium dahliae	GCA_034408665.1	JAWIIH010000002.1	95944	72
Pr1h1_CQ2	Verticillium	Verticillium dahliae	GCA_018440705.1	JACORC010000001.1	95944	72
Pr1h1_CQ2	Verticillium	Verticillium dahliae	GCA_004798885.1	PRLJ01000001.1	117265	88
Pr1h1_CQ2	Verticillium	Verticillium dahliae	GCA_002892985.1	MPSH01000084.1	50637	38
Pr1h1_CQ2	Verticillium	Verticillium dahliae	GCA_000952015.1	CP010985.1	115933	87
Pr1h1_CQ2	Verticillium	Verticillium dahliae	GCA_018440605.1	JACOQX010000001.1	95944	72
Pr1h1_CQ2	Verticillium	Verticillium dahliae	GCA_018140845.1	JADFUJ010000005.1	117265	88
Pr1h1_CQ2	Verticillium	Verticillium dahliae	GCA_020726535.1	JAHEWJ010000001.1	71958	54
Pr1h1_CQ2	Verticillium	Verticillium dahliae	GCA_009663885.1	WJDV01000007.1	117265	88
Pr1h1_CQ2	Verticillium	Verticillium dahliae	GCA_000400815.2	CP009076.1	117265	88
Pr1h1_CQ2	Verticillium	Verticillium dahliae	GCA_020726535.1	JAHEWJ010000017.1	113268	85
Pr1h1_CQ2	Verticillium	Verticillium dahliae	GCA_018140825.1	MU211482.1	117265	88
Pr1h1_CQ2	Verticillium	Verticillium dahliae	GCA_020726535.1	JAHEWJ010000074.1	97277	73
Pr1h1_CQ2	Verticillium	Verticillium dahliae	GCA_018440705.1	JACORC010000013.1	97277	73
Pr1h1_CQ2	Verticillium	Verticillium dahliae	GCA_018440605.1	JACOQX010000010.1	111935	84
Pr1h1_CQ2	Verticillium	Verticillium dahliae	GCA_020726535.1	JAHEWJ010000003.1	117265	88
Pr1h1_CQ2	Verticillium	Verticillium dahliae	GCA_030450075.1	CP119267.1	113268	85
Pr1h1_CQ2	Verticillium	Verticillium dahliae	GCA_018440635.1	JACOQY010000008.1	111935	84
Pr1h1_CQ2	Verticillium	Verticillium dahliae	GCA_011032945.1	WNXM01000490.1	69293	52
Pr1h1_CQ2	Verticillium	Verticillium dahliae	GCA_020726535.1	JAHEWJ010000079.1	66628	50
Pr1h1_CQ2	Verticillium	Verticillium dahliae	GCA_029607825.1	JAKCXI010001165.1	58633	44
Pr1h1_CQ2	Verticillium	Verticillium dahliae	GCA_004798885.1	PRLJ01000002.1	115933	87
Pr1h1_CQ2	Verticillium	Verticillium dahliae	GCA_029607795.1	JAKCXK010000004.1	115933	87
Pr1h1_CQ2	Verticillium	Verticillium dahliae	GCA_029607825.1	JAKCXI010001190.1	59965	45
Pr1h1_CQ2	Verticillium	Verticillium dahliae	GCA_018140825.1	JADFUI010000009.1	114600	86
Pr1h1_CQ2	Verticillium	Verticillium dahliae	GCA_013170945.1	JABBIU010000006.1	115933	87
Pr1h1_CQ2	Verticillium	Verticillium longisporum	GCA_018994095.1	JAEMWZ010000242.1	53302	40
Pr1h1_CQ2	Verticillium	Verticillium longisporum	GCA_019188255.1	JAETXT010000009.1	113268	85
Pr1h1_CQ2	Verticillium	Verticillium dahliae	GCA_029607795.1	JAKCXK010000002.1	117265	88
Pr1h1_CQ2	Verticillium	Verticillium dahliae	GCA_009757105.1	WJDY01000001.1	117265	88
Pr1h1_CQ2	Verticillium	Verticillium dahliae	GCA_004798895.1	PRLI01000004.1	117265	88
Pr1h1_CQ2	Verticillium	Verticillium dahliae	GCA_018982865.1	JAHAWK010000023.1	71958	54
Pr1h1_CQ2	Verticillium	Verticillium dahliae	GCA_029607825.1	JAKCXI010000930.1	53302	40
Pr1h1_CQ2	Verticillium	Verticillium dahliae	GCA_029607805.1	JAKCXG010000011.1	91947	69
Pr1h1_CQ2	Verticillium	Verticillium dahliae	GCA_029607785.1	JAKCXJ010000002.1	117265	88
Pr1h1_CQ2	Verticillium	Verticillium dahliae	GCA_011032905.1	WNXN01000390.1	50637	38
Pr1h1_CQ2	Verticillium	Verticillium dahliae	GCA_029607825.1	JAKCXI010001169.1	50637	38
Pr1h1_CQ2	Verticillium	Verticillium dahliae	GCA_029607805.1	JAKCXG010000004.1	111935	84
Pr1h1_CQ2	Verticillium	Verticillium dahliae	GCA_018982765.1	JAGYYD010000016.1	69293	52
Pr1h1_CQ2	Verticillium	Verticillium dahliae	GCA_018140845.1	JADFUJ010000009.1	111935	84
Pr1h1_CQ2	Verticillium	Verticillium dahliae	GCA_029607885.1	JAKCXF010000007.1	71958	54
Pr1h1_CQ2	Verticillium	Verticillium dahliae	GCA_029607805.1	JAKCXG010000017.1	113268	85
Pr1h1_CQ2	Verticillium	Verticillium dahliae	GCA_034408665.1	JAWIIH010000009.1	107937	81
Pr1h1_CQ2	Verticillium	Verticillium dahliae	GCA_004798885.1	PRLJ01000003.1	115933	87
Pr1h1_CQ2	Verticillium	Verticillium dahliae	GCA_002892985.1	MPSH01000033.1	105272	79
Pr1h1_CQ2	Verticillium	Verticillium dahliae	GCA_029607825.1	JAKCXI010001378.1	83951	63
Pr1h1_CQ2	Verticillium	Verticillium dahliae	GCA_002892985.1	MPSH01000012.1	78621	59
Pr1h1_CQ2	Verticillium	Verticillium dahliae	GCA_034408665.1	JAWIIH010000006.1	113268	85
Pr1h1_CQ2	Verticillium	Verticillium dahliae	GCA_018440605.1	JACOQX010000007.1	111935	84
Pr1h1_CQ2	Verticillium	Verticillium dahliae	GCA_029607885.1	JAKCXF010000015.1	115933	87
Pr1h1_CQ2	Verticillium	Verticillium dahliae	GCA_029607805.1	JAKCXG010000008.1	111935	84
Pr1h1_CQ2	Verticillium	Verticillium dahliae	GCA_029607805.1	JAKCXG010000010.1	115933	87
Pr1h1_CQ2	Verticillium	Verticillium dahliae	GCA_020726535.1	JAHEWJ010000002.1	113268	85
Pr1h1_CQ2	Verticillium	Verticillium dahliae	GCA_002892985.1	MPSH01000052.1	110602	83
Pr1h1_CQ2	Verticillium	Verticillium dahliae	GCA_029607825.1	JAKCXI010001390.1	75956	57
Pr1h1_CQ2	Verticillium	Verticillium dahliae	GCA_034408665.1	JAWIIH010000011.1	115933	87
Pr1h1_CQ2	Verticillium	Verticillium dahliae	GCA_018982865.1	JAHAWK010000007.1	117265	88
Pr1h1_CQ2	Verticillium	Verticillium dahliae	GCA_018440655.1	JACORB010000013.1	115933	87
Pr1h1_CQ2	Verticillium	Verticillium dahliae	GCA_013170945.1	JABBIU010000011.1	115933	87
Pr1h1_CQ2	Verticillium	Verticillium dahliae	GCA_029607825.1	JAKCXI010000960.1	81286	61
Pr1h1_CQ2	Verticillium	Verticillium dahliae	GCA_029607885.1	JAKCXF010000008.1	110602	83
Pr1h1_CQ2	Verticillium	Verticillium dahliae	GCA_018440645.1	JACOQZ010000011.1	115933	87
Pr1h1_CQ2	Verticillium	Verticillium dahliae	GCA_029607785.1	JAKCXJ010000011.1	113268	85
Pr1h1_CQ2	Verticillium	Verticillium dahliae	GCA_009757105.1	WJDY01000005.1	113268	85
Pr1h1_CQ2	Verticillium	Verticillium dahliae	GCA_004798895.1	PRLI01000009.1	113268	85
Pr1h1_CQ2	Verticillium	Verticillium dahliae	GCA_029607795.1	JAKCXK010000013.1	111935	84
Pr1h1_CQ2	Verticillium	Verticillium dahliae	GCA_029607805.1	JAKCXG010000002.1	117265	88
Pr1h1_CQ2	Verticillium	Verticillium dahliae	GCA_002370995.1	NVYA01000001.1	71958	54
Pr1h1_CQ2	Verticillium	Verticillium dahliae	GCA_029607825.1	JAKCXI010001221.1	51970	39
Pr1h1_CQ2	Verticillium	Verticillium dahliae	GCA_018440625.1	JACORA010000010.1	63963	48
Pr1h1_CQ2	Verticillium	Verticillium dahliae	GCA_018440645.1	JACOQZ010000003.1	117265	88
Pr1h1_CQ2	Verticillium	Verticillium dahliae	GCA_029607785.1	JAKCXJ010000004.1	91947	69
Pr1h1_CQ2	Verticillium	Verticillium dahliae	GCA_018440655.1	JACORB010000005.1	117265	88
Pr1h1_CQ2	Verticillium	Verticillium dahliae	GCA_029607805.1	JAKCXG010000005.1	91947	69
Pr1h1_CQ2	Verticillium	Verticillium dahliae	GCA_029607885.1	JAKCXF010000010.1	91947	69
Pr1h1_CQ2	Verticillium	Verticillium dahliae	GCA_020726535.1	JAHEWJ010000049.1	50637	38
Pr1h1_CQ2	Verticillium	Verticillium dahliae	GCA_034408665.1	JAWIIH010000003.1	113268	85
Pr1h1_CQ2	Verticillium	Verticillium dahliae	GCA_018982765.1	JAGYYD010000014.1	89282	67
Pr1h1_CQ2	Verticillium	Verticillium dahliae	GCA_018440625.1	JACORA010000004.1	111935	84
Pr1h1_CQ2	Verticillium	Verticillium dahliae	GCA_018440635.1	JACOQY010000005.1	113268	85
Pr1h1_CQ2	Verticillium	Verticillium dahliae	GCA_018440605.1	JACOQX010000011.1	109270	82
Pr1h1_CQ2	Verticillium	Verticillium dahliae	GCA_018440625.1	JACORA010000002.1	111935	84
Pr1h1_CQ2	Verticillium	Verticillium dahliae	GCA_029607885.1	JAKCXF010000005.1	113268	85
Pr1h1_CQ2	Verticillium	Verticillium dahliae	GCA_018440705.1	JACORC010000011.1	109270	82
Pr1h1_CQ2	Verticillium	Verticillium longisporum	GCA_019188255.1	JAETXT010000006.1	98609	74
Pr1h1_CQ2	Verticillium	Verticillium longisporum	GCA_018994095.1	JAEMWZ010000624.1	66628	50
Pr1h1_CQ2	Verticillium	Verticillium dahliae	GCA_030450075.1	CP119268.1	102607	77
Pr1h1_CQ2	Verticillium	Verticillium dahliae	GCA_029607885.1	JAKCXF010000039.1	89282	67
Pr1h1_CQ2	Verticillium	Verticillium dahliae	GCA_029607885.1	JAKCXF010000023.1	113268	85
Pr1h1_CQ2	Verticillium	Verticillium dahliae	GCA_004798885.1	PRLJ01000009.1	110602	83
Pr1h1_CQ2	Verticillium	Verticillium dahliae	GCA_030450075.1	CP119265.1	114600	86
Pr1h1_CQ2	Verticillium	Verticillium dahliae	GCA_029607805.1	JAKCXG010000018.1	110602	83
Pr1h1_CQ2	Verticillium	Verticillium dahliae	GCA_020726535.1	JAHEWJ010000121.1	66628	50
Pr1h1_CQ2	Verticillium	Verticillium longisporum	GCA_018994095.1	JAEMWZ010000485.1	70626	53
Pr1h1_CQ2	Verticillium	Verticillium longisporum	GCA_019188255.1	JAETXT010000004.1	117265	88
Pr1h1_CQ2	Verticillium	Verticillium dahliae	GCA_018140825.1	JADFUI010000006.1	91947	69
Pr1h1_CQ2	Verticillium	Verticillium dahliae	GCA_011032905.1	WNXN01000404.1	49305	37
Pr1h1_CQ2	Verticillium	Verticillium dahliae	GCA_004109745.1	RSDZ01000202.1	47972	36
Pr1h1_CQ2	Verticillium	Verticillium longisporum	GCA_019188275.1	JAETXR010000001.1	118598	89
Pr1h1_CQ2	Verticillium	Verticillium longisporum	GCA_019188265.1	JAETXS010000006.1	105272	79
Pr1h1_CQ2	Verticillium	Verticillium dahliae	GCA_018440705.1	JACORC010000008.1	111935	84
Pr1h1_CQ2	Verticillium	Verticillium dahliae	GCA_018440635.1	JACOQY010000007.1	111935	84
Pr1h1_CQ2	Verticillium	Verticillium dahliae	GCA_018440605.1	JACOQX010000005.1	111935	84
Pr1h1_CQ2	Verticillium	Verticillium dahliae	GCA_002892985.1	MPSH01000043.1	103940	78
Pr1h1_CQ2	Verticillium	Verticillium dahliae	GCA_029607795.1	JAKCXK010000016.1	95944	72
Pr1h1_CQ2	Verticillium	Verticillium dahliae	GCA_009757105.1	WJDY01000006.1	102607	77
Pr1h1_CQ2	Verticillium	Verticillium dahliae	GCA_004798895.1	PRLI01000010.1	102607	77
Pr1h1_CQ2	Verticillium	Verticillium dahliae	GCA_029607785.1	JAKCXJ010000012.1	102607	77
Pr1h1_CQ2	Verticillium	Verticillium dahliae	GCA_029607885.1	JAKCXF010000026.1	102607	77
Pr1h1_CQ2	Verticillium	Verticillium dahliae	GCA_002892985.1	MPSH01000076.1	51970	39
Pr1h1_CQ2	Verticillium	Verticillium dahliae	GCA_011032905.1	WNXN01000574.1	50637	38
Pr1h1_CQ2	Verticillium	Verticillium dahliae	GCA_029607805.1	JAKCXG010000019.1	102607	77
Pr1h1_CQ2	Verticillium	Verticillium dahliae	GCA_020726535.1	JAHEWJ010000011.1	74623	56
Pr1h1_CQ2	Verticillium	Verticillium dahliae	GCA_018440705.1	JACORC010000016.1	105272	79
Pr1h1_CQ2	Verticillium	Verticillium dahliae	GCA_018140825.1	JADFUI010000012.1	49305	37
Pr1h1_CQ2	Verticillium	Verticillium dahliae	GCA_013170945.1	JABBIU010000004.1	117265	88
Pr1h1_CQ2	Verticillium	Verticillium dahliae	GCA_002370995.1	NVYA01000035.1	75956	57
Pr1h1_CQ2	Verticillium	Verticillium dahliae	GCA_002370995.1	NVYA01000096.1	99942	75
Pr1h1_CQ2	Verticillium	Verticillium dahliae	GCA_029607795.1	JAKCXK010000005.1	115933	87
Pr1h1_CQ2	Verticillium	Verticillium dahliae	GCA_029607785.1	JAKCXJ010000007.1	115933	87
Pr1h1_CQ2	Verticillium	Verticillium dahliae	GCA_009757105.1	WJDY01000003.1	115933	87
Pr1h1_CQ2	Verticillium	Verticillium dahliae	GCA_004798895.1	PRLI01000008.1	115933	87
Pr1h1_CQ2	Verticillium	Verticillium dahliae	GCA_034408665.1	JAWIIH010000007.1	111935	84
Pr1h1_CQ2	Verticillium	Verticillium dahliae	GCA_029607805.1	JAKCXG010000012.1	115933	87
Pr1h1_CQ2	Verticillium	Verticillium dahliae	GCA_029607885.1	JAKCXF010000025.1	114600	86
Pr1h1_CQ2	Verticillium	Verticillium dahliae	GCA_018440605.1	JACOQX010000008.1	113268	85
Pr1h1_CQ2	Verticillium	Verticillium dahliae	GCA_029607825.1	JAKCXI010001000.1	83951	63
Pr1h1_CQ2	Verticillium	Verticillium dahliae	GCA_020726535.1	JAHEWJ010000009.1	39977	30
Pr1h1_CQ2	Verticillium	Verticillium dahliae	GCA_002892985.1	MPSH01000007.1	37312	28
Pr1h1_CQ2	Verticillium	Verticillium longisporum	GCA_018994065.1	JAFKAH010000486.1	115933	87
Pr1h1_CQ2	Verticillium	Verticillium longisporum	GCA_019188275.1	JAETXR010000008.1	117265	88
Pr1h1_CQ2	Verticillium	Verticillium longisporum	GCA_019188265.1	JAETXS010000004.1	117265	88
Pr1h1_CQ2	Verticillium	Verticillium dahliae	GCA_018440655.1	JACORB010000004.1	117265	88
Pr1h1_CQ2	Verticillium	Verticillium dahliae	GCA_018440625.1	JACORA010000016.1	98609	74
Pr1h1_CQ2	Verticillium	Verticillium dahliae	GCA_020726535.1	JAHEWJ010000032.1	58633	44
Pr1h1_CQ2	Verticillium	Verticillium dahliae	GCA_020726535.1	JAHEWJ010000114.1	82619	62
Pr1h1_CQ2	Verticillium	Verticillium dahliae	GCA_018440645.1	JACOQZ010000005.1	111935	84
Pr1h1_CQ2	Verticillium	Verticillium dahliae	GCA_002892985.1	MPSH01000094.1	85284	64
Pr1h1_CQ2	Verticillium	Verticillium dahliae	GCA_018440705.1	JACORC010000002.1	47972	36
Pr1h1_CQ2	Verticillium	Verticillium dahliae	GCA_018440635.1	JACOQY010000002.1	113268	85
Pr1h1_CQ2	Verticillium	Verticillium dahliae	GCA_018440605.1	JACOQX010000006.1	113268	85
Pr1h1_CQ2	Verticillium	Verticillium dahliae	GCA_018982865.1	JAHAWK010000026.1	79954	60
Pr1h1_CQ2	Verticillium	Verticillium dahliae	GCA_018440655.1	JACORB010000007.1	97277	73
Pr1h1_CQ2	Verticillium	Verticillium dahliae	GCA_018440645.1	JACOQZ010000006.1	97277	73
Pr1h1_CQ2	Verticillium	Verticillium dahliae	GCA_013170945.1	JABBIU010000007.1	97277	73
Pr1h1_CQ2	Verticillium	Verticillium dahliae	GCA_018982865.1	JAHAWK010000011.1	97277	73
Pr1h1_CQ2	Verticillium	Verticillium dahliae	GCA_018140845.1	JADFUJ010000013.1	95944	72
Pr1h1_CQ2	Verticillium	Verticillium longisporum	GCA_018994105.1	JAFKAI010006046.1	30649	23
Pr1h1_CQ2	Verticillium	Verticillium dahliae	GCA_018440625.1	JACORA010000011.1	113268	85
Pr1h1_CQ2	Verticillium	Verticillium dahliae	GCA_018440705.1	JACORC010000018.1	77288	58
Pr1h1_CQ2	Verticillium	Verticillium dahliae	GCA_018440605.1	JACOQX010000018.1	85284	64
Pr1h1_CQ2	Verticillium	Verticillium dahliae	GCA_004798895.1	PRLI01000002.1	115933	87
Pr1h1_CQ2	Verticillium	Verticillium longisporum	GCA_019188275.1	JAETXR010000003.1	115933	87
Pr1h1_CQ2	Verticillium	Verticillium dahliae	GCA_029607885.1	JAKCXF010000006.1	105272	79
Pr1h1_CQ2	Verticillium	Verticillium dahliae	GCA_018440625.1	JACORA010000015.1	95944	72
Pr1h1_CQ2	Verticillium	Verticillium dahliae	GCA_018982765.1	JAGYYD010000001.1	111935	84
Pr1h1_CQ2	Verticillium	Verticillium dahliae	GCA_034408665.1	JAWIIH010000004.1	111935	84
Pr1h1_CQ2	Verticillium	Verticillium dahliae	GCA_029607795.1	JAKCXK010000006.1	115933	87
Pr1h1_CQ2	Verticillium	Verticillium dahliae	GCA_018440655.1	JACORB010000006.1	69293	52
Pr1h1_CQ2	Verticillium	Verticillium dahliae	GCA_013170945.1	MU047873.1	69293	52
Pr1h1_CQ2	Verticillium	Verticillium dahliae	GCA_020726535.1	JAHEWJ010000007.1	77288	58
Pr1h1_CQ2	Verticillium	Verticillium dahliae	GCA_018440645.1	JACOQZ010000007.1	69293	52
Pr1h1_CQ2	Verticillium	Verticillium dahliae	GCA_018982865.1	JAHAWK010000017.1	69293	52
Pr1h1_CQ2	Verticillium	Verticillium dahliae	GCA_002892985.1	MPSH01000001.1	81286	61
Pr1h1_CQ2	Verticillium	Verticillium dahliae	GCA_020726535.1	JAHEWJ010000025.1	110602	83
Pr1h1_CQ2	Verticillium	Verticillium dahliae	GCA_002892985.1	MPSH01000040.1	59965	45
Pr1h1_CQ2	Verticillium	Verticillium dahliae	GCA_029607795.1	JAKCXK010000011.1	109270	82
Pr1h1_CQ2	Verticillium	Verticillium dahliae	GCA_002892985.1	MPSH01000078.1	73291	55
Pr1h1_CQ2	Verticillium	Verticillium longisporum	GCA_019188275.1	JAETXR010000013.1	83951	63
Pr1h1_CQ2	Verticillium	Verticillium longisporum	GCA_019188265.1	JAETXS010000015.1	94612	71
Pr1h1_CQ2	Verticillium	Verticillium longisporum	GCA_019188265.1	JAETXS010000002.1	117265	88
Pr1h1_CQ2	Verticillium	Verticillium dahliae	GCA_018440645.1	JACOQZ010000009.1	71958	54
Pr1h1_CQ2	Verticillium	Verticillium dahliae	GCA_018440625.1	JACORA010000013.1	38644	29
Pr1h1_CQ2	Verticillium	Verticillium dahliae	GCA_018440705.1	JACORC010000017.1	69293	52
Pr1h1_CQ2	Verticillium	Verticillium dahliae	GCA_018440625.1	JACORA010000012.1	106605	80
Pr1h1_CQ2	Verticillium	Verticillium dahliae	GCA_018440605.1	JACOQX010000013.1	69293	52
Pr1h1_CQ2	Verticillium	Verticillium dahliae	GCA_018982865.1	JAHAWK010000025.1	111935	84
Pr1h1_CQ2	Verticillium	Verticillium longisporum	GCA_019188265.1	JAETXS010000007.1	103940	78
Pr1h1_CQ2	Verticillium	Verticillium dahliae	GCA_011032955.1	WNXL01000076.1	42642	32
Pr1h1_CQ2	Verticillium	Verticillium dahliae	GCA_002892985.1	MPSH01000092.1	77288	58
Pr1h1_CQ2	Verticillium	Verticillium longisporum	GCA_019188275.1	JAETXR010000005.1	117265	88
Pr1h1_CQ2	Verticillium	Verticillium longisporum	GCA_019188265.1	JAETXS010000001.1	117265	88
Pr1h1_CQ2	Verticillium	Verticillium dahliae	GCA_029607795.1	JAKCXK010000010.1	111935	84
Pr1h1_CQ2	Verticillium	Verticillium dahliae	GCA_029607825.1	JAKCXI010001406.1	45307	34
Pr1h1_CQ2	Verticillium	Verticillium dahliae	GCA_011032985.1	WNXJ01000571.1	35979	27
Pr1h1_CQ2	Verticillium	Verticillium dahliae	GCA_029607885.1	JAKCXF010000012.1	66628	50
Pr1h1_CQ2	Verticillium	Verticillium dahliae	GCA_029607885.1	JAKCXF010000022.1	111935	84
Pr1h1_CQ2	Verticillium	Verticillium dahliae	GCA_029607805.1	JAKCXG010000016.1	111935	84
Pr1h1_CQ2	Verticillium	Verticillium dahliae	GCA_029607885.1	JAKCXF010000030.1	34647	26
Pr1h1_CQ2	Verticillium	Verticillium dahliae	GCA_018440705.1	JACORC010000010.1	69293	52
Pr1h1_CQ2	Verticillium	Verticillium dahliae	GCA_018440635.1	JACOQY010000010.1	69293	52
Pr1h1_CQ2	Verticillium	Verticillium dahliae	GCA_018440625.1	JACORA010000005.1	69293	52
Pr1h1_CQ2	Verticillium	Verticillium dahliae	GCA_018440605.1	JACOQX010000014.1	69293	52
Pr1h1_CQ2	Verticillium	Verticillium dahliae	GCA_002892985.1	MPSH01000085.1	98609	74
Pr1h1_CQ2	Verticillium	Verticillium dahliae	GCA_002370995.1	NVYA01000166.1	37312	28
Pr1h1_CQ2	Verticillium	Verticillium dahliae	GCA_018440655.1	JACORB010000008.1	73291	55
Pr1h1_CQ2	Verticillium	Verticillium dahliae	GCA_024085535.1	JABCNO010000057.1	43974	33
Pr1h1_CQ2	Verticillium	Verticillium longisporum	GCA_019188255.1	JAETXT010000010.1	113268	85
Pr1h1_CQ2	Verticillium	Verticillium dahliae	GCA_018982765.1	JAGYYD010000007.1	97277	73
Pr1h1_CQ2	Verticillium	Verticillium dahliae	GCA_029607885.1	JAKCXF010000004.1	50637	38
Pr1h1_CQ2	Verticillium	Verticillium dahliae	GCA_029607885.1	JAKCXF010000017.1	53302	40
Pr1h1_CQ2	Verticillium	Verticillium dahliae	GCA_002892985.1	MPSH01000065.1	39977	30
Pr1h1_CQ2	Verticillium	Verticillium dahliae	GCA_004109745.1	RSDZ01000197.1	41309	31
Pr1h1_CQ2	Verticillium	Verticillium dahliae	GCA_002370995.1	NVYA01000108.1	62630	47
Pr1h1_CQ2	Verticillium	Verticillium dahliae	GCA_011032845.1	WNXP01000721.1	46640	35
Pr1h1_CQ2	Verticillium	Verticillium dahliae	GCA_018140825.1	JADFUI010000007.1	118598	89
Pr1h1_CQ2	Verticillium	Verticillium longisporum	GCA_019188255.1	JAETXT010000008.1	111935	84
Pr1h1_CQ2	Verticillium	Verticillium dahliae	GCA_029607805.1	JAKCXG010000007.1	62630	47
Pr1h1_CQ2	Verticillium	Verticillium longisporum	GCA_019188275.1	JAETXR010000004.1	109270	82
Pr1h1_CQ2	Verticillium	Verticillium longisporum	GCA_019188255.1	JAETXT010000007.1	113268	85
Pr1h1_CQ2	Verticillium	Verticillium dahliae	GCA_018982765.1	JAGYYD010000013.1	58633	44
Pr1h1_CQ2	Verticillium	Verticillium dahliae	GCA_002370995.1	NVYA01000092.1	41309	31
Pr1h1_CQ2	Verticillium	Verticillium longisporum	GCA_019188275.1	JAETXR010000007.1	106605	80
Pr1h1_CQ2	Verticillium	Verticillium dahliae	GCA_018440625.1	JACORA010000006.1	113268	85
Pr1h1_CQ2	Verticillium	Verticillium dahliae	GCA_002892985.1	MPSH01000027.1	111935	84
Pr1h1_CQ2	Verticillium	Verticillium dahliae	GCA_018440705.1	JACORC010000015.1	97277	73
Pr1h1_CQ2	Verticillium	Verticillium dahliae	GCA_002370995.1	NVYA01000113.1	38644	29
Pr1h1_CQ2	Verticillium	Verticillium dahliae	GCA_029607805.1	JAKCXG010000014.1	70626	53
Pr1h1_CQ2	Verticillium	Verticillium dahliae	GCA_018440705.1	JACORC010000014.1	111935	84
Pr1h1_CQ2	Verticillium	Verticillium dahliae	GCA_024085535.1	JABCNO010000035.1	41309	31
Pr1h1_CQ2	Verticillium	Verticillium dahliae	GCA_029607825.1	JAKCXI010001439.1	58633	44
Pr1h1_CQ2	Verticillium	Verticillium dahliae	GCA_029607885.1	JAKCXF010000002.1	111935	84
Pr1h1_CQ2	Verticillium	Verticillium dahliae	GCA_002370995.1	NVYA01000114.1	74623	56
Pr1h1_CQ2	Verticillium	Verticillium longisporum	GCA_018994065.1	JAFKAH010000330.1	107937	81
Pr1h1_CQ2	Verticillium	Verticillium dahliae	GCA_011032905.1	WNXN01000109.1	43974	33
Pr1h1_CQ2	Verticillium	Verticillium dahliae	GCA_029607885.1	JAKCXF010000018.1	70626	53
Pr1h1_CQ2	Verticillium	Verticillium dahliae	GCA_002892985.1	MPSH01000081.1	58633	44
Pr1h1_CQ2	Verticillium	Verticillium dahliae	GCA_002892985.1	MPSH01000089.1	74623	56
Pr1h1_CQ2	Verticillium	Verticillium dahliae	GCA_002892985.1	MPSH01000082.1	45307	34
Pr1h1_CQ2	Verticillium	Verticillium dahliae	GCA_004798885.1	PRLJ01000014.1	35979	27
Pr1h1_CQ2	Verticillium	Verticillium longisporum	GCA_018994095.1	JAEMWZ010000331.1	38644	29
Pr1h1_CQ2	Verticillium	Verticillium dahliae	GCA_029607795.1	JAKCXK010000018.1	35979	27
Pr1h1_CQ2	Verticillium	Verticillium dahliae	GCA_018140845.1	JADFUJ010000010.1	61298	46
Pr1h1_CQ2	Verticillium	Verticillium dahliae	GCA_002892985.1	MPSH01000011.1	39977	30
Pr1h1_CQ2	Verticillium	Verticillium dahliae	GCA_002370995.1	NVYA01000109.1	46640	35
Pr1h1_CQ2	Verticillium	Verticillium dahliae	GCA_011032955.1	WNXL01001269.1	43974	33
Pr1h1_CQ2	Verticillium	Verticillium dahliae	GCA_018982765.1	JAGYYD010000008.1	74623	56
Pr1h1_CQ2	Verticillium	Verticillium dahliae	GCA_011032955.1	WNXL01001240.1	43974	33
Pr1h1_CQ2	Verticillium	Verticillium dahliae	GCA_004798885.1	PRLJ01000005.1	85284	64
Pr1h1_CQ2	Verticillium	Verticillium dahliae	GCA_018440705.1	JACORC010000003.1	111935	84
Pr1h1_CQ2	Verticillium	Verticillium dahliae	GCA_018440605.1	JACOQX010000004.1	111935	84
Pr1h1_CQ2	Verticillium	Verticillium longisporum	GCA_018994095.1	JAEMWZ010000578.1	39977	30
Pr1h1_CQ2	Verticillium	Verticillium dahliae	GCA_011032845.1	WNXP01000783.1	39977	30
Pr1h1_CQ2	Verticillium	Verticillium dahliae	GCA_011032955.1	WNXL01001246.1	41309	31
Pr1h1_CQ2	Verticillium	Verticillium dahliae	GCA_020726535.1	JAHEWJ010000042.1	93279	70
Pr1h1_CQ2	Verticillium	Verticillium dahliae	GCA_002892985.1	MPSH01000009.1	73291	55
Pr1h1_CQ2	Verticillium	Verticillium dahliae	GCA_011032845.1	WNXP01000406.1	41309	31
Pr1h1_CQ2	Verticillium	Verticillium dahliae	GCA_002370995.1	NVYA01000078.1	55968	42
Pr1h1_CQ2	Verticillium	Verticillium dahliae	GCA_011032865.1	WNXO01000819.1	51970	39
Pr1h1_CQ2	Verticillium	Verticillium dahliae	GCA_029607825.1	JAKCXI010000781.1	34647	26
Pr1h1_CQ2	Verticillium	Verticillium dahliae	GCA_002892985.1	MPSH01000004.1	69293	52
Pr1h1_CQ2	Verticillium	Verticillium dahliae	GCA_029607825.1	JAKCXI010000565.1	35979	27
Pr1h1_CQ2	Verticillium	Verticillium dahliae	GCA_011032955.1	WNXL01000041.1	41309	31
Pr1h1_CQ2	Verticillium	Verticillium dahliae	GCA_029607825.1	JAKCXI010001596.1	43974	33
Pr1h1_CQ2	Verticillium	Verticillium dahliae	GCA_011032905.1	WNXN01000268.1	50637	38
Pr1h1_CQ2	Verticillium	Verticillium dahliae	GCA_011033005.1	WNXI01001125.1	37312	28
Pr1h1_CQ2	Verticillium	Verticillium dahliae	GCA_029607825.1	JAKCXI010001323.1	41309	31
Pr1h1_CQ2	Verticillium	Verticillium dahliae	GCA_029607885.1	JAKCXF010000027.1	31981	24
Pr1h1_CQ2	Verticillium	Verticillium dahliae	GCA_002370995.1	NVYA01000135.1	39977	30
Pr1h1_CQ2	Verticillium	Verticillium longisporum	GCA_018994095.1	JAEMWZ010000174.1	34647	26
Pr1h1_CQ2	Verticillium	Verticillium dahliae	GCA_011032845.1	WNXP01000827.1	37312	28
Pr1h1_CQ2	Verticillium	Verticillium dahliae	GCA_011032905.1	WNXN01000458.1	55968	42
Pr1h1_CQ2	Verticillium	Verticillium dahliae	GCA_004109745.1	RSDZ01000087.1	35979	27
Pr1h1_CQ2	Verticillium	Verticillium dahliae	GCA_002893045.1	PHNX01000318.1	38644	29
Pr1h1_CQ2	Verticillium	Verticillium dahliae	GCA_004109745.1	RSDZ01000271.1	37312	28
Pr1h1_CQ2	Verticillium	Verticillium longisporum	GCA_019188255.1	JAETXT010000015.1	111935	84
Pr1h1_CQ2	Verticillium	Verticillium longisporum	GCA_018994095.1	JAEMWZ010000117.1	66628	50
Pr1h1_CQ2	Verticillium	Verticillium dahliae	GCA_029607825.1	JAKCXI010000772.1	38644	29
Pr1h1_CQ2	Verticillium	Verticillium dahliae	GCA_011032985.1	WNXJ01002011.1	53302	40
Pr1h1_CQ2	Verticillium	Verticillium dahliae	GCA_011032905.1	WNXN01000485.1	93279	70
Pr1h1_CQ2	Verticillium	Verticillium longisporum	GCA_019188265.1	JAETXS010000011.1	93279	70
Pr1h1_CQ2	Verticillium	Verticillium dahliae	GCA_011032965.1	WNXK01000931.1	38644	29
Pr1h1_CQ2	Verticillium	Verticillium dahliae	GCA_011032955.1	WNXL01001215.1	38644	29
Ph1h1_CQ2	Verticillium	Verticillium dahliae	GCA_004798895.1	PRLI01000007.1	95930	100
Ph1h1_CQ2	Verticillium	Verticillium dahliae	GCA_009757105.1	WJDY01000004.1	95930	100
Ph1h1_CQ2	Verticillium	Verticillium dahliae	GCA_030450075.1	CP119266.1	95930	100
Ph1h1_CQ2	Verticillium	Verticillium dahliae	GCA_002370995.1	NVYA01000103.1	95930	100
Ph1h1_CQ2	Verticillium	Verticillium dahliae	GCA_011066465.2	MU009175.1	94011	98
Ph1h1_CQ2	Fusarium	Fusarium solani	GCA_035772955.1	JAPMJN010000006.1	54680	57
Ph1h1_CQ2	Fusarium	Fusarium keratoplasticum	GCA_025433555.1	CM046500.1	43168	45
Ph1h1_CQ2	Fusarium	Fusarium oxysporum	GCA_038050555.1	JBBJCF010000008.1	37413	39
Ph1h1_CQ2	Fusarium	Fusarium oxysporum	GCA_032878545.1	JAVSMJ010000010.1	32616	34
Ph1h1_CQ2	Fusarium	Fusarium cf. falciforme	GCA_011036815.1	WEVC01000299.1	35494	37
Ph1h1_CQ2	Fusarium	Fusarium cf. falciforme	GCA_011036445.1	WEYN01000283.1	35494	37
Ph1h1_CQ2	Fusarium	Fusarium cf. falciforme	GCA_011033705.1	WETD01000157.1	35494	37
Ph1h1_CQ2	Fusarium	Fusarium cf. falciforme	GCA_011033525.1	WESR01000181.1	35494	37
Ph1h1_CQ2	Fusarium	Fusarium cf. falciforme	GCA_011036565.1	WEYH01000144.1	35494	37
Ph1h1_CQ2	Fusarium	Fusarium cf. falciforme	GCA_011033785.1	WESZ01000098.1	36453	38
Ph1h1_CQ2	Fusarium	Fusarium cf. falciforme	GCA_011033595.1	WESX01000093.1	36453	38
Ph1h1_CQ2	Fusarium	Fusarium vanettenii	GCA_025433535.2	CM049517.1	46046	48
Ph1h1_CQ2	Fusarium	Fusarium neocosmosporiellum	GCA_041296245.1	JBFYDM010000006.1	32616	34
Ph1h1_CQ2	Fusarium	Fusarium neocosmosporiellum	GCA_041296245.1	JBFYDM010000003.1	37413	39
Ph1h1_CQ2	Fusarium	Fusarium solani	GCA_030014125.1	JARIYF010000026.1	31657	33
Ph1h1_CQ2	Fusarium	Fusarium keratoplasticum	GCA_025433555.1	CM046492.1	31657	33
Ph1h2_CQ2	Verticillium	Verticillium dahliae	GCA_004798895.1	PRLI01000009.1	54416	100
Ph1h2_CQ2	Verticillium	Verticillium dahliae	GCA_030450075.1	CP119267.1	54416	100
Ph1h2_CQ2	Verticillium	Verticillium dahliae	GCA_009757105.1	WJDY01000005.1	54416	100
Ph1h2_CQ2	Verticillium	Verticillium dahliae	GCA_002370995.1	NVYA01000046.1	53872	99
Ph1h2_CQ2	Fusarium	Fusarium keratoplasticum	GCA_025433555.1	CM046496.1	46798	86
Ph1h2_CQ2	Verticillium	Verticillium dahliae	GCA_011066465.2	MU009259.1	49519	91
Ph1h2_CQ2	Fusarium	Fusarium falciforme	GCF_026873545.1	NC_070552.1	30473	56
Ph1h2_CQ2	Fusarium	Fusarium falciforme	GCA_026873545.1	CP104058.1	30473	56
Ph1h2_CQ2	Fusarium	Fusarium neocosmosporiellum	GCA_041296245.1	JBFYDM010000006.1	35915	66
Ph1h2_CQ2	Fusarium	Fusarium neocosmosporiellum	GCA_041296245.1	JBFYDM010000003.1	28840	53
Ph1h2_CQ2	Fusarium	Fusarium keratoplasticum	GCF_025433545.1	NC_070533.1	29385	54
Ph1h2_CQ2	Fusarium	Fusarium keratoplasticum	GCA_025433545.1	CM046507.1	29385	54
Ar1h2_DAR82592	Verticillium	Verticillium dahliae	GCA_029607805.1	JAKCXG010000013.1	465120	100
Ar1h2_DAR82592	Verticillium	Verticillium dahliae	GCA_030450075.1	CP119264.1	460469	99
Ar1h2_DAR82592	Verticillium	Verticillium dahliae	GCA_029607785.1	JAKCXJ010000008.1	460469	99
Ar1h2_DAR82592	Verticillium	Verticillium dahliae	GCA_029607885.1	JAKCXF010000018.1	293026	63
Ar1h2_DAR82592	Verticillium	Verticillium dahliae	GCA_004798895.1	PRLI01000002.1	418608	90
Ar1h2_DAR82592	Verticillium	Verticillium dahliae	GCA_009757105.1	WJDY01000011.1	418608	90
Ar1h2_DAR82592	Verticillium	Verticillium dahliae	GCA_029607795.1	JAKCXK010000008.1	409306	88
Ar1h2_DAR82592	Verticillium	Verticillium dahliae	GCA_029607885.1	JAKCXF010000019.1	344189	74
Ar1h2_DAR82592	Verticillium	Verticillium dahliae	GCA_029607795.1	JAKCXK010000006.1	302328	65
Ar1h2_DAR82592	Verticillium	Verticillium dahliae	GCA_029607795.1	JAKCXK010000007.1	195350	42
Ar1h2_DAR82592	Verticillium	Verticillium dahliae	GCA_002370995.1	NVYA01000078.1	320933	69
Ar1h2_DAR82592	Verticillium	Verticillium longisporum	GCA_019188265.1	JAETXS010000001.1	451166	97
Ar1h2_DAR82592	Verticillium	Verticillium dahliae	GCA_009757105.1	WJDY01000008.1	265118	57
Ar1h2_DAR82592	Verticillium	Verticillium dahliae	GCA_002370995.1	NVYA01000002.1	390701	84
Ar1h2_DAR82592	Verticillium	Verticillium dahliae	GCA_004798895.1	PRLI01000013.1	251165	54
Ar1h2_DAR82592	Verticillium	Verticillium dahliae	GCA_000952015.1	CP010983.1	418608	90
Ar1h2_DAR82592	Verticillium	Verticillium longisporum	GCA_019188255.1	JAETXT010000012.1	446515	96
Ar1h2_DAR82592	Verticillium	Verticillium dahliae	GCA_002370995.1	NVYA01000035.1	172094	37
Ar1h2_DAR82592	Verticillium	Verticillium alfalfae	GCA_002851655.1	NMXH01000011.1	195350	42
Ar1h2_DAR82592	Verticillium	Verticillium dahliae	GCF_000150675.1	NW_009276929.1	413957	89
Ar1h2_DAR82592	Verticillium	Verticillium dahliae	GCA_000150675.2	DS572703.1	413957	89
Ar1h2_DAR82592	Verticillium	Verticillium dahliae	GCA_011032985.1	WNXJ01000057.1	134885	29
Ar1h2_DAR82592	Verticillium	Verticillium nonalfalfae	GCA_002776445.1	PDEZ01000123.1	176746	38
Ar1h2_DAR82592	Verticillium	Verticillium longisporum	GCA_018994065.1	JAFKAH010000487.1	218606	47
Ar1h2_DAR82592	Verticillium	Verticillium longisporum	GCA_001268165.1	CVQI01019890.1	172094	37
Ar1h2_DAR82592	Verticillium	Verticillium longisporum	GCA_001268145.1	CVQH01012891.1	172094	37
Ar1h2_DAR82592	Verticillium	Verticillium dahliae	GCA_004798895.1	PRLI01000014.1	130234	28
Ar1h2_DAR82592	Verticillium	Verticillium dahliae	GCA_011066485.2	MU009683.1	139536	30
Ar1h2_DAR82592	Verticillium	Verticillium dahliae	GCA_018140825.1	JADFUI010000010.1	288374	62
Ar1h2_DAR82592	Verticillium	Verticillium dahliae	GCA_029607795.1	JAKCXK010000019.1	125582	27
Ar1h2_DAR82592	Verticillium	Verticillium longisporum	GCA_001268165.1	CVQI01012447.1	167443	36
Ar1h2_DAR82592	Verticillium	Verticillium longisporum	GCA_018994065.1	JAFKAH010000415.1	106978	23
Ar1h2_DAR82592	Verticillium	Verticillium dahliae	GCA_018140825.1	MU211481.1	330235	71
Ar1h2_DAR82592	Verticillium	Verticillium dahliae	GCA_020726535.1	JAHEWJ010000011.1	409306	88
Ar1h2_DAR82592	Verticillium	Verticillium dahliae	GCA_002893035.1	PHNW01000263.1	55814	12
Ar1h2_DAR82592	Verticillium	Verticillium dahliae	GCA_002893025.1	PHNV01000274.1	55814	12
Ar1h2_DAR82592	Verticillium	Verticillium dahliae	GCA_002892985.1	MPSH01000001.1	409306	88
Ar1h2_DAR82592	Verticillium	Verticillium longisporum	GCA_001268165.1	CVQI01010446.1	93024	20
Ar1h2_DAR82592	Verticillium	Verticillium dahliae	GCA_000400815.2	CP009080.1	413957	89
Ar1h2_DAR82592	Verticillium	Verticillium dahliae	GCA_011032965.1	WNXK01000186.1	116280	25
Ar1h2_DAR82592	Verticillium	Verticillium dahliae	GCA_009663885.1	WJDV01000002.1	367445	79
Ar1h2_DAR82592	Verticillium	Verticillium longisporum	GCA_001268165.1	CVQI01014446.1	60466	13
Ar1h2_DAR82592	Verticillium	Verticillium alfalfae	GCA_002851655.1	NMXH01000012.1	190699	41
Ar1h2_DAR82592	Verticillium	Verticillium longisporum	GCA_001268145.1	CVQH01021118.1	46512	10
Ar1h2_DAR82592	Verticillium	Verticillium dahliae	GCA_004798885.1	PRLJ01000011.1	232560	50
Ar1h2_DAR82592	Verticillium	Verticillium dahliae	GCA_034408665.1	JAWIIH010000013.1	223258	48
Ar1h2_DAR82592	Verticillium	Verticillium dahliae	GCA_004798885.1	PRLJ01000013.1	260467	56
Ar1h2_DAR82592	Verticillium	Verticillium dahliae	GCA_011032985.1	WNXJ01000123.1	37210	8
Ar1h2_DAR82592	Verticillium	Verticillium dahliae	GCA_003320035.1	CM010350.1	432562	93
Ar1h2_DAR82592	Verticillium	Verticillium dahliae	GCA_018440705.1	JACORC010000004.1	358142	77
Ar1h2_DAR82592	Verticillium	Verticillium dahliae	GCA_018440635.1	JACOQY010000003.1	353491	76
Ar1h2_DAR82592	Verticillium	Verticillium dahliae	GCA_018440605.1	JACOQX010000009.1	353491	76
Ar1h2_DAR82592	Verticillium	Verticillium dahliae	GCA_018440625.1	JACORA010000014.1	353491	76
Ar1h2_DAR82592	Verticillium	Verticillium dahliae	GCA_009663885.1	WJDV01000004.1	213955	46
Ar1h2_DAR82592	Verticillium	Verticillium longisporum	GCA_018994065.1	JAFKAH010000166.1	41861	9
Ar1h2_DAR82592	Verticillium	Verticillium dahliae	GCA_011032905.1	WNXN01000247.1	51163	11
Ar1h2_DAR82592	Verticillium	Verticillium dahliae	GCA_011066485.2	MU009677.1	41861	9
Ar1h2_DAR82592	Verticillium	Verticillium dahliae	GCA_011032985.1	WNXJ01000144.1	32558	7
Ar1h2_DAR82592	Verticillium	Verticillium dahliae	GCA_011032965.1	WNXK01000224.1	41861	9
Ar1h2_DAR82592	Verticillium	Verticillium dahliae	GCA_011032955.1	WNXL01000214.1	51163	11
Ar1h2_DAR82592	Verticillium	Verticillium dahliae	GCA_011032945.1	WNXM01000062.1	51163	11
Ar1h2_DAR82592	Verticillium	Verticillium dahliae	GCA_002893035.1	PHNW01000315.1	32558	7
Ar1h2_DAR82592	Verticillium	Verticillium dahliae	GCA_002893025.1	PHNV01000317.1	32558	7
Ar1h2_DAR82592	Verticillium	Verticillium dahliae	GCA_011066485.2	MU010001.1	55814	12
Ar1h2_DAR82592	Verticillium	Verticillium alfalfae	GCF_000150825.1	NW_003315020.1	288374	62
Ar1h2_DAR82592	Verticillium	Verticillium alfalfae	GCA_000150825.1	DS985232.1	288374	62
Ar1h2_DAR82592	Verticillium	Verticillium dahliae	GCA_002893035.1	PHNW01000204.1	60466	13
Ar1h2_DAR82592	Verticillium	Verticillium dahliae	GCA_002893025.1	PHNV01000237.1	60466	13
Ar1h2_DAR82592	Verticillium	Verticillium alfalfae	GCA_002851655.1	NMXH01000014.1	32558	7
Ar1h2_DAR82592	Verticillium	Verticillium longisporum	GCA_001268145.1	CVQH01002113.1	218606	47
Ar1h2_DAR82592	Verticillium	Verticillium dahliae	GCA_011066485.2	MU010175.1	97675	21
Ar1h2_DAR82592	Verticillium	Verticillium longisporum	GCA_001268145.1	CVQH01020352.1	65117	14
Ar1h2_DAR82592	Verticillium	Verticillium longisporum	GCA_001268165.1	CVQI01006669.1	204653	44
Ar1h2_DAR82592	Verticillium	Verticillium longisporum	GCA_019188255.1	JAETXT010000006.1	209304	45
Ar1h2_DAR82592	Verticillium	Verticillium longisporum	GCA_019188275.1	JAETXR010000008.1	60466	13
Ar1h2_DAR82592	Verticillium	Verticillium dahliae	GCA_002893045.1	PHNX01000071.1	111629	24
Ar1h2_DAR82592	Verticillium	Verticillium dahliae	GCA_002892995.1	PHNU01000073.1	116280	25
Ar1h2_DAR82592	Verticillium	Verticillium dahliae	GCA_024085535.1	JABCNO010000241.1	88373	19
Ar1h2_DAR82592	Verticillium	Verticillium dahliae	GCA_002893045.1	PHNX01000142.1	74419	16
Ar1h2_DAR82592	Verticillium	Verticillium dahliae	GCA_002892995.1	PHNU01000145.1	79070	17
Ar1h2_DAR82592	Verticillium	Verticillium dahliae	GCA_034408665.1	JAWIIH010000007.1	223258	48
Ar1h2_DAR82592	Verticillium	Verticillium dahliae	GCA_029607815.1	JAKCXH010000240.1	55814	12
Ar1h2_DAR82592	Verticillium	Verticillium dahliae	GCA_018440655.1	JACORB010000012.1	297677	64
Ar1h2_DAR82592	Verticillium	Verticillium dahliae	GCA_018440645.1	JACOQZ010000013.1	213955	46
Ar1h2_DAR82592	Verticillium	Verticillium dahliae	GCA_013170945.1	MU047874.1	237211	51
Ar1h2_DAR82592	Verticillium	Verticillium longisporum	GCA_018994095.1	JAEMWZ010000301.1	65117	14
Ar1h2_DAR82592	Verticillium	Verticillium dahliae	GCA_002893045.1	PHNX01000086.1	79070	17
Ar1h2_DAR82592	Verticillium	Verticillium dahliae	GCA_002892995.1	PHNU01000092.1	79070	17
Ar1h2_DAR82592	Verticillium	Verticillium dahliae	GCA_011032845.1	WNXP01000039.1	79070	17
Ar1h2_DAR82592	Verticillium	Verticillium dahliae	GCA_011066465.2	MU009360.1	55814	12
Ar1h2_DAR82592	Verticillium	Verticillium dahliae	GCA_004109745.1	CM014044.1	260467	56
Ar1h2_DAR82592	Verticillium	Verticillium dahliae	GCA_024085535.1	JABCNO010000205.1	55814	12
Ar1h2_DAR82592	Verticillium	Verticillium nonalfalfae	GCA_002776445.1	PDEZ01000184.1	55814	12
Ar1h2_DAR82592	Verticillium	Verticillium dahliae	GCA_018440625.1	JACORA010000015.1	79070	17
Ar1h2_DAR82592	Verticillium	Verticillium dahliae	GCA_011032905.1	WNXN01000341.1	32558	7
Ar1h2_DAR82592	Verticillium	Verticillium dahliae	GCA_002893025.1	PHNV01000448.1	37210	8
Ar1h2_DAR82592	Verticillium	Verticillium longisporum	GCA_018994105.1	JAFKAI010000954.1	130234	28
Ar1h2_DAR82592	Verticillium	Verticillium dahliae	GCA_018982765.1	JAGYYD010000015.1	339538	73
Ar1h2_DAR82592	Verticillium	Verticillium dahliae	GCA_026937705.1	JABMKS010000467.1	37210	8
Ar1h2_DAR82592	Verticillium	Verticillium dahliae	GCA_002893035.1	PHNW01000490.1	37210	8
Ar1h2_DAR82592	Verticillium	Verticillium dahliae	GCA_018440645.1	JACOQZ010000004.1	237211	51
Ar1h2_DAR82592	Verticillium	Verticillium dahliae	GCA_013170945.1	MU047872.1	260467	56
Ar1h2_DAR82592	Verticillium	Verticillium dahliae	GCA_004109745.1	RSDZ01000212.1	65117	14
Ar1h2_DAR82592	Verticillium	Verticillium dahliae	GCA_011032965.1	WNXK01000040.1	37210	8
Ar1h2_DAR82592	Verticillium	Verticillium longisporum	GCA_018994065.1	JAFKAH010000409.1	116280	25
Ar1h2_DAR82592	Verticillium	Verticillium longisporum	GCA_019188255.1	JAETXT010000004.1	306979	66
Ar1h2_DAR82592	Verticillium	Verticillium dahliae	GCA_009757105.1	WJDY01000010.1	79070	17
Ar1h2_DAR82592	Verticillium	Verticillium longisporum	GCA_019188265.1	JAETXS010000006.1	167443	36
Ar1h2_DAR82592	Verticillium	Verticillium dahliae	GCA_018440645.1	JACOQZ010000010.1	79070	17
Ar1h2_DAR82592	Verticillium	Verticillium dahliae	GCA_018140845.1	JADFUJ010000002.1	51163	11
Ar1h2_DAR82592	Verticillium	Verticillium dahliae	GCA_034408665.1	JAWIIH010000010.1	74419	16
Ar1h2_DAR82592	Verticillium	Verticillium dahliae	GCA_011066465.2	MU009275.1	134885	29
Ar1h2_DAR82592	Verticillium	Verticillium longisporum	GCA_001268145.1	CVQH01013336.1	176746	38
Ar1h2_DAR82592	Verticillium	Verticillium dahliae	GCA_011032955.1	WNXL01000233.1	65117	14
Ar1h2_DAR82592	Verticillium	Verticillium dahliae	GCA_011032985.1	WNXJ01000411.1	32558	7
Ar1h2_DAR82592	Verticillium	Verticillium dahliae	GCA_011032845.1	WNXP01000131.1	55814	12
Ar1h2_DAR82592	Verticillium	Verticillium dahliae	GCA_011032945.1	WNXM01000448.1	65117	14
Ar1h2_DAR82592	Verticillium	Verticillium dahliae	GCA_011032955.1	WNXL01000515.1	32558	7
Ar1h2_DAR82592	Verticillium	Verticillium dahliae	GCA_004798885.1	PRLJ01000023.1	69768	15
Ar1h2_DAR82592	Verticillium	Verticillium dahliae	GCA_018440655.1	JACORB010000010.1	69768	15
Ar1h2_DAR82592	Verticillium	Verticillium dahliae	GCA_029607885.1	JAKCXF010000016.1	209304	45
Ar1h2_DAR82592	Verticillium	Verticillium dahliae	GCA_011032965.1	WNXK01000678.1	41861	9
Ar1h2_DAR82592	Verticillium	Verticillium longisporum	GCA_018994065.1	JAFKAH010000051.1	106978	23
Ar1h2_DAR82592	Verticillium	Verticillium alfalfae	GCF_000150825.1	NW_003315019.1	176746	38
Ar1h2_DAR82592	Verticillium	Verticillium alfalfae	GCA_000150825.1	DS985233.1	176746	38
Ar1h2_DAR82592	Verticillium	Verticillium dahliae	GCA_011032945.1	WNXM01000500.1	41861	9
Ar1h2_DAR82592	Verticillium	Verticillium dahliae	GCA_011066465.2	MU009180.1	41861	9
Ar1h2_DAR82592	Verticillium	Verticillium dahliae	GCA_013170945.1	JABBIU010000017.1	116280	25
Ar1h2_DAR82592	Verticillium	Verticillium nonalfalfae	GCA_019553885.1	CP069147.1	320933	69
Ar1h2_DAR82592	Verticillium	Verticillium nonalfalfae	GCA_019551875.1	CP069138.1	320933	69
Ar1h2_DAR82592	Verticillium	Verticillium dahliae	GCA_018982865.1	JAHAWK010000022.1	306979	66
Ar1h2_DAR82592	Verticillium	Verticillium dahliae	GCA_018440645.1	JACOQZ010000012.1	106978	23
Ar1h2_DAR82592	Verticillium	Verticillium dahliae	GCA_018440655.1	JACORB010000014.1	195350	42
Ar1h2_DAR82592	Verticillium	Verticillium longisporum	GCA_019188265.1	JAETXS010000002.1	69768	15
Ar1h2_DAR82592	Verticillium	Verticillium dahliae	GCA_011032845.1	WNXP01000499.1	93024	20
Ar1h2_DAR82592	Verticillium	Verticillium dahliae	GCA_018440645.1	JACOQZ010000003.1	204653	44
Ar1h2_DAR82592	Verticillium	Verticillium dahliae	GCA_000400815.2	CP009078.1	320933	69
Ar1h2_DAR82592	Verticillium	Verticillium dahliae	GCA_011032905.1	WNXN01000285.1	106978	23
Ar1h2_DAR82592	Verticillium	Verticillium dahliae	GCA_034408665.1	JAWIIH010000009.1	213955	46
Ar1h2_DAR82592	Verticillium	Verticillium dahliae	GCA_013170945.1	MU047873.1	200002	43
Ar1h2_DAR82592	Verticillium	Verticillium nonalfalfae	GCA_024085605.1	JABCNQ010000115.1	65117	14
Ar1h2_DAR82592	Verticillium	Verticillium dahliae	GCA_013170945.1	JABBIU010000015.1	130234	28
Ar1h2_DAR82592	Verticillium	Verticillium nonalfalfae	GCA_006288515.3	SPUV03000199.1	79070	17
Ar1h2_DAR82592	Verticillium	Verticillium dahliae	GCA_018440655.1	JACORB010000009.1	106978	23
Ar1h2_DAR82592	Verticillium	Verticillium dahliae	GCA_011032955.1	WNXL01000301.1	37210	8
Ar1h2_DAR82592	Verticillium	Verticillium dahliae	GCA_011032945.1	WNXM01000257.1	51163	11
Ar1h2_DAR82592	Verticillium	Verticillium dahliae	GCA_011066465.2	MU009461.1	55814	12
Ar1h2_DAR82592	Verticillium	Verticillium dahliae	GCA_011032965.1	WNXK01000525.1	46512	10
Ar1h2_DAR82592	Verticillium	Verticillium dahliae	GCA_002893035.1	PHNW01000567.1	46512	10
Ar1h2_DAR82592	Verticillium	Verticillium dahliae	GCA_002893025.1	PHNV01000500.1	46512	10
Ar1h2_DAR82592	Verticillium	Verticillium dahliae	GCA_011032955.1	WNXL01000595.1	46512	10
Ar1h2_DAR82592	Verticillium	Verticillium dahliae	GCA_024085535.1	JABCNO010000242.1	97675	21
Ar1h2_DAR82592	Verticillium	Verticillium dahliae	GCA_011032845.1	WNXP01000360.1	46512	10
Ar1h2_DAR82592	Verticillium	Verticillium dahliae	GCA_002893045.1	PHNX01000177.1	106978	23
Ar1h2_DAR82592	Verticillium	Verticillium dahliae	GCA_002892995.1	PHNU01000142.1	176746	38
Ar1h2_DAR82592	Verticillium	Verticillium nonalfalfae	GCA_006288515.3	SPUV03000118.1	32558	7
Ar1h2_DAR82592	Verticillium	Verticillium dahliae	GCA_002893035.1	PHNW01000411.1	37210	8
Ar1h2_DAR82592	Verticillium	Verticillium dahliae	GCA_002893025.1	PHNV01000382.1	37210	8
Ar1h2_DAR82592	Verticillium	Verticillium nonalfalfae	GCA_002776445.1	PDEZ01000095.1	37210	8
Ar1h2_DAR82592	Verticillium	Verticillium longisporum	GCA_018994105.1	JAFKAI010010837.1	74419	16
Ar1h2_DAR82592	Verticillium	Verticillium nonalfalfae	GCF_003724135.2	NW_021167329.1	46512	10
Ar1h2_DAR82592	Verticillium	Verticillium nonalfalfae	GCA_003724135.2	RBVV01000104.1	46512	10
Ar1h2_DAR82592	Verticillium	Verticillium dahliae	GCA_034408665.1	JAWIIH010000012.1	172094	37
Ar1h2_DAR82592	Verticillium	Verticillium dahliae	GCA_011032965.1	WNXK01000556.1	41861	9
Ar1h2_DAR82592	Verticillium	Verticillium dahliae	GCA_018440655.1	JACORB010000011.1	79070	17
Ar1h2_DAR82592	Verticillium	Verticillium dahliae	GCA_011032955.1	WNXL01000699.1	32558	7
Ar1h2_DAR82592	Verticillium	Verticillium dahliae	GCA_004798885.1	PRLJ01000017.1	116280	25
Ar1h2_DAR82592	Verticillium	Verticillium dahliae	GCA_011032945.1	WNXM01000592.1	46512	10
Ar1h2_DAR82592	Verticillium	Verticillium dahliae	GCA_020726535.1	JAHEWJ010000064.1	153490	33
Ar1h2_DAR82592	Verticillium	Verticillium dahliae	GCA_011032985.1	WNXJ01000562.1	55814	12
Ar1h2_DAR82592	Verticillium	Verticillium alfalfae	GCF_000150825.1	NW_003315025.1	223258	48
Ar1h2_DAR82592	Verticillium	Verticillium alfalfae	GCA_000150825.1	DS985227.1	223258	48
Ar1h2_DAR82592	Verticillium	Verticillium longisporum	GCA_018994095.1	JAEMWZ010000391.1	51163	11
Ar1h2_DAR82592	Verticillium	Verticillium longisporum	GCA_001268165.1	CVQI01033751.1	46512	10
Ar1h2_DAR82592	Verticillium	Verticillium longisporum	GCA_001268145.1	CVQH01022505.1	37210	8
Ar1h2_DAR82592	Verticillium	Verticillium dahliae	GCA_011033005.1	WNXI01000297.1	41861	9
Ar1h2_DAR82592	Verticillium	Verticillium dahliae	GCA_011033005.1	WNXI01000488.1	32558	7
Ar1h2_DAR82592	Verticillium	Verticillium dahliae	GCA_011032955.1	WNXL01000613.1	32558	7
Ar1h2_DAR82592	Verticillium	Verticillium nonalfalfae	GCA_002776445.1	PDEZ01000169.1	32558	7
Ar1h2_DAR82592	Verticillium	Verticillium dahliae	GCA_004798895.1	PRLI01000015.1	51163	11
Ar1h2_DAR82592	Verticillium	Verticillium nonalfalfae	GCF_003724135.2	NW_021167467.1	37210	8
Ar1h2_DAR82592	Verticillium	Verticillium nonalfalfae	GCA_009653615.2	WGLJ02000197.1	60466	13
Ar1h2_DAR82592	Verticillium	Verticillium nonalfalfae	GCA_009653595.1	WGLK01000206.1	60466	13
Ar1h2_DAR82592	Verticillium	Verticillium nonalfalfae	GCA_003724135.2	RBVV01000242.1	37210	8
Ar1h2_DAR82592	Verticillium	Verticillium dahliae	GCA_011032985.1	WNXJ01000607.1	106978	23
Ar1h2_DAR82592	Verticillium	Verticillium alfalfae	GCA_002851655.1	NMXH01000013.1	190699	41
Ar1h2_DAR82592	Verticillium	Verticillium dahliae	GCA_002893035.1	PHNW01000646.1	37210	8
Ar1h2_DAR82592	Verticillium	Verticillium longisporum	GCA_018994105.1	JAFKAI010014797.1	116280	25
Ar1h2_DAR82592	Verticillium	Verticillium dahliae	GCA_004798885.1	PRLJ01000001.1	195350	42
Ar1h2_DAR82592	Verticillium	Verticillium longisporum	GCA_018994065.1	JAFKAH010000486.1	51163	11
Ar1h2_DAR82592	Verticillium	Verticillium dahliae	GCA_002893025.1	PHNV01000558.1	37210	8
Ar1h2_DAR82592	Verticillium	Verticillium dahliae	GCA_020726535.1	JAHEWJ010000112.1	65117	14
Ar1h2_DAR82592	Verticillium	Verticillium dahliae	GCA_011032985.1	WNXJ01000627.1	46512	10
Ar1h2_DAR82592	Verticillium	Verticillium longisporum	GCA_018994105.1	JAFKAI010010027.1	32558	7
Ar1h2_DAR82592	Verticillium	Verticillium dahliae	GCA_004798895.1	PRLI01000001.1	51163	11
Ar1h2_DAR82592	Verticillium	Verticillium dahliae	GCA_029607885.1	JAKCXF010000020.1	51163	11
Ar1h2_DAR82592	Verticillium	Verticillium dahliae	GCA_024085535.1	JABCNO010000254.1	51163	11
Ar1h2_DAR82592	Verticillium	Verticillium nonalfalfae	GCF_003724135.2	NW_021167478.1	46512	10
Ar1h2_DAR82592	Verticillium	Verticillium nonalfalfae	GCA_003724135.2	RBVV01000253.1	46512	10
Ar1h2_DAR82592	Verticillium	Verticillium dahliae	GCA_002893035.1	PHNW01000508.1	51163	11
Ar1h2_DAR82592	Verticillium	Verticillium dahliae	GCA_004798895.1	PRLI01000003.1	186048	40
Ar1h2_DAR82592	Verticillium	Verticillium dahliae	GCA_011032845.1	WNXP01000561.1	41861	9
Ar1h2_DAR82592	Verticillium	Verticillium longisporum	GCA_019188275.1	JAETXR010000001.1	93024	20
Ar1h2_DAR82592	Verticillium	Verticillium longisporum	GCA_019188265.1	JAETXS010000009.1	60466	13
Ar1h2_DAR82592	Verticillium	Verticillium nonalfalfae	GCA_019553885.1	CP069149.1	60466	13
Ar1h2_DAR82592	Verticillium	Verticillium nonalfalfae	GCA_006288515.3	SPUV03000198.1	32558	7
Ar1h2_DAR82592	Verticillium	Verticillium nonalfalfae	GCA_019551875.1	CP069140.1	79070	17
Ar1h2_DAR82592	Verticillium	Verticillium nonalfalfae	GCA_009653615.2	WGLJ02000195.1	32558	7
Ar1h2_DAR82592	Verticillium	Verticillium nonalfalfae	GCA_009653595.1	WGLK01000203.1	32558	7
Ar1h2_DAR82592	Verticillium	Verticillium dahliae	GCA_029607795.1	JAKCXK010000014.1	41861	9
Ar1h2_DAR82592	Verticillium	Verticillium dahliae	GCA_011032905.1	WNXN01000446.1	55814	12
Ar1h2_DAR82592	Verticillium	Verticillium dahliae	GCA_002893025.1	PHNV01000480.1	46512	10
Ar1h2_DAR82592	Verticillium	Verticillium dahliae	GCA_009663885.1	WJDV01000011.1	69768	15
Ar1h2_DAR82592	Verticillium	Verticillium dahliae	GCA_011032945.1	WNXM01000778.1	111629	24
Ar1h2_DAR82592	Verticillium	Verticillium dahliae	GCA_002892985.1	MPSH01000072.1	46512	10
Ar1h2_DAR82592	Verticillium	Verticillium nonalfalfae	GCA_009653615.2	WGLJ02000127.1	37210	8
Ar1h2_DAR82592	Verticillium	Verticillium nonalfalfae	GCA_009653595.1	WGLK01000132.1	37210	8
Ar1h2_DAR82592	Verticillium	Verticillium dahliae	GCA_011066485.2	MU009980.1	55814	12
Ar1h2_DAR82592	Verticillium	Verticillium dahliae	GCA_011033005.1	WNXI01000608.1	37210	8
Ar1h2_DAR82592	Verticillium	Verticillium dahliae	GCA_011032905.1	WNXN01000405.1	60466	13
Ar1h2_DAR82592	Verticillium	Verticillium dahliae	GCA_003320035.1	QEPA01000595.1	46512	10
Ar1h2_DAR82592	Verticillium	Verticillium dahliae	GCA_013170945.1	JABBIU010000010.1	37210	8
Ar1h2_DAR82592	Verticillium	Verticillium dahliae	GCA_024085535.1	JABCNO010000391.1	79070	17
Ar1h2_DAR82592	Verticillium	Verticillium dahliae	GCA_018440655.1	JACORB010000005.1	55814	12
Ar1h2_DAR82592	Verticillium	Verticillium nonalfalfae	GCA_024085605.1	JABCNQ010000178.1	51163	11
Ar1h2_DAR82592	Verticillium	Verticillium dahliae	GCA_002893045.1	PHNX01000367.1	97675	21
Ar1h2_DAR82592	Verticillium	Verticillium dahliae	GCA_026937705.1	JABMKS010000529.1	65117	14
Ar1h2_DAR82592	Verticillium	Verticillium longisporum	GCA_018994065.1	JAFKAH010000354.1	69768	15
Ar1h2_DAR82592	Verticillium	Verticillium dahliae	GCA_018440645.1	JACOQZ010000009.1	55814	12
Ar1h2_DAR82592	Verticillium	Verticillium dahliae	GCA_011033005.1	WNXI01000687.1	32558	7
Ar1h2_DAR82592	Verticillium	Verticillium dahliae	GCA_011032905.1	WNXN01000420.1	32558	7
Ar1h2_DAR82592	Verticillium	Verticillium dahliae	GCA_011032985.1	WNXJ01000998.1	41861	9
Ar1h2_DAR82592	Verticillium	Verticillium dahliae	GCA_004798885.1	PRLJ01000010.1	69768	15
Ar1h2_DAR82592	Verticillium	Verticillium nonalfalfae	GCF_003724135.2	NW_021167506.1	41861	9
Ar1h2_DAR82592	Verticillium	Verticillium nonalfalfae	GCA_003724135.2	RBVV01000281.1	41861	9
Ar1h2_DAR82592	Verticillium	Verticillium dahliae	GCA_002893035.1	PHNW01000493.1	83722	18
Ar1h2_DAR82592	Verticillium	Verticillium dahliae	GCA_002893025.1	PHNV01000459.1	83722	18
Ar1h2_DAR82592	Verticillium	Verticillium dahliae	GCA_018440645.1	JACOQZ010000017.1	69768	15
Ar1h2_DAR82592	Verticillium	Verticillium dahliae	GCA_024085535.1	JABCNO010000375.1	116280	25
Ar1h2_DAR82592	Verticillium	Verticillium dahliae	GCA_002893045.1	PHNX01000148.1	116280	25
Ar1h2_DAR82592	Verticillium	Verticillium dahliae	GCA_002892995.1	PHNU01000100.1	134885	29
Ar1h2_DAR82592	Verticillium	Verticillium dahliae	GCA_011032905.1	WNXN01000527.1	41861	9
Ar1h2_DAR82592	Verticillium	Verticillium dahliae	GCA_011066465.2	MU009626.1	32558	7
Ar1h2_DAR82592	Verticillium	Verticillium dahliae	GCA_011032985.1	WNXJ01000567.1	37210	8
Ar1h2_DAR82592	Verticillium	Verticillium dahliae	GCA_011032905.1	WNXN01000531.1	41861	9
Ar1h2_DAR82592	Verticillium	Verticillium longisporum	GCA_019188255.1	JAETXT010000016.1	51163	11
Ar1h2_DAR82592	Verticillium	Verticillium nonalfalfae	GCA_009653595.1	WGLK01000101.1	46512	10
Ar1h2_DAR82592	Verticillium	Verticillium nonalfalfae	GCA_006288515.3	SPUV03000141.1	120931	26
Ar1h2_DAR82592	Verticillium	Verticillium nonalfalfae	GCA_009653615.2	WGLJ02000101.1	60466	13
Ar1h2_DAR82592	Verticillium	Verticillium longisporum	GCA_019188275.1	JAETXR010000005.1	139536	30
Ar1h2_DAR82592	Verticillium	Verticillium longisporum	GCA_018994065.1	JAFKAH010000253.1	41861	9
Ar1h2_DAR82592	Verticillium	Verticillium nonalfalfae	GCA_024085605.1	JABCNQ010000176.1	60466	13
Ar1h2_DAR82592	Verticillium	Verticillium dahliae	GCA_011032865.1	WNXO01000022.1	37210	8
Ar1h2_DAR82592	Verticillium	Verticillium longisporum	GCA_019188275.1	JAETXR010000007.1	51163	11
Ar1h2_DAR82592	Verticillium	Verticillium dahliae	GCA_024085535.1	JABCNO010000393.1	60466	13
Ar1h2_DAR82592	Verticillium	Verticillium longisporum	GCA_018994095.1	JAEMWZ010000559.1	65117	14
Ar1h2_DAR82592	Verticillium	Verticillium dahliae	GCA_011066485.2	MU009686.1	55814	12
Ar1h2_DAR82592	Verticillium	Verticillium dahliae	GCA_011032985.1	WNXJ01001204.1	32558	7
Ar1h2_DAR82592	Verticillium	Verticillium dahliae	GCA_011032845.1	WNXP01000596.1	55814	12
Ar1h2_DAR82592	Verticillium	Verticillium nonalfalfae	GCA_002776445.1	PDEZ01000115.1	32558	7
Ar1h2_DAR82592	Verticillium	Verticillium nonalfalfae	GCA_019553885.1	CP069148.1	60466	13
Ar1h2_DAR82592	Verticillium	Verticillium dahliae	GCA_018140825.1	JADFUI010000011.1	51163	11
Ar1h2_DAR82592	Verticillium	Verticillium dahliae	GCA_011032965.1	WNXK01000726.1	111629	24
Ar1h2_DAR82592	Verticillium	Verticillium dahliae	GCA_011033005.1	WNXI01000769.1	46512	10
Ar1h2_DAR82592	Verticillium	Verticillium longisporum	GCA_018994095.1	JAEMWZ010000350.1	41861	9
Ar1h2_DAR82592	Verticillium	Verticillium nonalfalfae	GCA_024085605.1	JABCNQ010000333.1	37210	8
Ar1h2_DAR82592	Verticillium	Verticillium dahliae	GCA_018440645.1	JACOQZ010000015.1	139536	30
Ar1h2_DAR82592	Verticillium	Verticillium dahliae	GCA_018440655.1	JACORB010000013.1	176746	38
Ar1h2_DAR82592	Verticillium	Verticillium dahliae	GCA_013170945.1	JABBIU010000011.1	181397	39
Ar1h2_DAR82592	Verticillium	Verticillium dahliae	GCA_011066465.2	MU009271.1	130234	28
Ar1h2_DAR82592	Verticillium	Verticillium dahliae	GCA_011032965.1	WNXK01000769.1	37210	8
Ar1h2_DAR82592	Verticillium	Verticillium dahliae	GCA_011032955.1	WNXL01001069.1	32558	7
Ar1h2_DAR82592	Verticillium	Verticillium dahliae	GCA_011032965.1	WNXK01000776.1	32558	7
Ar1h2_DAR82592	Verticillium	Verticillium dahliae	GCA_034408665.1	JAWIIH010000011.1	83722	18
Ar1h2_DAR82592	Verticillium	Verticillium dahliae	GCA_011033005.1	WNXI01000575.1	60466	13
Ar1h2_DAR82592	Verticillium	Verticillium nonalfalfae	GCF_003724135.2	NW_021167399.1	65117	14
Ar1h2_DAR82592	Verticillium	Verticillium nonalfalfae	GCA_003724135.2	RBVV01000174.1	65117	14
Ar1h2_DAR82592	Verticillium	Verticillium nonalfalfae	GCA_009653595.1	WGLK01000239.1	32558	7
Ar1h2_DAR82592	Verticillium	Verticillium nonalfalfae	GCA_009653615.2	WGLJ02000230.1	32558	7
Ar1h2_DAR82592	Verticillium	Verticillium dahliae	GCA_011033005.1	WNXI01000754.1	32558	7
Ar1h2_DAR82592	Verticillium	Verticillium dahliae	GCA_018140825.1	MU211482.1	69768	15
Ar1h2_DAR82592	Verticillium	Verticillium dahliae	GCA_024085535.1	JABCNO010000292.1	111629	24
Ar1h2_DAR82592	Verticillium	Verticillium dahliae	GCA_002893045.1	PHNX01000116.1	111629	24
Ar1h2_DAR82592	Verticillium	Verticillium dahliae	GCA_002892995.1	PHNU01000127.1	111629	24
Ar1h2_DAR82592	Verticillium	Verticillium dahliae	GCA_011032955.1	WNXL01000769.1	102326	22
Ar1h2_DAR82592	Verticillium	Verticillium nonalfalfae	GCF_003724135.2	NW_021167492.1	51163	11
Ar1h2_DAR82592	Verticillium	Verticillium nonalfalfae	GCA_003724135.2	RBVV01000267.1	51163	11
Ar1h2_DAR82592	Verticillium	Verticillium longisporum	GCA_018994105.1	JAFKAI010015003.1	41861	9
Ar1h2_DAR82592	Verticillium	Verticillium nonalfalfae	GCA_002776445.1	PDEZ01000016.1	65117	14
Ar1h2_DAR82592	Verticillium	Verticillium nonalfalfae	GCA_024085605.1	JABCNQ010000129.1	60466	13
Ar1h2_DAR82592	Verticillium	Verticillium dahliae	GCA_011032945.1	WNXM01000720.1	51163	11
Ar1h2_DAR82592	Verticillium	Verticillium nonalfalfae	GCF_003724135.2	NW_021167408.1	41861	9
Ar1h2_DAR82592	Verticillium	Verticillium nonalfalfae	GCA_003724135.2	RBVV01000183.1	41861	9
Ar1h2_DAR82592	Verticillium	Verticillium dahliae	GCA_020726535.1	JAHEWJ010000004.1	51163	11
Ar1h2_DAR82592	Verticillium	Verticillium dahliae	GCA_000400815.2	CP009079.1	51163	11
Ar1h2_DAR82592	Verticillium	Verticillium nonalfalfae	GCA_002776445.1	PDEZ01000073.1	46512	10
Ar1h2_DAR82592	Verticillium	Verticillium dahliae	GCA_009663885.1	WJDV01000001.1	46512	10
Ar1h2_DAR82592	Verticillium	Verticillium longisporum	GCA_019188255.1	JAETXT010000010.1	65117	14
Ar1h2_DAR82592	Verticillium	Verticillium dahliae	GCA_011032985.1	WNXJ01002181.1	37210	8
Ar1h2_DAR82592	Verticillium	Verticillium longisporum	GCA_019188265.1	JAETXS010000011.1	55814	12
Ar1h2_DAR82592	Verticillium	Verticillium dahliae	GCA_013170945.1	JABBIU010000004.1	32558	7
Ar1h2_DAR82592	Verticillium	Verticillium longisporum	GCA_019188265.1	JAETXS010000008.1	32558	7
Ar1h2_DAR82592	Verticillium	Verticillium longisporum	GCA_019188255.1	JAETXT010000001.1	88373	19
Ar1h2_DAR82592	Verticillium	Verticillium longisporum	GCA_019188275.1	JAETXR010000004.1	55814	12
Ar1h2_DAR82592	Verticillium	Verticillium longisporum	GCA_019188265.1	JAETXS010000003.1	120931	26
Ar1h2_DAR82592	Verticillium	Verticillium longisporum	GCA_019188255.1	JAETXT010000005.1	41861	9
Ar1h2_DAR82592	Verticillium	Verticillium longisporum	GCA_019188255.1	JAETXT010000015.1	32558	7
Ar1h2_DAR82592	Verticillium	Verticillium longisporum	GCA_019188265.1	JAETXS010000015.1	41861	9
Ar1h2_DAR82592	Verticillium	Verticillium dahliae	GCA_018440655.1	JACORB010000004.1	32558	7
Ar1h2_DAR82592	Verticillium	Verticillium longisporum	GCA_019188255.1	JAETXT010000003.1	32558	7
Ar1h2_DAR82592	Verticillium	Verticillium longisporum	GCA_019188275.1	JAETXR010000013.1	51163	11
Ar1h2_DAR82592	Verticillium	Verticillium longisporum	GCA_019188255.1	JAETXT010000009.1	41861	9
Ar1h2_DAR82592	Verticillium	Verticillium longisporum	GCA_019188275.1	JAETXR010000003.1	37210	8
Ar1h2_DAR82592	Verticillium	Verticillium longisporum	GCA_019188265.1	JAETXS010000010.1	32558	7
Ar1h2_DAR82592	Verticillium	Verticillium longisporum	GCA_019188255.1	JAETXT010000013.1	32558	7
Ar1h2_DAR82592	Verticillium	Verticillium dahliae	GCA_004798885.1	PRLJ01000021.1	74419	16
Ar1h2_DAR82592	Verticillium	Verticillium nonalfalfae	GCA_002776445.1	PDEZ01000180.1	41861	9
Ar1h2_DAR82592	Verticillium	Verticillium dahliae	GCA_011033005.1	WNXI01000721.1	37210	8
Ar1h2_DAR82592	Verticillium	Verticillium dahliae	GCA_002892995.1	PHNU01000517.1	37210	8
Ar1h2_DAR82592	Verticillium	Verticillium nonalfalfae	GCA_009653615.2	WGLJ02000192.1	37210	8
Ar1h2_DAR82592	Verticillium	Verticillium dahliae	GCA_011066465.2	MU009335.1	32558	7
Ar1h2_DAR82592	Verticillium	Verticillium dahliae	GCA_000952015.1	CP010982.1	51163	11
Ar1h2_DAR82592	Verticillium	Verticillium dahliae	GCA_020726535.1	JAHEWJ010000002.1	41861	9
Ar1h2_DAR82592	Verticillium	Verticillium dahliae	GCA_002892985.1	MPSH01000004.1	32558	7
Ar1h2_DAR82592	Verticillium	Verticillium dahliae	GCA_000400815.2	CP009082.1	37210	8
Ar1h2_DAR82592	Verticillium	Verticillium dahliae	GCA_018140825.1	JADFUI010000007.1	41861	9
Ar1h2_DAR82592	Verticillium	Verticillium dahliae	GCF_000150675.1	NW_009276927.1	37210	8
Ar1h2_DAR82592	Verticillium	Verticillium dahliae	GCA_020726535.1	JAHEWJ010000005.1	32558	7
Ar1h2_DAR82592	Verticillium	Verticillium dahliae	GCA_002892985.1	MPSH01000008.1	32558	7
Ar1h2_DAR82592	Verticillium	Verticillium dahliae	GCA_000400815.2	CP009076.1	37210	8
Ar1h2_DAR82592	Verticillium	Verticillium dahliae	GCA_000150675.2	DS572702.1	37210	8
Ar1h2_DAR82592	Verticillium	Verticillium longisporum	GCA_019188255.1	JAETXT010000008.1	32558	7
Ar1h2_DAR83138	Verticillium	Verticillium dahliae	GCA_029607785.1	JAKCXJ010000008.1	464838	100
Ar1h2_DAR83138	Verticillium	Verticillium dahliae	GCA_029607795.1	JAKCXK010000008.1	409057	88
Ar1h2_DAR83138	Verticillium	Verticillium dahliae	GCA_029607885.1	JAKCXF010000019.1	343980	74
Ar1h2_DAR83138	Verticillium	Verticillium dahliae	GCA_030450075.1	CP119264.1	460190	99
Ar1h2_DAR83138	Verticillium	Verticillium dahliae	GCA_009757105.1	WJDY01000011.1	418354	90
Ar1h2_DAR83138	Verticillium	Verticillium dahliae	GCA_004798895.1	PRLI01000002.1	418354	90
Ar1h2_DAR83138	Verticillium	Verticillium dahliae	GCA_029607805.1	JAKCXG010000013.1	460190	99
Ar1h2_DAR83138	Verticillium	Verticillium dahliae	GCA_029607885.1	JAKCXF010000018.1	292848	63
Ar1h2_DAR83138	Verticillium	Verticillium dahliae	GCA_002370995.1	NVYA01000078.1	320738	69
Ar1h2_DAR83138	Verticillium	Verticillium dahliae	GCA_029607795.1	JAKCXK010000006.1	302145	65
Ar1h2_DAR83138	Verticillium	Verticillium dahliae	GCA_029607795.1	JAKCXK010000007.1	195232	42
Ar1h2_DAR83138	Verticillium	Verticillium dahliae	GCA_009757105.1	WJDY01000008.1	264958	57
Ar1h2_DAR83138	Verticillium	Verticillium dahliae	GCA_004798885.1	PRLJ01000013.1	255661	55
Ar1h2_DAR83138	Verticillium	Verticillium dahliae	GCA_002370995.1	NVYA01000002.1	390464	84
Ar1h2_DAR83138	Verticillium	Verticillium dahliae	GCA_004798895.1	PRLI01000013.1	246364	53
Ar1h2_DAR83138	Verticillium	Verticillium dahliae	GCA_000952015.1	CP010983.1	413706	89
Ar1h2_DAR83138	Verticillium	Verticillium longisporum	GCA_019188255.1	JAETXT010000012.1	446244	96
Ar1h2_DAR83138	Verticillium	Verticillium dahliae	GCA_002370995.1	NVYA01000035.1	167342	36
Ar1h2_DAR83138	Verticillium	Verticillium longisporum	GCA_019188265.1	JAETXS010000001.1	450893	97
Ar1h2_DAR83138	Verticillium	Verticillium longisporum	GCA_018994065.1	JAFKAH010000415.1	106913	23
Ar1h2_DAR83138	Verticillium	Verticillium alfalfae	GCA_002851655.1	NMXH01000011.1	195232	42
Ar1h2_DAR83138	Verticillium	Verticillium dahliae	GCA_020726535.1	JAHEWJ010000011.1	409057	88
Ar1h2_DAR83138	Verticillium	Verticillium dahliae	GCA_002892985.1	MPSH01000001.1	404409	87
Ar1h2_DAR83138	Verticillium	Verticillium dahliae	GCA_000400815.2	CP009080.1	413706	89
Ar1h2_DAR83138	Verticillium	Verticillium dahliae	GCA_011032965.1	WNXK01000186.1	116210	25
Ar1h2_DAR83138	Verticillium	Verticillium dahliae	GCA_009663885.1	WJDV01000002.1	367222	79
Ar1h2_DAR83138	Verticillium	Verticillium dahliae	GCF_000150675.1	NW_009276929.1	413706	89
Ar1h2_DAR83138	Verticillium	Verticillium dahliae	GCA_000150675.2	DS572703.1	413706	89
Ar1h2_DAR83138	Verticillium	Verticillium dahliae	GCA_011032985.1	WNXJ01000057.1	134803	29
Ar1h2_DAR83138	Verticillium	Verticillium nonalfalfae	GCA_002776445.1	PDEZ01000123.1	176638	38
Ar1h2_DAR83138	Verticillium	Verticillium longisporum	GCA_018994065.1	JAFKAH010000487.1	218474	47
Ar1h2_DAR83138	Verticillium	Verticillium longisporum	GCA_001268165.1	CVQI01019890.1	171990	37
Ar1h2_DAR83138	Verticillium	Verticillium longisporum	GCA_001268145.1	CVQH01012891.1	171990	37
Ar1h2_DAR83138	Verticillium	Verticillium dahliae	GCA_004798895.1	PRLI01000014.1	125506	27
Ar1h2_DAR83138	Verticillium	Verticillium dahliae	GCA_011066485.2	MU009683.1	139451	30
Ar1h2_DAR83138	Verticillium	Verticillium longisporum	GCA_001268165.1	CVQI01010446.1	92968	20
Ar1h2_DAR83138	Verticillium	Verticillium dahliae	GCA_018140825.1	JADFUI010000010.1	288200	62
Ar1h2_DAR83138	Verticillium	Verticillium dahliae	GCA_002893035.1	PHNW01000263.1	55781	12
Ar1h2_DAR83138	Verticillium	Verticillium dahliae	GCA_002893025.1	PHNV01000274.1	55781	12
Ar1h2_DAR83138	Verticillium	Verticillium dahliae	GCA_029607795.1	JAKCXK010000019.1	125506	27
Ar1h2_DAR83138	Verticillium	Verticillium longisporum	GCA_001268165.1	CVQI01012447.1	167342	36
Ar1h2_DAR83138	Verticillium	Verticillium dahliae	GCA_018140825.1	MU211481.1	330035	71
Ar1h2_DAR83138	Verticillium	Verticillium nonalfalfae	GCA_002776445.1	PDEZ01000184.1	55781	12
Ar1h2_DAR83138	Verticillium	Verticillium longisporum	GCA_001268165.1	CVQI01014446.1	60429	13
Ar1h2_DAR83138	Verticillium	Verticillium alfalfae	GCA_002851655.1	NMXH01000012.1	190584	41
Ar1h2_DAR83138	Verticillium	Verticillium longisporum	GCA_001268145.1	CVQH01021118.1	46484	10
Ar1h2_DAR83138	Verticillium	Verticillium dahliae	GCA_004798885.1	PRLJ01000011.1	232419	50
Ar1h2_DAR83138	Verticillium	Verticillium dahliae	GCA_034408665.1	JAWIIH010000013.1	218474	47
Ar1h2_DAR83138	Verticillium	Verticillium dahliae	GCA_011032985.1	WNXJ01000123.1	37187	8
Ar1h2_DAR83138	Verticillium	Verticillium longisporum	GCA_001268145.1	CVQH01020352.1	65077	14
Ar1h2_DAR83138	Verticillium	Verticillium dahliae	GCA_003320035.1	CM010350.1	427651	92
Ar1h2_DAR83138	Verticillium	Verticillium dahliae	GCA_018440705.1	JACORC010000004.1	353277	76
Ar1h2_DAR83138	Verticillium	Verticillium dahliae	GCA_018440635.1	JACOQY010000003.1	353277	76
Ar1h2_DAR83138	Verticillium	Verticillium dahliae	GCA_018440605.1	JACOQX010000009.1	353277	76
Ar1h2_DAR83138	Verticillium	Verticillium dahliae	GCA_018440625.1	JACORA010000014.1	353277	76
Ar1h2_DAR83138	Verticillium	Verticillium dahliae	GCA_009663885.1	WJDV01000004.1	213825	46
Ar1h2_DAR83138	Verticillium	Verticillium longisporum	GCA_018994065.1	JAFKAH010000166.1	41835	9
Ar1h2_DAR83138	Verticillium	Verticillium dahliae	GCA_011032905.1	WNXN01000247.1	51132	11
Ar1h2_DAR83138	Verticillium	Verticillium dahliae	GCA_011066485.2	MU009677.1	41835	9
Ar1h2_DAR83138	Verticillium	Verticillium dahliae	GCA_011032985.1	WNXJ01000144.1	32539	7
Ar1h2_DAR83138	Verticillium	Verticillium dahliae	GCA_011032965.1	WNXK01000224.1	41835	9
Ar1h2_DAR83138	Verticillium	Verticillium dahliae	GCA_011032955.1	WNXL01000214.1	51132	11
Ar1h2_DAR83138	Verticillium	Verticillium dahliae	GCA_011032945.1	WNXM01000062.1	51132	11
Ar1h2_DAR83138	Verticillium	Verticillium dahliae	GCA_002893035.1	PHNW01000315.1	32539	7
Ar1h2_DAR83138	Verticillium	Verticillium dahliae	GCA_002893025.1	PHNV01000317.1	32539	7
Ar1h2_DAR83138	Verticillium	Verticillium dahliae	GCA_011066485.2	MU010001.1	55781	12
Ar1h2_DAR83138	Verticillium	Verticillium alfalfae	GCF_000150825.1	NW_003315020.1	288200	62
Ar1h2_DAR83138	Verticillium	Verticillium alfalfae	GCA_000150825.1	DS985232.1	288200	62
Ar1h2_DAR83138	Verticillium	Verticillium dahliae	GCA_002893035.1	PHNW01000204.1	60429	13
Ar1h2_DAR83138	Verticillium	Verticillium dahliae	GCA_002893025.1	PHNV01000237.1	60429	13
Ar1h2_DAR83138	Verticillium	Verticillium alfalfae	GCA_002851655.1	NMXH01000014.1	32539	7
Ar1h2_DAR83138	Verticillium	Verticillium longisporum	GCA_001268145.1	CVQH01002113.1	218474	47
Ar1h2_DAR83138	Verticillium	Verticillium dahliae	GCA_011066485.2	MU010175.1	97616	21
Ar1h2_DAR83138	Verticillium	Verticillium longisporum	GCA_001268165.1	CVQI01006669.1	204529	44
Ar1h2_DAR83138	Verticillium	Verticillium longisporum	GCA_019188275.1	JAETXR010000008.1	60429	13
Ar1h2_DAR83138	Verticillium	Verticillium longisporum	GCA_019188255.1	JAETXT010000006.1	209177	45
Ar1h2_DAR83138	Verticillium	Verticillium dahliae	GCA_002893045.1	PHNX01000071.1	111561	24
Ar1h2_DAR83138	Verticillium	Verticillium dahliae	GCA_002892995.1	PHNU01000073.1	111561	24
Ar1h2_DAR83138	Verticillium	Verticillium dahliae	GCA_024085535.1	JABCNO010000241.1	88319	19
Ar1h2_DAR83138	Verticillium	Verticillium dahliae	GCA_002893045.1	PHNX01000142.1	79022	17
Ar1h2_DAR83138	Verticillium	Verticillium dahliae	GCA_002892995.1	PHNU01000145.1	79022	17
Ar1h2_DAR83138	Verticillium	Verticillium dahliae	GCA_034408665.1	JAWIIH010000007.1	218474	47
Ar1h2_DAR83138	Verticillium	Verticillium dahliae	GCA_029607815.1	JAKCXH010000240.1	55781	12
Ar1h2_DAR83138	Verticillium	Verticillium dahliae	GCA_018440655.1	JACORB010000012.1	297496	64
Ar1h2_DAR83138	Verticillium	Verticillium dahliae	GCA_018440645.1	JACOQZ010000013.1	213825	46
Ar1h2_DAR83138	Verticillium	Verticillium dahliae	GCA_013170945.1	MU047874.1	237067	51
Ar1h2_DAR83138	Verticillium	Verticillium longisporum	GCA_018994095.1	JAEMWZ010000301.1	65077	14
Ar1h2_DAR83138	Verticillium	Verticillium dahliae	GCA_002893045.1	PHNX01000086.1	79022	17
Ar1h2_DAR83138	Verticillium	Verticillium dahliae	GCA_002892995.1	PHNU01000092.1	79022	17
Ar1h2_DAR83138	Verticillium	Verticillium dahliae	GCA_011032845.1	WNXP01000039.1	79022	17
Ar1h2_DAR83138	Verticillium	Verticillium dahliae	GCA_011066465.2	MU009360.1	55781	12
Ar1h2_DAR83138	Verticillium	Verticillium dahliae	GCA_004109745.1	CM014044.1	260309	56
Ar1h2_DAR83138	Verticillium	Verticillium dahliae	GCA_024085535.1	JABCNO010000205.1	55781	12
Ar1h2_DAR83138	Verticillium	Verticillium dahliae	GCA_018440625.1	JACORA010000015.1	79022	17
Ar1h2_DAR83138	Verticillium	Verticillium dahliae	GCA_011032905.1	WNXN01000341.1	32539	7
Ar1h2_DAR83138	Verticillium	Verticillium dahliae	GCA_002893025.1	PHNV01000448.1	37187	8
Ar1h2_DAR83138	Verticillium	Verticillium longisporum	GCA_018994105.1	JAFKAI010000954.1	130155	28
Ar1h2_DAR83138	Verticillium	Verticillium dahliae	GCA_018982765.1	JAGYYD010000015.1	339332	73
Ar1h2_DAR83138	Verticillium	Verticillium dahliae	GCA_026937705.1	JABMKS010000467.1	37187	8
Ar1h2_DAR83138	Verticillium	Verticillium dahliae	GCA_018440645.1	JACOQZ010000004.1	237067	51
Ar1h2_DAR83138	Verticillium	Verticillium dahliae	GCA_013170945.1	MU047872.1	260309	56
Ar1h2_DAR83138	Verticillium	Verticillium dahliae	GCA_004109745.1	RSDZ01000212.1	65077	14
Ar1h2_DAR83138	Verticillium	Verticillium dahliae	GCA_002893035.1	PHNW01000490.1	37187	8
Ar1h2_DAR83138	Verticillium	Verticillium dahliae	GCA_011032965.1	WNXK01000040.1	37187	8
Ar1h2_DAR83138	Verticillium	Verticillium longisporum	GCA_018994065.1	JAFKAH010000409.1	116210	25
Ar1h2_DAR83138	Verticillium	Verticillium dahliae	GCA_009757105.1	WJDY01000010.1	79022	17
Ar1h2_DAR83138	Verticillium	Verticillium longisporum	GCA_019188255.1	JAETXT010000004.1	306793	66
Ar1h2_DAR83138	Verticillium	Verticillium longisporum	GCA_019188265.1	JAETXS010000006.1	167342	36
Ar1h2_DAR83138	Verticillium	Verticillium dahliae	GCA_018440645.1	JACOQZ010000010.1	79022	17
Ar1h2_DAR83138	Verticillium	Verticillium dahliae	GCA_018140845.1	JADFUJ010000002.1	51132	11
Ar1h2_DAR83138	Verticillium	Verticillium dahliae	GCA_034408665.1	JAWIIH010000010.1	74374	16
Ar1h2_DAR83138	Verticillium	Verticillium dahliae	GCA_011066465.2	MU009275.1	134803	29
Ar1h2_DAR83138	Verticillium	Verticillium longisporum	GCA_001268145.1	CVQH01013336.1	176638	38
Ar1h2_DAR83138	Verticillium	Verticillium dahliae	GCA_011032955.1	WNXL01000233.1	65077	14
Ar1h2_DAR83138	Verticillium	Verticillium dahliae	GCA_011032985.1	WNXJ01000411.1	32539	7
Ar1h2_DAR83138	Verticillium	Verticillium dahliae	GCA_011032845.1	WNXP01000131.1	55781	12
Ar1h2_DAR83138	Verticillium	Verticillium dahliae	GCA_011032945.1	WNXM01000448.1	65077	14
Ar1h2_DAR83138	Verticillium	Verticillium dahliae	GCA_011032955.1	WNXL01000515.1	32539	7
Ar1h2_DAR83138	Verticillium	Verticillium dahliae	GCA_004798885.1	PRLJ01000023.1	69726	15
Ar1h2_DAR83138	Verticillium	Verticillium dahliae	GCA_018440655.1	JACORB010000010.1	69726	15
Ar1h2_DAR83138	Verticillium	Verticillium dahliae	GCA_029607885.1	JAKCXF010000016.1	209177	45
Ar1h2_DAR83138	Verticillium	Verticillium dahliae	GCA_011032965.1	WNXK01000678.1	41835	9
Ar1h2_DAR83138	Verticillium	Verticillium longisporum	GCA_018994065.1	JAFKAH010000051.1	106913	23
Ar1h2_DAR83138	Verticillium	Verticillium alfalfae	GCF_000150825.1	NW_003315019.1	171990	37
Ar1h2_DAR83138	Verticillium	Verticillium alfalfae	GCA_000150825.1	DS985233.1	171990	37
Ar1h2_DAR83138	Verticillium	Verticillium dahliae	GCA_011032945.1	WNXM01000500.1	41835	9
Ar1h2_DAR83138	Verticillium	Verticillium dahliae	GCA_011066465.2	MU009180.1	41835	9
Ar1h2_DAR83138	Verticillium	Verticillium dahliae	GCA_013170945.1	JABBIU010000017.1	111561	24
Ar1h2_DAR83138	Verticillium	Verticillium nonalfalfae	GCA_019553885.1	CP069147.1	320738	69
Ar1h2_DAR83138	Verticillium	Verticillium nonalfalfae	GCA_019551875.1	CP069138.1	320738	69
Ar1h2_DAR83138	Verticillium	Verticillium dahliae	GCA_018982865.1	JAHAWK010000022.1	306793	66
Ar1h2_DAR83138	Verticillium	Verticillium dahliae	GCA_018440645.1	JACOQZ010000012.1	106913	23
Ar1h2_DAR83138	Verticillium	Verticillium dahliae	GCA_018440655.1	JACORB010000014.1	190584	41
Ar1h2_DAR83138	Verticillium	Verticillium longisporum	GCA_019188265.1	JAETXS010000002.1	69726	15
Ar1h2_DAR83138	Verticillium	Verticillium dahliae	GCA_011032845.1	WNXP01000499.1	92968	20
Ar1h2_DAR83138	Verticillium	Verticillium dahliae	GCA_018440645.1	JACOQZ010000003.1	204529	44
Ar1h2_DAR83138	Verticillium	Verticillium dahliae	GCA_000400815.2	CP009078.1	320738	69
Ar1h2_DAR83138	Verticillium	Verticillium dahliae	GCA_011032905.1	WNXN01000285.1	106913	23
Ar1h2_DAR83138	Verticillium	Verticillium dahliae	GCA_034408665.1	JAWIIH010000009.1	213825	46
Ar1h2_DAR83138	Verticillium	Verticillium dahliae	GCA_013170945.1	MU047873.1	199880	43
Ar1h2_DAR83138	Verticillium	Verticillium dahliae	GCA_011032955.1	WNXL01000301.1	37187	8
Ar1h2_DAR83138	Verticillium	Verticillium nonalfalfae	GCA_024085605.1	JABCNQ010000115.1	65077	14
Ar1h2_DAR83138	Verticillium	Verticillium nonalfalfae	GCA_006288515.3	SPUV03000199.1	79022	17
Ar1h2_DAR83138	Verticillium	Verticillium dahliae	GCA_013170945.1	JABBIU010000015.1	130155	28
Ar1h2_DAR83138	Verticillium	Verticillium dahliae	GCA_018440655.1	JACORB010000009.1	106913	23
Ar1h2_DAR83138	Verticillium	Verticillium dahliae	GCA_011032945.1	WNXM01000257.1	51132	11
Ar1h2_DAR83138	Verticillium	Verticillium nonalfalfae	GCA_006288515.3	SPUV03000118.1	32539	7
Ar1h2_DAR83138	Verticillium	Verticillium dahliae	GCA_011032965.1	WNXK01000525.1	51132	11
Ar1h2_DAR83138	Verticillium	Verticillium dahliae	GCA_002893035.1	PHNW01000567.1	51132	11
Ar1h2_DAR83138	Verticillium	Verticillium dahliae	GCA_002893025.1	PHNV01000500.1	51132	11
Ar1h2_DAR83138	Verticillium	Verticillium dahliae	GCA_011032955.1	WNXL01000595.1	51132	11
Ar1h2_DAR83138	Verticillium	Verticillium dahliae	GCA_011066465.2	MU009461.1	55781	12
Ar1h2_DAR83138	Verticillium	Verticillium dahliae	GCA_024085535.1	JABCNO010000242.1	97616	21
Ar1h2_DAR83138	Verticillium	Verticillium dahliae	GCA_011032845.1	WNXP01000360.1	46484	10
Ar1h2_DAR83138	Verticillium	Verticillium dahliae	GCA_002893045.1	PHNX01000177.1	106913	23
Ar1h2_DAR83138	Verticillium	Verticillium dahliae	GCA_002892995.1	PHNU01000142.1	171990	37
Ar1h2_DAR83138	Verticillium	Verticillium dahliae	GCA_002893035.1	PHNW01000411.1	37187	8
Ar1h2_DAR83138	Verticillium	Verticillium dahliae	GCA_002893025.1	PHNV01000382.1	37187	8
Ar1h2_DAR83138	Verticillium	Verticillium nonalfalfae	GCA_002776445.1	PDEZ01000095.1	37187	8
Ar1h2_DAR83138	Verticillium	Verticillium longisporum	GCA_018994105.1	JAFKAI010010837.1	74374	16
Ar1h2_DAR83138	Verticillium	Verticillium nonalfalfae	GCF_003724135.2	NW_021167329.1	46484	10
Ar1h2_DAR83138	Verticillium	Verticillium nonalfalfae	GCA_003724135.2	RBVV01000104.1	46484	10
Ar1h2_DAR83138	Verticillium	Verticillium dahliae	GCA_034408665.1	JAWIIH010000012.1	171990	37
Ar1h2_DAR83138	Verticillium	Verticillium dahliae	GCA_011032955.1	WNXL01000699.1	32539	7
Ar1h2_DAR83138	Verticillium	Verticillium dahliae	GCA_011032965.1	WNXK01000556.1	41835	9
Ar1h2_DAR83138	Verticillium	Verticillium dahliae	GCA_018440655.1	JACORB010000011.1	74374	16
Ar1h2_DAR83138	Verticillium	Verticillium dahliae	GCA_004798885.1	PRLJ01000017.1	111561	24
Ar1h2_DAR83138	Verticillium	Verticillium dahliae	GCA_011032945.1	WNXM01000592.1	46484	10
Ar1h2_DAR83138	Verticillium	Verticillium dahliae	GCA_020726535.1	JAHEWJ010000064.1	153397	33
Ar1h2_DAR83138	Verticillium	Verticillium alfalfae	GCF_000150825.1	NW_003315025.1	223122	48
Ar1h2_DAR83138	Verticillium	Verticillium alfalfae	GCA_000150825.1	DS985227.1	223122	48
Ar1h2_DAR83138	Verticillium	Verticillium dahliae	GCA_011032985.1	WNXJ01000562.1	55781	12
Ar1h2_DAR83138	Verticillium	Verticillium longisporum	GCA_018994095.1	JAEMWZ010000391.1	51132	11
Ar1h2_DAR83138	Verticillium	Verticillium longisporum	GCA_001268165.1	CVQI01033751.1	46484	10
Ar1h2_DAR83138	Verticillium	Verticillium longisporum	GCA_001268145.1	CVQH01022505.1	37187	8
Ar1h2_DAR83138	Verticillium	Verticillium dahliae	GCA_011033005.1	WNXI01000297.1	41835	9
Ar1h2_DAR83138	Verticillium	Verticillium dahliae	GCA_011032955.1	WNXL01000613.1	32539	7
Ar1h2_DAR83138	Verticillium	Verticillium dahliae	GCA_011033005.1	WNXI01000488.1	32539	7
Ar1h2_DAR83138	Verticillium	Verticillium nonalfalfae	GCA_002776445.1	PDEZ01000169.1	32539	7
Ar1h2_DAR83138	Verticillium	Verticillium dahliae	GCA_004798895.1	PRLI01000015.1	51132	11
Ar1h2_DAR83138	Verticillium	Verticillium nonalfalfae	GCF_003724135.2	NW_021167467.1	37187	8
Ar1h2_DAR83138	Verticillium	Verticillium nonalfalfae	GCA_009653615.2	WGLJ02000197.1	60429	13
Ar1h2_DAR83138	Verticillium	Verticillium nonalfalfae	GCA_009653595.1	WGLK01000206.1	60429	13
Ar1h2_DAR83138	Verticillium	Verticillium nonalfalfae	GCA_003724135.2	RBVV01000242.1	37187	8
Ar1h2_DAR83138	Verticillium	Verticillium dahliae	GCA_011032985.1	WNXJ01000607.1	106913	23
Ar1h2_DAR83138	Verticillium	Verticillium alfalfae	GCA_002851655.1	NMXH01000013.1	190584	41
Ar1h2_DAR83138	Verticillium	Verticillium dahliae	GCA_002893035.1	PHNW01000646.1	37187	8
Ar1h2_DAR83138	Verticillium	Verticillium longisporum	GCA_018994105.1	JAFKAI010014797.1	116210	25
Ar1h2_DAR83138	Verticillium	Verticillium dahliae	GCA_004798885.1	PRLJ01000001.1	195232	42
Ar1h2_DAR83138	Verticillium	Verticillium dahliae	GCA_002893025.1	PHNV01000558.1	37187	8
Ar1h2_DAR83138	Verticillium	Verticillium longisporum	GCA_018994065.1	JAFKAH010000486.1	51132	11
Ar1h2_DAR83138	Verticillium	Verticillium dahliae	GCA_020726535.1	JAHEWJ010000112.1	65077	14
Ar1h2_DAR83138	Verticillium	Verticillium dahliae	GCA_011032985.1	WNXJ01000627.1	46484	10
Ar1h2_DAR83138	Verticillium	Verticillium longisporum	GCA_018994105.1	JAFKAI010010027.1	32539	7
Ar1h2_DAR83138	Verticillium	Verticillium dahliae	GCA_004798895.1	PRLI01000001.1	51132	11
Ar1h2_DAR83138	Verticillium	Verticillium dahliae	GCA_029607885.1	JAKCXF010000020.1	51132	11
Ar1h2_DAR83138	Verticillium	Verticillium dahliae	GCA_024085535.1	JABCNO010000254.1	51132	11
Ar1h2_DAR83138	Verticillium	Verticillium nonalfalfae	GCF_003724135.2	NW_021167478.1	46484	10
Ar1h2_DAR83138	Verticillium	Verticillium nonalfalfae	GCA_003724135.2	RBVV01000253.1	46484	10
Ar1h2_DAR83138	Verticillium	Verticillium dahliae	GCA_002893035.1	PHNW01000508.1	51132	11
Ar1h2_DAR83138	Verticillium	Verticillium dahliae	GCA_004798895.1	PRLI01000003.1	181287	39
Ar1h2_DAR83138	Verticillium	Verticillium dahliae	GCA_011032845.1	WNXP01000561.1	41835	9
Ar1h2_DAR83138	Verticillium	Verticillium longisporum	GCA_019188275.1	JAETXR010000001.1	92968	20
Ar1h2_DAR83138	Verticillium	Verticillium longisporum	GCA_019188265.1	JAETXS010000009.1	60429	13
Ar1h2_DAR83138	Verticillium	Verticillium nonalfalfae	GCA_019553885.1	CP069149.1	60429	13
Ar1h2_DAR83138	Verticillium	Verticillium nonalfalfae	GCA_006288515.3	SPUV03000198.1	32539	7
Ar1h2_DAR83138	Verticillium	Verticillium nonalfalfae	GCA_019551875.1	CP069140.1	79022	17
Ar1h2_DAR83138	Verticillium	Verticillium nonalfalfae	GCA_009653615.2	WGLJ02000195.1	32539	7
Ar1h2_DAR83138	Verticillium	Verticillium nonalfalfae	GCA_009653595.1	WGLK01000203.1	32539	7
Ar1h2_DAR83138	Verticillium	Verticillium dahliae	GCA_029607795.1	JAKCXK010000014.1	41835	9
Ar1h2_DAR83138	Verticillium	Verticillium dahliae	GCA_011032905.1	WNXN01000446.1	51132	11
Ar1h2_DAR83138	Verticillium	Verticillium dahliae	GCA_002893025.1	PHNV01000480.1	46484	10
Ar1h2_DAR83138	Verticillium	Verticillium dahliae	GCA_009663885.1	WJDV01000011.1	69726	15
Ar1h2_DAR83138	Verticillium	Verticillium dahliae	GCA_011032945.1	WNXM01000778.1	111561	24
Ar1h2_DAR83138	Verticillium	Verticillium dahliae	GCA_002892985.1	MPSH01000072.1	46484	10
Ar1h2_DAR83138	Verticillium	Verticillium nonalfalfae	GCA_009653615.2	WGLJ02000127.1	37187	8
Ar1h2_DAR83138	Verticillium	Verticillium nonalfalfae	GCA_009653595.1	WGLK01000132.1	37187	8
Ar1h2_DAR83138	Verticillium	Verticillium dahliae	GCA_011066485.2	MU009980.1	55781	12
Ar1h2_DAR83138	Verticillium	Verticillium dahliae	GCA_011033005.1	WNXI01000608.1	37187	8
Ar1h2_DAR83138	Verticillium	Verticillium dahliae	GCA_011032905.1	WNXN01000405.1	60429	13
Ar1h2_DAR83138	Verticillium	Verticillium dahliae	GCA_003320035.1	QEPA01000595.1	46484	10
Ar1h2_DAR83138	Verticillium	Verticillium dahliae	GCA_013170945.1	JABBIU010000010.1	37187	8
Ar1h2_DAR83138	Verticillium	Verticillium dahliae	GCA_024085535.1	JABCNO010000391.1	79022	17
Ar1h2_DAR83138	Verticillium	Verticillium dahliae	GCA_018440655.1	JACORB010000005.1	55781	12
Ar1h2_DAR83138	Verticillium	Verticillium nonalfalfae	GCA_024085605.1	JABCNQ010000178.1	51132	11
Ar1h2_DAR83138	Verticillium	Verticillium dahliae	GCA_002893045.1	PHNX01000367.1	97616	21
Ar1h2_DAR83138	Verticillium	Verticillium dahliae	GCA_011066465.2	MU009626.1	32539	7
Ar1h2_DAR83138	Verticillium	Verticillium dahliae	GCA_026937705.1	JABMKS010000529.1	65077	14
Ar1h2_DAR83138	Verticillium	Verticillium longisporum	GCA_018994065.1	JAFKAH010000354.1	69726	15
Ar1h2_DAR83138	Verticillium	Verticillium dahliae	GCA_011033005.1	WNXI01000687.1	32539	7
Ar1h2_DAR83138	Verticillium	Verticillium dahliae	GCA_018440645.1	JACOQZ010000009.1	55781	12
Ar1h2_DAR83138	Verticillium	Verticillium dahliae	GCA_011032905.1	WNXN01000420.1	32539	7
Ar1h2_DAR83138	Verticillium	Verticillium dahliae	GCA_004798885.1	PRLJ01000010.1	69726	15
Ar1h2_DAR83138	Verticillium	Verticillium dahliae	GCA_011032985.1	WNXJ01000998.1	41835	9
Ar1h2_DAR83138	Verticillium	Verticillium nonalfalfae	GCF_003724135.2	NW_021167506.1	41835	9
Ar1h2_DAR83138	Verticillium	Verticillium nonalfalfae	GCA_003724135.2	RBVV01000281.1	41835	9
Ar1h2_DAR83138	Verticillium	Verticillium dahliae	GCA_002893035.1	PHNW01000493.1	79022	17
Ar1h2_DAR83138	Verticillium	Verticillium dahliae	GCA_002893025.1	PHNV01000459.1	79022	17
Ar1h2_DAR83138	Verticillium	Verticillium dahliae	GCA_018440645.1	JACOQZ010000017.1	69726	15
Ar1h2_DAR83138	Verticillium	Verticillium dahliae	GCA_024085535.1	JABCNO010000375.1	116210	25
Ar1h2_DAR83138	Verticillium	Verticillium dahliae	GCA_002893045.1	PHNX01000148.1	116210	25
Ar1h2_DAR83138	Verticillium	Verticillium dahliae	GCA_002892995.1	PHNU01000100.1	130155	28
Ar1h2_DAR83138	Verticillium	Verticillium dahliae	GCA_011032905.1	WNXN01000527.1	41835	9
Ar1h2_DAR83138	Verticillium	Verticillium dahliae	GCA_011032985.1	WNXJ01000567.1	37187	8
Ar1h2_DAR83138	Verticillium	Verticillium dahliae	GCA_011032905.1	WNXN01000531.1	41835	9
Ar1h2_DAR83138	Verticillium	Verticillium longisporum	GCA_019188255.1	JAETXT010000016.1	51132	11
Ar1h2_DAR83138	Verticillium	Verticillium nonalfalfae	GCA_009653595.1	WGLK01000101.1	46484	10
Ar1h2_DAR83138	Verticillium	Verticillium nonalfalfae	GCA_006288515.3	SPUV03000141.1	116210	25
Ar1h2_DAR83138	Verticillium	Verticillium nonalfalfae	GCA_009653615.2	WGLJ02000101.1	60429	13
Ar1h2_DAR83138	Verticillium	Verticillium nonalfalfae	GCA_024085605.1	JABCNQ010000176.1	60429	13
Ar1h2_DAR83138	Verticillium	Verticillium longisporum	GCA_019188275.1	JAETXR010000005.1	139451	30
Ar1h2_DAR83138	Verticillium	Verticillium longisporum	GCA_018994105.1	JAFKAI010001393.1	46484	10
Ar1h2_DAR83138	Verticillium	Verticillium longisporum	GCA_018994065.1	JAFKAH010000253.1	41835	9
Ar1h2_DAR83138	Verticillium	Verticillium dahliae	GCA_011032865.1	WNXO01000022.1	37187	8
Ar1h2_DAR83138	Verticillium	Verticillium longisporum	GCA_019188275.1	JAETXR010000007.1	51132	11
Ar1h2_DAR83138	Verticillium	Verticillium dahliae	GCA_024085535.1	JABCNO010000393.1	60429	13
Ar1h2_DAR83138	Verticillium	Verticillium dahliae	GCA_011066485.2	MU009686.1	55781	12
Ar1h2_DAR83138	Verticillium	Verticillium dahliae	GCA_011032985.1	WNXJ01001204.1	32539	7
Ar1h2_DAR83138	Verticillium	Verticillium longisporum	GCA_018994095.1	JAEMWZ010000559.1	65077	14
Ar1h2_DAR83138	Verticillium	Verticillium dahliae	GCA_011032845.1	WNXP01000596.1	55781	12
Ar1h2_DAR83138	Verticillium	Verticillium nonalfalfae	GCA_002776445.1	PDEZ01000115.1	32539	7
Ar1h2_DAR83138	Verticillium	Verticillium nonalfalfae	GCA_019553885.1	CP069148.1	60429	13
Ar1h2_DAR83138	Verticillium	Verticillium dahliae	GCA_018140825.1	JADFUI010000011.1	51132	11
Ar1h2_DAR83138	Verticillium	Verticillium dahliae	GCA_011032965.1	WNXK01000726.1	111561	24
Ar1h2_DAR83138	Verticillium	Verticillium dahliae	GCA_011033005.1	WNXI01000769.1	46484	10
Ar1h2_DAR83138	Verticillium	Verticillium longisporum	GCA_018994095.1	JAEMWZ010000350.1	41835	9
Ar1h2_DAR83138	Verticillium	Verticillium nonalfalfae	GCA_024085605.1	JABCNQ010000333.1	37187	8
Ar1h2_DAR83138	Verticillium	Verticillium dahliae	GCA_018440645.1	JACOQZ010000015.1	139451	30
Ar1h2_DAR83138	Verticillium	Verticillium dahliae	GCA_018440655.1	JACORB010000013.1	171990	37
Ar1h2_DAR83138	Verticillium	Verticillium dahliae	GCA_013170945.1	JABBIU010000011.1	176638	38
Ar1h2_DAR83138	Verticillium	Verticillium dahliae	GCA_011032965.1	WNXK01000769.1	37187	8
Ar1h2_DAR83138	Verticillium	Verticillium dahliae	GCA_011066465.2	MU009271.1	130155	28
Ar1h2_DAR83138	Verticillium	Verticillium dahliae	GCA_011032955.1	WNXL01001069.1	32539	7
Ar1h2_DAR83138	Verticillium	Verticillium dahliae	GCA_011032965.1	WNXK01000776.1	32539	7
Ar1h2_DAR83138	Verticillium	Verticillium dahliae	GCA_034408665.1	JAWIIH010000011.1	83671	18
Ar1h2_DAR83138	Verticillium	Verticillium dahliae	GCA_011033005.1	WNXI01000575.1	60429	13
Ar1h2_DAR83138	Verticillium	Verticillium nonalfalfae	GCF_003724135.2	NW_021167399.1	60429	13
Ar1h2_DAR83138	Verticillium	Verticillium nonalfalfae	GCA_003724135.2	RBVV01000174.1	60429	13
Ar1h2_DAR83138	Verticillium	Verticillium dahliae	GCA_018140825.1	MU211482.1	74374	16
Ar1h2_DAR83138	Verticillium	Verticillium dahliae	GCA_024085535.1	JABCNO010000292.1	111561	24
Ar1h2_DAR83138	Verticillium	Verticillium dahliae	GCA_002893045.1	PHNX01000116.1	111561	24
Ar1h2_DAR83138	Verticillium	Verticillium dahliae	GCA_002892995.1	PHNU01000127.1	111561	24
Ar1h2_DAR83138	Verticillium	Verticillium dahliae	GCA_011032955.1	WNXL01000769.1	102264	22
Ar1h2_DAR83138	Verticillium	Verticillium nonalfalfae	GCF_003724135.2	NW_021167492.1	46484	10
Ar1h2_DAR83138	Verticillium	Verticillium nonalfalfae	GCA_003724135.2	RBVV01000267.1	46484	10
Ar1h2_DAR83138	Verticillium	Verticillium longisporum	GCA_018994105.1	JAFKAI010015003.1	41835	9
Ar1h2_DAR83138	Verticillium	Verticillium nonalfalfae	GCA_002776445.1	PDEZ01000016.1	65077	14
Ar1h2_DAR83138	Verticillium	Verticillium nonalfalfae	GCA_024085605.1	JABCNQ010000129.1	55781	12
Ar1h2_DAR83138	Verticillium	Verticillium dahliae	GCA_011032945.1	WNXM01000720.1	46484	10
Ar1h2_DAR83138	Verticillium	Verticillium nonalfalfae	GCF_003724135.2	NW_021167408.1	41835	9
Ar1h2_DAR83138	Verticillium	Verticillium nonalfalfae	GCA_003724135.2	RBVV01000183.1	41835	9
Ar1h2_DAR83138	Verticillium	Verticillium dahliae	GCA_020726535.1	JAHEWJ010000004.1	51132	11
Ar1h2_DAR83138	Verticillium	Verticillium dahliae	GCA_000400815.2	CP009079.1	51132	11
Ar1h2_DAR83138	Verticillium	Verticillium nonalfalfae	GCA_002776445.1	PDEZ01000073.1	46484	10
Ar1h2_DAR83138	Verticillium	Verticillium dahliae	GCA_009663885.1	WJDV01000001.1	46484	10
Ar1h2_DAR83138	Verticillium	Verticillium longisporum	GCA_019188255.1	JAETXT010000010.1	65077	14
Ar1h2_DAR83138	Verticillium	Verticillium dahliae	GCA_011032985.1	WNXJ01002181.1	37187	8
Ar1h2_DAR83138	Verticillium	Verticillium longisporum	GCA_019188265.1	JAETXS010000011.1	55781	12
Ar1h2_DAR83138	Verticillium	Verticillium dahliae	GCA_013170945.1	JABBIU010000004.1	32539	7
Ar1h2_DAR83138	Verticillium	Verticillium longisporum	GCA_019188265.1	JAETXS010000008.1	32539	7
Ar1h2_DAR83138	Verticillium	Verticillium longisporum	GCA_019188255.1	JAETXT010000001.1	88319	19
Ar1h2_DAR83138	Verticillium	Verticillium longisporum	GCA_019188275.1	JAETXR010000004.1	55781	12
Ar1h2_DAR83138	Verticillium	Verticillium longisporum	GCA_019188265.1	JAETXS010000003.1	120858	26
Ar1h2_DAR83138	Verticillium	Verticillium longisporum	GCA_019188265.1	JAETXS010000015.1	41835	9
Ar1h2_DAR83138	Verticillium	Verticillium longisporum	GCA_019188255.1	JAETXT010000003.1	32539	7
Ar1h2_DAR83138	Verticillium	Verticillium longisporum	GCA_019188275.1	JAETXR010000013.1	51132	11
Ar1h2_DAR83138	Verticillium	Verticillium longisporum	GCA_019188255.1	JAETXT010000009.1	41835	9
Ar1h2_DAR83138	Verticillium	Verticillium longisporum	GCA_019188255.1	JAETXT010000005.1	41835	9
Ar1h2_DAR83138	Verticillium	Verticillium longisporum	GCA_019188255.1	JAETXT010000015.1	32539	7
Ar1h2_DAR83138	Verticillium	Verticillium dahliae	GCA_018440655.1	JACORB010000004.1	32539	7
Ar1h2_DAR83138	Verticillium	Verticillium longisporum	GCA_019188275.1	JAETXR010000003.1	37187	8
Ar1h2_DAR83138	Verticillium	Verticillium longisporum	GCA_019188265.1	JAETXS010000010.1	32539	7
Ar1h2_DAR83138	Verticillium	Verticillium dahliae	GCA_004798885.1	PRLJ01000021.1	74374	16
Ar1h2_DAR83138	Verticillium	Verticillium longisporum	GCA_019188255.1	JAETXT010000013.1	32539	7
Ar1h2_DAR83138	Verticillium	Verticillium nonalfalfae	GCA_002776445.1	PDEZ01000180.1	41835	9
Ar1h2_DAR83138	Verticillium	Verticillium dahliae	GCA_011033005.1	WNXI01000721.1	37187	8
Ar1h2_DAR83138	Verticillium	Verticillium dahliae	GCA_002892995.1	PHNU01000517.1	37187	8
Ar1h2_DAR83138	Verticillium	Verticillium nonalfalfae	GCA_009653615.2	WGLJ02000192.1	37187	8
Ar1h2_DAR83138	Verticillium	Verticillium dahliae	GCA_011066465.2	MU009335.1	32539	7
Ar1h2_DAR83138	Verticillium	Verticillium dahliae	GCA_000952015.1	CP010982.1	51132	11
Ar1h2_DAR83138	Verticillium	Verticillium dahliae	GCA_020726535.1	JAHEWJ010000002.1	41835	9
Ar1h2_DAR83138	Verticillium	Verticillium dahliae	GCA_002892985.1	MPSH01000004.1	32539	7
Ar1h2_DAR83138	Verticillium	Verticillium dahliae	GCA_000400815.2	CP009082.1	37187	8
Ar1h2_DAR83138	Verticillium	Verticillium dahliae	GCA_018140825.1	JADFUI010000007.1	41835	9
Ar1h2_DAR83138	Verticillium	Verticillium dahliae	GCF_000150675.1	NW_009276927.1	37187	8
Ar1h2_DAR83138	Verticillium	Verticillium dahliae	GCA_020726535.1	JAHEWJ010000005.1	32539	7
Ar1h2_DAR83138	Verticillium	Verticillium dahliae	GCA_002892985.1	MPSH01000008.1	32539	7
Ar1h2_DAR83138	Verticillium	Verticillium dahliae	GCA_000400815.2	CP009076.1	37187	8
Pr1h1_DAR83175	Verticillium	Verticillium dahliae	GCA_029607885.1	JAKCXF010000011.1	132948	100
Pr1h1_DAR83175	Verticillium	Verticillium dahliae	GCA_004798895.1	PRLI01000005.1	132948	100
Pr1h1_DAR83175	Verticillium	Verticillium dahliae	GCA_029607785.1	JAKCXJ010000005.1	130289	98
Pr1h1_DAR83175	Verticillium	Verticillium dahliae	GCA_029607795.1	JAKCXK010000003.1	132948	100
Pr1h1_DAR83175	Verticillium	Verticillium dahliae	GCA_009757105.1	WJDY01000009.1	132948	100
Pr1h1_DAR83175	Verticillium	Verticillium dahliae	GCA_029607805.1	JAKCXG010000009.1	132948	100
Pr1h1_DAR83175	Verticillium	Verticillium dahliae	GCA_030450075.1	CP119262.1	132948	100
Pr1h1_DAR83175	Verticillium	Verticillium dahliae	GCA_029607785.1	JAKCXJ010000006.1	116994	88
Pr1h1_DAR83175	Verticillium	Verticillium dahliae	GCA_029607785.1	JAKCXJ010000014.1	91734	69
Pr1h1_DAR83175	Verticillium	Verticillium dahliae	GCA_018140825.1	MU211481.1	128960	97
Pr1h1_DAR83175	Verticillium	Verticillium dahliae	GCA_011032905.1	WNXN01000387.1	71792	54
Pr1h1_DAR83175	Verticillium	Verticillium dahliae	GCA_011032985.1	WNXJ01000734.1	43873	33
Pr1h1_DAR83175	Verticillium	Verticillium dahliae	GCA_011032905.1	WNXN01000413.1	46532	35
Pr1h1_DAR83175	Verticillium	Verticillium dahliae	GCA_002370995.1	NVYA01000079.1	65145	49
Pr1h1_DAR83175	Verticillium	Verticillium dahliae	GCA_003320035.1	CM010349.1	41214	31
Pr1h1_DAR83175	Verticillium	Verticillium dahliae	GCA_018982865.1	JAHAWK010000021.1	126301	95
Pr1h1_DAR83175	Verticillium	Verticillium dahliae	GCA_029607825.1	JAKCXI010001569.1	69133	52
Pr1h1_DAR83175	Verticillium	Verticillium dahliae	GCA_018440655.1	JACORB010000002.1	126301	95
Pr1h1_DAR83175	Verticillium	Verticillium dahliae	GCA_018440645.1	JACOQZ010000002.1	126301	95
Pr1h1_DAR83175	Verticillium	Verticillium dahliae	GCA_013170945.1	JABBIU010000005.1	126301	95
Pr1h1_DAR83175	Verticillium	Verticillium dahliae	GCA_018982765.1	JAGYYD010000010.1	126301	95
Pr1h1_DAR83175	Verticillium	Verticillium dahliae	GCA_034408665.1	JAWIIH010000001.1	126301	95
Pr1h1_DAR83175	Verticillium	Verticillium dahliae	GCA_018440625.1	JACORA010000008.1	122312	92
Pr1h1_DAR83175	Verticillium	Verticillium dahliae	GCA_004798885.1	PRLJ01000039.1	122312	92
Pr1h1_DAR83175	Verticillium	Verticillium dahliae	GCA_018440705.1	JACORC010000005.1	122312	92
Pr1h1_DAR83175	Verticillium	Verticillium dahliae	GCA_018440635.1	JACOQY010000004.1	122312	92
Pr1h1_DAR83175	Verticillium	Verticillium dahliae	GCA_018440605.1	JACOQX010000012.1	122312	92
Pr1h1_DAR83175	Verticillium	Verticillium dahliae	GCA_009757105.1	WJDY01000007.1	116994	88
Pr1h1_DAR83175	Verticillium	Verticillium dahliae	GCA_020726535.1	JAHEWJ010000004.1	119653	90
Pr1h1_DAR83175	Verticillium	Verticillium dahliae	GCA_018140845.1	JADFUJ010000002.1	114335	86
Pr1h1_DAR83175	Verticillium	Verticillium dahliae	GCA_009663885.1	WJDV01000001.1	126301	95
Pr1h1_DAR83175	Verticillium	Verticillium dahliae	GCA_000400815.2	CP009079.1	119653	90
Pr1h1_DAR83175	Verticillium	Verticillium dahliae	GCF_000150675.1	NW_009276962.1	34566	26
Pr1h1_DAR83175	Verticillium	Verticillium dahliae	GCA_002892985.1	MPSH01000062.1	59827	45
Pr1h1_DAR83175	Verticillium	Verticillium dahliae	GCA_000952015.1	CP010982.1	120983	91
Pr1h1_DAR83175	Verticillium	Verticillium dahliae	GCA_000150675.2	DS572730.1	34566	26
Pr1h1_DAR83175	Verticillium	Verticillium dahliae	GCA_004109745.1	CM014043.1	79769	60
Pr1h1_DAR83175	Verticillium	Verticillium dahliae	GCA_024085535.1	JABCNO010000056.1	46532	35
Pr1h1_DAR83175	Verticillium	Verticillium dahliae	GCA_011032985.1	WNXJ01001359.1	62486	47
Pr1h1_DAR83175	Verticillium	Verticillium dahliae	GCA_011032905.1	WNXN01000639.1	43873	33
Pr1h1_DAR83175	Verticillium	Verticillium longisporum	GCA_019188255.1	JAETXT010000001.1	115665	87
Pr1h1_DAR83175	Verticillium	Verticillium longisporum	GCA_019188275.1	JAETXR010000006.1	128960	97
Pr1h1_DAR83175	Verticillium	Verticillium longisporum	GCA_019188265.1	JAETXS010000005.1	128960	97
Pr1h1_DAR83175	Verticillium	Verticillium longisporum	GCA_018994065.1	JAFKAH010000409.1	120983	91
Pr1h1_DAR83175	Verticillium	Verticillium longisporum	GCA_001268165.1	CVQI01008890.1	113006	85
Pr1h1_DAR83175	Verticillium	Verticillium longisporum	GCA_001268145.1	CVQH01022361.1	34566	26
Pr1h1_DAR83175	Verticillium	Verticillium longisporum	GCA_018994095.1	JAEMWZ010000859.1	41214	31
Pr1h1_DAR83175	Verticillium	Verticillium dahliae	GCA_030450075.1	CP119266.1	111676	84
Pr1h1_DAR83175	Verticillium	Verticillium dahliae	GCA_030450075.1	CP119263.1	116994	88
Pr1h1_DAR83175	Verticillium	Verticillium dahliae	GCA_029607885.1	JAKCXF010000016.1	109017	82
Pr1h1_DAR83175	Verticillium	Verticillium dahliae	GCA_029607885.1	JAKCXF010000021.1	71792	54
Pr1h1_DAR83175	Verticillium	Verticillium dahliae	GCA_002370995.1	NVYA01000104.1	85087	64
Pr1h1_DAR83175	Verticillium	Verticillium dahliae	GCA_018982765.1	JAGYYD010000009.1	111676	84
Pr1h1_DAR83175	Verticillium	Verticillium longisporum	GCA_019188255.1	JAETXT010000002.1	116994	88
Pr1h1_DAR83175	Verticillium	Verticillium dahliae	GCA_018982865.1	JAHAWK010000013.1	114335	86
Pr1h1_DAR83175	Verticillium	Verticillium dahliae	GCA_018440655.1	JACORB010000003.1	114335	86
Pr1h1_DAR83175	Verticillium	Verticillium dahliae	GCA_018440645.1	JACOQZ010000001.1	113006	85
Pr1h1_DAR83175	Verticillium	Verticillium dahliae	GCA_013170945.1	MU047872.1	116994	88
Pr1h1_DAR83175	Verticillium	Verticillium dahliae	GCA_009663885.1	WJDV01000003.1	116994	88
Pr1h1_DAR83175	Verticillium	Verticillium dahliae	GCA_000952015.1	CP010980.1	116994	88
Pr1h1_DAR83175	Verticillium	Verticillium dahliae	GCA_018140825.1	JADFUI010000008.1	116994	88
Pr1h1_DAR83175	Verticillium	Verticillium dahliae	GCA_000400815.2	CP009077.1	116994	88
Pr1h1_DAR83175	Verticillium	Verticillium dahliae	GCA_020726535.1	JAHEWJ010000010.1	82428	62
Pr1h1_DAR83175	Verticillium	Verticillium dahliae	GCA_002892985.1	MPSH01000064.1	81098	61
Pr1h1_DAR83175	Verticillium	Verticillium dahliae	GCA_018140845.1	JADFUJ010000003.1	116994	88
Pr1h1_DAR83175	Verticillium	Verticillium dahliae	GCA_029607795.1	JAKCXK010000014.1	109017	82
Pr1h1_DAR83175	Verticillium	Verticillium dahliae	GCA_029607785.1	JAKCXJ010000008.1	116994	88
Pr1h1_DAR83175	Verticillium	Verticillium dahliae	GCA_009757105.1	WJDY01000008.1	115665	87
Pr1h1_DAR83175	Verticillium	Verticillium dahliae	GCA_004798895.1	PRLI01000003.1	109017	82
Pr1h1_DAR83175	Verticillium	Verticillium dahliae	GCA_029607805.1	JAKCXG010000013.1	116994	88
Pr1h1_DAR83175	Verticillium	Verticillium dahliae	GCA_018140845.1	JADFUJ010000001.1	116994	88
Pr1h1_DAR83175	Verticillium	Verticillium dahliae	GCA_000952015.1	CP010981.1	116994	88
Pr1h1_DAR83175	Verticillium	Verticillium dahliae	GCA_009663885.1	WJDV01000006.1	111676	84
Pr1h1_DAR83175	Verticillium	Verticillium dahliae	GCA_029607825.1	JAKCXI010001048.1	97052	73
Pr1h1_DAR83175	Verticillium	Verticillium dahliae	GCA_029607785.1	JAKCXJ010000001.1	116994	88
Pr1h1_DAR83175	Verticillium	Verticillium dahliae	GCA_009757105.1	WJDY01000002.1	116994	88
Pr1h1_DAR83175	Verticillium	Verticillium dahliae	GCA_004798895.1	PRLI01000006.1	116994	88
Pr1h1_DAR83175	Verticillium	Verticillium dahliae	GCA_009663885.1	WJDV01000009.1	114335	86
Pr1h1_DAR83175	Verticillium	Verticillium dahliae	GCA_029607825.1	JAKCXI010001380.1	67803	51
Pr1h1_DAR83175	Verticillium	Verticillium dahliae	GCA_029607805.1	JAKCXG010000001.1	116994	88
Pr1h1_DAR83175	Verticillium	Verticillium dahliae	GCA_018440655.1	JACORB010000001.1	113006	85
Pr1h1_DAR83175	Verticillium	Verticillium dahliae	GCA_018440645.1	JACOQZ010000008.1	113006	85
Pr1h1_DAR83175	Verticillium	Verticillium dahliae	GCA_013170945.1	JABBIU010000001.1	113006	85
Pr1h1_DAR83175	Verticillium	Verticillium dahliae	GCA_029607795.1	JAKCXK010000001.1	116994	88
Pr1h1_DAR83175	Verticillium	Verticillium dahliae	GCA_018982865.1	JAHAWK010000022.1	113006	85
Pr1h1_DAR83175	Verticillium	Verticillium dahliae	GCA_018440625.1	JACORA010000001.1	113006	85
Pr1h1_DAR83175	Verticillium	Verticillium dahliae	GCA_018982765.1	JAGYYD010000012.1	113006	85
Pr1h1_DAR83175	Verticillium	Verticillium dahliae	GCA_018440635.1	JACOQY010000009.1	113006	85
Pr1h1_DAR83175	Verticillium	Verticillium dahliae	GCA_030450075.1	CP119264.1	116994	88
Pr1h1_DAR83175	Verticillium	Verticillium dahliae	GCA_004798895.1	PRLI01000007.1	111676	84
Pr1h1_DAR83175	Verticillium	Verticillium dahliae	GCA_029607795.1	JAKCXK010000009.1	111676	84
Pr1h1_DAR83175	Verticillium	Verticillium dahliae	GCA_009663885.1	WJDV01000004.1	113006	85
Pr1h1_DAR83175	Verticillium	Verticillium dahliae	GCA_009757105.1	WJDY01000004.1	111676	84
Pr1h1_DAR83175	Verticillium	Verticillium dahliae	GCA_029607785.1	JAKCXJ010000009.1	111676	84
Pr1h1_DAR83175	Verticillium	Verticillium dahliae	GCA_020726535.1	JAHEWJ010000012.1	110347	83
Pr1h1_DAR83175	Verticillium	Verticillium dahliae	GCA_018140845.1	JADFUJ010000006.1	113006	85
Pr1h1_DAR83175	Verticillium	Verticillium dahliae	GCA_002892985.1	MPSH01000020.1	101040	76
Pr1h1_DAR83175	Verticillium	Verticillium dahliae	GCA_002892985.1	MPSH01000019.1	102370	77
Pr1h1_DAR83175	Verticillium	Verticillium dahliae	GCA_000952015.1	CP010983.1	116994	88
Pr1h1_DAR83175	Verticillium	Verticillium dahliae	GCA_000400815.2	CP009078.1	113006	85
Pr1h1_DAR83175	Verticillium	Verticillium dahliae	GCA_000400815.2	CP009075.1	116994	88
Pr1h1_DAR83175	Verticillium	Verticillium dahliae	GCA_030450075.1	CP119261.1	116994	88
Pr1h1_DAR83175	Verticillium	Verticillium dahliae	GCA_029607805.1	JAKCXG010000015.1	111676	84
Pr1h1_DAR83175	Verticillium	Verticillium dahliae	GCA_004798885.1	PRLJ01000008.1	115665	87
Pr1h1_DAR83175	Verticillium	Verticillium dahliae	GCA_018140845.1	JADFUJ010000012.1	115665	87
Pr1h1_DAR83175	Verticillium	Verticillium dahliae	GCA_002892985.1	MPSH01000024.1	110347	83
Pr1h1_DAR83175	Verticillium	Verticillium dahliae	GCA_020726535.1	JAHEWJ010000008.1	115665	87
Pr1h1_DAR83175	Verticillium	Verticillium dahliae	GCA_000952015.1	CP010987.1	115665	87
Pr1h1_DAR83175	Verticillium	Verticillium dahliae	GCA_018140845.1	JADFUJ010000007.1	115665	87
Pr1h1_DAR83175	Verticillium	Verticillium dahliae	GCA_009663885.1	WJDV01000010.1	115665	87
Pr1h1_DAR83175	Verticillium	Verticillium dahliae	GCA_000400815.2	CP009082.1	115665	87
Pr1h1_DAR83175	Verticillium	Verticillium dahliae	GCA_018440625.1	JACORA010000014.1	111676	84
Pr1h1_DAR83175	Verticillium	Verticillium dahliae	GCA_020726535.1	JAHEWJ010000015.1	105029	79
Pr1h1_DAR83175	Verticillium	Verticillium dahliae	GCA_018982765.1	JAGYYD010000004.1	91734	69
Pr1h1_DAR83175	Verticillium	Verticillium dahliae	GCA_004798885.1	PRLJ01000016.1	114335	86
Pr1h1_DAR83175	Verticillium	Verticillium dahliae	GCA_018982865.1	JAHAWK010000024.1	116994	88
Pr1h1_DAR83175	Verticillium	Verticillium dahliae	GCA_018440655.1	JACORB010000010.1	111676	84
Pr1h1_DAR83175	Verticillium	Verticillium dahliae	GCA_018440605.1	JACOQX010000009.1	116994	88
Pr1h1_DAR83175	Verticillium	Verticillium dahliae	GCA_013170945.1	JABBIU010000010.1	111676	84
Pr1h1_DAR83175	Verticillium	Verticillium dahliae	GCA_034408665.1	JAWIIH010000005.1	116994	88
Pr1h1_DAR83175	Verticillium	Verticillium dahliae	GCA_020726535.1	JAHEWJ010000043.1	101040	76
Pr1h1_DAR83175	Verticillium	Verticillium dahliae	GCA_018982765.1	JAGYYD010000003.1	115665	87
Pr1h1_DAR83175	Verticillium	Verticillium dahliae	GCA_018440635.1	JACOQY010000003.1	116994	88
Pr1h1_DAR83175	Verticillium	Verticillium dahliae	GCA_029607885.1	JAKCXF010000001.1	115665	87
Pr1h1_DAR83175	Verticillium	Verticillium dahliae	GCA_018440705.1	JACORC010000004.1	113006	85
Pr1h1_DAR83175	Verticillium	Verticillium dahliae	GCA_018440645.1	JACOQZ010000010.1	111676	84
Pr1h1_DAR83175	Verticillium	Verticillium dahliae	GCA_002892985.1	MPSH01000025.1	70462	53
Pr1h1_DAR83175	Verticillium	Verticillium dahliae	GCA_020726535.1	JAHEWJ010000006.1	103699	78
Pr1h1_DAR83175	Verticillium	Verticillium dahliae	GCA_009663885.1	WJDV01000005.1	115665	87
Pr1h1_DAR83175	Verticillium	Verticillium dahliae	GCA_000400815.2	CP009081.1	115665	87
Pr1h1_DAR83175	Verticillium	Verticillium dahliae	GCA_004798885.1	PRLJ01000007.1	111676	84
Pr1h1_DAR83175	Verticillium	Verticillium dahliae	GCA_018140845.1	JADFUJ010000005.1	116994	88
Pr1h1_DAR83175	Verticillium	Verticillium dahliae	GCA_002892985.1	MPSH01000056.1	75780	57
Pr1h1_DAR83175	Verticillium	Verticillium dahliae	GCA_009663885.1	WJDV01000007.1	116994	88
Pr1h1_DAR83175	Verticillium	Verticillium dahliae	GCA_004798885.1	PRLJ01000001.1	116994	88
Pr1h1_DAR83175	Verticillium	Verticillium dahliae	GCA_000400815.2	CP009076.1	116994	88
Pr1h1_DAR83175	Verticillium	Verticillium dahliae	GCA_020726535.1	JAHEWJ010000017.1	113006	85
Pr1h1_DAR83175	Verticillium	Verticillium dahliae	GCA_020726535.1	JAHEWJ010000001.1	71792	54
Pr1h1_DAR83175	Verticillium	Verticillium dahliae	GCA_018440705.1	JACORC010000001.1	95723	72
Pr1h1_DAR83175	Verticillium	Verticillium dahliae	GCA_034408665.1	JAWIIH010000002.1	95723	72
Pr1h1_DAR83175	Verticillium	Verticillium dahliae	GCA_018440635.1	JACOQY010000001.1	95723	72
Pr1h1_DAR83175	Verticillium	Verticillium dahliae	GCA_018982765.1	JAGYYD010000015.1	115665	87
Pr1h1_DAR83175	Verticillium	Verticillium dahliae	GCA_018440605.1	JACOQX010000001.1	95723	72
Pr1h1_DAR83175	Verticillium	Verticillium dahliae	GCA_018440705.1	JACORC010000006.1	116994	88
Pr1h1_DAR83175	Verticillium	Verticillium dahliae	GCA_018440635.1	JACOQY010000006.1	116994	88
Pr1h1_DAR83175	Verticillium	Verticillium dahliae	GCA_018440625.1	JACORA010000009.1	116994	88
Pr1h1_DAR83175	Verticillium	Verticillium dahliae	GCA_018440605.1	JACOQX010000016.1	116994	88
Pr1h1_DAR83175	Verticillium	Verticillium dahliae	GCA_002892985.1	MPSH01000022.1	77110	58
Pr1h1_DAR83175	Verticillium	Verticillium dahliae	GCA_000952015.1	CP010984.1	114335	86
Pr1h1_DAR83175	Verticillium	Verticillium dahliae	GCA_020726535.1	JAHEWJ010000074.1	97052	73
Pr1h1_DAR83175	Verticillium	Verticillium dahliae	GCA_020726535.1	JAHEWJ010000024.1	105029	79
Pr1h1_DAR83175	Verticillium	Verticillium dahliae	GCA_018140845.1	JADFUJ010000008.1	110347	83
Pr1h1_DAR83175	Verticillium	Verticillium dahliae	GCA_000400815.2	CP009080.1	115665	87
Pr1h1_DAR83175	Verticillium	Verticillium dahliae	GCA_018440705.1	JACORC010000013.1	97052	73
Pr1h1_DAR83175	Verticillium	Verticillium dahliae	GCA_018440605.1	JACOQX010000010.1	111676	84
Pr1h1_DAR83175	Verticillium	Verticillium dahliae	GCA_009663885.1	WJDV01000008.1	114335	86
Pr1h1_DAR83175	Verticillium	Verticillium dahliae	GCA_018440635.1	JACOQY010000008.1	111676	84
Pr1h1_DAR83175	Verticillium	Verticillium dahliae	GCA_018140825.1	MU211482.1	116994	88
Pr1h1_DAR83175	Verticillium	Verticillium dahliae	GCA_004798885.1	PRLJ01000002.1	115665	87
Pr1h1_DAR83175	Verticillium	Verticillium dahliae	GCA_018440705.1	JACORC010000007.1	116994	88
Pr1h1_DAR83175	Verticillium	Verticillium dahliae	GCA_018440625.1	JACORA010000007.1	116994	88
Pr1h1_DAR83175	Verticillium	Verticillium dahliae	GCA_034408665.1	JAWIIH010000008.1	113006	85
Pr1h1_DAR83175	Verticillium	Verticillium dahliae	GCA_002370995.1	NVYA01000089.1	89075	67
Pr1h1_DAR83175	Verticillium	Verticillium dahliae	GCA_002892985.1	MPSH01000071.1	89075	67
Pr1h1_DAR83175	Verticillium	Verticillium dahliae	GCA_029607825.1	JAKCXI010001190.1	59827	45
Pr1h1_DAR83175	Verticillium	Verticillium dahliae	GCA_009757105.1	WJDY01000001.1	116994	88
Pr1h1_DAR83175	Verticillium	Verticillium dahliae	GCA_004798895.1	PRLI01000004.1	116994	88
Pr1h1_DAR83175	Verticillium	Verticillium dahliae	GCA_018140845.1	JADFUJ010000004.1	115665	87
Pr1h1_DAR83175	Verticillium	Verticillium dahliae	GCA_002892985.1	MPSH01000037.1	114335	86
Pr1h1_DAR83175	Verticillium	Verticillium dahliae	GCA_029607785.1	JAKCXJ010000002.1	116994	88
Pr1h1_DAR83175	Verticillium	Verticillium dahliae	GCA_029607795.1	JAKCXK010000002.1	116994	88
Pr1h1_DAR83175	Verticillium	Verticillium dahliae	GCA_020726535.1	JAHEWJ010000014.1	115665	87
Pr1h1_DAR83175	Verticillium	Verticillium dahliae	GCA_029607805.1	JAKCXG010000004.1	111676	84
Pr1h1_DAR83175	Verticillium	Verticillium dahliae	GCA_029607825.1	JAKCXI010001068.1	87746	66
Pr1h1_DAR83175	Verticillium	Verticillium dahliae	GCA_018140845.1	JADFUJ010000009.1	111676	84
Pr1h1_DAR83175	Verticillium	Verticillium dahliae	GCA_004798885.1	PRLJ01000038.1	115665	87
Pr1h1_DAR83175	Verticillium	Verticillium dahliae	GCA_029607825.1	JAKCXI010001378.1	83757	63
Pr1h1_DAR83175	Verticillium	Verticillium dahliae	GCA_020726535.1	JAHEWJ010000003.1	116994	88
Pr1h1_DAR83175	Verticillium	Verticillium dahliae	GCA_018440605.1	JACOQX010000007.1	111676	84
Pr1h1_DAR83175	Verticillium	Verticillium dahliae	GCA_018982765.1	JAGYYD010000016.1	69133	52
Pr1h1_DAR83175	Verticillium	Verticillium dahliae	GCA_034408665.1	JAWIIH010000006.1	113006	85
Pr1h1_DAR83175	Verticillium	Verticillium dahliae	GCA_020726535.1	JAHEWJ010000079.1	66474	50
Pr1h1_DAR83175	Verticillium	Verticillium dahliae	GCA_030450075.1	CP119267.1	113006	85
Pr1h1_DAR83175	Verticillium	Verticillium dahliae	GCA_004798885.1	PRLJ01000003.1	115665	87
Pr1h1_DAR83175	Verticillium	Verticillium dahliae	GCA_018982865.1	JAHAWK010000023.1	71792	54
Pr1h1_DAR83175	Verticillium	Verticillium dahliae	GCA_029607825.1	JAKCXI010001165.1	58497	44
Pr1h1_DAR83175	Verticillium	Verticillium dahliae	GCA_034408665.1	JAWIIH010000011.1	115665	87
Pr1h1_DAR83175	Verticillium	Verticillium dahliae	GCA_013170945.1	JABBIU010000011.1	115665	87
Pr1h1_DAR83175	Verticillium	Verticillium dahliae	GCA_018982865.1	JAHAWK010000007.1	116994	88
Pr1h1_DAR83175	Verticillium	Verticillium dahliae	GCA_018440655.1	JACORB010000013.1	115665	87
Pr1h1_DAR83175	Verticillium	Verticillium dahliae	GCA_029607885.1	JAKCXF010000008.1	110347	83
Pr1h1_DAR83175	Verticillium	Verticillium dahliae	GCA_029607825.1	JAKCXI010000960.1	81098	61
Pr1h1_DAR83175	Verticillium	Verticillium dahliae	GCA_029607795.1	JAKCXK010000004.1	115665	87
Pr1h1_DAR83175	Verticillium	Verticillium dahliae	GCA_029607805.1	JAKCXG010000017.1	113006	85
Pr1h1_DAR83175	Verticillium	Verticillium dahliae	GCA_018440645.1	JACOQZ010000011.1	115665	87
Pr1h1_DAR83175	Verticillium	Verticillium dahliae	GCA_002892985.1	MPSH01000084.1	50520	38
Pr1h1_DAR83175	Verticillium	Verticillium dahliae	GCA_000952015.1	CP010985.1	115665	87
Pr1h1_DAR83175	Verticillium	Verticillium dahliae	GCA_029607785.1	JAKCXJ010000011.1	113006	85
Pr1h1_DAR83175	Verticillium	Verticillium dahliae	GCA_009757105.1	WJDY01000005.1	113006	85
Pr1h1_DAR83175	Verticillium	Verticillium dahliae	GCA_004798895.1	PRLI01000009.1	113006	85
Pr1h1_DAR83175	Verticillium	Verticillium dahliae	GCA_029607805.1	JAKCXG010000002.1	116994	88
Pr1h1_DAR83175	Verticillium	Verticillium dahliae	GCA_029607795.1	JAKCXK010000013.1	111676	84
Pr1h1_DAR83175	Verticillium	Verticillium dahliae	GCA_002892985.1	MPSH01000012.1	77110	58
Pr1h1_DAR83175	Verticillium	Verticillium dahliae	GCA_034408665.1	JAWIIH010000009.1	106358	80
Pr1h1_DAR83175	Verticillium	Verticillium dahliae	GCA_029607885.1	JAKCXF010000007.1	71792	54
Pr1h1_DAR83175	Verticillium	Verticillium dahliae	GCA_029607805.1	JAKCXG010000008.1	111676	84
Pr1h1_DAR83175	Verticillium	Verticillium dahliae	GCA_011032945.1	WNXM01000490.1	69133	52
Pr1h1_DAR83175	Verticillium	Verticillium dahliae	GCA_002370995.1	NVYA01000001.1	71792	54
Pr1h1_DAR83175	Verticillium	Verticillium dahliae	GCA_020726535.1	JAHEWJ010000002.1	113006	85
Pr1h1_DAR83175	Verticillium	Verticillium dahliae	GCA_002892985.1	MPSH01000052.1	110347	83
Pr1h1_DAR83175	Verticillium	Verticillium dahliae	GCA_029607805.1	JAKCXG010000011.1	91734	69
Pr1h1_DAR83175	Verticillium	Verticillium dahliae	GCA_029607825.1	JAKCXI010001169.1	50520	38
Pr1h1_DAR83175	Verticillium	Verticillium dahliae	GCA_013170945.1	JABBIU010000006.1	115665	87
Pr1h1_DAR83175	Verticillium	Verticillium dahliae	GCA_029607885.1	JAKCXF010000005.1	113006	85
Pr1h1_DAR83175	Verticillium	Verticillium dahliae	GCA_029607825.1	JAKCXI010000930.1	53179	40
Pr1h1_DAR83175	Verticillium	Verticillium longisporum	GCA_018994095.1	JAEMWZ010000242.1	53179	40
Pr1h1_DAR83175	Verticillium	Verticillium dahliae	GCA_018140825.1	JADFUI010000009.1	114335	86
Pr1h1_DAR83175	Verticillium	Verticillium dahliae	GCA_002892985.1	MPSH01000033.1	105029	79
Pr1h1_DAR83175	Verticillium	Verticillium longisporum	GCA_019188255.1	JAETXT010000009.1	113006	85
Pr1h1_DAR83175	Verticillium	Verticillium dahliae	GCA_029607885.1	JAKCXF010000015.1	115665	87
Pr1h1_DAR83175	Verticillium	Verticillium dahliae	GCA_029607825.1	JAKCXI010001390.1	75780	57
Pr1h1_DAR83175	Verticillium	Verticillium dahliae	GCA_029607805.1	JAKCXG010000010.1	116994	88
Pr1h1_DAR83175	Verticillium	Verticillium dahliae	GCA_034408665.1	JAWIIH010000003.1	113006	85
Pr1h1_DAR83175	Verticillium	Verticillium dahliae	GCA_004798885.1	PRLJ01000009.1	109017	82
Pr1h1_DAR83175	Verticillium	Verticillium dahliae	GCA_029607885.1	JAKCXF010000039.1	89075	67
Pr1h1_DAR83175	Verticillium	Verticillium dahliae	GCA_029607885.1	JAKCXF010000023.1	111676	84
Pr1h1_DAR83175	Verticillium	Verticillium dahliae	GCA_018982765.1	JAGYYD010000014.1	89075	67
Pr1h1_DAR83175	Verticillium	Verticillium dahliae	GCA_018440625.1	JACORA010000010.1	63815	48
Pr1h1_DAR83175	Verticillium	Verticillium dahliae	GCA_018440655.1	JACORB010000005.1	116994	88
Pr1h1_DAR83175	Verticillium	Verticillium dahliae	GCA_029607825.1	JAKCXI010001221.1	51850	39
Pr1h1_DAR83175	Verticillium	Verticillium dahliae	GCA_018440645.1	JACOQZ010000003.1	116994	88
Pr1h1_DAR83175	Verticillium	Verticillium dahliae	GCA_018440625.1	JACORA010000004.1	111676	84
Pr1h1_DAR83175	Verticillium	Verticillium dahliae	GCA_018440635.1	JACOQY010000005.1	113006	85
Pr1h1_DAR83175	Verticillium	Verticillium dahliae	GCA_018440625.1	JACORA010000002.1	111676	84
Pr1h1_DAR83175	Verticillium	Verticillium dahliae	GCA_018440605.1	JACOQX010000011.1	109017	82
Pr1h1_DAR83175	Verticillium	Verticillium dahliae	GCA_020726535.1	JAHEWJ010000121.1	66474	50
Pr1h1_DAR83175	Verticillium	Verticillium dahliae	GCA_018440705.1	JACORC010000011.1	109017	82
Pr1h1_DAR83175	Verticillium	Verticillium dahliae	GCA_029607805.1	JAKCXG010000005.1	91734	69
Pr1h1_DAR83175	Verticillium	Verticillium dahliae	GCA_029607785.1	JAKCXJ010000004.1	91734	69
Pr1h1_DAR83175	Verticillium	Verticillium dahliae	GCA_020726535.1	JAHEWJ010000049.1	50520	38
Pr1h1_DAR83175	Verticillium	Verticillium dahliae	GCA_029607885.1	JAKCXF010000010.1	91734	69
Pr1h1_DAR83175	Verticillium	Verticillium dahliae	GCA_018140825.1	JADFUI010000006.1	91734	69
Pr1h1_DAR83175	Verticillium	Verticillium dahliae	GCA_004109745.1	RSDZ01000202.1	47861	36
Pr1h1_DAR83175	Verticillium	Verticillium dahliae	GCA_030450075.1	CP119268.1	102370	77
Pr1h1_DAR83175	Verticillium	Verticillium dahliae	GCA_029607805.1	JAKCXG010000018.1	110347	83
Pr1h1_DAR83175	Verticillium	Verticillium longisporum	GCA_019188255.1	JAETXT010000006.1	98382	74
Pr1h1_DAR83175	Verticillium	Verticillium longisporum	GCA_018994095.1	JAEMWZ010000624.1	66474	50
Pr1h1_DAR83175	Verticillium	Verticillium dahliae	GCA_030450075.1	CP119265.1	115665	87
Pr1h1_DAR83175	Verticillium	Verticillium dahliae	GCA_002892985.1	MPSH01000076.1	51850	39
Pr1h1_DAR83175	Verticillium	Verticillium dahliae	GCA_020726535.1	JAHEWJ010000011.1	74451	56
Pr1h1_DAR83175	Verticillium	Verticillium dahliae	GCA_011032905.1	WNXN01000404.1	49191	37
Pr1h1_DAR83175	Verticillium	Verticillium dahliae	GCA_018440705.1	JACORC010000008.1	111676	84
Pr1h1_DAR83175	Verticillium	Verticillium dahliae	GCA_018440635.1	JACOQY010000007.1	111676	84
Pr1h1_DAR83175	Verticillium	Verticillium dahliae	GCA_018440605.1	JACOQX010000005.1	111676	84
Pr1h1_DAR83175	Verticillium	Verticillium dahliae	GCA_018440705.1	JACORC010000016.1	105029	79
Pr1h1_DAR83175	Verticillium	Verticillium longisporum	GCA_019188255.1	JAETXT010000004.1	116994	88
Pr1h1_DAR83175	Verticillium	Verticillium dahliae	GCA_002892985.1	MPSH01000043.1	103699	78
Pr1h1_DAR83175	Verticillium	Verticillium dahliae	GCA_018140825.1	JADFUI010000012.1	49191	37
Pr1h1_DAR83175	Verticillium	Verticillium longisporum	GCA_019188275.1	JAETXR010000001.1	118324	89
Pr1h1_DAR83175	Verticillium	Verticillium longisporum	GCA_019188265.1	JAETXS010000006.1	105029	79
Pr1h1_DAR83175	Verticillium	Verticillium dahliae	GCA_011032905.1	WNXN01000484.1	81098	61
Pr1h1_DAR83175	Verticillium	Verticillium dahliae	GCA_029607885.1	JAKCXF010000026.1	102370	77
Pr1h1_DAR83175	Verticillium	Verticillium dahliae	GCA_029607795.1	JAKCXK010000016.1	94393	71
Pr1h1_DAR83175	Verticillium	Verticillium dahliae	GCA_009757105.1	WJDY01000006.1	102370	77
Pr1h1_DAR83175	Verticillium	Verticillium dahliae	GCA_029607785.1	JAKCXJ010000012.1	102370	77
Pr1h1_DAR83175	Verticillium	Verticillium dahliae	GCA_004798895.1	PRLI01000010.1	102370	77
Pr1h1_DAR83175	Verticillium	Verticillium dahliae	GCA_029607805.1	JAKCXG010000019.1	102370	77
Pr1h1_DAR83175	Verticillium	Verticillium dahliae	GCA_013170945.1	JABBIU010000004.1	116994	88
Pr1h1_DAR83175	Verticillium	Verticillium dahliae	GCA_002370995.1	NVYA01000096.1	99711	75
Pr1h1_DAR83175	Verticillium	Verticillium dahliae	GCA_018440605.1	JACOQX010000008.1	113006	85
Pr1h1_DAR83175	Verticillium	Verticillium dahliae	GCA_020726535.1	JAHEWJ010000032.1	58497	44
Pr1h1_DAR83175	Verticillium	Verticillium dahliae	GCA_020726535.1	JAHEWJ010000114.1	82428	62
Pr1h1_DAR83175	Verticillium	Verticillium dahliae	GCA_002892985.1	MPSH01000094.1	85087	64
Pr1h1_DAR83175	Verticillium	Verticillium dahliae	GCA_029607795.1	JAKCXK010000005.1	115665	87
Pr1h1_DAR83175	Verticillium	Verticillium dahliae	GCA_029607785.1	JAKCXJ010000007.1	115665	87
Pr1h1_DAR83175	Verticillium	Verticillium dahliae	GCA_009757105.1	WJDY01000003.1	115665	87
Pr1h1_DAR83175	Verticillium	Verticillium dahliae	GCA_004798895.1	PRLI01000008.1	115665	87
Pr1h1_DAR83175	Verticillium	Verticillium dahliae	GCA_029607885.1	JAKCXF010000025.1	114335	86
Pr1h1_DAR83175	Verticillium	Verticillium dahliae	GCA_034408665.1	JAWIIH010000007.1	111676	84
Pr1h1_DAR83175	Verticillium	Verticillium dahliae	GCA_029607805.1	JAKCXG010000012.1	115665	87
Pr1h1_DAR83175	Verticillium	Verticillium dahliae	GCA_018440655.1	JACORB010000004.1	116994	88
Pr1h1_DAR83175	Verticillium	Verticillium dahliae	GCA_018982865.1	JAHAWK010000026.1	79769	60
Pr1h1_DAR83175	Verticillium	Verticillium dahliae	GCA_018440645.1	JACOQZ010000005.1	111676	84
Pr1h1_DAR83175	Verticillium	Verticillium dahliae	GCA_020726535.1	JAHEWJ010000009.1	39884	30
Pr1h1_DAR83175	Verticillium	Verticillium dahliae	GCA_002892985.1	MPSH01000007.1	37225	28
Pr1h1_DAR83175	Verticillium	Verticillium dahliae	GCA_029607825.1	JAKCXI010001000.1	83757	63
Pr1h1_DAR83175	Verticillium	Verticillium longisporum	GCA_018994065.1	JAFKAH010000486.1	115665	87
Pr1h1_DAR83175	Verticillium	Verticillium dahliae	GCA_018140845.1	JADFUJ010000013.1	95723	72
Pr1h1_DAR83175	Verticillium	Verticillium dahliae	GCA_002370995.1	NVYA01000035.1	75780	57
Pr1h1_DAR83175	Verticillium	Verticillium longisporum	GCA_019188265.1	JAETXS010000004.1	116994	88
Pr1h1_DAR83175	Verticillium	Verticillium dahliae	GCA_018440625.1	JACORA010000016.1	98382	74
Pr1h1_DAR83175	Verticillium	Verticillium dahliae	GCA_018440705.1	JACORC010000002.1	47861	36
Pr1h1_DAR83175	Verticillium	Verticillium dahliae	GCA_018440635.1	JACOQY010000002.1	113006	85
Pr1h1_DAR83175	Verticillium	Verticillium dahliae	GCA_018440605.1	JACOQX010000006.1	113006	85
Pr1h1_DAR83175	Verticillium	Verticillium dahliae	GCA_018440705.1	JACORC010000018.1	77110	58
Pr1h1_DAR83175	Verticillium	Verticillium longisporum	GCA_018994105.1	JAFKAI010006046.1	30578	23
Pr1h1_DAR83175	Verticillium	Verticillium dahliae	GCA_018982865.1	JAHAWK010000011.1	97052	73
Pr1h1_DAR83175	Verticillium	Verticillium dahliae	GCA_018440655.1	JACORB010000007.1	97052	73
Pr1h1_DAR83175	Verticillium	Verticillium dahliae	GCA_018440645.1	JACOQZ010000006.1	97052	73
Pr1h1_DAR83175	Verticillium	Verticillium dahliae	GCA_013170945.1	JABBIU010000007.1	97052	73
Pr1h1_DAR83175	Verticillium	Verticillium dahliae	GCA_018440605.1	JACOQX010000018.1	85087	64
Pr1h1_DAR83175	Verticillium	Verticillium dahliae	GCA_018440625.1	JACORA010000011.1	113006	85
Pr1h1_DAR83175	Verticillium	Verticillium dahliae	GCA_004798895.1	PRLI01000002.1	115665	87
Pr1h1_DAR83175	Verticillium	Verticillium dahliae	GCA_029607795.1	JAKCXK010000006.1	115665	87
Pr1h1_DAR83175	Verticillium	Verticillium dahliae	GCA_020726535.1	JAHEWJ010000007.1	77110	58
Pr1h1_DAR83175	Verticillium	Verticillium dahliae	GCA_018982765.1	JAGYYD010000001.1	111676	84
Pr1h1_DAR83175	Verticillium	Verticillium dahliae	GCA_029607885.1	JAKCXF010000006.1	105029	79
Pr1h1_DAR83175	Verticillium	Verticillium dahliae	GCA_002892985.1	MPSH01000001.1	81098	61
Pr1h1_DAR83175	Verticillium	Verticillium dahliae	GCA_018440645.1	JACOQZ010000007.1	69133	52
Pr1h1_DAR83175	Verticillium	Verticillium dahliae	GCA_034408665.1	JAWIIH010000004.1	111676	84
Pr1h1_DAR83175	Verticillium	Verticillium dahliae	GCA_018440625.1	JACORA010000015.1	95723	72
Pr1h1_DAR83175	Verticillium	Verticillium dahliae	GCA_018440655.1	JACORB010000006.1	69133	52
Pr1h1_DAR83175	Verticillium	Verticillium dahliae	GCA_013170945.1	MU047873.1	69133	52
Pr1h1_DAR83175	Verticillium	Verticillium longisporum	GCA_019188265.1	JAETXS010000002.1	116994	88
Pr1h1_DAR83175	Verticillium	Verticillium dahliae	GCA_002370995.1	NVYA01000129.1	46532	35
Pr1h1_DAR83175	Verticillium	Verticillium dahliae	GCA_018982865.1	JAHAWK010000017.1	69133	52
Pr1h1_DAR83175	Verticillium	Verticillium dahliae	GCA_020726535.1	JAHEWJ010000025.1	110347	83
Pr1h1_DAR83175	Verticillium	Verticillium dahliae	GCA_002892985.1	MPSH01000078.1	73121	55
Pr1h1_DAR83175	Verticillium	Verticillium dahliae	GCA_002892985.1	MPSH01000040.1	59827	45
Pr1h1_DAR83175	Verticillium	Verticillium dahliae	GCA_029607795.1	JAKCXK010000011.1	109017	82
Pr1h1_DAR83175	Verticillium	Verticillium longisporum	GCA_019188275.1	JAETXR010000003.1	115665	87
Pr1h1_DAR83175	Verticillium	Verticillium dahliae	GCA_018440645.1	JACOQZ010000009.1	71792	54
Pr1h1_DAR83175	Verticillium	Verticillium dahliae	GCA_018440625.1	JACORA010000013.1	38555	29
Pr1h1_DAR83175	Verticillium	Verticillium dahliae	GCA_018982865.1	JAHAWK010000025.1	111676	84
Pr1h1_DAR83175	Verticillium	Verticillium dahliae	GCA_018440705.1	JACORC010000017.1	69133	52
Pr1h1_DAR83175	Verticillium	Verticillium dahliae	GCA_018440625.1	JACORA010000012.1	106358	80
Pr1h1_DAR83175	Verticillium	Verticillium dahliae	GCA_018440605.1	JACOQX010000013.1	69133	52
Pr1h1_DAR83175	Verticillium	Verticillium dahliae	GCA_002892985.1	MPSH01000092.1	77110	58
Pr1h1_DAR83175	Verticillium	Verticillium longisporum	GCA_019188265.1	JAETXS010000007.1	103699	78
Pr1h1_DAR83175	Verticillium	Verticillium dahliae	GCA_011032985.1	WNXJ01000571.1	35896	27
Pr1h1_DAR83175	Verticillium	Verticillium dahliae	GCA_029607795.1	JAKCXK010000010.1	111676	84
Pr1h1_DAR83175	Verticillium	Verticillium dahliae	GCA_029607805.1	JAKCXG010000016.1	111676	84
Pr1h1_DAR83175	Verticillium	Verticillium dahliae	GCA_029607885.1	JAKCXF010000022.1	111676	84
Pr1h1_DAR83175	Verticillium	Verticillium dahliae	GCA_029607825.1	JAKCXI010001406.1	45202	34
Pr1h1_DAR83175	Verticillium	Verticillium dahliae	GCA_011032955.1	WNXL01000076.1	42543	32
Pr1h1_DAR83175	Verticillium	Verticillium dahliae	GCA_024085535.1	JABCNO010000057.1	43873	33
Pr1h1_DAR83175	Verticillium	Verticillium dahliae	GCA_018440655.1	JACORB010000008.1	73121	55
Pr1h1_DAR83175	Verticillium	Verticillium dahliae	GCA_002370995.1	NVYA01000166.1	37225	28
Pr1h1_DAR83175	Verticillium	Verticillium dahliae	GCA_029607885.1	JAKCXF010000012.1	66474	50
Pr1h1_DAR83175	Verticillium	Verticillium dahliae	GCA_029607885.1	JAKCXF010000004.1	50520	38
Pr1h1_DAR83175	Verticillium	Verticillium dahliae	GCA_018440705.1	JACORC010000010.1	69133	52
Pr1h1_DAR83175	Verticillium	Verticillium dahliae	GCA_018440635.1	JACOQY010000010.1	69133	52
Pr1h1_DAR83175	Verticillium	Verticillium dahliae	GCA_018440625.1	JACORA010000005.1	69133	52
Pr1h1_DAR83175	Verticillium	Verticillium dahliae	GCA_018440605.1	JACOQX010000014.1	69133	52
Pr1h1_DAR83175	Verticillium	Verticillium dahliae	GCA_029607885.1	JAKCXF010000030.1	34566	26
Pr1h1_DAR83175	Verticillium	Verticillium longisporum	GCA_019188255.1	JAETXT010000010.1	113006	85
Pr1h1_DAR83175	Verticillium	Verticillium dahliae	GCA_002892985.1	MPSH01000065.1	39884	30
Pr1h1_DAR83175	Verticillium	Verticillium dahliae	GCA_002892985.1	MPSH01000085.1	98382	74
Pr1h1_DAR83175	Verticillium	Verticillium longisporum	GCA_019188275.1	JAETXR010000005.1	116994	88
Pr1h1_DAR83175	Verticillium	Verticillium dahliae	GCA_002370995.1	NVYA01000108.1	62486	47
Pr1h1_DAR83175	Verticillium	Verticillium longisporum	GCA_019188265.1	JAETXS010000001.1	116994	88
Pr1h1_DAR83175	Verticillium	Verticillium dahliae	GCA_002370995.1	NVYA01000140.1	42543	32
Pr1h1_DAR83175	Verticillium	Verticillium dahliae	GCA_018982765.1	JAGYYD010000007.1	97052	73
Pr1h1_DAR83175	Verticillium	Verticillium dahliae	GCA_029607805.1	JAKCXG010000007.1	62486	47
Pr1h1_DAR83175	Verticillium	Verticillium dahliae	GCA_029607885.1	JAKCXF010000017.1	53179	40
Pr1h1_DAR83175	Verticillium	Verticillium dahliae	GCA_018140825.1	JADFUI010000007.1	118324	89
Pr1h1_DAR83175	Verticillium	Verticillium dahliae	GCA_011032845.1	WNXP01000721.1	46532	35
Pr1h1_DAR83175	Verticillium	Verticillium longisporum	GCA_019188255.1	JAETXT010000007.1	113006	85
Pr1h1_DAR83175	Verticillium	Verticillium longisporum	GCA_019188265.1	JAETXS010000008.1	106358	80
Pr1h1_DAR83175	Verticillium	Verticillium dahliae	GCA_018440625.1	JACORA010000006.1	113006	85
Pr1h1_DAR83175	Verticillium	Verticillium longisporum	GCA_019188255.1	JAETXT010000008.1	111676	84
Pr1h1_DAR83175	Verticillium	Verticillium dahliae	GCA_004109745.1	RSDZ01000197.1	41214	31
Pr1h1_DAR83175	Verticillium	Verticillium longisporum	GCA_019188275.1	JAETXR010000004.1	109017	82
Pr1h1_DAR83175	Verticillium	Verticillium dahliae	GCA_002370995.1	NVYA01000092.1	41214	31
Pr1h1_DAR83175	Verticillium	Verticillium dahliae	GCA_018982765.1	JAGYYD010000013.1	58497	44
Pr1h1_DAR83175	Verticillium	Verticillium longisporum	GCA_019188275.1	JAETXR010000007.1	106358	80
Pr1h1_DAR83175	Verticillium	Verticillium dahliae	GCA_018440705.1	JACORC010000014.1	111676	84
Pr1h1_DAR83175	Verticillium	Verticillium dahliae	GCA_002370995.1	NVYA01000113.1	38555	29
Pr1h1_DAR83175	Verticillium	Verticillium dahliae	GCA_029607805.1	JAKCXG010000014.1	70462	53
Pr1h1_DAR83175	Verticillium	Verticillium dahliae	GCA_018440705.1	JACORC010000015.1	97052	73
Pr1h1_DAR83175	Verticillium	Verticillium dahliae	GCA_002892985.1	MPSH01000027.1	111676	84
Pr1h1_DAR83175	Verticillium	Verticillium dahliae	GCA_002370995.1	NVYA01000114.1	74451	56
Pr1h1_DAR83175	Verticillium	Verticillium dahliae	GCA_029607885.1	JAKCXF010000002.1	111676	84
Pr1h1_DAR83175	Verticillium	Verticillium dahliae	GCA_002892985.1	MPSH01000089.1	73121	55
Pr1h1_DAR83175	Verticillium	Verticillium dahliae	GCA_011032905.1	WNXN01000109.1	43873	33
Pr1h1_DAR83175	Verticillium	Verticillium dahliae	GCA_029607825.1	JAKCXI010001439.1	58497	44
Pr1h1_DAR83175	Verticillium	Verticillium dahliae	GCA_029607795.1	JAKCXK010000018.1	35896	27
Pr1h1_DAR83175	Verticillium	Verticillium dahliae	GCA_029607885.1	JAKCXF010000018.1	70462	53
Pr1h1_DAR83175	Verticillium	Verticillium dahliae	GCA_018140845.1	JADFUJ010000010.1	61156	46
Pr1h1_DAR83175	Verticillium	Verticillium dahliae	GCA_002892985.1	MPSH01000011.1	39884	30
Pr1h1_DAR83175	Verticillium	Verticillium dahliae	GCA_002892985.1	MPSH01000082.1	45202	34
Pr1h1_DAR83175	Verticillium	Verticillium dahliae	GCA_002892985.1	MPSH01000081.1	58497	44
Pr1h1_DAR83175	Verticillium	Verticillium dahliae	GCA_024085535.1	JABCNO010000035.1	41214	31
Pr1h1_DAR83175	Verticillium	Verticillium dahliae	GCA_002370995.1	NVYA01000109.1	45202	34
Pr1h1_DAR83175	Verticillium	Verticillium dahliae	GCA_018982765.1	JAGYYD010000008.1	74451	56
Pr1h1_DAR83175	Verticillium	Verticillium dahliae	GCA_004798885.1	PRLJ01000014.1	35896	27
Pr1h1_DAR83175	Verticillium	Verticillium longisporum	GCA_018994095.1	JAEMWZ010000331.1	38555	29
Pr1h1_DAR83175	Verticillium	Verticillium longisporum	GCA_018994065.1	JAFKAH010000330.1	107688	81
Pr1h1_DAR83175	Verticillium	Verticillium dahliae	GCA_004798885.1	PRLJ01000005.1	85087	64
Pr1h1_DAR83175	Verticillium	Verticillium dahliae	GCA_011032955.1	WNXL01001240.1	43873	33
Pr1h1_DAR83175	Verticillium	Verticillium longisporum	GCA_018994065.1	JAFKAH010000415.1	94393	71
Pr1h1_DAR83175	Verticillium	Verticillium longisporum	GCA_018994095.1	JAEMWZ010000578.1	39884	30
Pr1h1_DAR83175	Verticillium	Verticillium dahliae	GCA_011032955.1	WNXL01001246.1	41214	31
Pr1h1_DAR83175	Verticillium	Verticillium dahliae	GCA_011032955.1	WNXL01001269.1	42543	32
Pr1h1_DAR83175	Verticillium	Verticillium dahliae	GCA_011032865.1	WNXO01000819.1	51850	39
Pr1h1_DAR83175	Verticillium	Verticillium dahliae	GCA_002370995.1	NVYA01000078.1	55838	42
Pr1h1_DAR83175	Verticillium	Verticillium dahliae	GCA_020726535.1	JAHEWJ010000042.1	93064	70
Pr1h1_DAR83175	Verticillium	Verticillium dahliae	GCA_002892985.1	MPSH01000009.1	73121	55
Pr1h1_DAR83175	Verticillium	Verticillium dahliae	GCA_029607825.1	JAKCXI010000781.1	34566	26
Pr1h1_DAR83175	Verticillium	Verticillium dahliae	GCA_018440705.1	JACORC010000003.1	111676	84
Pr1h1_DAR83175	Verticillium	Verticillium dahliae	GCA_018440605.1	JACOQX010000004.1	111676	84
Pr1h1_DAR83175	Verticillium	Verticillium dahliae	GCA_002892985.1	MPSH01000004.1	69133	52
Pr1h1_DAR83175	Verticillium	Verticillium dahliae	GCA_011032955.1	WNXL01000041.1	41214	31
Pr1h1_DAR83175	Verticillium	Verticillium dahliae	GCA_029607825.1	JAKCXI010001596.1	43873	33
Pr1h1_DAR83175	Verticillium	Verticillium dahliae	GCA_011033005.1	WNXI01001125.1	37225	28
Pr1h1_DAR83175	Verticillium	Verticillium dahliae	GCA_029607825.1	JAKCXI010000565.1	35896	27
Pr1h1_DAR83175	Verticillium	Verticillium dahliae	GCA_011032905.1	WNXN01000268.1	50520	38
Pr1h1_DAR83175	Verticillium	Verticillium dahliae	GCA_029607825.1	JAKCXI010001323.1	41214	31
Pr1h1_DAR83175	Verticillium	Verticillium dahliae	GCA_029607885.1	JAKCXF010000027.1	31908	24
Pr1h1_DAR83175	Verticillium	Verticillium dahliae	GCA_002370995.1	NVYA01000135.1	39884	30
Pr1h1_DAR83175	Verticillium	Verticillium dahliae	GCA_011032985.1	WNXJ01002011.1	53179	40
Pr1h1_DAR83175	Verticillium	Verticillium longisporum	GCA_018994095.1	JAEMWZ010000174.1	34566	26
Pr1h1_DAR83175	Verticillium	Verticillium dahliae	GCA_011032845.1	WNXP01000827.1	37225	28
Pr1h1_DAR83175	Verticillium	Verticillium longisporum	GCA_019188255.1	JAETXT010000015.1	111676	84
Pr1h1_DAR83175	Verticillium	Verticillium dahliae	GCA_011032965.1	WNXK01000931.1	38555	29
Pr1h1_DAR83175	Verticillium	Verticillium dahliae	GCA_004109745.1	RSDZ01000271.1	37225	28
Pr1h1_DAR83175	Verticillium	Verticillium dahliae	GCA_011032955.1	WNXL01001215.1	38555	29
Pr1h1_DAR83175	Verticillium	Verticillium dahliae	GCA_011032905.1	WNXN01000458.1	55838	42
Pr1h1_DAR83175	Verticillium	Verticillium dahliae	GCA_011032955.1	WNXL01001476.1	43873	33
Pr1h1_DAR83175	Verticillium	Verticillium dahliae	GCA_011032985.1	WNXJ01002072.1	33237	25
Pr1h1_DAR83175	Verticillium	Verticillium dahliae	GCA_011032985.1	WNXJ01001650.1	42543	32
Pr1h1_DAR83175	Verticillium	Verticillium dahliae	GCA_011032905.1	WNXN01000805.1	46532	35
Pr1h1_DAR83175	Verticillium	Verticillium dahliae	GCF_000150675.1	NW_009276927.1	78439	59
Pr1h1_DAR83175	Verticillium	Verticillium dahliae	GCA_000150675.2	DS572702.1	78439	59
Pr1h1_DAR83175	Verticillium	Verticillium dahliae	GCA_029607825.1	JAKCXI010000927.1	67803	51
Ar1h1_Gf-Cb5	Verticillium	Verticillium dahliae	GCA_018440625.1	JACORA010000014.1	541815	100
Ar1h1_Gf-Cb5	Verticillium	Verticillium dahliae	GCA_018440635.1	JACOQY010000003.1	541815	100
Ar1h1_Gf-Cb5	Verticillium	Verticillium dahliae	GCA_018440705.1	JACORC010000004.1	541815	100
Ar1h1_Gf-Cb5	Verticillium	Verticillium dahliae	GCA_018440605.1	JACOQX010000009.1	541815	100
Ar1h1_Gf-Cb5	Verticillium	Verticillium dahliae	GCA_002892995.1	PHNU01000092.1	119199	22
Ar1h1_Gf-Cb5	Verticillium	Verticillium dahliae	GCA_002893045.1	PHNX01000086.1	119199	22
Ar1h1_Gf-Cb5	Verticillium	Verticillium nonalfalfae	GCA_024085605.1	JABCNQ010000078.1	135454	25
Ar1h1_Gf-Cb5	Verticillium	Verticillium dahliae	GCA_034408665.1	JAWIIH010000012.1	325089	60
Ar1h1_Gf-Cb5	Verticillium	Verticillium dahliae	GCA_013170945.1	JABBIU010000015.1	270908	50
Ar1h1_Gf-Cb5	Verticillium	Verticillium nonalfalfae	GCA_019553885.1	CP069147.1	465961	86
Ar1h1_Gf-Cb5	Verticillium	Verticillium dahliae	GCA_018440655.1	JACORB010000012.1	428034	79
Ar1h1_Gf-Cb5	Verticillium	Verticillium nonalfalfae	GCA_019551875.1	CP069138.1	465961	86
Ar1h1_Gf-Cb5	Verticillium	Verticillium dahliae	GCA_000400815.2	CP009078.1	471379	87
Ar1h1_Gf-Cb5	Verticillium	Verticillium dahliae	GCA_018440645.1	JACOQZ010000004.1	368434	68
Ar1h1_Gf-Cb5	Verticillium	Verticillium dahliae	GCA_002892995.1	PHNU01000127.1	167963	31
Ar1h1_Gf-Cb5	Verticillium	Verticillium dahliae	GCA_002893045.1	PHNX01000116.1	167963	31
Ar1h1_Gf-Cb5	Verticillium	Verticillium dahliae	GCA_018982865.1	JAHAWK010000022.1	471379	87
Ar1h1_Gf-Cb5	Verticillium	Verticillium dahliae	GCA_002892995.1	PHNU01000134.1	92109	17
Ar1h1_Gf-Cb5	Verticillium	Verticillium dahliae	GCA_024085535.1	JABCNO010000353.1	92109	17
Ar1h1_Gf-Cb5	Verticillium	Verticillium dahliae	GCA_002893045.1	PHNX01000130.1	86690	16
Ar1h1_Gf-Cb5	Verticillium	Verticillium dahliae	GCA_011033005.1	WNXI01000019.1	119199	22
Ar1h1_Gf-Cb5	Verticillium	Verticillium nonalfalfae	GCA_009653615.2	WGLJ02000192.1	135454	25
Ar1h1_Gf-Cb5	Verticillium	Verticillium nonalfalfae	GCA_006288515.3	SPUV03000072.1	135454	25
Ar1h1_Gf-Cb5	Verticillium	Verticillium nonalfalfae	GCA_009653595.1	WGLK01000064.1	86690	16
Ar1h1_Gf-Cb5	Verticillium	Verticillium dahliae	GCA_011032845.1	WNXP01000073.1	92109	17
Ar1h1_Gf-Cb5	Verticillium	Verticillium nonalfalfae	GCF_003724135.2	NW_021167343.1	102945	19
Ar1h1_Gf-Cb5	Verticillium	Verticillium nonalfalfae	GCA_003724135.2	RBVV01000118.1	102945	19
Ar1h1_Gf-Cb5	Verticillium	Verticillium dahliae	GCA_002892995.1	PHNU01000145.1	119199	22
Ar1h1_Gf-Cb5	Verticillium	Verticillium dahliae	GCA_018982765.1	JAGYYD010000015.1	520142	96
Ar1h1_Gf-Cb5	Verticillium	Verticillium dahliae	GCA_002893045.1	PHNX01000142.1	119199	22
Ar1h1_Gf-Cb5	Verticillium	Verticillium dahliae	GCA_004109745.1	CM014044.1	335925	62
Ar1h1_Gf-Cb5	Verticillium	Verticillium dahliae	GCA_024085535.1	JABCNO010000292.1	162544	30
Ar1h1_Gf-Cb5	Verticillium	Verticillium dahliae	GCA_024085535.1	JABCNO010000241.1	119199	22
Ar1h1_Gf-Cb5	Verticillium	Verticillium dahliae	GCA_002892995.1	PHNU01000142.1	189635	35
Ar1h1_Gf-Cb5	Verticillium	Verticillium dahliae	GCA_034408665.1	JAWIIH010000013.1	260071	48
Ar1h1_Gf-Cb5	Verticillium	Verticillium dahliae	GCA_002893045.1	PHNX01000177.1	124617	23
Ar1h1_Gf-Cb5	Verticillium	Verticillium dahliae	GCA_029607815.1	JAKCXH010000105.1	65018	12
Ar1h1_Gf-Cb5	Verticillium	Verticillium dahliae	GCA_011032845.1	WNXP01000172.1	135454	25
Ar1h1_Gf-Cb5	Verticillium	Verticillium dahliae	GCA_011032845.1	WNXP01000039.1	119199	22
Ar1h1_Gf-Cb5	Verticillium	Verticillium dahliae	GCA_024085535.1	JABCNO010000172.1	59600	11
Ar1h1_Gf-Cb5	Verticillium	Verticillium nonalfalfae	GCA_002776445.1	PDEZ01000150.1	108363	20
Ar1h1_Gf-Cb5	Verticillium	Verticillium dahliae	GCA_011032845.1	WNXP01000131.1	75854	14
Ar1h1_Gf-Cb5	Verticillium	Verticillium dahliae	GCA_024085535.1	JABCNO010000242.1	113781	21
Ar1h1_Gf-Cb5	Verticillium	Verticillium dahliae	GCA_024085535.1	JABCNO010000205.1	59600	11
Ar1h1_Gf-Cb5	Verticillium	Verticillium dahliae	GCA_020726535.1	JAHEWJ010000011.1	335925	62
Ar1h1_Gf-Cb5	Verticillium	Verticillium dahliae	GCA_000400815.2	CP009080.1	335925	62
Ar1h1_Gf-Cb5	Verticillium	Verticillium dahliae	GCA_002892985.1	MPSH01000001.1	330507	61
Ar1h1_Gf-Cb5	Verticillium	Verticillium dahliae	GCA_034408665.1	JAWIIH010000007.1	276326	51
Ar1h1_Gf-Cb5	Verticillium	Verticillium dahliae	GCA_018440645.1	JACOQZ010000013.1	260071	48
Ar1h1_Gf-Cb5	Verticillium	Verticillium dahliae	GCA_013170945.1	MU047874.1	276326	51
Ar1h1_Gf-Cb5	Verticillium	Verticillium longisporum	GCA_018994095.1	JAEMWZ010000301.1	75854	14
Ar1h1_Gf-Cb5	Verticillium	Verticillium longisporum	GCA_019188255.1	JAETXT010000006.1	265489	49
Ar1h1_Gf-Cb5	Verticillium	Verticillium alfalfae	GCA_002851655.1	NMXH01000011.1	130036	24
Ar1h1_Gf-Cb5	Verticillium	Verticillium dahliae	GCA_029607815.1	JAKCXH010000240.1	59600	11
Ar1h1_Gf-Cb5	Verticillium	Verticillium dahliae	GCA_002893035.1	PHNW01000204.1	48763	9
Ar1h1_Gf-Cb5	Verticillium	Verticillium dahliae	GCA_002893025.1	PHNV01000237.1	48763	9
Ar1h1_Gf-Cb5	Verticillium	Verticillium dahliae	GCA_011032945.1	WNXM01000015.1	92109	17
Ar1h1_Gf-Cb5	Verticillium	Verticillium dahliae	GCA_018440655.1	JACORB010000009.1	113781	21
Ar1h1_Gf-Cb5	Verticillium	Verticillium nonalfalfae	GCA_006288515.3	SPUV03000199.1	86690	16
Ar1h1_Gf-Cb5	Verticillium	Verticillium dahliae	GCA_011032945.1	WNXM01000126.1	48763	9
Ar1h1_Gf-Cb5	Verticillium	Verticillium nonalfalfae	GCA_024085605.1	JABCNQ010000175.1	70436	13
Ar1h1_Gf-Cb5	Verticillium	Verticillium nonalfalfae	GCA_024085605.1	JABCNQ010000115.1	65018	12
Ar1h1_Gf-Cb5	Verticillium	Verticillium dahliae	GCF_000150675.1	NW_009276929.1	346762	64
Ar1h1_Gf-Cb5	Verticillium	Verticillium dahliae	GCA_000150675.2	DS572703.1	346762	64
Ar1h1_Gf-Cb5	Verticillium	Verticillium dahliae	GCA_000952015.1	CP010983.1	363016	67
Ar1h1_Gf-Cb5	Verticillium	Verticillium dahliae	GCA_030450075.1	CP119264.1	368434	68
Ar1h1_Gf-Cb5	Verticillium	Verticillium dahliae	GCA_009757105.1	WJDY01000011.1	341343	63
Ar1h1_Gf-Cb5	Verticillium	Verticillium dahliae	GCA_002370995.1	NVYA01000078.1	314253	58
Ar1h1_Gf-Cb5	Verticillium	Verticillium dahliae	GCA_004798895.1	PRLI01000002.1	346762	64
Ar1h1_Gf-Cb5	Verticillium	Verticillium dahliae	GCA_029607795.1	JAKCXK010000008.1	346762	64
Ar1h1_Gf-Cb5	Verticillium	Verticillium dahliae	GCA_029607785.1	JAKCXJ010000008.1	368434	68
Ar1h1_Gf-Cb5	Verticillium	Verticillium dahliae	GCA_029607885.1	JAKCXF010000019.1	308835	57
Ar1h1_Gf-Cb5	Verticillium	Verticillium longisporum	GCA_019188255.1	JAETXT010000012.1	346762	64
Ar1h1_Gf-Cb5	Verticillium	Verticillium dahliae	GCA_029607805.1	JAKCXG010000013.1	368434	68
Ar1h1_Gf-Cb5	Verticillium	Verticillium dahliae	GCA_004798885.1	PRLJ01000017.1	140872	26
Ar1h1_Gf-Cb5	Verticillium	Verticillium dahliae	GCA_018140825.1	JADFUI010000010.1	265489	49
Ar1h1_Gf-Cb5	Verticillium	Verticillium dahliae	GCA_004798885.1	PRLJ01000001.1	200472	37
Ar1h1_Gf-Cb5	Verticillium	Verticillium dahliae	GCA_013170945.1	JABBIU010000011.1	205890	38
Ar1h1_Gf-Cb5	Verticillium	Verticillium dahliae	GCA_011066485.2	MU010175.1	92109	17
Ar1h1_Gf-Cb5	Verticillium	Verticillium dahliae	GCA_018440645.1	JACOQZ010000015.1	151708	28
Ar1h1_Gf-Cb5	Verticillium	Verticillium nonalfalfae	GCF_003724135.2	NW_021167408.1	70436	13
Ar1h1_Gf-Cb5	Verticillium	Verticillium nonalfalfae	GCA_003724135.2	RBVV01000183.1	70436	13
Ar1h1_Gf-Cb5	Verticillium	Verticillium dahliae	GCA_018440655.1	JACORB010000013.1	200472	37
Ar1h1_Gf-Cb5	Verticillium	Verticillium nonalfalfae	GCA_009653595.1	WGLK01000111.1	48763	9
Ar1h1_Gf-Cb5	Verticillium	Verticillium nonalfalfae	GCA_009653615.2	WGLJ02000106.1	59600	11
Ar1h1_Gf-Cb5	Verticillium	Verticillium dahliae	GCA_004798885.1	PRLJ01000013.1	308835	57
Ar1h1_Gf-Cb5	Verticillium	Verticillium nonalfalfae	GCF_003724135.2	NW_021167329.1	65018	12
Ar1h1_Gf-Cb5	Verticillium	Verticillium nonalfalfae	GCA_003724135.2	RBVV01000104.1	65018	12
Ar1h1_Gf-Cb5	Verticillium	Verticillium longisporum	GCA_019188275.1	JAETXR010000008.1	70436	13
Ar1h1_Gf-Cb5	Verticillium	Verticillium dahliae	GCA_011032845.1	WNXP01000360.1	54182	10
Ar1h1_Gf-Cb5	Verticillium	Verticillium dahliae	GCA_011032955.1	WNXL01000301.1	37927	7
Ar1h1_Gf-Cb5	Verticillium	Verticillium longisporum	GCA_018994065.1	JAFKAH010000051.1	124617	23
Ar1h1_Gf-Cb5	Verticillium	Verticillium longisporum	GCA_019188265.1	JAETXS010000001.1	363016	67
Ar1h1_Gf-Cb5	Verticillium	Verticillium longisporum	GCA_001268145.1	CVQH01002113.1	205890	38
Ar1h1_Gf-Cb5	Verticillium	Verticillium longisporum	GCA_001268165.1	CVQI01006669.1	189635	35
Ar1h1_Gf-Cb5	Verticillium	Verticillium dahliae	GCA_018140825.1	MU211481.1	281744	52
Ar1h1_Gf-Cb5	Verticillium	Verticillium longisporum	GCA_018994065.1	JAFKAH010000415.1	102945	19
Ar1h1_Gf-Cb5	Verticillium	Verticillium dahliae	GCA_002893035.1	PHNW01000263.1	43345	8
Ar1h1_Gf-Cb5	Verticillium	Verticillium dahliae	GCA_002893025.1	PHNV01000274.1	43345	8
Ar1h1_Gf-Cb5	Verticillium	Verticillium dahliae	GCA_011032965.1	WNXK01000186.1	108363	20
Ar1h1_Gf-Cb5	Verticillium	Verticillium longisporum	GCA_001268145.1	CVQH01020352.1	59600	11
Ar1h1_Gf-Cb5	Verticillium	Verticillium longisporum	GCA_001268165.1	CVQI01010446.1	92109	17
Ar1h1_Gf-Cb5	Verticillium	Verticillium dahliae	GCA_009663885.1	WJDV01000002.1	319671	59
Ar1h1_Gf-Cb5	Verticillium	Verticillium dahliae	GCA_011066465.2	MU009360.1	43345	8
Ar1h1_Gf-Cb5	Verticillium	Verticillium nonalfalfae	GCA_024085605.1	JABCNQ010000156.1	37927	7
Ar1h1_Gf-Cb5	Verticillium	Verticillium nonalfalfae	GCA_006288515.3	SPUV03000108.1	37927	7
Ar1h1_Gf-Cb5	Verticillium	Verticillium nonalfalfae	GCA_002776445.1	PDEZ01000181.1	65018	12
Ar1h1_Gf-Cb5	Verticillium	Verticillium dahliae	GCA_009663885.1	WJDV01000004.1	205890	38
Ar1h1_Gf-Cb5	Verticillium	Verticillium dahliae	GCA_002893045.1	PHNX01000367.1	86690	16
Ar1h1_Gf-Cb5	Verticillium	Verticillium alfalfae	GCA_002851655.1	NMXH01000013.1	184217	34
Ar1h1_Gf-Cb5	Verticillium	Verticillium dahliae	GCA_011032905.1	WNXN01000285.1	124617	23
Ar1h1_Gf-Cb5	Verticillium	Verticillium dahliae	GCA_011032955.1	WNXL01000233.1	59600	11
Ar1h1_Gf-Cb5	Verticillium	Verticillium dahliae	GCA_018440625.1	JACORA010000015.1	81272	15
Ar1h1_Gf-Cb5	Verticillium	Verticillium dahliae	GCA_011032945.1	WNXM01000257.1	54182	10
Ar1h1_Gf-Cb5	Verticillium	Verticillium dahliae	GCA_018440655.1	JACORB010000014.1	195053	36
Ar1h1_Gf-Cb5	Verticillium	Verticillium dahliae	GCA_018440645.1	JACOQZ010000012.1	135454	25
Ar1h1_Gf-Cb5	Verticillium	Verticillium isaacii	GCA_002851775.1	NMXN01000007.1	75854	14
Ar1h1_Gf-Cb5	Verticillium	Verticillium dahliae	GCA_002892995.1	PHNU01000100.1	124617	23
Ar1h1_Gf-Cb5	Verticillium	Verticillium dahliae	GCA_013170945.1	MU047873.1	222144	41
Ar1h1_Gf-Cb5	Verticillium	Verticillium dahliae	GCA_034408665.1	JAWIIH010000009.1	232980	43
Ar1h1_Gf-Cb5	Verticillium	Verticillium dahliae	GCA_002892995.1	PHNU01000388.1	32509	6
Ar1h1_Gf-Cb5	Verticillium	Verticillium dahliae	GCA_013170945.1	JABBIU010000017.1	140872	26
Ar1h1_Gf-Cb5	Verticillium	Verticillium dahliae	GCA_002893045.1	PHNX01000399.1	32509	6
Ar1h1_Gf-Cb5	Verticillium	Verticillium nonalfalfae	GCA_002776445.1	PDEZ01000184.1	54182	10
Ar1h1_Gf-Cb5	Verticillium	Verticillium dahliae	GCA_011033005.1	WNXI01000518.1	37927	7
Ar1h1_Gf-Cb5	Verticillium	Verticillium nonalfalfae	GCA_009653615.2	WGLJ02000197.1	75854	14
Ar1h1_Gf-Cb5	Verticillium	Verticillium nonalfalfae	GCA_009653595.1	WGLK01000206.1	75854	14
Ar1h1_Gf-Cb5	Verticillium	Verticillium dahliae	GCA_011032945.1	WNXM01000512.1	32509	6
Ar1h1_Gf-Cb5	Verticillium	Verticillium dahliae	GCA_004798885.1	PRLJ01000011.1	216726	40
Ar1h1_Gf-Cb5	Verticillium	Verticillium dahliae	GCA_011032945.1	WNXM01000426.1	32509	6
Ar1h1_Gf-Cb5	Verticillium	Verticillium dahliae	GCA_004798885.1	PRLJ01000023.1	59600	11
Ar1h1_Gf-Cb5	Verticillium	Verticillium dahliae	GCA_024085535.1	JABCNO010000391.1	75854	14
Ar1h1_Gf-Cb5	Verticillium	Verticillium longisporum	GCA_019188255.1	JAETXT010000004.1	330507	61
Ar1h1_Gf-Cb5	Verticillium	Verticillium longisporum	GCA_019188265.1	JAETXS010000006.1	178799	33
Ar1h1_Gf-Cb5	Verticillium	Verticillium dahliae	GCA_002893045.1	PHNX01000071.1	86690	16
Ar1h1_Gf-Cb5	Verticillium	Verticillium dahliae	GCA_002892995.1	PHNU01000073.1	92109	17
Ar1h1_Gf-Cb5	Verticillium	Verticillium dahliae	GCA_024085535.1	JABCNO010000375.1	97527	18
Ar1h1_Gf-Cb5	Verticillium	Verticillium nonalfalfae	GCF_003724135.2	NW_021167467.1	43345	8
Ar1h1_Gf-Cb5	Verticillium	Verticillium nonalfalfae	GCA_003724135.2	RBVV01000242.1	43345	8
Ar1h1_Gf-Cb5	Verticillium	Verticillium dahliae	GCA_002893045.1	PHNX01000148.1	92109	17
Ar1h1_Gf-Cb5	Verticillium	Verticillium longisporum	GCA_018994095.1	JAEMWZ010000485.1	32509	6
Ar1h1_Gf-Cb5	Verticillium	Verticillium dahliae	GCA_018140845.1	JADFUJ010000002.1	48763	9
Ar1h1_Gf-Cb5	Verticillium	Verticillium dahliae	GCA_034408665.1	JAWIIH010000010.1	48763	9
Ar1h1_Gf-Cb5	Verticillium	Verticillium dahliae	GCA_018440645.1	JACOQZ010000010.1	59600	11
Ar1h1_Gf-Cb5	Verticillium	Verticillium dahliae	GCA_002370995.1	NVYA01000002.1	287162	53
Ar1h1_Gf-Cb5	Verticillium	Verticillium dahliae	GCA_026937705.1	JABMKS010000529.1	75854	14
Ar1h1_Gf-Cb5	Verticillium	Verticillium dahliae	GCA_009757105.1	WJDY01000008.1	222144	41
Ar1h1_Gf-Cb5	Verticillium	Verticillium dahliae	GCA_004798895.1	PRLI01000013.1	200472	37
Ar1h1_Gf-Cb5	Verticillium	Verticillium dahliae	GCA_029607795.1	JAKCXK010000007.1	124617	23
Ar1h1_Gf-Cb5	Verticillium	Verticillium dahliae	GCA_029607795.1	JAKCXK010000019.1	102945	19
Ar1h1_Gf-Cb5	Verticillium	Verticillium dahliae	GCA_029607885.1	JAKCXF010000018.1	222144	41
Ar1h1_Gf-Cb5	Verticillium	Verticillium dahliae	GCA_004109745.1	RSDZ01000101.1	43345	8
Ar1h1_Gf-Cb5	Verticillium	Verticillium dahliae	GCA_011033005.1	WNXI01000491.1	43345	8
Ar1h1_Gf-Cb5	Verticillium	Verticillium nonalfalfae	GCA_009653615.2	WGLJ02000115.1	37927	7
Ar1h1_Gf-Cb5	Verticillium	Verticillium dahliae	GCA_011033005.1	WNXI01000488.1	37927	7
Ar1h1_Gf-Cb5	Verticillium	Verticillium nonalfalfae	GCA_009653595.1	WGLK01000119.1	32509	6
Ar1h1_Gf-Cb5	Verticillium	Verticillium dahliae	GCA_034408665.1	JAWIIH010000011.1	65018	12
Ar1h1_Gf-Cb5	Verticillium	Verticillium dahliae	GCA_018440655.1	JACORB010000010.1	54182	10
Ar1h1_Gf-Cb5	Verticillium	Verticillium nonalfalfae	GCF_003724135.2	NW_021167476.1	37927	7
Ar1h1_Gf-Cb5	Verticillium	Verticillium nonalfalfae	GCA_003724135.2	RBVV01000251.1	37927	7
Ar1h1_Gf-Cb5	Verticillium	Verticillium nonalfalfae	GCA_006288515.3	SPUV03000115.1	32509	6
Ar1h1_Gf-Cb5	Verticillium	Verticillium dahliae	GCA_004798895.1	PRLI01000006.1	70436	13
Ar1h1_Gf-Cb5	Verticillium	Verticillium dahliae	GCA_029607795.1	JAKCXK010000001.1	70436	13
Ar1h1_Gf-Cb5	Verticillium	Verticillium dahliae	GCA_029607785.1	JAKCXJ010000004.1	65018	12
Ar1h1_Gf-Cb5	Verticillium	Verticillium dahliae	GCA_011032985.1	WNXJ01000003.1	37927	7
Ar1h1_Gf-Cb5	Verticillium	Verticillium dahliae	GCA_002370995.1	NVYA01000013.1	65018	12
Ar1h1_Gf-Cb5	Verticillium	Verticillium dahliae	GCA_009757105.1	WJDY01000002.1	70436	13
Ar1h1_Gf-Cb5	Verticillium	Verticillium dahliae	GCA_030450075.1	CP119263.1	70436	13
Ar1h1_Gf-Cb5	Verticillium	Verticillium dahliae	GCA_029607885.1	JAKCXF010000010.1	65018	12
Ar1h1_Gf-Cb5	Verticillium	Verticillium nonalfalfae	GCA_009653595.1	WGLK01000171.1	48763	9
Ar1h1_Gf-Cb5	Verticillium	Verticillium dahliae	GCA_011033005.1	WNXI01000575.1	48763	9
Ar1h1_Gf-Cb5	Verticillium	Verticillium dahliae	GCA_029607805.1	JAKCXG010000005.1	65018	12
Ar1h1_Gf-Cb5	Verticillium	Verticillium nonalfalfae	GCF_003724135.2	NW_021167399.1	48763	9
Ar1h1_Gf-Cb5	Verticillium	Verticillium nonalfalfae	GCA_003724135.2	RBVV01000174.1	48763	9
Ar1h1_Gf-Cb5	Verticillium	Verticillium longisporum	GCA_018994105.1	JAFKAI010014797.1	37927	7
Ar1h1_Gf-Cb5	Verticillium	Verticillium longisporum	GCA_019188265.1	JAETXS010000002.1	65018	12
Ar1h1_Gf-Cb5	Verticillium	Verticillium nonalfalfae	GCF_003724135.2	NW_021167273.1	32509	6
Ar1h1_Gf-Cb5	Verticillium	Verticillium nonalfalfae	GCA_003724135.2	RBVV01000048.1	32509	6
Ar1h1_Gf-Cb5	Verticillium	Verticillium dahliae	GCA_003320035.1	CM010350.1	330507	61
Ar1h1_Gf-Cb5	Verticillium	Verticillium dahliae	GCA_004798885.1	PRLJ01000010.1	43345	8
Ar1h1_Gf-Cb5	Verticillium	Verticillium alfalfae	GCA_002851655.1	NMXH01000012.1	157126	29
[truncated: 5,033 more rows]
