# Supplementary material for: Starship giant transposons dominate plastic genomic regions in a fungal plant pathogen and drive virulence evolution
Source: Nat Commun. 2025 Jul 24;16:6806. doi: 10.1038/s41467-025-61986-6 (PMC12289983; doi:10.1038/s41467-025-61986-6)
Supplement: Supplementary file 6 — Source Data [file 41467_2025_61986_MOESM6_ESM.zip › Source Data/FigS6.xlsx]

## Sheet: FigS6 hits
Query protein ID	Subject Starship	Identity (%)	Hit length (nt)	Mismatch	Gap open	Query start	Query end	Subject start	Subject end	Subject strand	E-value	Bitscore	Query coverage (%)
P41388	Se1h1_MPI-CAGE_b	91.241	274	24	0	44	317	205764	206585	plus	0	501	93
P41388	Se1h1_MPI-CAGE_b	93.578	109	7	0	318	426	206636	206962	plus	0	224	93
P41388	Se1h1_JR2	91.241	274	24	0	44	317	183971	183150	minus	0	501	93
P41388	Se1h1_JR2	93.578	109	7	0	318	426	183099	182773	minus	0	224	93
P41388	Se1h1_S023	90.876	274	25	0	44	317	277434	278255	plus	0	501	93
P41388	Se1h1_S023	94.495	109	6	0	318	426	278306	278632	plus	0	224	93
Q7LLP2	Se1h1_MPI-CAGE_b	92.701	274	20	0	44	317	205764	206585	plus	0	509	93
Q7LLP2	Se1h1_MPI-CAGE_b	92.701	274	20	0	44	317	205764	206585	plus	0	509	93
Q7LLP2	Se1h1_MPI-CAGE_b	91.743	109	9	0	318	426	206636	206962	plus	0	219	93
Q7LLP2	Se1h1_MPI-CAGE_b	91.743	109	9	0	318	426	206636	206962	plus	0	219	93
Q7LLP2	Se1h1_JR2	92.701	274	20	0	44	317	183971	183150	minus	0	509	93
Q7LLP2	Se1h1_JR2	92.701	274	20	0	44	317	183971	183150	minus	0	509	93
Q7LLP2	Se1h1_JR2	91.743	109	9	0	318	426	183099	182773	minus	0	219	93
Q7LLP2	Se1h1_JR2	91.743	109	9	0	318	426	183099	182773	minus	0	219	93
Q7LLP2	Se1h1_S023	92.336	274	21	0	44	317	277434	278255	plus	0	509	93
Q7LLP2	Se1h1_S023	92.336	274	21	0	44	317	277434	278255	plus	0	509	93
Q7LLP2	Se1h1_S023	92.661	109	8	0	318	426	278306	278632	plus	0	219	93
Q7LLP2	Se1h1_S023	92.661	109	8	0	318	426	278306	278632	plus	0	219	93
Q7Z7W3	Se1h1_MPI-CAGE_b	92.701	274	20	0	44	317	205764	206585	plus	0	509	93
Q7Z7W3	Se1h1_MPI-CAGE_b	92.701	274	20	0	44	317	205764	206585	plus	0	509	93
Q7Z7W3	Se1h1_MPI-CAGE_b	91.743	109	9	0	318	426	206636	206962	plus	0	219	93
Q7Z7W3	Se1h1_MPI-CAGE_b	91.743	109	9	0	318	426	206636	206962	plus	0	219	93
Q7Z7W3	Se1h1_JR2	92.701	274	20	0	44	317	183971	183150	minus	0	509	93
Q7Z7W3	Se1h1_JR2	92.701	274	20	0	44	317	183971	183150	minus	0	509	93
Q7Z7W3	Se1h1_JR2	91.743	109	9	0	318	426	183099	182773	minus	0	219	93
Q7Z7W3	Se1h1_JR2	91.743	109	9	0	318	426	183099	182773	minus	0	219	93
Q7Z7W3	Se1h1_S023	92.336	274	21	0	44	317	277434	278255	plus	0	509	93
Q7Z7W3	Se1h1_S023	92.336	274	21	0	44	317	277434	278255	plus	0	509	93
Q7Z7W3	Se1h1_S023	92.661	109	8	0	318	426	278306	278632	plus	0	219	93
Q7Z7W3	Se1h1_S023	92.661	109	8	0	318	426	278306	278632	plus	0	219	93
P53376	Se1h1_MPI-CAGE_b	92.701	274	20	0	44	317	205764	206585	plus	0	508	94
P53376	Se1h1_MPI-CAGE_b	91.228	114	10	0	318	431	206636	206977	plus	0	226	94
P53376	Se1h1_JR2	92.701	274	20	0	44	317	183971	183150	minus	0	508	94
P53376	Se1h1_JR2	91.228	114	10	0	318	431	183099	182758	minus	0	226	94
P53376	Se1h1_S023	92.336	274	21	0	44	317	277434	278255	plus	0	508	94
P53376	Se1h1_S023	92.035	113	9	0	318	430	278306	278644	plus	0	225	94
Q7Z7T9	Se1h1_MPI-CAGE_b	91.606	274	23	0	44	317	205764	206585	plus	0	503	97
Q7Z7T9	Se1h1_MPI-CAGE_b	92.593	81	6	0	318	398	206636	206878	plus	0	169	97
Q7Z7T9	Se1h1_JR2	91.606	274	23	0	44	317	183971	183150	minus	0	503	97
Q7Z7T9	Se1h1_JR2	92.593	81	6	0	318	398	183099	182857	minus	0	169	97
Q7Z7T9	Se1h1_S023	91.241	274	24	0	44	317	277434	278255	plus	0	503	97
Q7Z7T9	Se1h1_S023	92.593	81	6	0	318	398	278306	278548	plus	0	167	97
E9DVX8	Se1h1_JR2	84.898	245	37	0	1	245	183884	183150	minus	8.45e-163	384	99
E9DVX8	Se1h1_MPI-CAGE_b	84.898	245	37	0	1	245	205851	206585	plus	8.45e-163	384	99
E9DVX8	Se1h1_S023	84.49	245	38	0	1	245	277521	278255	plus	8.9e-162	383	94
N4VBG2	Se1h2_Gf-Cb5	82.206	1922	324	7	638	2552	81188	86920	plus	0	3165	96
N4VBG2	Se1h2_Gf-Cb5	82.206	1922	324	7	638	2552	81188	86920	plus	0	3165	96
N4VBG2	Se1h2_Gf-Cb5	82.206	1922	324	7	638	2552	81188	86920	plus	0	3165	96
N4VBG2	Se1h2_Gf-Cb5	82.206	1922	324	7	638	2552	81188	86920	plus	0	3165	96
N4VBG2	Se1h2_Gf-Cb5	81.395	86	16	0	254	339	80958	81215	plus	1.35e-84	151	96
N4VBG2	Se1h2_Gf-Cb5	81.395	86	16	0	254	339	80958	81215	plus	1.35e-84	151	96
N4VBG2	Se1h2_Gf-Cb5	81.395	86	16	0	254	339	80958	81215	plus	1.35e-84	151	96
N4VBG2	Se1h2_Gf-Cb5	81.395	86	16	0	254	339	80958	81215	plus	1.35e-84	151	96
G4MNA5	Se1h3_PD593	93.103	29	2	0	736	764	164452	164366	minus	0	56.2	95
G4MNA5	Se1h3_PD593	93.103	29	2	0	736	764	164452	164366	minus	0	56.2	95
G4MNA5	Se1h3_PD593	93.103	29	2	0	736	764	164452	164366	minus	0	56.2	95
G4MNA5	En3h1_PD739	84.375	32	5	0	733	764	111968	111873	minus	0	54.3	96
G4MNA5	En3h1_PD739	84.375	32	5	0	733	764	111968	111873	minus	0	54.3	96
G4MNA5	En3h1_PD739	84.375	32	5	0	733	764	111968	111873	minus	0	54.3	96
G4MXG4	Se1h3_PD593	89.655	29	3	0	737	765	164452	164366	minus	0	56.6	95
G4MXG4	Se1h3_PD593	89.655	29	3	0	737	765	164452	164366	minus	0	56.6	95
G4MXG4	Se1h3_PD593	89.655	29	3	0	737	765	164452	164366	minus	0	56.6	95
G4MXG4	En3h1_PD739	84.375	32	5	0	734	765	111968	111873	minus	0	55.5	96
G4MXG4	En3h1_PD739	84.375	32	5	0	734	765	111968	111873	minus	0	55.5	96
G4MXG4	En3h1_PD739	84.375	32	5	0	734	765	111968	111873	minus	0	55.5	96
G4N471	En3h1_PD739	82.759	29	4	1	765	792	111959	111873	minus	0	45.8	96
G4N471	En3h1_PD739	82.759	29	4	1	765	792	111959	111873	minus	0	45.8	96
G4N471	En3h1_PD739	82.759	29	4	1	765	792	111959	111873	minus	0	45.8	96
Q874A5	Se1h3_PD593	87.234	47	6	0	1	47	154308	154448	plus	7.93e-25	92.8	100
Q874A5	Se1h3_PD593	87.234	47	6	0	1	47	154308	154448	plus	7.93e-25	92.8	100
Q874A5	Se1h3_PD593	87.234	47	6	0	1	47	154308	154448	plus	7.93e-25	92.8	100
Q874A5	Se1h1_S023	82.979	47	8	0	1	47	78837	78977	plus	2.77e-23	88.6	100
Q874A5	Se1h1_S023	82.979	47	8	0	1	47	78837	78977	plus	2.77e-23	88.6	100
Q874A5	Se1h1_S023	82.979	47	8	0	1	47	78837	78977	plus	2.77e-23	88.6	100
Q874A5	En3h1_PD739	82.609	46	8	0	1	46	101977	102114	plus	1.49e-21	83.6	98
Q874A5	En3h1_PD739	82.609	46	8	0	1	46	101977	102114	plus	1.49e-21	83.6	98
Q874A5	En3h1_PD739	82.609	46	8	0	1	46	101977	102114	plus	1.49e-21	83.6	98
E9DRL9	En3h1_PD739	80.46	87	17	0	64	150	101965	102225	plus	7.12e-91	156	87
E9F189	En3h1_PD739	81.609	87	16	0	64	150	101965	102225	plus	2.5e-102	157	87
Q870A3	En3h1_PD739	81.818	88	15	1	80	167	101965	102225	plus	6.05e-108	159	89
Q870A3	En3h1_PD739	81.818	88	15	1	80	167	101965	102225	plus	6.05e-108	159	89
Q870A3	En3h1_PD739	81.818	88	15	1	80	167	101965	102225	plus	6.05e-108	159	89
Q870A3	En3h1_PD739	81.818	88	15	1	80	167	101965	102225	plus	6.05e-108	159	89
Q52B93	En3h1_PD739	84.146	82	13	0	71	152	101965	102210	plus	1.82e-90	155	89
Q52B93	En3h1_PD739	84.146	82	13	0	71	152	101965	102210	plus	1.82e-90	155	89
Q52B93	En3h1_PD739	84.146	82	13	0	71	152	101965	102210	plus	1.82e-90	155	89
Q52B93	En3h1_PD739	84.146	82	13	0	71	152	101965	102210	plus	1.82e-90	155	89

## Sheet: FigS6 query info
Protein ID	PHI-base ID	Name	Function	Penotype of mutant	Experimental evidence	DOI	Fungal class	Fungal species
P41388	PHI:820	Beta-tubulin	beta-tubulin	chemistry_target:_resistance_to_chemical	sequence analysis of sensitive and resistant strains	10.1094/Phyto-82-1348	Dothideomycetes	Venturia inaequalis
Q7LLP2	PHI:10567	Beta2-tubulin	Beta2-tubulin housekeeping gene	reduced_virulence	altered gene expression / gene regulation: silencing; other evidence: transgenic plants	10.3389/fpls.2020.00253	Leotiomycetes	Blumeria graminis
Q7Z7W3	PHI:10566	Beta2-tubulin	Beta2-tubulin housekeeping gene	reduced_virulence	altered gene expression / gene regulation: silencing; other evidence: transgenic plants	10.3389/fpls.2020.00253	Leotiomycetes	Blumeria graminis
P53376	PHI:823	Beta-tubulin	beta-tubulin	chemistry_target:_resistance_to_chemical	biochemical analysis; gene mutation: characterised	no data found	Leotiomycetes	Rhynchosporium commune
Q7Z7T9	PHI:821	Tub2	beta-tubulin	chemistry_target:_resistance_to_chemical	sequence analysis of sensitive and resistant strains	10.1128/AEM.69.12.7145-7152.2003	Leotiomycetes	Monilinia fructicola
E9DVX8	PHI:7022	Beta-tubulin	elementary subunit of microtubules	reduced_virulence	gene disruption; gene complementation	10.1016/j.fgb.2017.03.005	Sordariomycetes	Metarhizium acridum
N4VBG2	PHI:6970	Copag1	cell morphogenesis protein	reduced_virulence	gene mutation; gene complementation	10.1371/journal.ppat.1006189	Sordariomycetes	Colletotrichum orbiculare
G4MNA5	PHI:2096	Calcium-transporting_ATPase_3	Ca2+ pump	loss_of_pathogenicity	altered gene expression / gene regulation: silencing	10.1111/j.1365-2958.2008.06242.x	Sordariomycetes	Magnaporthe oryzae
G4MXG4	PHI:2095	Calcium-transporting_ATPase_3	Ca2+ pump	reduced_virulence	altered gene expression / gene regulation: silencing	10.1111/j.1365-2958.2008.06242.x	Sordariomycetes	Magnaporthe oryzae
G4N471	PHI:2098	Calcium-transporting_ATPase_3	Ca2+ pump	loss_of_pathogenicity	altered gene expression / gene regulation: silencing	10.1111/j.1365-2958.2008.06242.x	Sordariomycetes	Magnaporthe oryzae
Q874A5	PHI:3867_PHI:8717	PACC_PePacC	pH-response transcription factor pacC/RIM101	reduced_virulence	altered gene expression / gene regulation: silencing	10.1094/MPMI-05-13-0138-R	Eurotiomycetes	Penicillium expansum
E9DRL9	PHI:9475	MapacC_(MAC_00388)	pH-response transcription factor	reduced_virulence	gene disruption; gene complementation	10.1007/s00294-019-01032-3	Sordariomycetes	Metarhizium acridum
E9F189	PHI:4125	MrpacC	pH-response transcription factor	reduced_virulence	gene deletion: full; gene complementation	10.1111/1462-2920.12451	Sordariomycetes	Metarhizium robertsii
Q870A3	PHI:315_PHI:7241	PacC	pH signalling transcription factor	reduced_virulence_increased_virulence_(hypervirulence)	gene disruption; gene complementation	no data found	Sordariomycetes	Fusarium oxysporum
Q52B93	PHI:3701	PacC	pH response transription factor	reduced_virulence_unaffected_pathogenicity	gene deletion: full; gene complementation	10.1371/journal.pone.0069236	Sordariomycetes	Magnaporthe oryzae
