# Supplementary material for: Starship giant transposons dominate plastic genomic regions in a fungal plant pathogen and drive virulence evolution
Source: Nat Commun. 2025 Jul 24;16:6806. doi: 10.1038/s41467-025-61986-6 (PMC12289983; doi:10.1038/s41467-025-61986-6)
Supplement: Supplementary file 6 — Source Data [file 41467_2025_61986_MOESM6_ESM.zip › Source Data/Fig5b.xlsx]

## Sheet: Fig5b metadata
Genus	Species	Species abbrev.	Starship (tip label)	Starship family
Fusarium	F. acuminatum	Fa	F025_s00062	Phoenix
Fusarium	F. circinatum	Fci	F150_s00375	Galactica
Fusarium	F. circinatum	Fci	F090_s00226	Prometheus
Fusarium	F. cortaderiae	Fco	F201_s00499	Enterprise
Fusarium	F. equiseti	Fe	F270_s00756	Arwing
Fusarium	F. falciforme	Ffa	F054_s00159	Enterprise
Fusarium	F. fujikuroi	Ffu	F028_s00070	Clade3
Fusarium	F. fujikuroi	Ffu	F046_s00132	Clade3
Fusarium	F. fujikuroi	Ffu	F151_s00377	Clade3
Fusarium	F. fujikuroi	Ffu	F268_s00746	Clade3
Fusarium	F. fujikuroi	Ffu	F044_s00124	Galactica
Fusarium	F. graminearum	Fg	F123_s00302	Arwing
Fusarium	F. graminearum	Fg	F276_s00771	Arwing
Fusarium	F. keratoplasticum	Fk	F130_s00320	Arwing
Fusarium	F. keratoplasticum	Fk	F130_s00321	Enterprise
Fusarium	F. keratoplasticum	Fk	F130_s00317	Phoenix
Fusarium	F. keratoplasticum	Fk	F135_s00340	Phoenix
Fusarium	F. meridionale	Fme	F006_s00017	Galactica
Fusarium	F. musae	Fmu	F050_s00147	Prometheus
Fusarium	F. oxysporum	Fo	F081_s00201	Arwing
Fusarium	F. oxysporum	Fo	F121_s00294	Arwing
Fusarium	F. oxysporum	Fo	F140_s00352	Arwing
Fusarium	F. oxysporum	Fo	F212_s00547	Arwing
Fusarium	F. oxysporum	Fo	F214_s00555	Arwing
Fusarium	F. oxysporum	Fo	F214_s00563	Arwing
Fusarium	F. oxysporum	Fo	F217_s00570	Arwing
Fusarium	F. oxysporum	Fo	F203_s00503	Enterprise
Fusarium	F. oxysporum	Fo	F214_s00556	Enterprise
Fusarium	F. oxysporum	Fo	F140_s00353	Galactica
Fusarium	F. oxysporum	Fo	F187_s00457	Galactica
Fusarium	F. oxysporum	Fo	F149_s00370	Phoenix
Fusarium	F. oxysporum	Fo	F160_s00402	Phoenix
Fusarium	F. oxysporum	Fo	F161_s00408	Phoenix
Fusarium	F. oxysporum	Fo	F176_s00430	Phoenix
Fusarium	F. oxysporum	Fo	F203_s00504	Phoenix
Fusarium	F. oxysporum	Fo	F251_s00677	Phoenix
Fusarium	F. oxysporum	Fo	F283_s00800	Phoenix
Fusarium	F. oxysporum	Fo	F161_s00407	Prometheus
Fusarium	F. oxysporum	Fo	F269_s00753	Prometheus
Fusarium	F. phialophorum	Fph	F030_s00077	Clade3
Fusarium	F. pseudograminearum	Fps	F012_s00035	Arwing
Fusarium	F. pseudograminearum	Fps	F008_s00025	Clade3
Fusarium	F. pseudograminearum	Fps	F012_s00034	Phoenix
Fusarium	F. purpurascens	Fpu	F047_s00137	Phoenix
Fusarium	F. sporotrichioides	Fs	F023_s00056	Enterprise
Fusarium	F. tardichlamydosporum	Ft	F057_s00164	Arwing
Fusarium	F. tardichlamydosporum	Ft	F062_s00173	Arwing
Fusarium	F. vanettenii	Fva	F208_s00517	Prometheus
Fusarium	F. verticillioides	Fve	F026_s00068	Galactica
Fusarium	F. vorosii	Fvo	F005_s00012	Arwing
Fusarium	F. vorosii	Fvo	F004_s00005	Prometheus
Verticillium	V. albo-atrum	Valb	Ar3h3_PD670	Arwing
Verticillium	V. dahliae	Vd	Ar1h1_CBS385.49	Arwing
Verticillium	V. dahliae	Vd	Ar1h1_GF1192	Arwing
Verticillium	V. dahliae	Vd	Ar1h1_GF1300	Arwing
Verticillium	V. dahliae	Vd	Ar1h1_Gf-Cb5	Arwing
Verticillium	V. dahliae	Vd	Ar1h1_HoMCLT	Arwing
Verticillium	V. dahliae	Vd	Ar1h1_JR2	Arwing
Verticillium	V. dahliae	Vd	Ar1h1_VT-2A	Arwing
Verticillium	V. dahliae	Vd	Ar1h1_VdB09	Arwing
Verticillium	V. dahliae	Vd	Ar1h1_VdC07	Arwing
Verticillium	V. dahliae	Vd	Ar1h2_DAR82592	Arwing
Verticillium	V. dahliae	Vd	Ar1h2_DAR83138	Arwing
Verticillium	V. dahliae	Vd	Ar1h2_VD991	Arwing
Verticillium	V. dahliae	Vd	Ar3h1_GF1207	Arwing
Verticillium	V. dahliae	Vd	Ar3h1_Vd-H5	Arwing
Verticillium	V. dahliae	Vd	Ar3h1_Vd-R1	Arwing
Verticillium	V. dahliae	Vd	Ar3h1_VdB09	Arwing
Verticillium	V. dahliae	Vd	Ar4h1_JR2	Arwing
Verticillium	V. dahliae	Vd	Ar4h1_MPI-CAGE	Arwing
Verticillium	V. dahliae	Vd	Ar5h1_S011	Arwing
Verticillium	V. dahliae	Vd	Ga1h1_DK045	Galactica
Verticillium	V. dahliae	Vd	Ga1h1_VdB09	Galactica
Verticillium	V. dahliae	Vd	Ph1h1_CQ2	Phoenix
Verticillium	V. dahliae	Vd	Ph1h1_VD991	Phoenix
Verticillium	V. dahliae	Vd	Ph1h1_XJ592	Phoenix
Verticillium	V. dahliae	Vd	Ph1h2_CQ2	Phoenix
Verticillium	V. dahliae	Vd	Ph1h2_VD991	Phoenix
Verticillium	V. dahliae	Vd	Ph1h2_XJ592	Phoenix
Verticillium	V. dahliae	Vd	Ph1h4_XJ511	Phoenix
Verticillium	V. dahliae	Vd	Pr1h1_CQ2	Prometheus
Verticillium	V. dahliae	Vd	Pr1h1_DAR82592	Prometheus
Verticillium	V. dahliae	Vd	Pr1h1_DAR83143	Prometheus
Verticillium	V. dahliae	Vd	Pr1h1_DAR83175	Prometheus
Verticillium	V. dahliae	Vd	Pr1h1_VD991	Prometheus
Verticillium	V. dahliae	Vd	Pr1h1_XJ592	Prometheus
Verticillium	V. dahliae	Vd	Se1h1_JR2	Serenity
Verticillium	V. dahliae	Vd	Se1h1_MPI-CAGE_a	Serenity
Verticillium	V. dahliae	Vd	Se1h1_MPI-CAGE_b	Serenity
Verticillium	V. dahliae	Vd	Se1h1_S023	Serenity
Verticillium	V. dahliae	Vd	Se1h2_Gf-Cb5	Serenity
Verticillium	V. isaacii	Vi	Ar3h2_PD660	Arwing
Verticillium	V. isaacii	Vi	Ar3h4_VSO1	Arwing
Verticillium	V. isaacii	Vi	Ar7h1_PD660	Arwing
Verticillium	V. isaacii	Vi	Ar9h1_PD618	Arwing
Verticillium	V. isaacii	Vi	Ga1h2_PD618	Galactica
Verticillium	V. isaacii	Vi	Ph1h3_PD660	Phoenix
Verticillium	V. longisporum	Vl	En2h1_VL20	Enterprise
Verticillium	V. longisporum	Vl	En2h1_VLB2	Enterprise
Verticillium	V. longisporum	Vl	Se1h1_VLB2	Serenity
Verticillium	V. nonalfalfae	Vno	Se1h1_CBS382.66	Serenity
Verticillium	V. tricorpus	Vt	Se1h3_PD593	Serenity
Verticillium	V. zaregamsianum	Vz	Cl4h1_PD739	Clade3
Verticillium	V. zaregamsianum	Vz	En3h1_PD739	Enterprise
Verticillium	V. zaregamsianum	Vz	Ph3h1_PD739	Phoenix
