# Supplementary material for: Starship giant transposons dominate plastic genomic regions in a fungal plant pathogen and drive virulence evolution
Source: Nat Commun. 2025 Jul 24;16:6806. doi: 10.1038/s41467-025-61986-6 (PMC12289983; doi:10.1038/s41467-025-61986-6)
Supplement: Supplementary file 6 — Source Data [file 41467_2025_61986_MOESM6_ESM.zip › Source Data/Fig4d.xlsx]

## Sheet: Fig4d synteny
Ref contig	Ref start	Ref end	Query contig	Query start	Query end	Identity (%)
JR2 chr1	95418	310118	VdC07 ctg74a	42159	256608	99.34
JR2 chr1	314901	325555	VdC07 ctg74a	262536	273185	98.98
JR2 chr1	325550	395264	VdC07 ctg74a	779962	849822	98.55
JR2 chr1	395296	406792	VdC07 ctg74a	879308	890764	98.02
JR2 chr1	407391	462161	VdC07 ctg74a	890761	945500	99.86
JR2 chr1	462637	544133	VdC07 ctg74a	945495	1026906	99.7
JR2 chr1	683022	732465	VdC07 ctg74a	1112295	1161736	99.54
JR2 chr1	753119	772558	VdC07 ctg74a	1191202	1210627	99.72
JR2 chr1	772549	815425	VdC07 ctg74a	1210666	1253486	99.12
JR2 chr1	817288	875185	VdC07 ctg74a	1253485	1311338	98.78
JR2 chr1	875167	1142216	VdC07 ctg74a	1311358	1577967	99.6
JR2 chr1	1142202	1545775	VdC07 ctg74a	1577911	1981194	99.26
JR2 chr1	1551750	1563259	VdC07 ctg74a	1988309	1999828	98.97
JR2 chr1	1563254	1650524	VdC07 ctg74a	1999974	2087219	98.96
JR2 chr1	1650509	1771928	VdC07 ctg74a	2087431	2208730	98.54
JR2 chr1	1772032	1784371	VdC07 ctg74a	2208680	2220961	98.39
JR2 chr1	1784397	2213634	VdC07 ctg74a	2221132	2649991	99.7
JR2 chr1	2213632	2263031	VdC07 ctg74a	2650774	2700169	99.33
JR2 chr1	2263023	2354864	VdC07 ctg74a	2700378	2791971	99.37
JR2 chr1	2354862	2518946	VdC07 ctg74a	2793281	2957205	99.5
JR2 chr1	2518947	2575276	VdC07 ctg74a	2957299	3013649	98.83
JR2 chr1	2575347	2589211	VdC07 ctg74a	3013616	3027485	98.23
JR2 chr1	2589432	2681334	VdC07 ctg74a	3027482	3119336	98.69
JR2 chr1	2681349	2792889	VdC07 ctg74a	3119635	3230910	99.03
JR2 chr1	2792909	2812898	VdC07 ctg74a	3230874	3250862	99.08
JR2 chr1	2813000	2902098	VdC07 ctg74a	3250980	3339973	99.32
JR2 chr1	2902251	2923094	VdC07 ctg74a	3339969	3360800	99.05
JR2 chr1	3094006	3225532	VdC07 ctg74a	3552267	3683584	99.54
JR2 chr1	3225532	3326718	VdC07 ctg74a	3683761	3784807	99.11
JR2 chr1	3327265	3355386	VdC07 ctg74a	3786208	3814254	98.54
JR2 chr1	3355385	3460766	VdC07 ctg74a	3814474	3919669	98.82
JR2 chr1	3450758	3470998	VdC07 ctg74a	3909696	3929839	98.84
JR2 chr1	3470994	3565337	VdC07 ctg74a	3930298	4024517	98.98
JR2 chr1	3565327	3650278	VdC07 ctg74a	4024598	4109426	98.86
JR2 chr1	3650195	3719056	VdC07 ctg74a	4109418	4178238	99.13
JR2 chr1	3785947	3975314	VdC07 ctg74a	4206662	4395563	99.12
JR2 chr1	3977072	4053997	VdC07 ctg74a	4397208	4474008	99.11
JR2 chr1	4054125	4065245	VdC07 ctg74a	4474010	4485117	99.41
JR2 chr1	4065267	4169518	VdC07 ctg74a	4485085	4589179	99.29
JR2 chr1	4169587	4250963	VdC07 ctg74a	4589133	4670432	99.44
JR2 chr1	4276871	4386766	VdC07 ctg74a	4692624	4802381	99.25
JR2 chr1	4386720	4403538	VdC07 ctg74a	4802430	4819209	98.81
JR2 chr1	4403729	4416588	VdC07 ctg74a	4819205	4831999	98.58
JR2 chr1	4462504	4475505	VdC07 ctg74a	4831995	4844950	99.16
JR2 chr1	4481691	4500358	VdC07 ctg74a	4851056	4869712	98.45
JR2 chr1	4500413	4531634	VdC07 ctg74a	4869695	4900814	98.98
JR2 chr1	4531595	4669933	VdC07 ctg74a	4900720	5038942	99.69
JR2 chr1	4669856	4840189	VdC07 ctg74a	5038924	5209061	99.72
JR2 chr1	4840139	5005139	VdC07 ctg74a	5208926	5373590	99.72
JR2 chr1	5011611	5106069	VdC07 ctg74a	5379627	5474003	99.86
JR2 chr4	1369834	1384059	VdC07 ctg74a	769289	755133	97.18
JR2 chr5	561781	578595	VdC07 ctg74a	780040	763209	97.88
JR2 chr5	599588	679980	VdC07 ctg74a	741796	661381	99.82
JR2 chr5	679976	1061657	VdC07 ctg74a	654519	273127	99.88
JR2 chr4	1196800	1210186	VdB09 ctg7a	1976357	1962979	98.83
JR2 chr4	1210184	1225789	VdB09 ctg7a	1958182	1942586	99.74
JR2 chr4	1359955	1384059	VdB09 ctg7a	2375488	2351430	97.87
JR2 chr4	1469168	1479778	VdB09 ctg7a	1779128	1768544	97.14
JR2 chr4	2052769	2108924	VdB09 ctg7a	2615460	2559328	98.79
JR2 chr4	2112575	2293833	VdB09 ctg7a	2557186	2376279	99.55
JR2 chr4	2293827	2325098	VdB09 ctg7a	1768611	1737349	99.74
JR2 chr4	2338071	2363686	VdB09 ctg7a	1720333	1694755	99.72
JR2 chr4	2363748	2595329	VdB09 ctg7a	1694758	1463707	99.17
JR2 chr4	2595321	2641983	VdB09 ctg7a	1463754	1417348	98.89
JR2 chr4	2642000	2813630	VdB09 ctg7a	1417377	1245987	99.33
JR2 chr4	2813626	2884868	VdB09 ctg7a	1244781	1173629	99.63
JR2 chr4	3070432	3199100	VdB09 ctg7a	1031553	903289	99.07
JR2 chr4	3199090	3212871	VdB09 ctg7a	903354	889629	98.83
JR2 chr4	3213819	3345400	VdB09 ctg7a	888792	757487	98.72
JR2 chr4	3389527	3485627	VdB09 ctg7a	733162	637129	98.89
JR2 chr4	3489777	3516706	VdB09 ctg7a	605631	632516	98.56
JR2 chr4	3516738	3531913	VdB09 ctg7a	605635	590479	97.75
JR2 chr4	3540007	3782582	VdB09 ctg7a	590478	348063	99.54
JR2 chr4	3784445	3826121	VdB09 ctg7a	348064	306452	99.53
JR2 chr4	3826314	3856219	VdB09 ctg7a	306452	276590	98.43
JR2 chr4	3861074	3936279	VdB09 ctg7a	256013	180849	99.13
JR2 chr4	3936413	3961920	VdB09 ctg7a	180847	155371	99.09
JR2 chr4	3961891	3982935	VdB09 ctg7a	155355	134337	99.35
JR2 chr4	3997993	4032225	VdB09 ctg7a	86199	51967	99.41
JR2 chr4	4032316	4082845	VdB09 ctg7a	51970	1504	99.38
JR2 chr5	561788	576822	VdB09 ctg7a	2376349	2361332	98.01
JR2 chr5	599588	656395	VdB09 ctg7a	2338115	2281327	99.71
JR2 chr5	656289	678504	VdB09 ctg7a	2281343	2259136	99.91
JR2 chr5	681722	824417	VdB09 ctg7a	2235302	2092767	99.79
JR2 chr5	824376	903386	VdB09 ctg7a	2092889	2013984	99.83
JR2 chr5	903382	927173	VdB09 ctg7a	2007065	1983298	99.84
JR2 chr5	927171	999975	VdB09 ctg7a	1918564	1845867	98.42
JR2 chr5	983975	1000107	VdB09 ctg7a	2353899	2337789	98.64
JR2 chr5	1000405	1060526	VdB09 ctg7a	1831655	1771559	99.06
JR2 chr4	939860	961042	GF1192 ctg5_1	3072352	3051113	96.48
JR2 chr4	1196800	1210186	GF1192 ctg5_1	2740695	2754081	97
JR2 chr4	1210184	1236919	GF1192 ctg5_1	2758886	2785623	99.61
JR2 chr4	1243889	1288783	GF1192 ctg5_1	2960445	2915563	99.28
JR2 chr4	1469168	1479771	GF1192 ctg5_1	2537550	2526968	96.37
JR2 chr5	561636	576822	GF1192 ctg5_1	3076251	3061032	97.7
JR2 chr5	586697	597467	GF1192 ctg5_1	3050615	3039824	96.8
JR2 chr5	610839	635697	GF1192 ctg5_1	2890683	2915563	98.78
JR2 chr5	719784	804708	GF1192 ctg5_1	2960129	3045117	98.43
JR2 chr5	803098	892272	GF1192 ctg5_1	2610246	2699413	99.83
JR2 chr5	897255	927173	GF1192 ctg5_1	2703538	2733457	99.79
JR2 chr5	927171	1000404	GF1192 ctg5_1	2806665	2879915	99.16
JR2 chr5	1000405	1029130	GF1192 ctg5_1	2589995	2561220	99.73
JR2 chr5	1029152	1051160	GF1192 ctg5_1	2561288	2539287	98.51
JR2 chr8	493	73654	GF1192 ctg5_1	115	73264	99.96
JR2 chr8	53611	246237	GF1192 ctg5_1	53230	245858	99.94
JR2 chr8	252110	316270	GF1192 ctg5_1	245853	310010	99.8
JR2 chr8	327585	422036	GF1192 ctg5_1	321379	415981	98.94
JR2 chr8	423898	453136	GF1192 ctg5_1	415980	445221	99.33
JR2 chr8	454095	470205	GF1192 ctg5_1	446376	462491	98.18
JR2 chr8	470424	514891	GF1192 ctg5_1	462487	507005	98.88
JR2 chr8	516082	530458	GF1192 ctg5_1	507001	521369	98.73
JR2 chr8	533440	558929	GF1192 ctg5_1	524814	550256	98.25
JR2 chr8	559072	569489	GF1192 ctg5_1	550257	560708	98.2
JR2 chr8	569411	586541	GF1192 ctg5_1	560711	577876	99.02
JR2 chr8	586809	634138	GF1192 ctg5_1	577872	625200	98.96
JR2 chr8	646719	697011	GF1192 ctg5_1	683995	734273	99.19
JR2 chr8	697506	724912	GF1192 ctg5_1	741887	769282	99
JR2 chr8	801789	835383	GF1192 ctg5_1	780800	814431	98.93
JR2 chr8	835509	848016	GF1192 ctg5_1	814432	826985	98.19
JR2 chr8	848669	870209	GF1192 ctg5_1	828657	850281	97.89
JR2 chr8	876083	894783	GF1192 ctg5_1	850277	868983	99.27
JR2 chr8	896617	949685	GF1192 ctg5_1	868982	922051	98.9
JR2 chr8	949681	985465	GF1192 ctg5_1	941454	977202	99.19
JR2 chr8	985459	1006179	GF1192 ctg5_1	1012454	1033148	98.17
JR2 chr8	1138516	1184020	GF1192 ctg5_1	1118487	1163988	99.15
JR2 chr8	1184104	1234628	GF1192 ctg5_1	1163874	1214581	98.53
JR2 chr8	1234918	1282209	GF1192 ctg5_1	1214579	1261830	99.03
JR2 chr8	1312655	1406934	GF1192 ctg5_1	1322053	1416361	99.6
JR2 chr8	1563706	1618885	GF1192 ctg5_1	1625315	1680449	99.68
JR2 chr8	1618849	1950233	GF1192 ctg5_1	1680458	2011917	99.52
JR2 chr8	1930224	2084648	GF1192 ctg5_1	1991927	2146345	99.91
JR2 chr8	2064646	2147516	GF1192 ctg5_1	2126336	2209263	99.82
JR2 chr8	2159305	2201867	GF1192 ctg5_1	2221254	2263842	99.14
JR2 chr8	2201965	2294787	GF1192 ctg5_1	2263842	2356671	99.19
JR2 chr8	2294780	2337087	GF1192 ctg5_1	2357924	2400197	99.2
JR2 chr8	2349547	2406886	GF1192 ctg5_1	2406907	2464269	99.16
JR2 chr8	2406879	2469424	GF1192 ctg5_1	2464549	2527028	98.95
JR2 chr8	2469418	2565743	GF1192 ctg5_1	3076028	3172424	99.22
JR2 chr8	2565744	2613087	GF1192 ctg5_1	3172813	3220212	99.07
JR2 chr8	2603350	2683823	GF1192 ctg5_1	3210456	3290947	98.99
JR2 chr8	2697786	2708465	GF1192 ctg5_1	3305842	3316522	98.87
JR2 chr8	2708465	2753582	GF1192 ctg5_1	3317657	3362736	98.93
JR2 chr8	2778583	2801426	GF1192 ctg5_1	3375172	3397996	98.53
JR2 chr8	2801564	2814498	GF1192 ctg5_1	3397995	3410901	97.83
JR2 chr8	2814749	2911168	GF1192 ctg5_1	3410910	3507226	98.85
JR2 chr8	2911163	2923450	GF1192 ctg5_1	3514153	3526439	99.79
JR2 chr8	2930277	2990090	GF1192 ctg5_1	3528763	3588585	99.89
JR2 chr8	2990158	3091838	GF1192 ctg5_1	3588548	3690306	99.6
JR2 chr8	3099406	3121293	GF1192 ctg5_1	3703710	3725618	98.33
JR2 chr8	3121287	3132000	GF1192 ctg5_1	3753559	3764253	99.38
JR2 chr8	3132221	3152621	GF1192 ctg5_1	3764252	3784658	98.66
JR2 chr8	3152490	3176828	GF1192 ctg5_1	3784594	3808936	98.24
JR2 chr8	3176916	3200369	GF1192 ctg5_1	3808936	3832368	99.22
JR2 chr8	3200368	3224131	GF1192 ctg5_1	3833268	3857053	98.33
JR2 chr8	3224119	3269836	GF1192 ctg5_1	3857260	3903078	98.8
JR2 chr8	3269836	3360782	GF1192 ctg5_1	3903232	3994193	99.49
JR2 chr2	979957	990249	WCS072 chr2	2317585	2327829	92.73
JR2 chr2	1003488	1018321	WCS072 chr2	2339931	2354746	90.53
JR2 chr2	1035574	1048138	WCS072 chr2	2372712	2385267	91.8
JR2 chr2	1071644	1085585	WCS072 chr2	2470288	2484164	90.84
JR2 chr2	1087654	1106087	WCS072 chr2	2486563	2504954	91.12
JR2 chr2	1110630	1124098	WCS072 chr2	2510649	2524206	90.86
JR2 chr2	1156657	1166847	WCS072 chr2	2558163	2568434	92.18
JR2 chr2	1177296	1193638	WCS072 chr2	2578877	2595179	91.35
JR2 chr2	1193639	1206683	WCS072 chr2	2599225	2612410	91.11
JR2 chr2	1206887	1227683	WCS072 chr2	2612570	2633482	90.14
JR2 chr2	1243597	1259192	WCS072 chr2	2649799	2665402	92.94
JR2 chr2	1259459	1292885	WCS072 chr2	2665621	2699204	90.59
JR2 chr2	1370594	1380709	WCS072 chr2	2782117	2792146	88.23
JR2 chr2	1409299	1422925	WCS072 chr2	2818342	2832001	90
JR2 chr2	1439735	1476740	WCS072 chr2	2848511	2885444	90.56
JR2 chr2	1495216	1509347	WCS072 chr2	2898705	2912981	88.57
JR2 chr2	1509982	1521131	WCS072 chr2	2913583	2924831	90.49
JR2 chr2	1544666	1556410	WCS072 chr2	2947262	2958996	89.52
JR2 chr4	939860	961042	WCS072 chr2	3856577	3877734	97.39
JR2 chr5	561790	578594	WCS072 chr2	3852833	3869656	97.93
JR2 chr5	599588	701641	WCS072 chr2	3891097	3993219	99.91
JR2 chr5	681652	1061662	WCS072 chr2	3973220	4353234	99.96
JR2 chr5	1587626	1600779	WCS072 chr2	2266301	2253043	86.44
JR2 chr5	1609486	1631468	WCS072 chr2	2244397	2222586	92
JR2 chr5	1658059	1678349	WCS072 chr2	2192806	2172683	92.93
JR2 chr6	1791	30508	WCS072 chr2	5496209	5467389	91.85
JR2 chr6	36529	51992	WCS072 chr2	5452992	5437615	91.15
JR2 chr6	62321	73184	WCS072 chr2	5427865	5417002	94.07
JR2 chr6	87850	141146	WCS072 chr2	5402307	5349031	91.88
JR2 chr6	144526	159098	WCS072 chr2	5340098	5325533	90.75
JR2 chr6	159291	174817	WCS072 chr2	5325347	5310013	91.84
JR2 chr6	186659	203909	WCS072 chr2	5299421	5282195	92.5
JR2 chr6	204094	238855	WCS072 chr2	5282076	5247701	91.18
JR2 chr6	245097	262243	WCS072 chr2	5240826	5224052	89.5
JR2 chr6	272261	288570	WCS072 chr2	5213865	5197601	89.87
JR2 chr6	294441	304862	WCS072 chr2	5193267	5182890	92.59
JR2 chr6	312310	339758	WCS072 chr2	5172897	5145557	91.56
JR2 chr6	359786	390729	WCS072 chr2	5137150	5106428	90.26
JR2 chr6	452060	467470	WCS072 chr2	5074098	5058693	92.27
JR2 chr6	492889	506805	WCS072 chr2	5038587	5024716	93.58
JR2 chr6	507230	532036	WCS072 chr2	5024084	4999089	91.13
JR2 chr6	539736	550541	WCS072 chr2	4991388	4980665	92.1
JR2 chr6	569190	581626	WCS072 chr2	4980663	4968303	90.73
JR2 chr6	597652	608692	WCS072 chr2	4951665	4940551	91.84
JR2 chr6	642111	655970	WCS072 chr2	4887499	4873688	90.46
JR2 chr6	666489	680090	WCS072 chr2	4863361	4849727	90.67
JR2 chr6	689397	703555	WCS072 chr2	4840625	4826446	90.71
JR2 chr6	724235	749449	WCS072 chr2	4801587	4776302	92.3
JR2 chr6	760889	775227	WCS072 chr2	4764748	4750541	91.69
JR2 chr6	775221	785605	WCS072 chr2	4750421	4740023	90.2
JR2 chr6	786083	808269	WCS072 chr2	4739036	4716843	90.68
JR2 chr6	811107	822220	WCS072 chr2	4713823	4702730	93.16
JR2 chr6	823496	850157	WCS072 chr2	4701067	4674575	90.91
JR2 chr6	863948	879037	WCS072 chr2	4669909	4654945	90.29
JR2 chr6	888988	906130	WCS072 chr2	4645086	4627968	90.4
JR2 chr6	933903	949611	WCS072 chr2	4594608	4578825	91.1
JR2 chr6	958485	970508	WCS072 chr2	4569869	4557860	91.21
JR2 chr6	972348	988654	WCS072 chr2	4556093	4539847	92.45
JR2 chr6	1010888	1026061	WCS072 chr2	4525863	4510727	91.31
JR2 chr6	1052674	1068554	WCS072 chr2	4484959	4469156	92.27
JR2 chr6	1098462	1114492	WCS072 chr2	4438881	4422881	91.07
JR2 chr6	1127898	1138363	WCS072 chr2	4410256	4399811	92.65
JR2 chr6	1147399	1157768	WCS072 chr2	4391095	4380706	87.78
JR2 chr6	1170691	1184235	WCS072 chr2	4368225	4354566	90.12
JR2 chr6	1188499	1198889	WCS072 chr2	3849019	3838605	90.81
JR2 chr6	1211464	1223643	WCS072 chr2	3819624	3807441	91.7
JR2 chr6	1232122	1243332	WCS072 chr2	3797005	3785903	91.32
JR2 chr6	1268561	1302400	WCS072 chr2	3757863	3723706	91.13
JR2 chr6	1309750	1323689	WCS072 chr2	3715983	3701856	90.35
JR2 chr6	1333566	1347606	WCS072 chr2	3687861	3673841	91.41
JR2 chr6	1347797	1359249	WCS072 chr2	3672817	3661335	90.07
JR2 chr6	1359407	1372804	WCS072 chr2	3660996	3647542	89.6
JR2 chr6	1380149	1397014	WCS072 chr2	3637663	3620872	90.84
JR2 chr6	1405044	1418577	WCS072 chr2	3613031	3599447	90.51
JR2 chr6	1418785	1429449	WCS072 chr2	3599256	3588678	88.72
JR2 chr6	1436447	1468174	WCS072 chr2	3581463	3549922	91.66
JR2 chr6	1484807	1501328	WCS072 chr2	3533944	3517476	90.5
JR2 chr6	1530269	1543259	WCS072 chr2	3484315	3471311	89.84
JR2 chr6	1602077	1618204	WCS072 chr2	3407990	3392001	89.79
JR2 chr6	1618330	1663898	WCS072 chr2	3391804	3346261	91.79
JR2 chr6	1666544	1695838	WCS072 chr2	3343457	3314127	92.32
JR2 chr6	1703752	1720580	WCS072 chr2	3304879	3288171	91.78
JR2 chr6	1721162	1736709	WCS072 chr2	3287577	3272173	91.7
JR2 chr6	1737535	1762408	WCS072 chr2	3271333	3246525	91.93
JR2 chr6	1762828	1773966	WCS072 chr2	3246086	3234973	92.02
JR2 chr6	1774253	1787911	WCS072 chr2	3234970	3221184	93.27
JR2 chr6	1788179	1803449	WCS072 chr2	3220981	3205914	92.77
JR2 chr6	1848256	1886714	WCS072 chr2	3164847	3126296	92.83
JR2 chr6	1907889	1920340	WCS072 chr2	3089243	3076771	92.69
JR2 chr6	1931021	1942959	WCS072 chr2	3066996	3054975	90.43
JR2 chr6	1985128	1995479	WCS072 chr2	3012149	3001754	89.29
JR2 chr6	2003894	2018979	WCS072 chr2	2988782	2973724	90.78
JR2 chr7	8230	25006	WCS072 chr2	7518	24340	89.91
JR2 chr7	31026	44009	WCS072 chr2	31789	44756	92.88
JR2 chr7	57820	74502	WCS072 chr2	49543	66155	92.25
JR2 chr7	76971	100520	WCS072 chr2	69492	92949	92.55
JR2 chr7	100416	141196	WCS072 chr2	92971	133613	92.24
JR2 chr7	150598	165993	WCS072 chr2	143157	158620	89.79
JR2 chr7	167839	190825	WCS072 chr2	160540	183599	93.02
JR2 chr7	191123	210930	WCS072 chr2	185246	205107	92.52
JR2 chr7	240138	257932	WCS072 chr2	235968	253747	89.67
JR2 chr7	258370	272990	WCS072 chr2	254060	268673	90.99
JR2 chr7	284719	307739	WCS072 chr2	280096	303071	92.46
JR2 chr7	307924	318703	WCS072 chr2	303265	313948	93.73
JR2 chr7	322928	334636	WCS072 chr2	318671	330368	91.25
JR2 chr7	360622	383019	WCS072 chr2	356516	379032	91.26
JR2 chr7	412413	435153	WCS072 chr2	408838	431323	90.17
JR2 chr7	460917	470939	WCS072 chr2	457501	467524	93.02
JR2 chr7	483362	533884	WCS072 chr2	476925	527438	92.02
JR2 chr7	548297	571801	WCS072 chr2	543896	567560	92.61
JR2 chr7	578593	633115	WCS072 chr2	574261	628482	90.53
JR2 chr7	635270	650188	WCS072 chr2	630913	645843	93.96
JR2 chr7	650799	676829	WCS072 chr2	647585	673406	89.44
JR2 chr7	677024	694063	WCS072 chr2	673663	690590	92.14
JR2 chr7	698027	751464	WCS072 chr2	694678	748144	92.04
JR2 chr7	760557	777971	WCS072 chr2	757033	774292	89.82
JR2 chr7	782068	794324	WCS072 chr2	783680	795945	91.84
JR2 chr7	796810	811217	WCS072 chr2	806006	820341	89.06
JR2 chr7	842253	853367	WCS072 chr2	844817	855818	91.32
JR2 chr7	854230	866315	WCS072 chr2	855814	867896	92.04
JR2 chr7	866808	882813	WCS072 chr2	868448	884506	92.7
JR2 chr7	904171	937018	WCS072 chr2	909655	942303	92.33
JR2 chr7	937316	973899	WCS072 chr2	942602	979078	91.12
JR2 chr7	989819	1016644	WCS072 chr2	996568	1023470	92.62
JR2 chr7	1030843	1059046	WCS072 chr2	1037683	1065856	93.11
JR2 chr7	1059398	1073890	WCS072 chr2	1066211	1080605	91.82
JR2 chr7	1075567	1091104	WCS072 chr2	1082187	1097762	92.57
JR2 chr7	1100398	1120506	WCS072 chr2	1106705	1126782	92.54
JR2 chr7	1129105	1142273	WCS072 chr2	1135538	1148645	92.74
JR2 chr7	1158623	1189582	WCS072 chr2	1166921	1197793	92.05
JR2 chr7	1190494	1201393	WCS072 chr2	1198757	1209735	90.34
JR2 chr7	1208084	1233049	WCS072 chr2	1216355	1241201	93.6
JR2 chr7	1243514	1291946	WCS072 chr2	1251978	1300565	92.91
JR2 chr7	1295858	1312957	WCS072 chr2	1304498	1321504	92.01
JR2 chr7	1313064	1401514	WCS072 chr2	1321604	1409745	92.15
JR2 chr7	1401605	1418370	WCS072 chr2	1409750	1426584	91.54
JR2 chr7	1419573	1439839	WCS072 chr2	1428023	1448121	90.75
JR2 chr7	1443100	1455936	WCS072 chr2	1451078	1463835	91.26
JR2 chr7	1465456	1486306	WCS072 chr2	1473332	1494147	91.44
JR2 chr7	1490632	1522393	WCS072 chr2	1498551	1530221	92.48
JR2 chr7	1524664	1553967	WCS072 chr2	1532716	1561910	90.5
JR2 chr7	1557236	1576349	WCS072 chr2	1565046	1584180	91.13
JR2 chr7	1601019	1618656	WCS072 chr2	1609351	1627040	91.61
JR2 chr7	1628409	1661944	WCS072 chr2	1636013	1669419	94.13
JR2 chr7	1662114	1691823	WCS072 chr2	1669433	1699229	92.99
JR2 chr7	1691934	1761687	WCS072 chr2	1699405	1769168	91.29
JR2 chr7	1765473	1805835	WCS072 chr2	1785461	1825651	93.73
JR2 chr7	1806138	1816295	WCS072 chr2	1828971	1839099	92.83
JR2 chr7	1817014	1895582	WCS072 chr2	1839252	1917499	92.89
JR2 chr7	1904466	1937173	WCS072 chr2	1924833	1957604	91.81
JR2 chr7	2043195	2067482	WCS072 chr2	2104079	2128301	93.13
JR2 chr7	2067670	2093689	WCS072 chr2	2128370	2154246	92.54
JR2 chr2	979957	990249	CBS382.66 chr2	3200509	3190265	92.73
JR2 chr2	1003488	1018321	CBS382.66 chr2	3178162	3163347	90.53
JR2 chr2	1035574	1048138	CBS382.66 chr2	3145381	3132826	91.8
JR2 chr2	1071644	1085585	CBS382.66 chr2	3046454	3032578	90.84
JR2 chr2	1087654	1106087	CBS382.66 chr2	3030179	3011788	91.12
JR2 chr2	1110630	1124098	CBS382.66 chr2	3006093	2992536	90.86
JR2 chr2	1156657	1166847	CBS382.66 chr2	2958579	2948308	92.18
JR2 chr2	1177296	1193638	CBS382.66 chr2	2937863	2921562	91.36
JR2 chr2	1193639	1206683	CBS382.66 chr2	2917516	2904331	91.11
JR2 chr2	1206887	1227683	CBS382.66 chr2	2904171	2883255	90.12
JR2 chr2	1243597	1259192	CBS382.66 chr2	2866935	2851332	92.94
JR2 chr2	1259459	1292885	CBS382.66 chr2	2851113	2817528	90.59
JR2 chr2	1370594	1380709	CBS382.66 chr2	2734614	2724585	88.23
JR2 chr2	1409299	1422925	CBS382.66 chr2	2698390	2684731	90
JR2 chr2	1439735	1476740	CBS382.66 chr2	2668221	2631288	90.56
JR2 chr2	1495216	1509347	CBS382.66 chr2	2618028	2603751	88.56
JR2 chr2	1509982	1521131	CBS382.66 chr2	2603149	2591901	90.49
JR2 chr2	1544666	1556410	CBS382.66 chr2	2569470	2557736	89.52
JR2 chr4	1369834	1384059	CBS382.66 chr2	1653038	1638880	97.19
JR2 chr5	561790	578594	CBS382.66 chr2	1663781	1646958	97.93
JR2 chr5	599588	708500	CBS382.66 chr2	1625517	1516546	99.93
JR2 chr5	708495	932259	CBS382.66 chr2	1510673	1286960	99.95
JR2 chr5	932255	1004040	CBS382.66 chr2	1281086	1209264	99.95
JR2 chr5	984094	1045412	CBS382.66 chr2	1229246	1167888	99.93
JR2 chr5	1045406	1061662	CBS382.66 chr2	1162016	1145774	99.88
JR2 chr5	1587626	1600779	CBS382.66 chr2	3251798	3265073	86.34
JR2 chr5	1609486	1631468	CBS382.66 chr2	3273717	3295528	92
JR2 chr5	1658059	1678349	CBS382.66 chr2	3325308	3345431	92.93
JR2 chr6	1791	30508	CBS382.66 chr2	2770	31590	91.85
JR2 chr6	36529	51992	CBS382.66 chr2	45987	61364	91.15
JR2 chr6	62321	73184	CBS382.66 chr2	71108	81971	94.07
JR2 chr6	87850	141146	CBS382.66 chr2	96666	149938	91.89
JR2 chr6	144526	159098	CBS382.66 chr2	158871	173436	90.75
JR2 chr6	159291	174817	CBS382.66 chr2	173622	188956	91.84
JR2 chr6	186659	203909	CBS382.66 chr2	199548	216774	92.5
JR2 chr6	204094	238855	CBS382.66 chr2	216893	251270	91.17
JR2 chr6	245097	262243	CBS382.66 chr2	258145	274919	89.49
JR2 chr6	272261	288570	CBS382.66 chr2	285106	301374	89.85
JR2 chr6	294441	304862	CBS382.66 chr2	305708	316085	92.6
JR2 chr6	312310	339758	CBS382.66 chr2	326078	353424	91.54
JR2 chr6	359786	390729	CBS382.66 chr2	361831	392554	90.25
JR2 chr6	452060	467470	CBS382.66 chr2	424886	440291	92.27
JR2 chr6	492889	506805	CBS382.66 chr2	460397	474268	93.59
JR2 chr6	507230	532036	CBS382.66 chr2	474900	499895	91.13
JR2 chr6	539736	550541	CBS382.66 chr2	507596	518319	92.1
JR2 chr6	569190	581626	CBS382.66 chr2	518321	530681	90.73
JR2 chr6	597652	608692	CBS382.66 chr2	547319	558433	91.84
JR2 chr6	642111	655970	CBS382.66 chr2	611486	625297	90.46
JR2 chr6	666489	680090	CBS382.66 chr2	635624	649257	90.68
JR2 chr6	689397	703555	CBS382.66 chr2	658359	672538	90.71
JR2 chr6	724235	749449	CBS382.66 chr2	697397	722682	92.3
JR2 chr6	760889	775227	CBS382.66 chr2	734236	748443	91.69
JR2 chr6	775221	785605	CBS382.66 chr2	748563	758961	90.2
JR2 chr6	786083	808269	CBS382.66 chr2	759948	782141	90.68
JR2 chr6	811107	822220	CBS382.66 chr2	785161	796254	93.16
JR2 chr6	823496	850157	CBS382.66 chr2	797917	824409	90.9
JR2 chr6	863948	879037	CBS382.66 chr2	829075	844039	90.29
JR2 chr6	888988	906130	CBS382.66 chr2	853898	871016	90.4
JR2 chr6	933903	949611	CBS382.66 chr2	904370	920151	91.11
JR2 chr6	958485	970508	CBS382.66 chr2	929107	941112	91.24
JR2 chr6	972348	988654	CBS382.66 chr2	942893	959138	92.45
JR2 chr6	1010888	1026061	CBS382.66 chr2	973123	988259	91.31
JR2 chr6	1052674	1068554	CBS382.66 chr2	1014026	1029827	92.28
JR2 chr6	1098462	1114492	CBS382.66 chr2	1060103	1076115	91
JR2 chr6	1127898	1138363	CBS382.66 chr2	1088740	1099185	92.65
JR2 chr6	1147399	1157768	CBS382.66 chr2	1107901	1118302	87.68
JR2 chr6	1170691	1184235	CBS382.66 chr2	1130783	1144442	90.13
JR2 chr6	1188499	1198889	CBS382.66 chr2	1667595	1678007	90.81
JR2 chr6	1211464	1223643	CBS382.66 chr2	1696988	1709165	91.75
JR2 chr6	1232122	1243332	CBS382.66 chr2	1719463	1730565	91.32
JR2 chr6	1268561	1302400	CBS382.66 chr2	1758608	1792769	91.12
JR2 chr6	1309750	1323689	CBS382.66 chr2	1800491	1814617	90.35
JR2 chr6	1333566	1347606	CBS382.66 chr2	1828613	1842637	91.4
JR2 chr6	1347797	1359249	CBS382.66 chr2	1843661	1855142	90.07
JR2 chr6	1359407	1372804	CBS382.66 chr2	1855481	1868935	89.6
JR2 chr6	1380149	1397014	CBS382.66 chr2	1878814	1895605	90.84
JR2 chr6	1405044	1418577	CBS382.66 chr2	1903446	1917029	90.52
JR2 chr6	1418785	1429449	CBS382.66 chr2	1917220	1927798	88.72
JR2 chr6	1436447	1468174	CBS382.66 chr2	1935016	1966556	91.66
JR2 chr6	1484807	1501328	CBS382.66 chr2	1982534	1999002	90.5
JR2 chr6	1530269	1543259	CBS382.66 chr2	2032162	2045166	89.84
JR2 chr6	1602077	1618204	CBS382.66 chr2	2108498	2124487	89.79
JR2 chr6	1618330	1663898	CBS382.66 chr2	2124684	2170228	91.79
JR2 chr6	1666544	1695838	CBS382.66 chr2	2173032	2202360	92.33
JR2 chr6	1703752	1720580	CBS382.66 chr2	2211608	2228316	91.78
JR2 chr6	1721162	1736709	CBS382.66 chr2	2228910	2244314	91.7
JR2 chr6	1737535	1762408	CBS382.66 chr2	2245154	2269961	91.93
JR2 chr6	1762828	1773966	CBS382.66 chr2	2270400	2281507	92.01
JR2 chr6	1774253	1787911	CBS382.66 chr2	2281510	2295297	93.26
JR2 chr6	1788179	1803449	CBS382.66 chr2	2295500	2310566	92.77
JR2 chr6	1840816	1886714	CBS382.66 chr2	2344404	2390436	92.83
JR2 chr6	1907889	1920340	CBS382.66 chr2	2427489	2439961	92.69
JR2 chr6	1931021	1942959	CBS382.66 chr2	2449736	2461757	90.43
JR2 chr6	1985128	1995479	CBS382.66 chr2	2504583	2514978	89.3
JR2 chr6	2003894	2018979	CBS382.66 chr2	2527950	2543008	90.78
JR2 chr7	8230	25030	CBS382.66 chr2	5510613	5493770	89.89
JR2 chr7	31026	44009	CBS382.66 chr2	5486321	5473354	92.88
JR2 chr7	57820	74502	CBS382.66 chr2	5468567	5451955	92.25
JR2 chr7	76971	100520	CBS382.66 chr2	5448618	5425139	92.47
JR2 chr7	100416	141196	CBS382.66 chr2	5425117	5384475	92.24
JR2 chr7	150598	165993	CBS382.66 chr2	5374931	5359468	89.79
JR2 chr7	167839	190825	CBS382.66 chr2	5357541	5334479	93
JR2 chr7	191123	210930	CBS382.66 chr2	5332832	5312971	92.52
JR2 chr7	240138	257932	CBS382.66 chr2	5282087	5264303	89.65
JR2 chr7	258370	272990	CBS382.66 chr2	5263990	5249377	90.99
JR2 chr7	284719	307739	CBS382.66 chr2	5237954	5214979	92.46
JR2 chr7	307924	318703	CBS382.66 chr2	5214785	5204102	93.73
JR2 chr7	322928	334636	CBS382.66 chr2	5199379	5187682	91.25
JR2 chr7	360622	383019	CBS382.66 chr2	5161534	5139018	91.26
JR2 chr7	412413	435153	CBS382.66 chr2	5109212	5086726	90.16
JR2 chr7	460917	470939	CBS382.66 chr2	5060548	5050525	93.02
JR2 chr7	483362	533884	CBS382.66 chr2	5041124	4990613	92.02
JR2 chr7	548297	571801	CBS382.66 chr2	4974155	4950490	92.6
JR2 chr7	578593	633115	CBS382.66 chr2	4943789	4889566	90.52
JR2 chr7	635270	650188	CBS382.66 chr2	4887134	4872204	93.96
JR2 chr7	650799	676829	CBS382.66 chr2	4870462	4844644	89.45
JR2 chr7	677024	694063	CBS382.66 chr2	4844387	4827460	92.14
JR2 chr7	698027	751464	CBS382.66 chr2	4823372	4769903	92.04
JR2 chr7	760557	777971	CBS382.66 chr2	4761016	4743757	89.82
JR2 chr7	782068	794324	CBS382.66 chr2	4734369	4722105	91.85
JR2 chr7	796810	811217	CBS382.66 chr2	4712044	4697709	89.06
JR2 chr7	842253	853367	CBS382.66 chr2	4673232	4662231	91.32
JR2 chr7	854230	866315	CBS382.66 chr2	4662235	4650153	92.04
JR2 chr7	866808	882813	CBS382.66 chr2	4649601	4633543	92.7
JR2 chr7	904171	937018	CBS382.66 chr2	4608396	4575748	92.33
JR2 chr7	937316	973899	CBS382.66 chr2	4575449	4538973	91.12
JR2 chr7	989819	1016644	CBS382.66 chr2	4521486	4494584	92.62
JR2 chr7	1030843	1059046	CBS382.66 chr2	4480371	4452198	93.11
JR2 chr7	1059398	1073890	CBS382.66 chr2	4451843	4437449	91.81
JR2 chr7	1075567	1091104	CBS382.66 chr2	4435867	4420292	92.57
JR2 chr7	1100398	1120506	CBS382.66 chr2	4411349	4391274	92.52
JR2 chr7	1129105	1142273	CBS382.66 chr2	4382518	4369411	92.74
JR2 chr7	1158623	1189582	CBS382.66 chr2	4351135	4320264	92.05
JR2 chr7	1190494	1201393	CBS382.66 chr2	4319300	4308322	90.34
JR2 chr7	1208084	1233049	CBS382.66 chr2	4301702	4276855	93.59
JR2 chr7	1243514	1291946	CBS382.66 chr2	4266078	4217491	92.91
JR2 chr7	1295858	1401514	CBS382.66 chr2	4213558	4108335	92.1
JR2 chr7	1401605	1418370	CBS382.66 chr2	4108330	4091496	91.54
JR2 chr7	1419573	1439839	CBS382.66 chr2	4090057	4069963	90.76
JR2 chr7	1443100	1455936	CBS382.66 chr2	4067006	4054249	91.26
JR2 chr7	1465456	1486306	CBS382.66 chr2	4044752	4023941	91.46
JR2 chr7	1490632	1522393	CBS382.66 chr2	4019537	3987867	92.48
JR2 chr7	1524664	1553967	CBS382.66 chr2	3985372	3956178	90.5
JR2 chr7	1557236	1576349	CBS382.66 chr2	3953042	3933907	91.12
JR2 chr7	1601019	1612984	CBS382.66 chr2	3908762	3896715	91.84
JR2 chr7	1628409	1661944	CBS382.66 chr2	3882092	3848686	94.13
JR2 chr7	1662114	1691823	CBS382.66 chr2	3848672	3818876	92.99
JR2 chr7	1691934	1761687	CBS382.66 chr2	3818700	3748936	91.29
JR2 chr7	1765473	1805835	CBS382.66 chr2	3732643	3692455	93.73
JR2 chr7	1806138	1816295	CBS382.66 chr2	3689145	3679017	92.83
JR2 chr7	1817014	1895582	CBS382.66 chr2	3678864	3600617	92.89
JR2 chr7	1904466	1937173	CBS382.66 chr2	3593283	3560522	91.83
JR2 chr7	2043195	2067482	CBS382.66 chr2	3414047	3389821	93.12
JR2 chr7	2067670	2093689	CBS382.66 chr2	3389752	3363868	92.54
JR2 chr5	1	4171808	JR2 chr5	1	4171808	100

## Sheet: Fig4d Starship region
Comment
See Fig4c source data sheet Fig4c Starship region.
