# Supplementary material for: Starship giant transposons dominate plastic genomic regions in a fungal plant pathogen and drive virulence evolution
Source: Nat Commun. 2025 Jul 24;16:6806. doi: 10.1038/s41467-025-61986-6 (PMC12289983; doi:10.1038/s41467-025-61986-6)
Supplement: Supplementary file 6 — Source Data [file 41467_2025_61986_MOESM6_ESM.zip › Source Data/Fig1c.xlsx]

## Sheet: Fig1c
Starship ID	Navis	Haplotype	Length (bp)	YR count
Ph1h1_CQ2	Ph1	Ph1h1	95930	1
Ph1h1_VD991	Ph1	Ph1h1	95939	1
Ph1h1_XJ592	Ph1	Ph1h1	95942	1
Ph1h2_CQ2	Ph1	Ph1h2	54416	1
Ph1h2_VD991	Ph1	Ph1h2	54555	1
Ph1h2_XJ592	Ph1	Ph1h2	54555	1
Ph1h3_PD660	Ph1	Ph1h3	133807	1
Ph1h4_XJ511	Ph1	Ph1h4	83762	1
Ph3h1_PD739	Ph3	Ph3h1	68039	1
Se1h1_JR2	Se1	Se1h1	499201	2
Se1h1_MPI-CAGE_a	Se1	Se1h1	267355	2
Se1h1_MPI-CAGE_b	Se1	Se1h1	483842	2
Se1h1_S023	Se1	Se1h1	625076	3
Se1h1_VLB2	Se1	Se1h1	288522	2
Se1h1_CBS382.66	Se1	Se1h1	419983	2
Se1h2_Gf-Cb5	Se1	Se1h2	415169	1
Se1h3_PD593	Se1	Se1h3	373526	1
Pr1h1_CQ2	Pr1	Pr1h1	133256	2
Pr1h1_DAR82592	Pr1	Pr1h1	132931	2
Pr1h1_DAR83143	Pr1	Pr1h1	133130	2
Pr1h1_DAR83175	Pr1	Pr1h1	132948	2
Pr1h1_VD991	Pr1	Pr1h1	133285	2
Pr1h1_XJ592	Pr1	Pr1h1	133247	2
En2h1_VL20	En2	En2h1	80673	1
En2h1_VLB2	En2	En2h1	74242	1
En3h1_PD739	En3	En3h1	144667	1
Ga1h1_DK045	Ga1	Ga1h1	40953	1
Ga1h1_VdB09	Ga1	Ga1h1	40900	1
Ga1h2_PD618	Ga1	Ga1h2	138784	1
Ar1h1_CBS385.49	Ar1	Ar1h1	547313	4
Ar1h1_GF1192	Ar1	Ar1h1	549001	4
Ar1h1_GF1300	Ar1	Ar1h1	548947	4
Ar1h1_Gf-Cb5	Ar1	Ar1h1	541815	4
Ar1h1_HoMCLT	Ar1	Ar1h1	548975	4
Ar1h1_JR2	Ar1	Ar1h1	499736	4
Ar1h1_VT-2A	Ar1	Ar1h1	546822	4
Ar1h1_VdB09	Ar1	Ar1h1	607649	4
Ar1h1_VdC07	Ar1	Ar1h1	506756	4
Ar1h2_DAR82592	Ar1	Ar1h2	465120	5
Ar1h2_DAR83138	Ar1	Ar1h2	464838	4
Ar1h2_VD991	Ar1	Ar1h2	466164	5
Ar3h1_GF1207	Ar3	Ar3h1	110067	1
Ar3h1_Vd-H5	Ar3	Ar3h1	110975	2
Ar3h1_Vd-R1	Ar3	Ar3h1	110817	2
Ar3h1_VdB09	Ar3	Ar3h1	118667	2
Ar3h2_PD660	Ar3	Ar3h2	136499	1
Ar3h3_PD670	Ar3	Ar3h3	77365	1
Ar3h4_VSO1	Ar3	Ar3h4	75534	1
Ar4h1_JR2	Ar4	Ar4h1	541980	6
Ar4h1_MPI-CAGE	Ar4	Ar4h1	550739	6
Ar5h1_S011	Ar5	Ar5h1	53758	1
Ar7h1_PD660	Ar7	Ar7h1	125244	1
Ar9h1_PD618	Ar9	Ar9h1	48490	1
Cl4h1_PD739	Cl4	Cl4h1	17034	1

## Sheet: Fig1c median
Navis	Median length (bp)	2.5th percentile	97.5th percentile
Ar1	544318	464916	591521
Ar3	110817	75808.6	133824
Ar4	546360	542199	550520
Ar5	53758	53758	53758
Ar7	125244	125244	125244
Ar9	48490	48490	48490
Cl4	17034	17034	17034
En2	77457.5	74402.8	80512.2
En3	144667	144667	144667
Ga1	40953	40902.7	133892
Ph1	89846	54440.3	127181
Ph3	68039	68039	68039
Pr1	133188	132933	133281
Se1	417576	271059	603048
