# Supplementary material for: Starship giant transposons dominate plastic genomic regions in a fungal plant pathogen and drive virulence evolution
Source: Nat Commun. 2025 Jul 24;16:6806. doi: 10.1038/s41467-025-61986-6 (PMC12289983; doi:10.1038/s41467-025-61986-6)
Supplement: Supplementary file 6 — Source Data [file 41467_2025_61986_MOESM6_ESM.zip › Source Data/Fig6h.xlsx]

## Sheet: Fig6h
Inoculum	Biological rep	Area	Relative area
mock	1	227.454	2.34488
mock	2	199.387	2.05553
mock	3	184.086	1.89779
mock	4	161.387	1.66378
mock	5	168.193	1.73394
mock	6	161.185	1.66169
WT	1	95.3077	0.982549
WT	2	91.0526	0.938682
WT	3	96.0035	0.989721
WT	4	97.1188	1.00122
WT	5	121.297	1.25048
WT	6	81.2237	0.837353
ΔNLP6 #1	1	153.926	1.58686
ΔNLP6 #1	2	171.114	1.76405
ΔNLP6 #1	3	200.768	2.06977
ΔNLP6 #1	4	151.775	1.56468
ΔNLP6 #1	5	179.874	1.85436
ΔNLP6 #1	6	201.298	2.07523
ΔNLP6 #2	1	190.002	1.95877
ΔNLP6 #2	2	162.361	1.67381
ΔNLP6 #2	3	173.966	1.79346
ΔNLP6 #2	4	165.803	1.7093
ΔNLP6 #2	5	185.771	1.91516
ΔNLP6 #2	6	99.8889	1.02978
ΔNLP6 #3	1	161.487	1.66481
ΔNLP6 #3	2	199.16	2.05318
ΔNLP6 #3	3	146.173	1.50693
ΔNLP6 #3	4	109.937	1.13336
ΔNLP6 #3	5	147.6	1.52164
ΔNLP6 #3	6	116.984	1.20602

## Sheet: Fig6h mean
Inoculum	Relative area mean	Relative area SD
mock	1.89293	0.269065
WT	1	0.136649
ΔNLP6 #1	1.81916	0.22422
ΔNLP6 #2	1.68005	0.337512
ΔNLP6 #3	1.51432	0.332658

## Sheet: Fig6h tukey test
Comparison	Adjusted p-value	Significance
WT - mock	5.81148e-05	*
ΔNLP6 #1 - mock	0.989187	NS
ΔNLP6 #2 - mock	0.65582	NS
ΔNLP6 #3 - mock	0.141821	NS
ΔNLP6 #1 - WT	0.000184009	*
ΔNLP6 #2 - WT	0.00175396	*
ΔNLP6 #3 - WT	0.0225821	*
ΔNLP6 #2 - ΔNLP6 #1	0.897652	NS
ΔNLP6 #3 - ΔNLP6 #1	0.317723	NS
ΔNLP6 #3 - ΔNLP6 #2	0.824292	NS
