# Supplementary material for: Starship giant transposons dominate plastic genomic regions in a fungal plant pathogen and drive virulence evolution
Source: Nat Commun. 2025 Jul 24;16:6806. doi: 10.1038/s41467-025-61986-6 (PMC12289983; doi:10.1038/s41467-025-61986-6)
Supplement: Supplementary file 6 — Source Data [file 41467_2025_61986_MOESM6_ESM.zip › Source Data/FigS5.xlsx]

## Sheet: FigS5
TE ID	Compartment	Mean TPM	CRI
noCat_C27-1541	core	1.40082	-0.143114
noCat_C27-1548	core	0.633221	0.333333
noCat_C27-1556	core	10299.9	-0.1212
noCat_C27-1542	core	0	0
noCat_C27-1543	core	10299.8	-0.1212
noCat_C27-1544	core	0	0
noCat_C27-1545	core	10299.5	-0.1212
noCat_C27-1546	core	0	0
noCat_C27-1547	core	10294	-0.1212
noCat_C27-1549	core	0	0
noCat_C27-1550	core	10289.2	-0.1212
noCat_C27-1551	core	0	0
noCat_C27-1552	core	1.09495	1.53929
RLX-incomp-chim_VdLTRE12like_C13-370	core	0.49912	1.6625
RLX-incomp-chim_VdLTRE2-4_C5-417	core	1.21145	1.31103
RLX-incomp-chim_VdLTRE12like_C13-371	core	0	1.58333
noCat_C27-1553	core	0.339238	1.45464
noCat_C27-1554	core	0	-0.333333
RLX-incomp-chim_VdLTRE8like_C9-567	core	0.632072	0.806752
RLX-incomp_VdLTRE10like_C3-863	core	0.559691	1.3056
noCat_C1-1348	core	0	1.3975
noCat_C27-1555	core	0.131359	1.01864
RLX-incomp_VdLTRE10like_C3-902	core	0.28507	1.30824
RLX-incomp_C0-764	core	0.828075	1.42619
RLX-incomp_VdLTRE10like_C3-903	core	0.474427	1.28838
noCat_C27-1557	core	0.0856393	1.27404
RLX-incomp_VdLTRE10like_C3-873	core	0.499162	1.69928
noCat_C27-1540	core	0.0887248	0.75
noCat_C27-1558	core	0.445824	1.78889
RLX-incomp_VdLTRE10like_C3-874	core	0.674308	1.79608
SSR_C49-1300	core	5.36706	10.8182
SSR_C49-1297	core	0.34878	1.5
noCat_C38-1610	core	0.589522	-0.457108
noCat_C45-1698	core	0.626416	0.681818
noCat_C51-2041	core	0.54993	0.0150376
noCat_C45-1722	core	0.665743	-0.933333
RLX-incomp-chim_VdLTRE12like_C13-379	core	0	1.26246
RLX-incomp-chim_VdLTRE2-4_C5-415	core	0.0513648	-0.378662
RLX-incomp-chim_VdLTRE8like_C9-563	core	0.0171369	1.27923
noCat_C45-1723	core	0.097256	1.51012
RLX-incomp-chim_C7-256	core	0	0.5
RLX-incomp-chim_C7-257	core	0.132211	1.4
RLX-incomp-chim_VdLTRE12like_C13-368	core	0	1.93182
RLX-incomp-chim_VdLTRE2-4_C5-416	core	0.00724756	1.30372
RLX-incomp-chim_VdLTRE12like_C13-369	core	0	1.34524
RLX-incomp-chim_C7-258	core	0.00534958	1.22737
noCat_C45-1701	core	1.71691	-0.1125
noCat_C50-2026	core	0.312499	-0.375
RLX-incomp_VdLTRE6_C12-1065	core	0.073361	-0.424242
RLX-incomp_C0-763	core	0.105361	-0.6
noCat_C1-1327	core	0	0.398882
RLX-incomp_VdLTRE10like_C3-855	core	0	1.10088
noCat_C1-1328	core	0
RLX-incomp_VdLTRE10like_C3-856	core	0.0568986	1.10855
RLX-incomp_VdLTRE10like_C3-885	core	0	1.50265
RLX-incomp-chim_VdLTRE8like_C9-564	core	0.0153944	0.58259
DTX-incomp_VdTcM1a_C32-25	core	2.31173	-0.400212
noCat_C1-1312	core	0.00937613	1.16624
noCat_C1-1313	core	0	1.12335
noCat_C1-1329	core	0
RLX-incomp_VdLTRE10like_C3-857	core	0.00699769	1.31465
noCat_C1-1330	core	0
noCat_C1-1314	core	0	1.0334
RLX-incomp_VdLTRE10like_C3-858	core	0.0371588	1.17609
RLX-incomp-chim_VdLTRE8like_C9-581	core	0.0137054	1.30648
RLX-incomp-chim_VdLTRE8like_C9-582	core	0.0180164	0.753984
DTX-incomp_VdTcM1a_C32-23	core	2.38461	-0.400212
RLX-incomp_VdLTRE10like_C3-859	core	0.00337098	1.21343
noCat_C1-1315	core	0	1.14226
noCat_C1-1316	core	0.0343451	1.15705
noCat_C1-1317	core	0	1.21497
noCat_C1-1318	core	0	1.22027
RLX-incomp-chim_VdLTRE8like_C9-565	core	0	1.33159
RLX-incomp_VdLTRE10like_C3-886	core	0.00727012	1.16967
noCat_C1-1319	core	0	1.14814
noCat_C1-1320	core	0.0115857	1.18677
noCat_C1-1321	core	0	1.28467
RLX-incomp-chim_VdLTRE2-4_C5-432	core	10.6932	-0.334773
RLX-incomp_VdLTRE10like_C3-887	core	0.0107738	1.24562
RLX-incomp-chim_VdLTRE8like_C9-583	core	0.023048	1.23724
RLX-incomp-chim_VdLTRE8like_C9-566	core	0	1.41342
RLX-incomp_VdLTRE10like_C3-860	core	0.00160202	1.25717
noCat_C1-1331	core	0	1.22222
RLX-incomp-chim_VdLTRE8like_C9-584	core	0	1.07383
RLX-incomp-chim_VdLTRE8like_C9-585	core	0	1.17657
RLX-incomp-chim_VdLTRE8like_C9-586	core	0	1.31133
RLX-incomp-chim_VdLTRE2-4_C5-433	core	0.00490653	1.33795
RLX-incomp-chim_VdLTRE2-4_C5-434	core	0	1.08757
RLX-incomp-chim_VdLTRE8like_C9-587	core	0	1.38372
RLX-incomp_VdLTRE10like_C3-888	core	0.0159978	1.32104
RLX-incomp_VdLTRE10like_C3-889	core	0.0135044	1.28586
RLX-incomp_VdLTRE10like_C3-890	core	0	1.17842
RLX-incomp_VdLTRE10like_C3-861	core	0.0129861	1.21438
RLX-incomp-chim_VdLTRE8like_C9-588	core	0	0.955761
RLX-incomp-chim_VdLTRE8like_C9-589	core	0	1.24597
RLX-incomp-chim_VdLTRE8like_C9-590	core	0.0091069	1.18483
RLX-incomp_VdLTRE10like_C3-891	core	0.00165712	1.27649
RLX-incomp-chim_VdLTRE8like_C9-591	core	0	1.73171
RLX-incomp-chim_VdLTRE12like_C13-380	core	0.102149	1.11897
RLX-incomp_VdLTRE10like_C3-862	core	0	1.53273
noCat_C1-1332	core	0
noCat_C1-1333	core	0	1.16655
noCat_C45-1702	core	0	1.05556
noCat_C45-1726	core	0.122863	0.378788
noCat_C45-1727	core	0	-0.233333
RLX-incomp_C8-835	core	0.0386647	1.6525
RLX-incomp-chim_VdLTRE12like_C13-374	core	0	1.82353
RLX-incomp-chim_VdLTRE2-4_C5-422	core	0.0081	1.13145
RLX-incomp-chim_VdLTRE2-4_C5-423	core	29.1468	-0.338183
RLX-incomp-chim_VdLTRE12like_C13-375	core	0.0282238	1.63429
RLX-incomp-chim_VdLTRE2-4_C5-424	core	0	1.21678
noCat_C25-1521	core	0.0189273	1.55836
DTX-incomp_VdTcM1b-e_C31-50	core	10.9241	-0.620149
noCat_C45-1717	core	0.198778	-0.380952
noCat_C45-1718	core	0.459943	-1.08333
DXX-MITE_C42-122	core	0.45073	0.793757
noCat_C52-2095	core	0	1.66071
noCat_C52-2096	core	0	1.06667
RLX-incomp_VdLTRE10like_C3-853	core	0.619277	-0.424561
noCat_C45-1719	core	1.22802	0.470238
noCat_C38-1611	core	0	-0.605769
RLX-incomp_VdLTRE9_C4-1082	core	0.0141377	0.165007
noCat_C48-2012	core	0.499738	0.75
noCat_C51-2039	core	0.0955266	0
DXX-MITE_C42-125	core	0.444337	0.389527
noCat_C45-1720	core	0	0.238095
RLX-incomp_VdLTRE10like_C3-875	core	0.491631	-0.423274
noCat_C45-1721	core	0.165579	-1.43333
noCat_C51-2036	core	8.12205	0.619048
noCat_C51-2040	core	0	-0.0197368
noCat_C40-1642	core	0.390196	1.03333
noCat_C51-2037	core	0.628408	0.105263
DXX-MITE_C43-150	core	0.322839	-0.357143
DXX-MITE_C41-102	core	1.24453	-0.0769231
SSR_C49-1301	core	0
DXX-MITE_C42-123	core	0.197938	0.481481
RLX-incomp-chim_C7-269	core	3.93417	0.6
RLX-incomp_C0-765	core	0.237654	1.25362
RLX-incomp_VdLTRE9_C4-1100	core	0	1.27895
RLX-incomp_VdLTRE9_C4-1083	core	0	1.46154
RLX-incomp_VdLTRE10like_C3-879	core	0	0.1875
noCat_C44-1663	core	0.159894	-0.166667
DXX-MITE_C41-105	core	0.0638146	0.428571
DXX-MITE_C43-151	core	0	-0.122222
RLX-incomp_C0-770	core	0.127629	-0.665546
noCat_C29-1560	core	0.0412274	-1.11992
noCat_C29-1561	core	0	-1.23982
noCat_C29-1562	core	0	-1.27083
noCat_C45-1699	core	0.0597041	0.933333
RLX-incomp-chim_VdLTRE2-4_C5-404	core	1.46754	-0.386905
RLX-incomp_VdLTRE10like_C3-880	core	0	1.29586
RLX-incomp-chim_VdLTRE8like_C9-580	core	0.00930056	1.32076
RLX-incomp_VdLTRE10like_C3-881	core	0.00595242	1.17084
RLX-incomp-chim_VdLTRE8like_C9-562	core	0	1.39312
RLX-incomp_VdLTRE10like_C3-882	core	0.161272	0.208523
RLX-incomp-chim_VdLTRE2-4_C5-426	core	7.2045	-0.336402
RLX-incomp-chim_VdLTRE2-4_C5-405	core	1.26274	-0.356092
RLX-incomp-chim_VdLTRE2-4_C5-406	core	4.28352	-0.371242
RLX-incomp-chim_VdLTRE2-4_C5-407	core	1.08733	-0.341813
RLX-incomp_VdLTRE10like_C3-883	core	0	1.24286
noCat_C45-1700	core	0.119985	1.99561
RLX-incomp-chim_C7-255	core	0.678232	-0.458333
noCat_C44-1664	core	1.20744	-0.0606061
RLX-incomp-chim_VdLTRE2-4_C5-408	core	16.3525	-0.387035
noCat_C25-1517	core	0.0150908	1.49431
RLX-incomp-chim_VdLTRE2-4_C5-409	core	0.0114643	1.50501
RLX-incomp-chim_VdLTRE2-4_C5-427	core	9.85483	-0.334773
RLX-incomp-chim_VdLTRE2-4_C5-410	core	0.0198287	1.48802
RLX-incomp_C8-838	core	0.00783746	1.63469
noCat_C52-2099	core	0	-0.597403
noCat_C52-2097	core	0	1
RLX-incomp_C8-834	core	0.0159803	1.53238
RLX-incomp-chim_VdLTRE2-4_C5-411	core	0.00987682	1.3823
RLX-incomp-chim_VdLTRE2-4_C5-428	core	0.010034	1.52247
RLX-incomp-chim_VdLTRE2-4_C5-412	core	0.0091006	1.42745
noCat_C25-1518	core	0	1.37143
RLX-incomp_C8-839	core	0.0106288	1.39283
RLX-incomp-chim_VdLTRE2-4_C5-413	core	0	1.30988
RLX-incomp-chim_VdLTRE2-4_C5-429	core	0.0152458	1.52874
RLX-incomp-chim_VdLTRE12like_C13-376	core	0	1.81092
RLX-incomp-chim_VdLTRE12like_C13-377	core	0	2.33333
RLX-incomp-chim_VdLTRE2-4_C5-414	core	0.0162883	1.52774
RLX-incomp-chim_VdLTRE12like_C13-378	core	0	1.64341
noCat_C25-1519	core	0.0384997	1.38122
RLX-incomp_VdLTRE10like_C3-884	core	0	-0.557029
DXX-MITE_C37-76	core	0.52339	0.614509
RLX-incomp_VdLTRE10like_C3-854	core	0.019438	1.15618
SSR_C49-1298	core	0.256066	3.80769
noCat_C29-1563	core	0	-0.946708
RLX-incomp-chim_C7-259	core	26.0237	-0.6875
RLX-incomp-chim_C7-260	core	0.0723614	-1.08661
noCat_C38-1612	core	0	-1.08271
RIX-incomp_VdLINE1_C14-195	core	20.3805	-0.450299
noCat_C44-1665	core	0.0610721	0.262857
DXX-MITE_C41-103	core	0	0.375
RLX-incomp-chim_VdLTRE2-4_C5-430	core	0.00648677	1.3272
RLX-incomp-chim_VdLTRE2-4_C5-431	core	0.00481458	1.32142
noCat_C52-2100	core	0.163139	0.666667
DXX-MITE_C42-126	core	0.376358	0.661491
DXX-MITE_C37-77	core	0.0176929	-0.216749
noCat_C45-1724	core	0.273436	1.125
DXX-MITE_C42-127	core	0.595621	0.497219
DXX-MITE_C43-154	core	0.0486998	-0.310345
noCat_C45-1725	core	0	-0.0428571
DXX-MITE_C42-124	core	0	1.02941
DXX-MITE_C42-128	core	0	1.25761
noCat_C25-1520	core	0.250596	-0.95283
RLX-incomp_C8-840	core	0.262452	-1.12941
noCat_C45-1728	core	0	0.634259
noCat_C45-1703	core	0	-0.454545
RLX-incomp_VdLTRE10like_C3-892	core	0	1.22934
RLX-incomp-chim_VdLTRE2-4_C5-418	core	0	1.23839
noCat_C1-1334	core	0	1.31276
noCat_C1-1335	core	0	1.3636
noCat_C1-1336	core	0	1.21249
noCat_C1-1337	core	0	1.16452
noCat_C1-1338	core	0	1.15199
RLX-incomp-chim_VdLTRE2-4_C5-419	core	0	1.25922
RLX-incomp_VdLTRE10like_C3-893	core	0	1.19114
noCat_C40-1639	core	0	0.729825
RLX-incomp_VdLTRE10like_C3-894	core	0	1.58193
RLX-incomp-chim_VdLTRE8like_C9-568	core	0	1.20612
noCat_C1-1339	core	0	1.27379
noCat_C1-1340	core	0	1.15427
noCat_C1-1341	core	0	1.13966
noCat_C1-1342	core	0	1.20063
RLX-incomp-chim_VdLTRE2-4_C5-420	core	0.00812037	1.58554
RLX-incomp-chim_VdLTRE12like_C13-372	core	0	1.60256
noCat_C1-1343	core	0.130774	0.708333
RLX-incomp-chim_VdLTRE8like_C9-569	core	0.00601703	0.654279
RLX-incomp-chim_VdLTRE8like_C9-592	core	0	1.29043
DTX-incomp_VdTcM1a_C32-24	core	1.65863	-0.400212
noCat_C1-1344	core	0	1.29476
noCat_C1-1345	core	0	1.29412
noCat_C1-1346	core	0	1.05987
noCat_C1-1347	core	0	1.25943
noCat_C1-1322	core	0	1.24169
noCat_C1-1323	core	0	1.55556
RLX-incomp_VdLTRE10like_C3-864	core	0	1.18005
RLX-incomp_VdLTRE10like_C3-895	core	0	1.22846
RLX-incomp-chim_VdLTRE8like_C9-570	core	0	1.49285
noCat_C1-1324	core	0	1.53273
RLX-incomp_VdLTRE10like_C3-896	core	0.00173335	1.2408
RLX-incomp_VdLTRE10like_C3-897	core	0	1.2526
RLX-incomp_VdLTRE10like_C3-898	core	0	1.33491
RLX-incomp_VdLTRE10like_C3-865	core	0	1.23611
RLX-incomp_VdLTRE10like_C3-866	core	0	1.24651
RLX-incomp_VdLTRE10like_C3-899	core	0	1.18859
noCat_C40-1640	core	0	1.66667
noCat_C40-1641	core	0	1.46617
RLX-incomp_VdLTRE10like_C3-900	core	0	1.5027
RLX-incomp_VdLTRE10like_C3-867	core	0	1.5
RLX-incomp_VdLTRE10like_C3-901	core	0	1.21913
RLX-incomp_VdLTRE10like_C3-868	core	0	1.28845
RLX-incomp-chim_VdLTRE8like_C9-593	core	0	1.50745
noCat_C1-1325	core	0	1.1751
RLX-incomp-chim_VdLTRE12like_C13-373	core	0	1.34074
RLX-incomp_VdLTRE10like_C3-869	core	0.00160523	1.22194
RLX-incomp_VdLTRE10like_C3-870	core	0	1.35535
RLX-incomp-chim_C7-261	core	0	2.13095
RLX-incomp-chim_C7-262	core	0.00905715	0.731078
DTX-incomp_VdTcM1a_C32-26	core	2.04736	-0.400212
RLX-incomp_VdLTRE10like_C3-871	core	0	1.23156
RLX-incomp-chim_VdLTRE8like_C9-571	core	0	1.39333
RLX-incomp-chim_VdLTRE2-4_C5-435	core	10.8364	-0.349581
RLX-incomp-chim_VdLTRE8like_C9-572	core	0	1.54545
RLX-incomp-chim_VdLTRE8like_C9-594	core	0	1.2692
RLX-incomp-chim_VdLTRE8like_C9-573	core	0	1.43327
RLX-incomp-chim_VdLTRE8like_C9-574	core	0	1.69004
RLX-incomp-chim_VdLTRE2-4_C5-421	core	0	1.21306
RLX-incomp-chim_VdLTRE8like_C9-575	core	0.00839906	1.23696
RLX-incomp-chim_VdLTRE8like_C9-576	core	0	1.25025
noCat_C47-1969	core	0	-0.190476
noCat_C45-1729	core	2.63016	0.0555556
DXX-MITE_C41-106	core	0.324952	0.28587
noCat_C46-1937	core	0	0.205714
RLX-incomp_C8-836	other AGR	0	1.66795
RLX-incomp-chim_VdLTRE2-4_C5-425	core	14.7473	-0.387035
RLX-incomp_C8-837	core	0	1.63097
noCat_C25-1522	core	0	1.43975
DXX-MITE_C43-155	core	0	-0.0268817
noCat_C45-1730	core	0	1.6015
noCat_C45-1704	core	0	-0.1875
noCat_C29-1564	core	0.0241135	-0.476431
noCat_C29-1565	core	0	-1.125
noCat_C45-1731	other AGR	1.85564	-1.91071
noCat_C45-1732	core	2.03624	0
noCat_C45-1705	core	0	-0.2875
noCat_C47-1970	other AGR	0	-1.54545
RLX-incomp_C0-771	other AGR	0	-0.31
noCat_C47-1971	other AGR	0	0.490741
RLX-incomp_VdLTRE10like_C3-872	core	0	1.04236
RLX-incomp-chim_C7-263	core	0.297859	0.386364
RLX-incomp-chim_C7-264	core	0.0248068	1.3542
noCat_C44-1662	core	0.332397	0.30303
noCat_C1-1326	core	0.11115	-0.397727
RLX-incomp_VdLTRE1_C10-1025	core	2.42634	-0.824911
noCat_C38-1613	core	0.0452301	-0.679739
noCat_C45-1706	core	0.122955	1.58333
RLX-incomp-chim_VdLTRE8like_C9-595	core	0.370559	0.458333
noCat_C52-2098	core	0	5.05882
RLX-incomp-chim_VdLTRE8like_C9-596	core	0	1.35892
noCat_C45-1707	core	0	1.2
noCat_C45-1733	core	0.0572915	0.270677
noCat_C45-1734	core	3.41794	-1.35
DXX-MITE_C43-152	core	0.415413	0.0909091
noCat_C52-2101	core	0	0.5
noCat_C52-2102	core	2.05341	3.2
noCat_C45-1708	core	0.157271	-0.645833
DXX-MITE_C37-78	core	0	0.4375
noCat_C45-1709	core	0	1.58333
noCat_C51-2038	core	0	0.0526316
noCat_C45-1710	other AGR	0	0.302632
RLX-incomp-chim_VdLTRE2-4_C5-436	core	0	-0.746296
RLX-incomp-chim_C7-265	core	0	-2.125
RLX-incomp_VdLTRE10like_C3-904	other AGR	0	0.28499
DTX-comp_VdHAT1_C23-1	other AGR	0	-0.0166667
noCat_C47-1968	other AGR	0	-0.561538
noCat_C45-1711	other AGR	0	0.648352
DXX-MITE_C43-156	core	0.45815	-0.290061
noCat_C47-1972	core	0	-0.0454545
noCat_C45-1712	core	0.0664707	0.428571
noCat_C45-1735	core	0	-0.3125
noCat_C45-1713	core	0	0.25
noCat_C45-1714	core	3.00345	0.333333
noCat_C45-1736	core	1.39862	0.229249
noCat_C45-1715	core	0	-0.285714
DTX-comp_VdHAT1_C23-2	core	0	0.214286
RLX-incomp_VdLTRE1_C10-1026	core	2.58492	-0.824911
noCat_C45-1737	core	0	0
noCat_C45-1716	core	0	0.457895
noCat_C45-1738	core	10.2094	0.89881
SSR_C49-1299	core	0	22.6818
noCat_C45-1739	core	0.200293	0.3
noCat_C45-1740	other AGR	0.193027	-0.0193237
RLX-incomp-chim_VdLTRE2-4_C5-437	other AGR	0.0597041	0.228448
noCat_C45-1741	core	0	-0.1
RLX-incomp-chim_C7-272	core	0.236334	-0.6875
RLX-incomp-chim_C7-266	core	0	1
RLX-incomp-chim_C7-267	core	0	1.30995
RLX-incomp-chim_VdLTRE2-4_C5-438	core	14.2999	-0.377064
RLX-incomp-chim_C7-268	core	1.20831	1.22777
DXX-MITE_C41-104	core	0.91801	0.151544
DXX-MITE_C43-153	core	0.869542	0.0411765
noCat_C47-1973	other AGR	0	0.55
RLX-incomp_VdLTRE10like_C3-905	other AGR	0.18092	-0.206745
noCat_C51-2042	other AGR	0	-0.191176
noCat_C1-1349	core	0	1.34024
DTX-incomp_VdTcM1b-e_C31-58	other AGR	8.63361	-0.558442
noCat_C45-1768	other AGR	0.117953	-0.701299
noCat_C29-1568	other AGR	0	-0.942623
noCat_C45-1760	core	0.192659	1.08889
noCat_C45-1745	core	0	0.155556
noCat_C45-1746	core	0.0594184	1.98701
noCat_C47-1974	core	0	0.0314286
noCat_C45-1747	core	0	0.307692
noCat_C45-1762	core	0.0636572	-0.206349
RLX-incomp_VdLTRE10like_C3-906	core	0	-0.731061
noCat_C44-1671	core	0	-0.807018
noCat_C45-1766	core	0.105912	0.126263
DXX-MITE_C43-160	core	0.231967	-0.25
DXX-MITE_C41-108	core	0.13798	-0.105263
noCat_C44-1672	core	0.250743	-0.313131
noCat_C44-1673	core	2.40224	-0.25
noCat_C25-1524	core	0.0139735	1.56383
RLX-incomp_C8-841	core	0.00804329	1.52903
RLX-incomp-chim_VdLTRE2-4_C5-448	core	6.59798	-0.275313
RLX-incomp_C8-842	core	0.00933514	1.82626
noCat_C44-1674	core	0	0.166667
DXX-MITE_C43-159	core	0	0.336364
DXX-MITE_C43-161	core	0.0981914	-0.0761494
noCat_C44-1675	core	0.544076	-0.641414
RLX-incomp_VdLTRE9_C4-1111	core	0	1.08095
RLX-incomp-chim_VdLTRE8like_C9-633	core	0.0656794	0.984211
RLX-incomp-chim_C7-278	core	0	1.24476
RLX-incomp-chim_C7-279	core	0.0371333	1.50238
RLX-incomp-chim_VdLTRE2-4_C5-461	core	62.3809	-0.35514
RLX-incomp-chim_VdLTRE2-4_C5-462	core	4.40449	-0.373827
RLX-incomp-chim_VdLTRE2-4_C5-463	core	1.22761	-0.358108
DXX-MITE_C43-163	core	0	0.0160183
noCat_C44-1669	core	0.936663	-0.0779221
noCat_C44-1676	core	0.606287	0.296296
SSR_C49-1303	core	0	8.38235
noCat_C45-1769	core	0.620623	0.858586
noCat_C45-1756	core	0	0.428571
noCat_C47-1975	core	2.47435	0.375
noCat_C51-2044	core	0	0.315476
noCat_C45-1742	core	0.0636844	0.129187
noCat_C45-1757	core	0.158484	1.23333
RLX-incomp_VdLTRE10like_C3-912	core	0.0640151	-0.828571
RLX-incomp_VdLTRE10like_C3-913	core	0.579415	-0.564103
DTX-incomp_VdTcM1a_C32-30	core	3.41109	-0.400212
noCat_C45-1758	core	0	0.272727
noCat_C44-1666	core	1.28696	-0.440476
RLX-incomp_VdLTRE10like_C3-914	core	0.644003	-0.551192
noCat_C45-1743	core	0.060156	0.333333
noCat_C38-1614	core	0	-0.880878
RLX-incomp-chim_C7-273	other AGR	0	-0.0657895
noCat_C51-2043	other AGR	0.0970192	0.282895
RLX-incomp-chim_VdLTRE8like_C9-597	core	0	1.44561
noCat_C45-1759	core	0	0.555556
noCat_C45-1744	core	0.060156	1.08333
DXX-MITE_C43-157	core	0.160416	-0.277778
RLX-incomp_VdLTRE6_C12-1066	core	97.9372	-0.703107
DTX-comp_VdHAT1_C23-3	other AGR	0	0.0625
RLX-incomp_VdLTRE10like_C3-915	core	0	0.9
DXX-MITE_C41-107	core	0	1.57663
noCat_C40-1643	core	0	0.0416667
RIX-incomp_VdLINE1_C14-196	core	7.93072	0.619543
RLX-incomp-chim_C7-290	core	0	-0.1125
RLX-incomp-chim_C7-274	core	0.435303	1
RLX-incomp_VdLTRE1_C10-1027	core	2.51686	-0.824911
DTX-incomp_VdTcM1b-e_C31-51	core	11.0344	-0.620149
noCat_C48-2015	core	0	0.5
noCat_C52-2103	core	0	1.4
SSR_C49-1302	core	1.11697
noCat_C44-1670	core	1.80599	-0.518095
SSR_C49-1304	core	0
noCat_C29-1566	core	0.145534	-0.694444
noCat_C29-1567	core	0	-1
noCat_C45-1761	other AGR	0.497621	1.06818
noCat_C29-1569	core	0.0561293	-0.918876
noCat_C29-1570	core	0.0269006	-0.607752
noCat_C48-2013	core	0.103487	-1.2
RLX-incomp-chim_VdLTRE2-4_C5-450	core	0	0.0140351
noCat_C44-1667	core	0.722912	0.0833333
noCat_C25-1523	core	0.0579182	-0.244631
DXX-MITE_C43-158	core	0.254542	-0.151515
noCat_C45-1748	core	6.4353	0.5
noCat_C45-1763	core	6.8558	0.00956938
noCat_C47-1976	core	0.556226	-0.715152
noCat_C45-1764	core	0	0.154762
RLX-incomp-chim_VdLTRE8like_C9-611	core	0	1.31366
RLX-incomp_VdLTRE10like_C3-916	core	0.00292474	1.26825
RLX-incomp-chim_VdLTRE2-4_C5-439	core	1.51477	-0.362769
noCat_C1-1352	other AGR	0	-0.52125
noCat_C45-1765	core	0	-1.19048
RLX-incomp_VdLTRE10like_C3-917	core	0	1.5131
RLX-incomp_VdLTRE9_C4-1126	core	0	1.51124
RLX-incomp-chim_VdLTRE8like_C9-612	core	0	1.29633
RLX-incomp-chim_VdLTRE8like_C9-598	core	0	1.35786
noCat_C46-1942	Starship	0	0.115385
RLX-incomp-chim_VdLTRE2-4_C5-451	Starship	0	-0.149573
noCat_C46-1938	Starship	0.29281	0.690476
noCat_C45-1749	Starship	0	-0.409091
RIX-incomp_VdLINE1_C14-204	Starship	0.206974	-1.60197
DTX-incomp_VdTcM1b-e_C31-56	Starship	6.45896	-0.621096
DTX-incomp_VdTcM1a_C32-27	Starship	3.33037	-0.400212
RLX-incomp-chim_VdLTRE2-4_C5-440	Starship	0	0.133333
noCat_C46-1939	Starship	0	-0.00757576
RLX-incomp_VdLTRE1_C10-1032	Starship	2.88806	-0.824911
RLX-incomp_VdLTRE6_C12-1071	Starship	103.268	-0.703107
RLX-incomp_VdLTRE1_C10-1033	Starship	0.0605778	0.0625
RLX-incomp-chim_VdLTRE8like_C9-599	core	0.0403393	1.46667
RLX-incomp-chim_VdLTRE8like_C9-613	core	0	1.25403
RLX-incomp-chim_VdLTRE8like_C9-614	core	0.00256205	1.26484
RLX-incomp_VdLTRE10like_C3-918	core	0.00325345	1.29432
RLX-incomp-chim_VdLTRE8like_C9-600	core	0	1.33874
RLX-incomp_VdLTRE10like_C3-907	core	0	1.16667
RLX-incomp-chim_VdLTRE8like_C9-615	core	0	1.23288
RLX-incomp-chim_VdLTRE2-4_C5-441	core	1.52387	-0.390099
RLX-incomp-chim_VdLTRE8like_C9-616	core	0	1.83333
RLX-incomp_VdLTRE9_C4-1127	core	0.0435735	1.45238
RLX-incomp_VdLTRE10like_C3-919	core	0	1.30637
RLX-incomp-chim_VdLTRE8like_C9-601	core	0	1.1525
RLX-incomp-chim_VdLTRE12like_C13-381	core	0.0301534	1.16889
RLX-incomp-chim_VdLTRE8like_C9-602	core	0	1.2597
RLX-incomp-chim_VdLTRE8like_C9-603	core	0	1.43507
RLX-incomp-chim_VdLTRE12like_C13-383	core	0	1.29613
noCat_C40-1646	other AGR	0	1.6
noCat_C40-1644	other AGR	0	1.64667
noCat_C40-1645	other AGR	0	3.875
RLX-incomp-chim_VdLTRE8like_C9-617	other AGR	0	1.43137
RLX-incomp-chim_VdLTRE8like_C9-618	other AGR	0	1.41679
RLX-incomp_VdLTRE10like_C3-920	other AGR	0	1.54545
RLX-incomp_VdLTRE10like_C3-908	other AGR	0.035788	1.26984
RLX-incomp-chim_VdLTRE8like_C9-619	other AGR	0	1.51486
RLX-incomp_VdLTRE10like_C3-921	other AGR	0.031218	1.53056
RLX-incomp_VdLTRE6_C12-1067	Starship	0	-0.1
DTX-comp_VdMULE1_C20-14	Starship	0	-0.399303
noCat_C45-1750	Starship	0	-0.733333
DTX-incomp_VdTcM1b-e_C31-52	Starship	16.1206	-0.406838
DTX-incomp_VdTcM1b-e_C31-57	Starship	0.0263437	-0.291772
DTX-incomp_VdTcM1a_C32-28	Starship	0	-0.0928571
noCat_C46-1943	Starship	0.158484	0.153846
noCat_C46-1940	Starship	0.122955	-0.431818
RIX-incomp_VdLINE1_C14-197	Starship	9.77941	-0.737005
noCat_C45-1751	Starship	0	-0.409091
RIX-incomp_VdLINE1_C14-198	Starship	8.74587	-0.319043
RLX-incomp-chim_VdLTRE2-4_C5-442	Starship	1.03158	-0.267503
RLX-incomp_VdLTRE6_C12-1068	Starship	0	-0.791667
RLX-incomp_VdLTRE1_C10-1028	Starship	0.155231	-0.5
RLX-incomp_VdLTRE6_C12-1069	Starship	98.1895	-0.699609
RLX-incomp_VdLTRE1_C10-1034	Starship	0	-0.633952
RLX-incomp_VdLTRE6_C12-1072	Starship	99.3612	-0.703107
RIX-incomp_VdLINE1_C14-199	Starship	0.861753	-2.46212
RIX-incomp_VdLINE1_C14-200	Starship	9.77939	-0.733907
noCat_C46-1944	Starship	0	0.690476
noCat_C46-1941	Starship	0.0602838	0.153846
RLX-incomp-chim_VdLTRE2-4_C5-452	Starship	0.154437	0.231924
RLX-incomp-chim_VdLTRE2-4_C5-443	Starship	0	-0.169986
RLX-incomp-chim_VdLTRE2-4_C5-444	Starship	0.751689	-0.387035
RLX-incomp-chim_VdLTRE2-4_C5-445	Starship	0	0.0284495
RLX-incomp-chim_VdLTRE2-4_C5-453	Starship	0.00517249	1.66215
RLX-incomp-chim_VdLTRE2-4_C5-454	Starship	0	-0.0178571
RLX-incomp-chim_VdLTRE2-4_C5-446	Starship	0.0557279	-0.261632
RLX-incomp-chim_VdLTRE2-4_C5-455	Starship	0	1.45788
RLX-incomp-chim_VdLTRE2-4_C5-447	Starship	0.0549708	-0.188088
RLX-incomp-chim_VdLTRE2-4_C5-456	Starship	0	-0.119048
DTX-comp_VdMULE1_C20-15	Starship	0	-0.435185
noCat_C45-1752	Starship	0	-0.466667
DTX-incomp_VdTcM1b-e_C31-53	Starship	1.72033	-0.353989
noCat_C46-1945	Starship	0	0.657754
DTX-incomp_VdTcM1b-e_C31-54	Starship	0.5601	0.187683
RIX-incomp_VdLINE1_C14-205	Starship	1.62306	0.2403
RIX-incomp_VdLINE1_C14-201	Starship	22.0619	-0.432113
RLX-incomp_VdLTRE1_C10-1029	Starship	2.60453	-0.666667
RLX-incomp_VdLTRE1_C10-1035	Starship	0	-0.227273
RIX-incomp_VdLINE1_C14-206	Starship	24.3893	0.0666667
RLX-incomp_VdLTRE1_C10-1036	Starship	0.116605	-0.752747
RIX-incomp_VdLINE1_C14-207	Starship	7.13253	0.100606
RLX-incomp_VdLTRE6_C12-1070	Starship	5.42414	-0.205357
RLX-incomp_VdLTRE1_C10-1030	Starship	0.194052	-0.151515
RLX-incomp_VdLTRE6_C12-1073	Starship	0.0871826	0.300752
RLX-incomp_VdLTRE1_C10-1037	Starship	1.67137	-0.585871
DTX-incomp_VdTcM1b-e_C31-55	Starship	0.00730497	-0.301867
RIX-incomp_VdLINE1_C14-202	Starship	0.144954	0.47619
RIX-incomp_VdLINE1_C14-208	Starship	8.86639	-0.735464
RLX-incomp_VdLTRE1_C10-1031	Starship	3.92187	-0.635239
RIX-incomp_VdLINE1_C14-209	Starship	13.7758	-0.610157
RLX-incomp_VdLTRE6_C12-1074	Starship	0.325863	-1.25
RLX-incomp_VdLTRE1_C10-1038	Starship	2.96924	-0.824911
RIX-incomp_VdLINE1_C14-210	Starship	6.37106	-0.197436
RIX-incomp_VdLINE1_C14-203	Starship	0.971766	-0.0307692
RLX-incomp_VdLTRE10like_C3-922	core	0	1.1599
RLX-incomp_VdLTRE10like_C3-923	core	0.0431298	1.20018
RLX-incomp-chim_VdLTRE2-4_C5-457	core	0	1.28
RLX-incomp-chim_VdLTRE12like_C13-384	core	0	1.62202
noCat_C1-1350	core	0
noCat_C1-1351	core	0
RLX-incomp-chim_VdLTRE8like_C9-620	core	0	1.30337
RLX-incomp-chim_VdLTRE8like_C9-604	core	0	1.21627
RLX-incomp-chim_VdLTRE8like_C9-621	core	0	1.64286
RLX-incomp-chim_C7-275	core	0.00532788	1.29258
RLX-incomp-chim_VdLTRE8like_C9-622	core	0	1.36792
RLX-incomp-chim_VdLTRE8like_C9-605	core	0.00798101	1.06151
RLX-incomp-chim_VdLTRE8like_C9-623	core	0.644599	0.206077
RLX-incomp-chim_VdLTRE2-4_C5-449	core	1.70827	-0.314851
RLX-incomp-chim_VdLTRE8like_C9-624	core	0	1.19723
RLX-incomp_VdLTRE10like_C3-924	core	0	1.12143
RLX-incomp-chim_VdLTRE8like_C9-606	core	0.771256	0.789919
RLX-incomp-chim_VdLTRE12like_C13-382	core	0	1.67778
noCat_C48-2014	core	0.252058	2.57778
RLX-incomp-chim_VdLTRE8like_C9-625	core	0	1.19137
RLX-incomp-chim_VdLTRE8like_C9-607	core	0	1.45181
RLX-incomp-chim_VdLTRE8like_C9-626	core	0.00184798	1.16956
RLX-incomp-chim_VdLTRE8like_C9-608	core	0	1.52023
RLX-incomp_VdLTRE10like_C3-909	core	0	1.12526
RLX-incomp_VdLTRE10like_C3-910	core	0.123619	0.169416
noCat_C1-1353	core	0	0.828437
RLX-incomp-chim_VdLTRE2-4_C5-458	core	4.13293	-0.313574
RLX-incomp-chim_VdLTRE8like_C9-627	core	0.00186675	1.23037
RLX-incomp-chim_VdLTRE8like_C9-628	core	0	1.58095
DXX-MITE_C43-162	core	0.0868208	-0.153996
noCat_C45-1767	core	0.179978	-0.328431
noCat_C47-1977	core	0	0.307692
RLX-incomp-chim_VdLTRE8like_C9-609	core	0	1.40073
DXX-MITE_C41-109	core	0	1.4
noCat_C1-1354	core	0	1.69048
RLX-incomp_VdLTRE10like_C3-911	core	0	0.53125
DXX-MITE_C37-79	core	0	0.475936
RLX-incomp-chim_VdLTRE8like_C9-629	core	0	1.11916
RLX-incomp-chim_VdLTRE8like_C9-630	core	0	1.12121
RLX-incomp-chim_VdLTRE8like_C9-610	core	0	1.28099
RLX-incomp-chim_VdLTRE8like_C9-631	core	0	1.64469
DXX-MITE_C37-80	core	0	1.00966
noCat_C50-2027	core	0.264222	-0.561905
DXX-MITE_C42-129	core	0	0.422414
noCat_C45-1753	core	0.1114	0.0461538
RLX-incomp-chim_VdLTRE8like_C9-632	core	0.0411207	1.21429
DXX-MITE_C42-130	core	0	-0.5
noCat_C45-1754	core	0.153276	-0.166667
noCat_C44-1668	core	0	-0.493939
DXX-MITE_C41-110	core	0.0995693	0.29
noCat_C40-1647	core	0	-0.983333
RLX-incomp-chim_C7-276	core	4.63387	-0.588235
RLX-incomp-chim_C7-277	core	43.6824	-0.676923
RLX-incomp-chim_C7-291	core	0.356858	-0.6875
RLX-incomp-chim_VdLTRE2-4_C5-459	core	0.320832	-0.517857
DXX-MITE_C37-81	core	1.64871	0.383191
noCat_C45-1755	core	0	-1.70833
noCat_C46-1946	core	9.30079	-0.2
RLX-incomp-chim_VdLTRE2-4_C5-460	core	0	1.26521
RLX-incomp-chim_VdLTRE2-4_C5-464	core	0	1.49488
DTX-incomp_VdTcM1a_C32-32	core	3.59121	-0.400212
RLX-incomp-chim_C7-305	core	0	-0.166667
noCat_C50-2028	core	0.243726	-1
RLX-incomp-chim_VdLTRE8like_C9-654	core	0	1.32143
RLX-incomp-chim_VdLTRE8like_C9-655	core	0	1.2497
RLX-incomp_VdLTRE10like_C3-925	core	0	1.38578
noCat_C1-1366	core	0	1.46154
RLX-incomp-chim_VdLTRE8like_C9-636	core	0	1.33431
noCat_C1-1367	core	0	1.32341
noCat_C1-1368	core	0	1.31633
noCat_C1-1369	core	0	1.27798
RLX-incomp-chim_VdLTRE8like_C9-656	core	0	1.53259
noCat_C1-1370	core	0	1.05407
noCat_C1-1371	core	0.00376799	1.21907
noCat_C1-1372	core	0	1
RLX-incomp_VdLTRE10like_C3-926	core	0.00326736	1.3008
noCat_C1-1373	core	0	1.19919
RLX-incomp_VdLTRE10like_C3-927	core	0	1.01453
noCat_C1-1355	core	0	1.25137
RLX-incomp-chim_VdLTRE2-4_C5-465	core	9.45474	-0.341798
noCat_C1-1356	core	0	1.25093
DTX-incomp_VdTcM1a_C32-34	core	3.44563	-0.400212
noCat_C1-1357	other AGR	0	1.25641
noCat_C1-1358	other AGR	0	1.18471
noCat_C1-1359	other AGR	0	1.24074
noCat_C1-1360	other AGR	0.0250081	1.25208
noCat_C1-1361	other AGR	0.0287347	1.3212
RLX-incomp_VdLTRE10like_C3-928	other AGR	0	0.906404
RLX-incomp_VdLTRE10like_C3-943	other AGR	0	1.4417
RLX-incomp-chim_VdLTRE8like_C9-637	other AGR	0	1.32684
RLX-incomp_VdLTRE10like_C3-930	core	0	0.107143
RLX-incomp_VdLTRE10like_C3-931	core	0.0332001	0.260032
DTX-incomp_VdTcM1a_C32-33	core	1.83062	-0.400212
RLX-incomp-chim_VdLTRE8like_C9-659	core	0.0501997	1.24324
RLX-incomp-chim_VdLTRE8like_C9-640	core	0	1.17798
noCat_C45-1783	other AGR	0	1.56985
RLX-incomp_VdLTRE10like_C3-932	other AGR	0	0.47619
RLX-incomp-chim_VdLTRE8like_C9-641	other AGR	0	1.29574
RLX-incomp-chim_VdLTRE8like_C9-642	other AGR	0	3.33333
RLX-incomp-chim_VdLTRE8like_C9-660	other AGR	0.027864	1.30309
RLX-incomp_VdLTRE10like_C3-933	core	0.011576	1.24153
RLX-incomp-chim_VdLTRE8like_C9-661	core	0	0.994118
RLX-incomp_VdLTRE10like_C3-946	core	0	1.56868
noCat_C1-1363	core	0	1.29732
RLX-incomp-chim_VdLTRE8like_C9-646	core	0	2.5
RLX-incomp_VdLTRE10like_C3-947	core	0.00589377	1.22889
RLX-incomp-chim_VdLTRE8like_C9-648	core	0	1.26786
RLX-incomp-chim_VdLTRE8like_C9-649	core	0	1.56602
RLX-incomp_VdLTRE10like_C3-934	core	0	1.27037
RLX-incomp_VdLTRE10like_C3-935	core	0	1.18897
RLX-incomp_VdLTRE10like_C3-948	core	0	1.19065
RLX-incomp-chim_VdLTRE8like_C9-663	core	0	1.46865
RLX-incomp_VdLTRE10like_C3-936	core	0.00482793	1.23052
noCat_C1-1364	core	0	1.29455
RLX-incomp_VdLTRE10like_C3-937	core	0	1.5
DXX-MITE_C42-135	other AGR	0.306814	0.674242
noCat_C29-1571	other AGR	0	-1.33333
noCat_C45-1787	other AGR	0.226386	0.527778
noCat_C45-1788	other AGR	0	0.455
noCat_C46-1947	other AGR	1.13428	-0.388889
noCat_C44-1679	core	0.0850579	-0.567669
noCat_C50-2030	core	0.531612	-0.891667
noCat_C50-2031	core	1.75786	-0.35
DXX-MITE_C43-165	core	0	-0.0925926
noCat_C40-1648	core	0.0962496	0.982456
noCat_C45-1791	core	0.161302	-0.570588
noCat_C48-2017	core	0	-0.444444
SSR_C49-1306	core	0
noCat_C51-2045	core	0.0947339	0.300752
DXX-MITE_C42-136	core	0.380565	0.857843
noCat_C45-1778	core	1.46949	-0.0888889
noCat_C48-2016	core	0.0822414	-0.171429
RIX-incomp_VdLINE1_C14-211	core	49.9236	-0.685883
noCat_C45-1779	core	0	0.213904
noCat_C45-1780	core	0.278178	-0.479798
noCat_C45-1781	core	0.960023	-0.0666667
SSR_C49-1305	core	0	4.27778
RLX-incomp-chim_C7-295	core	1.56325	-0.6875
noCat_C44-1677	core	4.56055	-0.204762
RLX-incomp_C0-778	core	0.0686102	1.17763
RLX-incomp_C0-779	core	0.00378313	1.21648
RLX-incomp-chim_VdLTRE2-4_C5-466	core	0.0066002	1.21212
RLX-incomp-chim_VdLTRE2-4_C5-467	core	0	1.38869
RLX-incomp-chim_VdLTRE2-4_C5-472	core	0	-0.277319
RLX-incomp-chim_VdLTRE2-4_C5-468	core	0	1.46387
RLX-incomp_VdLTRE10like_C3-929	core	0.0216052	0.775425
DTX-incomp_VdTcM1a_C32-31	core	0.851128	-0.394766
RLX-incomp_C0-780	core	0	1.49024
RLX-incomp-chim_VdLTRE8like_C9-657	core	0	1.51613
RLX-incomp-chim_VdLTRE8like_C9-638	core	0	1.30869
RLX-incomp-chim_VdLTRE8like_C9-658	core	0	1.51239
RLX-incomp-chim_VdLTRE8like_C9-639	core	0	1.20574
RLX-incomp_C0-773	core	2.47937	-0.228758
DXX-MITE_C42-131	core	0.0966362	0.643636
noCat_C45-1770	core	0.354183	-0.333333
noCat_C45-1782	core	0	-0.417112
DXX-MITE_C43-166	core	0.576865	-0.208909
DXX-MITE_C42-132	core	1.29638	0.512545
noCat_C25-1525	core	0.606489	0.9625
RLX-incomp_VdLTRE10like_C3-944	core	0.258786	-0.262228
noCat_C25-1526	core	0	1.55403
noCat_C25-1527	core	0.0488017	1.06901
DXX-MITE_C37-82	core	0.537478	0.457447
noCat_C50-2029	core	0.0880741	-0.910714
noCat_C45-1771	core	0.138134	0.0797101
SSR_C49-1307	core	0	11.5333
RLX-incomp_VdLTRE10like_C3-945	core	0	1.78125
noCat_C1-1362	core	0.0301534	0.855844
RLX-incomp_VdLTRE9_C4-1153	core	0	1.24561
DXX-MITE_C43-167	core	0.441545	-0.678571
DXX-MITE_C42-133	core	0.0597041	1.2887
DXX-MITE_C42-137	core	0	1.0915
noCat_C40-1649	core	0	0.916667
RLX-incomp-chim_VdLTRE2-4_C5-473	core	0	1.22759
RLX-incomp-chim_VdLTRE8like_C9-650	core	0	1.39298
RLX-incomp-chim_VdLTRE2-4_C5-469	core	0.0037883	1.40903
RLX-incomp-chim_VdLTRE12like_C13-385	core	0	1.81781
RLX-incomp-chim_VdLTRE2-4_C5-474	core	1.12789	-0.334184
RLX-incomp-chim_VdLTRE2-4_C5-470	core	0	1.14659
RLX-incomp-chim_VdLTRE12like_C13-386	core	0	1.15634
noCat_C40-1650	core	0.11606	0.653846
RLX-incomp_VdLTRE10like_C3-949	other AGR	0	-0.242857
noCat_C45-1772	other AGR	0.0761868	-0.05
noCat_C45-1773	other AGR	0	1.01818
noCat_C45-1784	other AGR	0.0581218	-0.347594
RLX-incomp_C0-782	core	0	-0.768018
noCat_C45-1785	core	0.0664088	1.04762
DXX-MITE_C43-168	core	0.43608	-0.657971
noCat_C52-2104	core	0.277643	0.814286
noCat_C45-1774	core	0	-0.928571
DXX-MITE_C37-83	core	0.0331746	1.64888
DXX-MITE_C42-134	core	0.190296	0.14418
noCat_C45-1775	core	0.060156	0.703349
RLX-incomp-chim_C7-302	core	2.44431	-0.722222
RLX-incomp-chim_C7-303	core	6.80746	-1.04308
noCat_C45-1776	core	0	-0.429864
noCat_C45-1777	core	0	0.492063
noCat_C47-1978	core	0.0707718	-0.136364
noCat_C45-1786	core	0.132211	0.745455
RLX-incomp_VdLTRE1_C10-1039	core	2.46263	-0.824911
RLX-incomp_VdLTRE10like_C3-950	core	0.376124	0.898276
RLX-incomp_VdLTRE10like_C3-938	core	7.94904	-0.553161
RLX-incomp_VdLTRE10like_C3-939	core	0	-0.612088
RLX-incomp_VdLTRE10like_C3-940	core	0	-0.392857
noCat_C46-1948	core	0	0.796296
DXX-MITE_C42-138	core	0	0.604839
RLX-incomp_VdLTRE10like_C3-941	core	0	0.333333
RLX-incomp-chim_VdLTRE8like_C9-651	core	0.0335131	1.44376
RLX-incomp-chim_VdLTRE8like_C9-652	other AGR	0	1.65238
noCat_C47-1979	core	0.0672134	-0.08
noCat_C46-1949	core	0.0724771	0.22549
RLX-incomp-chim_C7-304	core	0	-1.58333
noCat_C44-1678	core	2.76608	-0.35
DXX-MITE_C43-164	core	0	-0.697723
noCat_C45-1789	other AGR	0	0.805556
noCat_C45-1790	other AGR	0	1
DTX-incomp_VdTcM1b-e_C31-59	core	0.691986	-0.653846
RLX-incomp-chim_VdLTRE2-4_C5-471	core	0.152075	-0.363095
RLX-incomp_VdLTRE10like_C3-942	other AGR	0.17824	-0.341191
noCat_C1-1365	other AGR	0	0.456628
RLX-incomp-chim_VdLTRE8like_C9-653	other AGR	0	2.66667
RIX-comp_C16-192	other AGR	0	1.28333
RIX-comp_C16-193	other AGR	0	1.61147
RLX-incomp-chim_C7-315	core	0.144495	0.2
noCat_C45-1794	other AGR	0	0.0614035
noCat_C45-1795	other AGR	0	-0.74026
noCat_C51-2049	other AGR	0.288032	0.325
RLX-incomp-chim_C7-306	other AGR	1.22421	-0.866667
noCat_C47-1980	other AGR	0	-0.181818
noCat_C51-2058	core	0	-0.0694444
DXX-MITE_C37-86	core	0	-0.128205
noCat_C44-1680	core	0	-0.0909091
noCat_C45-1809	core	0	0.116667
RLX-incomp-chim_VdLTRE2-4_C5-484	core	0.0713704	0.85348
noCat_C51-2056	core	0	1.11111
noCat_C45-1823	core	0.390559	-1.04286
noCat_C45-1824	other AGR	0	0.133333
noCat_C45-1810	other AGR	0.137358	0.114286
noCat_C45-1825	core	0	-0.0634921
noCat_C45-1826	core	0.290606	0.378788
noCat_C48-2019	core	0	-0.454545
noCat_C40-1652	core	0.163133	1
DXX-MITE_C37-85	core	0.36234	0.214706
noCat_C47-1983	core	0.313457	-0.368421
RLX-incomp_VdLTRE10like_C3-958	core	0.218185	-0.792308
noCat_C45-1827	core	0	0.418182
noCat_C47-1984	core	0	-0.609091
noCat_C45-1828	core	0.0657061	0.481818
RLX-incomp_VdLTRE10like_C3-959	core	0	1.13228
RLX-incomp-chim_VdLTRE2-4_C5-485	core	0.00181902	1.20025
RLX-incomp_VdLTRE10like_C3-960	core	0	1.17739
noCat_C45-1829	core	0	0.237013
RLX-incomp_VdLTRE10like_C3-962	core	0.00873352	1.02925
RLX-incomp-chim_VdLTRE2-4_C5-493	core	0	-0.419373
RLX-incomp-chim_C7-316	core	0.240968	0.0615385
noCat_C47-1985	other AGR	0	-0.333333
noCat_C51-2057	other AGR	0	0.642857
noCat_C22-1514	Starship	0.194887	-0.762683
noCat_C26-1537	Starship	10.9272	-0.600339
noCat_C18-1451	Starship	0.0572279	-1.07
noCat_C18-1452	Starship	0.466119	-0.63959
noCat_C35-1602	Starship	0.0312004	-0.578544
noCat_C33-1583	Starship	1.14134	-0.585673
noCat_C39-1630	Starship	0.506663	-0.973333
noCat_C19-1470	Starship	5.22245	-0.661039
noCat_C19-1471	Starship	0.780733	-0.895349
noCat_C2-1492	Starship	0.25483	-0.640558
RLX-incomp_VdLTRE1_C10-1040	Starship	2.31943	-0.704176
noCat_C19-1472	Starship	0.829198	-0.776923
noCat_C19-1473	Starship	6.62864	-0.225
noCat_C39-1631	Starship	8.06153	-0.673203
noCat_C33-1584	Starship	20.8952	-0.836757
noCat_C33-1585	Starship	0	-1
RIX-incomp_VdLINE1_C14-212	Starship	0	0.238095
DTX-comp_VdHAT1_C23-5	Starship	0.0847268	0.276923
RLX-incomp_VdLTRE10like_C3-951	Starship	0	1.40476
RLX-incomp-chim_VdLTRE8like_C9-664	Starship	0	1.36975
DTX-incomp_VdTcM1b-e_C31-63	Starship	4.55201	-0.657582
noCat_C18-1445	Starship	0	-0.262821
noCat_C18-1446	Starship	1.38326	-0.792463
RIX-incomp_VdLINE1_C14-218	Starship	7.17658	-0.260365
RLX-incomp-chim_VdLTRE2-4_C5-486	Starship	1.07958	0.462366
RLX-incomp-chim_VdLTRE2-4_C5-475	Starship	0.34396	-0.290816
noCat_C46-1950	Starship	0	0.342222
RIX-incomp_VdLINE1_C14-219	Starship	0.838282	-1.06923
RIX-incomp_VdLINE1_C14-213	Starship	0.548956	-0.185829
RLX-incomp_VdLTRE10like_C3-952	Starship	0.0599925	-0.954545
RIX-incomp_VdLINE1_C14-220	Starship	0.0378739	-0.749253
RLX-incomp-chim_VdLTRE2-4_C5-487	Starship	0.590074	-0.0612245
RLX-incomp-chim_VdLTRE12like_C13-388	Starship	0	1.65714
RLX-incomp-chim_VdLTRE2-4_C5-476	Starship	0.298483	0.1676
RLX-incomp-chim_VdLTRE2-4_C5-488	Starship	0	0.321009
DTX-incomp_VdTcM1b-e_C31-64	Starship	4.63835	-0.657582
RLX-incomp-chim_VdLTRE2-4_C5-477	Starship	0.335322	-0.181604
RLX-incomp-chim_VdLTRE2-4_C5-489	Starship	1459.82	5.55556
noCat_C18-1447	Starship	0.0288801	-0.455245
noCat_C18-1453	Starship	0.596333	-0.2
noCat_C18-1448	Starship	1.5269	-0.706564
noCat_C35-1600	Starship	0.265638	-0.723171
noCat_C33-1580	Starship	0	2
noCat_C33-1581	Starship	1.13351	-0.851396
noCat_C39-1628	Starship	1.22513	-0.612833
noCat_C19-1468	Starship	0.643361	-0.667284
RLX-incomp_VdLTRE1_C10-1043	Starship	2.17573	-0.822958
RLX-incomp_VdLTRE6_C12-1075	Starship	0	-0.84127
RIX-incomp_VdLINE1_C14-214	Starship	0.0703924	-0.53325
RIX-incomp_VdLINE1_C14-215	Starship	0	-1.16667
RIX-incomp_VdLINE1_C14-221	Starship	0.0873202	-0.438107
DTX-comp_VdHAT1_C23-4	Starship	0.0143566	-0.220134
RLX-incomp-chim_VdLTRE2-4_C5-490	Starship	0.0716143	-0.52381
RLX-incomp-chim_VdLTRE2-4_C5-478	Starship	0.229913	1.37681
RIX-incomp_VdLINE1_C14-222	Starship	12.6191	-0.516989
RIX-incomp_VdLINE1_C14-223	Starship	3.31624	-0.609501
RIX-incomp_VdLINE1_C14-224	Starship	0	1.5
DTX-comp_VdMULE1_C20-16	Starship	2.92911	-0.625
DTX-incomp_VdTcM1b-e_C31-65	Starship	3.81072	0.0416667
RIX-incomp_VdLINE1_C14-225	Starship	3.6597	-0.424506
noCat_C46-1953	Starship	0	0.215909
noCat_C2-1486	Starship	0	-0.194048
noCat_C2-1487	Starship	0	0.142857
noCat_C2-1488	Starship	0	2.2
noCat_C2-1489	Starship	0	2.01961
noCat_C45-1792	Starship	1.04773	-0.117647
DTX-incomp_VdTcM1b-e_C31-66	Starship	3.55677	-0.615951
noCat_C26-1534	Starship	0.0925881	-0.220483
noCat_C22-1510	Starship	0.0905687	-0.273874
noCat_C45-1811	Starship	0	-0.0833333
noCat_C46-1954	Starship	0	0.691667
RIX-incomp_VdLINE1_C14-226	Starship	0.0547964	-0.422473
RIX-incomp_VdLINE1_C14-227	Starship	1.99634	0.0466767
RLX-incomp_VdLTRE1_C10-1041	Starship	2.35633	-0.704176
noCat_C22-1512	Starship	0.227491	-0.777256
noCat_C26-1536	Starship	8.7763	-0.573344
noCat_C18-1449	Starship	0	-1.07
noCat_C18-1450	Starship	0.47579	-0.63959
noCat_C35-1601	Starship	0	-0.592663
noCat_C33-1582	Starship	1.559	-0.582563
noCat_C39-1629	Starship	3.13292	-0.937838
noCat_C19-1469	Starship	1.99229	-0.758357
noCat_C2-1493	Starship	0.0311219	-0.5
noCat_C2-1494	Starship	0.111426	-0.361404
noCat_C2-1495	Starship	0.328013	-0.414286
noCat_C2-1490	Starship	0.0515289	-0.561576
RIX-incomp_VdLINE1_C14-216	Starship	0.262717	-1.5
RIX-incomp_VdLINE1_C14-217	Starship	0.0258736	-0.915361
noCat_C2-1496	Starship	0.3465	-0.764755
noCat_C2-1491	Starship	0.122384	-0.368217
noCat_C19-1474	Starship	1.0205	-0.636803
noCat_C19-1475	Starship	5.23315	-0.452408
noCat_C39-1632	Starship	4.31141	-0.6625
noCat_C33-1586	Starship	1.17623	-0.778403
noCat_C33-1587	Starship	0	-1.25
noCat_C35-1603	Starship	0.575196	-0.715703
noCat_C18-1454	Starship	0.462748	-0.733591
noCat_C18-1455	Starship	0.161062	-0.680929
noCat_C18-1456	Starship	0	-0.673611
noCat_C18-1457	Starship	0.169405	-0.0691525
noCat_C45-1812	Starship	0.282764	-0.291667
noCat_C26-1535	Starship	0.341948	-0.601635
noCat_C22-1511	Starship	0.322807	-0.810475
noCat_C51-2046	other AGR	0	0.757576
noCat_C45-1813	other AGR	0.0630378	0.636364
noCat_C45-1814	core	0	1.25
RLX-incomp_VdLTRE9_C4-1172	core	0.432944	0.174766
noCat_C1-1379	core	0.410013	-0.131034
noCat_C45-1815	core	0.126719	0.884615
noCat_C51-2047	core	0.191053	0.363095
noCat_C51-2048	core	1.76931	0.7
RLX-incomp-chim_VdLTRE8like_C9-665	core	0.0309678	1.32614
noCat_C1-1374	core	0.00627653	1.29988
RLX-incomp-chim_VdLTRE2-4_C5-479	core	90.3976	-0.417258
noCat_C1-1375	core	0	1.38636
noCat_C1-1376	core	0.00262633	1.36723
noCat_C1-1377	core	0	1.29178
RLX-incomp-chim_VdLTRE8like_C9-666	core	0.00674846	1.35691
noCat_C46-1955	core	0.0585776	0.181818
noCat_C46-1956	core	0	0.571429
noCat_C45-1793	core	0.223395	0.222222
SSR_C49-1308	core	0.122767	6.5625
RLX-incomp_C0-789	core	0.711033	-0.27451
noCat_C48-2018	core	5.3999	0.0666667
SSR_C49-1309	core	0	13.8462
noCat_C45-1796	other AGR	0	-1.125
noCat_C45-1797	other AGR	1.48065	0.0473684
DXX-MITE_C37-84	core	0.331164	0.747619
DXX-MITE_C43-169	other AGR	0	0.595238
noCat_C45-1798	other AGR	0	-0.733333
RLX-incomp-chim_C7-318	core	0.103023	0.291502
RLX-incomp-chim_C7-319	core	0	0.8125
noCat_C52-2105	core	1.00879	1.98529
DTX-incomp_VdTcM1b-e_C31-61	core	4.8474	-0.657582
RLX-incomp-chim_VdLTRE8like_C9-672	core	0	1.44222
RLX-incomp-chim_VdLTRE8like_C9-676	core	0	2.5
RLX-incomp-chim_VdLTRE8like_C9-673	core	0	1.40298
noCat_C1-1378	core	0	0.810966
RLX-incomp-chim_VdLTRE8like_C9-674	core	0	1.28206
RLX-incomp-chim_VdLTRE8like_C9-677	core	0	1.34363
RLX-incomp-chim_C7-320	core	0	0.196429
DXX-MITE_C43-170	core	0.0997466	-0.346154
noCat_C51-2050	other AGR	0	2
RLX-incomp_VdLTRE1_C10-1042	other AGR	2.44362	-0.824911
noCat_C45-1799	other AGR	0.821173	-0.262032
noCat_C45-1800	other AGR	0.855923	1.36111
noCat_C45-1816	other AGR	0.056751	1.55
noCat_C47-1982	core	0	-0.348214
noCat_C45-1817	core	0.0977258	0.748148
noCat_C45-1801	core	0	0.288889
DXX-MITE_C41-111	core	0.752366	0.115385
noCat_C44-1681	core	0.501759	-0.365546
noCat_C45-1818	core	0.0742667	0.4375
RLX-incomp-chim_VdLTRE2-4_C5-482	core	8.40264	-0.332703
noCat_C51-2051	core	0	-0.0138889
noCat_C51-2052	core	0.0932652	0.321637
noCat_C45-1819	core	0.584009	0.0505051
RLX-incomp_C0-788	other AGR	0.076354	-0.702478
RLX-incomp-chim_C7-314	other AGR	0	-0.571429
noCat_C40-1651	other AGR	0	-0.788462
RLX-incomp_VdLTRE10like_C3-956	other AGR	0.00591423	1.25485
DXX-MITE_C41-112	core	0	0.0290909
noCat_C45-1820	core	0	-0.242647
noCat_C47-1981	core	0.113502	-0.153846
noCat_C45-1802	core	0.110542	0.55
noCat_C46-1951	core	0.524904	0.833333
noCat_C45-1803	core	1.07526	-0.0277778
RLX-incomp-chim_VdLTRE8like_C9-678	other AGR	0	1.2461
noCat_C46-1952	core	0.165724	-0.722222
noCat_C45-1804	core	0	0
noCat_C51-2053	core	0	1.30952
noCat_C45-1805	other AGR	0	-0.666667
noCat_C45-1806	other AGR	0.180374	0.0666667
DTX-incomp_VdTcM1b-e_C31-62	core	12.0147	-0.620149
noCat_C51-2059	core	0	1.63333
noCat_C51-2054	core	0.0947974	0.105263
noCat_C38-1617	core	0	-1.1581
noCat_C51-2060	core	0	2.2
noCat_C22-1513	core	0	1.3039
RLX-incomp_VdLTRE10like_C3-961	core	0.0208875	1.43758
RLX-incomp-chim_VdLTRE2-4_C5-483	core	1.12826	-0.351906
RLX-incomp-chim_VdLTRE2-4_C5-492	core	1.5474	-0.372398
noCat_C51-2061	core	0	1.675
noCat_C45-1821	core	0	0.00416667
noCat_C38-1615	other AGR	0	-0.557692
noCat_C38-1616	other AGR	0	-1.25641
noCat_C51-2055	other AGR	0	1.06667
noCat_C45-1807	other AGR	0	-0.5
noCat_C45-1822	other AGR	0.30916	-2.125
noCat_C45-1808	other AGR	0.12164	0.452381
RIX-comp_C16-194	core	0	1.47895
RLX-incomp_VdLTRE10like_C3-957	core	0.00388077	1.11994
RLX-incomp_VdLTRE10like_C3-976	other AGR	0	1.33333
RLX-incomp-chim_VdLTRE8like_C9-683	other AGR	0	1.30435
noCat_C45-1849	other AGR	0.75768	0.543478
DTX-incomp_VdTcM1b-e_C31-67	other AGR	10.7762	-0.620149
RLX-incomp-chim_C7-338	core	0.985731	0.0615385
noCat_C45-1841	core	0.300434	-0.211111
RLX-incomp-chim_C7-325	core	0.0822414	1.5641
RLX-incomp-chim_C7-326	core	0.00747258	0.937943
RLX-incomp-chim_VdLTRE2-4_C5-512	core	0	-0.419373
noCat_C44-1686	core	0.108184	0.278937
DXX-MITE_C41-114	core	1.82643	-0.0789474
DXX-MITE_C37-92	core	0	1.67273
noCat_C44-1683	core	0.115131	-0.263427
DXX-MITE_C43-171	core	0.049107	-0.87468
noCat_C45-1854	core	0	0.166667
noCat_C44-1684	core	0.134353	0.480769
noCat_C45-1855	other AGR	0	-0.69378
noCat_C47-1987	other AGR	0	0.05
RLX-incomp-chim_VdLTRE2-4_C5-511	core	0.343749
RLX-incomp-chim_VdLTRE2-4_C5-520	core	0.0521784	-0.378662
RLX-incomp_C0-795	core	0.249324	-1.10476
noCat_C44-1685	other AGR	0	0.130952
RLX-incomp_C8-843	other AGR	3.31546	-0.192996
noCat_C45-1842	other AGR	0	0.25
noCat_C45-1843	other AGR	0	0.547368
noCat_C51-2067	other AGR	0	0.7
noCat_C22-1516	Starship	0.0245698	-0.76702
noCat_C26-1539	Starship	12.0426	-0.627713
noCat_C18-1462	Starship	0	-1.07
noCat_C18-1463	Starship	0.556041	-0.63959
noCat_C35-1607	Starship	0.0312959	-0.592663
noCat_C33-1588	Starship	1.60532	-0.560116
noCat_C39-1633	Starship	0.900188	-0.986667
noCat_C19-1476	Starship	3.11447	-0.661039
noCat_C19-1477	Starship	1.12284	-0.895349
noCat_C2-1497	Starship	0.201843	-0.644022
noCat_C2-1498	Starship	0.131986	-0.664648
noCat_C46-1963	Starship	0	-0.424242
RLX-incomp-chim_VdLTRE2-4_C5-513	Starship	77.6985	-0.25
noCat_C46-1961	Starship	0	0
RLX-incomp-chim_VdLTRE2-4_C5-514	Starship	0	-0.03677
noCat_C45-1844	Starship	0.765352	0.854167
RLX-incomp_VdLTRE6_C12-1076	Starship	4.17368	-0.353448
RLX-incomp_VdLTRE1_C10-1048	Starship	0.175835	0.654812
noCat_C45-1856	Starship	0.108759	0.3125
RIX-incomp_VdLINE1_C14-232	Starship	0	-0.381818
noCat_C18-1464	Starship	0	-0.190476
noCat_C18-1465	Starship	0.238278	-0.75515
noCat_C18-1466	Starship	0.236368	-0.706564
noCat_C35-1608	Starship	0.0686601	-0.660224
noCat_C33-1589	Starship	0	-1.25
noCat_C33-1590	Starship	1.5687	-0.757051
noCat_C39-1634	Starship	1.53268	-0.6625
noCat_C19-1478	Starship	0.799265	-0.623984
noCat_C2-1504	Starship	0.0968941	-0.336111
noCat_C2-1499	Starship	1.06023	-0.876037
noCat_C2-1500	Starship	0.157305	-0.295918
RIX-incomp_VdLINE1_C14-239	Starship	0.0258736	-0.915361
RIX-incomp_VdLINE1_C14-240	Starship	0	-1.5
noCat_C2-1505	Starship	0.0818998	-0.678161
noCat_C2-1501	Starship	0.145115	-0.414286
noCat_C2-1502	Starship	0.106444	-0.279532
noCat_C2-1503	Starship	0.0412573	-0.404412
RIX-incomp_VdLINE1_C14-233	Starship	2.08859	-0.582329
noCat_C19-1484	Starship	1.00375	-1.10728
noCat_C19-1485	Starship	2.88134	-0.666853
noCat_C39-1638	Starship	0.443439	-0.968421
noCat_C33-1599	Starship	0.0458245	-0.551471
noCat_C33-1591	Starship	0	-0.574074
noCat_C33-1592	Starship	0	-0.75
RIX-incomp_VdLINE1_C14-241	Starship	0	-0.480769
RIX-incomp_VdLINE1_C14-242	Starship	0	-0.4
RLX-incomp_VdLTRE1_C10-1049	Starship	0.143612	-0.46124
RLX-incomp_VdLTRE1_C10-1050	Starship	0	-0.633952
noCat_C33-1593	Starship	0.0646794	-1.41667
noCat_C33-1594	Starship	20.0855	-0.779654
noCat_C39-1635	Starship	16.1504	-0.78424
noCat_C19-1479	Starship	1.50852	-0.643606
noCat_C2-1506	Starship	0.42289	-0.500675
noCat_C2-1507	Starship	1.52307	-0.563534
noCat_C18-1467	Starship	0.168538	-0.712012
noCat_C35-1609	Starship	0.0309625	-0.592663
noCat_C33-1595	Starship	0
noCat_C33-1596	Starship	0
noCat_C33-1597	Starship	0.640357	-0.5652
noCat_C39-1636	Starship	0.683176	-0.937838
noCat_C19-1480	Starship	2.01312	-0.661039
noCat_C19-1481	Starship	1.12284	-0.994048
DTX-comp_VdMULE1_C20-18	Starship	0.175899	-0.683333
DTX-comp_VdMULE1_C20-19	Starship	0.652156	-1.625
RIX-incomp_VdLINE1_C14-234	Starship	0.014171	-0.818803
RIX-incomp_VdLINE1_C14-228	Starship	0	-0.52381
noCat_C19-1482	Starship	2.5905	-0.832164
noCat_C19-1483	Starship	1.64425	-0.528565
noCat_C39-1637	Starship	4.63403	-0.650952
noCat_C33-1598	Starship	0.510016	-0.527903
noCat_C18-1458	Starship	0.323016	0.1
noCat_C18-1459	Starship	0.0461653	-0.676786
noCat_C18-1460	Starship	1.30111	-0.75457
noCat_C18-1461	Starship	0.85683	-0.570213
noCat_C35-1604	Starship	0.238197	-0.880839
noCat_C35-1605	Starship	0	0
noCat_C35-1606	Starship	0	0.766667
noCat_C45-1845	Starship	0.172516	-0.0686275
noCat_C26-1538	Starship	1.0399	-0.567097
noCat_C22-1515	Starship	1.58669	-0.803592
noCat_C51-2062	core	0	-0.233333
noCat_C46-1957	core	0	0.252941
RLX-incomp_VdLTRE1_C10-1051	core	2.53784	-0.824911
noCat_C51-2063	core	0.103487	0.0666667
DTX-incomp_VdTcM1b-e_C31-70	core	11.6324	-0.620149
noCat_C47-1988	core	0	0.272727
DTX-comp_VdHAT1_C23-7	core	0	0.716578
RLX-incomp_C0-792	core	0.104634	-0.479876
RLX-incomp_VdLTRE10like_C3-963	core	3.17033	-0.138889
RLX-incomp_VdLTRE10like_C3-973	core	2.50924	-0.216374
RLX-incomp_VdLTRE1_C10-1044	core	2.5555	-0.824911
noCat_C45-1846	core	0	0.026087
noCat_C48-2020	core	1.8704
noCat_C47-1986	core	0	0.4
noCat_C45-1830	core	0	-0.461538
noCat_C47-1989	core	0.216356	0.306061
noCat_C25-1528	core	0	1.38297
RLX-incomp_C8-844	core	0.00989124	1.51972
RLX-incomp-chim_VdLTRE2-4_C5-515	core	0.00824754	1.48131
RLX-incomp-chim_VdLTRE2-4_C5-494	core	0.0237447	-0.130489
RLX-incomp-chim_VdLTRE2-4_C5-516	core	0.0277217	1.30032
RLX-incomp_C8-845	core	0.00314049	1.655
noCat_C44-1682	core	0.186885	-0.525926
RLX-incomp_VdLTRE10like_C3-964	core	0.00164614	1.21787
SSR_C49-1310	core	0	15.7
DXX-MITE_C41-113	core	0.162584	0.392857
DXX-MITE_C42-140	core	0.218306	0.765714
noCat_C45-1831	core	0	0.571429
noCat_C47-1990	core	0	-0.285714
DXX-MITE_C37-87	core	1.22637	4.5
noCat_C45-1847	core	0	-1.05455
RLX-incomp_VdLTRE10like_C3-974	core	0.0364582	-1.08867
noCat_C45-1848	core	0.334927	0.357143
noCat_C45-1832	core	0	0.0611111
noCat_C40-1654	core	0.159211	1.50403
noCat_C47-1991	core	0	0.693603
noCat_C47-1992	core	0	-0.145503
RLX-incomp-chim_VdLTRE8like_C9-692	core	0.00935997	0.87763
RLX-incomp_VdLTRE10like_C3-977	core	0	0.90107
DTX-incomp_VdTcM1a_C32-35	core	1.60845	-0.400212
noCat_C40-1655	core	0.260387	0.924603
RLX-incomp-chim_C7-335	core	0.0923607	1.13962
RLX-incomp_VdLTRE10like_C3-978	core	0	1.26382
RLX-incomp-chim_VdLTRE2-4_C5-499	core	0	1.48458
noCat_C46-1958	core	0	1.41667
RLX-incomp_VdLTRE10like_C3-979	core	0	1.30303
RLX-incomp-chim_C7-336	core	0	1.23996
RLX-incomp-chim_C7-337	core	0	1.91919
RLX-incomp-chim_C7-322	core	0	0.7
RLX-incomp-chim_VdLTRE12like_C13-391	core	0	1.88333
RLX-incomp-chim_VdLTRE2-4_C5-500	core	0	1.26814
RLX-incomp-chim_VdLTRE12like_C13-392	core	0	1.63636
RLX-incomp-chim_C7-323	core	0	1.31335
RLX-incomp-chim_VdLTRE8like_C9-693	core	0	1.27976
RLX-incomp-chim_VdLTRE2-4_C5-501	core	1.8344	-0.386905
RLX-incomp-chim_VdLTRE8like_C9-694	core	0.00643443	1.15898
RLX-incomp_VdLTRE10like_C3-980	core	0	0.850323
RLX-incomp-chim_C7-324	core	0.00987529	1.27345
RLX-incomp-chim_VdLTRE8like_C9-681	core	0	1.31357
DXX-MITE_C43-172	core	0.0981696	-0.393939
noCat_C25-1529	core	0.00755668	1.39292
RLX-incomp_C8-846	core	0	1.30741
RLX-incomp-chim_VdLTRE12like_C13-393	core	0	1.24827
RLX-incomp-chim_VdLTRE8like_C9-682	core	0	1.28189
RLX-incomp-chim_VdLTRE2-4_C5-502	core	0	1.38905
RLX-incomp-chim_VdLTRE2-4_C5-503	core	0.00366164	1.49303
RLX-incomp_C8-847	core	0	1.79412
RLX-incomp-chim_VdLTRE2-4_C5-517	core	0	1.54118
RLX-incomp-chim_VdLTRE2-4_C5-518	core	1.592	-0.390099
RLX-incomp-chim_VdLTRE2-4_C5-519	core	0.00771066	1.273
RLX-incomp_C8-848	core	0	1.63975
RLX-incomp-chim_VdLTRE2-4_C5-504	core	0.00654732	1.33097
RLX-incomp_VdLTRE10like_C3-967	other AGR	0.746457	-0.256528
noCat_C46-1959	core	0	0.322222
noCat_C48-2021	core	2.66897	-0.375
noCat_C47-1993	core	0	4.3
noCat_C45-1850	core	3.70472	-0.45933
noCat_C45-1833	core	0.0629906	-0.25
DXX-MITE_C42-141	core	0	0.419951
noCat_C45-1834	core	0.0575656	1.31197
RLX-incomp-chim_VdLTRE8like_C9-695	core	0	1.42571
RLX-incomp_VdLTRE10like_C3-981	core	4.82213	-0.321045
noCat_C40-1653	core	0	1.1016
noCat_C51-2064	core	0.0939938	0.533333
DXX-MITE_C37-88	core	0.0988531	1.47613
noCat_C47-1994	core	0	-0.4
noCat_C40-1656	core	0	0.294118
noCat_C45-1835	core	0	-0.00478469
noCat_C51-2068	core	0.15561	0.230263
noCat_C51-2065	core	0	0.105263
noCat_C51-2069	core	0.911455	0.105263
noCat_C51-2070	core	3.0872	0
noCat_C51-2071	core	0.285007	0.325
RLX-incomp_C8-849	core	1.83914	-0.762032
noCat_C51-2072	core	0.295677	0.363095
RLX-incomp_VdLTRE10like_C3-982	core	0.943977	-0.108037
noCat_C40-1657	other AGR	0	0.731765
DXX-MITE_C37-93	other AGR	0	1.39496
noCat_C45-1851	other AGR	0	0.139706
RLX-incomp_VdLTRE10like_C3-968	other AGR	0	1.66028
RLX-incomp_VdLTRE10like_C3-983	other AGR	0.0337511	0.00933046
RLX-incomp_VdLTRE10like_C3-969	other AGR	0	1.31454
noCat_C29-1572	other AGR	0	-1.29167
noCat_C29-1573	other AGR	0	-0.502165
noCat_C29-1574	other AGR	0
noCat_C29-1575	other AGR	0	-0.716667
RLX-incomp-chim_C7-339	other AGR	3.7037	0.0285714
RLX-incomp-chim_VdLTRE8like_C9-684	other AGR	0	4.5
RLX-incomp_VdLTRE10like_C3-970	other AGR	0	1.38235
RLX-incomp-chim_VdLTRE8like_C9-696	other AGR	0.00549621	1.24235
RLX-incomp-chim_VdLTRE8like_C9-685	other AGR	0	1.51927
RLX-incomp-chim_VdLTRE8like_C9-697	other AGR	0.012909	1.34367
RLX-incomp-chim_VdLTRE12like_C13-394	other AGR	0.0182222	1.33275
DTX-incomp_VdTcM1b-e_C31-68	Starship	7.05004	-0.621096
RIX-incomp_VdLINE1_C14-235	Starship	24.6427	0.107692
RIX-incomp_VdLINE1_C14-229	Starship	8.95518	-0.737005
RIX-incomp_VdLINE1_C14-230	Starship	0.028647	-0.286178
RLX-incomp_VdLTRE1_C10-1045	Starship	5.20906	-0.666667
RLX-incomp_VdLTRE1_C10-1052	Starship	0	0.08
RLX-incomp_VdLTRE6_C12-1077	Starship	0.146589	0.15
DTX-incomp_VdTcM1b-e_C31-71	Starship	5.71164	-0.0518579
DTX-incomp_VdTcM1a_C32-36	Starship	2.26287	-0.833333
RLX-incomp_VdLTRE1_C10-1046	Starship	2.69118	-0.795533
RLX-incomp_VdLTRE1_C10-1053	Starship	2.76657	-0.795533
DTX-incomp_VdTcM1a_C32-37	Starship	2.26036	-0.64657
DTX-incomp_VdTcM1b-e_C31-72	Starship	0.0756931	-0.49726
RLX-incomp_VdLTRE6_C12-1078	Starship	0.148744	-0.35
RLX-incomp-chim_VdLTRE2-4_C5-505	Starship	1.18049	-0.363735
RLX-incomp_VdLTRE6_C12-1079	Starship	0	-1.625
RLX-incomp_VdLTRE1_C10-1054	Starship	4.5381	-0.698901
RIX-incomp_VdLINE1_C14-236	Starship	14.387	-0.525929
RIX-incomp_VdLINE1_C14-237	Starship	1.0851	-0.403998
DTX-comp_VdMULE1_C20-17	Starship	0.358254	0.788889
DTX-comp_VdMULE3_C21-22	Starship	0.11421	-0.422002
RLX-incomp_VdLTRE1_C10-1055	Starship	4.51231	-0.233333
DTX-incomp_VdTcM1a_C32-38	Starship	3.60731	-0.400212
RIX-incomp_VdLINE1_C14-238	Starship	9.04316	-0.737005
RIX-incomp_VdLINE1_C14-231	Starship	17.3938	-0.652101
DTX-incomp_VdTcM1b-e_C31-69	Starship	5.37224	-0.323613
RLX-incomp_VdLTRE1_C10-1047	Starship	2.89256	-0.824911
DTX-comp_VdMULE1_C20-20	Starship	2.71995	-0.448145
noCat_C46-1962	Starship	0.121133	0.690476
RLX-incomp-chim_VdLTRE2-4_C5-506	Starship	0	-0.0588235
noCat_C46-1960	Starship	0	0.115385
DTX-incomp_VdTcM1a_C32-39	Starship	0.067591	-0.0928571
DTX-incomp_VdTcM1a_C32-40	Starship	3.618	-0.400212
RLX-incomp-chim_VdLTRE12like_C13-395	core	0.005013	1.22167
RLX-incomp-chim_VdLTRE2-4_C5-507	core	0	1.50968
RLX-incomp-chim_VdLTRE8like_C9-686	core	0	1.26941
RLX-incomp_VdLTRE10like_C3-971	core	0	1.25758
RLX-incomp-chim_VdLTRE8like_C9-687	core	0	1.24307
RLX-incomp_VdLTRE10like_C3-984	core	0	1.41887
RLX-incomp-chim_VdLTRE2-4_C5-508	core	0	1.19308
RLX-incomp_VdLTRE10like_C3-985	core	0.00822378	1.24572
RLX-incomp-chim_VdLTRE8like_C9-688	core	0	1.28989
RLX-incomp_VdLTRE10like_C3-972	core	0	1.28128
RLX-incomp-chim_VdLTRE8like_C9-689	core	0.0532349	1.39441
RLX-incomp-chim_VdLTRE2-4_C5-509	core	0.00453725	1.32103
RLX-incomp-chim_VdLTRE12like_C13-396	core	0	1.50556
RLX-incomp-chim_VdLTRE2-4_C5-510	core	0	1.2936
RLX-incomp-chim_VdLTRE8like_C9-690	core	0	1.40909
RLX-incomp_VdLTRE10like_C3-986	core	0	2
noCat_C1-1383	core	0	-0.403162
noCat_C51-2066	core	0	1.86667
DXX-MITE_C43-173	core	0.136123	0.25
noCat_C45-1852	other AGR	0.0577602	0.62963
noCat_C47-1995	other AGR	0	0.407407
DXX-MITE_C37-89	core	0	1.56367
noCat_C45-1836	core	0	0.555556
noCat_C45-1853	core	0	-0.394118
DXX-MITE_C37-90	core	0	0.333333
DXX-MITE_C42-139	core	0	0.307143
noCat_C45-1837	core	0.192045	-0.75
noCat_C45-1838	other AGR	0.557423	0.444444
noCat_C45-1839	core	1.17515	0.27451
DTX-comp_VdHAT1_C23-6	other AGR	0	0.984127
noCat_C45-1840	other AGR	0	-0.333333
DXX-MITE_C37-91	core	0.0504132	1.40517
RLX-incomp-chim_VdLTRE8like_C9-691	core	0	1.77068
noCat_C1-1394	other AGR	0	0.934031
RLX-incomp-chim_VdLTRE2-4_C5-527	other AGR	0	1.63248
noCat_C45-1895	core	0.105537	-0.25
noCat_C47-2000	core	0	1.14286
noCat_C45-1862	other AGR	0.0586888	0.7
noCat_C45-1882	other AGR	0	-0.6
RLX-incomp-chim_VdLTRE8like_C9-706	core	0	1.47613
RIX-incomp_VdLINE1_C14-245	core	5.46345	-0.729888
RLX-incomp_VdLTRE1_C10-1058	core	11.4321	-0.693369
noCat_C50-2032	core	0.512057	-0.982143
RLX-incomp_C0-815	core	0.60692	-0.9
noCat_C45-1893	core	0.881801	0.5
RLX-incomp_VdLTRE10like_C3-1004	core	0	-0.272727
noCat_C45-1872	core	0.725249	-0.8
noCat_C45-1894	core	0	-0.579545
noCat_C45-1873	core	0	0.233333
RLX-incomp_VdLTRE10like_C3-997	core	0.00786937	0.990588
RLX-incomp-chim_VdLTRE8like_C9-711	core	0.00311747	1.33057
DTX-incomp_VdTcM1a_C32-44	core	1.64084	-0.400212
RLX-incomp-chim_VdLTRE2-4_C5-533	core	1.37568	-0.357299
RLX-incomp_VdLTRE10like_C3-998	core	0	1.21739
noCat_C52-2109	core	0	1.13333
RLX-incomp-chim_C7-350	core	0.465724	0.171429
noCat_C25-1531	core	0	1.44831
RLX-incomp-chim_VdLTRE2-4_C5-525	core	8.80252	-0.331865
noCat_C25-1532	core	0	1.42822
RLX-incomp_C8-850	core	0.0038558	1.64471
noCat_C1-1395	other AGR	0	-0.35
noCat_C38-1624	core	0	-1.26667
noCat_C38-1625	core	0	-0.252632
noCat_C47-2005	core	0	-0.416667
RIX-incomp_VdLINE1_C14-246	core	9.88806	-0.737005
RLX-incomp_C0-816	core	0	-0.606061
RLX-incomp_C0-811	core	0	0.0756303
noCat_C45-1874	core	0	0.444444
noCat_C44-1690	other AGR	0	0.160714
RLX-incomp_VdLTRE10like_C3-1005	core	1.90118	-0.8
noCat_C2-1509	core	0.0702404	-1.13248
DTX-comp_VdHAT1_C23-10	other AGR	0	0.494824
noCat_C47-1999	other AGR	0	-0.707602
noCat_C45-1875	other AGR	0.114939	-0.146199
noCat_C51-2083	other AGR	0	0.974359
RLX-incomp-chim_VdLTRE2-4_C5-526	other AGR	0.0674308	0.291667
RLX-incomp-chim_VdLTRE8like_C9-705	other AGR	0.0501111	1.35833
noCat_C51-2084	other AGR	0	0.828571
noCat_C51-2085	core	0.0955266	0.157895
noCat_C45-1876	core	0	0.880952
noCat_C51-2086	core	0.39739	0.282895
RLX-incomp_VdLTRE1_C10-1056	core	0.465692	-1.3
RLX-incomp_VdLTRE1_C10-1057	core	0.0564845	-0.633952
RIX-incomp_VdLINE1_C14-243	core	0	-0.458333
noCat_C51-2077	core	0	0.2
DXX-MITE_C42-142	core	0	1.33399
DXX-MITE_C42-144	core	0	0.834758
DXX-MITE_C41-115	core	0	0.276786
DXX-MITE_C42-143	core	1.22568	0.715651
noCat_C45-1857	core	0.485121	0.670455
noCat_C45-1858	core	0	0.690909
noCat_C38-1620	core	0.338172	-1.15402
noCat_C38-1621	core	0	-0.727941
DXX-MITE_C37-94	core	0.533214	1.34267
noCat_C45-1859	core	0.375761	-0.486275
noCat_C44-1687	core	0.108458	-0.277056
DTX-comp_VdHAT1_C23-8	core	0	-2.36667
noCat_C47-1996	core	0	-0.472727
noCat_C51-2078	core	1.32496	1.225
noCat_C27-1559	core	10.4085	-0.7
noCat_C45-1860	core	0	0.222222
noCat_C51-2073	core	0	0.566845
noCat_C46-1964	core	0.161622	0.1
noCat_C45-1861	core	0.645574	0.458333
noCat_C38-1622	core	0	-0.695652
noCat_C38-1623	core	0	-0.178138
DXX-MITE_C37-95	core	0	1.42489
noCat_C45-1877	core	0	-0.277778
noCat_C45-1878	core	0	0.720238
noCat_C45-1879	core	0.0564845	-0.315789
noCat_C45-1880	core	0.935637	0.454545
DXX-MITE_C37-96	core	0.192534	1.48041
RLX-incomp_VdLTRE10like_C3-999	other AGR	0.2873	-0.0994695
noCat_C50-2033	core	0.170977	-0.587302
noCat_C51-2074	core	0.0970192	0.282895
noCat_C50-2034	core	0.677399	-1.125
noCat_C45-1881	core	0	-0.0166667
noCat_C44-1688	core	0.402401	-0.04
noCat_C51-2079	core	0	0.275
noCat_C51-2080	core	0	0.888889
noCat_C45-1863	core	1.07571	0.489899
noCat_C40-1658	core	4.38675	0.235294
noCat_C51-2075	core	0.385034	0.335526
noCat_C51-2081	core	0.190972	0.5
noCat_C47-1997	core	0.0686102	0.188312
noCat_C45-1883	core	0.173658	0.628205
RLX-incomp_VdLTRE10like_C3-987	core	0.129368	-0.194993
RLX-incomp-chim_VdLTRE2-4_C5-528	core	2.16329	-0.442857
noCat_C47-2001	core	1.06105	0.148148
noCat_C45-1864	core	0	0.325359
noCat_C52-2108	core	47.9949	1.46667
RLX-incomp_VdLTRE10like_C3-989	core	0	1.53068
RLX-incomp_VdLTRE9_C4-1253	core	0	1.14286
RLX-incomp_VdLTRE10like_C3-990	core	0.12175	-0.770335
noCat_C45-1884	core	0.562393	-0.904762
RLX-incomp_VdLTRE1_C10-1059	core	2.41592	-0.824911
noCat_C45-1885	core	0	0.477193
noCat_C45-1865	core	0.440186	0.4
noCat_C45-1866	core	3.44822	0.0833333
DTX-comp_VdHAT1_C23-9	core	0	0.962759
noCat_C25-1530	core	4.51557	-1.83333
DXX-MITE_C43-174	core	2.35464	-0.363768
noCat_C52-2106	core	0.17902	-0.0779221
noCat_C52-2107	core	0	1.88889
RLX-incomp-chim_C7-346	core	0.0132323	0.708174
DTX-incomp_VdTcM1a_C32-41	core	1.67621	-0.400212
RLX-incomp-chim_C7-347	core	0.388098	0.5
noCat_C47-2002	core	0	0.666667
noCat_C44-1689	core	1.29241	-0.0644444
RLX-incomp_C0-809	core	0	-1.27564
DXX-MITE_C43-175	core	0	-0.171131
noCat_C45-1867	core	0	1.82174
noCat_C45-1886	core	0.118534	1.47826
RLX-incomp_VdLTRE9_C4-1254	core	0	0.674314
DTX-comp_VdMULE1_C20-21	other AGR	0	-0.75
RIX-incomp_VdLINE1_C14-247	other AGR	0	1.20487
RLX-incomp-chim_VdLTRE2-4_C5-530	core	0.00541983	1.27317
RLX-incomp-chim_VdLTRE2-4_C5-521	core	1.25438	-0.357529
RLX-incomp-chim_VdLTRE2-4_C5-531	core	0	2.26667
RIX-incomp_VdLINE1_C14-248	core	0.0341476	1.08935
noCat_C46-1965	core	0.170253	0.1
RLX-incomp-chim_VdLTRE8like_C9-698	core	0.165572	1.30357
noCat_C45-1887	core	0	1.125
DTX-incomp_VdTcM1a_C32-43	other AGR	3.35049	-0.400212
noCat_C47-2003	other AGR	0	-0.05
noCat_C51-2082	other AGR	0.542493	0.222222
noCat_C51-2076	core	0.360529	0.166667
noCat_C45-1888	core	0	-0.210784
DXX-MITE_C43-176	core	7.14874	-1.03297
noCat_C45-1889	other AGR	0	0.00534759
RIX-incomp_VdLINE1_C14-249	other AGR	0.421918	0.494641
RIX-incomp_VdLINE1_C14-244	other AGR	0.0528445	0.270833
RLX-incomp-chim_VdLTRE8like_C9-699	other AGR	0.0167566	1.33724
RLX-incomp_VdLTRE10like_C3-1000	other AGR	0	1.02857
noCat_C47-1998	other AGR	0	0.170807
noCat_C2-1508	other AGR	0	-0.780455
noCat_C1-1384	other AGR	0	1.29412
RLX-incomp_VdLTRE10like_C3-991	other AGR	0	0.0284091
RLX-incomp_VdLTRE6_C12-1080	other AGR	98.0104	-0.703107
RLX-incomp_VdLTRE6_C12-1081	other AGR	0	-0.365385
RLX-incomp_VdLTRE10like_C3-992	other AGR	0.00597072	1.17687
RLX-incomp-chim_C7-348	other AGR	0.162998	-0.587719
RLX-incomp-chim_C7-349	other AGR	12.7056	-0.242857
noCat_C38-1618	core	0	-0.47619
noCat_C38-1619	core	0.15561	-0.546218
noCat_C45-1890	core	0.226185	-0.457143
noCat_C45-1868	core	0.138919	0.571429
noCat_C47-2004	other AGR	0	-0.0290909
noCat_C45-1869	other AGR	0	0.466667
noCat_C45-1870	other AGR	0.0575656	-0.0166667
noCat_C45-1871	other AGR	0.504186	-0.288889
noCat_C45-1891	other AGR	1.55276	-0.355769
noCat_C45-1892	other AGR	2.41552	0.233333
RLX-incomp-chim_C7-341	other AGR	0	-0.671053
noCat_C1-1393	core	0	1.28409
RLX-incomp-chim_VdLTRE8like_C9-700	core	0	1.30862
RLX-incomp-chim_VdLTRE8like_C9-707	core	0	1.38277
RLX-incomp-chim_VdLTRE8like_C9-701	core	0	1.26011
RLX-incomp-chim_VdLTRE8like_C9-702	core	0	1.28194
RLX-incomp-chim_VdLTRE2-4_C5-522	core	1.53702	-0.385783
RLX-incomp-chim_VdLTRE8like_C9-703	core	0	1.27792
RLX-incomp-chim_VdLTRE2-4_C5-523	core	0	1.21196
RLX-incomp-chim_VdLTRE12like_C13-397	core	0	1.4359
noCat_C1-1385	core	0	1.22581
RLX-incomp_VdLTRE10like_C3-1001	core	0	1.22446
RLX-incomp_VdLTRE10like_C3-1002	core	0	1.21127
RLX-incomp-chim_VdLTRE8like_C9-708	core	0.00211668	1.28074
RLX-incomp_VdLTRE10like_C3-993	core	0	1.26338
RLX-incomp-chim_VdLTRE8like_C9-709	core	0	1.21505
RLX-incomp_VdLTRE10like_C3-1003	core	0	1.18214
RLX-incomp_VdLTRE10like_C3-994	core	0	1.11401
noCat_C1-1386	core	0	1.25609
RLX-incomp-chim_VdLTRE2-4_C5-524	core	1.46867	-0.357529
noCat_C1-1387	core	0	1.45652
RLX-incomp_C0-810	core	0	1.36066
noCat_C1-1388	core	0	1.30739
DTX-incomp_VdTcM1b-e_C31-74	core	11.1606	-0.620149
noCat_C1-1389	core	0	1.45109
RLX-incomp-chim_VdLTRE2-4_C5-532	core	1.47184	-0.345677
noCat_C1-1390	core	0	1.54962
noCat_C1-1391	core	0	1.47115
noCat_C1-1392	core	0	1.47303
RLX-incomp_VdLTRE10like_C3-995	core	0	1.15337
RLX-incomp_VdLTRE10like_C3-996	core	0	1.21104
RLX-incomp-chim_VdLTRE8like_C9-704	core	0	1.25087
RLX-incomp-chim_VdLTRE8like_C9-710	core	0	1.28155
RLX-incomp-chim_VdLTRE2-4_C5-540	core	1.1824	-0.362535
RLX-incomp-chim_C7-352	other AGR	0.159285	-0.563492
RLX-incomp-chim_VdLTRE2-4_C5-539	core	0.00179665	1.44764
noCat_C45-1900	core	0.07481	-1
noCat_C45-1902	core	0	-0.00505051
RLX-incomp_C0-823	core	0.543585	-0.578947
RLX-incomp_C0-824	core	0.272645	-0.801282
noCat_C47-2006	core	0.0693768	0.30303
noCat_C45-1905	core	0.122601	-0.166667
DXX-MITE_C43-182	core	0.860964	-0.6125
noCat_C44-1694	core	0.275833	-0.464286
noCat_C51-2087	core	1.71307	0.0555556
noCat_C45-1906	core	0	0.3
noCat_C45-1899	core	0.123483	1.33014
noCat_C51-2088	core	0.814325	0.424242
noCat_C48-2023	core	0.276267	-0.360577
DXX-MITE_C43-177	core	0.065387	-0.332736
noCat_C51-2089	core	1.23556	0
noCat_C45-1907	core	1.15081	0.461957
noCat_C45-1908	core	0.168576	0.916667
DTX-comp_VdHAT1_C23-11	core	0.183832	0.472727
DXX-MITE_C37-98	core	0	0.325
DXX-MITE_C37-99	core	0.0686102	1.06536
noCat_C52-2112	core	4.37438	1.61111
RLX-incomp_C8-851	core	1.72851	-1.01862
noCat_C52-2110	core	4.37438	1.61111
noCat_C45-1909	core	0.0607637	-0.0277778
noCat_C51-2090	core	0	-0.396825
noCat_C45-1896	core	0.105912	-0.294118
noCat_C45-1901	core	0.664347	-0.263158
noCat_C44-1691	core	0.170471	-0.238095
RLX-incomp_C0-817	core	0.0765175	-0.616064
DXX-MITE_C42-145	core	0.144016	0.487685
noCat_C44-1695	core	0.0485129	0
SSR_C49-1311	core	0	8.6
DXX-MITE_C43-178	core	0	0.173611
DXX-MITE_C41-116	core	0.573908	1.07333
DXX-MITE_C43-179	core	0.134983	-0.416667
DXX-MITE_C43-180	core	0.109375	-0.815217
noCat_C44-1692	core	4.82943	0.0280172
DXX-MITE_C43-181	core	0.81075	-0.666667
RLX-incomp_C0-819	core	0	0.411411
noCat_C44-1693	core	0.381908	0.133333
noCat_C52-2111	core	2.35361	0.197802
noCat_C51-2091	core	4.8156	0.0588235
noCat_C51-2092	core	0.195566	-0.144737
DXX-MITE_C41-119	core	0.0589765	0.395604
RIX-incomp_VdLINE1_C14-250	core	8.60544	-0.737005
noCat_C40-1659	core	0.586669	-0.353846
noCat_C46-1966	core	0.0724771	0.240909
noCat_C45-1903	core	0.0604583	-0.383838
DXX-MITE_C41-117	core	1.27409	0.166667
RLX-incomp-chim_VdLTRE8like_C9-716	core	0.0216776	0.976079
RLX-incomp-chim_VdLTRE8like_C9-717	core	0	1.42275
noCat_C1-1402	core	0	1.17544
RLX-incomp-chim_VdLTRE2-4_C5-534	core	0.06082	-0.0166667
RLX-incomp-chim_VdLTRE2-4_C5-537	core	0.0264222	0.90873
noCat_C45-1897	core	0	1.01786
RLX-incomp-chim_VdLTRE8like_C9-718	core	0	1.45455
noCat_C1-1397	core	0	1.30418
RLX-incomp_C0-820	core	0	1.3125
noCat_C1-1398	core	0	1.25828
RLX-incomp-chim_VdLTRE2-4_C5-538	core	1.17313	-0.361642
noCat_C1-1399	core	0	1.37243
noCat_C1-1400	core	0.0184811	1.38627
noCat_C1-1401	core	0	1.24823
RLX-incomp_VdLTRE10like_C3-1008	core	0	1.56731
RLX-incomp-chim_VdLTRE8like_C9-719	core	0	1.0678
RLX-incomp-chim_VdLTRE8like_C9-726	core	0.00500466	1.35337
RLX-incomp-chim_VdLTRE8like_C9-727	core	0	1.25229
RLX-incomp_VdLTRE10like_C3-1009	core	0	1.23427
RLX-incomp-chim_VdLTRE8like_C9-728	core	0.00582137	1.13982
RLX-incomp-chim_VdLTRE12like_C13-398	core	0	1.15323
noCat_C1-1403	core	0	1.26336
noCat_C1-1404	core	0	1.38534
noCat_C1-1405	core	0	1.45
RLX-incomp-chim_VdLTRE8like_C9-720	core	0.00190818	1.30559
noCat_C1-1406	core	0	1.25595
noCat_C1-1407	core	0.00342965	1.23609
RLX-incomp-chim_VdLTRE12like_C13-399	core	0	1.15749
RLX-incomp-chim_VdLTRE8like_C9-721	core	0.0509509	1.21774
noCat_C48-2022	core	0	1.78095
DXX-MITE_C41-118	core	0.741032	0.142857
DXX-MITE_C42-146	core	0.17604	0.94
DXX-MITE_C37-97	core	0	1.41883
RLX-incomp-chim_VdLTRE8like_C9-722	other AGR	0.199409	0.964278
RLX-incomp-chim_VdLTRE8like_C9-723	other AGR	0.0870095	1.22055
noCat_C45-1898	other AGR	0.193033	1.61722
noCat_C45-1904	core	1.23927	-0.619048
RLX-incomp_VdLTRE9_C4-1296	other AGR	0	1.57407
noCat_C45-1910	other AGR	0	2.41667
noCat_C45-1911	other AGR	0	0.123529
DXX-MITE_C43-188	other AGR	0	-0.310769
noCat_C45-1918	other AGR	0	-0.446078
RLX-incomp-chim_VdLTRE2-4_C5-547	core	0.00352356	1.37097
noCat_C48-2025	core	0	-2.28571
DXX-MITE_C43-184	core	0	0.293939
RLX-incomp_VdLTRE1_C10-1061	core	2.60557	-0.824911
noCat_C38-1626	core	0.063614	-0.891667
RLX-incomp_VdLTRE10like_C3-1016	core	1.08144	-0.394428
RLX-incomp-chim_C7-358	core	0.123666	-0.944928
RLX-incomp-chim_C7-367	core	0	-2.6
noCat_C45-1920	core	0.874266	-0.25
noCat_C45-1921	core	0	-0.7
DTX-incomp_VdTcM1a_C32-48	other AGR	3.76707	-0.400212
noCat_C45-1933	core	0.238099	-0.328431
noCat_C45-1922	core	0.227756	0.3
RLX-incomp-chim_C7-359	core	0.0796055	0.32967
RLX-incomp-chim_C7-360	core	0	1.65582
RLX-incomp-chim_C7-361	core	0	1.66667
RLX-incomp-chim_C7-362	core	0	0.448718
noCat_C47-2007	other AGR	0	0.646724
noCat_C45-1934	other AGR	0.060156	0.416268
RLX-incomp_C0-827	core	0	-1.28571
RLX-incomp_VdLTRE10like_C3-1023	core	2.02946	-0.142857
noCat_C45-1923	core	0	0.75
noCat_C51-2093	core	0	0.282895
DXX-MITE_C43-189	core	0.903747	0.221198
noCat_C47-2011	core	0	1.09091
noCat_C45-1924	core	0.135721	-0.452941
DTX-comp_VdHAT1_C23-12	core	0	-0.3
RLX-incomp_VdLTRE10like_C3-1017	core	0	1.68519
noCat_C1-1430	core	0.0156047	1.32875
noCat_C1-1431	core	0	1.25276
RLX-incomp-chim_VdLTRE2-4_C5-555	core	0	1.23866
RLX-incomp-chim_VdLTRE2-4_C5-556	core	0.0100277	1.26215
noCat_C1-1432	core	0	1.16895
DTX-incomp_VdTcM1b-e_C31-75	core	10.9974	-0.620149
noCat_C1-1433	core	0	1.1595
noCat_C1-1434	core	0	1.2807
RLX-incomp-chim_VdLTRE2-4_C5-557	core	1.32907	-0.361947
RLX-incomp-chim_VdLTRE8like_C9-742	core	0.0038299	1.27955
noCat_C1-1435	core	0	1.55102
noCat_C1-1436	core	0	1.25776
noCat_C1-1437	core	0	1.28409
noCat_C1-1438	core	0	1.33917
noCat_C1-1439	core	0.00386386	1.2605
noCat_C1-1440	core	0.0170711	1.24167
noCat_C1-1441	core	0	1.28108
DTX-incomp_VdTcM1a_C32-49	core	3.92107	-0.400212
noCat_C1-1442	core	0.0104076	1.27641
noCat_C1-1443	core	0	1.28182
noCat_C1-1444	core	0	0.507576
DXX-MITE_C43-190	core	0	0.819608
RLX-incomp-chim_VdLTRE2-4_C5-558	other AGR	0	0.289394
RLX-incomp_VdLTRE10like_C3-1018	other AGR	0.0104022	1.21601
RLX-incomp_VdLTRE10like_C3-1024	other AGR	0.0031689	1.30583
RLX-incomp-chim_VdLTRE8like_C9-743	other AGR	0	1.30408
noCat_C1-1415	other AGR	0	1.56007
RLX-incomp_VdLTRE10like_C3-1019	other AGR	0	0.702202
RLX-incomp-chim_VdLTRE2-4_C5-546	other AGR	0	-0.419373
noCat_C45-1935	other AGR	0	1.17143
DXX-MITE_C43-191	core	1.32373	0.070028
noCat_C48-2024	core	0	-0.727273
RLX-incomp_VdLTRE1_C10-1064	core	2.45081	-0.824911
RLX-incomp_C0-833	core	0	-0.4325
noCat_C45-1936	other AGR	0.202292	0.233333
noCat_C52-2113	core	0.748626	1.11765
noCat_C46-1967	core	0	0.919414
RLX-incomp-chim_VdLTRE8like_C9-744	core	0	1.39394
RLX-incomp_C0-828	core	0.00327384	1.35908
RLX-incomp-chim_VdLTRE8like_C9-745	core	0.00549691	0.681867
DTX-incomp_VdTcM1a_C32-46	core	1.96043	-0.400212
RLX-incomp-chim_VdLTRE2-4_C5-548	core	0.00181875	1.19487
DTX-comp_VdHAT1_C23-13	core	0.00703595	-0.865079
RLX-incomp-chim_VdLTRE8like_C9-729	core	0.0012253	1.22356
RLX-incomp-chim_VdLTRE8like_C9-746	core	0	1.22278
RLX-incomp-chim_VdLTRE8like_C9-730	core	0.198904	0.135124
RLX-incomp-chim_VdLTRE2-4_C5-541	core	0.724232	-0.390099
RLX-incomp-chim_VdLTRE8like_C9-747	core	0	1.68409
noCat_C1-1416	core	0	1.09295
RLX-incomp_VdLTRE10like_C3-1010	core	0.0144432	1.36119
RLX-incomp-chim_VdLTRE8like_C9-748	core	0	1.22545
noCat_C45-1925	core	0	0.65
noCat_C1-1417	core	0	1.25731
RLX-incomp-chim_VdLTRE8like_C9-731	core	0.0167799	1.44768
RLX-incomp_VdLTRE10like_C3-1011	core	0	1.27865
RLX-incomp-chim_VdLTRE8like_C9-749	core	0	1.23056
RLX-incomp-chim_VdLTRE2-4_C5-549	core	0	1.1
noCat_C1-1418	core	0	1.29305
noCat_C1-1419	core	0	1.35123
RLX-incomp-chim_VdLTRE8like_C9-750	core	0.00692696	1.25878
noCat_C1-1420	core	0	1.1891
noCat_C1-1421	core	0	1.36894
noCat_C1-1422	core	0	1.06949
RLX-incomp-chim_VdLTRE8like_C9-732	core	0	1.10335
RLX-incomp-chim_VdLTRE2-4_C5-550	core	0.00942461	1.26112
RLX-incomp-chim_VdLTRE8like_C9-733	core	0	1.34339
RLX-incomp-chim_VdLTRE8like_C9-751	core	0.0151527	0.790519
noCat_C1-1408	core	0	1.1798
noCat_C1-1423	core	0	1.40507
noCat_C1-1424	core	0	1.61677
noCat_C1-1425	core	0	1.39785
noCat_C1-1426	core	0.00574831	1.37736
DTX-incomp_VdTcM1a_C32-45	core	3.54853	-0.400212
noCat_C1-1427	core	0	1.34328
RLX-incomp_C0-829	core	0	1.32173
noCat_C1-1428	core	0	1.3473
noCat_C1-1409	core	0	1.19123
noCat_C1-1410	core	0	1.27899
noCat_C1-1411	core	0	1.2748
noCat_C1-1412	core	0	1.38344
noCat_C1-1413	core	0	1.24355
RLX-incomp-chim_VdLTRE8like_C9-752	core	0.00199655	1.26535
RLX-incomp-chim_VdLTRE8like_C9-734	core	0	1.14286
RLX-incomp-chim_VdLTRE8like_C9-753	core	0.112292	1.36702
RLX-incomp-chim_VdLTRE8like_C9-735	core	0	1.40688
DXX-MITE_C42-147	core	0	0.291188
DXX-MITE_C42-148	core	0.0951349	0.564103
RLX-incomp-chim_VdLTRE8like_C9-754	core	0	1.26759
RLX-incomp_VdLTRE10like_C3-1012	core	0	1.25593
RLX-incomp-chim_VdLTRE8like_C9-736	core	0.0358072	1.21905
RLX-incomp-chim_C7-363	core	0.0416305	0.73913
RLX-incomp-chim_VdLTRE12like_C13-401	core	0	0.565428
DTX-incomp_VdTcM1a_C32-47	core	1.95395	-0.400212
RLX-incomp-chim_VdLTRE2-4_C5-542	core	0	1.16653
RLX-incomp-chim_VdLTRE2-4_C5-551	core	0	-0.419373
RLX-incomp-chim_VdLTRE2-4_C5-543	core	0	1.275
RLX-incomp-chim_VdLTRE8like_C9-737	core	0	1.36859
RLX-incomp-chim_VdLTRE8like_C9-755	core	0	1.46667
RLX-incomp-chim_VdLTRE8like_C9-738	core	0.0347856	1.16559
DXX-MITE_C43-183	core	0.0962496	0.189084
RLX-incomp_VdLTRE9_C4-1279	core	0	1.45455
RLX-incomp-chim_VdLTRE12like_C13-402	core	0	1.02222
DXX-MITE_C41-120	core	0.156228	0.0147368
noCat_C44-1696	core	0.252824	0.0454545
DXX-MITE_C42-149	core	0.095881	0.501089
noCat_C25-1533	core	0.0125423	1.48195
RLX-incomp_C8-852	core	0.00888233	1.75073
noCat_C45-1926	core	0	-0.2
noCat_C45-1927	core	0	-0.1
RLX-incomp_VdLTRE10like_C3-1020	core	0.434686	-0.979532
RLX-incomp_VdLTRE10like_C3-1021	core	0.0763368	-0.425
DXX-MITE_C43-185	core	0.119267	-0.557895
noCat_C47-2008	core	0	0.466667
DXX-MITE_C37-100	core	1.09968	0.263757
DXX-MITE_C37-101	core	2.05115	0.5
noCat_C44-1697	core	0.80208	-0.533333
DXX-MITE_C43-186	core	0.0784079	-0.0688312
DXX-MITE_C43-187	core	0.141119	-0.234472
RLX-incomp_VdLTRE1_C10-1060	core	2.43371	-0.820058
noCat_C47-2009	core	0.169994	-0.416667
RLX-incomp-chim_C7-364	core	0	0.890909
noCat_C51-2094	core	0.0962671	0.3
noCat_C50-2035	core	0.262362	0.0666667
RLX-incomp_VdLTRE1_C10-1063	core	2.58813	-0.824911
noCat_C47-2010	other AGR	0	0.426282
noCat_C45-1928	other AGR	0	1.08502
noCat_C45-1912	other AGR	0.0595604	0.57971
noCat_C45-1913	other AGR	0.0664707	1.09091
RLX-incomp-chim_VdLTRE2-4_C5-544	core	1.41	-0.378179
RIX-incomp_VdLINE1_C14-251	other AGR	0	-0.926267
noCat_C45-1914	other AGR	0.249951	0.571429
RLX-incomp_VdLTRE1_C10-1062	core	2.79414	-0.824911
noCat_C45-1915	other AGR	0.113647	0.272727
RLX-incomp-chim_VdLTRE2-4_C5-552	other AGR	0.18353	-0.0177384
noCat_C45-1916	other AGR	0	-0.1
RLX-incomp_VdLTRE10like_C3-1022	core	0	1.19432
RLX-incomp_VdLTRE10like_C3-1014	core	0	1.2286
RLX-incomp-chim_VdLTRE8like_C9-739	core	0	1.36695
noCat_C40-1660	core	0	1.92333
noCat_C40-1661	core	0	1.2
RLX-incomp-chim_VdLTRE2-4_C5-545	core	0	1.41429
RLX-incomp-chim_VdLTRE2-4_C5-553	core	0	1.01579
RLX-incomp-chim_VdLTRE8like_C9-740	core	0.00191436	1.20944
RLX-incomp-chim_VdLTRE8like_C9-741	core	0	1.17182
RLX-incomp-chim_VdLTRE8like_C9-756	core	0	1.41123
RLX-incomp-chim_VdLTRE2-4_C5-554	core	8.93969	-0.334238
noCat_C1-1414	core	0	1.18571
RLX-incomp_VdLTRE10like_C3-1015	core	0	1.52083
RLX-incomp-chim_VdLTRE8like_C9-757	core	0	1.42276
RLX-incomp-chim_VdLTRE8like_C9-758	core	0	1.52045
noCat_C45-1929	core	0	-0.625
noCat_C45-1917	core	0.0624043	0.437037
noCat_C29-1576	core	0	-1.46667
noCat_C29-1577	core	0	-0.136364
noCat_C29-1578	core	0.027617	-1.09762
noCat_C29-1579	core	0	0.125
noCat_C38-1627	core	0	-1.09829
RLX-incomp-chim_C7-365	core	2.30131	-0.454545
DXX-MITE_C41-121	other AGR	0.187516	0.11336
noCat_C45-1919	core	0.459424	0.452381
noCat_C45-1930	core	0	0.147368
noCat_C45-1931	other AGR	0	0.571429
noCat_C45-1932	other AGR	0.893138	-0.16087
RLX-incomp-chim_C7-366	core	2.02001	0.357143
