# Supplementary material for: Starship giant transposons dominate plastic genomic regions in a fungal plant pathogen and drive virulence evolution
Source: Nat Commun. 2025 Jul 24;16:6806. doi: 10.1038/s41467-025-61986-6 (PMC12289983; doi:10.1038/s41467-025-61986-6)
Supplement: Supplementary file 6 — Source Data [file 41467_2025_61986_MOESM6_ESM.zip › Source Data/FigS12c.txt]

See Fig6c source.
