# Supplementary material for: Starship giant transposons dominate plastic genomic regions in a fungal plant pathogen and drive virulence evolution
Source: Nat Commun. 2025 Jul 24;16:6806. doi: 10.1038/s41467-025-61986-6 (PMC12289983; doi:10.1038/s41467-025-61986-6)
Supplement: Supplementary file 6 — Source Data [file 41467_2025_61986_MOESM6_ESM.zip › Source Data/Fig6d.xlsx]

## Sheet: Fig6d
Query gene	Subject species	Subject strain	Subject contig	Region identity (%)	Hit length (nt)	Mismatch	Gap open	Query start	Query end	Subject start	Subject end	Subject strand	E-value	Bitscore	Query coverage per hit (%)	Genome ANI (gANI)	Region identity - gANI	Hit label
tNLP6 (XM_009654438.1:1-114)	V. dahliae	JR2	JR2_CP009079.1	81.818	55	10	0	21	75	3513326	3513272	minus	0.001	47.3	48.2456	99.8756	-18.0576	fragmented NLP6
tNLP6 (XM_009654438.1:1-114)	V. dahliae	12008	12008_MPSH01000069.1	81.818	55	10	0	21	75	45361	45307	minus	0.001	47.3	48.2456	99.8532	-18.0352	fragmented NLP6
tNLP6 (XM_009654438.1:1-114)	V. dahliae	MPI-CAGE	MPI-CAGE_JAHEWJ010000004.1	81.818	55	10	0	21	75	743188	743242	plus	0.001	47.3	48.2456	99.8667	-18.0487	fragmented NLP6
tNLP6 (XM_009654438.1:1-114)	V. dahliae	VdLs17	VdLs17_CP010982.1	80.357	56	11	0	20	75	1780810	1780865	plus	0.014	43.6	49.1228	100	-19.643	fragmented NLP6
tNLP6 (XM_009654438.1:1-114)	V. dahliae	VdLs17	VdLs17_CP010982.1	84.314	51	6	2	30	78	1780839	1780889	plus	0.000306	49.1	42.9825	100	-15.686	fragmented NLP6
tNLP6 (XM_009654438.1:1-114)	V. dahliae	VdLs17	VdLs17_CP010982.1	89.72	107	11	0	8	114	1849169	1849063	minus	6.35e-31	137	93.8596	100	-10.28	tNLP6
tNLP6 (XM_009654438.1:1-114)	V. dahliae	VdLs17	VdLs17_CP010982.1	89.474	114	10	2	2	114	1970986	1971098	plus	1.36e-32	143	99.1228	100	-10.526	tNLP6
tNLP6 (XM_009654438.1:1-114)	V. dahliae	VdLs17	VdLs17_CP010982.1	95.833	96	4	0	19	114	2645147	2645242	plus	1.75e-36	156	84.2105	100	-4.167	tNLP6
tNLP6 (XM_009654438.1:1-114)	V. dahliae	XJ511	XJ511_WJDV01000005.1	81.818	55	10	0	21	75	90258	90204	minus	0.001	47.3	48.2456	99.8664	-18.0484	fragmented NLP6
tNLP6 (XM_009654438.1:1-114)	V. dahliae	S023	S023_JADFUJ010000009.1	96.491	114	4	0	1	114	527864	527977	plus	1.73e-46	189	100	99.8712	-3.3802	tNLP6
tNLP6 (XM_009654438.1:1-114)	V. dahliae	S011	S011_JADFUI010000007.1	96.491	114	4	0	1	114	4380325	4380212	minus	1.73e-46	189	100	98.8153	-2.3243	tNLP6
tNLP6 (XM_009654438.1:1-114)	V. longisporum	PD589	PD589_Chr1	81.429	70	8	4	8	75	3135174	3135240	plus	2.37e-05	52.8	59.6491	98.7352	-17.3062	fragmented NLP6
tNLP6 (XM_009654438.1:1-114)	V. longisporum	PD589	PD589_Chr1	80.882	68	13	0	8	75	1586959	1587026	plus	6.58e-06	54.7	59.6491	98.7352	-17.8532	fragmented NLP6
tNLP6 (XM_009654438.1:1-114)	V. longisporum	PD589	PD589_Chr1	86.275	51	5	2	30	78	3135214	3135264	plus	6.58e-06	54.7	42.9825	98.7352	-12.4602	fragmented NLP6
tNLP6 (XM_009654438.1:1-114)	V. longisporum	PD589	PD589_Chr1	95.833	96	3	1	19	114	3296584	3296490	minus	6.3e-36	154	84.2105	98.7352	-2.9022	tNLP6
tNLP6 (XM_009654438.1:1-114)	V. longisporum	VLB2	VLB2_Chr6	96.491	114	4	0	1	114	4334935	4334822	minus	1.73e-46	189	100	98.071	-1.58	tNLP6
tNLP6 (XM_009654438.1:1-114)	V. longisporum	VL20	VL20_Chr6	96.491	114	4	0	1	114	2869948	2869835	minus	1.73e-46	189	100	98.0234	-1.5324	tNLP6
tNLP6 (XM_009654438.1:1-114)	V. nonalfalfae	CBS382.66	CBS382.66_CP069148.1	96.491	114	4	0	1	114	4420402	4420289	minus	1.73e-46	189	100	92.9382	3.5528	tNLP6
tNLP6 (XM_009654438.1:1-114)	V. tricorpus	PD593	PD593_Chr1	80.357	56	11	0	20	75	1270722	1270667	minus	0.014	43.6	49.1228	81.1984	-0.8414	fragmented NLP6
tNLP6 (XM_009654438.1:1-114)	V. tricorpus	PD593	PD593_Chr1	84.314	51	6	2	30	78	1270693	1270643	minus	0.000306	49.1	42.9825	81.1984	3.1156	fragmented NLP6
tNLP6 (XM_009654438.1:1-114)	V. albo-atrum	PD747	PD747_Chr3	80.357	56	11	0	20	75	3958653	3958708	plus	0.014	43.6	49.1228	81.1188	-0.7618	fragmented NLP6
tNLP6 (XM_009654438.1:1-114)	V. albo-atrum	PD747	PD747_Chr3	84.314	51	6	2	30	78	3958682	3958732	plus	0.000306	49.1	42.9825	81.1188	3.1952	fragmented NLP6
tNLP6 (XM_009654438.1:1-114)	V. albo-atrum	PD747	PD747_Chr3	94.737	114	6	0	1	114	4031028	4031141	plus	3.74e-43	178	100	81.1188	13.6182	tNLP6
tNLP6 (XM_009654438.1:1-114)	V. albo-atrum	PD670	PD670_scaffold25.1	81.818	55	10	0	21	75	1004	950	minus	0.001	47.3	48.2456	81.1351	0.6829	fragmented NLP6
tNLP6 (XM_009654438.1:1-114)	V. albo-atrum	PD670	PD670_scaffold23.1	81.818	55	10	0	21	75	15073	15019	minus	0.001	47.3	48.2456	81.1351	0.6829	fragmented NLP6
tNLP6 (XM_009654438.1:1-114)	V. albo-atrum	PD670	PD670_scaffold27.1	83.636	55	9	0	21	75	37155	37209	plus	2.37e-05	52.8	48.2456	81.1351	2.5009	fragmented NLP6
