# Supplementary material for: Starship giant transposons dominate plastic genomic regions in a fungal plant pathogen and drive virulence evolution
Source: Nat Commun. 2025 Jul 24;16:6806. doi: 10.1038/s41467-025-61986-6 (PMC12289983; doi:10.1038/s41467-025-61986-6)
Supplement: Supplementary file 6 — Source Data [file 41467_2025_61986_MOESM6_ESM.zip › Source Data/FigS12b.txt]

CLUSTAL format alignment by MAFFT (v7.511)


NLP6       MWTCRFMAPLADL------------VPTYGFLAPLTD----GA---------PR------
VnuNLP3    M-VSKIFATLASIAMVAAGPISLRAVVAHDSLNPVEQRVQTGAIGDAIAKFNPRLHIANG
           * ..:::*.**.:            * ::. * *: :    **         **      

NLP6       --RYT---------------------------------------QLSII-----------
VnuNLP3    CQPYTAVNDAGDTSGGLQDSGNISAGCRDQSKGQTYARAKVVNGQLAIMYSWYMPKDQPI
              **                                       **:*:           

NLP6       ------AHRHDFENIVVFVDDPAVNPIPAILGGAASGHGEYKTTATPDVEGDSVKVEYFT
VnuNLP3    AGNVPGGHRHDFENIVVFVDDPAANPTPAILGGAASGHGEYKKTATPDVEGDSVKVEYFT
                 .****************.** ***************.*****************

NLP6       TFLTNHELQFTATSGKTYPISDWDAMPQGARDALETTDFGSANVPFKDGNFDSNLAKAAL
VnuNLP3    TFPTNHELQFTATSGKTYPISDWDAMPQATRDALEATDFGSANVPFKDANFDNNLAKAAL
           ** *************************.:*****:************.***.*******
