# Supplementary material for: Starship giant transposons dominate plastic genomic regions in a fungal plant pathogen and drive virulence evolution
Source: Nat Commun. 2025 Jul 24;16:6806. doi: 10.1038/s41467-025-61986-6 (PMC12289983; doi:10.1038/s41467-025-61986-6)
Supplement: Supplementary file 6 — Source Data [file 41467_2025_61986_MOESM6_ESM.zip › Source Data/Fig3c.xlsx]

## Sheet: Fig3c
Gene ID	Compartment	Log10 fold change	DESeq2 baseMean	DESeq2 log2FoldChange	DESeq2 lfcSE	DESeq2 stat	DESeq2 pvalue	DESeq2 padj
ENSRNA049373465	core	2.20024	0.0111537	7.30902	4.04021	1.80907	0.0704398	0.137681
ENSRNA049373467	core	1.78313	0.0328355	5.92344	3.96739	1.49303	0.135429	0.216037
ENSRNA049373469	core	1.5048	0.0621892	4.99884	1.95424	2.55795	0.0105291	0.0385196
ENSRNA049373470	core	1.77573	0.0332526	5.89886	3.49656	1.68705	0.0915939	0.163699
ENSRNA049373471	core	2.20565	0.0109452	7.32703	4.04118	1.81309	0.069818	0.137681
ENSRNA049373473	core	0.956616	0.220029	3.17781	1.52001	2.09065	0.0365591	0.0891239
ENSRNA049373474	core	2.07167	0.0164177	6.88193	4.02004	1.71191	0.0869142	0.159653
ENSRNA049373476	core	2.06398	0.0168348	6.85639	4.019	1.70599	0.0880094	0.159694
ENSRNA049373477	core	2.41774	0.00568112	8.03157	4.08047	1.96829	0.0490342	0.105634
ENSRNA049373478	core	1.58995	0.0516611	5.2817	2.31666	2.27988	0.022615	0.0624595
ENSRNA049373479	core	2.20024	0.0111537	7.30902	4.04021	1.80907	0.0704398	0.137681
ENSRNA049373480	core	1.15173	0.143318	3.82597	1.50036	2.55004	0.0107711	0.0390013
ENSRNA049373481	core	2.41774	0.00547258	8.03157	4.08047	1.96829	0.0490342
ENSRNA049373483	core	1.95114	0.0230469	6.48154	3.9745	1.63078	0.102936	0.177868
ENSRNA049373484	core	1.56564	6.50502	5.20094	1.12624	4.61796	3.87528e-06	5.16065e-05
ENSRNA049373485	core	2.41774	0.00568112	8.03157	4.08047	1.96829	0.0490342	0.105634
ENSRNA049373486	core	1.2947	9.03301	4.30089	1.09638	3.92282	8.75186e-05	0.000830188
ENSRNA049373490	core	1.70244	0.0400903	5.65539	2.1663	2.61062	0.00903782	0.0349613
ENSRNA049373491	core	1.95577	0.0218903	6.49691	3.99626	1.62575	0.104003	0.1787
ENSRNA049373492	core	2.99679	3.64047	9.95512	4.08047	2.4397	0.0146995	0.0465385
ENSRNA049373496	core	2.29315	3.17165	7.61767	1.50358	5.06637	4.05482e-07	6.53727e-06
ENSRNA049373497	other AGR	1.84583	0.0284056	6.13171	3.97662	1.54194	0.123088	0.201113
ENSRNA049373498	core	1.95114	0.0230469	6.48154	3.9745	1.63078	0.102936	0.177868
ENSRNA049373499	core	0.81873	0.309266	2.71976	1.3301	2.04477	0.0408773	0.0961846
ENSRNA049373502	core	1.72354	30.3035	5.72547	0.620077	9.23348	2.61968e-20	1.20739e-18
ENSRNA049373505	core	2.99679	3.64047	9.95512	4.08047	2.4397	0.0146995	0.0465385
ENSRNA049373506	core	-0.150959	2.88918	-0.501474	1.38284	-0.362642	0.716873	0.785488
ENSRNA049373507	core	2.41774	0.00547258	8.03157	4.08047	1.96829	0.0490342
ENSRNA049373511	core	1.77075	0.0336696	5.8823	3.49478	1.68317	0.0923427	0.164714
ENSRNA049373512	core	1.58661	19.0886	5.27059	0.686709	7.67515	1.65228e-14	5.68863e-13
ENSRNA049373513	core	1.25221	0.112371	4.15975	2.88018	1.44427	0.148663	0.23219
ENSRNA049373514	Starship	0.115517	14.2492	0.383741	1.02757	0.373446	0.708817	0.778932
ENSRNA049373515	core	2.41774	0.00547258	8.03157	4.08047	1.96829	0.0490342
ENSRNA049373516	core	1.15053	0.143735	3.82199	1.55865	2.45211	0.0142021	0.0462633
ENSRNA049373517	core	0.173558	1.36028	0.576549	1.21758	0.47352	0.635843	0.718874
ENSRNA049373518	core	2.19488	0.0113622	7.29124	4.03925	1.8051	0.0710597	0.137742
ENSRNA049373519	core	1.64405	0.0455629	5.46141	2.07521	2.63174	0.00849484	0.0338211
ENSRNA049373521	core	0.887314	0.258848	2.94759	1.65882	1.77692	0.0755821	0.144675
ENSRNA049373523	core	2.41774	0.0121018	8.03157	4.08047	1.96829	0.0490342	0.105634
ENSRNA049373525	core	1.55674	0.0584042	5.17136	2.1981	2.35265	0.0186402	0.0547141
ENSRNA049373526	core	2.41774	0.00568112	8.03157	4.08047	1.96829	0.0490342	0.105634
ENSRNA049373527	core	0.980143	0.210771	3.25597	1.40927	2.31039	0.0208667	0.0589439
ENSRNA049373529	core	1.71383	0.0408298	5.69321	2.30516	2.46977	0.0135201	0.0448518
ENSRNA049373530	core	1.19121	0.133226	3.95713	1.86763	2.1188	0.0341071	0.084589
ENSRNA049373532	core	1.70441	0.0398818	5.66194	2.16346	2.61708	0.00886866	0.0345984
ENSRNA049373536	core	1.03564	0.190568	3.44033	1.45684	2.36151	0.0182008	0.0536503
ENSRNA049373537	core	1.94608	0.0242036	6.46473	3.99433	1.61848	0.10556	0.180689
ENSRNA049373538	core	0.0996524	1.63124	0.331038	1.25525	0.263722	0.791994	0.846186
ENSRNA049373539	core	2.73258	25.4609	9.07745	0.796933	11.3905	4.66449e-30	2.92073e-28
ENSRNA049373540	other AGR	1.04533	0.182783	3.47252	1.44556	2.4022	0.0162967	0.049888
ENSRNA049373543	core	2.41774	0.00547258	8.03157	4.08047	1.96829	0.0490342
ENSRNA049373544	core	1.6533	0.0449373	5.49216	3.56987	1.53848	0.123932	0.202013
ENSRNA049373546	core	1.30023	0.104915	4.31927	1.80258	2.39616	0.016568	0.0504446
ENSRNA049373547	core	1.9471	0.0223074	6.46812	3.78432	1.70919	0.0874164	0.159653
ENSRNA049373548	core	2.41774	0.0121018	8.03157	4.08047	1.96829	0.0490342	0.105634
ENSRNA049373550	core	2.41774	0.00547258	8.03157	4.08047	1.96829	0.0490342
ENSRNA049373552	core	2.08961	0.0175744	6.94153	4.02254	1.72566	0.0844088	0.157456
ENSRNA049373554	core	0.143373	1.44549	0.476276	1.22918	0.387476	0.698404	0.770545
ENSRNA049373556	core	1.58995	0.0516611	5.2817	2.31666	2.27988	0.022615	0.0624595
ENSRNA049373557	core	1.78201	0.0353573	5.91971	2.48249	2.38459	0.0170983	0.0515153
ENSRNA049373558	core	1.39872	0.0792325	4.64643	1.90611	2.43766	0.0147828	0.0467067
ENSRNA049373559	core	1.32194	0.0973379	4.39138	1.68313	2.60906	0.00907904	0.0350006
ENSRNA049373560	core	0.748138	0.358613	2.48526	1.32074	1.88172	0.0598743	0.123146
ENSRNA049373561	core	2.41774	0.00547258	8.03157	4.08047	1.96829	0.0490342
ENSRNA049373563	core	1.04673	0.184356	3.47717	1.445	2.40635	0.016113	0.0494722
ENSRNA049373565	core	0.815967	0.309152	2.71058	1.3358	2.02918	0.0424399	0.0987756
ENSRNA049373567	core	1.59137	0.051244	5.28642	2.03352	2.59964	0.00933211	0.0355452
ENSRNA049373569	core	1.43601	0.074291	4.77032	1.7744	2.68841	0.00717923	0.030013
ENSRNA049373570	core	1.77918	0.033044	5.91032	3.666	1.6122	0.106919	0.18201
ENSRNA049373572	core	-0.275418	2350.07	-0.91492	0.578664	-1.58109	0.113858	0.190167
ENSRNA049373573	core	-0.273179	2354.58	-0.90748	0.578942	-1.56748	0.117003	0.193709
ENSRNA049373575	core	-0.273179	2354.58	-0.90748	0.578942	-1.56748	0.117003	0.193709
ENSRNA049373576	core	2.19488	0.0113622	7.29124	4.03925	1.8051	0.0710597	0.137742
ENSRNA049373577	core	-0.273174	2354.56	-0.907464	0.578943	-1.56745	0.11701	0.193709
ENSRNA049373578	core	-0.276624	2347.1	-0.918924	0.579198	-1.58655	0.112615	0.188855
ENSRNA049373581	core	0.471383	0.693572	1.5659	1.68324	0.930291	0.352221	0.456638
ENSRNA049373583	core	-0.834725	13.8968	-2.7729	1.35141	-2.05185	0.0401842	0.0949863
ENSRNA049373584	core	2.41774	0.00568112	8.03157	4.08047	1.96829	0.0490342	0.105634
ENSRNA049373585	core	-0.835281	13.9145	-2.77474	1.35148	-2.05311	0.0400619	0.0947877
ENSRNA049373586	core	-0.835281	13.9145	-2.77474	1.35148	-2.05311	0.0400619	0.0947877
ENSRNA049373587	core	2.41774	0.0121018	8.03157	4.08047	1.96829	0.0490342	0.105634
ENSRNA049373588	core	-0.835281	13.9145	-2.77474	1.35148	-2.05311	0.0400619	0.0947877
ENSRNA049373589	core	2.41774	0.00547258	8.03157	4.08047	1.96829	0.0490342
ENSRNA049373590	core	-0.834725	13.8968	-2.7729	1.35141	-2.05185	0.0401842	0.0949863
ENSRNA049373592	core	2.08961	0.0175744	6.94153	4.02254	1.72566	0.0844088	0.157456
ENSRNA049373593	core	2.20024	0.0111537	7.30902	4.04021	1.80907	0.0704398	0.137681
ENSRNA049373594	core	-0.0123197	37.3853	-0.0409253	0.668722	-0.0611992	0.951201	0.96474
ENSRNA049373595	core	2.41774	0.00568112	8.03157	4.08047	1.96829	0.0490342	0.105634
ENSRNA049373596	core	1.16901	0.138054	3.88336	1.55511	2.49716	0.0125193	0.0428652
ENSRNA049373599	core	1.02142	0.198354	3.39309	1.56418	2.16924	0.0300647	0.0770192
ENSRNA049373600	core	1.85484	0.0285195	6.16165	3.81269	1.61609	0.106074	0.181135
ENSRNA049373601	core	0.328199	0.945698	1.09025	1.2947	0.842089	0.399738	0.504063
ENSRNA049373602	core	2.20565	0.0109452	7.32703	4.04118	1.81309	0.069818	0.137681
ENSRNA049373603	core	2.06781	0.0166263	6.8691	4.01952	1.70894	0.0874627	0.159653
ENSRNA049373605	core	1.63894	0.0476676	5.44443	3.51944	1.54696	0.121874	0.199629
ENSRNA049373606	core	1.40653	0.0811287	4.67239	1.79529	2.60259	0.00925225	0.035426
ENSRNA049373607	core	0.944697	0.228023	3.13822	1.40186	2.2386	0.0251817	0.067635
ENSRNA049373609	core	2.08224	0.0177829	6.91706	4.0215	1.72002	0.0854291	0.157988
ENSRNA049373610	core	2.41774	0.0121018	8.03157	4.08047	1.96829	0.0490342	0.105634
ENSRNA049373611	core	0.743739	0.368182	2.47065	1.33016	1.8574	0.0632539	0.128435
ENSRNA049373612	core	2.41774	0.0121018	8.03157	4.08047	1.96829	0.0490342	0.105634
ENSRNA049373613	core	1.44047	0.0754476	4.78514	1.82832	2.61723	0.00886463	0.0345984
ENSRNA049373614	core	1.76912	0.0338782	5.87691	3.66099	1.60528	0.108433	0.183787
ENSRNA049373615	core	1.29347	0.103645	4.29681	1.69	2.54249	0.0110064	0.0396219
ENSRNA049373617	core	0.68958	0.408587	2.29074	1.35941	1.68509	0.0919708	0.164278
ENSRNA049373619	core	2.41774	0.00547258	8.03157	4.08047	1.96829	0.0490342
ENSRNA049373620	core	1.54746	0.0565081	5.14054	2.0103	2.55711	0.0105547	0.0385668
ENSRNA049373621	core	1.37217	0.0854447	4.55824	1.71627	2.6559	0.00790963	0.0321099
ENSRNA049373622	core	0.622561	0.477405	2.0681	1.32044	1.56622	0.117298	0.194056
ENSRNA049373623	core	2.19488	0.0113622	7.29124	4.03925	1.8051	0.0710597	0.137742
ENSRNA049373624	core	2.19488	0.0113622	7.29124	4.03925	1.8051	0.0710597	0.137742
ENSRNA049373625	core	2.41774	0.00547258	8.03157	4.08047	1.96829	0.0490342
ENSRNA049373627	core	1.32076	0.100599	4.38746	2.04603	2.14438	0.0320025	0.0806103
ENSRNA049373629	core	2.20024	0.0111537	7.30902	4.04021	1.80907	0.0704398	0.137681
ENSRNA049373630	core	0.883366	0.261901	2.93448	1.41835	2.06894	0.0385514	0.0926639
ENSRNA049373631	core	2.41774	0.00568112	8.03157	4.08047	1.96829	0.0490342	0.105634
ENSRNA049373632	core	2.20024	0.0111537	7.30902	4.04021	1.80907	0.0704398	0.137681
ENSRNA049373634	core	1.37059	0.0858617	4.553	1.76115	2.58524	0.00973121	0.036582
ENSRNA049373635	core	1.37752	0.0839656	4.57602	2.94704	1.55275	0.120483	0.197901
ENSRNA049373639	core	1.43284	0.0749166	4.75979	1.95646	2.43286	0.01498	0.0470064
ENSRNA049373640	core	1.94406	0.0225159	6.45804	3.89057	1.65992	0.0969302	0.170387
ENSRNA049373642	core	2.41774	0.00547258	8.03157	4.08047	1.96829	0.0490342
ENSRNA049373646	core	1.13836	0.151843	3.78154	1.64976	2.29218	0.0218954	0.0610001
ENSRNA049373647	core	0.132736	1.48687	0.440939	1.22373	0.360325	0.718604	0.787106
ENSRNA049373648	core	1.5029	0.0626063	4.99254	2.01108	2.48251	0.013046	0.0437737
ENSRNA049373649	core	2.41774	0.00547258	8.03157	4.08047	1.96829	0.0490342
ENSRNA049373651	core	2.41774	0.00568112	8.03157	4.08047	1.96829	0.0490342	0.105634
ENSRNA049373654	core	2.41774	0.0121018	8.03157	4.08047	1.96829	0.0490342	0.105634
ENSRNA049373655	core	2.41774	0.00568112	8.03157	4.08047	1.96829	0.0490342	0.105634
ENSRNA049373658	core	1.70683	0.0396732	5.66998	2.32823	2.43532	0.0148786	0.0467804
ENSRNA049373659	core	2.19488	0.0113622	7.29124	4.03925	1.8051	0.0710597	0.137742
ENSRNA049373660	core	1.77458	0.0342006	5.89504	2.36037	2.49751	0.0125069	0.0428343
ENSRNA049373663	core	1.76276	0.0363053	5.85578	3.96465	1.47699	0.139677	0.221129
ENSRNA049373664	core	1.02288	0.197198	3.39794	1.48824	2.28319	0.0224189	0.0620284
ENSRNA049373665	core	1.43106	0.0735514	4.75387	1.91034	2.48849	0.0128287	0.0432673
ENSRNA049373666	core	2.41774	0.0121018	8.03157	4.08047	1.96829	0.0490342	0.105634
ENSRNA049373667	core	2.20024	0.0111537	7.30902	4.04021	1.80907	0.0704398	0.137681
ENSRNA049373668	core	2.41774	0.00568112	8.03157	4.08047	1.96829	0.0490342	0.105634
ENSRNA049373672	core	1.64262	0.0457714	5.45668	2.13256	2.55875	0.0105049	0.0384817
ENSRNA049373673	core	1.11443	0.153941	3.70206	1.56045	2.37244	0.0176713	0.0526401
ENSRNA049373674	core	1.94406	0.0225159	6.45804	3.89057	1.65992	0.0969302	0.170387
VDAG_JR2_Chr1g00010a	core	-0.696115	42.5897	-2.31244	1.02686	-2.25195	0.0243257	0.0659358
VDAG_JR2_Chr1g00020a	core	-0.479253	44.1991	-1.59205	0.848321	-1.8767	0.0605591	0.124368
VDAG_JR2_Chr1g00030a	core	-0.63448	173.151	-2.1077	0.486411	-4.33316	1.46983e-05	0.000173072
VDAG_JR2_Chr1g00040a	core	0.52186	117.49	1.73358	0.296631	5.84424	5.08873e-09	1.09152e-07
VDAG_JR2_Chr1g00050a	core	1.24462	696.386	4.13453	0.140281	29.4731	6.37282e-191	2.72449e-188
VDAG_JR2_Chr1g00060a	core	0.192442	10.9767	0.639278	1.03651	0.616761	0.537392	0.632912
VDAG_JR2_Chr1g00070a	core	0.275997	28.5368	0.916842	0.653891	1.40213	0.160875	0.246879
VDAG_JR2_Chr1g00080a	core	0.103984	50.8796	0.345426	0.528436	0.653677	0.51332	0.610704
VDAG_JR2_Chr1g00090a	core	-1.00215	42.9522	-3.32906	1.19037	-2.79666	0.00516338	0.0233889
VDAG_JR2_Chr1g00100a	core	-0.437494	53.9429	-1.45332	0.821171	-1.76982	0.0767574	0.146361
VDAG_JR2_Chr1g00110a	core	0.346994	198.97	1.15269	0.252184	4.57083	4.85803e-06	6.39383e-05
VDAG_JR2_Chr1g00120a	core	0.462345	1131.6	1.53588	0.135016	11.3755	5.53775e-30	3.4501e-28
VDAG_JR2_Chr1g00130a	core	-0.553709	82.5981	-1.83938	0.663233	-2.77336	0.00554815	0.0247254
VDAG_JR2_Chr1g00140a	core	-0.922007	16.9508	-3.06284	1.18462	-2.5855	0.00972369	0.0365744
VDAG_JR2_Chr1g00150a	core	-0.120695	2.67166	-0.40094	1.21318	-0.330487	0.741032	0.805763
VDAG_JR2_Chr1g00160a	core	-0.016338	2.1059	-0.0542736	1.19951	-0.0452466	0.963911	0.974443
VDAG_JR2_Chr1g00170a	core	-0.808986	135.454	-2.68739	0.650736	-4.12978	3.63118e-05	0.000390115
VDAG_JR2_Chr1g00180a	core	0.865551	0.273586	2.8753	1.36616	2.10466	0.0353207	0.0869378
VDAG_JR2_Chr1g00190a	core	0.688349	0.419539	2.28665	1.291	1.77122	0.0765243	0.145939
VDAG_JR2_Chr1g00200a	core	-0.011238	36.6519	-0.0373319	0.729453	-0.0511779	0.959184	0.970772
VDAG_JR2_Chr1g00210a	core	-0.479431	87.8677	-1.59263	0.596186	-2.67137	0.00755419	0.0310533
VDAG_JR2_Chr1g00220a	core	-1.28325	39.029	-4.26287	1.18483	-3.59786	0.000320849	0.00244192
VDAG_JR2_Chr1g00230a	core	-0.717092	69.008	-2.38213	0.843957	-2.82257	0.00476406	0.0219981
VDAG_JR2_Chr1g00240a	core	-0.233486	10.4403	-0.775623	1.18607	-0.653945	0.513148	0.610616
VDAG_JR2_Chr1g00250a	core	0.578185	44.4212	1.92069	0.495154	3.87898	0.000104896	0.000964766
VDAG_JR2_Chr1g00260a	core	0.176762	41.7045	0.587189	0.550984	1.06571	0.286555	0.388189
VDAG_JR2_Chr1g00270a	core	-0.0173052	400.807	-0.0574868	0.201712	-0.284995	0.775648	0.832885
VDAG_JR2_Chr1g00280a	core	-0.000914006	21.3872	-0.00303626	0.842726	-0.00360291	0.997125	0.998011
VDAG_JR2_Chr1g00290a	core	-0.425164	53.1926	-1.41237	0.728204	-1.93952	0.0524383	0.111247
VDAG_JR2_Chr1g00300a	core	-0.6052	8.16955	-2.01043	1.18621	-1.69483	0.0901072	0.161742
VDAG_JR2_Chr1g00310a	core	1.36373	220.21	4.53023	0.261052	17.3538	1.84749e-67	2.12085e-65
VDAG_JR2_Chr1g00320a	core	0.537198	13.6207	1.78453	0.865124	2.06275	0.0391365	0.0935949
VDAG_JR2_Chr1g00330a	core	-0.870272	15.0938	-2.89098	1.18535	-2.43892	0.0147312	0.0465912
VDAG_JR2_Chr1g00340a	core	-1.11035	26.2074	-3.6885	1.18293	-3.11812	0.00182011	0.0101601
VDAG_JR2_Chr1g00350a	core	-0.591787	7.94539	-1.96587	1.18463	-1.65949	0.0970181	0.170469
VDAG_JR2_Chr1g00360a	core	-0.667628	9.46833	-2.21781	1.18408	-1.87302	0.0610656	0.125262
VDAG_JR2_Chr1g00370a	core	0.0580208	40.9165	0.192741	0.599829	0.321326	0.747963	0.811249
VDAG_JR2_Chr1g00380a	core	-0.270418	3.78359	-0.898311	1.2003	-0.748404	0.454217	0.555448
VDAG_JR2_Chr1g00390a	core	-1.0459	219.729	-3.47442	0.68418	-5.07823	3.80971e-07	6.23123e-06
VDAG_JR2_Chr1g00400a	core	-0.192623	330.511	-0.639878	0.280151	-2.28405	0.0223688	0.0619668
VDAG_JR2_Chr1g00410a	core	-0.570183	84.4993	-1.89411	0.659994	-2.86989	0.00410621	0.0195427
VDAG_JR2_Chr1g00415a	core	0.543679	814.427	1.80606	0.122988	14.6848	8.06181e-49	7.19067e-47
VDAG_JR2_Chr1g00420a	core	-0.613977	184.272	-2.03959	0.489087	-4.1702	3.04338e-05	0.000336591
VDAG_JR2_Chr1g00430a	core	-0.776377	27.249	-2.57907	1.184	-2.17826	0.0293867	0.0756825
VDAG_JR2_Chr1g00440a	core	-0.540379	17.3243	-1.7951	1.19001	-1.50848	0.131433	0.211103
VDAG_JR2_Chr1g00450a	core	-0.0173572	92.0384	-0.0576594	0.420903	-0.13699	0.891039	0.92159
VDAG_JR2_Chr1g00460a	core	0.274932	354.847	0.913306	0.205076	4.45351	8.44797e-06	0.000104633
VDAG_JR2_Chr1g00470a	core	-0.344666	69.5125	-1.14496	0.604593	-1.89376	0.0582566	0.120478
VDAG_JR2_Chr1g00480a	core	-0.179307	35.6609	-0.595645	0.725584	-0.820917	0.411693	0.515521
VDAG_JR2_Chr1g00490a	core	-0.0689396	442.836	-0.229013	0.201505	-1.13651	0.255743	0.355739
VDAG_JR2_Chr1g00500a	core	-0.898406	129.353	-2.98444	0.724752	-4.11787	3.82383e-05	0.000408336
VDAG_JR2_Chr1g00510a	core	0.110708	25.598	0.367766	0.727461	0.505547	0.613175	0.699048
VDAG_JR2_Chr1g00520a	core	-1.07023	49.5941	-3.55522	1.18046	-3.01171	0.00259781	0.0135389
VDAG_JR2_Chr1g00530a	core	-0.956219	39.4448	-3.17649	1.19421	-2.65991	0.00781619	0.031828
VDAG_JR2_Chr1g00535a	core	-0.226186	11.0166	-0.751373	1.18445	-0.634364	0.525843	0.622081
VDAG_JR2_Chr1g00540a	core	-0.503665	16.2113	-1.67314	1.18949	-1.4066	0.159546	0.245325
VDAG_JR2_Chr1g00545a	core	0.71678	88.6127	2.38109	0.332134	7.16907	7.55099e-13	2.30584e-11
VDAG_JR2_Chr1g00550a	core	-0.454059	57.4438	-1.50835	0.725142	-2.08008	0.0375184	0.0908858
VDAG_JR2_Chr1g00560a	core	0.431021	199.478	1.43182	0.241273	5.93445	2.94834e-09	6.56258e-08
VDAG_JR2_Chr1g00570a	core	-0.536222	16.7593	-1.78129	1.18312	-1.50559	0.132173	0.212099
VDAG_JR2_Chr1g00580a	core	0.970467	78.0783	3.22382	0.374266	8.61371	7.07355e-18	2.87534e-16
VDAG_JR2_Chr1g00590a	core	-1.11446	26.48	-3.70215	1.18376	-3.12745	0.00176328	0.00992602
VDAG_JR2_Chr1g00600a	core	-0.0968682	58.0022	-0.321789	0.562012	-0.572566	0.566938	0.65931
VDAG_JR2_Chr1g00610a	core	-0.432081	55.6615	-1.43534	0.724157	-1.98209	0.0474696	0.105634
VDAG_JR2_Chr1g00620a	core	-1.11973	26.805	-3.71968	1.18562	-3.13733	0.00170496	0.00965653
VDAG_JR2_Chr1g00630a	core	-0.534236	6.9642	-1.77469	1.18803	-1.49382	0.135224	0.215877
VDAG_JR2_Chr1g00640a	core	-0.847021	31.4899	-2.81374	1.1993	-2.34615	0.0189686	0.0552826
VDAG_JR2_Chr1g00650a	core	-0.565434	7.49805	-1.87833	1.19333	-1.57402	0.115483	0.191924
VDAG_JR2_Chr1g00660a	core	0.448657	0.723105	1.49041	1.26018	1.18269	0.236931	0.335327
VDAG_JR2_Chr1g00670a	core	0.394242	105.48	1.30964	0.336219	3.89521	9.81152e-05	0.000912552
VDAG_JR2_Chr1g00680a	core	0.506865	44.1682	1.68377	0.493745	3.4102	0.000649158	0.00443675
VDAG_JR2_Chr1g00690a	core	1.54011	0.0597694	5.11614	3.43519	1.48933	0.136401	0.217141
VDAG_JR2_Chr1g00700a	core	-1.05166	22.8864	-3.49355	1.19553	-2.92217	0.003476	0.017081
VDAG_JR2_Chr1g00710a	core	0.126184	1.53517	0.419175	1.23936	0.33822	0.735197	0.800543
VDAG_JR2_Chr1g00720a	core	2.41774	0.00568112	8.03157	4.08047	1.96829	0.0490342	0.105634
VDAG_JR2_Chr1g00730a	core	-0.530575	6.87675	-1.76253	1.19074	-1.4802	0.138821	0.220061
VDAG_JR2_Chr1g00740a	core	-0.987781	19.7838	-3.28134	1.1829	-2.77398	0.00553748	0.0246969
VDAG_JR2_Chr1g00750a	core	-0.741902	11.1942	-2.46454	1.23889	-1.98932	0.046666	0.105634
VDAG_JR2_Chr1g00760a	core	0.747108	150.497	2.48184	0.333401	7.444	9.76799e-14	3.22084e-12
VDAG_JR2_Chr1g00770a	core	-0.6865	9.8928	-2.2805	1.21853	-1.87152	0.0612734	0.125503
VDAG_JR2_Chr1g00780a	core	0.283485	23.0596	0.941718	0.765483	1.23023	0.218612	0.314499
VDAG_JR2_Chr1g00790a	core	0.456731	0.7169	1.51723	1.29763	1.16923	0.242311	0.341267
VDAG_JR2_Chr1g00800a	core	-0.586521	7.86504	-1.94838	1.19645	-1.62847	0.103426	0.178342
VDAG_JR2_Chr1g00810a	core	0.269708	1.08107	0.89595	1.2841	0.697728	0.485348	0.584775
VDAG_JR2_Chr1g00820a	core	-0.433222	26.1205	-1.43913	1.0245	-1.40472	0.160104	0.246
VDAG_JR2_Chr1g00830a	core	1.15053	0.143735	3.82199	1.55865	2.45211	0.0142021	0.0462633
VDAG_JR2_Chr1g00840a	core	-0.876602	15.291	-2.91201	1.24577	-2.33752	0.019412	0.0561657
VDAG_JR2_Chr1g00850a	core	-0.736353	25.1537	-2.44611	1.185	-2.06424	0.0389951	0.0933322
VDAG_JR2_Chr1g00860a	core	-0.718694	10.6379	-2.38745	1.18626	-2.01259	0.0441582	0.10161
VDAG_JR2_Chr1g00870a	core	0.297182	47.0355	0.987218	0.49367	1.99975	0.045527	0.103892
VDAG_JR2_Chr1g00880a	core	0.0365147	1.88134	0.121299	1.25904	0.0963426	0.923248	0.945283
VDAG_JR2_Chr1g00890a	core	0.474443	4.95493	1.57606	1.22066	1.29116	0.196649	0.28904
VDAG_JR2_Chr1g00900a	core	0.684632	39.0413	2.2743	0.492666	4.61632	3.90613e-06	5.1906e-05
VDAG_JR2_Chr1g00910a	core	2.41774	0.0121018	8.03157	4.08047	1.96829	0.0490342	0.105634
VDAG_JR2_Chr1g00920a	core	0.486344	0.66053	1.6156	1.29528	1.24729	0.212289	0.306935
VDAG_JR2_Chr1g00930a	core	1.40653	0.0811287	4.67239	1.79529	2.60259	0.00925225	0.035426
VDAG_JR2_Chr1g00940a	core	-0.11092	2.61822	-0.368468	1.20405	-0.306023	0.759587	0.820131
VDAG_JR2_Chr1g00950a	core	-1.45418	115.63	-4.83069	1.18078	-4.09109	4.29347e-05	0.000447644
VDAG_JR2_Chr1g00960a	core	-0.499901	30.5381	-1.66064	1.02449	-1.62094	0.105031	0.180157
VDAG_JR2_Chr1g00970a	core	-0.948239	18.0129	-3.14998	1.18255	-2.66372	0.00772808	0.0315645
VDAG_JR2_Chr1g00980a	core	-0.764182	175.14	-2.53856	0.551261	-4.605	4.12464e-06	5.46923e-05
VDAG_JR2_Chr1g00990a	core	0.655037	0.455333	2.17599	1.36454	1.59467	0.110785	0.186543
VDAG_JR2_Chr1g01000a	core	1.31672	0.0965984	4.37406	1.67883	2.60543	0.00917591	0.0352175
VDAG_JR2_Chr1g01010a	core	0.463487	4.50993	1.53967	1.19646	1.28686	0.198144	0.29079
VDAG_JR2_Chr1g01020a	core	0.116276	1.56072	0.386261	1.2089	0.319515	0.749336	0.812392
VDAG_JR2_Chr1g01030a	core	0.00924031	44.2531	0.0306956	0.617635	0.0496987	0.960362	0.971727
VDAG_JR2_Chr1g01040a	core	-0.612582	19.8129	-2.03495	1.19839	-1.69807	0.0894942	0.160788
VDAG_JR2_Chr1g01050a	core	-1.62833	86.3034	-5.40919	1.18455	-4.56647	4.96007e-06	6.51429e-05
VDAG_JR2_Chr1g01060a	core	-0.0607517	2.32365	-0.201813	1.21519	-0.166075	0.868098	0.905028
VDAG_JR2_Chr1g01070a	core	2.08961	0.0175744	6.94153	4.02254	1.72566	0.0844088	0.157456
VDAG_JR2_Chr1g01080a	core	1.00223	0.198138	3.32935	1.51287	2.20068	0.0277588	0.0726522
VDAG_JR2_Chr1g01090a	core	0.543894	0.578839	1.80678	1.28255	1.40873	0.158914	0.244595
VDAG_JR2_Chr1g01100a	core	-0.571526	33.9902	-1.89857	1.02525	-1.8518	0.064054	0.129592
VDAG_JR2_Chr1g01110a	core	-0.753657	48.2253	-2.5036	1.02726	-2.43715	0.0148034	0.0467362
VDAG_JR2_Chr1g01120a	core	-1.26875	77.7076	-4.2147	1.18051	-3.57024	0.000356659	0.00267182
VDAG_JR2_Chr1g01130a	core	-0.729846	10.9288	-2.4245	1.18861	-2.03978	0.0413723	0.0970179
VDAG_JR2_Chr1g01140a	core	-0.616445	57.2074	-2.04779	0.849457	-2.4107	0.0159219	0.049007
VDAG_JR2_Chr1g01150a	core	-0.0368272	54.4561	-0.122337	0.552528	-0.221414	0.82477	0.871226
VDAG_JR2_Chr1g01160a	core	-0.277879	22.6006	-0.923094	1.03829	-0.889048	0.373977	0.479331
VDAG_JR2_Chr1g01170a	core	0.546249	288.735	1.8146	0.214512	8.45921	2.69205e-17	1.06293e-15
VDAG_JR2_Chr1g01175a	core	0.0799383	12.8918	0.265549	1.0306	0.257665	0.796665	0.849859
VDAG_JR2_Chr1g01180a	core	-0.667109	328.767	-2.21609	0.38236	-5.79582	6.79878e-09	1.43106e-07
VDAG_JR2_Chr1g01185a	core	-0.111149	2.60464	-0.369228	1.21594	-0.303656	0.76139	0.821559
VDAG_JR2_Chr1g01190a	core	-0.431959	14.2968	-1.43494	1.19828	-1.1975	0.231113	0.328481
VDAG_JR2_Chr1g01200a	core	0.144217	1.45695	0.479078	1.22374	0.391488	0.695437	0.768315
VDAG_JR2_Chr1g01210a	core	1.08336	0.164886	3.59884	1.52709	2.35666	0.01844	0.0542653
VDAG_JR2_Chr1g01220a	core	0.685005	0.41607	2.27554	1.2966	1.755	0.0792598	0.150327
VDAG_JR2_Chr1g01230a	core	-0.449579	27.9911	-1.49347	1.02858	-1.45197	0.14651	0.229579
VDAG_JR2_Chr1g01240a	core	0.0539151	39.6547	0.179102	0.599381	0.298812	0.765084	0.824582
VDAG_JR2_Chr1g01250a	core	0.162579	722.638	0.540075	0.175475	3.07779	0.00208544	0.011359
VDAG_JR2_Chr1g01260a	core	0.68916	3139.82	2.28934	0.146816	15.5932	8.09275e-55	7.90031e-53
VDAG_JR2_Chr1g01270a	core	-0.103855	808.784	-0.344997	0.181001	-1.90605	0.0566436	0.117989
VDAG_JR2_Chr1g01280a	core	0.624768	0.476477	2.07544	1.32339	1.56827	0.116818	0.193594
VDAG_JR2_Chr1g01290a	core	-1.1269	27.2426	-3.74348	1.19284	-3.13828	0.00169943	0.0096384
VDAG_JR2_Chr1g01300a	core	-0.0103427	14.2539	-0.0343578	1.02669	-0.0334647	0.973304	0.981283
VDAG_JR2_Chr1g01310a	core	0.0189422	28.6986	0.0629246	0.731852	0.0859799	0.931482	0.951278
VDAG_JR2_Chr1g01320a	core	-0.370743	4.75083	-1.23158	1.19494	-1.03067	0.302697	0.405303
VDAG_JR2_Chr1g01330a	core	0.215266	1.24705	0.715098	1.2203	0.586002	0.557874	0.651642
VDAG_JR2_Chr1g01340a	core	0.530093	0.591369	1.76093	1.28358	1.37189	0.170096	0.257964
VDAG_JR2_Chr1g01350a	core	-0.39256	24.3629	-1.30406	1.02854	-1.26787	0.204844	0.298783
VDAG_JR2_Chr1g01360a	core	-0.496113	6.35303	-1.64805	1.18766	-1.38764	0.165246	0.25246
VDAG_JR2_Chr1g01370a	core	0.249566	1.13781	0.82904	1.22119	0.678879	0.497215	0.595313
VDAG_JR2_Chr1g01380a	core	-0.896189	96.8564	-2.97707	0.845426	-3.52139	0.00042929	0.0031016
VDAG_JR2_Chr1g01390a	core	-0.294013	12.1572	-0.976691	1.18638	-0.823253	0.410364	0.514168
VDAG_JR2_Chr1g01400a	core	0.781929	4.30171	2.59751	1.21236	2.14252	0.0321513	0.0808867
VDAG_JR2_Chr1g01410a	core	0.744926	5.02997	2.47459	1.22253	2.02415	0.042955	0.0997099
VDAG_JR2_Chr1g01420a	core	0.457837	0.700676	1.5209	1.32764	1.14557	0.251973	0.351956
VDAG_JR2_Chr1g01430a	core	0.314271	0.986807	1.04398	1.2302	0.848627	0.396089	0.500735
VDAG_JR2_Chr1g01440a	core	1.07554	0.173203	3.57287	1.47442	2.42323	0.0153831	0.0478489
VDAG_JR2_Chr1g01450a	core	-0.26126	20.0734	-0.867887	1.02669	-0.845323	0.39793	0.502397
VDAG_JR2_Chr1g01460a	core	-1.14951	28.6035	-3.8186	1.18291	-3.22813	0.00124603	0.0074886
VDAG_JR2_Chr1g01470a	core	-0.408244	13.8007	-1.35616	1.19106	-1.13862	0.254864	0.354796
VDAG_JR2_Chr1g01480a	core	-1.20222	66.6953	-3.9937	1.1917	-3.35126	0.000804444	0.00529272
VDAG_JR2_Chr1g01490a	core	0.766077	0.352295	2.54485	1.35222	1.88198	0.0598388	0.123093
VDAG_JR2_Chr1g01500a	core	0.526947	0.598113	1.75048	1.26544	1.3833	0.166574	0.253989
VDAG_JR2_Chr1g01510a	core	0.357436	0.882852	1.18738	1.24169	0.95626	0.338941	0.443972
VDAG_JR2_Chr1g01520a	core	0.684981	3.96427	2.27546	1.35432	1.68015	0.0929285	0.165322
VDAG_JR2_Chr1g01530a	core	-0.0544956	62.625	-0.18103	0.516961	-0.350182	0.726202	0.793326
VDAG_JR2_Chr1g01540a	core	0.551747	20.8593	1.83286	0.672645	2.72486	0.00643289	0.0275873
VDAG_JR2_Chr1g01550a	core	-0.296415	34.0785	-0.984668	0.849389	-1.15927	0.246347	0.34593
VDAG_JR2_Chr1g01560a	core	-0.672345	60.8616	-2.23348	0.850155	-2.62715	0.00861036	0.0340467
VDAG_JR2_Chr1g01570a	core	0.179243	52.5066	0.595431	0.487883	1.22044	0.222299	0.318686
VDAG_JR2_Chr1g01580a	core	-0.34398	33.6171	-1.14268	0.850397	-1.3437	0.179046	0.268547
VDAG_JR2_Chr1g01590a	core	2.29315	3.6571	7.61768	1.49697	5.08873	3.60461e-07	5.92706e-06
VDAG_JR2_Chr1g01600a	core	1.59045	0.0514526	5.28336	2.11925	2.49303	0.0126659	0.0428887
VDAG_JR2_Chr1g01610a	core	-0.381594	185.547	-1.26763	0.388333	-3.26428	0.00109742	0.00677583
VDAG_JR2_Chr1g01620a	core	1.11641	0.154889	3.70864	1.52751	2.4279	0.0151865	0.047462
VDAG_JR2_Chr1g01630a	core	-0.783061	415.119	-2.60127	0.374084	-6.95372	3.55787e-12	1.03546e-10
VDAG_JR2_Chr1g01640a	core	-0.276691	54.4891	-0.919147	0.675898	-1.35989	0.173864	0.262522
VDAG_JR2_Chr1g01650a	core	-0.966904	18.8548	-3.21198	1.18358	-2.71379	0.0066518	0.0282719
VDAG_JR2_Chr1g01660a	core	0.147803	12.677	0.490992	1.02735	0.47792	0.632707	0.716179
VDAG_JR2_Chr1g01670a	core	0.211348	1.24715	0.702081	1.21452	0.578074	0.563214	0.656272
VDAG_JR2_Chr1g01680a	core	-0.731743	10.9805	-2.4308	1.20988	-2.00913	0.0445233	0.102165
VDAG_JR2_Chr1g01690a	core	0.409754	0.794236	1.36117	1.26651	1.07474	0.28249	0.383773
VDAG_JR2_Chr1g01700a	core	-1.18485	31.1132	-3.936	1.22003	-3.22616	0.00125464	0.00753268
VDAG_JR2_Chr1g01710a	core	0.114002	1.55948	0.378707	1.21657	0.311289	0.755581	0.816612
VDAG_JR2_Chr1g01720a	core	-0.429521	5.46973	-1.42684	1.18828	-1.20076	0.229845	0.327091
VDAG_JR2_Chr1g01730a	core	-0.60819	8.26785	-2.02036	1.18938	-1.69867	0.0893813	0.160697
VDAG_JR2_Chr1g01740a	core	-0.0509933	14.977	-0.169396	1.02889	-0.16464	0.869227	0.905773
VDAG_JR2_Chr1g01750a	core	1.11786	212.289	3.71346	0.301738	12.3069	8.31314e-35	5.66299e-33
VDAG_JR2_Chr1g01760a	core	0.205164	30.4603	0.681541	0.652545	1.04443	0.296284	0.398582
VDAG_JR2_Chr1g01770a	core	-0.516069	46.4007	-1.71434	0.840819	-2.0389	0.0414605	0.0971328
VDAG_JR2_Chr1g01780a	core	-0.68054	42.5226	-2.2607	1.02563	-2.2042	0.0275102	0.0721234
VDAG_JR2_Chr1g01790a	core	-1.21062	125.883	-4.0216	1.02772	-3.91312	9.11122e-05	0.000857713
VDAG_JR2_Chr1g01800a	core	1.32194	0.0973379	4.39138	1.68313	2.60906	0.00907904	0.0350006
VDAG_JR2_Chr1g01810a	core	-0.280451	21.9361	-0.931639	1.02578	-0.908227	0.363758	0.46851
VDAG_JR2_Chr1g01820a	core	0.343276	46.6354	1.14034	0.499214	2.28427	0.0223558	0.0619668
VDAG_JR2_Chr1g01830a	core	-0.846386	14.2186	-2.81163	1.18644	-2.36981	0.0177971	0.0529007
VDAG_JR2_Chr1g01840a	core	1.10161	33.8212	3.65945	1.18935	3.07686	0.00209191	0.0113752
VDAG_JR2_Chr1g01850a	core	0.267283	1.08498	0.887895	1.25705	0.706332	0.479982	0.579267
VDAG_JR2_Chr1g01860a	core	1.02005	0.195301	3.38855	1.41537	2.39411	0.0166606	0.0506519
VDAG_JR2_Chr1g01870a	core	-0.27631	3.85628	-0.917881	1.19444	-0.768458	0.442215	0.544069
VDAG_JR2_Chr1g01880a	core	-0.744539	430.807	-2.4733	0.35706	-6.92685	4.303e-12	1.23779e-10
VDAG_JR2_Chr1g01890a	core	0.76023	3.83405	2.52543	1.20755	2.09136	0.0364956	0.0890869
VDAG_JR2_Chr1g01900a	core	-0.402476	5.11646	-1.337	1.18834	-1.1251	0.260546	0.360893
VDAG_JR2_Chr1g01910a	core	0.0467092	1.83136	0.155165	1.20735	0.128517	0.89774	0.926357
VDAG_JR2_Chr1g01920a	core	-0.281731	10.7178	-0.93589	1.18368	-0.790664	0.42914	0.531782
VDAG_JR2_Chr1g01930a	core	-0.337142	11.721	-1.11996	1.18952	-0.941524	0.346436	0.451215
VDAG_JR2_Chr1g01940a	core	-1.14414	110.558	-3.80075	1.02706	-3.70063	0.000215069	0.00175538
VDAG_JR2_Chr1g01950a	core	0.883366	0.261901	2.93448	1.41835	2.06894	0.0385514	0.0926639
VDAG_JR2_Chr1g01960a	core	-1.32778	43.239	-4.41079	1.19269	-3.69818	0.000217152	0.00176889
VDAG_JR2_Chr1g01970a	core	-0.900144	130.847	-2.99022	0.736389	-4.06064	4.89374e-05	0.000502672
VDAG_JR2_Chr1g01980a	core	0.0526023	13.731	0.174741	1.03083	0.169514	0.865392	0.902821
VDAG_JR2_Chr1g01990a	core	0.429792	5.82434	1.42774	1.19919	1.19058	0.233817	0.33164
VDAG_JR2_Chr1g02000a	core	0.052359	48.0113	0.173933	0.557805	0.311816	0.75518	0.816493
VDAG_JR2_Chr1g02010a	core	-0.74154	190.627	-2.46334	0.514202	-4.79061	1.66273e-06	2.38318e-05
VDAG_JR2_Chr1g02020a	core	0.325274	16.7676	1.08054	0.843751	1.28063	0.200323	0.293154
VDAG_JR2_Chr1g02030a	core	1.10176	0.159736	3.65998	1.47319	2.48439	0.0129774	0.0436264
VDAG_JR2_Chr1g02040a	core	-1.591	79.2378	-5.28519	1.18185	-4.47196	7.75069e-06	9.69658e-05
VDAG_JR2_Chr1g02050a	core	-0.722902	89.631	-2.40143	0.733189	-3.27532	0.00105544	0.00656893
VDAG_JR2_Chr1g02060a	core	-0.528349	31.4759	-1.75514	1.0269	-1.70915	0.0874226	0.159653
VDAG_JR2_Chr1g02070a	core	0.879501	0.269175	2.92164	1.36114	2.14647	0.0318358	0.080338
VDAG_JR2_Chr1g02080a	core	-0.0710534	2.40581	-0.236034	1.20067	-0.196586	0.844152	0.886481
VDAG_JR2_Chr1g02090a	core	-0.694296	10.0785	-2.3064	1.20422	-1.91527	0.0554584	0.116007
VDAG_JR2_Chr1g02110a	core	-0.955673	18.3168	-3.17468	1.18343	-2.68261	0.0073051	0.0303412
VDAG_JR2_Chr1g02120a	core	-0.881461	33.3038	-2.92815	1.1841	-2.47289	0.0134024	0.0446522
VDAG_JR2_Chr1g02130a	core	-0.446473	26.745	-1.48315	1.02616	-1.44534	0.148363	0.231838
VDAG_JR2_Chr1g02140a	core	-0.81718	29.5493	-2.71461	1.18195	-2.29672	0.021635	0.0605761
VDAG_JR2_Chr1g02150a	core	0.210221	1.24588	0.69834	1.21556	0.574502	0.565628	0.658095
VDAG_JR2_Chr1g02160a	core	-0.352417	80.4944	-1.1707	0.557143	-2.10126	0.035618	0.0875368
VDAG_JR2_Chr1g02170a	core	-0.869594	32.4631	-2.88873	1.1803	-2.44745	0.0143873	0.0465385
VDAG_JR2_Chr1g02180a	core	0.63501	0.466688	2.10946	1.2975	1.62579	0.103995	0.1787
VDAG_JR2_Chr1g02190a	core	0.367289	0.880314	1.22011	1.30463	0.935216	0.349677	0.454243
VDAG_JR2_Chr1g02200a	core	-0.998243	43.0779	-3.31609	1.19494	-2.77511	0.00551827	0.0246542
VDAG_JR2_Chr1g02210a	core	-0.384464	72.4741	-1.27716	0.596068	-2.14265	0.0321416	0.0808867
VDAG_JR2_Chr1g02220a	core	0.511553	13.28	1.69934	0.859443	1.97726	0.0480122	0.105634
VDAG_JR2_Chr1g02230a	core	-0.174584	3.03521	-0.579956	1.20385	-0.481752	0.629982	0.714072
VDAG_JR2_Chr1g02240a	core	-0.836458	30.8243	-2.77865	1.19752	-2.32035	0.0203221	0.0579736
VDAG_JR2_Chr1g02250a	core	-0.459178	5.81872	-1.52536	1.18991	-1.28191	0.199876	0.292742
VDAG_JR2_Chr1g02260a	core	1.70265	215.283	5.65608	0.22598	25.0291	2.94963e-138	8.31124e-136
VDAG_JR2_Chr1g02270a	core	-0.391965	12.9466	-1.30208	1.18562	-1.09823	0.272104	0.37285
VDAG_JR2_Chr1g02280a	core	-0.179451	71.8114	-0.596124	0.51503	-1.15746	0.247086	0.346771
VDAG_JR2_Chr1g02290a	core	-0.325341	4.28361	-1.08076	1.19363	-0.905439	0.365233	0.470213
VDAG_JR2_Chr1g02300a	core	-0.717615	10.6334	-2.38387	1.19234	-1.99931	0.0455745	0.103981
VDAG_JR2_Chr1g02310a	core	0.961313	1083.99	3.19341	0.212596	15.021	5.34742e-51	4.98476e-49
VDAG_JR2_Chr1g02320a	core	0.0304569	21.8749	0.101175	0.841543	0.120226	0.904304	0.93158
VDAG_JR2_Chr1g02330a	core	-1.2174	68.3505	-4.04412	1.18427	-3.41486	0.000638137	0.00437348
VDAG_JR2_Chr1g02340a	core	-0.933922	457.108	-3.10242	0.431185	-7.1951	6.24134e-13	1.92488e-11
VDAG_JR2_Chr1g02350a	core	-1.01825	21.2237	-3.38257	1.18243	-2.8607	0.0042271	0.0199953
VDAG_JR2_Chr1g02360a	core	-0.447531	14.277	-1.48667	1.18485	-1.25473	0.209575	0.304002
VDAG_JR2_Chr1g02370a	core	-0.598456	19.3638	-1.98803	1.18502	-1.67764	0.0934179	0.165978
VDAG_JR2_Chr1g02380a	core	-0.601443	73.1481	-1.99795	0.729397	-2.73918	0.00615924	0.0267389
VDAG_JR2_Chr1g02390a	core	-0.817536	111.658	-2.71579	0.755556	-3.59443	0.000325101	0.00246973
VDAG_JR2_Chr1g02400a	core	-0.866099	14.913	-2.87712	1.18312	-2.43181	0.0150236	0.0470651
VDAG_JR2_Chr1g02410a	core	-1.05489	89.1577	-3.50428	1.02313	-3.42506	0.00061467	0.00423842
VDAG_JR2_Chr1g02420a	core	-1.15035	60.3017	-3.8214	1.18922	-3.21336	0.0013119	0.00780469
VDAG_JR2_Chr1g02430a	core	-0.142506	9.79756	-0.473396	1.18826	-0.398392	0.690341	0.764592
VDAG_JR2_Chr1g02440a	core	-0.211283	18.6446	-0.701866	1.02725	-0.683247	0.494451	0.592748
VDAG_JR2_Chr1g02450a	core	0.243004	45.0693	0.80724	0.536646	1.50423	0.132521	0.212439
VDAG_JR2_Chr1g02460a	core	-0.0773037	2.41118	-0.256797	1.20625	-0.212889	0.831413	0.876593
VDAG_JR2_Chr1g02470a	core	0.0623883	1.76289	0.20725	1.21423	0.170684	0.864472	0.901937
VDAG_JR2_Chr1g02480a	core	0.848561	0.286105	2.81886	1.36477	2.06544	0.0388814	0.0931321
VDAG_JR2_Chr1g02490a	core	-1.77913	122.054	-5.91013	1.18427	-4.99052	6.02182e-07	9.41469e-06
VDAG_JR2_Chr1g02500a	core	0.26726	38.6774	0.887819	0.575562	1.54252	0.122946	0.200934
VDAG_JR2_Chr1g02510a	core	-0.615241	37.3227	-2.04379	1.0239	-1.99608	0.0459253	0.104608
VDAG_JR2_Chr1g02520a	core	-0.716805	24.2142	-2.38118	1.18116	-2.01597	0.0438033	0.101041
VDAG_JR2_Chr1g02530a	core	-0.0758843	24.1364	-0.252082	0.839343	-0.300333	0.763923	0.823719
VDAG_JR2_Chr1g02540a	core	-0.416799	13.9411	-1.38458	1.18305	-1.17034	0.241864	0.34087
VDAG_JR2_Chr1g02550a	core	0.875404	873.483	2.90803	0.138234	21.037	3.00773e-98	5.25208e-96
VDAG_JR2_Chr1g02560a	core	0.333608	54.6771	1.10822	0.462406	2.39664	0.016546	0.0504024
VDAG_JR2_Chr1g02570a	core	-0.285418	11.3039	-0.948138	1.18633	-0.799216	0.424165	0.527086
VDAG_JR2_Chr1g02580a	core	-0.922055	16.9747	-3.063	1.18284	-2.58953	0.00961075	0.0362722
VDAG_JR2_Chr1g02590a	core	0.106141	1.60231	0.352592	1.21934	0.289166	0.772455	0.83075
VDAG_JR2_Chr1g02600a	core	0.0422525	28.2086	0.14036	0.726714	0.193143	0.846847	0.888372
VDAG_JR2_Chr1g02610a	core	0.598103	160.482	1.98686	0.263892	7.52905	5.11093e-14	1.70796e-12
VDAG_JR2_Chr1g02620a	core	0.488752	570.999	1.6236	0.147574	11.0019	3.74155e-28	2.24095e-26
VDAG_JR2_Chr1g02630a	core	-0.195786	3.18949	-0.650387	1.20262	-0.540808	0.58864	0.677745
VDAG_JR2_Chr1g02640a	core	0.0309445	40.2598	0.102795	0.598474	0.171762	0.863624	0.901281
VDAG_JR2_Chr1g02650a	core	-0.283394	72.2347	-0.941415	0.599803	-1.56954	0.116522	0.193309
VDAG_JR2_Chr1g02660a	core	-0.7249	10.8112	-2.40807	1.18549	-2.03128	0.0422263	0.0984619
VDAG_JR2_Chr1g02670a	core	-0.413995	26.97	-1.37526	1.02654	-1.33971	0.180339	0.270062
VDAG_JR2_Chr1g02680a	core	-0.559089	67.1963	-1.85725	0.739283	-2.51224	0.0119969	0.0419451
VDAG_JR2_Chr1g02690a	core	0.201623	16.8277	0.669776	0.843046	0.794472	0.426921	0.529614
VDAG_JR2_Chr1g02700a	core	-1.22489	34.1254	-4.06901	1.18062	-3.44649	0.000567912	0.00396005
VDAG_JR2_Chr1g02710a	core	-1.47341	60.4383	-4.89457	1.20699	-4.0552	5.00923e-05	0.000512207
VDAG_JR2_Chr1g02720a	core	-0.365662	4.70896	-1.2147	1.19349	-1.01777	0.308786	0.411736
VDAG_JR2_Chr1g02730a	core	-0.187801	19.2595	-0.623863	1.02507	-0.608606	0.542786	0.637984
VDAG_JR2_Chr1g02740a	core	-1.20799	32.828	-4.01285	1.1847	-3.38722	0.000706038	0.00473416
VDAG_JR2_Chr1g02750a	core	-0.593868	35.9832	-1.97279	1.03339	-1.90904	0.0562574	0.117421
VDAG_JR2_Chr1g02760a	core	1.17171	0.133958	3.89234	1.89224	2.05701	0.0396855	0.0944253
VDAG_JR2_Chr1g02770a	core	-1.77037	236.299	-5.88104	1.18728	-4.95336	7.29427e-07	1.12201e-05
VDAG_JR2_Chr1g02780a	core	-0.074918	2.40453	-0.248872	1.28802	-0.193221	0.846786	0.888372
VDAG_JR2_Chr1g02790a	core	-0.0770366	2.40718	-0.25591	1.21417	-0.21077	0.833067	0.877516
VDAG_JR2_Chr1g02800a	core	-1.19397	180.968	-3.96628	0.837063	-4.73832	2.15495e-06	3.01888e-05
VDAG_JR2_Chr1g02810a	core	-0.484027	6.21671	-1.6079	1.18913	-1.35217	0.176322	0.26536
VDAG_JR2_Chr1g02820a	core	-0.720346	10.7022	-2.39294	1.19419	-2.00382	0.0450899	0.103103
VDAG_JR2_Chr1g02830a	core	-0.924137	36.4064	-3.06992	1.18065	-2.6002	0.00931705	0.0355452
VDAG_JR2_Chr1g02840a	core	0.0649695	12.6137	0.215824	1.04238	0.207048	0.835972	0.879829
VDAG_JR2_Chr1g02850a	core	-0.951433	109.1	-3.16059	0.840922	-3.75848	0.000170947	0.00145364
VDAG_JR2_Chr1g02860a	core	-0.00834168	114.465	-0.0277105	0.389894	-0.0710717	0.943341	0.95928
VDAG_JR2_Chr1g02870a	core	-0.176713	84.718	-0.587029	0.489295	-1.19974	0.230239	0.327501
VDAG_JR2_Chr1g02880a	core	-0.953961	18.3067	-3.16899	1.18866	-2.66602	0.00767556	0.0314065
VDAG_JR2_Chr1g02890a	core	-0.0439339	2.23132	-0.145945	1.20661	-0.120955	0.903727	0.931194
VDAG_JR2_Chr1g02900a	core	-0.813139	55.0204	-2.70119	1.02795	-2.62774	0.00859531	0.0340467
VDAG_JR2_Chr1g02910a	core	-0.553679	34.085	-1.83928	1.02346	-1.79713	0.0723149	0.139608
VDAG_JR2_Chr1g02920a	core	-0.303967	4.09042	-1.00976	1.19363	-0.845957	0.397576	0.502002
VDAG_JR2_Chr1g02930a	core	-0.406265	5.15837	-1.34958	1.19508	-1.12929	0.258777	0.359073
VDAG_JR2_Chr1g02940a	core	-0.397404	5.07289	-1.32015	1.18742	-1.11178	0.266233	0.366709
VDAG_JR2_Chr1g02950a	core	-0.407437	13.7592	-1.35348	1.19011	-1.13727	0.255426	0.355384
VDAG_JR2_Chr1g02960a	core	-1.47927	61.2666	-4.91404	1.19578	-4.1095	3.96517e-05	0.000419098
VDAG_JR2_Chr1g02970a	core	-0.957601	18.4433	-3.18108	1.18767	-2.67842	0.00739707	0.0305696
VDAG_JR2_Chr1g02980a	core	-0.515787	45.8177	-1.71341	0.847928	-2.0207	0.0433112	0.100275
VDAG_JR2_Chr1g02990a	core	-1.37606	97.1539	-4.57118	1.18595	-3.85445	0.00011599	0.00104814
VDAG_JR2_Chr1g03000a	core	-0.23292	30.3982	-0.773742	0.84186	-0.919087	0.35805	0.462744
VDAG_JR2_Chr1g03010a	core	-0.108803	8.24724	-0.361436	1.18781	-0.304289	0.760908	0.821325
VDAG_JR2_Chr1g03020a	core	-0.377242	4.81336	-1.25317	1.20303	-1.04168	0.297561	0.399996
VDAG_JR2_Chr1g03030a	core	2.20024	0.0111537	7.30902	4.04021	1.80907	0.0704398	0.137681
VDAG_JR2_Chr1g03040a	core	1.13365	0.150573	3.76592	1.66264	2.26502	0.0235114	0.064447
VDAG_JR2_Chr1g03050a	core	-0.600856	8.10383	-1.996	1.18423	-1.68548	0.0918956	0.164215
VDAG_JR2_Chr1g03060a	core	-0.170916	18.303	-0.56777	1.02555	-0.553626	0.579835	0.670402
VDAG_JR2_Chr1g03070a	core	-0.0250004	2.15494	-0.0830496	1.19961	-0.0692303	0.944806	0.960175
VDAG_JR2_Chr1g03080a	core	-0.662795	21.3875	-2.20176	1.19438	-1.84343	0.0652664	0.131573
VDAG_JR2_Chr1g03090a	core	0.296627	6.34561	0.985374	1.19212	0.826576	0.408478	0.512685
VDAG_JR2_Chr1g03100a	core	-0.904533	36.1099	-3.00479	1.1806	-2.54513	0.0109236	0.0394039
VDAG_JR2_Chr1g03110a	core	-0.147265	2.84249	-0.489203	1.19478	-0.409452	0.682208	0.757955
VDAG_JR2_Chr1g03120a	core	-0.440369	14.0518	-1.46287	1.18387	-1.23567	0.216583	0.311978
VDAG_JR2_Chr1g03125a	core	0.030038	21.3244	0.099784	0.845016	0.118085	0.906	0.932784
VDAG_JR2_Chr1g03130a	core	-0.197156	27.6243	-0.654937	0.838678	-0.780916	0.434852	0.537152
VDAG_JR2_Chr1g03140a	core	-0.77104	27.0362	-2.56134	1.18719	-2.15747	0.0309687	0.0788398
VDAG_JR2_Chr1g03150a	core	-0.129606	67.6258	-0.430542	0.525242	-0.819702	0.412386	0.516023
VDAG_JR2_Chr1g03160a	core	0.84134	36.2471	2.79487	0.492911	5.67013	1.42691e-08	2.8626e-07
VDAG_JR2_Chr1g03170a	core	-0.87885	33.1148	-2.91948	1.18241	-2.46908	0.013546	0.0449165
VDAG_JR2_Chr1g03180a	core	0.207697	85.8846	0.689955	0.399961	1.72506	0.0845171	0.157594
VDAG_JR2_Chr1g03190a	core	-1.12531	27.1521	-3.73821	1.18345	-3.15875	0.00158447	0.00909876
VDAG_JR2_Chr1g03200a	core	-1.61383	83.5155	-5.36104	1.18553	-4.52206	6.12397e-06	7.80319e-05
VDAG_JR2_Chr1g03210a	core	-1.59411	79.81	-5.29553	1.18582	-4.46572	7.97985e-06	9.93315e-05
VDAG_JR2_Chr1g03211a	core	0.587254	59.5056	1.95082	0.413931	4.7129	2.44212e-06	3.3679e-05
VDAG_JR2_Chr1g03230a	core	-0.271392	167.869	-0.901545	0.3701	-2.43595	0.0148528	0.0467804
VDAG_JR2_Chr1g03240a	core	0.995485	0.201715	3.30693	1.83656	1.80061	0.0717637	0.138759
VDAG_JR2_Chr1g03250a	core	-0.421418	77.8966	-1.39992	0.592515	-2.36268	0.0181435	0.0535323
VDAG_JR2_Chr1g03260a	core	1.3214	0.0998597	4.38959	1.92586	2.27928	0.0226503	0.0625292
VDAG_JR2_Chr1g03270a	core	-0.839208	30.4418	-2.78779	1.18957	-2.34353	0.0191023	0.0554921
VDAG_JR2_Chr1g03280a	core	-0.340136	35.0721	-1.12991	0.836634	-1.35054	0.176842	0.265918
VDAG_JR2_Chr1g03290a	core	0.240553	1391.62	0.799101	0.194297	4.11278	3.90916e-05	0.000414592
VDAG_JR2_Chr1g03300a	core	-0.836068	57.5942	-2.77736	1.02404	-2.71214	0.00668495	0.0283738
VDAG_JR2_Chr1g03310a	core	-1.07661	24.2655	-3.57641	1.18857	-3.00901	0.00262104	0.0136178
VDAG_JR2_Chr1g03320a	core	-1.20996	125.919	-4.01942	1.03211	-3.89438	9.8449e-05	0.000914285
VDAG_JR2_Chr1g03330a	core	-1.12371	55.8001	-3.73287	1.18305	-3.1553	0.00160333	0.00919401
VDAG_JR2_Chr1g03340a	core	-0.452436	28.7336	-1.50296	1.02962	-1.45972	0.144367	0.226847
VDAG_JR2_Chr1g03350a	core	0.565887	4.23763	1.87984	1.22839	1.53032	0.125937	0.20432
VDAG_JR2_Chr1g03360a	core	-1.02682	85.1947	-3.41102	1.02495	-3.32799	0.000874764	0.00566173
VDAG_JR2_Chr1g03370a	core	-0.140542	25.0586	-0.46687	0.841403	-0.55487	0.578983	0.669549
VDAG_JR2_Chr1g03380a	core	-1.22633	70.9661	-4.07378	1.17973	-3.45314	0.000554096	0.00387242
VDAG_JR2_Chr1g03390a	core	-1.32224	86.7488	-4.39237	1.18753	-3.69876	0.000216653	0.00176599
VDAG_JR2_Chr1g03400a	core	-0.657684	40.6946	-2.18478	1.02277	-2.13613	0.0326685	0.0819389
VDAG_JR2_Chr1g03410a	core	0.570585	301.836	1.89544	0.197743	9.58535	9.21413e-22	4.56947e-20
VDAG_JR2_Chr1g03420a	core	-0.602441	8.11347	-2.00126	1.1875	-1.68527	0.0919356	0.164239
VDAG_JR2_Chr1g03430a	core	-0.254021	3.64801	-0.843839	1.19075	-0.708661	0.478535	0.577882
VDAG_JR2_Chr1g03440a	core	0.239186	69.2353	0.794557	0.435507	1.82444	0.0680851	0.136017
VDAG_JR2_Chr1g03445a	core	-0.717287	24.2208	-2.38278	1.18228	-2.01541	0.0438615	0.101102
VDAG_JR2_Chr1g03450a	core	-0.48951	44.1564	-1.62612	0.839864	-1.93617	0.052847	0.111878
VDAG_JR2_Chr1g03460a	core	0.368911	103.774	1.2255	0.339317	3.61166	0.000304243	0.00234432
VDAG_JR2_Chr1g03470a	core	-1.16915	30.0252	-3.88382	1.18241	-3.28467	0.00102102	0.00640942
VDAG_JR2_Chr1g03480a	core	-0.557862	7.32407	-1.85318	1.18953	-1.5579	0.119256	0.196484
VDAG_JR2_Chr1g03485a	core	0.0124459	21.0584	0.0413444	0.839235	0.0492644	0.960709	0.971998
VDAG_JR2_Chr1g03490a	core	-0.173281	10.199	-0.575627	1.20123	-0.479198	0.631798	0.71541
VDAG_JR2_Chr1g03500a	core	-0.534392	110.841	-1.77521	0.561852	-3.15957	0.00158002	0.00907744
VDAG_JR2_Chr1g03510a	core	0.545762	40.5327	1.81298	0.59699	3.03687	0.00239048	0.0126655
VDAG_JR2_Chr1g03520a	core	1.12636	31.9332	3.74169	0.527581	7.09217	1.32026e-12	3.97295e-11
VDAG_JR2_Chr1g03525a	core	0.351796	160.479	1.16864	0.282292	4.13983	3.4756e-05	0.000376337
VDAG_JR2_Chr1g03540a	core	-0.383641	48.8584	-1.27443	0.724741	-1.75846	0.0786695	0.149524
VDAG_JR2_Chr1g03550a	core	-0.932942	38.2597	-3.09917	1.19941	-2.5839	0.00976896	0.0366462
VDAG_JR2_Chr1g03560a	core	0.294888	1.0236	0.979598	1.40528	0.697084	0.48575	0.585042
VDAG_JR2_Chr1g03570a	core	-0.0424229	31.5398	-0.140926	0.729505	-0.19318	0.846818	0.888372
VDAG_JR2_Chr1g03580a	core	0.249754	1.14582	0.829666	1.21856	0.680859	0.495961	0.594213
VDAG_JR2_Chr1g03590a	core	-0.354253	83.9071	-1.1768	0.550239	-2.13871	0.0324588	0.081512
VDAG_JR2_Chr1g03600a	core	0.363825	15.8991	1.2086	0.845815	1.42892	0.153028	0.23749
VDAG_JR2_Chr1g03610a	core	-1.25938	36.9516	-4.18356	1.18712	-3.52411	0.000424903	0.00307975
VDAG_JR2_Chr1g03620a	core	-0.0784805	24.2921	-0.260707	0.839814	-0.310434	0.756231	0.816988
VDAG_JR2_Chr1g03630a	core	-0.44111	5.61247	-1.46534	1.19669	-1.22449	0.220766	0.316936
VDAG_JR2_Chr1g03640a	core	-0.542346	32.9929	-1.80164	1.02744	-1.75353	0.0795115	0.150662
VDAG_JR2_Chr1g03650a	core	-0.346394	11.8973	-1.1507	1.18787	-0.968706	0.332692	0.437079
VDAG_JR2_Chr1g03660a	core	-0.3659	4.70463	-1.21549	1.1953	-1.0169	0.309202	0.412159
VDAG_JR2_Chr1g03670a	core	0.200409	97.7331	0.665745	0.4119	1.61628	0.106034	0.181135
VDAG_JR2_Chr1g03680a	core	-0.207394	214.172	-0.688949	0.327407	-2.10426	0.0353559	0.0870073
VDAG_JR2_Chr1g03690a	core	-0.315858	89.522	-1.04926	0.514359	-2.03993	0.041357	0.0970004
VDAG_JR2_Chr1g03700a	core	-0.719283	68.5553	-2.38941	0.841922	-2.83804	0.00453919	0.0211269
VDAG_JR2_Chr1g03710a	core	-0.719013	67.2762	-2.38851	0.842283	-2.83575	0.00457175	0.0212366
VDAG_JR2_Chr1g03720a	core	-1.05351	49.1316	-3.49969	1.1807	-2.96409	0.00303583	0.0153188
VDAG_JR2_Chr1g03730a	core	0.193465	49.6283	0.642676	0.523202	1.22835	0.219315	0.315261
VDAG_JR2_Chr1g03740a	core	0.0040134	2.01139	0.0133322	1.20535	0.0110609	0.991175	0.993981
VDAG_JR2_Chr1g03750a	core	-0.710185	24.6769	-2.35918	1.1913	-1.98034	0.0476658	0.105634
VDAG_JR2_Chr1g03760a	core	0.341903	4.94325	1.13578	1.19407	0.951177	0.341514	0.446588
VDAG_JR2_Chr1g03770a	core	-0.0430936	2.23617	-0.143154	1.1989	-0.119405	0.904955	0.93194
VDAG_JR2_Chr1g03780a	core	-0.204981	29.3446	-0.680934	0.840361	-0.810287	0.417775	0.521294
VDAG_JR2_Chr1g03790a	core	-0.0208595	2.11466	-0.0692938	1.22382	-0.0566207	0.954847	0.967489
VDAG_JR2_Chr1g03800a	core	-1.11177	26.3189	-3.69321	1.18519	-3.11613	0.00183243	0.0102198
VDAG_JR2_Chr1g03810a	core	-0.574993	7.66362	-1.91009	1.18989	-1.60526	0.108437	0.183787
VDAG_JR2_Chr1g03820a	core	-1.33651	662.821	-4.43979	0.523566	-8.47991	2.25372e-17	8.98446e-16
VDAG_JR2_Chr1g03830a	core	-0.203617	28.0866	-0.6764	0.840559	-0.804702	0.420991	0.524041
VDAG_JR2_Chr1g03840a	core	0.206163	12.0506	0.684859	1.02852	0.665867	0.505496	0.603538
VDAG_JR2_Chr1g03850a	core	-0.403863	127.786	-1.3416	0.459932	-2.91696	0.00353462	0.0173279
VDAG_JR2_Chr1g03860a	core	0.0403065	12.912	0.133895	1.04105	0.128616	0.897662	0.926353
VDAG_JR2_Chr1g03865a	core	-0.763713	11.7484	-2.537	1.18811	-2.13532	0.0327349	0.0820389
VDAG_JR2_Chr1g03870a	core	-0.373317	12.9442	-1.24013	1.193	-1.0395	0.29857	0.401005
VDAG_JR2_Chr1g03880a	core	0.880711	4.84497	2.92566	1.21368	2.41057	0.0159276	0.0490075
VDAG_JR2_Chr1g03890a	core	-0.550934	32.2749	-1.83016	1.03163	-1.77404	0.0760561	0.145225
VDAG_JR2_Chr1g03900a	core	0.159698	1006.63	0.530506	0.144736	3.66533	0.000247019	0.00196821
VDAG_JR2_Chr1g03910a	core	-0.664685	22.5715	-2.20803	1.18223	-1.86769	0.0618058	0.126274
VDAG_JR2_Chr1g03915a	core	-0.776601	1335.04	-2.57981	0.238574	-10.8135	2.97209e-27	1.70592e-25
VDAG_JR2_Chr1g03920a	core	-1.38632	49.4169	-4.60524	1.20727	-3.8146	0.000136405	0.00120797
VDAG_JR2_Chr1g03930a	core	-0.0774854	183.203	-0.257401	0.309981	-0.830378	0.406325	0.5106
VDAG_JR2_Chr1g03940a	core	0.938697	0.234975	3.11829	1.37851	2.26207	0.0236929	0.0647015
VDAG_JR2_Chr1g03950a	core	-0.98143	19.4595	-3.26024	1.18206	-2.7581	0.00581383	0.0255875
VDAG_JR2_Chr1g03960a	core	-0.568409	69.0856	-1.88822	0.728194	-2.59301	0.00951399	0.0360166
VDAG_JR2_Chr1g03970a	core	-0.78038	52.7888	-2.59237	1.02494	-2.52929	0.0114295	0.0405909
VDAG_JR2_Chr1g03980a	core	-0.366174	59.6266	-1.2164	0.655796	-1.85485	0.063618	0.128963
VDAG_JR2_Chr1g03990a	core	-1.45232	57.5842	-4.82451	1.19324	-4.04321	5.27236e-05	0.000532736
VDAG_JR2_Chr1g04000a	core	-0.0689714	2.36657	-0.229118	1.20521	-0.190106	0.849226	0.88985
VDAG_JR2_Chr1g04010a	core	-0.510618	6.56971	-1.69624	1.18612	-1.43007	0.152696	0.237175
VDAG_JR2_Chr1g04020a	core	-0.643153	20.5855	-2.13651	1.19762	-1.78395	0.0744312	0.142936
VDAG_JR2_Chr1g04030a	core	-0.734613	10.9867	-2.44033	1.18734	-2.05529	0.0398512	0.094596
VDAG_JR2_Chr1g04040a	core	-0.0841235	8.40818	-0.279452	1.19732	-0.233398	0.815452	0.863781
VDAG_JR2_Chr1g04050a	core	-0.482698	74.0802	-1.60349	0.648294	-2.47339	0.0133836	0.0446169
VDAG_JR2_Chr1g04060a	core	-0.558448	66.5521	-1.85512	0.726884	-2.55216	0.0107057	0.0388667
VDAG_JR2_Chr1g04070a	core	-0.391388	5.01723	-1.30016	1.1886	-1.09386	0.274017	0.374767
VDAG_JR2_Chr1g04080a	core	-0.960263	39.7908	-3.18993	1.18344	-2.69546	0.00702907	0.0295152
VDAG_JR2_Chr1g04090a	core	-1.44526	844.492	-4.80104	0.518693	-9.25603	2.12168e-20	9.8519e-19
VDAG_JR2_Chr1g04100a	core	-0.30461	22.0447	-1.01189	1.02874	-0.983624	0.3253	0.42937
VDAG_JR2_Chr1g04110a	core	-1.04025	47.0781	-3.45563	1.18931	-2.90556	0.00366593	0.017846
VDAG_JR2_Chr1g04120a	core	0.0909081	21.1739	0.30199	0.839275	0.359823	0.71898	0.787309
VDAG_JR2_Chr1g04130a	core	-0.528148	31.4385	-1.75447	1.03907	-1.68851	0.0913143	0.163412
VDAG_JR2_Chr1g04140a	core	-0.406768	114.709	-1.35125	0.494346	-2.73342	0.00626811	0.0270773
VDAG_JR2_Chr1g04150a	core	1.06179	35.0425	3.5272	0.508961	6.93019	4.20265e-12	1.21189e-10
VDAG_JR2_Chr1g04160a	core	-0.0127694	2.09572	-0.0424189	1.20313	-0.0352572	0.971875	0.980256
VDAG_JR2_Chr1g04170a	core	-0.34524	4.5086	-1.14686	1.19407	-0.960461	0.336823	0.441723
VDAG_JR2_Chr1g04180a	core	-0.562937	17.6567	-1.87003	1.18707	-1.57533	0.115179	0.191801
VDAG_JR2_Chr1g04200a	core	-0.355444	12.1448	-1.18076	1.18554	-0.995966	0.319267	0.422486
VDAG_JR2_Chr1g04210a	core	-0.851017	31.7007	-2.82702	1.18119	-2.39335	0.0166951	0.050732
VDAG_JR2_Chr1g04220a	core	-0.991571	43.1883	-3.29393	1.18358	-2.78302	0.00538551	0.0242006
VDAG_JR2_Chr1g04230a	core	0.289771	125.416	0.962598	0.306782	3.13773	0.00170262	0.0096521
VDAG_JR2_Chr1g04240a	core	-0.681537	83.7056	-2.26402	0.728353	-3.1084	0.001881	0.010425
VDAG_JR2_Chr1g04250a	core	-1.08317	52.2845	-3.59821	1.19296	-3.01619	0.00255971	0.0133904
VDAG_JR2_Chr1g04260a	core	0.663142	9.55114	2.20291	1.07135	2.05621	0.0397627	0.0945114
VDAG_JR2_Chr1g04270a	core	0.0324882	1.8746	0.107924	1.20686	0.0894252	0.928744	0.94942
VDAG_JR2_Chr1g04280a	core	-0.839932	31.7439	-2.79019	1.182	-2.36058	0.0182464	0.053772
VDAG_JR2_Chr1g04290a	core	-1.1629	29.5848	-3.86308	1.18125	-3.27033	0.00107422	0.00665909
VDAG_JR2_Chr1g04300a	core	-0.019056	7.25969	-0.0633026	1.19119	-0.0531424	0.957618	0.969742
VDAG_JR2_Chr1g04310a	core	-0.662741	9.31715	-2.20158	1.18604	-1.85624	0.063419	0.128749
VDAG_JR2_Chr1g04320a	core	0.456713	0.712482	1.51717	1.25441	1.20947	0.226484	0.323199
VDAG_JR2_Chr1g04330a	core	-0.968089	18.8485	-3.21592	1.18205	-2.72064	0.00651553	0.0278742
VDAG_JR2_Chr1g04340a	core	-0.0186066	673.225	-0.0618099	0.170551	-0.362412	0.717044	0.785536
VDAG_JR2_Chr1g04350a	core	-0.70187	10.2223	-2.33156	1.18571	-1.96638	0.0492551	0.106018
VDAG_JR2_Chr1g04360a	core	-0.943067	37.8028	-3.1328	1.19715	-2.61688	0.00887376	0.0346074
VDAG_JR2_Chr1g04370a	core	-1.24489	35.7409	-4.13543	1.18664	-3.485	0.000492138	0.00349076
VDAG_JR2_Chr1g04380a	core	-0.84221	14.1543	-2.79776	1.19858	-2.33423	0.0195835	0.056451
VDAG_JR2_Chr1g04390a	core	1.62794	809.905	5.4079	0.204194	26.4841	1.47775e-154	4.58028e-152
VDAG_JR2_Chr1g04400a	core	-0.0320385	7.90186	-0.10643	1.2056	-0.0882797	0.929654	0.950037
VDAG_JR2_Chr1g04410a	core	-0.529374	6.87753	-1.75854	1.19754	-1.46846	0.141979	0.224054
VDAG_JR2_Chr1g04420a	core	-0.0579513	2.31638	-0.19251	1.24846	-0.154198	0.877454	0.911387
VDAG_JR2_Chr1g04430a	core	0.172035	62.2639	0.571488	0.461964	1.23708	0.216056	0.311327
VDAG_JR2_Chr1g04440a	core	-0.108456	40.1915	-0.360282	0.651287	-0.553184	0.580138	0.670446
VDAG_JR2_Chr1g04450a	core	-0.076941	39.7547	-0.255592	0.651236	-0.392473	0.694709	0.767579
VDAG_JR2_Chr1g04460a	core	-0.922244	16.9783	-3.06363	1.1825	-2.5908	0.00957524	0.0361712
VDAG_JR2_Chr1g04470a	core	-0.157748	35.3199	-0.524028	0.729669	-0.718172	0.472651	0.572762
VDAG_JR2_Chr1g04480a	core	-0.592872	36.0475	-1.96948	1.02281	-1.92556	0.054159	0.114031
VDAG_JR2_Chr1g04490a	core	-0.395556	12.9683	-1.31401	1.18464	-1.1092	0.267342	0.367829
VDAG_JR2_Chr1g04500a	core	-1.19354	66.1475	-3.96487	1.19137	-3.32798	0.000874772	0.00566173
VDAG_JR2_Chr1g04510a	core	-0.490275	6.25367	-1.62866	1.19448	-1.36349	0.172729	0.261031
VDAG_JR2_Chr1g04520a	core	-0.232128	48.8369	-0.771113	0.651159	-1.18422	0.236327	0.334626
VDAG_JR2_Chr1g04530a	core	-0.728935	10.8608	-2.42147	1.18362	-2.04582	0.0407745	0.0960162
VDAG_JR2_Chr1g04540a	core	-0.261346	114.649	-0.868171	0.440426	-1.97121	0.0486999	0.105634
VDAG_JR2_Chr1g04550a	core	1.16854	0.135115	3.88182	1.67643	2.31552	0.0205843	0.0583645
VDAG_JR2_Chr1g04560a	core	-0.681939	715.354	-2.26535	0.261187	-8.67329	4.19794e-18	1.7291e-16
VDAG_JR2_Chr1g04570a	core	1.22761	0.121428	4.07802	1.66336	2.45168	0.0142191	0.046282
VDAG_JR2_Chr1g04580a	core	0.61851	0.485722	2.05464	1.27749	1.60835	0.107759	0.183013
VDAG_JR2_Chr1g04590a	core	-0.39725	36.701	-1.31963	0.84182	-1.5676	0.116975	0.193709
VDAG_JR2_Chr1g04600a	core	-0.87126	32.5869	-2.89426	1.18089	-2.45092	0.0142491	0.0463358
VDAG_JR2_Chr1g04610a	core	-1.33865	44.3381	-4.44689	1.18948	-3.73853	0.000185101	0.00155691
VDAG_JR2_Chr1g04620a	core	-0.531638	16.6331	-1.76606	1.18211	-1.494	0.135177	0.21583
VDAG_JR2_Chr1g04630a	core	-0.425362	66.7507	-1.41302	0.662509	-2.13283	0.0329386	0.082433
VDAG_JR2_Chr1g04640a	core	-1.25682	2358.48	-4.17508	0.282825	-14.7621	2.57269e-49	2.31132e-47
VDAG_JR2_Chr1g04650a	core	1.07663	0.172577	3.5765	1.49171	2.39759	0.0165032	0.0503214
VDAG_JR2_Chr1g04670a	core	0.392126	14.8811	1.30262	0.842145	1.54678	0.121916	0.199671
VDAG_JR2_Chr1g04680a	core	-0.870752	33.0286	-2.89258	1.1814	-2.44843	0.014348	0.0465385
VDAG_JR2_Chr1g04690a	core	-0.0390436	39.1391	-0.1297	0.653056	-0.198605	0.842572	0.885272
VDAG_JR2_Chr1g04700a	core	-0.986046	19.7069	-3.27557	1.18783	-2.75762	0.00582238	0.0255888
VDAG_JR2_Chr1g04710a	core	0.0352044	28.2887	0.116946	0.733749	0.159382	0.873368	0.908543
VDAG_JR2_Chr1g04720a	core	-1.28806	39.4353	-4.27883	1.18517	-3.61029	0.000305852	0.00235128
VDAG_JR2_Chr1g04730a	core	0.137047	6.5008	0.45526	1.20864	0.376672	0.706417	0.77741
VDAG_JR2_Chr1g04740a	core	-0.581354	53.451	-1.93122	0.839012	-2.30177	0.0213479	0.0599735
VDAG_JR2_Chr1g04750a	core	-0.308705	4.1229	-1.0255	1.18995	-0.8618	0.388798	0.494138
VDAG_JR2_Chr1g04760a	core	1.42447	537.174	4.73198	0.147933	31.9872	1.64066e-224	8.47538e-222
VDAG_JR2_Chr1g04770a	core	0.918929	56.3405	3.05262	0.550473	5.54544	2.93221e-08	5.734e-07
VDAG_JR2_Chr1g04780a	core	-0.261267	3.69628	-0.867909	1.19323	-0.727361	0.467005	0.567584
VDAG_JR2_Chr1g04790a	core	0.0144667	1.97238	0.0480573	1.20278	0.0399553	0.968129	0.977578
VDAG_JR2_Chr1g04800a	core	-0.562893	7.43789	-1.86989	1.19362	-1.56657	0.117215	0.193946
VDAG_JR2_Chr1g04820a	core	-0.396341	5.05807	-1.31662	1.19855	-1.0985	0.271984	0.372744
VDAG_JR2_Chr1g04830a	core	0.213166	1.24765	0.708122	1.23531	0.573235	0.566486	0.658845
VDAG_JR2_Chr1g04840a	core	-0.681193	22.121	-2.26288	1.18203	-1.91439	0.0555702	0.116202
VDAG_JR2_Chr1g04850a	core	0.539923	0.583269	1.79358	1.25762	1.42617	0.15382	0.238531
VDAG_JR2_Chr1g04860a	core	-0.988487	19.8217	-3.28368	1.18708	-2.76618	0.00567164	0.0251132
VDAG_JR2_Chr1g04880a	core	-0.21226	10.8021	-0.705111	1.1901	-0.59248	0.553529	0.647298
VDAG_JR2_Chr1g04890a	core	0.024711	42.8986	0.0820882	0.596457	0.137626	0.890536	0.921223
VDAG_JR2_Chr1g04900a	core	-0.112385	107.16	-0.373336	0.411332	-0.907626	0.364076	0.46887
VDAG_JR2_Chr1g04910a	core	-0.68274	83.3125	-2.26801	0.725309	-3.12696	0.00176624	0.00993101
VDAG_JR2_Chr1g04920a	core	-0.513881	47.3992	-1.70707	0.837837	-2.03748	0.0416022	0.0973911
VDAG_JR2_Chr1g04940a	core	-0.635442	8.759	-2.11089	1.18805	-1.77678	0.0756051	0.144675
VDAG_JR2_Chr1g04950a	core	-1.20134	860.674	-3.99077	0.38868	-10.2675	9.87513e-25	5.30008e-23
VDAG_JR2_Chr1g04960a	core	-0.988876	19.8107	-3.28497	1.18117	-2.78112	0.00541714	0.0243076
VDAG_JR2_Chr1g04970a	core	-0.44792	5.68218	-1.48796	1.1943	-1.24589	0.212806	0.307546
VDAG_JR2_Chr1g04980a	other AGR	0.816848	9.77118	2.71351	1.06315	2.55232	0.0107007	0.0388597
VDAG_JR2_Chr1g04990a	other AGR	-0.129902	2.72816	-0.431525	1.21176	-0.356115	0.721754	0.789859
VDAG_JR2_Chr1g05000a	other AGR	0.607394	0.496022	2.01772	1.32891	1.51832	0.128933	0.207895
VDAG_JR2_Chr1g05010a	core	2.41774	0.00547258	8.03157	4.08047	1.96829	0.0490342
VDAG_JR2_Chr1g05020a	core	0.083555	1.69131	0.277564	1.23475	0.224793	0.822141	0.869267
VDAG_JR2_Chr1g05030a	core	-0.517965	6.71903	-1.72064	1.21358	-1.41782	0.156243	0.241474
VDAG_JR2_Chr1g05040a	core	0.0674299	13.5694	0.223997	1.03379	0.216676	0.828461	0.874224
VDAG_JR2_Chr1g05050a	core	-0.450218	5.69757	-1.49559	1.19737	-1.24907	0.21164	0.306282
VDAG_JR2_Chr1g05060a	core	-0.547378	7.12986	-1.81835	1.19476	-1.52193	0.128026	0.206648
VDAG_JR2_Chr1g05070a	core	-0.01485	2.10448	-0.0493305	1.22419	-0.0402964	0.967857	0.977476
VDAG_JR2_Chr1g05080a	core	0.309542	39.0862	1.02828	0.559206	1.83881	0.0659428	0.132742
VDAG_JR2_Chr1g05090a	core	-0.0487863	46.5881	-0.162065	0.594606	-0.272558	0.785193	0.840615
VDAG_JR2_Chr1g05100a	core	-0.376415	25.3779	-1.25042	1.0241	-1.22099	0.222088	0.318539
VDAG_JR2_Chr1g05110a	core	-0.063403	39.3384	-0.21062	0.650991	-0.323538	0.746288	0.809916
VDAG_JR2_Chr1g05120a	core	-1.15837	60.0815	-3.84803	1.17964	-3.26205	0.00110608	0.0068191
VDAG_JR2_Chr1g05130a	core	1.10124	0.159944	3.65824	1.46863	2.49092	0.0127412	0.0430305
VDAG_JR2_Chr1g05140a	core	-0.966724	18.8255	-3.21139	1.1814	-2.71829	0.00656203	0.0280635
VDAG_JR2_Chr1g05150a	core	-0.661543	9.28189	-2.1976	1.18889	-1.84844	0.0645381	0.13038
VDAG_JR2_Chr1g05160a	core	-1.00892	20.775	-3.35156	1.1883	-2.82046	0.00479547	0.0221102
VDAG_JR2_Chr1g05170a	core	-0.0929805	39.9867	-0.308874	0.651115	-0.474378	0.635231	0.718313
VDAG_JR2_Chr1g05180a	core	-0.789216	52.4431	-2.62172	1.02272	-2.56348	0.010363	0.0381534
VDAG_JR2_Chr1g05190a	core	-0.770927	12.0158	-2.56096	1.18403	-2.16292	0.0305473	0.0780073
VDAG_JR2_Chr1g05200a	core	-0.820475	29.8456	-2.72556	1.1812	-2.30745	0.0210298	0.0592697
VDAG_JR2_Chr1g05210a	core	0.423663	19.7812	1.40738	0.730024	1.92785	0.0538738	0.113651
VDAG_JR2_Chr1g05220a	core	0.595499	0.509521	1.9782	1.33947	1.47685	0.139715	0.221139
VDAG_JR2_Chr1g05230a	core	1.02057	190.927	3.39026	0.225582	15.0289	4.74582e-51	4.45748e-49
VDAG_JR2_Chr1g05240a	core	0.997179	122.622	3.31256	0.276616	11.9753	4.78661e-33	3.13992e-31
VDAG_JR2_Chr1g05250a	core	0.287842	5.656	0.95619	1.20127	0.795985	0.426041	0.528901
VDAG_JR2_Chr1g05260a	core	0.314514	0.975021	1.04479	1.23914	0.843156	0.399141	0.503492
VDAG_JR2_Chr1g05270a	core	1.2254	0.120271	4.07068	1.59285	2.5556	0.0106006	0.038666
VDAG_JR2_Chr1g05280a	core	1.54604	6.52313	5.13584	1.091	4.70747	2.50816e-06	3.45513e-05
VDAG_JR2_Chr1g05290a	core	-0.0782931	15.0077	-0.260084	1.02764	-0.253088	0.8002	0.852014
VDAG_JR2_Chr1g05300a	core	-1.06664	23.6257	-3.54331	1.18609	-2.98738	0.00281379	0.0144029
VDAG_JR2_Chr1g05310a	core	-0.654471	39.1927	-2.1741	1.0238	-2.12357	0.0337062	0.0838798
VDAG_JR2_Chr1g05320a	core	1.86633	345.965	6.19983	0.267911	23.1414	1.77641e-118	3.86385e-116
VDAG_JR2_Chr1g05330a	core	-0.0412379	2.23706	-0.136989	1.21636	-0.112623	0.91033	0.935984
VDAG_JR2_Chr1g05340a	core	-0.118606	8.80966	-0.394002	1.19002	-0.331088	0.740578	0.805341
VDAG_JR2_Chr1g05350a	core	0.266491	10.7546	0.885263	1.02921	0.860142	0.389711	0.494899
VDAG_JR2_Chr1g05360a	core	0.116638	1.53924	0.387462	1.22691	0.315802	0.752153	0.814361
VDAG_JR2_Chr1g05370a	core	0.699561	0.407438	2.32389	1.29038	1.80094	0.0717124	0.138704
VDAG_JR2_Chr1g05380a	core	2.41774	0.00547258	8.03157	4.08047	1.96829	0.0490342
VDAG_JR2_Chr1g05390a	core	2.23677	4.3623	7.43038	3.90324	1.90364	0.0569566	0.118501
VDAG_JR2_Chr1g05400a	core	-0.352645	4.54735	-1.17146	1.20125	-0.975205	0.329459	0.434073
VDAG_JR2_Chr1g05410a	core	-0.433109	13.8715	-1.43876	1.18539	-1.21374	0.224848	0.321345
VDAG_JR2_Chr1g05420a	core	1.20947	0.126483	4.01776	1.54462	2.60113	0.00929164	0.0355001
VDAG_JR2_Chr1g05430a	core	2.41774	0.00547258	8.03157	4.08047	1.96829	0.0490342
VDAG_JR2_Chr1g05450a	core	1.69637	0.0419865	5.63523	3.72684	1.51207	0.130517	0.209932
VDAG_JR2_Chr1g05460a	core	0.665334	0.43997	2.21019	1.34499	1.64328	0.100325	0.174911
VDAG_JR2_Chr1g05470a	core	-0.144451	2.82764	-0.479856	1.19517	-0.401497	0.688054	0.762673
VDAG_JR2_Chr1g05480a	core	-0.208025	3.25937	-0.691046	1.20279	-0.574537	0.565604	0.658095
VDAG_JR2_Chr1g05490a	core	0.0171289	1.93521	0.056901	1.22369	0.0464997	0.962912	0.973592
VDAG_JR2_Chr1g05500a	core	-0.123418	24.9367	-0.409986	0.839589	-0.488317	0.625325	0.709572
VDAG_JR2_Chr1g05510a	core	-0.665378	21.9836	-2.21034	1.18183	-1.87027	0.0614466	0.125774
VDAG_JR2_Chr1g05520a	core	-0.673724	41.2562	-2.23806	1.03143	-2.16987	0.0300165	0.0769371
VDAG_JR2_Chr1g05530a	core	0.00195666	2.02639	0.00649987	1.21232	0.00536152	0.995722	0.99717
VDAG_JR2_Chr1g05540a	core	0.21464	5.54759	0.713019	1.19986	0.594252	0.552344	0.6464
VDAG_JR2_Chr1g05550a	core	-0.624014	38.7032	-2.07293	1.03858	-1.99593	0.0459415	0.104626
VDAG_JR2_Chr1g05560a	core	-0.0113351	75.0471	-0.0376544	0.467519	-0.0805409	0.935807	0.954123
VDAG_JR2_Chr1g05570a	core	-0.27453	30.4945	-0.911968	0.840239	-1.08537	0.277759	0.378715
VDAG_JR2_Chr1g05580a	core	-0.484065	6.16846	-1.60803	1.1895	-1.35186	0.176421	0.265459
VDAG_JR2_Chr1g05590a	core	-0.626986	8.61332	-2.0828	1.19918	-1.73686	0.0824118	0.155018
VDAG_JR2_Chr1g05600a	core	0.377855	0.845492	1.25521	1.23536	1.01607	0.309597	0.412596
VDAG_JR2_Chr1g05610a	core	0.389004	0.821383	1.29224	1.26034	1.02531	0.305215	0.40794
VDAG_JR2_Chr1g05615a	core	0.574767	234.473	1.90933	0.21586	8.84525	9.13244e-19	3.89086e-17
VDAG_JR2_Chr1g05620a	core	1.01331	55.8557	3.36613	0.414166	8.12749	4.38273e-16	1.63175e-14
VDAG_JR2_Chr1g05630a	core	0.394317	0.808876	1.30989	1.31386	0.996981	0.318774	0.421878
VDAG_JR2_Chr1g05640a	core	0.736325	0.37009	2.44602	1.32572	1.84505	0.0650296	0.131179
VDAG_JR2_Chr1g05650a	core	1.95634	0.0232555	6.49882	2.60666	2.49316	0.0126612	0.0428887
VDAG_JR2_Chr1g05670a	core	-1.15508	276.173	-3.83708	0.666819	-5.75431	8.69979e-09	1.80067e-07
VDAG_JR2_Chr1g05680a	core	-0.169574	100.693	-0.563313	0.445954	-1.26316	0.20653	0.300689
VDAG_JR2_Chr1g05690a	core	-0.984257	19.5519	-3.26963	1.18147	-2.76742	0.00565025	0.0250474
VDAG_JR2_Chr1g05700a	core	-0.366411	47.7597	-1.21719	0.727828	-1.67236	0.0944527	0.167529
VDAG_JR2_Chr1g05710a	core	-0.396425	12.9742	-1.31689	1.19673	-1.10041	0.271155	0.371796
VDAG_JR2_Chr1g05720a	core	-0.831923	56.3773	-2.76359	1.03159	-2.67897	0.00738495	0.030537
VDAG_JR2_Chr1g05730a	core	-0.435637	26.715	-1.44716	1.02479	-1.41215	0.157904	0.243586
VDAG_JR2_Chr1g05740a	core	0.229596	1.19276	0.762702	1.22645	0.621877	0.534023	0.629654
VDAG_JR2_Chr1g05750a	core	-0.133536	9.70717	-0.443598	1.18577	-0.3741	0.70833	0.778604
VDAG_JR2_Chr1g05760a	core	-0.862861	90.6829	-2.86636	0.836253	-3.42763	0.000608885	0.00420789
VDAG_JR2_Chr1g05770a	core	0.0108974	1.97048	0.0362003	1.20344	0.0300808	0.976003	0.983056
VDAG_JR2_Chr1g05780a	core	-0.840687	14.0912	-2.7927	1.18257	-2.36154	0.018199	0.0536503
VDAG_JR2_Chr1g05790a	core	-0.582601	7.7943	-1.93536	1.18685	-1.63067	0.10296	0.177884
VDAG_JR2_Chr1g05800a	core	-1.2193	33.7008	-4.05044	1.18544	-3.41681	0.000633593	0.00434714
VDAG_JR2_Chr1g05810a	core	-1.22238	33.9302	-4.06065	1.19291	-3.40399	0.000664088	0.00451886
VDAG_JR2_Chr1g05820a	core	-0.846578	14.3018	-2.81227	1.19855	-2.3464	0.0189556	0.0552707
VDAG_JR2_Chr1g05830a	core	-0.202	3.21139	-0.671028	1.21271	-0.553329	0.580038	0.670446
VDAG_JR2_Chr1g05840a	core	0.198354	41.645	0.658919	0.559818	1.17702	0.239186	0.337979
VDAG_JR2_Chr1g05850a	core	-0.0673479	894.113	-0.223725	0.184409	-1.2132	0.225053	0.321563
VDAG_JR2_Chr1g05860a	core	-0.574145	18.4371	-1.90727	1.18318	-1.61199	0.106965	0.182064
VDAG_JR2_Chr1g05870a	core	-0.291906	442.665	-0.969692	0.244359	-3.9683	7.23858e-05	0.000703874
VDAG_JR2_Chr1g05880a	core	-0.958497	516.765	-3.18406	0.405355	-7.85499	3.99814e-15	1.41625e-13
VDAG_JR2_Chr1g05890a	core	0.72401	19.7034	2.40511	0.659194	3.64856	0.000263718	0.00208652
VDAG_JR2_Chr1g05900a	core	-0.277238	115.542	-0.920966	0.439555	-2.09523	0.036151	0.0885071
VDAG_JR2_Chr1g05910a	core	-0.61674	93.4719	-2.04877	0.651446	-3.14495	0.00166113	0.00946882
VDAG_JR2_Chr1g05920a	core	0.393599	26.0076	1.30751	0.65998	1.98113	0.0475765	0.105634
VDAG_JR2_Chr1g05930a	core	-0.229505	19.1936	-0.762401	1.03276	-0.738219	0.460382	0.561494
VDAG_JR2_Chr1g05940a	core	0.0255103	128.249	0.0847433	0.344486	0.245999	0.805683	0.856163
VDAG_JR2_Chr1g05950a	core	0.547277	0.570219	1.81801	1.27003	1.43147	0.152295	0.23661
VDAG_JR2_Chr1g05960a	core	-0.597226	52.6715	-1.98394	0.854818	-2.3209	0.0202925	0.0579292
VDAG_JR2_Chr1g05970a	core	-0.229489	29.5039	-0.762344	0.836879	-0.910938	0.362328	0.46687
VDAG_JR2_Chr1g05980a	core	0.638528	0.46277	2.12114	1.34007	1.58286	0.113454	0.189594
VDAG_JR2_Chr1g05990a	core	-0.693715	22.7401	-2.30447	1.18274	-1.94841	0.0513656	0.109402
VDAG_JR2_Chr1g06000a	core	-0.735433	25.8629	-2.44306	1.18071	-2.06914	0.0385327	0.0926639
VDAG_JR2_Chr1g06010a	core	-0.10297	41.2097	-0.342058	0.66025	-0.518073	0.604407	0.691596
VDAG_JR2_Chr1g06020a	core	0.10128	6.75643	0.336444	1.18995	0.282737	0.777378	0.834598
VDAG_JR2_Chr1g06030a	core	0.843057	0.293473	2.80057	1.35455	2.06752	0.0386848	0.0928353
VDAG_JR2_Chr1g06040a	core	-0.288914	211.486	-0.959751	0.349384	-2.74698	0.00601469	0.0262756
VDAG_JR2_Chr1g06050a	core	1.18768	73.1562	3.94539	0.356393	11.0703	1.74768e-28	1.05183e-26
VDAG_JR2_Chr1g06060a	core	-0.600363	8.10552	-1.99436	1.19907	-1.66326	0.0962611	0.169813
VDAG_JR2_Chr1g06070a	core	-0.264128	20.2319	-0.877416	1.03537	-0.847438	0.396751	0.501266
VDAG_JR2_Chr1g06080a	core	-0.587211	35.048	-1.95067	1.02856	-1.89651	0.057893	0.119926
VDAG_JR2_Chr1g06090a	core	0.957207	0.22056	3.17977	1.47023	2.16278	0.0305582	0.078019
VDAG_JR2_Chr1g06100a	core	-0.369728	24.5693	-1.22821	1.02388	-1.19956	0.230309	0.327563
VDAG_JR2_Chr1g06110a	core	-0.63425	37.7654	-2.10693	1.02842	-2.0487	0.0404912	0.0954756
VDAG_JR2_Chr1g06120a	core	0.867085	0.274534	2.8804	1.34938	2.1346	0.0327936	0.0821364
VDAG_JR2_Chr1g06130a	core	0.65259	0.460585	2.16786	1.4235	1.5229	0.127783	0.206326
VDAG_JR2_Chr1g06140a	core	-0.536	31.9101	-1.78055	1.02893	-1.7305	0.0835417	0.156718
VDAG_JR2_Chr1g06150a	core	0.0552337	249.286	0.183482	0.249561	0.735221	0.462205	0.563186
VDAG_JR2_Chr1g06160a	core	0.274253	10.6875	0.911049	1.04723	0.86996	0.384322	0.489504
VDAG_JR2_Chr1g06170a	core	-0.792426	51.5847	-2.63238	1.02656	-2.56429	0.0103388	0.0381151
VDAG_JR2_Chr1g06180a	core	0.406005	40.08	1.34872	0.519595	2.59571	0.00943948	0.0358111
VDAG_JR2_Chr1g06190a	core	-0.146896	2.86494	-0.487977	1.20483	-0.405017	0.685465	0.760755
VDAG_JR2_Chr1g06200a	core	-0.585549	156.937	-1.94515	0.488485	-3.98201	6.83347e-05	0.000668677
VDAG_JR2_Chr1g06210a	core	0.874703	4.15208	2.9057	1.22249	2.37688	0.0174598	0.0522487
VDAG_JR2_Chr1g06220a	core	-0.481113	30.8207	-1.59822	1.02529	-1.55879	0.119045	0.19624
VDAG_JR2_Chr1g06230a	core	1.12761	8.03746	3.74583	1.05078	3.5648	0.000364138	0.00271146
VDAG_JR2_Chr1g06240a	core	0.109037	40.7709	0.362212	0.599902	0.603785	0.545986	0.640571
VDAG_JR2_Chr1g06250a	core	0.0670912	1.72961	0.222872	1.20795	0.184504	0.853618	0.893471
VDAG_JR2_Chr1g06260a	core	0.974534	28.8063	3.23733	0.564643	5.73341	9.84323e-09	2.02382e-07
VDAG_JR2_Chr1g06270a	core	-0.922035	16.9424	-3.06293	1.18777	-2.57872	0.00991675	0.0370548
VDAG_JR2_Chr1g06280a	core	-1.14548	28.4269	-3.80519	1.18161	-3.22034	0.00128036	0.00765748
VDAG_JR2_Chr1g06290a	core	0.793556	3.77355	2.63614	1.22352	2.15455	0.031197	0.0792519
VDAG_JR2_Chr1g06300a	core	0.0322647	1.87229	0.107181	1.2092	0.0886381	0.92937	0.949825
VDAG_JR2_Chr1g06310a	core	0.242044	5.91695	0.804054	1.19108	0.675061	0.499637	0.59781
VDAG_JR2_Chr1g06320a	core	-0.705224	10.3328	-2.3427	1.18663	-1.97425	0.0483537	0.105634
VDAG_JR2_Chr1g06330a	core	-0.974033	19.1318	-3.23567	1.18126	-2.73916	0.00615956	0.0267389
VDAG_JR2_Chr1g06340a	core	-0.312458	54.9282	-1.03796	0.659419	-1.57406	0.115475	0.191924
VDAG_JR2_Chr1g06350a	core	-0.903721	98.8764	-3.0021	0.835016	-3.59526	0.000324073	0.00246494
VDAG_JR2_Chr1g06360a	core	-1.38005	48.7683	-4.58442	1.18842	-3.85758	0.000114514	0.00103706
VDAG_JR2_Chr1g06370a	core	-0.473854	59.0147	-1.57411	0.731606	-2.15158	0.0314306	0.0796232
VDAG_JR2_Chr1g06380a	core	-0.000113868	81.7155	-0.000378263	0.440258	-0.000859184	0.999314	0.999556
VDAG_JR2_Chr1g06390a	core	-0.646135	20.6946	-2.14642	1.18185	-1.81615	0.069347	0.137681
VDAG_JR2_Chr1g06400a	core	-0.55219	65.8673	-1.83434	0.732338	-2.50477	0.0122532	0.042458
VDAG_JR2_Chr1g06410a	core	-0.478501	58.6648	-1.58955	0.736434	-2.15844	0.0308938	0.0786976
VDAG_JR2_Chr1g06420a	core	-1.46323	58.9507	-4.86075	1.18258	-4.11031	3.95126e-05	0.000418341
VDAG_JR2_Chr1g06430a	core	-0.465231	28.6028	-1.54546	1.02328	-1.5103	0.130967	0.210525
VDAG_JR2_Chr1g06440a	core	0.324511	6.19664	1.078	1.19916	0.898961	0.368673	0.473758
VDAG_JR2_Chr1g06450a	core	-0.972846	19.0722	-3.23172	1.19014	-2.71541	0.00661933	0.0281822
VDAG_JR2_Chr1g06460a	core	-0.575667	70.1962	-1.91233	0.731465	-2.61438	0.00893905	0.0347636
VDAG_JR2_Chr1g06470a	core	-1.67943	192.233	-5.57895	1.18129	-4.72274	2.32683e-06	3.22686e-05
VDAG_JR2_Chr1g06480a	core	0.418988	34.973	1.39185	0.554215	2.51138	0.0120259	0.0420348
VDAG_JR2_Chr1g06490a	core	-1.01821	44.9125	-3.3824	1.2014	-2.81539	0.00487174	0.0224118
VDAG_JR2_Chr1g06500a	core	-0.686706	42.9491	-2.28119	1.02381	-2.22813	0.0258718	0.0689804
VDAG_JR2_Chr1g06510a	core	1.1168	8.53986	3.70994	1.04789	3.54041	0.000399509	0.00292737
VDAG_JR2_Chr1g06520a	core	-0.718252	10.5797	-2.38598	1.1853	-2.01297	0.0441174	0.101535
VDAG_JR2_Chr1g06530a	other AGR	0.379305	0.858132	1.26002	1.24836	1.00934	0.31281	0.41576
VDAG_JR2_Chr1g06540a	other AGR	0.874581	3.68894	2.90529	1.21288	2.39537	0.0166035	0.0505153
VDAG_JR2_Chr1g06550a	other AGR	-1.21803	33.5086	-4.0462	1.18545	-3.41322	0.000642004	0.00439485
VDAG_JR2_Chr1g06560a	other AGR	-0.180819	9.12606	-0.600666	1.19128	-0.504218	0.614108	0.699533
VDAG_JR2_Chr1g06570a	other AGR	1.04105	0.181303	3.4583	1.51004	2.2902	0.0220099	0.0612248
VDAG_JR2_Chr1g06590a	core	2.41774	0.00547258	8.03157	4.08047	1.96829	0.0490342
VDAG_JR2_Chr1g06610a	core	1.76633	0.0348263	5.86761	3.70155	1.58518	0.112926	0.189018
VDAG_JR2_Chr1g06620a	core	2.41774	0.00568112	8.03157	4.08047	1.96829	0.0490342	0.105634
VDAG_JR2_Chr1g06630a	core	1.08477	0.163521	3.60351	1.62323	2.21997	0.0264206	0.0700458
VDAG_JR2_Chr1g06640a	core	-0.0174757	7.25051	-0.058053	1.20547	-0.0481581	0.96159	0.972731
VDAG_JR2_Chr1g06650a	core	-1.45691	58.2036	-4.83974	1.1811	-4.09766	4.17343e-05	0.000437751
VDAG_JR2_Chr1g06660a	core	-0.567061	50.8571	-1.88374	0.835871	-2.25362	0.0242201	0.0657357
VDAG_JR2_Chr1g06670a	core	-1.07262	93.6182	-3.56318	1.05008	-3.39324	0.000690708	0.00465822
VDAG_JR2_Chr1g06680a	core	-0.732479	46.6623	-2.43324	1.02265	-2.37935	0.0173433	0.052007
VDAG_JR2_Chr1g06690a	core	-0.643252	21.7735	-2.13684	1.18209	-1.80768	0.0706566	0.137742
VDAG_JR2_Chr1g06700a	core	-0.143931	9.82777	-0.478128	1.18534	-0.403366	0.686679	0.761771
VDAG_JR2_Chr1g06710a	core	0.649793	0.449739	2.15857	1.29424	1.66782	0.0953509	0.168695
VDAG_JR2_Chr1g06720a	core	-0.346012	11.9125	-1.14943	1.18328	-0.971395	0.331352	0.435872
VDAG_JR2_Chr1g06730a	core	-0.262526	3.71577	-0.872093	1.19053	-0.732527	0.463847	0.564632
VDAG_JR2_Chr1g06740a	core	-1.62756	86.1981	-5.40664	1.18381	-4.56714	4.94412e-06	6.50024e-05
VDAG_JR2_Chr1g06750a	core	-0.21172	3.28604	-0.703317	1.20527	-0.583535	0.559533	0.653217
VDAG_JR2_Chr1g06760a	core	0.323079	0.967887	1.07325	1.22864	0.873527	0.382376	0.487927
VDAG_JR2_Chr1g06770a	core	-0.980984	309.243	-3.25876	0.515418	-6.32256	2.57273e-10	6.48307e-09
VDAG_JR2_Chr1g06780a	core	0.249364	33.8716	0.828369	0.59655	1.3886	0.164955	0.252078
VDAG_JR2_Chr1g06790a	core	-0.070996	22.8711	-0.235844	0.842567	-0.279911	0.779546	0.835908
VDAG_JR2_Chr1g06800a	core	-0.186184	573.921	-0.618491	0.204043	-3.03118	0.00243597	0.0128516
VDAG_JR2_Chr1g06810a	core	-0.586752	36.2148	-1.94915	1.02423	-1.90303	0.0570363	0.118609
VDAG_JR2_Chr1g06820a	core	1.29034	0.101748	4.28641	1.88753	2.27091	0.0231526	0.0636608
VDAG_JR2_Chr1g06850a	core	-0.545965	7.11891	-1.81365	1.18573	-1.52957	0.126123	0.204428
VDAG_JR2_Chr1g06860a	core	1.39832	0.0794411	4.64513	1.95168	2.38007	0.0173092	0.0519361
VDAG_JR2_Chr1g06870a	core	-1.10848	26.1178	-3.68227	1.1881	-3.09931	0.00193972	0.0106646
VDAG_JR2_Chr1g06880a	core	-0.0939984	25.4593	-0.312256	0.83798	-0.372629	0.709425	0.779393
VDAG_JR2_Chr1g06890a	core	-0.964052	39.6204	-3.20251	1.18408	-2.70463	0.00683802	0.028836
VDAG_JR2_Chr1g06900a	core	-0.261322	3.72797	-0.868092	1.2017	-0.722387	0.470056	0.570231
VDAG_JR2_Chr1g06910a	core	0.384617	82.7559	1.27767	0.414362	3.08346	0.00204606	0.0111675
VDAG_JR2_Chr1g06920a	core	0.088983	1.65543	0.295595	1.20539	0.245227	0.806281	0.856505
VDAG_JR2_Chr1g06930a	core	-0.175523	9.06736	-0.583074	1.18683	-0.491289	0.623222	0.707444
VDAG_JR2_Chr1g06940a	core	0.390462	0.822351	1.29709	1.23528	1.05004	0.293701	0.395794
VDAG_JR2_Chr1g06950a	core	-0.842769	14.1343	-2.79962	1.18241	-2.36772	0.0178979	0.0531319
VDAG_JR2_Chr1g06960a	core	-0.489796	30.0794	-1.62707	1.02393	-1.58904	0.112051	0.188163
VDAG_JR2_Chr1g06970a	core	-0.293222	11.4205	-0.974061	1.18643	-0.821	0.411646	0.515514
VDAG_JR2_Chr1g06980a	core	-0.250398	19.7423	-0.831803	1.02573	-0.81094	0.4174	0.520878
VDAG_JR2_Chr1g06990a	core	0.157654	24.4035	0.523714	0.732358	0.715107	0.474543	0.574431
VDAG_JR2_Chr1g07000a	core	-0.405196	5.15475	-1.34603	1.1874	-1.13359	0.256965	0.357118
VDAG_JR2_Chr1g07010a	core	0.687413	38.277	2.28354	0.493017	4.63177	3.62559e-06	4.85947e-05
VDAG_JR2_Chr1g07020a	core	-1.19456	66.2835	-3.96824	1.20135	-3.30314	0.000956083	0.00608823
VDAG_JR2_Chr1g07030a	core	-0.769609	473.182	-2.55659	0.335045	-7.63058	2.33705e-14	7.9166e-13
VDAG_JR2_Chr1g07040a	core	-1.17865	30.6884	-3.91538	1.18705	-3.29842	0.000972298	0.00616917
VDAG_JR2_Chr1g07050a	core	-0.658189	9.20711	-2.18646	1.19351	-1.83196	0.0669581	0.134263
VDAG_JR2_Chr1g07060a	core	-2.08423	246.504	-6.92367	1.18148	-5.86019	4.6235e-09	9.96906e-08
VDAG_JR2_Chr1g07070a	core	0.191819	1.31736	0.637209	1.24492	0.511846	0.608759	0.695356
VDAG_JR2_Chr1g07080a	core	0.0974409	1.62755	0.323692	1.20661	0.268266	0.788495	0.843101
VDAG_JR2_Chr1g07090a	core	-0.195592	3.17944	-0.649743	1.19325	-0.544516	0.586086	0.675369
VDAG_JR2_Chr1g07100a	core	0.121569	1.52555	0.403844	1.22712	0.329098	0.742082	0.80648
VDAG_JR2_Chr1g07110a	core	1.65372	0.0441977	5.49354	3.35943	1.63526	0.101994	0.176956
VDAG_JR2_Chr1g07120a	core	-0.124275	35.3554	-0.412831	0.729136	-0.566193	0.571263	0.662785
VDAG_JR2_Chr1g07130a	core	-1.18258	63.407	-3.92846	1.2258	-3.20481	0.0013515	0.00800185
VDAG_JR2_Chr1g07140a	core	-0.359671	4.62278	-1.1948	1.20277	-0.993374	0.320528	0.423883
VDAG_JR2_Chr1g07150a	core	-1.1425	58.5007	-3.79531	1.18817	-3.19424	0.00140197	0.00822217
VDAG_JR2_Chr1g07160a	core	-0.546547	7.17837	-1.81559	1.18931	-1.52659	0.126864	0.205221
VDAG_JR2_Chr1g07170a	core	-0.578709	18.1922	-1.92243	1.19092	-1.61425	0.106474	0.181452
VDAG_JR2_Chr1g07180a	core	-0.169968	34.6784	-0.56462	0.725618	-0.778123	0.436496	0.538534
VDAG_JR2_Chr1g07190a	core	-0.97408	19.158	-3.23583	1.18164	-2.73842	0.00617352	0.0267653
VDAG_JR2_Chr1g07200a	core	-0.497065	212.848	-1.65121	0.433244	-3.81128	0.000138247	0.00121819
VDAG_JR2_Chr1g07210a	core	-0.066672	2.38384	-0.22148	1.20948	-0.18312	0.854704	0.894205
VDAG_JR2_Chr1g07220a	core	-0.991063	157.839	-3.29224	0.725811	-4.53595	5.73452e-06	7.40589e-05
VDAG_JR2_Chr1g07230a	core	-0.963045	39.5238	-3.19917	1.18225	-2.70601	0.00680979	0.028749
VDAG_JR2_Chr1g07240a	core	-0.80322	12.8785	-2.66824	1.18582	-2.25013	0.0244407	0.066204
VDAG_JR2_Chr1g07250a	core	-1.18011	30.6905	-3.92023	1.18133	-3.31848	0.000905077	0.00581708
VDAG_JR2_Chr1g07260a	core	-0.506377	90.3352	-1.68215	0.599184	-2.8074	0.00499436	0.0228487
VDAG_JR2_Chr1g07270a	core	-0.678699	21.9912	-2.25459	1.18505	-1.90252	0.0571029	0.118691
VDAG_JR2_Chr1g07280a	core	0.29524	32.0052	0.980764	0.598814	1.63784	0.101454	0.176305
VDAG_JR2_Chr1g07290a	core	-0.097687	32.606	-0.324509	0.741138	-0.437853	0.661493	0.741195
VDAG_JR2_Chr1g07300a	core	-0.401238	24.6295	-1.33289	1.02736	-1.29738	0.194499	0.286389
VDAG_JR2_Chr1g07310a	core	-0.547477	7.14786	-1.81868	1.18555	-1.53404	0.12502	0.203358
VDAG_JR2_Chr1g07320a	core	1.94406	0.0225159	6.45804	3.89057	1.65992	0.0969302	0.170387
VDAG_JR2_Chr1g07330a	core	-0.11726	34.6509	-0.389528	0.727844	-0.535181	0.592525	0.681146
VDAG_JR2_Chr1g07340a	core	0.339199	15.4331	1.1268	0.845976	1.33195	0.182878	0.273138
VDAG_JR2_Chr1g07350a	core	-0.241878	19.5161	-0.803502	1.02449	-0.784294	0.432868	0.535331
VDAG_JR2_Chr1g07360a	core	-0.10277	60.9642	-0.341394	0.555326	-0.614764	0.53871	0.634036
VDAG_JR2_Chr1g07370a	core	-1.2921	39.8173	-4.29228	1.22568	-3.50194	0.00046188	0.00330623
VDAG_JR2_Chr1g07380a	core	-0.837596	30.8909	-2.78243	1.18082	-2.35635	0.0184556	0.0542854
VDAG_JR2_Chr1g07390a	core	-0.209221	300.845	-0.695018	0.356366	-1.95029	0.0511412	0.109037
VDAG_JR2_Chr1g07400a	core	0.155014	172.311	0.514946	0.283695	1.81514	0.0695022	0.137681
VDAG_JR2_Chr1g07410a	core	-0.867894	14.9655	-2.88308	1.18461	-2.43378	0.014942	0.0469228
VDAG_JR2_Chr1g07420a	core	-0.63725	38.4235	-2.1169	1.02271	-2.06989	0.0384626	0.0925761
VDAG_JR2_Chr1g07430a	core	2.20024	0.0111537	7.30902	4.04021	1.80907	0.0704398	0.137681
VDAG_JR2_Chr1g07440a	core	0.301187	67.1143	1.00052	0.424189	2.35867	0.0183403	0.0540103
VDAG_JR2_Chr1g07450a	core	0.802965	872.293	2.66739	0.263603	10.119	4.55165e-24	2.38107e-22
VDAG_JR2_Chr1g07460a	core	0.748834	0.359979	2.48757	1.3077	1.90225	0.0571386	0.118701
VDAG_JR2_Chr1g07470a	core	-1.05775	91.6247	-3.51377	1.05149	-3.3417	0.000832679	0.00545354
VDAG_JR2_Chr1g07480a	core	0.237299	1.16898	0.788291	1.22611	0.64292	0.520276	0.617321
VDAG_JR2_Chr1g07490a	core	-0.342739	45.24	-1.13855	0.725284	-1.56981	0.11646	0.193264
VDAG_JR2_Chr1g07500a	core	-1.2533	74.0757	-4.16337	1.18966	-3.49963	0.000465907	0.00333121
VDAG_JR2_Chr1g07510a	core	0.178689	59.7744	0.593594	0.464111	1.27899	0.2009	0.293826
VDAG_JR2_Chr1g07520a	core	-0.646146	59.6624	-2.14645	0.837005	-2.56444	0.0103342	0.0381094
VDAG_JR2_Chr1g07530a	core	-0.700905	88.9202	-2.32836	0.736627	-3.16083	0.00157319	0.00904656
VDAG_JR2_Chr1g07540a	core	-0.36872	24.5988	-1.22486	1.02771	-1.19183	0.233328	0.331021
VDAG_JR2_Chr1g07550a	core	-0.646474	21.2111	-2.14754	1.19031	-1.80418	0.0712029	0.137976
VDAG_JR2_Chr1g07560a	core	-0.336246	112.556	-1.11699	0.483944	-2.30809	0.0209941	0.0591913
VDAG_JR2_Chr1g07570a	core	0.0251518	160.236	0.0835526	0.327973	0.254755	0.798913	0.851011
VDAG_JR2_Chr1g07580a	core	-0.867159	32.8216	-2.88064	1.18682	-2.42719	0.0152164	0.0475097
VDAG_JR2_Chr1g07590a	core	-0.322054	89.0705	-1.06984	0.516601	-2.07092	0.038366	0.0923795
VDAG_JR2_Chr1g07600a	core	-0.743068	26.2672	-2.46842	1.19017	-2.074	0.0380791	0.0918848
VDAG_JR2_Chr1g07610a	core	0.0524482	331.354	0.174229	0.227117	0.767134	0.443002	0.544983
VDAG_JR2_Chr1g07620a	core	-0.91588	35.7317	-3.04249	1.18017	-2.578	0.0099373	0.0370757
VDAG_JR2_Chr1g07630a	core	0.277811	21.8037	0.922867	0.734499	1.25646	0.20895	0.303415
VDAG_JR2_Chr1g07640a	core	0.437978	73.9612	1.45493	0.390162	3.72904	0.00019221	0.00160365
VDAG_JR2_Chr1g07650a	core	0.256335	10.8402	0.851526	1.03011	0.826636	0.408444	0.512685
VDAG_JR2_Chr1g07660a	core	0.0931972	1.62533	0.309594	1.21479	0.254855	0.798835	0.851011
VDAG_JR2_Chr1g07670a	core	-0.0628073	23.3168	-0.208641	0.840911	-0.248113	0.804047	0.854937
VDAG_JR2_Chr1g07680a	core	-0.980681	19.4559	-3.25775	1.18326	-2.75321	0.00590142	0.0258628
VDAG_JR2_Chr1g07690a	core	-0.590704	19.734	-1.96228	1.18153	-1.66079	0.0967564	0.170387
VDAG_JR2_Chr1g07700a	core	-0.308691	21.1625	-1.02545	1.02417	-1.00125	0.316707	0.419725
VDAG_JR2_Chr1g07705a	core	-0.618823	20.8284	-2.05569	1.18361	-1.7368	0.0824229	0.155018
VDAG_JR2_Chr1g07710a	core	-0.350959	47.8255	-1.16586	0.79352	-1.46922	0.141772	0.223825
VDAG_JR2_Chr1g07720a	core	-0.907443	132.802	-3.01446	0.726876	-4.14715	3.36646e-05	0.00036773
VDAG_JR2_Chr1g07730a	core	-0.0797292	32.9673	-0.264855	0.727678	-0.363972	0.715879	0.784814
VDAG_JR2_Chr1g07740a	core	0.213484	220.513	0.709178	0.296574	2.39124	0.0167917	0.0508758
VDAG_JR2_Chr1g07750a	core	-0.109721	81.1676	-0.364486	0.461838	-0.789207	0.429991	0.532624
VDAG_JR2_Chr1g07760a	core	-0.977888	265.144	-3.24847	0.561851	-5.78174	7.39338e-09	1.54836e-07
VDAG_JR2_Chr1g07770a	core	0.0503282	70.6976	0.167187	0.50147	0.333393	0.738838	0.803866
VDAG_JR2_Chr1g07780a	core	-1.30135	40.6881	-4.32298	1.19135	-3.62866	0.000284901	0.00222247
VDAG_JR2_Chr1g07790a	core	-0.0895903	71.1419	-0.297612	0.485793	-0.612633	0.540119	0.635453
VDAG_JR2_Chr1g07800a	core	0.376478	40.1737	1.25063	0.522057	2.39559	0.0165938	0.0504982
VDAG_JR2_Chr1g07810a	core	0.186077	307.846	0.618135	0.208749	2.96114	0.00306501	0.0154158
VDAG_JR2_Chr1g07820a	core	0.0313986	34.3591	0.104304	0.652609	0.159826	0.873018	0.908455
VDAG_JR2_Chr1g07830a	core	-0.122892	85.509	-0.408239	0.461321	-0.884934	0.376192	0.481473
VDAG_JR2_Chr1g07840a	core	-0.161213	37.335	-0.535539	0.72951	-0.734108	0.462883	0.563735
VDAG_JR2_Chr1g07850a	core	-0.22267	358.668	-0.739693	0.250264	-2.95565	0.00312008	0.0156357
VDAG_JR2_Chr1g07860a	core	-0.580367	19.4238	-1.92794	1.18243	-1.63049	0.102999	0.177927
VDAG_JR2_Chr1g07870a	core	-1.15641	29.1575	-3.84152	1.189	-3.23089	0.00123404	0.00744639
VDAG_JR2_Chr1g07880a	core	-0.517434	6.712	-1.71888	1.18923	-1.44537	0.148354	0.231838
VDAG_JR2_Chr1g07890a	core	-0.624142	20.9607	-2.07335	1.18151	-1.75483	0.0792878	0.150327
VDAG_JR2_Chr1g07900a	core	-0.59999	109.474	-1.99312	0.595639	-3.34619	0.0008193	0.00538013
VDAG_JR2_Chr1g07910a	core	-0.909129	36.457	-3.02006	1.21462	-2.48641	0.0129038	0.0434837
VDAG_JR2_Chr1g07920a	core	0.144458	1.46536	0.479878	1.24907	0.38419	0.700838	0.77256
VDAG_JR2_Chr1g07930a	core	0.53414	0.597267	1.77438	1.25698	1.41162	0.158061	0.243706
VDAG_JR2_Chr1g07940a	core	1.47006	0.0690269	4.88344	1.84553	2.64608	0.00814294	0.0328421
VDAG_JR2_Chr1g07950a	core	-0.0127774	36.2047	-0.0424456	0.655663	-0.0647368	0.948384	0.962355
VDAG_JR2_Chr1g07960a	core	-0.188485	36.76	-0.626135	0.729332	-0.858504	0.390614	0.495548
VDAG_JR2_Chr1g07970a	core	-0.0798636	81.3718	-0.265301	0.461082	-0.575388	0.565029	0.657768
VDAG_JR2_Chr1g07980a	core	-0.428745	13.8094	-1.42426	1.19241	-1.19444	0.232305	0.329835
VDAG_JR2_Chr1g07990a	core	-0.224077	3.40883	-0.744368	1.19199	-0.624475	0.532316	0.62788
VDAG_JR2_Chr1g08000a	core	-1.0725	23.9554	-3.56278	1.18893	-2.99664	0.00272974	0.0140955
VDAG_JR2_Chr1g08010a	core	-0.46856	114.473	-1.55652	0.514407	-3.02586	0.00247928	0.0130523
VDAG_JR2_Chr1g08020a	core	-0.0805633	23.1576	-0.267626	0.84048	-0.31842	0.750167	0.812773
VDAG_JR2_Chr1g08030a	core	-0.50916	61.4766	-1.69139	0.731268	-2.31296	0.0207249	0.0586503
VDAG_JR2_Chr1g08040a	core	0.134898	64.3376	0.44812	0.472248	0.948908	0.342667	0.447576
VDAG_JR2_Chr1g08050a	core	-0.520295	16.3015	-1.72838	1.19391	-1.44766	0.147711	0.231111
VDAG_JR2_Chr1g08060a	core	0.0361196	89.4759	0.119987	0.411232	0.291773	0.77046	0.829037
VDAG_JR2_Chr1g08070a	core	-0.996618	42.3566	-3.31069	1.18063	-2.80418	0.0050445	0.0229679
VDAG_JR2_Chr1g08080a	core	-0.184447	28.3947	-0.612719	0.837443	-0.731655	0.464379	0.565067
VDAG_JR2_Chr1g08090a	core	-0.554505	66.583	-1.84203	0.732602	-2.51436	0.0119248	0.0417873
VDAG_JR2_Chr1g08100a	core	0.945544	0.22571	3.14103	1.51952	2.06711	0.0387235	0.0928437
VDAG_JR2_Chr1g08110a	core	0.124026	1.5178	0.412007	1.21347	0.339527	0.734213	0.799832
VDAG_JR2_Chr1g08120a	core	-0.663937	9.36023	-2.20555	1.18376	-1.86317	0.0624381	0.127253
VDAG_JR2_Chr1g08130a	core	0.109695	130.691	0.364399	0.42997	0.847499	0.396717	0.501266
VDAG_JR2_Chr1g08140a	core	0.288467	1.04163	0.958266	1.22804	0.780322	0.435201	0.53752
VDAG_JR2_Chr1g08150a	core	-0.482644	30.9518	-1.60331	1.03438	-1.55001	0.121139	0.198687
VDAG_JR2_Chr1g08160a	core	-0.506955	32.1831	-1.68407	1.02354	-1.64534	0.0998992	0.174419
VDAG_JR2_Chr1g08170a	core	-1.31012	41.4728	-4.35214	1.17995	-3.68839	0.000225676	0.00182513
VDAG_JR2_Chr1g08180a	core	-0.773118	12.0828	-2.56824	1.18845	-2.161	0.030695	0.0783037
VDAG_JR2_Chr1g08185a	core	-0.0147998	31.0609	-0.0491639	0.726331	-0.067688	0.946034	0.960965
VDAG_JR2_Chr1g08190a	core	0.263528	199.003	0.87542	0.24698	3.54449	0.000393374	0.00288413
VDAG_JR2_Chr1g08200a	core	0.250634	1101.5	0.832589	0.174306	4.77661	1.78276e-06	2.53471e-05
VDAG_JR2_Chr1g08210a	core	-0.937885	70.8048	-3.11559	1.03026	-3.02407	0.00249402	0.0131188
VDAG_JR2_Chr1g08220a	core	-0.197487	18.974	-0.656038	1.02794	-0.638206	0.523339	0.620065
VDAG_JR2_Chr1g08230a	core	-0.184781	116.435	-0.613828	0.430269	-1.42662	0.153691	0.238391
VDAG_JR2_Chr1g08240a	core	1.64145	74.9748	5.45278	0.350022	15.5784	1.02101e-54	9.88945e-53
VDAG_JR2_Chr1g08250a	core	0.532605	4.3238	1.76927	1.20438	1.46904	0.141823	0.223857
VDAG_JR2_Chr1g08260a	core	-0.921968	37.4419	-3.06271	1.18424	-2.58623	0.00970313	0.0365266
VDAG_JR2_Chr1g08270a	core	-0.493823	6.34388	-1.64044	1.18868	-1.38005	0.167571	0.255038
VDAG_JR2_Chr1g08280a	core	-0.408597	13.7485	-1.35733	1.1833	-1.14707	0.251352	0.35136
VDAG_JR2_Chr1g08290a	core	-0.213208	30.1711	-0.708263	0.840125	-0.843044	0.399204	0.503492
VDAG_JR2_Chr1g08300a	core	-0.161237	8.85983	-0.535617	1.19319	-0.448893	0.653509	0.734744
VDAG_JR2_Chr1g08310a	core	0.380285	38.3022	1.26328	0.52113	2.42411	0.0153458	0.0477794
VDAG_JR2_Chr1g08320a	core	-0.368576	487.828	-1.22438	0.321791	-3.8049	0.000141862	0.00124209
VDAG_JR2_Chr1g08330a	core	1.94406	0.0225159	6.45804	3.89057	1.65992	0.0969302	0.170387
VDAG_JR2_Chr1g08340a	core	0.344379	0.924732	1.144	1.23088	0.929415	0.352674	0.457082
VDAG_JR2_Chr1g08350a	core	0.287926	1.04649	0.95647	1.22698	0.77953	0.435667	0.537847
VDAG_JR2_Chr1g08360a	core	-0.353567	4.59576	-1.17452	1.19184	-0.985472	0.324392	0.4284
VDAG_JR2_Chr1g08370a	core	-0.0273043	7.86742	-0.0907028	1.18768	-0.0763698	0.939125	0.956405
VDAG_JR2_Chr1g08380a	core	-0.563913	34.7836	-1.87328	1.02622	-1.82541	0.0679385	0.135899
VDAG_JR2_Chr1g08390a	core	0.177197	91.3337	0.588637	0.378929	1.55342	0.120322	0.197688
VDAG_JR2_Chr1g08400a	core	-0.308425	4.14281	-1.02457	1.19128	-0.860058	0.389757	0.494899
VDAG_JR2_Chr1g08410a	core	-0.0558398	15.6011	-0.185496	1.02593	-0.180808	0.856518	0.895146
VDAG_JR2_Chr1g08420a	core	-0.69231	85.4418	-2.29981	0.733133	-3.13695	0.00170713	0.00965999
VDAG_JR2_Chr1g08430a	core	-0.2331	58.2777	-0.774341	0.593294	-1.30515	0.19184	0.283586
VDAG_JR2_Chr1g08440a	core	-0.282671	30.9526	-0.939011	0.839108	-1.11906	0.263115	0.363391
VDAG_JR2_Chr1g08450a	core	0.514209	0.625578	1.70816	1.25305	1.36321	0.172817	0.261131
VDAG_JR2_Chr1g08460a	core	-1.02023	21.3172	-3.38914	1.19576	-2.83429	0.00459273	0.0213101
VDAG_JR2_Chr1g08470a	core	-0.746729	11.2963	-2.48058	1.19036	-2.08389	0.0371699	0.0902885
VDAG_JR2_Chr1g08480a	core	-0.149661	9.23108	-0.497164	1.18482	-0.419612	0.674769	0.752208
VDAG_JR2_Chr1g08490a	core	-0.579686	19.3732	-1.92568	1.18244	-1.62856	0.103405	0.178342
VDAG_JR2_Chr1g08500a	core	-1.0102	43.7023	-3.35583	1.18339	-2.83578	0.00457133	0.0212366
VDAG_JR2_Chr1g08510a	core	-0.307391	123.114	-1.02113	0.445764	-2.29074	0.0219782	0.0611503
VDAG_JR2_Chr1g08520a	core	-0.602461	19.0236	-2.00133	1.18483	-1.68913	0.0911951	0.163222
VDAG_JR2_Chr1g08530a	core	-0.89042	15.7683	-2.95791	1.18156	-2.50339	0.0123009	0.0425375
VDAG_JR2_Chr1g08540a	core	0.168201	63.8946	0.558751	0.446454	1.25153	0.210741	0.305229
VDAG_JR2_Chr1g08550a	core	0.637093	0.470783	2.11638	1.2769	1.65743	0.0974321	0.1711
VDAG_JR2_Chr1g08560a	core	-1.39965	50.9942	-4.64955	1.18104	-3.93683	8.25658e-05	0.000789245
VDAG_JR2_Chr1g08570a	core	-0.284639	42.8395	-0.945549	0.726365	-1.30175	0.193	0.284588
VDAG_JR2_Chr1g08580a	core	1.20804	0.124909	4.01302	1.63606	2.45286	0.0141726	0.046228
VDAG_JR2_Chr1g08590a	core	1.27455	109.594	4.23396	0.294052	14.3987	5.27455e-47	4.6052e-45
VDAG_JR2_Chr1g08600a	core	0.732554	0.379449	2.43349	1.30396	1.86624	0.062008	0.126631
VDAG_JR2_Chr1g08610a	core	-0.901554	16.2278	-2.9949	1.18314	-2.53132	0.0113635	0.0405005
VDAG_JR2_Chr1g08620a	core	0.213142	66.3516	0.708043	0.46887	1.51011	0.131016	0.210543
VDAG_JR2_Chr1g08630a	core	0.617239	13.2993	2.05042	0.847629	2.41901	0.0155628	0.0482373
VDAG_JR2_Chr1g08640a	core	0.88421	0.262641	2.93728	1.37651	2.13387	0.0328537	0.0822371
VDAG_JR2_Chr1g08650a	core	0.152688	687.099	0.507218	0.170514	2.97464	0.00293333	0.0148964
VDAG_JR2_Chr1g08670a	core	0.0328259	27.606	0.109045	0.730546	0.149265	0.881344	0.914156
VDAG_JR2_Chr1g08680a	core	-0.30157	12.2452	-1.00179	1.1833	-0.846612	0.397211	0.501696
VDAG_JR2_Chr1g08690a	core	-1.09422	25.2754	-3.63491	1.18834	-3.05881	0.00222218	0.0119422
VDAG_JR2_Chr1g08700a	core	-0.107557	2.58783	-0.357298	1.19871	-0.298069	0.765651	0.825008
VDAG_JR2_Chr1g08710a	core	0.0214378	132.837	0.071215	0.339904	0.209515	0.834046	0.878324
VDAG_JR2_Chr1g08720a	core	-0.245139	3.5646	-0.814336	1.19776	-0.679883	0.496578	0.594781
VDAG_JR2_Chr1g08730a	core	0.131504	1.48938	0.436845	1.21391	0.359866	0.718947	0.787309
VDAG_JR2_Chr1g08740a	core	-1.11511	255.478	-3.70432	0.663133	-5.58609	2.32245e-08	4.5777e-07
VDAG_JR2_Chr1g08750a	core	-1.11719	153.772	-3.71122	0.847439	-4.37934	1.19038e-05	0.000143008
VDAG_JR2_Chr1g08760a	core	-0.10695	2.61631	-0.355281	1.23168	-0.288452	0.773001	0.831121
VDAG_JR2_Chr1g08770a	core	0.00622588	14.4807	0.0206819	1.0279	0.0201206	0.983947	0.989075
VDAG_JR2_Chr1g08780a	core	-0.75651	49.7334	-2.51307	1.03026	-2.43926	0.0147174	0.0465712
VDAG_JR2_Chr1g08790a	core	-0.131027	513.336	-0.435262	0.202751	-2.14678	0.0318109	0.0802977
VDAG_JR2_Chr1g08800a	core	-0.537995	32.6365	-1.78718	1.02624	-1.74148	0.0816001	0.153867
VDAG_JR2_Chr1g08810a	core	-1.01537	44.186	-3.373	1.18562	-2.84492	0.00444229	0.0208147
VDAG_JR2_Chr1g08820a	core	-0.641573	21.6845	-2.13126	1.18165	-1.80362	0.0712901	0.138081
VDAG_JR2_Chr1g08840a	core	-0.696694	23.2754	-2.31437	1.18144	-1.95893	0.0501206	0.107484
VDAG_JR2_Chr1g08850a	core	-0.477463	14.9989	-1.5861	1.18328	-1.34042	0.180108	0.269878
VDAG_JR2_Chr1g08860a	core	0.0946408	98.653	0.31439	0.418996	0.750341	0.453049	0.554264
VDAG_JR2_Chr1g08870a	core	0.188981	1.31226	0.627783	1.22429	0.512774	0.60811	0.694742
VDAG_JR2_Chr1g08873a	core	-0.492678	6.28318	-1.63664	1.195	-1.36958	0.170819	0.258774
VDAG_JR2_Chr1g08876a	core	-0.351788	4.55619	-1.16861	1.19096	-0.981237	0.326476	0.430647
VDAG_JR2_Chr1g08890a	core	-0.49682	6.36646	-1.6504	1.1862	-1.39133	0.164125	0.251058
VDAG_JR2_Chr1g08900a	core	-1.30033	151.982	-4.31962	1.02643	-4.20837	2.57214e-05	0.000288331
VDAG_JR2_Chr1g08910a	core	-0.951346	108.414	-3.1603	0.84049	-3.76007	0.000169865	0.00144642
VDAG_JR2_Chr1g08920a	core	-0.831509	57.0355	-2.76221	1.02213	-2.70242	0.00688374	0.0289992
VDAG_JR2_Chr1g08930a	core	-0.694949	87.3606	-2.30857	0.727243	-3.17441	0.00150139	0.0087064
VDAG_JR2_Chr1g08940a	core	-0.207134	106.719	-0.688083	0.441266	-1.55934	0.118916	0.196081
VDAG_JR2_Chr1g08950a	core	0.402689	41.1435	1.3377	0.521443	2.56539	0.0103061	0.0380622
VDAG_JR2_Chr1g08960a	core	-0.584778	34.3773	-1.94259	1.02306	-1.89881	0.0575895	0.119377
VDAG_JR2_Chr1g08970a	core	-0.313589	43.8928	-1.04172	0.727543	-1.43183	0.152192	0.236569
VDAG_JR2_Chr1g08980a	core	0.81663	8.37538	2.71279	1.06038	2.55832	0.0105179	0.0385117
VDAG_JR2_Chr1g08990a	core	0.582329	21.6602	1.93445	0.757377	2.55415	0.0106448	0.0387509
VDAG_JR2_Chr1g09000a	core	-0.0350262	29.578	-0.116355	0.73309	-0.158718	0.873891	0.908858
VDAG_JR2_Chr1g09010a	core	0.155888	6.37637	0.517848	1.19587	0.433029	0.664994	0.74403
VDAG_JR2_Chr1g09015a	core	0.674709	435.941	2.24134	0.170495	13.146	1.79313e-39	1.38082e-37
VDAG_JR2_Chr1g09030a	core	0.0327006	1.87287	0.108629	1.24319	0.0873796	0.93037	0.950455
VDAG_JR2_Chr1g09040a	core	-0.0298054	31.0713	-0.0990114	0.7356	-0.1346	0.892928	0.922928
VDAG_JR2_Chr1g09050a	core	-0.335603	23.7563	-1.11485	1.02665	-1.08591	0.277521	0.37855
VDAG_JR2_Chr1g09060a	core	-0.815611	13.3038	-2.7094	1.1887	-2.27929	0.0226499	0.0625292
VDAG_JR2_Chr1g09070a	core	-0.560432	120.766	-1.86171	0.552869	-3.36737	0.000758893	0.00502336
VDAG_JR2_Chr1g09080a	core	-0.658111	22.3204	-2.1862	1.18111	-1.85096	0.0641749	0.129773
VDAG_JR2_Chr1g09090a	core	-0.249369	20.2095	-0.828384	1.03171	-0.802927	0.422017	0.525107
VDAG_JR2_Chr1g09100a	core	-0.236171	58.7384	-0.784543	0.593651	-1.32156	0.186316	0.277133
VDAG_JR2_Chr1g09110a	core	0.0251801	101.454	0.0836463	0.401692	0.208235	0.835045	0.879077
VDAG_JR2_Chr1g09120a	core	-0.394235	139.219	-1.30962	0.452629	-2.89336	0.00381143	0.0184299
VDAG_JR2_Chr1g09130a	core	0.207693	23.2983	0.689943	0.729506	0.945768	0.344267	0.449239
VDAG_JR2_Chr1g09140a	core	0.576634	155.852	1.91554	0.260061	7.36573	1.76185e-13	5.6443e-12
VDAG_JR2_Chr1g09150a	core	0.259592	1.10742	0.862347	1.25418	0.687575	0.49172	0.590445
VDAG_JR2_Chr1g09160a	core	0.262424	1.10329	0.871753	1.23131	0.707989	0.478952	0.57825
VDAG_JR2_Chr1g09170a	core	-0.653125	40.389	-2.16963	1.02562	-2.11544	0.0343924	0.0851582
VDAG_JR2_Chr1g09180a	core	-0.863487	60.8426	-2.86844	1.02398	-2.80126	0.00509041	0.0231345
VDAG_JR2_Chr1g09190a	core	-0.267084	135.297	-0.887235	0.41267	-2.14998	0.0315564	0.0798572
VDAG_JR2_Chr1g09200a	core	0.174527	70.391	0.579767	0.426844	1.35826	0.17438	0.263172
VDAG_JR2_Chr1g09210a	core	0.182035	301.344	0.604706	0.219382	2.75641	0.00584405	0.0256749
VDAG_JR2_Chr1g09220a	core	0.11362	105.352	0.377437	0.359671	1.0494	0.293996	0.39602
VDAG_JR2_Chr1g09230a	core	-0.129493	100.333	-0.430166	0.426723	-1.00807	0.313422	0.416352
VDAG_JR2_Chr1g09240a	core	-0.800288	53.5332	-2.6585	1.02232	-2.60045	0.00931006	0.0355376
VDAG_JR2_Chr1g09250a	core	-0.361431	94.8791	-1.20065	0.515276	-2.33011	0.0198006	0.0568907
VDAG_JR2_Chr1g09260a	core	0.241652	97.7677	0.80275	0.369397	2.17313	0.0297703	0.0764798
VDAG_JR2_Chr1g09270a	core	-0.14268	985.081	-0.473972	0.145673	-3.25366	0.00113928	0.00696831
VDAG_JR2_Chr1g09280a	core	-0.609201	8.23403	-2.02372	1.18941	-1.70144	0.0888598	0.160012
VDAG_JR2_Chr1g09290a	core	-1.0966	25.4166	-3.64281	1.18554	-3.07269	0.00212137	0.0115001
VDAG_JR2_Chr1g09300a	core	-1.03769	47.5308	-3.44713	1.18645	-2.90542	0.00366766	0.017846
VDAG_JR2_Chr1g09310a	core	-0.209986	40.4458	-0.697559	0.736223	-0.947484	0.343392	0.448287
VDAG_JR2_Chr1g09320a	core	-0.114443	51.4239	-0.38017	0.601312	-0.632235	0.527233	0.623309
VDAG_JR2_Chr1g09330a	core	-0.410954	155.334	-1.36516	0.422848	-3.22848	0.00124449	0.00748667
VDAG_JR2_Chr1g09340a	core	-0.92594	67.8097	-3.07591	1.02199	-3.00972	0.00261491	0.0135989
VDAG_JR2_Chr1g09350a	core	-0.414725	104.347	-1.37769	0.517968	-2.65979	0.00781896	0.031828
VDAG_JR2_Chr1g09360a	core	0.0858022	52.4606	0.285029	0.5242	0.54374	0.58662	0.675733
VDAG_JR2_Chr1g09380a	core	0.245231	49.1207	0.814639	0.498255	1.63498	0.102053	0.177032
VDAG_JR2_Chr1g09390a	core	-0.471701	29.6045	-1.56696	1.02305	-1.53165	0.125608	0.204075
VDAG_JR2_Chr1g09400a	core	-0.420469	130.092	-1.39677	0.475698	-2.93625	0.0033221	0.0164948
VDAG_JR2_Chr1g09410a	core	-0.634201	230.442	-2.10677	0.421929	-4.99318	5.93924e-07	9.32085e-06
VDAG_JR2_Chr1g09420a	core	-0.563008	441.566	-1.87027	0.289047	-6.47047	9.76966e-11	2.57164e-09
VDAG_JR2_Chr1g09430a	core	-0.316294	100.511	-1.0507	0.486609	-2.15924	0.0308316	0.07862
VDAG_JR2_Chr1g09440a	core	-0.140558	33.2413	-0.466924	0.729506	-0.640055	0.522137	0.618936
VDAG_JR2_Chr1g09450a	core	0.509555	217.55	1.6927	0.228837	7.39698	1.39321e-13	4.54553e-12
VDAG_JR2_Chr1g09460a	core	0.253467	116.038	0.841999	0.325762	2.58471	0.00974611	0.0366014
VDAG_JR2_Chr1g09470a	core	-0.0549989	38.8458	-0.182702	0.653322	-0.279651	0.779745	0.835908
VDAG_JR2_Chr1g09480a	core	-0.0079321	7.64644	-0.0263499	1.1883	-0.0221744	0.982309	0.987967
VDAG_JR2_Chr1g09490a	core	0.102116	161.31	0.339221	0.309983	1.09432	0.273814	0.374572
VDAG_JR2_Chr1g09500a	core	0.091576	81.6756	0.304209	0.426023	0.714067	0.475186	0.574935
VDAG_JR2_Chr1g09510a	core	-0.365184	46.3468	-1.21311	0.748071	-1.62166	0.104877	0.179992
VDAG_JR2_Chr1g09520a	core	0.228909	35.1554	0.760421	0.60014	1.26707	0.205129	0.299129
VDAG_JR2_Chr1g09530a	core	-0.119896	25.0966	-0.398285	0.839805	-0.474259	0.635315	0.718344
VDAG_JR2_Chr1g09540a	core	-1.0907	51.9471	-3.62322	1.18687	-3.05274	0.00226764	0.0121339
VDAG_JR2_Chr1g09550a	core	-0.851937	31.2554	-2.83007	1.18038	-2.3976	0.016503	0.0503214
VDAG_JR2_Chr1g09560a	core	-0.526692	32.0673	-1.74963	1.02324	-1.7099	0.0872847	0.159653
VDAG_JR2_Chr1g09570a	core	-0.292151	32.1214	-0.970506	0.859238	-1.1295	0.258688	0.359071
VDAG_JR2_Chr1g09580a	core	-0.526311	32.0653	-1.74837	1.02735	-1.70182	0.0887889	0.159954
VDAG_JR2_Chr1g09590a	core	-0.310434	229.234	-1.03124	0.344075	-2.99714	0.00272528	0.0140842
VDAG_JR2_Chr1g09600a	core	-0.687794	9.91343	-2.2848	1.18358	-1.93042	0.0535548	0.113151
VDAG_JR2_Chr1g09610a	core	-0.551515	17.2778	-1.83209	1.19654	-1.53116	0.125731	0.204184
VDAG_JR2_Chr1g09620a	core	-0.220402	29.7749	-0.73216	0.840863	-0.870725	0.383904	0.489223
VDAG_JR2_Chr1g09630a	core	-0.477017	6.09793	-1.58462	1.18717	-1.33479	0.181947	0.272009
VDAG_JR2_Chr1g09640a	core	-0.279267	10.6886	-0.927705	1.19471	-0.776509	0.437449	0.539482
VDAG_JR2_Chr1g09650a	core	-0.0208367	15.6101	-0.069218	1.02649	-0.067432	0.946238	0.960965
VDAG_JR2_Chr1g09660a	core	-1.15935	29.3539	-3.85126	1.18786	-3.24219	0.00118615	0.00721233
VDAG_JR2_Chr1g09670a	core	0.0872317	13.9185	0.289777	1.03032	0.28125	0.778519	0.835244
VDAG_JR2_Chr1g09680a	core	-0.899418	16.1484	-2.9878	1.19341	-2.50358	0.0122945	0.0425375
VDAG_JR2_Chr1g09690a	core	-0.326989	12.7763	-1.08623	1.19092	-0.912095	0.361719	0.466367
VDAG_JR2_Chr1g09700a	core	-0.492447	44.4062	-1.63587	0.836603	-1.95537	0.0505389	0.108087
VDAG_JR2_Chr1g09710a	core	0.0253267	26.8753	0.0841334	0.744819	0.112958	0.910064	0.93588
VDAG_JR2_Chr1g09720a	core	0.139348	25.3708	0.462902	0.727733	0.636089	0.524719	0.621224
VDAG_JR2_Chr1g09730a	core	-0.784856	27.7934	-2.60723	1.18511	-2.19999	0.0278074	0.0727176
VDAG_JR2_Chr1g09740a	core	-0.902823	34.8205	-2.99911	1.18378	-2.53351	0.0112926	0.0403589
VDAG_JR2_Chr1g09750a	core	-1.16482	29.7168	-3.86945	1.18804	-3.25699	0.00112599	0.00692406
VDAG_JR2_Chr1g09760a	core	-0.0455952	8.06479	-0.151464	1.20031	-0.126188	0.899583	0.927796
VDAG_JR2_Chr1g09770a	core	0.479227	62.2814	1.59196	0.420898	3.78229	0.000155392	0.00134442
VDAG_JR2_Chr1g09780a	core	-0.45892	113.09	-1.5245	0.51668	-2.95057	0.0031719	0.0158627
VDAG_JR2_Chr1g09790a	core	0.742637	71.7995	2.46699	0.359388	6.86442	6.67628e-12	1.9072e-10
VDAG_JR2_Chr1g09800a	core	-0.335305	11.6765	-1.11386	1.19332	-0.933413	0.350607	0.455117
VDAG_JR2_Chr1g09810a	core	0.596823	72.3639	1.9826	0.37144	5.33761	9.41787e-08	1.70208e-06
VDAG_JR2_Chr1g09820a	core	-0.23954	21.3357	-0.795736	1.02634	-0.775316	0.438153	0.540143
VDAG_JR2_Chr1g09830a	core	-0.517475	6.70124	-1.71902	1.18869	-1.44614	0.148138	0.231632
VDAG_JR2_Chr1g09840a	core	-0.671607	41.0947	-2.23103	1.02968	-2.16672	0.0302561	0.0774551
VDAG_JR2_Chr1g09850a	core	-0.740612	11.2127	-2.46026	1.18606	-2.07431	0.0380506	0.0918519
VDAG_JR2_Chr1g09860a	core	0.142662	18.569	0.473913	0.850079	0.557493	0.577191	0.667905
VDAG_JR2_Chr1g09870a	core	-0.305517	54.2961	-1.01491	0.649864	-1.56172	0.118354	0.195438
VDAG_JR2_Chr1g09880a	core	-0.799343	52.2108	-2.65536	1.02347	-2.59447	0.00947375	0.0359191
VDAG_JR2_Chr1g09890a	core	-0.905336	16.3641	-3.00746	1.20713	-2.49142	0.0127235	0.0430151
VDAG_JR2_Chr1g09900a	core	1.0789	7.89113	3.58402	1.10822	3.23403	0.00122055	0.00738311
VDAG_JR2_Chr1g09910a	core	-0.157454	61.9424	-0.52305	0.550154	-0.950733	0.34174	0.446835
VDAG_JR2_Chr1g09920a	core	-0.811235	544.698	-2.69486	0.327394	-8.23125	1.85275e-16	6.98189e-15
VDAG_JR2_Chr1g09930a	core	0.246188	12.8162	0.817819	1.02911	0.794684	0.426797	0.529567
VDAG_JR2_Chr1g09940a	core	-0.68303	9.75977	-2.26898	1.18459	-1.91541	0.0554402	0.115988
VDAG_JR2_Chr1g09950a	core	-0.862837	14.8362	-2.86628	1.18575	-2.41728	0.0156371	0.0483945
VDAG_JR2_Chr1g09960a	core	-0.405548	13.6629	-1.3472	1.18677	-1.13518	0.256298	0.356432
VDAG_JR2_Chr1g09970a	core	-0.049191	53.54	-0.163409	0.549564	-0.297342	0.766205	0.82539
VDAG_JR2_Chr1g09990a	core	-0.100504	8.10731	-0.333867	1.19438	-0.279532	0.779837	0.835934
VDAG_JR2_Chr1g10000a	core	-0.751164	11.4111	-2.49531	1.19278	-2.09201	0.0364373	0.0890323
VDAG_JR2_Chr1g10010a	core	-0.22807	10.2953	-0.757631	1.18814	-0.637663	0.523693	0.620366
VDAG_JR2_Chr1g10020a	core	-0.0788674	80.2464	-0.261992	0.46337	-0.565405	0.571798	0.663157
VDAG_JR2_Chr1g10030a	core	-0.403585	39.634	-1.34068	0.844248	-1.58802	0.112283	0.188373
VDAG_JR2_Chr1g10040a	core	0.279052	1.05954	0.926992	1.23294	0.751857	0.452137	0.553421
VDAG_JR2_Chr1g10050a	core	-0.635059	20.2689	-2.10962	1.18364	-1.78232	0.0746964	0.143357
VDAG_JR2_Chr1g10060a	core	-0.64833	79.0707	-2.15371	0.728966	-2.95447	0.00313209	0.0156822
VDAG_JR2_Chr1g10070a	core	0.53313	17.824	1.77102	0.738097	2.39944	0.0164202	0.0501299
VDAG_JR2_Chr1g10080a	core	-1.03475	45.9499	-3.43736	1.18838	-2.89248	0.00382219	0.0184747
VDAG_JR2_Chr1g10090a	core	-0.23866	18.9799	-0.792811	1.02722	-0.7718	0.440233	0.542114
VDAG_JR2_Chr1g10100a	core	-0.543817	16.9743	-1.80652	1.1817	-1.52874	0.126328	0.204654
VDAG_JR2_Chr1g10110a	core	0.0114201	14.3935	0.0379366	1.02857	0.0368827	0.970579	0.979253
VDAG_JR2_Chr1g10120a	core	0.124625	19.1337	0.413996	0.840779	0.492396	0.622439	0.706685
VDAG_JR2_Chr1g10130a	core	-0.489239	6.28836	-1.62522	1.18791	-1.36812	0.171273	0.259241
VDAG_JR2_Chr1g10140a	core	0.0909669	6.36656	0.302185	1.18886	0.25418	0.799356	0.85141
VDAG_JR2_Chr1g10150a	core	0.160647	23.6195	0.533656	0.731934	0.729104	0.465938	0.566676
VDAG_JR2_Chr1g10160a	core	0.595152	8.13529	1.97705	1.04518	1.89159	0.058546	0.120909
VDAG_JR2_Chr1g10170a	core	-0.589112	52.9222	-1.95699	0.864997	-2.26242	0.0236714	0.0646713
VDAG_JR2_Chr1g10180a	core	-0.719167	10.6656	-2.38902	1.18412	-2.01755	0.0436384	0.100825
VDAG_JR2_Chr1g10190a	core	0.704863	0.398609	2.34151	1.32678	1.7648	0.0775971	0.14778
VDAG_JR2_Chr1g10200a	core	0.43356	15.1313	1.44025	0.848985	1.69644	0.0898022	0.161241
VDAG_JR2_Chr1g10210a	core	-0.385772	36.4896	-1.28151	0.838915	-1.52758	0.126618	0.204989
VDAG_JR2_Chr1g10220a	core	-0.045935	21.6328	-0.152593	0.838384	-0.182008	0.855576	0.894765
VDAG_JR2_Chr1g10230a	core	-0.0766813	7.87846	-0.25473	1.18606	-0.214769	0.829947	0.875345
VDAG_JR2_Chr1g10240a	core	-0.565638	33.6777	-1.87901	1.02777	-1.82823	0.0675144	0.135181
VDAG_JR2_Chr1g10250a	core	0.373503	36.0209	1.24075	0.55233	2.24639	0.0246788	0.0666335
VDAG_JR2_Chr1g10260a	core	-0.166646	9.41499	-0.553585	1.1872	-0.466293	0.641006	0.723261
VDAG_JR2_Chr1g10270a	core	-0.504578	6.50762	-1.67617	1.18917	-1.40954	0.158677	0.244321
VDAG_JR2_Chr1g10280a	core	-0.515843	6.69163	-1.71359	1.19169	-1.43795	0.150448	0.234341
VDAG_JR2_Chr1g10290a	core	0.57343	181.305	1.90489	0.309242	6.15987	7.28026e-10	1.73913e-08
VDAG_JR2_Chr1g10300a	core	-0.345883	106.78	-1.149	0.487663	-2.35613	0.0184664	0.0542912
VDAG_JR2_Chr1g10310a	core	-0.626629	94.2111	-2.08162	0.649882	-3.20307	0.00135972	0.00803899
VDAG_JR2_Chr1g10320a	core	0.310441	65.5325	1.03126	0.426317	2.419	0.0155631	0.0482373
VDAG_JR2_Chr1g10330a	core	-0.604929	19.6029	-2.00953	1.20699	-1.6649	0.0959318	0.169473
VDAG_JR2_Chr1g10340a	core	-1.04857	22.7426	-3.48328	1.21684	-2.86256	0.0042024	0.0199012
VDAG_JR2_Chr1g10350a	core	-0.568917	68.9384	-1.8899	0.727758	-2.59688	0.00940736	0.0357221
VDAG_JR2_Chr1g10360a	core	0.809143	91.0459	2.68791	0.333286	8.06488	7.33071e-16	2.68894e-14
VDAG_JR2_Chr1g10370a	core	0.27608	32.2222	0.917116	0.601762	1.52405	0.127496	0.20595
VDAG_JR2_Chr1g10380a	core	0.0239357	27.6274	0.0795127	0.727133	0.109351	0.912924	0.938298
VDAG_JR2_Chr1g10390a	core	-0.425297	13.701	-1.41281	1.18341	-1.19384	0.232539	0.330092
VDAG_JR2_Chr1g10400a	core	-0.91098	66.1471	-3.02621	1.03851	-2.91399	0.00356839	0.0174727
VDAG_JR2_Chr1g10410a	core	-1.70553	204.395	-5.66564	1.17929	-4.80429	1.55304e-06	2.24413e-05
VDAG_JR2_Chr1g10420a	core	-1.27164	143.195	-4.22429	1.02879	-4.10606	4.02459e-05	0.000424293
VDAG_JR2_Chr1g10430a	core	-0.739658	72.7661	-2.45709	0.865772	-2.83803	0.00453923	0.0211269
VDAG_JR2_Chr1g10440a	core	-0.75844	49.9236	-2.51948	1.03199	-2.44138	0.0146311	0.0465385
VDAG_JR2_Chr1g10450a	core	-0.00390597	8.3539	-0.0129754	1.18936	-0.0109095	0.991296	0.994001
VDAG_JR2_Chr1g10460a	core	-0.298117	22.4375	-0.990325	1.02752	-0.9638	0.335146	0.439791
VDAG_JR2_Chr1g10470a	core	-0.0981435	40.3059	-0.326026	0.676973	-0.481593	0.630095	0.714135
VDAG_JR2_Chr1g10480a	core	2.9069	4174.84	9.6565	0.40006	24.1377	1.00647e-128	2.49564e-126
VDAG_JR2_Chr1g10490a	core	0.894003	0.25696	2.96982	1.37324	2.16263	0.0305695	0.0780318
VDAG_JR2_Chr1g10500a	core	-0.0978849	2.54154	-0.325167	1.19614	-0.271848	0.785739	0.84099
VDAG_JR2_Chr1g10510a	core	-0.751207	47.9035	-2.49546	1.05561	-2.364	0.0180786	0.0534533
VDAG_JR2_Chr1g10520a	core	-0.423374	14.1155	-1.40642	1.18291	-1.18895	0.23446	0.33238
VDAG_JR2_Chr1g10530a	core	-0.00679863	14.9464	-0.0225846	1.03511	-0.0218185	0.982593	0.988092
VDAG_JR2_Chr1g10540a	core	-1.00093	43.3351	-3.32501	1.18393	-2.80844	0.00497818	0.0227995
VDAG_JR2_Chr1g10550a	core	-0.678788	22.0812	-2.25489	1.18572	-1.9017	0.0572107	0.118811
VDAG_JR2_Chr1g10560a	core	-1.14317	28.2717	-3.79753	1.18096	-3.21563	0.00130159	0.00776944
VDAG_JR2_Chr1g10570a	core	-0.434641	14.4282	-1.44385	1.18528	-1.21815	0.223169	0.319682
VDAG_JR2_Chr1g10580a	core	-0.278823	11.8484	-0.926229	1.18778	-0.779801	0.435508	0.537738
VDAG_JR2_Chr1g10590a	core	1.59803	504.294	5.30855	0.29069	18.2619	1.66411e-74	2.14913e-72
VDAG_JR2_Chr1g10600a	core	-0.25177	3.61327	-0.836361	1.19202	-0.701632	0.482909	0.58246
VDAG_JR2_Chr1g10610a	core	-0.145813	2.82018	-0.484381	1.21845	-0.397538	0.690971	0.764948
VDAG_JR2_Chr1g10620a	core	0.0771521	1.6936	0.256294	1.21498	0.210945	0.83293	0.877447
VDAG_JR2_Chr1g10630a	core	0.322001	123.771	1.06967	0.360593	2.96641	0.00301298	0.0152221
VDAG_JR2_Chr1g10640a	core	-0.69922	22.966	-2.32276	1.18215	-1.96485	0.0494313	0.106324
VDAG_JR2_Chr1g10650a	core	0.828475	0.30495	2.75213	1.3385	2.05613	0.0397698	0.0945114
VDAG_JR2_Chr1g10660a	core	-0.886386	15.6752	-2.94451	1.19164	-2.47098	0.0134744	0.0448112
VDAG_JR2_Chr1g10670a	core	-0.47511	29.119	-1.57828	1.02482	-1.54006	0.123546	0.201543
VDAG_JR2_Chr1g10680a	core	-0.209642	38.9267	-0.696417	0.727284	-0.957558	0.338286	0.443253
VDAG_JR2_Chr1g10690a	core	0.473005	13.1191	1.57129	0.854029	1.83985	0.0657896	0.13252
VDAG_JR2_Chr1g10700a	core	0.774762	4.31182	2.5737	1.20596	2.13416	0.0328298	0.0822104
VDAG_JR2_Chr1g10710a	core	-0.850911	32.4375	-2.82667	1.1814	-2.39264	0.0167276	0.0507932
VDAG_JR2_Chr1g10720a	core	-0.346324	59.7035	-1.15046	0.654728	-1.75716	0.0788902	0.149829
VDAG_JR2_Chr1g10730a	core	0.501721	38.5161	1.66668	0.52274	3.18836	0.00143084	0.00836375
VDAG_JR2_Chr1g10740a	core	0.0603497	68.5444	0.200477	0.47165	0.425055	0.670796	0.749114
VDAG_JR2_Chr1g10750a	core	-1.22105	33.7377	-4.05623	1.18283	-3.42927	0.000605213	0.00418718
VDAG_JR2_Chr1g10760a	core	0.263655	70.9877	0.875844	0.463871	1.88812	0.0590097	0.121711
VDAG_JR2_Chr1g10770aa	core	-1.1703	61.7488	-3.88765	1.18887	-3.27004	0.00107531	0.0066625
VDAG_JR2_Chr1g10780a	core	0.731558	304.279	2.43018	0.194086	12.5212	5.71874e-36	4.05148e-34
VDAG_JR2_Chr1g10790a	core	-0.687133	41.7926	-2.28261	1.02258	-2.23221	0.0256009	0.0684198
VDAG_JR2_Chr1g10800a	core	0.750892	0.364814	2.49441	1.39224	1.79165	0.0731883	0.141008
VDAG_JR2_Chr1g10810a	core	-0.955463	146.807	-3.17398	0.728746	-4.3554	1.32823e-05	0.000157432
VDAG_JR2_Chr1g10820a	core	-0.611774	36.6883	-2.03227	1.02713	-1.97859	0.0478625	0.105634
VDAG_JR2_Chr1g10830a	core	-0.0117397	13.7834	-0.0389985	1.02854	-0.0379164	0.969754	0.978757
VDAG_JR2_Chr1g10840a	core	-1.06047	23.3881	-3.52279	1.18899	-2.96283	0.00304823	0.0153688
VDAG_JR2_Chr1g10850a	core	-0.775807	12.1026	-2.57718	1.18261	-2.17923	0.0293146	0.0755755
VDAG_JR2_Chr1g10860a	core	-0.586105	18.9333	-1.947	1.18918	-1.63726	0.101577	0.176478
VDAG_JR2_Chr1g10870a	core	-1.02838	21.7127	-3.4162	1.20986	-2.82363	0.00474839	0.0219502
VDAG_JR2_Chr1g10880a	core	-0.138632	9.0923	-0.460526	1.18554	-0.388451	0.697682	0.770154
VDAG_JR2_Chr1g10890a	core	-0.129806	52.2878	-0.431208	0.593006	-0.727156	0.467131	0.567626
VDAG_JR2_Chr1g10900a	core	-0.209759	47.5464	-0.696803	0.658277	-1.05853	0.289816	0.391803
VDAG_JR2_Chr1g10910a	core	-0.897733	35.6112	-2.9822	1.18176	-2.52352	0.0116187	0.0410863
VDAG_JR2_Chr1g10920a	core	-0.948071	38.7874	-3.14942	1.18772	-2.65165	0.00801001	0.0324749
VDAG_JR2_Chr1g10930a	core	0.503337	76.7073	1.67205	0.370764	4.50974	6.49074e-06	8.23666e-05
VDAG_JR2_Chr1g10940a	core	1.18131	198.151	3.92423	0.244181	16.071	4.07607e-58	4.21126e-56
VDAG_JR2_Chr1g10950a	core	0.603089	4.12597	2.00342	1.2212	1.64053	0.100895	0.175565
VDAG_JR2_Chr1g10960a	core	0.157764	1083.8	0.524082	0.158065	3.31561	0.00091443	0.00585897
VDAG_JR2_Chr1g10970a	core	0.0941175	14.5925	0.312652	1.02825	0.304061	0.761082	0.821369
VDAG_JR2_Chr1g10980a	core	-0.226327	3.43778	-0.751844	1.19506	-0.629126	0.529266	0.62514
VDAG_JR2_Chr1g10990a	core	0.00547665	2.01509	0.018193	1.20414	0.0151088	0.987945	0.991544
VDAG_JR2_Chr1g11000a	core	-0.782943	12.3591	-2.60088	1.19193	-2.18208	0.0291039	0.07522
VDAG_JR2_Chr1g11020a	core	0.259798	31.9257	0.863031	0.595869	1.44836	0.147517	0.230895
VDAG_JR2_Chr1g11030a	core	-0.373076	36.9668	-1.23933	0.836232	-1.48204	0.138329	0.219613
VDAG_JR2_Chr1g11040a	core	0.0767425	33.1633	0.254933	0.666901	0.382265	0.702265	0.773996
VDAG_JR2_Chr1g11050a	core	0.425372	0.760161	1.41305	1.23812	1.14129	0.253748	0.353598
VDAG_JR2_Chr1g11070a	core	-0.82075	13.4223	-2.72647	1.18437	-2.30205	0.0213323	0.0599452
VDAG_JR2_Chr1g11080a	core	0.0385966	19.964	0.128215	0.838699	0.152874	0.878498	0.912119
VDAG_JR2_Chr1g11090a	core	-0.121944	17.6628	-0.40509	1.02738	-0.394293	0.693365	0.76664
VDAG_JR2_Chr1g11100a	core	0.0937657	47.7506	0.311483	0.555106	0.561124	0.574713	0.665783
VDAG_JR2_Chr1g11110a	core	-0.563771	7.46913	-1.87281	1.18873	-1.57546	0.11515	0.191782
VDAG_JR2_Chr1g11120a	core	-0.157317	2.91425	-0.522595	1.19469	-0.43743	0.661799	0.741325
VDAG_JR2_Chr1g11130a	core	-0.534637	17.2304	-1.77603	1.1892	-1.49347	0.135315	0.215968
VDAG_JR2_Chr1g11140a	core	2.41774	0.00568112	8.03157	4.08047	1.96829	0.0490342	0.105634
VDAG_JR2_Chr1g11150a	core	-0.308308	22.155	-1.02418	1.02585	-0.998368	0.318101	0.421213
VDAG_JR2_Chr1g11160a	core	-0.701427	23.0121	-2.33009	1.18117	-1.97269	0.0485306	0.105634
VDAG_JR2_Chr1g11180a	core	0.079031	12.3872	0.262535	1.02876	0.255195	0.798573	0.850868
VDAG_JR2_Chr1g11190a	core	0.155127	5.91749	0.51532	1.20409	0.427973	0.668671	0.747132
VDAG_JR2_Chr1g11200a	core	0.152622	5.92183	0.507	1.19283	0.425041	0.670807	0.749114
VDAG_JR2_Chr1g11210a	core	0.70705	3.92001	2.34877	1.21095	1.9396	0.0524283	0.111245
VDAG_JR2_Chr1g11220a	core	-0.0453156	84.7284	-0.150535	0.443384	-0.339514	0.734223	0.799832
VDAG_JR2_Chr1g11230a	core	-0.728517	24.3002	-2.42008	1.18091	-2.04934	0.0404285	0.0953821
VDAG_JR2_Chr1g11240a	core	-0.478487	15.575	-1.5895	1.19439	-1.3308	0.183254	0.27363
VDAG_JR2_Chr1g11250a	core	-0.0498952	52.2135	-0.165748	0.550413	-0.301134	0.763312	0.823131
VDAG_JR2_Chr1g11260a	core	-0.113961	32.0507	-0.378572	0.726392	-0.521168	0.60225	0.689828
VDAG_JR2_Chr1g11270a	core	-0.0560619	8.12041	-0.186234	1.18717	-0.156872	0.875345	0.909837
VDAG_JR2_Chr1g11280a	core	-0.382899	4.88287	-1.27196	1.19473	-1.06464	0.287039	0.388633
VDAG_JR2_Chr1g11290a	core	0.0564614	13.6535	0.187561	1.03026	0.182052	0.855542	0.894765
VDAG_JR2_Chr1g11300a	core	0.450406	38.4281	1.49622	0.537877	2.7817	0.00540742	0.0242815
VDAG_JR2_Chr1g11310a	core	-0.545658	17.0301	-1.81264	1.18472	-1.53002	0.126012	0.204381
VDAG_JR2_Chr1g11320a	core	-0.86067	59.1758	-2.85908	1.02428	-2.79131	0.00524949	0.0236838
VDAG_JR2_Chr1g11330a	core	-0.087918	31.384	-0.292057	0.741182	-0.394042	0.69355	0.766742
VDAG_JR2_Chr1g11340a	core	-0.463587	29.9945	-1.54	1.03248	-1.49156	0.135814	0.216457
VDAG_JR2_Chr1g11350a	core	-0.416005	13.4601	-1.38194	1.18915	-1.16212	0.245187	0.344612
VDAG_JR2_Chr1g11360a	core	-0.29028	33.6799	-0.964291	0.836769	-1.1524	0.249158	0.349007
VDAG_JR2_Chr1g11370a	core	-1.38267	99.1545	-4.59313	1.18946	-3.86152	0.000112683	0.00102331
VDAG_JR2_Chr1g11390a	core	-0.350135	92.5458	-1.16312	0.520018	-2.2367	0.0253061	0.0679042
VDAG_JR2_Chr1g11410a	core	-0.884099	15.5235	-2.93691	1.18202	-2.48465	0.0129678	0.0436264
VDAG_JR2_Chr1g11420a	core	-0.861518	14.795	-2.8619	1.18266	-2.41988	0.0155256	0.0481577
VDAG_JR2_Chr1g11430a	core	-0.964153	40.1031	-3.20285	1.18155	-2.71072	0.00671376	0.0284669
VDAG_JR2_Chr1g11440a	core	0.0163068	13.8286	0.0541701	1.0264	0.0527767	0.95791	0.9698
VDAG_JR2_Chr1g11450a	core	0.54955	0.57348	1.82557	1.26298	1.44544	0.148334	0.231838
VDAG_JR2_Chr1g11460a	core	-0.24606	3.57127	-0.817392	1.19273	-0.685313	0.493147	0.591528
VDAG_JR2_Chr1g11470a	core	-0.161795	18.5627	-0.537471	1.02518	-0.52427	0.600091	0.687863
VDAG_JR2_Chr1g11480a	core	1.0921	150.113	3.62786	0.27964	12.9733	1.73374e-38	1.30272e-36
VDAG_JR2_Chr1g11490a	core	0.0372178	65.4274	0.123635	0.493366	0.250595	0.802128	0.853629
VDAG_JR2_Chr1g11500a	core	-0.367287	12.8946	-1.2201	1.1868	-1.02805	0.303924	0.40654
VDAG_JR2_Chr1g11510a	core	-0.912198	100.049	-3.03026	0.836726	-3.62157	0.000292825	0.00226883
VDAG_JR2_Chr1g11520a	core	0.0679934	49.0085	0.225869	0.556178	0.406109	0.684662	0.760136
VDAG_JR2_Chr1g11530a	core	-0.807691	81.0046	-2.68309	0.838243	-3.20085	0.00137021	0.00807794
VDAG_JR2_Chr1g11540a	core	0.72642	433.705	2.41311	0.194089	12.433	1.73018e-35	1.21191e-33
VDAG_JR2_Chr1g11550a	core	-0.791227	343.708	-2.6284	0.410843	-6.39757	1.57868e-10	4.06067e-09
VDAG_JR2_Chr1g11560a	core	-0.636754	20.7449	-2.11525	1.18176	-1.78992	0.0734675	0.141414
VDAG_JR2_Chr1g11570a	core	1.20755	10.1272	4.01139	0.889301	4.51072	6.46075e-06	8.207e-05
VDAG_JR2_Chr1g11580a	core	-0.382583	49.0482	-1.27091	0.733633	-1.73236	0.0832101	0.156147
VDAG_JR2_Chr1g11590a	core	-0.15309	9.2519	-0.508555	1.18514	-0.42911	0.667843	0.746544
VDAG_JR2_Chr1g11600a	core	-0.152243	9.98314	-0.50574	1.18794	-0.425727	0.670307	0.74869
VDAG_JR2_Chr1g11610a	core	-0.534525	6.92086	-1.77565	1.1914	-1.4904	0.13612	0.216809
VDAG_JR2_Chr1g11620a	core	-0.413855	54.1745	-1.3748	0.749943	-1.8332	0.0667724	0.13405
VDAG_JR2_Chr1g11630a	core	-0.459759	168.958	-1.52729	0.475901	-3.20925	0.00133082	0.00789448
VDAG_JR2_Chr1g11640a	core	0.498259	0.640288	1.65518	1.27995	1.29316	0.195957	0.288159
VDAG_JR2_Chr1g11650a	core	1.61888	3.74601	5.37779	1.34893	3.9867	6.6999e-05	0.000657163
VDAG_JR2_Chr1g11660a	core	1.82724	7.38944	6.06997	1.11336	5.45194	4.98221e-08	9.51809e-07
VDAG_JR2_Chr1g11670a	core	1.08144	3.96437	3.59246	1.25608	2.86005	0.00423579	0.0200176
VDAG_JR2_Chr1g11680a	core	0.934224	0.233287	3.10343	1.39606	2.22299	0.0262165	0.0696448
VDAG_JR2_Chr1g11690a	core	0.136699	1.49213	0.454105	1.21553	0.373585	0.708713	0.778909
VDAG_JR2_Chr1g11700a	other AGR	1.12062	11.9501	3.72261	0.859096	4.33317	1.46979e-05	0.000173072
VDAG_JR2_Chr1g11710a	other AGR	2.45496	3.17239	8.15519	1.59454	5.11444	3.14681e-07	5.24384e-06
VDAG_JR2_Chr1g11720a	other AGR	0.18897	12.6777	0.627746	1.03601	0.605925	0.544565	0.639547
VDAG_JR2_Chr1g11729a	core	1.64877	0.0451458	5.47708	2.31376	2.36718	0.0179244	0.0531397
VDAG_JR2_Chr1g11730a	core	1.63054	3.23973	5.41655	1.30361	4.15505	3.25223e-05	0.000356194
VDAG_JR2_Chr1g11740a	core	0.046842	14.5892	0.155606	1.06343	0.146324	0.883665	0.915644
VDAG_JR2_Chr1g11750a	core	0.471604	0.677357	1.56663	1.3459	1.164	0.244422	0.343771
VDAG_JR2_Chr1g11760a	core	-0.507824	76.6266	-1.68696	0.656875	-2.56815	0.0102242	0.0378275
VDAG_JR2_Chr1g11770a	core	-0.899237	16.1441	-2.9872	1.19288	-2.5042	0.0122728	0.0424905
VDAG_JR2_Chr1g11780a	core	-0.567651	84.1359	-1.8857	0.657283	-2.86893	0.00411866	0.0195794
VDAG_JR2_Chr1g11790a	core	0.647022	96.2585	2.14936	0.328861	6.53577	6.32839e-11	1.69825e-09
VDAG_JR2_Chr1g11800a	core	1.85636	151.95	6.16669	0.257156	23.9803	4.46116e-127	1.06364e-124
VDAG_JR2_Chr1g11810a	core	-0.0657925	57.3778	-0.218558	0.551379	-0.396384	0.691822	0.765344
VDAG_JR2_Chr1g11820a	core	0.903415	0.249913	3.00108	1.3959	2.14992	0.0315616	0.0798572
VDAG_JR2_Chr1g11830a	core	-0.38646	4.96155	-1.28379	1.18916	-1.07958	0.28033	0.381717
VDAG_JR2_Chr1g11840a	core	-0.0998984	24.2493	-0.331855	0.852279	-0.389374	0.696999	0.769629
VDAG_JR2_Chr1g11850a	core	1.21034	0.126066	4.02066	1.59111	2.52696	0.0115056	0.040791
VDAG_JR2_Chr1g11860a	core	2.06398	0.0168348	6.85639	4.019	1.70599	0.0880094	0.159694
VDAG_JR2_Chr1g11870a	core	1.24463	522.127	4.13456	0.158568	26.0744	7.12318e-150	2.15398e-147
VDAG_JR2_Chr1g11880a	core	-0.868137	15.023	-2.88389	1.19506	-2.41317	0.0158143	0.0487604
VDAG_JR2_Chr1g11890a	core	0.186423	28.8651	0.619284	0.660981	0.936917	0.348801	0.453438
VDAG_JR2_Chr1g11900a	core	-0.502706	59.0036	-1.66995	0.735599	-2.27019	0.0231958	0.063737
VDAG_JR2_Chr1g11910a	core	-0.883509	33.9361	-2.93495	1.19022	-2.46588	0.0136676	0.0452352
VDAG_JR2_Chr1g11920a	core	1.18915	0.132164	3.95028	1.53006	2.58178	0.00982913	0.0368066
VDAG_JR2_Chr1g11930a	core	-0.527354	46.228	-1.75183	0.859623	-2.03791	0.0415592	0.0973275
VDAG_JR2_Chr1g11940a	core	-0.236383	31.237	-0.785247	0.838769	-0.936189	0.349176	0.45383
VDAG_JR2_Chr1g11950a	core	-1.4133	52.655	-4.69489	1.18302	-3.96855	7.23119e-05	0.000703707
VDAG_JR2_Chr1g11960a	core	-0.17211	3.00517	-0.571738	1.19521	-0.478357	0.632396	0.715957
VDAG_JR2_Chr1g11970a	core	-0.696052	22.8464	-2.31223	1.18333	-1.95401	0.0507003	0.108358
VDAG_JR2_Chr1g11980a	core	-0.415433	26.3288	-1.38004	1.02882	-1.34138	0.179796	0.269509
VDAG_JR2_Chr1g11990a	core	0.820916	1530.6	2.72703	0.131369	20.7586	1.02553e-95	1.67296e-93
VDAG_JR2_Chr1g12000a	core	-1.41938	1596.32	-4.71507	0.376213	-12.533	4.92666e-36	3.51039e-34
VDAG_JR2_Chr1g12010a	core	0.48083	60.9802	1.59728	0.433242	3.68681	0.000227082	0.00183531
VDAG_JR2_Chr1g12020a	core	0.217583	97.0056	0.722794	0.360734	2.00368	0.0451048	0.103118
VDAG_JR2_Chr1g12030a	core	-1.1034	25.8113	-3.66543	1.1923	-3.07426	0.00211025	0.0114599
VDAG_JR2_Chr1g12040a	core	1.06247	0.180571	3.52944	1.56331	2.25767	0.0239664	0.0652613
VDAG_JR2_Chr1g12050a	core	-0.275893	51.6231	-0.916497	0.651496	-1.40676	0.1595	0.245284
VDAG_JR2_Chr1g12060a	core	-0.734485	25.8464	-2.43991	1.18616	-2.05698	0.0396879	0.0944253
VDAG_JR2_Chr1g12070a	core	0.0123205	13.8992	0.0409279	1.02646	0.0398728	0.968195	0.977578
VDAG_JR2_Chr1g12090a	core	-0.950756	108.41	-3.15834	0.841491	-3.75327	0.000174541	0.00148115
VDAG_JR2_Chr1g12100a	core	-0.389317	74.7203	-1.29328	0.592143	-2.18407	0.0289569	0.0749026
VDAG_JR2_Chr1g12110a	core	-0.616053	166.972	-2.04648	0.486629	-4.20543	2.60586e-05	0.000291847
VDAG_JR2_Chr1g12120a	core	0.268228	5.75277	0.891036	1.19846	0.743485	0.457188	0.558335
VDAG_JR2_Chr1g12130a	core	-0.768183	11.9225	-2.55185	1.18376	-2.15572	0.0311056	0.0791072
VDAG_JR2_Chr1g12140a	core	-0.40195	13.1011	-1.33525	1.18406	-1.12769	0.259453	0.359689
VDAG_JR2_Chr1g12150a	core	-0.590178	87.1077	-1.96053	0.655291	-2.99184	0.00277298	0.0142712
VDAG_JR2_Chr1g12160a	core	-0.992685	42.5831	-3.29763	1.18892	-2.77363	0.00554341	0.0247131
VDAG_JR2_Chr1g12170a	core	-0.225873	30.3039	-0.750332	0.838786	-0.894545	0.37103	0.476243
VDAG_JR2_Chr1g12180a	core	-0.408036	24.9339	-1.35547	1.02675	-1.32016	0.186783	0.2775
VDAG_JR2_Chr1g12185a	core	0.209334	23.9705	0.695391	0.731682	0.950401	0.341909	0.447009
VDAG_JR2_Chr1g12190a	core	0.667038	23.2355	2.21585	0.656589	3.37479	0.000738709	0.004916
VDAG_JR2_Chr1g12200a	core	0.448819	134.014	1.49095	0.298881	4.98842	6.08744e-07	9.49637e-06
VDAG_JR2_Chr1g12210a	core	0.120219	115.071	0.39936	0.34888	1.14469	0.252337	0.352247
VDAG_JR2_Chr1g12220a	core	-0.625119	37.6145	-2.0766	1.03086	-2.01444	0.0439634	0.101237
VDAG_JR2_Chr1g12230a	core	-0.321275	4.26956	-1.06725	1.19229	-0.895127	0.370719	0.475992
VDAG_JR2_Chr1g12240a	core	0.599931	4.15796	1.99293	1.21315	1.64277	0.10043	0.174976
VDAG_JR2_Chr1g12250a	core	-0.424923	5.38197	-1.41157	1.19237	-1.18383	0.236479	0.334765
VDAG_JR2_Chr1g12260a	core	-0.982444	42.3747	-3.26361	1.18829	-2.74647	0.00602409	0.0262981
VDAG_JR2_Chr1g12270a	core	0.603341	0.512353	2.00425	1.27995	1.56589	0.117375	0.194149
VDAG_JR2_Chr1g12280a	core	-1.08048	24.4604	-3.58927	1.18242	-3.03553	0.00240112	0.0127001
VDAG_JR2_Chr1g12290a	core	-0.61699	20.7273	-2.0496	1.18206	-1.73391	0.0829335	0.15583
VDAG_JR2_Chr1g12300a	core	-0.0012468	95.7549	-0.00414179	0.40795	-0.0101527	0.991899	0.994466
VDAG_JR2_Chr1g12310a	core	0.27107	1.09763	0.900475	1.22828	0.733117	0.463487	0.56436
VDAG_JR2_Chr1g12320a	core	-0.425836	28.1132	-1.4146	1.02634	-1.37829	0.168114	0.255552
VDAG_JR2_Chr1g12330a	core	1.3685	0.0851222	4.54605	1.95876	2.32089	0.0202929	0.0579292
VDAG_JR2_Chr1g12340a	core	-0.858895	32.26	-2.85319	1.20349	-2.37076	0.0177515	0.0527904
VDAG_JR2_Chr1g12350a	core	0.322958	5.49561	1.07284	1.20494	0.890367	0.373269	0.478671
VDAG_JR2_Chr1g12360a	core	-1.94476	351.439	-6.46035	1.18579	-5.44813	5.09013e-08	9.69392e-07
VDAG_JR2_Chr1g12370a	core	-0.423576	14.8066	-1.40709	1.1834	-1.18902	0.234431	0.33238
VDAG_JR2_Chr1g12380a	core	-0.65439	9.19333	-2.17384	1.20024	-1.81117	0.0701145	0.137681
VDAG_JR2_Chr1g12390a	core	-0.676166	21.9454	-2.24618	1.18282	-1.89899	0.0575652	0.119367
VDAG_JR2_Chr1g12400a	core	-0.0608742	15.145	-0.20222	1.03333	-0.195697	0.844848	0.887011
VDAG_JR2_Chr1g12410a	core	0.0256181	8.07334	0.0851016	1.18669	0.0717133	0.94283	0.958968
VDAG_JR2_Chr1g12420a	core	-0.477989	15.5128	-1.58784	1.18519	-1.33974	0.180329	0.270062
VDAG_JR2_Chr1g12430a	core	-1.20887	32.8849	-4.01578	1.20741	-3.32595	0.000881189	0.0056901
VDAG_JR2_Chr1g12440a	core	-0.144762	27.1805	-0.480889	0.852935	-0.563805	0.572887	0.664065
VDAG_JR2_Chr1g12450a	core	-0.784337	27.2752	-2.60551	1.18596	-2.19696	0.0280232	0.0731281
VDAG_JR2_Chr1g12460a	core	-0.207772	10.0457	-0.690205	1.21189	-0.569527	0.568999	0.660914
VDAG_JR2_Chr1g12470a	core	0.508919	18.8079	1.69059	0.732839	2.30691	0.0210599	0.0593326
VDAG_JR2_Chr1g12480a	core	-0.401877	5.1287	-1.33501	1.19061	-1.12128	0.262167	0.362438
VDAG_JR2_Chr1g12490a	core	-0.897697	16.0739	-2.98208	1.19775	-2.48973	0.0127839	0.0431513
VDAG_JR2_Chr1g12500a	core	-1.14734	59.1437	-3.81137	1.17986	-3.23035	0.00123639	0.00745282
VDAG_JR2_Chr1g12510a	core	-0.670091	683.859	-2.226	0.258072	-8.6255	6.38156e-18	2.60259e-16
VDAG_JR2_Chr1g12520a	core	0.224346	355.683	0.74526	0.202533	3.67969	0.000233513	0.0018775
VDAG_JR2_Chr1g12530a	core	0.239637	397.172	0.796057	0.192214	4.14151	3.45029e-05	0.00037425
VDAG_JR2_Chr1g12540a	core	-1.3515	172.137	-4.48958	1.03037	-4.35725	1.31708e-05	0.000156334
VDAG_JR2_Chr1g12550a	core	-1.04739	88.7415	-3.47934	1.03381	-3.36555	0.000763901	0.00504573
VDAG_JR2_Chr1g12560a	core	-0.263585	31.9914	-0.875611	0.847048	-1.03372	0.301267	0.403833
VDAG_JR2_Chr1g12570a	core	-0.423266	5.37466	-1.40606	1.18745	-1.1841	0.236375	0.334655
VDAG_JR2_Chr1g12580a	core	-0.316436	11.3582	-1.05118	1.18352	-0.888175	0.374447	0.479834
VDAG_JR2_Chr1g12600a	core	0.391932	19.0134	1.30197	0.733151	1.77586	0.0757566	0.144876
VDAG_JR2_Chr1g12610a	core	-0.0309828	66.721	-0.102923	0.505735	-0.203511	0.838736	0.881914
VDAG_JR2_Chr1g12620a	core	-0.0143245	77.9373	-0.0475849	0.464302	-0.102487	0.91837	0.94239
VDAG_JR2_Chr1g12630a	core	-0.588134	52.8885	-1.95374	0.839897	-2.32616	0.0200098	0.0573597
VDAG_JR2_Chr1g12640a	core	-0.00307829	14.8353	-0.0102258	1.03039	-0.00992426	0.992082	0.994569
VDAG_JR2_Chr1g12650a	core	-0.5079	6.51856	-1.68721	1.18806	-1.42014	0.155567	0.240789
VDAG_JR2_Chr1g12660a	core	-1.41404	52.7431	-4.69732	1.18266	-3.97182	7.1326e-05	0.000696299
VDAG_JR2_Chr1g12670a	core	-0.433539	15.1102	-1.44019	1.19104	-1.20919	0.226592	0.323287
VDAG_JR2_Chr1g12680a	core	-0.363958	386.7	-1.20904	0.275337	-4.39113	1.12763e-05	0.000136393
VDAG_JR2_Chr1g12690a	core	-0.984555	41.2713	-3.27062	1.18141	-2.76841	0.00563302	0.0249868
VDAG_JR2_Chr1g12700a	core	-1.47211	120.985	-4.89024	1.18833	-4.11522	3.86809e-05	0.000411645
VDAG_JR2_Chr1g12710a	core	-0.733964	206.407	-2.43818	0.493228	-4.94331	7.68086e-07	1.1771e-05
VDAG_JR2_Chr1g12720a	core	-0.2759	42.2709	-0.916519	0.727734	-1.25941	0.207881	0.302181
VDAG_JR2_Chr1g12730a	core	0.0737926	20.8313	0.245134	0.856137	0.286325	0.774629	0.83215
VDAG_JR2_Chr1g12740a	core	-0.261192	3.683	-0.867661	1.21575	-0.713684	0.475423	0.575053
VDAG_JR2_Chr1g12750a	core	1.76633	0.0348263	5.86761	3.70155	1.58518	0.112926	0.189018
VDAG_JR2_Chr1g12760a	core	1.70244	0.0400903	5.65539	2.1663	2.61062	0.00903782	0.0349613
VDAG_JR2_Chr1g12770a	core	-1.15813	60.1289	-3.84724	1.19098	-3.23032	0.00123653	0.00745282
VDAG_JR2_Chr1g12780a	core	-0.305788	11.1702	-1.01581	1.18463	-0.85749	0.391174	0.495786
VDAG_JR2_Chr1g12790a	core	0.724934	82.7106	2.40818	0.354525	6.7927	1.10057e-11	3.09406e-10
VDAG_JR2_Chr1g12800a	core	-0.911916	16.5535	-3.02932	1.18234	-2.56214	0.0104029	0.0382715
VDAG_JR2_Chr1g12810a	core	-0.236318	30.6784	-0.785033	0.836804	-0.938132	0.348176	0.452863
VDAG_JR2_Chr1g12820a	core	0.0552603	1.78287	0.183571	1.20578	0.152242	0.878996	0.912484
VDAG_JR2_Chr1g12830a	core	2.97489	7.98404	9.88238	1.58297	6.24295	4.29382e-10	1.06045e-08
VDAG_JR2_Chr1g12840a	core	0.258484	188.513	0.858667	0.277979	3.08896	0.00200858	0.0109993
VDAG_JR2_Chr1g12850a	core	-0.999341	43.1815	-3.31974	1.18054	-2.81204	0.00492281	0.0225797
VDAG_JR2_Chr1g12860a	core	-0.744777	73.2863	-2.4741	0.842541	-2.93647	0.00331971	0.0164895
VDAG_JR2_Chr1g12870a	core	-0.898485	16.0675	-2.9847	1.18148	-2.52624	0.0115292	0.0408398
VDAG_JR2_Chr1g12880a	core	-0.321797	181.242	-1.06899	0.36792	-2.90549	0.00366678	0.017846
VDAG_JR2_Chr1g12890a	core	-0.293666	196.639	-0.975539	0.347317	-2.80879	0.00497285	0.0227924
VDAG_JR2_Chr1g12900a	core	-0.0258833	81.3117	-0.0859826	0.44731	-0.192221	0.847569	0.888865
VDAG_JR2_Chr1g12910a	core	0.123691	606.2	0.410893	0.245576	1.67318	0.0942917	0.167291
VDAG_JR2_Chr1g12920a	core	-0.403268	37.1967	-1.33963	0.837507	-1.59954	0.1097	0.185295
VDAG_JR2_Chr1g12930a	core	0.774145	3.80311	2.57165	1.22017	2.10762	0.0350635	0.0865454
VDAG_JR2_Chr1g12940a	core	-0.54695	49.1827	-1.81693	0.844007	-2.15274	0.0313392	0.0794855
VDAG_JR2_Chr1g12950a	core	-0.460791	140.749	-1.53071	0.473245	-3.2345	0.00121855	0.00738037
VDAG_JR2_Chr1g12960a	core	-0.0744261	86.9568	-0.247238	0.45239	-0.546515	0.584712	0.674148
VDAG_JR2_Chr1g12970a	core	0.916896	0.248119	3.04586	1.41952	2.1457	0.0318971	0.0804599
VDAG_JR2_Chr1g12980a	core	0.28724	83.1619	0.954191	0.384174	2.48374	0.013001	0.0436936
VDAG_JR2_Chr1g12990a	core	0.011179	63.6551	0.0371359	0.492241	0.0754425	0.939863	0.956842
VDAG_JR2_Chr1g13000a	core	-0.157175	87.9881	-0.522124	0.467443	-1.11698	0.264003	0.364245
VDAG_JR2_Chr1g13010a	core	1.09893	0.158465	3.65056	1.64281	2.22214	0.0262735	0.0697514
VDAG_JR2_Chr1g13020a	core	-0.600013	162.014	-1.9932	0.491665	-4.05398	5.03539e-05	0.000513394
VDAG_JR2_Chr1g13030a	core	-0.292869	43.6659	-0.972888	0.729222	-1.33415	0.182156	0.272257
VDAG_JR2_Chr1g13040a	core	-1.07294	24.0683	-3.56422	1.18538	-3.00682	0.00263994	0.0136945
VDAG_JR2_Chr1g13050a	core	-1.01154	43.8233	-3.36026	1.18343	-2.83943	0.00451947	0.0210648
VDAG_JR2_Chr1g13060a	core	-0.301342	20.9326	-1.00104	1.02992	-0.97196	0.33107	0.435549
VDAG_JR2_Chr1g13070a	core	-1.14394	59.4907	-3.80007	1.18292	-3.21245	0.0013161	0.00782215
VDAG_JR2_Chr1g13080a	core	-1.39375	50.3296	-4.62995	1.18993	-3.89095	9.98517e-05	0.000925925
VDAG_JR2_Chr1g13090a	core	0.196497	22.8193	0.652751	0.734516	0.888681	0.374174	0.479534
VDAG_JR2_Chr1g13100a	core	-1.11796	26.6042	-3.71377	1.19518	-3.10729	0.00188812	0.0104551
VDAG_JR2_Chr1g13110a	core	-0.0828382	2.4469	-0.275182	1.2434	-0.221315	0.824847	0.871226
VDAG_JR2_Chr1g13120a	core	-0.624078	57.042	-2.07314	0.838733	-2.47175	0.0134453	0.0447262
VDAG_JR2_Chr1g13130a	core	-0.296454	151.345	-0.984798	0.395115	-2.49243	0.0126872	0.0429299
VDAG_JR2_Chr1g13140a	core	1.07832	53.3141	3.58211	0.59954	5.97476	2.30423e-09	5.16597e-08
VDAG_JR2_Chr1g13150a	core	-0.848012	60.1683	-2.81704	1.02577	-2.74625	0.00602804	0.0263061
VDAG_JR2_Chr1g13160a	core	-1.11642	56.1118	-3.70868	1.18218	-3.13715	0.00170598	0.00965786
VDAG_JR2_Chr1g13170a	core	-0.381143	96.8478	-1.26613	0.521677	-2.42703	0.0152228	0.0475157
VDAG_JR2_Chr1g13180a	core	0.588259	0.519183	1.95415	1.27754	1.52962	0.12611	0.204428
VDAG_JR2_Chr1g13190a	core	-0.619173	520.956	-2.05685	0.291116	-7.06539	1.60165e-12	4.78489e-11
VDAG_JR2_Chr1g13200a	core	-0.330952	21.9133	-1.0994	1.04071	-1.05639	0.29079	0.392853
VDAG_JR2_Chr1g13210a	core	-0.292463	32.0698	-0.971542	0.838616	-1.15851	0.246658	0.346266
VDAG_JR2_Chr1g13220a	core	0.228737	132.823	0.759847	0.320017	2.3744	0.0175777	0.0524749
VDAG_JR2_Chr1g13230a	core	1.40238	0.0799721	4.65861	1.73777	2.68079	0.00734479	0.0304144
VDAG_JR2_Chr1g13240a	core	0.340973	0.919859	1.13269	1.28513	0.881378	0.378113	0.483233
VDAG_JR2_Chr1g13250a	core	-1.3741	97.9983	-4.56465	1.18144	-3.86363	0.000111715	0.00101617
VDAG_JR2_Chr1g13260a	core	-0.740435	11.1346	-2.45967	1.18979	-2.06731	0.0387051	0.0928353
VDAG_JR2_Chr1g13270a	core	-1.05877	23.2919	-3.51714	1.18828	-2.95986	0.00307778	0.0154646
VDAG_JR2_Chr1g13280a	core	-0.620465	56.321	-2.06114	0.838866	-2.45706	0.0140081	0.0458094
VDAG_JR2_Chr1g13300a	core	-0.234284	116.887	-0.778276	0.43312	-1.79691	0.0723504	0.139654
VDAG_JR2_Chr1g13310a	core	-1.15079	28.7312	-3.82283	1.18028	-3.23893	0.0011998	0.00728104
VDAG_JR2_Chr1g13320a	core	-0.250119	60.4703	-0.830878	0.594602	-1.39737	0.162303	0.248669
VDAG_JR2_Chr1g13330a	core	0.2047	100.625	0.679999	0.359209	1.89304	0.058352	0.120635
VDAG_JR2_Chr1g13340a	core	-0.756571	49.6519	-2.51327	1.02217	-2.45876	0.0139418	0.0457517
VDAG_JR2_Chr1g13350a	core	-0.959937	4576.01	-3.18884	0.210134	-15.1753	5.15651e-52	4.88018e-50
VDAG_JR2_Chr1g13360a	core	-0.650973	9.05803	-2.16249	1.18653	-1.82253	0.068375	0.13642
VDAG_JR2_Chr1g13370a	core	0.151733	1.41917	0.504047	1.23083	0.409517	0.68216	0.757955
VDAG_JR2_Chr1g13380a	core	0.428005	5.8215	1.4218	1.1964	1.1884	0.234675	0.332629
VDAG_JR2_Chr1g13390a	core	0.311298	0.988507	1.03411	1.22581	0.843614	0.398885	0.503244
VDAG_JR2_Chr1g13400a	core	-1.25745	139.595	-4.17715	1.03067	-4.05286	5.05957e-05	0.000515435
VDAG_JR2_Chr1g13410a	core	-0.620871	20.173	-2.06249	1.18373	-1.74236	0.081445	0.153701
VDAG_JR2_Chr1g13420a	core	-1.29178	80.6448	-4.29121	1.18745	-3.6138	0.000301742	0.00232794
VDAG_JR2_Chr1g13430a	core	-1.03098	21.8574	-3.42483	1.1862	-2.88723	0.00388644	0.0187268
VDAG_JR2_Chr1g13440a	core	-0.327706	12.0646	-1.08862	1.1838	-0.919596	0.357784	0.462448
VDAG_JR2_Chr1g13450a	core	-0.535918	17.9002	-1.78028	1.19154	-1.4941	0.135149	0.215814
VDAG_JR2_Chr1g13460a	core	-0.094274	9.27547	-0.313171	1.18643	-0.263962	0.791809	0.846062
VDAG_JR2_Chr1g13470a	core	-0.465081	43.1386	-1.54496	0.849978	-1.81765	0.0691171	0.13748
VDAG_JR2_Chr1g13480a	core	0.0785149	6.91352	0.260821	1.20632	0.216212	0.828822	0.874457
VDAG_JR2_Chr1g13490a	core	-0.729147	25.5793	-2.42217	1.19403	-2.02857	0.0425019	0.0988999
VDAG_JR2_Chr1g13500a	core	-0.580091	7.75336	-1.92702	1.18802	-1.62204	0.104795	0.179922
VDAG_JR2_Chr1g13510a	core	0.356861	0.887187	1.18547	1.26425	0.937684	0.348407	0.453116
VDAG_JR2_Chr1g13520a	core	-0.181123	3.10431	-0.601677	1.22005	-0.493159	0.6219	0.706203
VDAG_JR2_Chr1g13530a	core	-0.377301	4.8639	-1.25337	1.19201	-1.05147	0.293042	0.395077
VDAG_JR2_Chr1g13540a	core	-0.0834581	738.063	-0.277242	0.197127	-1.40641	0.159602	0.245349
VDAG_JR2_Chr1g13550a	core	-0.60173	19.4693	-1.99891	1.18145	-1.69192	0.0906621	0.162549
VDAG_JR2_Chr1g13560a	core	-0.971334	19.0446	-3.2267	1.18777	-2.71661	0.00659548	0.0281289
VDAG_JR2_Chr1g13570a	core	-0.0743953	23.645	-0.247136	0.847782	-0.291509	0.770662	0.82911
VDAG_JR2_Chr1g13580a	core	0.329502	128.619	1.09458	0.316968	3.45329	0.000553792	0.00387242
VDAG_JR2_Chr1g13590a	core	-0.353199	4.56161	-1.1733	1.19248	-0.983918	0.325156	0.429271
VDAG_JR2_Chr1g13600a	core	0.417013	0.768148	1.38529	1.26159	1.09805	0.272184	0.372918
VDAG_JR2_Chr1g13610a	core	-0.128006	17.8129	-0.425226	1.03015	-0.412782	0.679766	0.756326
VDAG_JR2_Chr1g13620a	core	-1.06529	137.196	-3.53881	0.8371	-4.22747	2.36335e-05	0.000267099
VDAG_JR2_Chr1g13630a	core	0.286421	1.05046	0.951469	1.2456	0.763866	0.444947	0.546779
VDAG_JR2_Chr1g13640a	core	0.391096	5.92937	1.29919	1.21538	1.06896	0.285089	0.386372
VDAG_JR2_Chr1g13650a	core	1.08988	0.168583	3.62051	1.76494	2.05135	0.0402331	0.0950272
VDAG_JR2_Chr1g13660a	core	-0.435613	148.594	-1.44708	0.455743	-3.1752	0.00149733	0.00869098
VDAG_JR2_Chr1g13670a	core	-0.665103	9.42629	-2.20942	1.18939	-1.85762	0.0632237	0.128394
VDAG_JR2_Chr1g13680a	core	0.455849	130.759	1.5143	0.280595	5.39674	6.78627e-08	1.25764e-06
VDAG_JR2_Chr1g13690a	core	-0.788682	12.4529	-2.61995	1.18319	-2.2143	0.0268079	0.0707761
VDAG_JR2_Chr1g13700a	core	-1.21765	33.5695	-4.04496	1.18777	-3.40552	0.000660378	0.00449608
VDAG_JR2_Chr1g13710a	core	-0.630652	332.889	-2.09498	0.3894	-5.38002	7.44788e-08	1.36596e-06
VDAG_JR2_Chr1g13720a	core	-0.176747	17.7115	-0.58714	1.03456	-0.567527	0.570356	0.662105
VDAG_JR2_Chr1g13730a	core	-1.02398	386.941	-3.40157	0.526011	-6.46674	1.00139e-10	2.62478e-09
VDAG_JR2_Chr1g13740a	core	-0.678508	22.5256	-2.25395	1.18305	-1.90521	0.0567533	0.118177
VDAG_JR2_Chr1g13750a	core	0.0299912	1.89992	0.0996287	1.23493	0.0806756	0.9357	0.954123
VDAG_JR2_Chr1g13760a	core	1.05697	0.178353	3.51118	1.5144	2.31853	0.0204208	0.0581347
VDAG_JR2_Chr1g13770a	core	-0.494959	44.1294	-1.64422	0.84171	-1.95343	0.050769	0.108486
VDAG_JR2_Chr1g13780a	core	1.31553	0.0958588	4.37009	1.86166	2.34741	0.0189043	0.0551733
VDAG_JR2_Chr1g13790a	core	0.0283929	6.84829	0.0943191	1.18794	0.0793974	0.936717	0.954893
VDAG_JR2_Chr1g13800a	core	-0.405144	25.8692	-1.34586	1.04934	-1.28258	0.199641	0.292536
VDAG_JR2_Chr1g13810a	core	-0.750302	168.564	-2.49245	0.568704	-4.38269	1.17225e-05	0.00014124
VDAG_JR2_Chr1g13820a	core	-1.16177	61.6921	-3.8593	1.1868	-3.25186	0.00114654	0.0070058
VDAG_JR2_Chr1g13830a	core	-1.08518	24.6982	-3.60489	1.1807	-3.05319	0.00226424	0.0121209
VDAG_JR2_Chr1g13840a	core	-0.779353	12.2126	-2.58895	1.18268	-2.18906	0.0285927	0.0742324
VDAG_JR2_Chr1g13850a	core	-0.656609	21.1338	-2.18121	1.18648	-1.83839	0.066005	0.132815
VDAG_JR2_Chr1g13860a	core	-0.928715	17.2746	-3.08513	1.19374	-2.58443	0.00975403	0.0366123
VDAG_JR2_Chr1g13870a	core	0.309937	43.1119	1.02959	0.519063	1.98355	0.0473059	0.105634
VDAG_JR2_Chr1g13880a	core	-0.598125	37.769	-1.98693	1.04315	-1.90473	0.0568147	0.118265
VDAG_JR2_Chr1g13890a	core	-0.878759	34.3108	-2.91918	1.18427	-2.46496	0.0137027	0.045315
VDAG_JR2_Chr1g13900a	core	0.0278076	48.4273	0.092375	0.551739	0.167425	0.867036	0.904384
VDAG_JR2_Chr1g13910a	core	-0.668862	9.50964	-2.22191	1.19415	-1.86067	0.0627909	0.127809
VDAG_JR2_Chr1g13920a	core	-0.970447	188.945	-3.22375	0.648836	-4.96852	6.74666e-07	1.04556e-05
VDAG_JR2_Chr1g13930a	core	-0.552784	17.8005	-1.83631	1.18611	-1.54818	0.121579	0.199172
VDAG_JR2_Chr1g13940a	core	0.0342977	40.6271	0.113934	0.596887	0.190881	0.848619	0.88959
VDAG_JR2_Chr1g13950a	core	-0.870154	123.668	-2.89059	0.738205	-3.9157	9.01433e-05	0.00085053
VDAG_JR2_Chr1g13960a	core	0.0496079	7.87969	0.164794	1.19158	0.138299	0.890004	0.920751
VDAG_JR2_Chr1g13970a	core	-1.05649	48.6352	-3.50959	1.18424	-2.96359	0.00304073	0.0153372
VDAG_JR2_Chr1g13980a	core	-0.330729	22.4153	-1.09866	1.02774	-1.069	0.285068	0.386372
VDAG_JR2_Chr1g13990a	core	0.310506	85.8216	1.03148	0.38555	2.67534	0.00746526	0.0307796
VDAG_JR2_Chr1g14000a	core	0.134516	37.8626	0.446852	0.594876	0.751168	0.452552	0.553805
VDAG_JR2_Chr1g14010a	core	-0.517878	6.69974	-1.72035	1.19055	-1.44501	0.148456	0.231926
VDAG_JR2_Chr1g14020a	core	-0.670239	165.387	-2.22649	0.51497	-4.32353	1.53552e-05	0.000179259
VDAG_JR2_Chr1g14030a	core	0.121407	136.631	0.403305	0.325008	1.24091	0.214639	0.309646
VDAG_JR2_Chr1g14040a	core	-0.0733331	48.1996	-0.243607	0.593109	-0.410729	0.681271	0.757428
VDAG_JR2_Chr1g14050a	core	-0.528578	6.86771	-1.7559	1.18699	-1.47929	0.139064	0.220334
VDAG_JR2_Chr1g14060a	core	-0.17114	27.1927	-0.568514	0.855469	-0.664564	0.50633	0.604184
VDAG_JR2_Chr1g14070a	core	-1.27463	38.2162	-4.23424	1.18707	-3.56697	0.000361127	0.00269877
VDAG_JR2_Chr1g14080a	core	-0.479084	29.2706	-1.59148	1.02309	-1.55557	0.11981	0.197184
VDAG_JR2_Chr1g14090a	core	2.33186	7.52732	7.74626	1.23627	6.26586	3.70779e-10	9.19384e-09
VDAG_JR2_Chr1g14100a	core	-0.449525	14.3031	-1.49329	1.18239	-1.26294	0.206609	0.300756
VDAG_JR2_Chr1g14110a	core	-0.892109	15.8583	-2.96352	1.18249	-2.50617	0.0122048	0.0423615
VDAG_JR2_Chr1g14120a	core	0.8864	8.2241	2.94456	1.04163	2.82687	0.0047005	0.0217728
VDAG_JR2_Chr1g14130a	core	-0.601475	8.13041	-1.99806	1.18615	-1.68448	0.092088	0.164419
VDAG_JR2_Chr1g14140a	core	0.438047	24.0855	1.45516	0.655869	2.21868	0.0265087	0.0701955
VDAG_JR2_Chr1g14150a	core	-0.719341	10.6316	-2.3896	1.18303	-2.01989	0.0433943	0.100374
VDAG_JR2_Chr1g14160a	core	-0.588714	18.5378	-1.95567	1.19589	-1.63532	0.101981	0.176956
VDAG_JR2_Chr1g14170a	core	-0.742027	11.2433	-2.46496	1.18914	-2.07289	0.0381827	0.0920453
VDAG_JR2_Chr1g14180a	core	-0.00579144	2.05675	-0.0192388	1.20388	-0.0159807	0.98725	0.991247
VDAG_JR2_Chr1g14190a	core	-0.808258	541.616	-2.68498	0.337313	-7.95988	1.72199e-15	6.15253e-14
VDAG_JR2_Chr1g14200a	core	1.15071	0.140474	3.82259	1.8343	2.08395	0.0371647	0.0902885
VDAG_JR2_Chr1g14210a	core	-0.42119	13.6155	-1.39916	1.19919	-1.16675	0.24331	0.342479
VDAG_JR2_Chr1g14220a	core	-0.993983	42.7064	-3.30194	1.18357	-2.7898	0.00527401	0.0237858
VDAG_JR2_Chr1g14230a	core	-0.719401	10.6638	-2.3898	1.1835	-2.01926	0.0434607	0.100487
VDAG_JR2_Chr1g14240a	core	-1.14761	28.5057	-3.81227	1.18096	-3.22812	0.00124609	0.0074886
VDAG_JR2_Chr1g14250a	core	-0.369767	12.911	-1.22834	1.18418	-1.03729	0.2996	0.401909
VDAG_JR2_Chr1g14260a	core	0.0530226	1.78414	0.176137	1.23285	0.14287	0.886393	0.917704
VDAG_JR2_Chr1g14270a	core	-0.730521	47.179	-2.42674	1.02625	-2.36466	0.0180466	0.0534117
VDAG_JR2_Chr1g14280a	core	0.841741	3049.7	2.7962	0.208389	13.4182	4.73318e-41	3.83542e-39
VDAG_JR2_Chr1g14290a	core	0.203916	1.2646	0.677395	1.22602	0.552515	0.580596	0.670788
VDAG_JR2_Chr1g14300a	core	-0.813369	248.115	-2.70195	0.49897	-5.41506	6.12695e-08	1.14573e-06
VDAG_JR2_Chr1g14310a	core	-0.297226	31.6244	-0.987365	0.865677	-1.14057	0.254049	0.353979
VDAG_JR2_Chr1g14320a	core	-0.767318	26.8347	-2.54897	1.18876	-2.14422	0.0320152	0.0806103
VDAG_JR2_Chr1g14330a	core	-1.40316	51.4151	-4.6612	1.206	-3.86502	0.000111082	0.00101252
VDAG_JR2_Chr1g14340a	core	-0.27444	3.84344	-0.91167	1.1982	-0.760864	0.446738	0.548234
VDAG_JR2_Chr1g14350a	core	0.479509	187.77	1.59289	0.278961	5.71011	1.12906e-08	2.29855e-07
VDAG_JR2_Chr1g14360a	core	0.228369	1.20631	0.758624	1.22247	0.620567	0.534884	0.63043
VDAG_JR2_Chr1g14370a	core	0.24665	1.14898	0.819353	1.22049	0.671333	0.502009	0.600122
VDAG_JR2_Chr1g14380a	core	-0.11247	25.2691	-0.373617	0.842357	-0.443538	0.657377	0.737651
VDAG_JR2_Chr1g14390a	core	-1.63896	485.323	-5.44452	0.844117	-6.44996	1.11882e-10	2.91411e-09
VDAG_JR2_Chr1g14400a	core	-0.349957	328.618	-1.16253	0.286603	-4.05625	4.98675e-05	0.000510535
VDAG_JR2_Chr1g14410a	core	-0.293905	3.98635	-0.976331	1.1962	-0.816196	0.414388	0.517797
VDAG_JR2_Chr1g14420a	core	-0.100475	2.55612	-0.333769	1.21052	-0.275723	0.78276	0.838271
VDAG_JR2_Chr1g14430a	core	-0.204557	36.4864	-0.679523	0.737609	-0.921251	0.356919	0.461475
VDAG_JR2_Chr1g14440a	core	-0.729082	10.9192	-2.42196	1.19574	-2.02549	0.0428171	0.0994653
VDAG_JR2_Chr1g14450a	core	-1.10014	248.572	-3.65458	0.667829	-5.47232	4.44175e-08	8.56435e-07
VDAG_JR2_Chr1g14460a	core	0.233866	11.573	0.776887	1.05193	0.738534	0.46019	0.56136
VDAG_JR2_Chr1g14470a	core	-0.0344074	2.2164	-0.114299	1.24704	-0.0916558	0.926972	0.948156
VDAG_JR2_Chr1g14480a	core	-0.998584	20.2771	-3.31723	1.18191	-2.80667	0.00500562	0.0228833
VDAG_JR2_Chr1g14490a	core	0.00427454	14.7425	0.0141997	1.02789	0.0138144	0.988978	0.992259
VDAG_JR2_Chr1g14500a	core	1.5029	0.0626063	4.99254	2.01108	2.48251	0.013046	0.0437737
VDAG_JR2_Chr1g14510a	core	0.967108	0.214765	3.21266	1.51527	2.12019	0.0339902	0.0843834
VDAG_JR2_Chr1g14520a	core	-0.254906	10.3037	-0.846781	1.20126	-0.704909	0.480867	0.580279
VDAG_JR2_Chr1g14530a	core	1.50902	0.0617721	5.01287	2.11017	2.37558	0.0175216	0.0523578
VDAG_JR2_Chr1g14540a	core	-0.313911	4.18949	-1.04279	1.19016	-0.876177	0.380934	0.486352
VDAG_JR2_Chr1g14550a	core	-0.478683	87.9975	-1.59015	0.593482	-2.67936	0.0073764	0.0305185
VDAG_JR2_Chr1g14560a	core	-1.01732	126.281	-3.37947	0.835486	-4.04492	5.23419e-05	0.00052931
VDAG_JR2_Chr1g14570a	core	-1.01309	205.223	-3.36542	0.653097	-5.15302	2.56328e-07	4.31787e-06
VDAG_JR2_Chr1g14580a	core	-0.612543	36.1644	-2.03483	1.02356	-1.98799	0.0468132	0.105634
VDAG_JR2_Chr1g14590a	core	-0.0697427	8.9534	-0.23168	1.21299	-0.191	0.848526	0.88959
VDAG_JR2_Chr1g14600a	core	0.794245	0.3261	2.63843	1.31821	2.00152	0.0453366	0.103515
VDAG_JR2_Chr1g14610a	core	0.220857	19.6132	0.733671	0.85124	0.861885	0.388751	0.494129
VDAG_JR2_Chr1g14620a	core	-1.51864	133.762	-5.04482	1.18502	-4.25716	2.07042e-05	0.0002368
VDAG_JR2_Chr1g14630a	core	-0.237082	10.4964	-0.78757	1.18565	-0.664249	0.506531	0.604256
VDAG_JR2_Chr1g14640a	core	0.266882	6.46546	0.886562	1.1919	0.743821	0.456985	0.558197
VDAG_JR2_Chr1g14650a	core	-0.236036	78.88	-0.784093	0.523276	-1.49843	0.134021	0.214427
VDAG_JR2_Chr1g14660a	core	-0.437004	52.5329	-1.45169	0.731388	-1.98485	0.0471613	0.105634
VDAG_JR2_Chr1g14670a	core	-0.645945	58.8286	-2.14578	0.876326	-2.44861	0.0143408	0.0465385
VDAG_JR2_Chr1g14680a	core	-0.32324	91.045	-1.07378	0.524867	-2.04581	0.0407748	0.0960162
VDAG_JR2_Chr1g14690a	core	-0.853071	14.5087	-2.83384	1.18945	-2.38249	0.0171961	0.0517217
VDAG_JR2_Chr1g14700a	core	0.955418	12.341	3.17383	0.853021	3.7207	0.000198674	0.0016454
VDAG_JR2_Chr1g14710a	core	2.06781	0.0166263	6.8691	4.01952	1.70894	0.0874627	0.159653
VDAG_JR2_Chr1g14720a	core	0.798219	0.318201	2.65163	1.3686	1.93747	0.0526881	0.111663
VDAG_JR2_Chr1g14730a	core	-0.561388	539.131	-1.86489	0.267585	-6.96935	3.18398e-12	9.33215e-11
VDAG_JR2_Chr1g14740a	core	-0.0180084	23.0068	-0.0598225	0.852249	-0.0701937	0.944039	0.959797
VDAG_JR2_Chr1g14750a	core	1.70788	0.0389337	5.67345	3.35248	1.69231	0.0905863	0.162437
VDAG_JR2_Chr1g14760a	core	-0.289989	3.95955	-0.963323	1.19293	-0.807524	0.419365	0.522962
VDAG_JR2_Chr1g14770a	core	0.167369	30.3292	0.555986	0.651364	0.853572	0.393342	0.498048
VDAG_JR2_Chr1g14780a	core	0.185191	48.8407	0.615192	0.520006	1.18305	0.23679	0.335167
VDAG_JR2_Chr1g14790a	core	-1.07165	50.97	-3.55995	1.1804	-3.01589	0.00256227	0.0133982
VDAG_JR2_Chr1g14800a	core	-0.938104	37.9841	-3.11631	1.19463	-2.6086	0.00909141	0.0350374
VDAG_JR2_Chr1g14810a	core	-0.0435661	68.5497	-0.144723	0.503898	-0.287208	0.773953	0.831629
VDAG_JR2_Chr1g14820a	core	0.306896	27.3917	1.01949	0.654522	1.5576	0.119328	0.196531
VDAG_JR2_Chr1g14830a	core	-0.689651	64.7535	-2.29097	0.83845	-2.73239	0.00628769	0.0271525
VDAG_JR2_Chr1g14840a	core	-0.475085	6.08557	-1.5782	1.19009	-1.32611	0.184803	0.275449
VDAG_JR2_Chr1g14850a	core	-0.561093	7.3656	-1.86391	1.19159	-1.56422	0.117766	0.194624
VDAG_JR2_Chr1g14860a	core	-0.348962	68.1628	-1.15923	0.61208	-1.89391	0.0582365	0.120471
VDAG_JR2_Chr1g14870a	core	-0.990813	19.9065	-3.29141	1.18139	-2.78604	0.00533561	0.0240199
VDAG_JR2_Chr1g14880a	core	-0.755662	26.2249	-2.51026	1.18315	-2.12167	0.0338651	0.084174
VDAG_JR2_Chr1g14890a	core	0.388747	111.44	1.29139	0.317527	4.06703	4.76171e-05	0.000490737
VDAG_JR2_Chr1g14900a	core	-0.735059	69.8577	-2.44181	0.84363	-2.89442	0.00379865	0.0183752
VDAG_JR2_Chr1g14910a	core	-0.573952	7.63839	-1.90663	1.18962	-1.60272	0.108997	0.184414
VDAG_JR2_Chr1g14920a	core	-1.37539	98.2606	-4.56894	1.19185	-3.83347	0.000126347	0.00113069
VDAG_JR2_Chr1g14930a	core	-0.80408	28.8568	-2.6711	1.19615	-2.23308	0.0255434	0.0683094
VDAG_JR2_Chr1g14940a	core	1.369	10.8994	4.54772	0.871905	5.21584	1.82985e-07	3.16408e-06
VDAG_JR2_Chr1g14950a	core	1.06601	233.611	3.54122	0.216822	16.3324	5.80811e-60	6.10245e-58
VDAG_JR2_Chr1g14960a	core	-0.525498	31.7082	-1.74567	1.02704	-1.69971	0.0891861	0.160483
VDAG_JR2_Chr1g14970a	core	-0.963593	39.4692	-3.20099	1.18187	-2.70841	0.00676064	0.0286167
VDAG_JR2_Chr1g14980a	core	-0.00938511	22.0641	-0.0311767	0.846621	-0.0368248	0.970625	0.979253
VDAG_JR2_Chr1g14990a	core	-0.539119	130.068	-1.79091	0.513894	-3.48499	0.000492163	0.00349076
VDAG_JR2_Chr1g15000a	core	0.346061	6.11033	1.14959	1.19255	0.963974	0.335059	0.439755
VDAG_JR2_Chr1g15010a	core	-0.589543	7.88404	-1.95842	1.18461	-1.65322	0.0982852	0.172256
VDAG_JR2_Chr1g15020a	core	1.10146	0.157726	3.65896	1.85952	1.96769	0.0491038	0.105766
VDAG_JR2_Chr1g15030a	core	0.198762	59.1207	0.660273	0.464528	1.42138	0.155205	0.240409
VDAG_JR2_Chr1g15040a	core	-0.287396	73.0508	-0.95471	0.551123	-1.7323	0.0832203	0.156147
VDAG_JR2_Chr1g15050a	core	-0.137193	35.0579	-0.455746	0.727741	-0.626248	0.531152	0.626866
VDAG_JR2_Chr1g15060a	core	-0.313943	33.4241	-1.04289	0.839438	-1.24237	0.214099	0.309047
VDAG_JR2_Chr1g15070a	core	-0.547652	7.13735	-1.81926	1.19075	-1.52782	0.126556	0.204916
VDAG_JR2_Chr1g15080a	core	0.806659	7.94551	2.67966	1.04845	2.55584	0.0105932	0.038662
VDAG_JR2_Chr1g15090a	core	-0.854933	32.6401	-2.84003	1.19041	-2.38576	0.0170437	0.0514468
VDAG_JR2_Chr1g15100a	core	-0.581646	7.76219	-1.93219	1.19305	-1.61953	0.105333	0.180625
VDAG_JR2_Chr1g15110a	core	-0.375034	24.8518	-1.24584	1.02601	-1.21426	0.22465	0.321099
VDAG_JR2_Chr1g15120a	core	0.812037	0.315895	2.69753	1.331	2.0267	0.0426934	0.0992396
VDAG_JR2_Chr1g15130a	core	0.614046	0.490361	2.03982	1.27852	1.59546	0.11061	0.186346
VDAG_JR2_Chr1g15140a	core	-0.388207	37.9419	-1.2896	0.842559	-1.53057	0.125876	0.20432
VDAG_JR2_Chr1g15150a	core	-1.13575	57.1783	-3.7729	1.17975	-3.19805	0.0013836	0.0081328
VDAG_JR2_Chr1g15160a	core	-0.71945	23.8917	-2.38996	1.18145	-2.0229	0.043083	0.0998958
VDAG_JR2_Chr1g15170a	core	-0.589413	19.7527	-1.95799	1.18544	-1.65169	0.0985968	0.172753
VDAG_JR2_Chr1g15180a	core	-0.0941507	15.8538	-0.312762	1.02913	-0.30391	0.761196	0.821421
VDAG_JR2_Chr1g15190a	core	-0.279028	50.965	-0.92691	0.649569	-1.42696	0.153591	0.238266
VDAG_JR2_Chr1g15200a	core	0.456547	5.70183	1.51662	1.19962	1.26424	0.206142	0.300218
VDAG_JR2_Chr1g15210a	core	0.0490797	20.673	0.163039	0.863096	0.188901	0.850171	0.890463
VDAG_JR2_Chr1g15220a	core	-0.220866	3.35451	-0.7337	1.21801	-0.602378	0.546922	0.641266
VDAG_JR2_Chr1g15230a	core	-0.307056	151.668	-1.02002	0.399236	-2.55492	0.0106211	0.0387246
VDAG_JR2_Chr1g15240a	core	-0.698856	129.084	-2.32155	0.605971	-3.83112	0.000127559	0.00114021
VDAG_JR2_Chr1g15250a	core	-0.27701	32.6129	-0.920208	0.839845	-1.09569	0.273216	0.373877
VDAG_JR2_Chr1g15260a	core	-1.08462	24.6936	-3.60302	1.20591	-2.98779	0.00281001	0.0143961
VDAG_JR2_Chr1g15270a	core	-0.321778	11.4669	-1.06892	1.21097	-0.882703	0.377397	0.482467
VDAG_JR2_Chr1g15280a	core	1.0893	3.48902	3.61858	1.23868	2.92131	0.0034856	0.0171214
VDAG_JR2_Chr1g15290a	core	-1.01199	44.3434	-3.36175	1.19454	-2.81425	0.00488907	0.0224749
VDAG_JR2_Chr1g15300a	core	0.0298595	21.383	0.0991911	0.843102	0.11765	0.906345	0.932829
VDAG_JR2_Chr1g15310a	core	0.18552	101.163	0.616285	0.366241	1.68273	0.0924272	0.164733
VDAG_JR2_Chr1g15320a	core	2.19488	0.0113622	7.29124	4.03925	1.8051	0.0710597	0.137742
VDAG_JR2_Chr1g15330a	core	-0.611644	73.4234	-2.03184	0.745643	-2.72495	0.00643118	0.0275873
VDAG_JR2_Chr1g15340a	core	-0.151274	9.97394	-0.502521	1.1926	-0.421366	0.673488	0.751498
VDAG_JR2_Chr1g15350a	core	-0.349942	4.51906	-1.16248	1.19953	-0.969111	0.33249	0.43686
VDAG_JR2_Chr1g15360a	core	0.355374	22.3916	1.18053	0.730398	1.61628	0.106034	0.181135
VDAG_JR2_Chr1g15370a	core	-0.409121	5.2178	-1.35907	1.18792	-1.14408	0.252592	0.35254
VDAG_JR2_Chr1g15380a	core	-0.199833	3.21495	-0.663831	1.20041	-0.553003	0.580262	0.670527
VDAG_JR2_Chr1g15390a	core	-0.634272	37.7862	-2.107	1.02541	-2.05479	0.0398991	0.0946735
VDAG_JR2_Chr1g15400a	core	-0.195184	63.1019	-0.648386	0.549681	-1.17957	0.238172	0.336739
VDAG_JR2_Chr1g15410a	core	-0.280742	3.85925	-0.932606	1.20945	-0.771097	0.440649	0.542469
VDAG_JR2_Chr1g15420a	core	-0.670007	9.52104	-2.22571	1.18994	-1.87045	0.0614218	0.125744
VDAG_JR2_Chr1g15430a	core	0.314505	0.97449	1.04476	1.24832	0.836932	0.402631	0.506732
VDAG_JR2_Chr1g15440a	core	-0.916344	67.7038	-3.04403	1.02643	-2.96565	0.00302043	0.0152473
VDAG_JR2_Chr1g15450a	core	-0.583929	36.0867	-1.93977	1.04574	-1.85492	0.0636074	0.128963
VDAG_JR2_Chr1g15460a	core	0.312258	38.3659	1.0373	0.566498	1.83107	0.0670899	0.134462
VDAG_JR2_Chr1g15470a	core	-0.129354	52.2851	-0.429704	0.593635	-0.723852	0.469157	0.569641
VDAG_JR2_Chr1g15480a	core	0.0688887	13.0546	0.228843	1.03394	0.221332	0.824834	0.871226
VDAG_JR2_Chr1g15490a	core	-1.27653	38.4311	-4.24053	1.192	-3.55751	0.000374389	0.00277281
VDAG_JR2_Chr1g15500a	core	1.09011	0.16773	3.62126	1.5039	2.40791	0.0160443	0.049298
VDAG_JR2_Chr1g15510a	core	-0.113433	25.4012	-0.376818	0.845514	-0.445667	0.655838	0.736377
VDAG_JR2_Chr1g15520a	core	-0.722342	10.6872	-2.39957	1.18388	-2.02687	0.0426757	0.0992298
VDAG_JR2_Chr1g15530a	core	0.733416	58.4079	2.43635	0.424854	5.73457	9.77613e-09	2.01336e-07
VDAG_JR2_Chr1g15540a	core	-0.816266	13.2759	-2.71158	1.18306	-2.29201	0.021905	0.0610015
VDAG_JR2_Chr1g15550a	core	-0.644282	21.113	-2.14026	1.1891	-1.79989	0.0718774	0.138871
VDAG_JR2_Chr1g15560a	core	-0.653274	9.17635	-2.17013	1.19056	-1.82277	0.0683376	0.136409
VDAG_JR2_Chr1g15570a	core	1.10036	206.828	3.65531	0.32575	11.2212	3.20818e-29	1.97886e-27
VDAG_JR2_Chr1g15580a	core	-0.535521	6.95393	-1.77896	1.18561	-1.50046	0.133496	0.213777
VDAG_JR2_Chr1g15590a	core	-0.115893	23.6874	-0.384988	0.844334	-0.455966	0.648414	0.730158
VDAG_JR2_Chr1g15600a	core	2.82971	2593.16	9.40009	0.301629	31.1644	3.23629e-213	1.60494e-210
VDAG_JR2_Chr1g15610a	core	-0.643282	20.5973	-2.13694	1.18418	-1.80457	0.0711425	0.137881
VDAG_JR2_Chr1g15620a	core	-0.0517947	31.2122	-0.172058	0.725891	-0.23703	0.812633	0.861702
VDAG_JR2_Chr1g15630a	core	-1.05165	87.8778	-3.49352	1.08539	-3.21869	0.00128779	0.00769446
VDAG_JR2_Chr1g15640a	core	-0.237088	136.784	-0.787588	0.389811	-2.02044	0.0433382	0.100309
VDAG_JR2_Chr1g15650a	core	-0.235242	3.469	-0.781459	1.19827	-0.652155	0.514301	0.611519
VDAG_JR2_Chr1g15660a	core	0.951162	41.582	3.15969	0.50213	6.29258	3.12232e-10	7.80454e-09
VDAG_JR2_Chr1g15670a	core	-0.147953	247.209	-0.49149	0.299213	-1.64261	0.100464	0.175011
VDAG_JR2_Chr1g15680a	core	-0.476058	119.851	-1.58143	0.528787	-2.99067	0.00278362	0.0143082
VDAG_JR2_Chr1g15690a	core	-0.362425	13.4486	-1.20395	1.1858	-1.0153	0.309961	0.412935
VDAG_JR2_Chr1g15700a	core	-0.314354	23.7988	-1.04426	1.02994	-1.01391	0.310627	0.413519
VDAG_JR2_Chr1g15710a	core	-0.957263	39.5335	-3.17996	1.19196	-2.66784	0.00763417	0.0313138
VDAG_JR2_Chr1g15720a	core	-0.881456	15.4794	-2.92813	1.18554	-2.46987	0.0135163	0.0448518
VDAG_JR2_Chr1g15730a	core	1.06816	15.5212	3.54837	0.783071	4.53135	5.86087e-06	7.52206e-05
VDAG_JR2_Chr1g15740a	core	0.402488	988.288	1.33703	0.141432	9.45356	3.27505e-21	1.56772e-19
VDAG_JR2_Chr1g15750a	core	0.300958	21.0468	0.999761	0.745374	1.34129	0.179827	0.269523
VDAG_JR2_Chr1g15760a	core	0.212849	23.2012	0.70707	0.729566	0.969165	0.332463	0.43686
VDAG_JR2_Chr1g15770a	core	0.641379	69.0943	2.13061	0.369654	5.7638	8.22415e-09	1.71366e-07
VDAG_JR2_Chr1g15780a	core	-0.0325234	36.3868	-0.10804	0.650013	-0.166213	0.86799	0.904998
VDAG_JR2_Chr1g15790a	core	-0.394283	5.01627	-1.30978	1.20638	-1.08571	0.277607	0.378591
VDAG_JR2_Chr1g15800a	core	-0.186346	3.09993	-0.619027	1.24285	-0.49807	0.618435	0.703427
VDAG_JR2_Chr1g15810a	core	0.590547	50.9678	1.96175	0.507683	3.86413	0.000111485	0.00101482
VDAG_JR2_Chr1g15820a	other AGR	0.0570368	58.2532	0.189472	0.526479	0.359885	0.718933	0.787309
VDAG_JR2_Chr1g15830a	other AGR	-0.37623	35.5227	-1.24981	0.84064	-1.48674	0.137084	0.21809
VDAG_JR2_Chr1g15840a	other AGR	2.41774	0.00568112	8.03157	4.08047	1.96829	0.0490342	0.105634
VDAG_JR2_Chr1g15845a	other AGR	-0.20271	3.25302	-0.673387	1.37156	-0.490964	0.623452	0.707641
VDAG_JR2_Chr1g15850a	other AGR	0.438136	9.44551	1.45546	1.03438	1.40709	0.159402	0.245251
VDAG_JR2_Chr1g15860a	core	0.0355158	1.86181	0.117981	1.2244	0.0963582	0.923236	0.945283
VDAG_JR2_Chr1g15870a	core	0.245174	18.5151	0.814452	0.844481	0.964441	0.334825	0.439555
VDAG_JR2_Chr1g15880a	core	0.315674	34.7815	1.04865	0.596911	1.75679	0.0789539	0.149858
VDAG_JR2_Chr1g15890a	core	0.971463	0.216775	3.22713	1.44386	2.23507	0.0254129	0.0680348
VDAG_JR2_Chr1g15900a	core	-0.137845	2.77068	-0.45791	1.23037	-0.372172	0.709765	0.779663
VDAG_JR2_Chr1g15910a	core	-0.0468675	2.24586	-0.15569	1.2072	-0.128968	0.897383	0.92622
VDAG_JR2_Chr1g15920a	core	0.0343488	7.27749	0.114104	1.19238	0.0956942	0.923763	0.945654
VDAG_JR2_Chr1g15930a	core	-0.606251	19.1362	-2.01392	1.18165	-1.70433	0.0883187	0.159694
VDAG_JR2_Chr1g15940a	core	-0.283665	3.88686	-0.942315	1.19175	-0.790696	0.429122	0.531782
VDAG_JR2_Chr1g15950a	core	-0.218977	3.37314	-0.727426	1.19393	-0.609269	0.542346	0.637649
VDAG_JR2_Chr1g15960a	core	-0.457395	69.5185	-1.51943	0.664749	-2.28572	0.0222704	0.0617968
VDAG_JR2_Chr1g15970a	core	-0.123487	2.68847	-0.410216	1.20148	-0.341425	0.732784	0.798826
VDAG_JR2_Chr1g15980a	core	0.00316125	69.8292	0.0105014	0.475794	0.0220714	0.982391	0.987969
VDAG_JR2_Chr1g15990a	core	-0.687466	127.597	-2.28371	0.592998	-3.85113	0.000117572	0.00105934
VDAG_JR2_Chr1g16000a	core	-0.621701	20.8468	-2.06525	1.18308	-1.74566	0.0808702	0.152816
VDAG_JR2_Chr1g16010a	core	-0.919161	67.4234	-3.05339	1.02611	-2.97569	0.00292331	0.0148598
VDAG_JR2_Chr1g16020a	core	0.262636	23.9333	0.872458	0.728986	1.19681	0.231381	0.328748
VDAG_JR2_Chr1g16030a	core	-0.119781	41.5165	-0.397905	0.655238	-0.607268	0.543673	0.638724
VDAG_JR2_Chr1g16040a	core	-0.264582	364.231	-0.878921	0.267533	-3.28528	0.00101883	0.0063989
VDAG_JR2_Chr1g16050a	core	0.150471	1.4252	0.499853	1.21791	0.410418	0.681499	0.757438
VDAG_JR2_Chr1g16060a	core	-0.344307	185.855	-1.14376	0.37285	-3.06762	0.00215772	0.0116513
VDAG_JR2_Chr1g16070a	core	-0.491813	6.30379	-1.63377	1.19112	-1.37162	0.170182	0.258031
VDAG_JR2_Chr1g16080a	core	0.464834	14.2	1.54414	0.843265	1.83115	0.0670782	0.13446
VDAG_JR2_Chr1g16090a	core	0.070927	21.113	0.235614	0.840614	0.280289	0.779256	0.835864
VDAG_JR2_Chr1g16100a	core	-0.200291	19.1125	-0.665351	1.02715	-0.647763	0.517138	0.614068
VDAG_JR2_Chr1g16110a	core	-0.840274	57.347	-2.79133	1.0227	-2.72938	0.00634544	0.0273661
VDAG_JR2_Chr1g16120a	core	-0.556445	68.5083	-1.84847	0.725113	-2.54922	0.0107965	0.0390818
VDAG_JR2_Chr1g16130a	core	-0.383422	61.5937	-1.2737	0.650426	-1.95825	0.0502002	0.107563
VDAG_JR2_Chr1g16140a	core	-0.82599	168.263	-2.74388	0.59197	-4.63516	3.56656e-06	4.79071e-05
VDAG_JR2_Chr1g16150a	core	-0.345915	46.6466	-1.1491	0.725461	-1.58396	0.113202	0.189327
VDAG_JR2_Chr1g16160a	core	0.35224	297.984	1.17012	0.214624	5.45194	4.98245e-08	9.51809e-07
VDAG_JR2_Chr1g16170a	core	0.0809948	145.872	0.269059	0.315147	0.853758	0.393239	0.498047
VDAG_JR2_Chr1g16180a	core	-0.725248	10.8256	-2.40922	1.19122	-2.02248	0.0431265	0.0999594
VDAG_JR2_Chr1g16190a	core	-0.557152	50.6847	-1.85082	0.845525	-2.18896	0.0285998	0.0742324
VDAG_JR2_Chr1g16200a	core	-0.972667	41.5334	-3.23113	1.18338	-2.73042	0.00632532	0.0273055
VDAG_JR2_Chr1g16210a	core	-0.107678	16.88	-0.3577	1.02752	-0.34812	0.72775	0.794597
VDAG_JR2_Chr1g16220a	core	-0.851063	912.864	-2.82717	0.275168	-10.2743	9.19627e-25	4.95719e-23
VDAG_JR2_Chr1g16230a	core	-0.134306	9.71078	-0.446154	1.19629	-0.372948	0.709187	0.779251
VDAG_JR2_Chr1g16240a	core	0.136845	57.3186	0.45459	0.489265	0.929129	0.352822	0.457179
VDAG_JR2_Chr1g16250a	core	0.180049	242.296	0.59811	0.237988	2.5132	0.0119642	0.0418545
VDAG_JR2_Chr1g16260a	core	-0.0818492	119.18	-0.271897	0.377588	-0.72009	0.47147	0.571576
VDAG_JR2_Chr1g16270a	core	0.145972	36.989	0.484907	0.601895	0.805634	0.420454	0.523635
VDAG_JR2_Chr1g16280a	core	0.137517	73.2999	0.456822	0.429071	1.06468	0.287022	0.388633
VDAG_JR2_Chr1g16290a	core	-0.00512849	131.294	-0.0170365	0.355623	-0.047906	0.961791	0.972855
VDAG_JR2_Chr1g16300a	core	-0.489936	73.4566	-1.62753	0.670952	-2.42571	0.0152786	0.0476418
VDAG_JR2_Chr1g16310a	core	-0.699151	42.8048	-2.32253	1.02303	-2.27024	0.023193	0.063737
VDAG_JR2_Chr1g16320a	core	0.124534	1201.89	0.413694	0.151943	2.7227	0.00647504	0.0277106
VDAG_JR2_Chr1g16330a	core	-0.38015	101.744	-1.26283	0.513491	-2.45931	0.0139205	0.045706
VDAG_JR2_Chr1g16340a	core	-0.961102	74.7981	-3.19271	1.02425	-3.11713	0.0018262	0.0101896
VDAG_JR2_Chr1g16350a	core	-1.33624	44.0881	-4.4389	1.19489	-3.7149	0.000203282	0.00167795
VDAG_JR2_Chr1g16360a	core	-0.167679	45.3051	-0.557018	0.651245	-0.855314	0.392378	0.497193
VDAG_JR2_Chr1g16370a	core	-0.264691	3.73967	-0.879285	1.19063	-0.738504	0.460208	0.56136
VDAG_JR2_Chr1g16380a	core	-0.594894	7.95576	-1.9762	1.1897	-1.66109	0.0966949	0.170312
VDAG_JR2_Chr1g16390a	core	-0.336511	12.9391	-1.11786	1.18317	-0.944801	0.344761	0.449647
VDAG_JR2_Chr1g16400a	core	-0.724504	25.3496	-2.40675	1.18575	-2.02973	0.0423836	0.0987358
VDAG_JR2_Chr1g16410a	core	-1.00326	43.5429	-3.33276	1.18811	-2.80509	0.00503021	0.0229366
VDAG_JR2_Chr1g16420a	core	-0.516739	16.6503	-1.71657	1.18199	-1.45228	0.146425	0.229504
VDAG_JR2_Chr1g16430a	core	-0.660905	22.4972	-2.19548	1.19613	-1.83548	0.0664345	0.133493
VDAG_JR2_Chr1g16440a	core	0.0671212	260.863	0.222972	0.236688	0.942047	0.346168	0.450986
VDAG_JR2_Chr1g16450a	core	0.567438	350.003	1.88499	0.202979	9.28662	1.59271e-20	7.42346e-19
VDAG_JR2_Chr1g16460a	core	-1.10426	101.858	-3.66827	1.04102	-3.52373	0.000425521	0.00307975
VDAG_JR2_Chr1g16470a	core	-1.25933	75.4763	-4.1834	1.17948	-3.54682	0.000389912	0.00286552
VDAG_JR2_Chr1g16480a	core	-0.450565	5.72202	-1.49675	1.18658	-1.26139	0.207169	0.3015
VDAG_JR2_Chr1g16490a	core	-0.631542	401.011	-2.09794	0.360015	-5.82736	5.63118e-09	1.20164e-07
VDAG_JR2_Chr1g16500a	core	-0.551701	18.4681	-1.83271	1.19257	-1.53677	0.12435	0.202508
VDAG_JR2_Chr1g16510a	core	0.113413	1.55282	0.376751	1.21624	0.309766	0.756739	0.817394
VDAG_JR2_Chr1g16520a	core	-0.0310835	22.9433	-0.103257	0.85078	-0.121368	0.9034	0.931035
VDAG_JR2_Chr1g16530a	core	-0.491817	30.1241	-1.63378	1.02314	-1.59683	0.110304	0.186086
VDAG_JR2_Chr1g16540a	core	-0.250697	3.59558	-0.832798	1.19844	-0.694903	0.487116	0.585938
VDAG_JR2_Chr1g16550a	core	-0.880593	62.7426	-2.92527	1.02228	-2.8615	0.00421638	0.0199522
VDAG_JR2_Chr1g16560a	core	-0.24325	20.0745	-0.808058	1.02464	-0.788627	0.43033	0.53299
VDAG_JR2_Chr1g16570a	core	0.733497	0.379355	2.43663	1.35071	1.80396	0.0712368	0.138021
VDAG_JR2_Chr1g16580a	core	-0.404776	5.16698	-1.34464	1.18792	-1.13192	0.257667	0.357879
VDAG_JR2_Chr1g16590a	core	-0.616351	260.606	-2.04747	0.391652	-5.22779	1.7155e-07	3.00406e-06
VDAG_JR2_Chr1g16600a	core	0.304356	5.60621	1.01105	1.19265	0.84773	0.396588	0.501162
VDAG_JR2_Chr1g16610a	core	-0.114607	16.7983	-0.380716	1.02551	-0.371245	0.710455	0.78011
VDAG_JR2_Chr1g16620a	core	-0.381377	12.6376	-1.26691	1.18811	-1.06632	0.286278	0.387899
VDAG_JR2_Chr1g16630a	core	-0.789316	52.2726	-2.62205	1.02437	-2.55966	0.0104775	0.0384592
VDAG_JR2_Chr1g16640a	core	-0.662893	9.33931	-2.20208	1.18928	-1.85161	0.0640812	0.129626
VDAG_JR2_Chr1g16650a	core	0.0530697	55.4315	0.176294	0.516141	0.341561	0.732681	0.798785
VDAG_JR2_Chr1g16660a	core	0.78523	0.328103	2.60848	1.39481	1.87013	0.0614661	0.125793
VDAG_JR2_Chr1g16670a	core	-0.0133791	23.5967	-0.0444443	0.840959	-0.0528496	0.957852	0.9698
VDAG_JR2_Chr1g16680a	core	0.255967	70.3892	0.850304	0.406737	2.09055	0.0365683	0.0891239
VDAG_JR2_Chr1g16690a	core	-0.273018	83.5358	-0.906946	0.521788	-1.73815	0.0821846	0.154725
VDAG_JR2_Chr1g16700a	core	0.631747	4.55891	2.09862	1.21075	1.73331	0.0830397	0.155965
VDAG_JR2_Chr1g16710a	core	-1.60384	162.413	-5.32783	1.17983	-4.51575	6.3093e-06	8.03108e-05
VDAG_JR2_Chr1g16720a	core	-0.892362	160.922	-2.96436	0.661981	-4.47802	7.53395e-06	9.44448e-05
VDAG_JR2_Chr1g16730a	core	0.184401	18.7495	0.612567	0.845204	0.724756	0.468602	0.569078
VDAG_JR2_Chr1g16740a	core	0.188731	18.6768	0.62695	0.841842	0.744736	0.456431	0.55763
VDAG_JR2_Chr1g16750a	core	-0.0261786	37.4959	-0.0869636	0.650211	-0.133747	0.893603	0.923472
VDAG_JR2_Chr1g16760a	core	-0.74707	11.3419	-2.48171	1.18361	-2.09673	0.0360176	0.0882676
VDAG_JR2_Chr1g16770a	core	-0.880336	62.9651	-2.92441	1.02693	-2.84771	0.00440346	0.0206952
VDAG_JR2_Chr1g16780a	core	0.113834	31.9405	0.37815	0.651718	0.580235	0.561756	0.655188
VDAG_JR2_Chr1g16790a	core	-0.486173	86.4732	-1.61503	0.594739	-2.71553	0.00661698	0.0281818
VDAG_JR2_Chr1g16800a	core	-0.41608	76.3849	-1.38219	0.60421	-2.28759	0.0221613	0.0615354
VDAG_JR2_Chr1g16810a	core	-0.782517	52.9079	-2.59946	1.0266	-2.5321	0.0113381	0.0404866
VDAG_JR2_Chr1g16820a	core	-0.649084	98.7401	-2.15621	0.660902	-3.26253	0.00110423	0.00681109
VDAG_JR2_Chr1g16830a	core	1.64262	0.0457714	5.45668	2.13256	2.55875	0.0105049	0.0384817
VDAG_JR2_Chr1g16840a	core	2.20565	0.0109452	7.32703	4.04118	1.81309	0.069818	0.137681
VDAG_JR2_Chr1g16850a	core	-0.969828	299.825	-3.2217	0.52998	-6.07891	1.21006e-09	2.80942e-08
VDAG_JR2_Chr1g16860a	core	0.431992	107.04	1.43505	0.318779	4.5017	6.7411e-06	8.52817e-05
VDAG_JR2_Chr1g16870a	core	-0.319215	32.7793	-1.06041	0.854001	-1.2417	0.214349	0.309371
VDAG_JR2_Chr1g16880a	core	-0.845041	14.1974	-2.80717	1.18197	-2.37499	0.0175496	0.0524164
VDAG_JR2_Chr1g16890a	core	0.0167376	86.6311	0.0556011	0.431855	0.128749	0.897556	0.926321
VDAG_JR2_Chr1g16900a	core	-0.232554	9.92692	-0.772529	1.18448	-0.652209	0.514266	0.611519
VDAG_JR2_Chr1g16910a	core	-0.949005	18.0296	-3.15253	1.1824	-2.66621	0.00767114	0.0314065
VDAG_JR2_Chr1g16920a	core	-0.875117	33.9742	-2.90708	1.18044	-2.46271	0.0137893	0.0454923
VDAG_JR2_Chr1g16930a	core	-0.604922	145.359	-2.00951	0.517817	-3.88073	0.000104144	0.000958561
VDAG_JR2_Chr1g16940a	core	-0.804847	54.1216	-2.67364	1.02461	-2.60942	0.00906961	0.0350006
VDAG_JR2_Chr1g16950a	core	-1.00976	81.3407	-3.35434	1.05081	-3.19215	0.00141217	0.00827416
VDAG_JR2_Chr1g16960a	core	1.05796	40.3223	3.51447	0.457921	7.67483	1.65639e-14	5.68863e-13
VDAG_JR2_Chr1g16970a	core	-0.787834	12.4575	-2.61713	1.18225	-2.21368	0.0268506	0.0708436
VDAG_JR2_Chr1g16980a	core	-1.11204	54.3099	-3.69413	1.17978	-3.1312	0.00174093	0.00981539
VDAG_JR2_Chr1g16990a	core	0.404351	300.286	1.34322	0.274126	4.90002	9.58267e-07	1.45062e-05
VDAG_JR2_Chr1g17000a	core	-1.15684	60.4289	-3.84294	1.19157	-3.22511	0.00125922	0.0075529
VDAG_JR2_Chr1g17010a	core	-0.999474	1350.75	-3.32018	0.320021	-10.3749	3.22555e-25	1.76169e-23
VDAG_JR2_Chr1g17020a	core	-0.561734	49.3608	-1.86604	0.842699	-2.21436	0.0268039	0.0707761
VDAG_JR2_Chr1g17030a	core	-0.401552	75.761	-1.33393	0.604546	-2.2065	0.0273492	0.0718243
VDAG_JR2_Chr1g17040a	core	-0.651881	20.9136	-2.1655	1.18128	-1.83318	0.0667761	0.13405
VDAG_JR2_Chr1g17050a	core	-0.693944	10.011	-2.30523	1.18404	-1.94692	0.0515441	0.109688
VDAG_JR2_Chr1g17060a	core	-1.31927	474.976	-4.38252	0.602926	-7.26875	3.62833e-13	1.1331e-11
VDAG_JR2_Chr1g17070a	core	0.603156	0.514666	2.00364	1.30999	1.5295	0.126139	0.204428
VDAG_JR2_Chr1g17080a	core	-1.16802	61.4377	-3.88007	1.19177	-3.25571	0.00113109	0.00694692
VDAG_JR2_Chr1g17090a	core	-0.128531	212.823	-0.42697	0.306867	-1.39138	0.164109	0.251058
VDAG_JR2_Chr1g17100a	core	0.617881	0.494778	2.05256	1.27907	1.60472	0.108555	0.183912
VDAG_JR2_Chr1g17110a	core	-0.805964	81.234	-2.67736	0.840528	-3.18533	0.00144591	0.00843195
VDAG_JR2_Chr1g17120a	core	-0.808787	161.2	-2.68673	0.618744	-4.34224	1.4104e-05	0.000166852
VDAG_JR2_Chr1g17130a	core	-0.88742	15.686	-2.94794	1.18212	-2.49378	0.012639	0.0428887
VDAG_JR2_Chr1g17140a	core	-1.44675	56.8511	-4.806	1.19189	-4.03226	5.52428e-05	0.000554126
VDAG_JR2_Chr1g17150a	core	-1.61483	83.7121	-5.36433	1.18277	-4.53541	5.74914e-06	7.40933e-05
VDAG_JR2_Chr1g17160a	core	-0.378999	86.397	-1.25901	0.555562	-2.26618	0.0234402	0.0642945
VDAG_JR2_Chr1g17170a	core	-0.544371	7.11327	-1.80836	1.18612	-1.5246	0.127359	0.205813
VDAG_JR2_Chr1g17180a	core	-0.515999	62.7344	-1.71411	0.731407	-2.34358	0.0190997	0.0554921
VDAG_JR2_Chr1g17190a	core	1.76602	0.0355658	5.86659	3.66268	1.60172	0.109217	0.18468
VDAG_JR2_Chr1g17200a	core	2.12698	51.9444	7.06567	0.476353	14.8328	8.98772e-50	8.25405e-48
VDAG_JR2_Chr1g17210a	core	0.138145	6.5338	0.458908	1.25829	0.364707	0.71533	0.784282
VDAG_JR2_Chr1g17220a	core	-0.478649	6.14373	-1.59004	1.20388	-1.32076	0.186581	0.277333
VDAG_JR2_Chr1g17230a	core	-0.560854	7.40756	-1.86312	1.18563	-1.57141	0.116087	0.1928
VDAG_JR2_Chr1g17240a	core	-0.19891	9.88342	-0.660766	1.18648	-0.556913	0.577587	0.668183
VDAG_JR2_Chr1g17250a	core	1.20275	86.1623	3.99545	0.448904	8.90045	5.5619e-19	2.41106e-17
VDAG_JR2_Chr1g17260a	core	-0.542049	16.9593	-1.80065	1.22026	-1.47563	0.140044	0.221593
VDAG_JR2_Chr1g17270a	core	-0.802429	109.757	-2.66561	0.745938	-3.5735	0.000352238	0.00264385
VDAG_JR2_Chr1g17280a	core	0.475128	50.2969	1.57834	0.468679	3.36763	0.000758168	0.00502125
VDAG_JR2_Chr1g17290a	core	1.41348	108.455	4.69549	0.29397	15.9727	1.98115e-57	2.0133e-55
VDAG_JR2_Chr1g17300a	core	1.22923	9.09793	4.0834	1.08593	3.76028	0.00016972	0.00144618
VDAG_JR2_Chr1g17310a	core	0.34287	443.375	1.13899	0.181629	6.27098	3.58772e-10	8.91393e-09
VDAG_JR2_Chr1g17320a	core	0.646677	12.4027	2.14821	0.846896	2.53657	0.0111943	0.0401701
VDAG_JR2_Chr1g17330a	core	-0.206612	3.25038	-0.686351	1.22135	-0.561959	0.574144	0.665318
VDAG_JR2_Chr1g17340a	core	-0.456586	5.78365	-1.51675	1.19321	-1.27114	0.203677	0.297362
VDAG_JR2_Chr1g17350a	core	-0.18795	57.3041	-0.624358	0.600484	-1.03976	0.298453	0.400891
VDAG_JR2_Chr1g17360a	core	1.78313	0.0328355	5.92344	3.96739	1.49303	0.135429	0.216037
VDAG_JR2_Chr1g17370a	core	2.4541	3.1726	8.15234	1.59504	5.11106	3.20359e-07	5.31702e-06
VDAG_JR2_Chr1g17380a	core	1.40809	0.0809202	4.67758	1.75872	2.65965	0.00782222	0.031828
VDAG_JR2_Chr1g17390a	core	1.58728	3.25825	5.27285	1.27809	4.12555	3.69844e-05	0.000395969
VDAG_JR2_Chr1g17400a	core	1.01848	0.191395	3.3833	1.86489	1.81421	0.0696451	0.137681
VDAG_JR2_Chr1g17410a	core	-0.350376	12.0487	-1.16392	1.18535	-0.981922	0.326138	0.430293
VDAG_JR2_Chr1g17420a	core	0.0651037	54.9619	0.21627	0.532703	0.405986	0.684753	0.760169
VDAG_JR2_Chr1g17430a	core	-0.578917	52.6449	-1.92312	0.835646	-2.30136	0.0213715	0.0600144
VDAG_JR2_Chr1g17440a	core	0.0789365	147.742	0.262221	0.366434	0.715603	0.474236	0.574229
VDAG_JR2_Chr1g17450a	core	0.666208	10.2927	2.2131	1.0793	2.05048	0.0403172	0.0951738
VDAG_JR2_Chr1g17460a	core	-0.85161	14.4589	-2.82899	1.18275	-2.39187	0.0167627	0.0508499
VDAG_JR2_Chr1g17470a	core	0.508415	4.36375	1.68892	1.20827	1.3978	0.162172	0.24853
VDAG_JR2_Chr1g17480a	core	-1.15869	29.3117	-3.84909	1.18679	-3.24327	0.00118167	0.00718858
VDAG_JR2_Chr1g17490a	core	1.03179	9.35335	3.42752	1.07028	3.20243	0.00136271	0.00805287
VDAG_JR2_Chr1g17500a	core	-0.237155	37.8262	-0.787812	0.730927	-1.07783	0.281112	0.382412
VDAG_JR2_Chr1g17510a	core	1.24416	0.114476	4.133	1.89471	2.18133	0.0291587	0.0752557
VDAG_JR2_Chr1g17520a	core	1.0836	0.164677	3.59965	1.51521	2.37568	0.0175169	0.0523578
VDAG_JR2_Chr1g17530a	core	-0.958015	74.9537	-3.18246	1.02224	-3.11323	0.0018505	0.0102835
VDAG_JR2_Chr1g17540a	core	-0.791849	51.3676	-2.63047	1.04972	-2.50588	0.0122149	0.0423845
VDAG_JR2_Chr1g17550a	core	0.291166	1.03873	0.967232	1.26587	0.764083	0.444818	0.546674
VDAG_JR2_Chr1g17560a	core	0.0104467	1.96908	0.034703	1.21983	0.0284491	0.977304	0.983891
VDAG_JR2_Chr1g17570a	core	-1.41823	53.2379	-4.71124	1.18929	-3.96138	7.45173e-05	0.00072177
VDAG_JR2_Chr1g17580a	core	-0.374466	12.5161	-1.24395	1.18334	-1.05122	0.293158	0.395191
VDAG_JR2_Chr1g17590a	core	-0.763376	248.023	-2.53588	0.465314	-5.44982	5.04196e-08	9.61696e-07
VDAG_JR2_Chr1g17600a	core	-0.308461	54.0695	-1.02469	0.650241	-1.57586	0.115059	0.191682
VDAG_JR2_Chr1g17610a	core	-0.691105	43.0928	-2.2958	1.02418	-2.24161	0.0249869	0.0672428
VDAG_JR2_Chr1g17620a	core	-0.547571	132	-1.81899	0.517003	-3.51834	0.000434254	0.00313381
VDAG_JR2_Chr1g17630a	core	-0.0410804	14.8423	-0.136466	1.02965	-0.132537	0.89456	0.923841
VDAG_JR2_Chr1g17640a	core	0.406673	5.19529	1.35094	1.19904	1.12669	0.259875	0.360153
VDAG_JR2_Chr1g17650a	core	-0.97047	40.1532	-3.22383	1.18339	-2.72423	0.0064451	0.0276206
VDAG_JR2_Chr1g17660a	core	-0.573663	226.516	-1.90567	0.42491	-4.48487	7.29572e-06	9.16437e-05
VDAG_JR2_Chr1g17680a	core	0.152499	5.91529	0.506592	1.20339	0.42097	0.673777	0.751515
VDAG_JR2_Chr1g17690a	core	-0.647851	117.51	-2.15211	0.604408	-3.5607	0.000369872	0.00274591
VDAG_JR2_Chr1g17700a	core	-0.882509	15.4927	-2.93163	1.18434	-2.47533	0.0133112	0.0444642
VDAG_JR2_Chr1g17710a	core	-1.11407	54.6386	-3.70087	1.18813	-3.11487	0.00184028	0.0102405
VDAG_JR2_Chr1g17720a	core	0.51579	8.50707	1.71342	1.03809	1.65055	0.0988309	0.173066
VDAG_JR2_Chr1g17730a	core	-0.302317	32.3793	-1.00428	0.838431	-1.1978	0.230993	0.328348
VDAG_JR2_Chr1g17740a	core	-0.146017	9.15982	-0.485059	1.1853	-0.409228	0.682372	0.757983
VDAG_JR2_Chr1g17750a	core	-0.225818	27.9001	-0.750152	0.837972	-0.895199	0.370681	0.475992
VDAG_JR2_Chr1g17760a	core	-0.333024	23.1651	-1.10628	1.02519	-1.0791	0.280543	0.381881
VDAG_JR2_Chr1g17770a	core	-0.0646645	675.171	-0.214811	0.164656	-1.3046	0.192028	0.283732
VDAG_JR2_Chr1g17780a	core	-0.673021	9.53384	-2.23573	1.18532	-1.88619	0.0592698	0.122146
VDAG_JR2_Chr1g17790a	core	0.768485	3131.03	2.55285	0.10551	24.1954	2.48824e-129	6.29575e-127
VDAG_JR2_Chr1g17800a	core	-0.0537044	59.7096	-0.178402	0.515052	-0.346377	0.729059	0.795676
VDAG_JR2_Chr1g17810a	core	0.0713044	18.7392	0.236868	0.8397	0.282086	0.777877	0.834844
VDAG_JR2_Chr1g17820a	core	-0.340627	46.8172	-1.13154	0.739391	-1.53036	0.125927	0.20432
VDAG_JR2_Chr1g17830a	core	-0.355144	12.6154	-1.17976	1.18834	-0.992783	0.320816	0.424219
VDAG_JR2_Chr1g17840a	core	-0.325013	11.5202	-1.07967	1.18417	-0.911748	0.361902	0.466555
VDAG_JR2_Chr1g17850a	core	-0.23329	3.47763	-0.774972	1.19189	-0.650205	0.51556	0.612818
VDAG_JR2_Chr1g17860a	core	-0.68401	44.088	-2.27223	1.03739	-2.19035	0.0284991	0.0740803
VDAG_JR2_Chr1g17870a	core	-0.701567	219.399	-2.33056	0.460168	-5.06457	4.09313e-07	6.59047e-06
VDAG_JR2_Chr1g17880a	core	0.324042	82.8886	1.07644	0.376037	2.8626	0.00420187	0.0199012
VDAG_JR2_Chr1g17890a	core	0.605192	4.13974	2.0104	1.20112	1.67377	0.0941754	0.167126
VDAG_JR2_Chr1g17900a	core	-0.196051	190.227	-0.651267	0.348587	-1.8683	0.0617199	0.126188
VDAG_JR2_Chr1g17910a	core	0.77698	0.333462	2.58107	1.41626	1.82245	0.0683868	0.136421
VDAG_JR2_Chr1g17920a	core	-0.404519	137.405	-1.34378	0.439185	-3.05971	0.00221549	0.0119165
VDAG_JR2_Chr1g17930a	core	-1.7068	103.425	-5.66987	1.18438	-4.78722	1.6911e-06	2.41826e-05
VDAG_JR2_Chr1g17940a	core	-0.485621	15.7059	-1.6132	1.1982	-1.34635	0.178191	0.267588
VDAG_JR2_Chr1g17950a	core	-0.424964	41.5116	-1.4117	0.845716	-1.66924	0.0950702	0.168479
VDAG_JR2_Chr1g17960a	core	-0.0289282	38.1192	-0.0960975	0.653034	-0.147155	0.883009	0.915347
VDAG_JR2_Chr1g17970a	core	-0.526583	47.4027	-1.74927	0.836364	-2.09152	0.0364814	0.0890699
VDAG_JR2_Chr1g17980a	core	0.0703494	155.069	0.233696	0.321454	0.726995	0.467229	0.567689
VDAG_JR2_Chr1g17990a	core	-0.647457	21.9353	-2.15081	1.18258	-1.81874	0.0689506	0.137215
VDAG_JR2_Chr1g18000a	core	0.402011	113.612	1.33545	0.34118	3.91421	9.06999e-05	0.000854482
VDAG_JR2_Chr1g18010a	core	0.153293	104.5	0.509228	0.362995	1.40285	0.160662	0.246673
VDAG_JR2_Chr1g18020a	core	-1.12763	27.2586	-3.74592	1.1811	-3.17156	0.00151621	0.00877182
VDAG_JR2_Chr1g18030a	core	2.16928	52.3698	7.20621	0.455522	15.8197	2.27661e-56	2.25803e-54
VDAG_JR2_Chr1g18040a	core	1.35151	0.0930219	4.48961	1.75735	2.55476	0.010626	0.0387246
VDAG_JR2_Chr1g18050a	core	-0.309768	4.16349	-1.02903	1.19994	-0.857566	0.391132	0.495783
VDAG_JR2_Chr1g18060a	core	-0.327806	4.32965	-1.08895	1.19083	-0.914445	0.360483	0.465065
VDAG_JR2_Chr1g18070a	core	-1.2064	32.7084	-4.00756	1.18309	-3.38738	0.000705646	0.00473409
VDAG_JR2_Chr1g18080a	core	-0.773302	12.0104	-2.56885	1.1898	-2.15907	0.0308451	0.0786204
VDAG_JR2_Chr1g18090a	core	-1.09335	25.2013	-3.63202	1.18106	-3.07521	0.00210353	0.0114284
VDAG_JR2_Chr1g18100a	core	-1.09115	53.161	-3.62471	1.18092	-3.06939	0.00214497	0.0115976
VDAG_JR2_Chr1g18110a	core	-0.455846	14.4822	-1.51429	1.18661	-1.27615	0.201904	0.295154
VDAG_JR2_Chr1g18120a	core	-0.228856	3.42049	-0.760243	1.19653	-0.635374	0.525185	0.621479
VDAG_JR2_Chr1g18130a	core	-0.914033	67.9522	-3.03635	1.02719	-2.95599	0.00311665	0.0156249
VDAG_JR2_Chr1g18140a	core	0.23783	69.1085	0.790056	0.425673	1.85601	0.0634516	0.128781
VDAG_JR2_Chr1g18150a	core	0.250742	51.8259	0.832947	0.491528	1.69461	0.0901497	0.161795
VDAG_JR2_Chr1g18160a	core	-0.612527	37.242	-2.03477	1.03187	-1.97193	0.0486178	0.105634
VDAG_JR2_Chr1g18170a	core	-0.00244703	93.7529	-0.00812886	0.405433	-0.0200498	0.984004	0.989075
VDAG_JR2_Chr1g18180a	core	-0.998888	43.0515	-3.31824	1.20463	-2.75457	0.00587697	0.0258012
VDAG_JR2_Chr1g18190a	core	-0.72766	10.8771	-2.41724	1.18638	-2.03748	0.0416018	0.0973911
VDAG_JR2_Chr1g18200a	core	-0.20668	3.26171	-0.686577	1.19298	-0.575516	0.564943	0.657768
VDAG_JR2_Chr1g18210a	core	-0.297682	4.05418	-0.988879	1.19855	-0.825063	0.409336	0.513139
VDAG_JR2_Chr1g18220a	core	0.0804973	1.67509	0.267406	1.33619	0.200126	0.841382	0.884172
VDAG_JR2_Chr1g18230a	core	-1.05768	23.1743	-3.51352	1.18302	-2.96996	0.00297838	0.015078
VDAG_JR2_Chr1g18240a	core	-0.956414	18.4027	-3.17714	1.18271	-2.68632	0.00722439	0.0301387
VDAG_JR2_Chr1g18250a	core	-0.0257539	22.2865	-0.0855526	0.860088	-0.0994696	0.920765	0.943582
VDAG_JR2_Chr1g18260a	core	-0.832824	30.5916	-2.76658	1.18079	-2.343	0.0191296	0.0555299
VDAG_JR2_Chr1g18270a	core	0.138692	7.21478	0.460725	1.18949	0.387329	0.698513	0.770545
VDAG_JR2_Chr1g18280a	core	-0.467522	5.94652	-1.55308	1.19053	-1.30453	0.192053	0.283732
VDAG_JR2_Chr1g18290a	core	-0.8803	15.4086	-2.92429	1.18161	-2.47484	0.0133295	0.0444963
VDAG_JR2_Chr1g18300a	core	-0.717936	10.6278	-2.38493	1.18706	-2.00911	0.0445253	0.102165
VDAG_JR2_Chr1g18310a	core	-0.565825	17.7478	-1.87963	1.19135	-1.57773	0.114627	0.191271
VDAG_JR2_Chr1g18320a	core	-0.361679	4.65249	-1.20147	1.18969	-1.0099	0.312543	0.41545
VDAG_JR2_Chr1g18330a	core	-0.0921459	2.49396	-0.306102	1.20553	-0.253914	0.799562	0.85141
VDAG_JR2_Chr1g18340a	core	0.674667	121.071	2.2412	0.289454	7.74285	9.72141e-15	3.37608e-13
VDAG_JR2_Chr1g18350a	core	0.994971	8.25371	3.30522	1.05181	3.1424	0.00167567	0.00953418
VDAG_JR2_Chr1g18360a	core	1.37277	0.089237	4.56024	2.31263	1.97189	0.0486224	0.105634
VDAG_JR2_Chr1g18370a	core	0.622011	104.6	2.06628	0.316523	6.52803	6.66382e-11	1.77673e-09
VDAG_JR2_Chr1g18380a	core	-1.19404	336.305	-3.9665	1.10409	-3.59254	0.000327465	0.00248312
VDAG_JR2_Chr1g18390a	core	-1.9086	324.814	-6.34022	1.20326	-5.26921	1.37014e-07	2.44067e-06
VDAG_JR2_Chr1g18400a	core	-1.4527	115.862	-4.82576	1.1863	-4.06789	4.744e-05	0.000489318
VDAG_JR2_Chr1g18410a	core	-0.778183	177.901	-2.58507	0.564378	-4.58038	4.64122e-06	6.128e-05
VDAG_JR2_Chr1g18420a	core	-0.0135865	515.781	-0.0451333	0.186363	-0.242179	0.808641	0.858492
VDAG_JR2_Chr1g18430a	core	-1.03831	259.211	-3.44917	0.646382	-5.33612	9.49554e-08	1.71362e-06
VDAG_JR2_Chr1g18440a	core	0.309415	36.772	1.02785	0.552765	1.85948	0.0629596	0.12811
VDAG_JR2_Chr1g18450a	core	-1.19547	65.7241	-3.97126	1.19034	-3.33624	0.000849203	0.00554127
VDAG_JR2_Chr1g18460a	core	0.349672	0.912213	1.16159	1.22865	0.945414	0.344447	0.449285
VDAG_JR2_Chr1g18470a	core	-0.395802	5.07884	-1.31482	1.20848	-1.088	0.276597	0.377629
VDAG_JR2_Chr1g18480a	core	0.179142	25.1194	0.595095	0.727806	0.817657	0.413553	0.516962
VDAG_JR2_Chr1g18490a	core	-0.801727	28.7258	-2.66328	1.18078	-2.25553	0.0241001	0.0655392
VDAG_JR2_Chr1g18500a	core	-0.0211052	37.8388	-0.0701098	0.662575	-0.105814	0.91573	0.940537
VDAG_JR2_Chr1g18510a	core	-0.0649641	131.076	-0.215806	0.354835	-0.608188	0.543063	0.638129
VDAG_JR2_Chr1g18520a	core	-0.958262	18.4795	-3.18328	1.19898	-2.65499	0.00793115	0.0321867
VDAG_JR2_Chr1g18530a	core	0.811573	0.316312	2.69599	1.32923	2.02823	0.042537	0.0989444
VDAG_JR2_Chr1g18540a	core	-0.528168	96.452	-1.75454	0.609076	-2.88065	0.00396854	0.0190484
VDAG_JR2_Chr1g18550a	core	-0.945276	17.9277	-3.14014	1.18569	-2.64837	0.00808806	0.0326737
VDAG_JR2_Chr1g18560a	core	-0.528824	46.9336	-1.75671	0.849295	-2.06844	0.0385989	0.092724
VDAG_JR2_Chr1g18570a	core	1.40868	0.0807116	4.67952	1.78969	2.61472	0.00893018	0.03474
VDAG_JR2_Chr1g18580a	core	1.36691	2880.83	4.54076	0.179366	25.3156	2.15258e-141	6.20643e-139
VDAG_JR2_Chr1g18590a	core	-1.29212	39.839	-4.29232	1.1811	-3.63418	0.000278868	0.00218168
VDAG_JR2_Chr1g18600a	core	-1.20858	32.8775	-4.01481	1.18643	-3.38396	0.000714491	0.00477792
VDAG_JR2_Chr1g18610a	core	1.34983	0.0932305	4.48404	1.79159	2.50282	0.0123207	0.0425375
VDAG_JR2_Chr1g18620a	core	-0.382626	24.9272	-1.27106	1.02412	-1.24112	0.214562	0.30957
VDAG_JR2_Chr1g18630a	core	-0.0994985	8.60252	-0.330527	1.18685	-0.278491	0.780635	0.836646
VDAG_JR2_Chr1g18640a	core	-0.0688992	97.3053	-0.228878	0.460839	-0.496656	0.619432	0.704174
VDAG_JR2_Chr1g18650a	core	1.06324	0.179415	3.53201	1.49392	2.36426	0.0180661	0.053444
VDAG_JR2_Chr1g18660a	core	-0.309729	55.9203	-1.0289	0.651289	-1.57979	0.114156	0.190614
[truncated: 9,394 more rows]

## Sheet: Fig3c median
Compartment	Median log10 fold change
Starship	0.293612
core	-0.238522
other AGR	0.428538

## Sheet: Fig3c dunn
Comparison	Adjusted p-value	Significance
core - other AGR	1.2967e-44	*
core - Starship	8.5903e-30	*
other AGR - Starship	0.532799	NS

## Sheet: Fig3c raw
Gene ID	Compartment	Sample	Condition	Read count
ENSRNA049373465	core	Athal1	Athal	0
ENSRNA049373465	core	Athal2	Athal	0
ENSRNA049373465	core	Athal3	Athal	0
ENSRNA049373465	core	PDB1	PDB	1
ENSRNA049373465	core	PDB2	PDB	1
ENSRNA049373465	core	PDB3	PDB	0
ENSRNA049373466	core	Athal1	Athal	0
ENSRNA049373466	core	Athal2	Athal	0
ENSRNA049373466	core	Athal3	Athal	0
ENSRNA049373466	core	PDB1	PDB	0
ENSRNA049373466	core	PDB2	PDB	0
ENSRNA049373466	core	PDB3	PDB	0
ENSRNA049373467	core	Athal1	Athal	0
ENSRNA049373467	core	Athal2	Athal	0
ENSRNA049373467	core	Athal3	Athal	0
ENSRNA049373467	core	PDB1	PDB	0
ENSRNA049373467	core	PDB2	PDB	6
ENSRNA049373467	core	PDB3	PDB	0
ENSRNA049373468	core	Athal1	Athal	0
ENSRNA049373468	core	Athal2	Athal	0
ENSRNA049373468	core	Athal3	Athal	0
ENSRNA049373468	core	PDB1	PDB	0
ENSRNA049373468	core	PDB2	PDB	0
ENSRNA049373468	core	PDB3	PDB	0
ENSRNA049373469	core	Athal1	Athal	0
ENSRNA049373469	core	Athal2	Athal	0
ENSRNA049373469	core	Athal3	Athal	0
ENSRNA049373469	core	PDB1	PDB	4
ENSRNA049373469	core	PDB2	PDB	5
ENSRNA049373469	core	PDB3	PDB	1
ENSRNA049373470	core	Athal1	Athal	0
ENSRNA049373470	core	Athal2	Athal	0
ENSRNA049373470	core	Athal3	Athal	0
ENSRNA049373470	core	PDB1	PDB	2
ENSRNA049373470	core	PDB2	PDB	4
ENSRNA049373470	core	PDB3	PDB	0
ENSRNA049373471	core	Athal1	Athal	0
ENSRNA049373471	core	Athal2	Athal	0
ENSRNA049373471	core	Athal3	Athal	0
ENSRNA049373471	core	PDB1	PDB	0
ENSRNA049373471	core	PDB2	PDB	2
ENSRNA049373471	core	PDB3	PDB	0
ENSRNA049373472	core	Athal1	Athal	0
ENSRNA049373472	core	Athal2	Athal	0
ENSRNA049373472	core	Athal3	Athal	0
ENSRNA049373472	core	PDB1	PDB	0
ENSRNA049373472	core	PDB2	PDB	0
ENSRNA049373472	core	PDB3	PDB	0
ENSRNA049373473	core	Athal1	Athal	0
ENSRNA049373473	core	Athal2	Athal	0
ENSRNA049373473	core	Athal3	Athal	0
ENSRNA049373473	core	PDB1	PDB	15
ENSRNA049373473	core	PDB2	PDB	18
ENSRNA049373473	core	PDB3	PDB	3
ENSRNA049373474	core	Athal1	Athal	0
ENSRNA049373474	core	Athal2	Athal	0
ENSRNA049373474	core	Athal3	Athal	0
ENSRNA049373474	core	PDB1	PDB	0
ENSRNA049373474	core	PDB2	PDB	3
ENSRNA049373474	core	PDB3	PDB	0
ENSRNA049373475	core	Athal1	Athal	0
ENSRNA049373475	core	Athal2	Athal	0
ENSRNA049373475	core	Athal3	Athal	0
ENSRNA049373475	core	PDB1	PDB	0
ENSRNA049373475	core	PDB2	PDB	0
ENSRNA049373475	core	PDB3	PDB	0
ENSRNA049373476	core	Athal1	Athal	0
ENSRNA049373476	core	Athal2	Athal	0
ENSRNA049373476	core	Athal3	Athal	0
ENSRNA049373476	core	PDB1	PDB	2
ENSRNA049373476	core	PDB2	PDB	1
ENSRNA049373476	core	PDB3	PDB	0
ENSRNA049373477	core	Athal1	Athal	0
ENSRNA049373477	core	Athal2	Athal	0
ENSRNA049373477	core	Athal3	Athal	0
ENSRNA049373477	core	PDB1	PDB	1
ENSRNA049373477	core	PDB2	PDB	0
ENSRNA049373477	core	PDB3	PDB	0
ENSRNA049373478	core	Athal1	Athal	0
ENSRNA049373478	core	Athal2	Athal	0
ENSRNA049373478	core	Athal3	Athal	0
ENSRNA049373478	core	PDB1	PDB	6
ENSRNA049373478	core	PDB2	PDB	1
ENSRNA049373478	core	PDB3	PDB	1
ENSRNA049373479	core	Athal1	Athal	0
ENSRNA049373479	core	Athal2	Athal	0
ENSRNA049373479	core	Athal3	Athal	0
ENSRNA049373479	core	PDB1	PDB	1
ENSRNA049373479	core	PDB2	PDB	1
ENSRNA049373479	core	PDB3	PDB	0
ENSRNA049373480	core	Athal1	Athal	0
ENSRNA049373480	core	Athal2	Athal	0
ENSRNA049373480	core	Athal3	Athal	0
ENSRNA049373480	core	PDB1	PDB	9
ENSRNA049373480	core	PDB2	PDB	8
ENSRNA049373480	core	PDB3	PDB	4
ENSRNA049373481	core	Athal1	Athal	0
ENSRNA049373481	core	Athal2	Athal	0
ENSRNA049373481	core	Athal3	Athal	0
ENSRNA049373481	core	PDB1	PDB	0
ENSRNA049373481	core	PDB2	PDB	1
ENSRNA049373481	core	PDB3	PDB	0
ENSRNA049373482	core	Athal1	Athal	0
ENSRNA049373482	core	Athal2	Athal	0
ENSRNA049373482	core	Athal3	Athal	0
ENSRNA049373482	core	PDB1	PDB	0
ENSRNA049373482	core	PDB2	PDB	0
ENSRNA049373482	core	PDB3	PDB	0
ENSRNA049373483	core	Athal1	Athal	0
ENSRNA049373483	core	Athal2	Athal	0
ENSRNA049373483	core	Athal3	Athal	0
ENSRNA049373483	core	PDB1	PDB	0
ENSRNA049373483	core	PDB2	PDB	2
ENSRNA049373483	core	PDB3	PDB	1
ENSRNA049373484	core	Athal1	Athal	2
ENSRNA049373484	core	Athal2	Athal	0
ENSRNA049373484	core	Athal3	Athal	0
ENSRNA049373484	core	PDB1	PDB	17
ENSRNA049373484	core	PDB2	PDB	7
ENSRNA049373484	core	PDB3	PDB	5
ENSRNA049373485	core	Athal1	Athal	0
ENSRNA049373485	core	Athal2	Athal	0
ENSRNA049373485	core	Athal3	Athal	0
ENSRNA049373485	core	PDB1	PDB	1
ENSRNA049373485	core	PDB2	PDB	0
ENSRNA049373485	core	PDB3	PDB	0
ENSRNA049373486	core	Athal1	Athal	0
ENSRNA049373486	core	Athal2	Athal	2
ENSRNA049373486	core	Athal3	Athal	0
ENSRNA049373486	core	PDB1	PDB	30
ENSRNA049373486	core	PDB2	PDB	23
ENSRNA049373486	core	PDB3	PDB	5
ENSRNA049373487	core	Athal1	Athal	0
ENSRNA049373487	core	Athal2	Athal	0
ENSRNA049373487	core	Athal3	Athal	0
ENSRNA049373487	core	PDB1	PDB	0
ENSRNA049373487	core	PDB2	PDB	0
ENSRNA049373487	core	PDB3	PDB	0
ENSRNA049373488	core	Athal1	Athal	0
ENSRNA049373488	core	Athal2	Athal	0
ENSRNA049373488	core	Athal3	Athal	0
ENSRNA049373488	core	PDB1	PDB	0
ENSRNA049373488	core	PDB2	PDB	0
ENSRNA049373488	core	PDB3	PDB	0
ENSRNA049373489	core	Athal1	Athal	0
ENSRNA049373489	core	Athal2	Athal	0
ENSRNA049373489	core	Athal3	Athal	0
ENSRNA049373489	core	PDB1	PDB	0
ENSRNA049373489	core	PDB2	PDB	0
ENSRNA049373489	core	PDB3	PDB	0
ENSRNA049373490	core	Athal1	Athal	0
ENSRNA049373490	core	Athal2	Athal	0
ENSRNA049373490	core	Athal3	Athal	0
ENSRNA049373490	core	PDB1	PDB	3
ENSRNA049373490	core	PDB2	PDB	2
ENSRNA049373490	core	PDB3	PDB	1
ENSRNA049373491	core	Athal1	Athal	0
ENSRNA049373491	core	Athal2	Athal	0
ENSRNA049373491	core	Athal3	Athal	0
ENSRNA049373491	core	PDB1	PDB	0
ENSRNA049373491	core	PDB2	PDB	4
ENSRNA049373491	core	PDB3	PDB	0
ENSRNA049373492	core	Athal1	Athal	0
ENSRNA049373492	core	Athal2	Athal	0
ENSRNA049373492	core	Athal3	Athal	1
ENSRNA049373492	core	PDB1	PDB	0
ENSRNA049373492	core	PDB2	PDB	0
ENSRNA049373492	core	PDB3	PDB	0
ENSRNA049373493	core	Athal1	Athal	0
ENSRNA049373493	core	Athal2	Athal	0
ENSRNA049373493	core	Athal3	Athal	0
ENSRNA049373493	core	PDB1	PDB	0
ENSRNA049373493	core	PDB2	PDB	0
ENSRNA049373493	core	PDB3	PDB	0
ENSRNA049373494	core	Athal1	Athal	0
ENSRNA049373494	core	Athal2	Athal	0
ENSRNA049373494	core	Athal3	Athal	0
ENSRNA049373494	core	PDB1	PDB	0
ENSRNA049373494	core	PDB2	PDB	0
ENSRNA049373494	core	PDB3	PDB	0
ENSRNA049373495	core	Athal1	Athal	0
ENSRNA049373495	core	Athal2	Athal	0
ENSRNA049373495	core	Athal3	Athal	0
ENSRNA049373495	core	PDB1	PDB	0
ENSRNA049373495	core	PDB2	PDB	0
ENSRNA049373495	core	PDB3	PDB	0
ENSRNA049373496	core	Athal1	Athal	1
ENSRNA049373496	core	Athal2	Athal	0
ENSRNA049373496	core	Athal3	Athal	0
ENSRNA049373496	core	PDB1	PDB	2
ENSRNA049373496	core	PDB2	PDB	1
ENSRNA049373496	core	PDB3	PDB	0
ENSRNA049373497	other AGR	Athal1	Athal	0
ENSRNA049373497	other AGR	Athal2	Athal	0
ENSRNA049373497	other AGR	Athal3	Athal	0
ENSRNA049373497	other AGR	PDB1	PDB	5
ENSRNA049373497	other AGR	PDB2	PDB	0
ENSRNA049373497	other AGR	PDB3	PDB	0
ENSRNA049373498	core	Athal1	Athal	0
ENSRNA049373498	core	Athal2	Athal	0
ENSRNA049373498	core	Athal3	Athal	0
ENSRNA049373498	core	PDB1	PDB	0
ENSRNA049373498	core	PDB2	PDB	2
ENSRNA049373498	core	PDB3	PDB	1
ENSRNA049373499	core	Athal1	Athal	0
ENSRNA049373499	core	Athal2	Athal	0
ENSRNA049373499	core	Athal3	Athal	0
ENSRNA049373499	core	PDB1	PDB	16
ENSRNA049373499	core	PDB2	PDB	20
ENSRNA049373499	core	PDB3	PDB	9
ENSRNA049373500	core	Athal1	Athal	0
ENSRNA049373500	core	Athal2	Athal	0
ENSRNA049373500	core	Athal3	Athal	0
ENSRNA049373500	core	PDB1	PDB	0
ENSRNA049373500	core	PDB2	PDB	0
ENSRNA049373500	core	PDB3	PDB	0
ENSRNA049373501	core	Athal1	Athal	0
ENSRNA049373501	core	Athal2	Athal	0
ENSRNA049373501	core	Athal3	Athal	0
ENSRNA049373501	core	PDB1	PDB	0
ENSRNA049373501	core	PDB2	PDB	0
ENSRNA049373501	core	PDB3	PDB	0
ENSRNA049373502	core	Athal1	Athal	3
ENSRNA049373502	core	Athal2	Athal	3
ENSRNA049373502	core	Athal3	Athal	2
ENSRNA049373502	core	PDB1	PDB	48
ENSRNA049373502	core	PDB2	PDB	23
ENSRNA049373502	core	PDB3	PDB	12
ENSRNA049373503	other AGR	Athal1	Athal	0
ENSRNA049373503	other AGR	Athal2	Athal	0
ENSRNA049373503	other AGR	Athal3	Athal	0
ENSRNA049373503	other AGR	PDB1	PDB	0
ENSRNA049373503	other AGR	PDB2	PDB	0
ENSRNA049373503	other AGR	PDB3	PDB	0
ENSRNA049373504	core	Athal1	Athal	0
ENSRNA049373504	core	Athal2	Athal	0
ENSRNA049373504	core	Athal3	Athal	0
ENSRNA049373504	core	PDB1	PDB	0
ENSRNA049373504	core	PDB2	PDB	0
ENSRNA049373504	core	PDB3	PDB	0
ENSRNA049373505	core	Athal1	Athal	0
ENSRNA049373505	core	Athal2	Athal	0
ENSRNA049373505	core	Athal3	Athal	1
ENSRNA049373505	core	PDB1	PDB	0
ENSRNA049373505	core	PDB2	PDB	0
ENSRNA049373505	core	PDB3	PDB	0
ENSRNA049373506	core	Athal1	Athal	0
ENSRNA049373506	core	Athal2	Athal	0
ENSRNA049373506	core	Athal3	Athal	0
ENSRNA049373506	core	PDB1	PDB	96
ENSRNA049373506	core	PDB2	PDB	101
ENSRNA049373506	core	PDB3	PDB	148
ENSRNA049373507	core	Athal1	Athal	0
ENSRNA049373507	core	Athal2	Athal	0
ENSRNA049373507	core	Athal3	Athal	0
ENSRNA049373507	core	PDB1	PDB	0
ENSRNA049373507	core	PDB2	PDB	1
ENSRNA049373507	core	PDB3	PDB	0
ENSRNA049373508	core	Athal1	Athal	0
ENSRNA049373508	core	Athal2	Athal	0
ENSRNA049373508	core	Athal3	Athal	0
ENSRNA049373508	core	PDB1	PDB	0
ENSRNA049373508	core	PDB2	PDB	0
ENSRNA049373508	core	PDB3	PDB	0
ENSRNA049373509	other AGR	Athal1	Athal	0
ENSRNA049373509	other AGR	Athal2	Athal	0
ENSRNA049373509	other AGR	Athal3	Athal	0
ENSRNA049373509	other AGR	PDB1	PDB	0
ENSRNA049373509	other AGR	PDB2	PDB	0
ENSRNA049373509	other AGR	PDB3	PDB	0
ENSRNA049373510	core	Athal1	Athal	0
ENSRNA049373510	core	Athal2	Athal	0
ENSRNA049373510	core	Athal3	Athal	0
ENSRNA049373510	core	PDB1	PDB	0
ENSRNA049373510	core	PDB2	PDB	0
ENSRNA049373510	core	PDB3	PDB	0
ENSRNA049373511	core	Athal1	Athal	0
ENSRNA049373511	core	Athal2	Athal	0
ENSRNA049373511	core	Athal3	Athal	0
ENSRNA049373511	core	PDB1	PDB	4
ENSRNA049373511	core	PDB2	PDB	2
ENSRNA049373511	core	PDB3	PDB	0
ENSRNA049373512	core	Athal1	Athal	2
ENSRNA049373512	core	Athal2	Athal	2
ENSRNA049373512	core	Athal3	Athal	1
ENSRNA049373512	core	PDB1	PDB	30
ENSRNA049373512	core	PDB2	PDB	29
ENSRNA049373512	core	PDB3	PDB	11
ENSRNA049373513	core	Athal1	Athal	0
ENSRNA049373513	core	Athal2	Athal	0
ENSRNA049373513	core	Athal3	Athal	0
ENSRNA049373513	core	PDB1	PDB	14
ENSRNA049373513	core	PDB2	PDB	6
ENSRNA049373513	core	PDB3	PDB	0
ENSRNA049373514	Starship	Athal1	Athal	0
ENSRNA049373514	Starship	Athal2	Athal	2
ENSRNA049373514	Starship	Athal3	Athal	0
ENSRNA049373514	Starship	PDB1	PDB	339
ENSRNA049373514	Starship	PDB2	PDB	348
ENSRNA049373514	Starship	PDB3	PDB	144
ENSRNA049373515	core	Athal1	Athal	0
ENSRNA049373515	core	Athal2	Athal	0
ENSRNA049373515	core	Athal3	Athal	0
ENSRNA049373515	core	PDB1	PDB	0
ENSRNA049373515	core	PDB2	PDB	1
ENSRNA049373515	core	PDB3	PDB	0
ENSRNA049373516	core	Athal1	Athal	0
ENSRNA049373516	core	Athal2	Athal	0
ENSRNA049373516	core	Athal3	Athal	0
ENSRNA049373516	core	PDB1	PDB	11
ENSRNA049373516	core	PDB2	PDB	6
ENSRNA049373516	core	PDB3	PDB	4
ENSRNA049373517	core	Athal1	Athal	0
ENSRNA049373517	core	Athal2	Athal	0
ENSRNA049373517	core	Athal3	Athal	0
ENSRNA049373517	core	PDB1	PDB	72
ENSRNA049373517	core	PDB2	PDB	92
ENSRNA049373517	core	PDB3	PDB	37
ENSRNA049373518	core	Athal1	Athal	0
ENSRNA049373518	core	Athal2	Athal	0
ENSRNA049373518	core	Athal3	Athal	0
ENSRNA049373518	core	PDB1	PDB	2
ENSRNA049373518	core	PDB2	PDB	0
ENSRNA049373518	core	PDB3	PDB	0
ENSRNA049373519	core	Athal1	Athal	0
ENSRNA049373519	core	Athal2	Athal	0
ENSRNA049373519	core	Athal3	Athal	0
ENSRNA049373519	core	PDB1	PDB	3
ENSRNA049373519	core	PDB2	PDB	3
ENSRNA049373519	core	PDB3	PDB	1
ENSRNA049373520	core	Athal1	Athal	0
ENSRNA049373520	core	Athal2	Athal	0
ENSRNA049373520	core	Athal3	Athal	0
ENSRNA049373520	core	PDB1	PDB	0
ENSRNA049373520	core	PDB2	PDB	0
ENSRNA049373520	core	PDB3	PDB	0
ENSRNA049373521	core	Athal1	Athal	0
ENSRNA049373521	core	Athal2	Athal	0
ENSRNA049373521	core	Athal3	Athal	0
ENSRNA049373521	core	PDB1	PDB	23
ENSRNA049373521	core	PDB2	PDB	19
ENSRNA049373521	core	PDB3	PDB	2
ENSRNA049373522	core	Athal1	Athal	0
ENSRNA049373522	core	Athal2	Athal	0
ENSRNA049373522	core	Athal3	Athal	0
ENSRNA049373522	core	PDB1	PDB	0
ENSRNA049373522	core	PDB2	PDB	0
ENSRNA049373522	core	PDB3	PDB	0
ENSRNA049373523	core	Athal1	Athal	0
ENSRNA049373523	core	Athal2	Athal	0
ENSRNA049373523	core	Athal3	Athal	0
ENSRNA049373523	core	PDB1	PDB	0
ENSRNA049373523	core	PDB2	PDB	0
ENSRNA049373523	core	PDB3	PDB	1
ENSRNA049373524	core	Athal1	Athal	0
ENSRNA049373524	core	Athal2	Athal	0
ENSRNA049373524	core	Athal3	Athal	0
ENSRNA049373524	core	PDB1	PDB	0
ENSRNA049373524	core	PDB2	PDB	0
ENSRNA049373524	core	PDB3	PDB	0
ENSRNA049373525	core	Athal1	Athal	0
ENSRNA049373525	core	Athal2	Athal	0
ENSRNA049373525	core	Athal3	Athal	0
ENSRNA049373525	core	PDB1	PDB	1
ENSRNA049373525	core	PDB2	PDB	3
ENSRNA049373525	core	PDB3	PDB	3
ENSRNA049373526	core	Athal1	Athal	0
ENSRNA049373526	core	Athal2	Athal	0
ENSRNA049373526	core	Athal3	Athal	0
ENSRNA049373526	core	PDB1	PDB	1
ENSRNA049373526	core	PDB2	PDB	0
ENSRNA049373526	core	PDB3	PDB	0
ENSRNA049373527	core	Athal1	Athal	0
ENSRNA049373527	core	Athal2	Athal	0
ENSRNA049373527	core	Athal3	Athal	0
ENSRNA049373527	core	PDB1	PDB	12
ENSRNA049373527	core	PDB2	PDB	15
ENSRNA049373527	core	PDB3	PDB	5
ENSRNA049373528	core	Athal1	Athal	0
ENSRNA049373528	core	Athal2	Athal	0
ENSRNA049373528	core	Athal3	Athal	0
ENSRNA049373528	core	PDB1	PDB	0
ENSRNA049373528	core	PDB2	PDB	0
ENSRNA049373528	core	PDB3	PDB	0
ENSRNA049373529	core	Athal1	Athal	0
ENSRNA049373529	core	Athal2	Athal	0
ENSRNA049373529	core	Athal3	Athal	0
ENSRNA049373529	core	PDB1	PDB	1
ENSRNA049373529	core	PDB2	PDB	2
ENSRNA049373529	core	PDB3	PDB	2
ENSRNA049373530	core	Athal1	Athal	0
ENSRNA049373530	core	Athal2	Athal	0
ENSRNA049373530	core	Athal3	Athal	0
ENSRNA049373530	core	PDB1	PDB	2
ENSRNA049373530	core	PDB2	PDB	9
ENSRNA049373530	core	PDB3	PDB	6
ENSRNA049373531	core	Athal1	Athal	0
ENSRNA049373531	core	Athal2	Athal	0
ENSRNA049373531	core	Athal3	Athal	0
ENSRNA049373531	core	PDB1	PDB	0
ENSRNA049373531	core	PDB2	PDB	0
ENSRNA049373531	core	PDB3	PDB	0
ENSRNA049373532	core	Athal1	Athal	0
ENSRNA049373532	core	Athal2	Athal	0
ENSRNA049373532	core	Athal3	Athal	0
ENSRNA049373532	core	PDB1	PDB	2
ENSRNA049373532	core	PDB2	PDB	3
ENSRNA049373532	core	PDB3	PDB	1
ENSRNA049373533	core	Athal1	Athal	0
ENSRNA049373533	core	Athal2	Athal	0
ENSRNA049373533	core	Athal3	Athal	0
ENSRNA049373533	core	PDB1	PDB	0
ENSRNA049373533	core	PDB2	PDB	0
ENSRNA049373533	core	PDB3	PDB	0
ENSRNA049373534	other AGR	Athal1	Athal	0
ENSRNA049373534	other AGR	Athal2	Athal	0
ENSRNA049373534	other AGR	Athal3	Athal	0
ENSRNA049373534	other AGR	PDB1	PDB	0
ENSRNA049373534	other AGR	PDB2	PDB	0
ENSRNA049373534	other AGR	PDB3	PDB	0
ENSRNA049373535	core	Athal1	Athal	0
ENSRNA049373535	core	Athal2	Athal	0
ENSRNA049373535	core	Athal3	Athal	0
ENSRNA049373535	core	PDB1	PDB	0
ENSRNA049373535	core	PDB2	PDB	0
ENSRNA049373535	core	PDB3	PDB	0
ENSRNA049373536	core	Athal1	Athal	0
ENSRNA049373536	core	Athal2	Athal	0
ENSRNA049373536	core	Athal3	Athal	0
ENSRNA049373536	core	PDB1	PDB	9
ENSRNA049373536	core	PDB2	PDB	10
ENSRNA049373536	core	PDB3	PDB	7
ENSRNA049373537	core	Athal1	Athal	0
ENSRNA049373537	core	Athal2	Athal	0
ENSRNA049373537	core	Athal3	Athal	0
ENSRNA049373537	core	PDB1	PDB	0
ENSRNA049373537	core	PDB2	PDB	0
ENSRNA049373537	core	PDB3	PDB	2
ENSRNA049373538	core	Athal1	Athal	0
ENSRNA049373538	core	Athal2	Athal	0
ENSRNA049373538	core	Athal3	Athal	0
ENSRNA049373538	core	PDB1	PDB	78
ENSRNA049373538	core	PDB2	PDB	80
ENSRNA049373538	core	PDB3	PDB	62
ENSRNA049373539	core	Athal1	Athal	3
ENSRNA049373539	core	Athal2	Athal	2
ENSRNA049373539	core	Athal3	Athal	2
ENSRNA049373539	core	PDB1	PDB	5
ENSRNA049373539	core	PDB2	PDB	2
ENSRNA049373539	core	PDB3	PDB	0
ENSRNA049373540	other AGR	Athal1	Athal	0
ENSRNA049373540	other AGR	Athal2	Athal	0
ENSRNA049373540	other AGR	Athal3	Athal	0
ENSRNA049373540	other AGR	PDB1	PDB	9
ENSRNA049373540	other AGR	PDB2	PDB	13
ENSRNA049373540	other AGR	PDB3	PDB	5
ENSRNA049373541	core	Athal1	Athal	0
ENSRNA049373541	core	Athal2	Athal	0
ENSRNA049373541	core	Athal3	Athal	0
ENSRNA049373541	core	PDB1	PDB	0
ENSRNA049373541	core	PDB2	PDB	0
ENSRNA049373541	core	PDB3	PDB	0
ENSRNA049373542	core	Athal1	Athal	0
ENSRNA049373542	core	Athal2	Athal	0
ENSRNA049373542	core	Athal3	Athal	0
ENSRNA049373542	core	PDB1	PDB	0
ENSRNA049373542	core	PDB2	PDB	0
ENSRNA049373542	core	PDB3	PDB	0
ENSRNA049373543	core	Athal1	Athal	0
ENSRNA049373543	core	Athal2	Athal	0
ENSRNA049373543	core	Athal3	Athal	0
ENSRNA049373543	core	PDB1	PDB	0
ENSRNA049373543	core	PDB2	PDB	1
ENSRNA049373543	core	PDB3	PDB	0
ENSRNA049373544	core	Athal1	Athal	0
ENSRNA049373544	core	Athal2	Athal	0
ENSRNA049373544	core	Athal3	Athal	0
ENSRNA049373544	core	PDB1	PDB	0
ENSRNA049373544	core	PDB2	PDB	6
ENSRNA049373544	core	PDB3	PDB	1
ENSRNA049373545	core	Athal1	Athal	0
ENSRNA049373545	core	Athal2	Athal	0
ENSRNA049373545	core	Athal3	Athal	0
ENSRNA049373545	core	PDB1	PDB	0
ENSRNA049373545	core	PDB2	PDB	0
ENSRNA049373545	core	PDB3	PDB	0
ENSRNA049373546	core	Athal1	Athal	0
ENSRNA049373546	core	Athal2	Athal	0
ENSRNA049373546	core	Athal3	Athal	0
ENSRNA049373546	core	PDB1	PDB	3
ENSRNA049373546	core	PDB2	PDB	5
ENSRNA049373546	core	PDB3	PDB	5
ENSRNA049373547	core	Athal1	Athal	0
ENSRNA049373547	core	Athal2	Athal	0
ENSRNA049373547	core	Athal3	Athal	0
ENSRNA049373547	core	PDB1	PDB	2
ENSRNA049373547	core	PDB2	PDB	2
ENSRNA049373547	core	PDB3	PDB	0
ENSRNA049373548	core	Athal1	Athal	0
ENSRNA049373548	core	Athal2	Athal	0
ENSRNA049373548	core	Athal3	Athal	0
ENSRNA049373548	core	PDB1	PDB	0
ENSRNA049373548	core	PDB2	PDB	0
ENSRNA049373548	core	PDB3	PDB	1
ENSRNA049373549	core	Athal1	Athal	0
ENSRNA049373549	core	Athal2	Athal	0
ENSRNA049373549	core	Athal3	Athal	0
ENSRNA049373549	core	PDB1	PDB	0
ENSRNA049373549	core	PDB2	PDB	0
ENSRNA049373549	core	PDB3	PDB	0
ENSRNA049373550	core	Athal1	Athal	0
ENSRNA049373550	core	Athal2	Athal	0
ENSRNA049373550	core	Athal3	Athal	0
ENSRNA049373550	core	PDB1	PDB	0
ENSRNA049373550	core	PDB2	PDB	1
ENSRNA049373550	core	PDB3	PDB	0
ENSRNA049373551	core	Athal1	Athal	0
ENSRNA049373551	core	Athal2	Athal	0
ENSRNA049373551	core	Athal3	Athal	0
ENSRNA049373551	core	PDB1	PDB	0
ENSRNA049373551	core	PDB2	PDB	0
ENSRNA049373551	core	PDB3	PDB	0
ENSRNA049373552	core	Athal1	Athal	0
ENSRNA049373552	core	Athal2	Athal	0
ENSRNA049373552	core	Athal3	Athal	0
ENSRNA049373552	core	PDB1	PDB	0
ENSRNA049373552	core	PDB2	PDB	1
ENSRNA049373552	core	PDB3	PDB	1
ENSRNA049373553	other AGR	Athal1	Athal	0
ENSRNA049373553	other AGR	Athal2	Athal	0
ENSRNA049373553	other AGR	Athal3	Athal	0
ENSRNA049373553	other AGR	PDB1	PDB	0
ENSRNA049373553	other AGR	PDB2	PDB	0
ENSRNA049373553	other AGR	PDB3	PDB	0
ENSRNA049373554	core	Athal1	Athal	0
ENSRNA049373554	core	Athal2	Athal	0
ENSRNA049373554	core	Athal3	Athal	0
ENSRNA049373554	core	PDB1	PDB	94
ENSRNA049373554	core	PDB2	PDB	98
ENSRNA049373554	core	PDB3	PDB	31
ENSRNA049373555	core	Athal1	Athal	0
ENSRNA049373555	core	Athal2	Athal	0
ENSRNA049373555	core	Athal3	Athal	0
ENSRNA049373555	core	PDB1	PDB	0
ENSRNA049373555	core	PDB2	PDB	0
ENSRNA049373555	core	PDB3	PDB	0
ENSRNA049373556	core	Athal1	Athal	0
ENSRNA049373556	core	Athal2	Athal	0
ENSRNA049373556	core	Athal3	Athal	0
ENSRNA049373556	core	PDB1	PDB	6
ENSRNA049373556	core	PDB2	PDB	1
ENSRNA049373556	core	PDB3	PDB	1
ENSRNA049373557	core	Athal1	Athal	0
ENSRNA049373557	core	Athal2	Athal	0
ENSRNA049373557	core	Athal3	Athal	0
ENSRNA049373557	core	PDB1	PDB	1
ENSRNA049373557	core	PDB2	PDB	1
ENSRNA049373557	core	PDB3	PDB	2
ENSRNA049373558	core	Athal1	Athal	0
ENSRNA049373558	core	Athal2	Athal	0
ENSRNA049373558	core	Athal3	Athal	0
ENSRNA049373558	core	PDB1	PDB	7
ENSRNA049373558	core	PDB2	PDB	5
ENSRNA049373558	core	PDB3	PDB	1
ENSRNA049373559	core	Athal1	Athal	0
ENSRNA049373559	core	Athal2	Athal	0
ENSRNA049373559	core	Athal3	Athal	0
ENSRNA049373559	core	PDB1	PDB	4
ENSRNA049373559	core	PDB2	PDB	7
ENSRNA049373559	core	PDB3	PDB	3
ENSRNA049373560	core	Athal1	Athal	0
ENSRNA049373560	core	Athal2	Athal	0
ENSRNA049373560	core	Athal3	Athal	0
ENSRNA049373560	core	PDB1	PDB	22
ENSRNA049373560	core	PDB2	PDB	25
ENSRNA049373560	core	PDB3	PDB	8
ENSRNA049373561	core	Athal1	Athal	0
ENSRNA049373561	core	Athal2	Athal	0
ENSRNA049373561	core	Athal3	Athal	0
ENSRNA049373561	core	PDB1	PDB	0
ENSRNA049373561	core	PDB2	PDB	1
ENSRNA049373561	core	PDB3	PDB	0
ENSRNA049373562	core	Athal1	Athal	0
ENSRNA049373562	core	Athal2	Athal	0
ENSRNA049373562	core	Athal3	Athal	0
ENSRNA049373562	core	PDB1	PDB	0
ENSRNA049373562	core	PDB2	PDB	0
ENSRNA049373562	core	PDB3	PDB	0
ENSRNA049373563	core	Athal1	Athal	0
ENSRNA049373563	core	Athal2	Athal	0
ENSRNA049373563	core	Athal3	Athal	0
ENSRNA049373563	core	PDB1	PDB	11
ENSRNA049373563	core	PDB2	PDB	9
ENSRNA049373563	core	PDB3	PDB	6
ENSRNA049373564	core	Athal1	Athal	0
ENSRNA049373564	core	Athal2	Athal	0
ENSRNA049373564	core	Athal3	Athal	0
ENSRNA049373564	core	PDB1	PDB	0
ENSRNA049373564	core	PDB2	PDB	0
ENSRNA049373564	core	PDB3	PDB	0
ENSRNA049373565	core	Athal1	Athal	0
ENSRNA049373565	core	Athal2	Athal	0
ENSRNA049373565	core	Athal3	Athal	0
ENSRNA049373565	core	PDB1	PDB	21
ENSRNA049373565	core	PDB2	PDB	17
ENSRNA049373565	core	PDB3	PDB	8
ENSRNA049373566	core	Athal1	Athal	0
ENSRNA049373566	core	Athal2	Athal	0
ENSRNA049373566	core	Athal3	Athal	0
ENSRNA049373566	core	PDB1	PDB	0
ENSRNA049373566	core	PDB2	PDB	0
ENSRNA049373566	core	PDB3	PDB	0
ENSRNA049373567	core	Athal1	Athal	0
ENSRNA049373567	core	Athal2	Athal	0
ENSRNA049373567	core	Athal3	Athal	0
ENSRNA049373567	core	PDB1	PDB	4
ENSRNA049373567	core	PDB2	PDB	3
ENSRNA049373567	core	PDB3	PDB	1
ENSRNA049373568	core	Athal1	Athal	0
ENSRNA049373568	core	Athal2	Athal	0
ENSRNA049373568	core	Athal3	Athal	0
ENSRNA049373568	core	PDB1	PDB	0
ENSRNA049373568	core	PDB2	PDB	0
ENSRNA049373568	core	PDB3	PDB	0
ENSRNA049373569	core	Athal1	Athal	0
ENSRNA049373569	core	Athal2	Athal	0
ENSRNA049373569	core	Athal3	Athal	0
ENSRNA049373569	core	PDB1	PDB	4
ENSRNA049373569	core	PDB2	PDB	5
ENSRNA049373569	core	PDB3	PDB	2
ENSRNA049373570	core	Athal1	Athal	0
ENSRNA049373570	core	Athal2	Athal	0
ENSRNA049373570	core	Athal3	Athal	0
ENSRNA049373570	core	PDB1	PDB	1
ENSRNA049373570	core	PDB2	PDB	5
ENSRNA049373570	core	PDB3	PDB	0
ENSRNA049373571	other AGR	Athal1	Athal	0
ENSRNA049373571	other AGR	Athal2	Athal	0
ENSRNA049373571	other AGR	Athal3	Athal	0
ENSRNA049373571	other AGR	PDB1	PDB	0
ENSRNA049373571	other AGR	PDB2	PDB	0
ENSRNA049373571	other AGR	PDB3	PDB	0
ENSRNA049373572	core	Athal1	Athal	83
ENSRNA049373572	core	Athal2	Athal	67
ENSRNA049373572	core	Athal3	Athal	72
ENSRNA049373572	core	PDB1	PDB	46727
ENSRNA049373572	core	PDB2	PDB	41411
ENSRNA049373572	core	PDB3	PDB	86216
ENSRNA049373573	core	Athal1	Athal	83
ENSRNA049373573	core	Athal2	Athal	68
ENSRNA049373573	core	Athal3	Athal	72
ENSRNA049373573	core	PDB1	PDB	46729
ENSRNA049373573	core	PDB2	PDB	41413
ENSRNA049373573	core	PDB3	PDB	86228
ENSRNA049373574	core	Athal1	Athal	0
ENSRNA049373574	core	Athal2	Athal	0
ENSRNA049373574	core	Athal3	Athal	0
ENSRNA049373574	core	PDB1	PDB	0
ENSRNA049373574	core	PDB2	PDB	0
ENSRNA049373574	core	PDB3	PDB	0
ENSRNA049373575	core	Athal1	Athal	83
ENSRNA049373575	core	Athal2	Athal	68
ENSRNA049373575	core	Athal3	Athal	72
ENSRNA049373575	core	PDB1	PDB	46729
ENSRNA049373575	core	PDB2	PDB	41413
ENSRNA049373575	core	PDB3	PDB	86228
ENSRNA049373576	core	Athal1	Athal	0
ENSRNA049373576	core	Athal2	Athal	0
ENSRNA049373576	core	Athal3	Athal	0
ENSRNA049373576	core	PDB1	PDB	2
ENSRNA049373576	core	PDB2	PDB	0
ENSRNA049373576	core	PDB3	PDB	0
ENSRNA049373577	core	Athal1	Athal	83
ENSRNA049373577	core	Athal2	Athal	68
ENSRNA049373577	core	Athal3	Athal	72
ENSRNA049373577	core	PDB1	PDB	46729
ENSRNA049373577	core	PDB2	PDB	41412
ENSRNA049373577	core	PDB3	PDB	86227
ENSRNA049373578	core	Athal1	Athal	82
ENSRNA049373578	core	Athal2	Athal	68
ENSRNA049373578	core	Athal3	Athal	71
ENSRNA049373578	core	PDB1	PDB	46721
ENSRNA049373578	core	PDB2	PDB	41410
ENSRNA049373578	core	PDB3	PDB	86177
ENSRNA049373579	core	Athal1	Athal	0
ENSRNA049373579	core	Athal2	Athal	0
ENSRNA049373579	core	Athal3	Athal	0
ENSRNA049373579	core	PDB1	PDB	0
ENSRNA049373579	core	PDB2	PDB	0
ENSRNA049373579	core	PDB3	PDB	0
ENSRNA049373580	core	Athal1	Athal	0
ENSRNA049373580	core	Athal2	Athal	0
ENSRNA049373580	core	Athal3	Athal	0
ENSRNA049373580	core	PDB1	PDB	0
ENSRNA049373580	core	PDB2	PDB	0
ENSRNA049373580	core	PDB3	PDB	0
ENSRNA049373581	core	Athal1	Athal	0
ENSRNA049373581	core	Athal2	Athal	0
ENSRNA049373581	core	Athal3	Athal	0
ENSRNA049373581	core	PDB1	PDB	17
ENSRNA049373581	core	PDB2	PDB	14
ENSRNA049373581	core	PDB3	PDB	43
ENSRNA049373582	core	Athal1	Athal	0
ENSRNA049373582	core	Athal2	Athal	0
ENSRNA049373582	core	Athal3	Athal	0
ENSRNA049373582	core	PDB1	PDB	0
ENSRNA049373582	core	PDB2	PDB	0
ENSRNA049373582	core	PDB3	PDB	0
ENSRNA049373583	core	Athal1	Athal	0
ENSRNA049373583	core	Athal2	Athal	0
ENSRNA049373583	core	Athal3	Athal	0
ENSRNA049373583	core	PDB1	PDB	485
ENSRNA049373583	core	PDB2	PDB	426
ENSRNA049373583	core	PDB3	PDB	728
ENSRNA049373584	core	Athal1	Athal	0
ENSRNA049373584	core	Athal2	Athal	0
ENSRNA049373584	core	Athal3	Athal	0
ENSRNA049373584	core	PDB1	PDB	1
ENSRNA049373584	core	PDB2	PDB	0
ENSRNA049373584	core	PDB3	PDB	0
ENSRNA049373585	core	Athal1	Athal	0
ENSRNA049373585	core	Athal2	Athal	0
ENSRNA049373585	core	Athal3	Athal	0
ENSRNA049373585	core	PDB1	PDB	486
ENSRNA049373585	core	PDB2	PDB	426
ENSRNA049373585	core	PDB3	PDB	729
ENSRNA049373586	core	Athal1	Athal	0
ENSRNA049373586	core	Athal2	Athal	0
ENSRNA049373586	core	Athal3	Athal	0
ENSRNA049373586	core	PDB1	PDB	486
ENSRNA049373586	core	PDB2	PDB	426
ENSRNA049373586	core	PDB3	PDB	729
ENSRNA049373587	core	Athal1	Athal	0
ENSRNA049373587	core	Athal2	Athal	0
ENSRNA049373587	core	Athal3	Athal	0
ENSRNA049373587	core	PDB1	PDB	0
ENSRNA049373587	core	PDB2	PDB	0
ENSRNA049373587	core	PDB3	PDB	1
ENSRNA049373588	core	Athal1	Athal	0
ENSRNA049373588	core	Athal2	Athal	0
ENSRNA049373588	core	Athal3	Athal	0
ENSRNA049373588	core	PDB1	PDB	486
ENSRNA049373588	core	PDB2	PDB	426
ENSRNA049373588	core	PDB3	PDB	729
ENSRNA049373589	core	Athal1	Athal	0
ENSRNA049373589	core	Athal2	Athal	0
ENSRNA049373589	core	Athal3	Athal	0
ENSRNA049373589	core	PDB1	PDB	0
ENSRNA049373589	core	PDB2	PDB	1
ENSRNA049373589	core	PDB3	PDB	0
ENSRNA049373590	core	Athal1	Athal	0
ENSRNA049373590	core	Athal2	Athal	0
ENSRNA049373590	core	Athal3	Athal	0
ENSRNA049373590	core	PDB1	PDB	485
ENSRNA049373590	core	PDB2	PDB	426
ENSRNA049373590	core	PDB3	PDB	728
ENSRNA049373591	core	Athal1	Athal	0
ENSRNA049373591	core	Athal2	Athal	0
ENSRNA049373591	core	Athal3	Athal	0
ENSRNA049373591	core	PDB1	PDB	0
ENSRNA049373591	core	PDB2	PDB	0
ENSRNA049373591	core	PDB3	PDB	0
ENSRNA049373592	core	Athal1	Athal	0
ENSRNA049373592	core	Athal2	Athal	0
ENSRNA049373592	core	Athal3	Athal	0
ENSRNA049373592	core	PDB1	PDB	0
ENSRNA049373592	core	PDB2	PDB	1
ENSRNA049373592	core	PDB3	PDB	1
ENSRNA049373593	core	Athal1	Athal	0
ENSRNA049373593	core	Athal2	Athal	0
ENSRNA049373593	core	Athal3	Athal	0
ENSRNA049373593	core	PDB1	PDB	1
ENSRNA049373593	core	PDB2	PDB	1
ENSRNA049373593	core	PDB3	PDB	0
ENSRNA049373594	core	Athal1	Athal	2
ENSRNA049373594	core	Athal2	Athal	2
ENSRNA049373594	core	Athal3	Athal	1
ENSRNA049373594	core	PDB1	PDB	1297
ENSRNA049373594	core	PDB2	PDB	1031
ENSRNA049373594	core	PDB3	PDB	475
ENSRNA049373595	core	Athal1	Athal	0
ENSRNA049373595	core	Athal2	Athal	0
ENSRNA049373595	core	Athal3	Athal	0
ENSRNA049373595	core	PDB1	PDB	1
ENSRNA049373595	core	PDB2	PDB	0
ENSRNA049373595	core	PDB3	PDB	0
ENSRNA049373596	core	Athal1	Athal	0
ENSRNA049373596	core	Athal2	Athal	0
ENSRNA049373596	core	Athal3	Athal	0
ENSRNA049373596	core	PDB1	PDB	10
ENSRNA049373596	core	PDB2	PDB	6
ENSRNA049373596	core	PDB3	PDB	4
ENSRNA049373597	core	Athal1	Athal	0
ENSRNA049373597	core	Athal2	Athal	0
ENSRNA049373597	core	Athal3	Athal	0
ENSRNA049373597	core	PDB1	PDB	0
ENSRNA049373597	core	PDB2	PDB	0
ENSRNA049373597	core	PDB3	PDB	0
ENSRNA049373598	core	Athal1	Athal	0
ENSRNA049373598	core	Athal2	Athal	0
ENSRNA049373598	core	Athal3	Athal	0
ENSRNA049373598	core	PDB1	PDB	0
ENSRNA049373598	core	PDB2	PDB	0
ENSRNA049373598	core	PDB3	PDB	0
ENSRNA049373599	core	Athal1	Athal	0
ENSRNA049373599	core	Athal2	Athal	0
ENSRNA049373599	core	Athal3	Athal	0
ENSRNA049373599	core	PDB1	PDB	9
ENSRNA049373599	core	PDB2	PDB	7
ENSRNA049373599	core	PDB3	PDB	9
ENSRNA049373600	core	Athal1	Athal	0
ENSRNA049373600	core	Athal2	Athal	0
ENSRNA049373600	core	Athal3	Athal	0
ENSRNA049373600	core	PDB1	PDB	0
ENSRNA049373600	core	PDB2	PDB	3
ENSRNA049373600	core	PDB3	PDB	1
ENSRNA049373601	core	Athal1	Athal	0
ENSRNA049373601	core	Athal2	Athal	0
ENSRNA049373601	core	Athal3	Athal	0
ENSRNA049373601	core	PDB1	PDB	47
ENSRNA049373601	core	PDB2	PDB	82
ENSRNA049373601	core	PDB3	PDB	19
ENSRNA049373602	core	Athal1	Athal	0
ENSRNA049373602	core	Athal2	Athal	0
ENSRNA049373602	core	Athal3	Athal	0
ENSRNA049373602	core	PDB1	PDB	0
ENSRNA049373602	core	PDB2	PDB	2
ENSRNA049373602	core	PDB3	PDB	0
ENSRNA049373603	core	Athal1	Athal	0
ENSRNA049373603	core	Athal2	Athal	0
ENSRNA049373603	core	Athal3	Athal	0
ENSRNA049373603	core	PDB1	PDB	1
ENSRNA049373603	core	PDB2	PDB	2
ENSRNA049373603	core	PDB3	PDB	0
ENSRNA049373604	core	Athal1	Athal	0
ENSRNA049373604	core	Athal2	Athal	0
ENSRNA049373604	core	Athal3	Athal	0
ENSRNA049373604	core	PDB1	PDB	0
ENSRNA049373604	core	PDB2	PDB	0
ENSRNA049373604	core	PDB3	PDB	0
ENSRNA049373605	core	Athal1	Athal	0
ENSRNA049373605	core	Athal2	Athal	0
ENSRNA049373605	core	Athal3	Athal	0
ENSRNA049373605	core	PDB1	PDB	2
ENSRNA049373605	core	PDB2	PDB	0
ENSRNA049373605	core	PDB3	PDB	3
ENSRNA049373606	core	Athal1	Athal	0
ENSRNA049373606	core	Athal2	Athal	0
ENSRNA049373606	core	Athal3	Athal	0
ENSRNA049373606	core	PDB1	PDB	5
ENSRNA049373606	core	PDB2	PDB	3
ENSRNA049373606	core	PDB3	PDB	3
ENSRNA049373607	core	Athal1	Athal	0
ENSRNA049373607	core	Athal2	Athal	0
ENSRNA049373607	core	Athal3	Athal	0
ENSRNA049373607	core	PDB1	PDB	16
ENSRNA049373607	core	PDB2	PDB	14
ENSRNA049373607	core	PDB3	PDB	5
ENSRNA049373608	other AGR	Athal1	Athal	0
ENSRNA049373608	other AGR	Athal2	Athal	0
ENSRNA049373608	other AGR	Athal3	Athal	0
ENSRNA049373608	other AGR	PDB1	PDB	0
ENSRNA049373608	other AGR	PDB2	PDB	0
ENSRNA049373608	other AGR	PDB3	PDB	0
ENSRNA049373609	core	Athal1	Athal	0
ENSRNA049373609	core	Athal2	Athal	0
ENSRNA049373609	core	Athal3	Athal	0
ENSRNA049373609	core	PDB1	PDB	1
ENSRNA049373609	core	PDB2	PDB	0
ENSRNA049373609	core	PDB3	PDB	1
ENSRNA049373610	core	Athal1	Athal	0
ENSRNA049373610	core	Athal2	Athal	0
ENSRNA049373610	core	Athal3	Athal	0
ENSRNA049373610	core	PDB1	PDB	0
ENSRNA049373610	core	PDB2	PDB	0
ENSRNA049373610	core	PDB3	PDB	1
ENSRNA049373611	core	Athal1	Athal	0
ENSRNA049373611	core	Athal2	Athal	0
ENSRNA049373611	core	Athal3	Athal	0
ENSRNA049373611	core	PDB1	PDB	25
ENSRNA049373611	core	PDB2	PDB	17
ENSRNA049373611	core	PDB3	PDB	11
ENSRNA049373612	core	Athal1	Athal	0
ENSRNA049373612	core	Athal2	Athal	0
ENSRNA049373612	core	Athal3	Athal	0
ENSRNA049373612	core	PDB1	PDB	0
ENSRNA049373612	core	PDB2	PDB	0
ENSRNA049373612	core	PDB3	PDB	1
ENSRNA049373613	core	Athal1	Athal	0
ENSRNA049373613	core	Athal2	Athal	0
ENSRNA049373613	core	Athal3	Athal	0
ENSRNA049373613	core	PDB1	PDB	4
ENSRNA049373613	core	PDB2	PDB	3
ENSRNA049373613	core	PDB3	PDB	3
ENSRNA049373614	core	Athal1	Athal	0
ENSRNA049373614	core	Athal2	Athal	0
ENSRNA049373614	core	Athal3	Athal	0
ENSRNA049373614	core	PDB1	PDB	5
ENSRNA049373614	core	PDB2	PDB	1
ENSRNA049373614	core	PDB3	PDB	0
ENSRNA049373615	core	Athal1	Athal	0
ENSRNA049373615	core	Athal2	Athal	0
ENSRNA049373615	core	Athal3	Athal	0
ENSRNA049373615	core	PDB1	PDB	8
ENSRNA049373615	core	PDB2	PDB	4
ENSRNA049373615	core	PDB3	PDB	3
ENSRNA049373616	core	Athal1	Athal	0
ENSRNA049373616	core	Athal2	Athal	0
ENSRNA049373616	core	Athal3	Athal	0
ENSRNA049373616	core	PDB1	PDB	0
ENSRNA049373616	core	PDB2	PDB	0
ENSRNA049373616	core	PDB3	PDB	0
ENSRNA049373617	core	Athal1	Athal	0
ENSRNA049373617	core	Athal2	Athal	0
ENSRNA049373617	core	Athal3	Athal	0
ENSRNA049373617	core	PDB1	PDB	31
ENSRNA049373617	core	PDB2	PDB	27
ENSRNA049373617	core	PDB3	PDB	7
ENSRNA049373618	core	Athal1	Athal	0
ENSRNA049373618	core	Athal2	Athal	0
ENSRNA049373618	core	Athal3	Athal	0
ENSRNA049373618	core	PDB1	PDB	0
ENSRNA049373618	core	PDB2	PDB	0
ENSRNA049373618	core	PDB3	PDB	0
ENSRNA049373619	core	Athal1	Athal	0
ENSRNA049373619	core	Athal2	Athal	0
ENSRNA049373619	core	Athal3	Athal	0
ENSRNA049373619	core	PDB1	PDB	0
ENSRNA049373619	core	PDB2	PDB	1
ENSRNA049373619	core	PDB3	PDB	0
ENSRNA049373620	core	Athal1	Athal	0
ENSRNA049373620	core	Athal2	Athal	0
ENSRNA049373620	core	Athal3	Athal	0
ENSRNA049373620	core	PDB1	PDB	3
ENSRNA049373620	core	PDB2	PDB	5
ENSRNA049373620	core	PDB3	PDB	1
ENSRNA049373621	core	Athal1	Athal	0
ENSRNA049373621	core	Athal2	Athal	0
ENSRNA049373621	core	Athal3	Athal	0
ENSRNA049373621	core	PDB1	PDB	5
ENSRNA049373621	core	PDB2	PDB	6
ENSRNA049373621	core	PDB3	PDB	2
ENSRNA049373622	core	Athal1	Athal	0
ENSRNA049373622	core	Athal2	Athal	0
ENSRNA049373622	core	Athal3	Athal	0
ENSRNA049373622	core	PDB1	PDB	35
ENSRNA049373622	core	PDB2	PDB	31
ENSRNA049373622	core	PDB3	PDB	9
ENSRNA049373623	core	Athal1	Athal	0
ENSRNA049373623	core	Athal2	Athal	0
ENSRNA049373623	core	Athal3	Athal	0
ENSRNA049373623	core	PDB1	PDB	2
ENSRNA049373623	core	PDB2	PDB	0
ENSRNA049373623	core	PDB3	PDB	0
ENSRNA049373624	core	Athal1	Athal	0
ENSRNA049373624	core	Athal2	Athal	0
ENSRNA049373624	core	Athal3	Athal	0
ENSRNA049373624	core	PDB1	PDB	2
ENSRNA049373624	core	PDB2	PDB	0
ENSRNA049373624	core	PDB3	PDB	0
ENSRNA049373625	core	Athal1	Athal	0
ENSRNA049373625	core	Athal2	Athal	0
ENSRNA049373625	core	Athal3	Athal	0
ENSRNA049373625	core	PDB1	PDB	0
ENSRNA049373625	core	PDB2	PDB	1
ENSRNA049373625	core	PDB3	PDB	0
ENSRNA049373626	core	Athal1	Athal	0
ENSRNA049373626	core	Athal2	Athal	0
ENSRNA049373626	core	Athal3	Athal	0
ENSRNA049373626	core	PDB1	PDB	0
ENSRNA049373626	core	PDB2	PDB	0
ENSRNA049373626	core	PDB3	PDB	0
ENSRNA049373627	core	Athal1	Athal	0
ENSRNA049373627	core	Athal2	Athal	0
ENSRNA049373627	core	Athal3	Athal	0
ENSRNA049373627	core	PDB1	PDB	3
ENSRNA049373627	core	PDB2	PDB	2
ENSRNA049373627	core	PDB3	PDB	6
ENSRNA049373628	core	Athal1	Athal	0
ENSRNA049373628	core	Athal2	Athal	0
ENSRNA049373628	core	Athal3	Athal	0
ENSRNA049373628	core	PDB1	PDB	0
ENSRNA049373628	core	PDB2	PDB	0
ENSRNA049373628	core	PDB3	PDB	0
ENSRNA049373629	core	Athal1	Athal	0
ENSRNA049373629	core	Athal2	Athal	0
ENSRNA049373629	core	Athal3	Athal	0
ENSRNA049373629	core	PDB1	PDB	1
ENSRNA049373629	core	PDB2	PDB	1
ENSRNA049373629	core	PDB3	PDB	0
ENSRNA049373630	core	Athal1	Athal	0
ENSRNA049373630	core	Athal2	Athal	0
ENSRNA049373630	core	Athal3	Athal	0
ENSRNA049373630	core	PDB1	PDB	21
ENSRNA049373630	core	PDB2	PDB	15
ENSRNA049373630	core	PDB3	PDB	5
ENSRNA049373631	core	Athal1	Athal	0
ENSRNA049373631	core	Athal2	Athal	0
ENSRNA049373631	core	Athal3	Athal	0
ENSRNA049373631	core	PDB1	PDB	1
ENSRNA049373631	core	PDB2	PDB	0
ENSRNA049373631	core	PDB3	PDB	0
ENSRNA049373632	core	Athal1	Athal	0
ENSRNA049373632	core	Athal2	Athal	0
ENSRNA049373632	core	Athal3	Athal	0
ENSRNA049373632	core	PDB1	PDB	1
ENSRNA049373632	core	PDB2	PDB	1
ENSRNA049373632	core	PDB3	PDB	0
ENSRNA049373633	core	Athal1	Athal	0
ENSRNA049373633	core	Athal2	Athal	0
ENSRNA049373633	core	Athal3	Athal	0
ENSRNA049373633	core	PDB1	PDB	0
ENSRNA049373633	core	PDB2	PDB	0
ENSRNA049373633	core	PDB3	PDB	0
ENSRNA049373634	core	Athal1	Athal	0
ENSRNA049373634	core	Athal2	Athal	0
ENSRNA049373634	core	Athal3	Athal	0
ENSRNA049373634	core	PDB1	PDB	7
ENSRNA049373634	core	PDB2	PDB	4
ENSRNA049373634	core	PDB3	PDB	2
ENSRNA049373635	core	Athal1	Athal	0
ENSRNA049373635	core	Athal2	Athal	0
ENSRNA049373635	core	Athal3	Athal	0
ENSRNA049373635	core	PDB1	PDB	9
ENSRNA049373635	core	PDB2	PDB	6
ENSRNA049373635	core	PDB3	PDB	0
ENSRNA049373636	core	Athal1	Athal	0
ENSRNA049373636	core	Athal2	Athal	0
ENSRNA049373636	core	Athal3	Athal	0
ENSRNA049373636	core	PDB1	PDB	0
ENSRNA049373636	core	PDB2	PDB	0
ENSRNA049373636	core	PDB3	PDB	0
ENSRNA049373637	core	Athal1	Athal	0
ENSRNA049373637	core	Athal2	Athal	0
ENSRNA049373637	core	Athal3	Athal	0
ENSRNA049373637	core	PDB1	PDB	0
ENSRNA049373637	core	PDB2	PDB	0
ENSRNA049373637	core	PDB3	PDB	0
ENSRNA049373638	core	Athal1	Athal	0
ENSRNA049373638	core	Athal2	Athal	0
ENSRNA049373638	core	Athal3	Athal	0
ENSRNA049373638	core	PDB1	PDB	0
ENSRNA049373638	core	PDB2	PDB	0
ENSRNA049373638	core	PDB3	PDB	0
ENSRNA049373639	core	Athal1	Athal	0
ENSRNA049373639	core	Athal2	Athal	0
ENSRNA049373639	core	Athal3	Athal	0
ENSRNA049373639	core	PDB1	PDB	7
ENSRNA049373639	core	PDB2	PDB	2
ENSRNA049373639	core	PDB3	PDB	2
ENSRNA049373640	core	Athal1	Athal	0
ENSRNA049373640	core	Athal2	Athal	0
ENSRNA049373640	core	Athal3	Athal	0
ENSRNA049373640	core	PDB1	PDB	3
ENSRNA049373640	core	PDB2	PDB	1
ENSRNA049373640	core	PDB3	PDB	0
ENSRNA049373641	core	Athal1	Athal	0
ENSRNA049373641	core	Athal2	Athal	0
ENSRNA049373641	core	Athal3	Athal	0
ENSRNA049373641	core	PDB1	PDB	0
ENSRNA049373641	core	PDB2	PDB	0
ENSRNA049373641	core	PDB3	PDB	0
ENSRNA049373642	core	Athal1	Athal	0
ENSRNA049373642	core	Athal2	Athal	0
ENSRNA049373642	core	Athal3	Athal	0
ENSRNA049373642	core	PDB1	PDB	0
ENSRNA049373642	core	PDB2	PDB	1
ENSRNA049373642	core	PDB3	PDB	0
ENSRNA049373643	core	Athal1	Athal	0
ENSRNA049373643	core	Athal2	Athal	0
ENSRNA049373643	core	Athal3	Athal	0
ENSRNA049373643	core	PDB1	PDB	0
ENSRNA049373643	core	PDB2	PDB	0
ENSRNA049373643	core	PDB3	PDB	0
ENSRNA049373644	other AGR	Athal1	Athal	0
ENSRNA049373644	other AGR	Athal2	Athal	0
ENSRNA049373644	other AGR	Athal3	Athal	0
ENSRNA049373644	other AGR	PDB1	PDB	0
ENSRNA049373644	other AGR	PDB2	PDB	0
ENSRNA049373644	other AGR	PDB3	PDB	0
ENSRNA049373645	core	Athal1	Athal	0
ENSRNA049373645	core	Athal2	Athal	0
ENSRNA049373645	core	Athal3	Athal	0
ENSRNA049373645	core	PDB1	PDB	0
ENSRNA049373645	core	PDB2	PDB	0
ENSRNA049373645	core	PDB3	PDB	0
ENSRNA049373646	core	Athal1	Athal	0
ENSRNA049373646	core	Athal2	Athal	0
ENSRNA049373646	core	Athal3	Athal	0
ENSRNA049373646	core	PDB1	PDB	7
ENSRNA049373646	core	PDB2	PDB	5
ENSRNA049373646	core	PDB3	PDB	7
ENSRNA049373647	core	Athal1	Athal	0
ENSRNA049373647	core	Athal2	Athal	0
ENSRNA049373647	core	Athal3	Athal	0
ENSRNA049373647	core	PDB1	PDB	81
ENSRNA049373647	core	PDB2	PDB	108
ENSRNA049373647	core	PDB3	PDB	36
ENSRNA049373648	core	Athal1	Athal	0
ENSRNA049373648	core	Athal2	Athal	0
ENSRNA049373648	core	Athal3	Athal	0
ENSRNA049373648	core	PDB1	PDB	6
ENSRNA049373648	core	PDB2	PDB	3
ENSRNA049373648	core	PDB3	PDB	1
ENSRNA049373649	core	Athal1	Athal	0
ENSRNA049373649	core	Athal2	Athal	0
ENSRNA049373649	core	Athal3	Athal	0
ENSRNA049373649	core	PDB1	PDB	0
ENSRNA049373649	core	PDB2	PDB	1
ENSRNA049373649	core	PDB3	PDB	0
ENSRNA049373650	core	Athal1	Athal	0
ENSRNA049373650	core	Athal2	Athal	0
ENSRNA049373650	core	Athal3	Athal	0
ENSRNA049373650	core	PDB1	PDB	0
ENSRNA049373650	core	PDB2	PDB	0
ENSRNA049373650	core	PDB3	PDB	0
ENSRNA049373651	core	Athal1	Athal	0
ENSRNA049373651	core	Athal2	Athal	0
ENSRNA049373651	core	Athal3	Athal	0
ENSRNA049373651	core	PDB1	PDB	1
ENSRNA049373651	core	PDB2	PDB	0
ENSRNA049373651	core	PDB3	PDB	0
ENSRNA049373652	core	Athal1	Athal	0
ENSRNA049373652	core	Athal2	Athal	0
ENSRNA049373652	core	Athal3	Athal	0
ENSRNA049373652	core	PDB1	PDB	0
ENSRNA049373652	core	PDB2	PDB	0
ENSRNA049373652	core	PDB3	PDB	0
ENSRNA049373653	core	Athal1	Athal	0
ENSRNA049373653	core	Athal2	Athal	0
ENSRNA049373653	core	Athal3	Athal	0
ENSRNA049373653	core	PDB1	PDB	0
ENSRNA049373653	core	PDB2	PDB	0
ENSRNA049373653	core	PDB3	PDB	0
ENSRNA049373654	core	Athal1	Athal	0
ENSRNA049373654	core	Athal2	Athal	0
ENSRNA049373654	core	Athal3	Athal	0
ENSRNA049373654	core	PDB1	PDB	0
ENSRNA049373654	core	PDB2	PDB	0
ENSRNA049373654	core	PDB3	PDB	1
ENSRNA049373655	core	Athal1	Athal	0
ENSRNA049373655	core	Athal2	Athal	0
ENSRNA049373655	core	Athal3	Athal	0
ENSRNA049373655	core	PDB1	PDB	1
ENSRNA049373655	core	PDB2	PDB	0
ENSRNA049373655	core	PDB3	PDB	0
ENSRNA049373656	core	Athal1	Athal	0
ENSRNA049373656	core	Athal2	Athal	0
ENSRNA049373656	core	Athal3	Athal	0
ENSRNA049373656	core	PDB1	PDB	0
ENSRNA049373656	core	PDB2	PDB	0
ENSRNA049373656	core	PDB3	PDB	0
ENSRNA049373657	core	Athal1	Athal	0
ENSRNA049373657	core	Athal2	Athal	0
ENSRNA049373657	core	Athal3	Athal	0
ENSRNA049373657	core	PDB1	PDB	0
ENSRNA049373657	core	PDB2	PDB	0
ENSRNA049373657	core	PDB3	PDB	0
ENSRNA049373658	core	Athal1	Athal	0
ENSRNA049373658	core	Athal2	Athal	0
ENSRNA049373658	core	Athal3	Athal	0
ENSRNA049373658	core	PDB1	PDB	1
ENSRNA049373658	core	PDB2	PDB	4
ENSRNA049373658	core	PDB3	PDB	1
ENSRNA049373659	core	Athal1	Athal	0
ENSRNA049373659	core	Athal2	Athal	0
ENSRNA049373659	core	Athal3	Athal	0
ENSRNA049373659	core	PDB1	PDB	2
ENSRNA049373659	core	PDB2	PDB	0
ENSRNA049373659	core	PDB3	PDB	0
ENSRNA049373660	core	Athal1	Athal	0
ENSRNA049373660	core	Athal2	Athal	0
ENSRNA049373660	core	Athal3	Athal	0
ENSRNA049373660	core	PDB1	PDB	1
ENSRNA049373660	core	PDB2	PDB	3
ENSRNA049373660	core	PDB3	PDB	1
ENSRNA049373661	core	Athal1	Athal	0
ENSRNA049373661	core	Athal2	Athal	0
ENSRNA049373661	core	Athal3	Athal	0
ENSRNA049373661	core	PDB1	PDB	0
ENSRNA049373661	core	PDB2	PDB	0
ENSRNA049373661	core	PDB3	PDB	0
ENSRNA049373662	core	Athal1	Athal	0
ENSRNA049373662	core	Athal2	Athal	0
ENSRNA049373662	core	Athal3	Athal	0
ENSRNA049373662	core	PDB1	PDB	0
ENSRNA049373662	core	PDB2	PDB	0
ENSRNA049373662	core	PDB3	PDB	0
ENSRNA049373663	core	Athal1	Athal	0
ENSRNA049373663	core	Athal2	Athal	0
ENSRNA049373663	core	Athal3	Athal	0
ENSRNA049373663	core	PDB1	PDB	0
ENSRNA049373663	core	PDB2	PDB	0
ENSRNA049373663	core	PDB3	PDB	3
ENSRNA049373664	core	Athal1	Athal	0
ENSRNA049373664	core	Athal2	Athal	0
ENSRNA049373664	core	Athal3	Athal	0
ENSRNA049373664	core	PDB1	PDB	9
ENSRNA049373664	core	PDB2	PDB	9
ENSRNA049373664	core	PDB3	PDB	8
ENSRNA049373665	core	Athal1	Athal	0
ENSRNA049373665	core	Athal2	Athal	0
ENSRNA049373665	core	Athal3	Athal	0
ENSRNA049373665	core	PDB1	PDB	6
ENSRNA049373665	core	PDB2	PDB	5
ENSRNA049373665	core	PDB3	PDB	1
ENSRNA049373666	core	Athal1	Athal	0
ENSRNA049373666	core	Athal2	Athal	0
ENSRNA049373666	core	Athal3	Athal	0
ENSRNA049373666	core	PDB1	PDB	0
ENSRNA049373666	core	PDB2	PDB	0
ENSRNA049373666	core	PDB3	PDB	1
ENSRNA049373667	core	Athal1	Athal	0
ENSRNA049373667	core	Athal2	Athal	0
ENSRNA049373667	core	Athal3	Athal	0
ENSRNA049373667	core	PDB1	PDB	1
ENSRNA049373667	core	PDB2	PDB	1
ENSRNA049373667	core	PDB3	PDB	0
ENSRNA049373668	core	Athal1	Athal	0
ENSRNA049373668	core	Athal2	Athal	0
ENSRNA049373668	core	Athal3	Athal	0
ENSRNA049373668	core	PDB1	PDB	1
ENSRNA049373668	core	PDB2	PDB	0
ENSRNA049373668	core	PDB3	PDB	0
ENSRNA049373669	core	Athal1	Athal	0
ENSRNA049373669	core	Athal2	Athal	0
ENSRNA049373669	core	Athal3	Athal	0
ENSRNA049373669	core	PDB1	PDB	0
ENSRNA049373669	core	PDB2	PDB	0
ENSRNA049373669	core	PDB3	PDB	0
ENSRNA049373670	core	Athal1	Athal	0
ENSRNA049373670	core	Athal2	Athal	0
ENSRNA049373670	core	Athal3	Athal	0
ENSRNA049373670	core	PDB1	PDB	0
ENSRNA049373670	core	PDB2	PDB	0
ENSRNA049373670	core	PDB3	PDB	0
ENSRNA049373671	core	Athal1	Athal	0
ENSRNA049373671	core	Athal2	Athal	0
ENSRNA049373671	core	Athal3	Athal	0
ENSRNA049373671	core	PDB1	PDB	0
ENSRNA049373671	core	PDB2	PDB	0
ENSRNA049373671	core	PDB3	PDB	0
ENSRNA049373672	core	Athal1	Athal	0
ENSRNA049373672	core	Athal2	Athal	0
ENSRNA049373672	core	Athal3	Athal	0
ENSRNA049373672	core	PDB1	PDB	4
ENSRNA049373672	core	PDB2	PDB	2
ENSRNA049373672	core	PDB3	PDB	1
ENSRNA049373673	core	Athal1	Athal	0
ENSRNA049373673	core	Athal2	Athal	0
ENSRNA049373673	core	Athal3	Athal	0
ENSRNA049373673	core	PDB1	PDB	13
ENSRNA049373673	core	PDB2	PDB	8
ENSRNA049373673	core	PDB3	PDB	3
ENSRNA049373674	core	Athal1	Athal	0
ENSRNA049373674	core	Athal2	Athal	0
ENSRNA049373674	core	Athal3	Athal	0
ENSRNA049373674	core	PDB1	PDB	3
ENSRNA049373674	core	PDB2	PDB	1
ENSRNA049373674	core	PDB3	PDB	0
ENSRNA049373675	core	Athal1	Athal	0
ENSRNA049373675	core	Athal2	Athal	0
ENSRNA049373675	core	Athal3	Athal	0
ENSRNA049373675	core	PDB1	PDB	0
ENSRNA049373675	core	PDB2	PDB	0
ENSRNA049373675	core	PDB3	PDB	0
VDAG_JR2_Chr1g00010a	core	Athal1	Athal	2
VDAG_JR2_Chr1g00010a	core	Athal2	Athal	0
VDAG_JR2_Chr1g00010a	core	Athal3	Athal	0
VDAG_JR2_Chr1g00010a	core	PDB1	PDB	2022
VDAG_JR2_Chr1g00010a	core	PDB2	PDB	2120
VDAG_JR2_Chr1g00010a	core	PDB3	PDB	1090
VDAG_JR2_Chr1g00020a	core	Athal1	Athal	1
VDAG_JR2_Chr1g00020a	core	Athal2	Athal	1
VDAG_JR2_Chr1g00020a	core	Athal3	Athal	1
VDAG_JR2_Chr1g00020a	core	PDB1	PDB	1802
VDAG_JR2_Chr1g00020a	core	PDB2	PDB	1834
VDAG_JR2_Chr1g00020a	core	PDB3	PDB	1057
VDAG_JR2_Chr1g00030a	core	Athal1	Athal	5
VDAG_JR2_Chr1g00030a	core	Athal2	Athal	2
VDAG_JR2_Chr1g00030a	core	Athal3	Athal	2
VDAG_JR2_Chr1g00030a	core	PDB1	PDB	8274
VDAG_JR2_Chr1g00030a	core	PDB2	PDB	8964
VDAG_JR2_Chr1g00030a	core	PDB3	PDB	3748
VDAG_JR2_Chr1g00040a	core	Athal1	Athal	12
VDAG_JR2_Chr1g00040a	core	Athal2	Athal	7
VDAG_JR2_Chr1g00040a	core	Athal3	Athal	6
VDAG_JR2_Chr1g00040a	core	PDB1	PDB	1575
VDAG_JR2_Chr1g00040a	core	PDB2	PDB	1702
VDAG_JR2_Chr1g00040a	core	PDB3	PDB	757
VDAG_JR2_Chr1g00050a	core	Athal1	Athal	70
VDAG_JR2_Chr1g00050a	core	Athal2	Athal	43
VDAG_JR2_Chr1g00050a	core	Athal3	Athal	69
VDAG_JR2_Chr1g00050a	core	PDB1	PDB	2144
VDAG_JR2_Chr1g00050a	core	PDB2	PDB	2208
VDAG_JR2_Chr1g00050a	core	PDB3	PDB	1120
VDAG_JR2_Chr1g00060a	core	Athal1	Athal	2
VDAG_JR2_Chr1g00060a	core	Athal2	Athal	0
VDAG_JR2_Chr1g00060a	core	Athal3	Athal	0
VDAG_JR2_Chr1g00060a	core	PDB1	PDB	310
VDAG_JR2_Chr1g00060a	core	PDB2	PDB	259
VDAG_JR2_Chr1g00060a	core	PDB3	PDB	123
VDAG_JR2_Chr1g00070a	core	Athal1	Athal	0
VDAG_JR2_Chr1g00070a	core	Athal2	Athal	1
VDAG_JR2_Chr1g00070a	core	Athal3	Athal	4
VDAG_JR2_Chr1g00070a	core	PDB1	PDB	595
VDAG_JR2_Chr1g00070a	core	PDB2	PDB	586
VDAG_JR2_Chr1g00070a	core	PDB3	PDB	252
VDAG_JR2_Chr1g00080a	core	Athal1	Athal	4
VDAG_JR2_Chr1g00080a	core	Athal2	Athal	1
VDAG_JR2_Chr1g00080a	core	Athal3	Athal	3
VDAG_JR2_Chr1g00080a	core	PDB1	PDB	1292
VDAG_JR2_Chr1g00080a	core	PDB2	PDB	1285
VDAG_JR2_Chr1g00080a	core	PDB3	PDB	713
VDAG_JR2_Chr1g00090a	core	Athal1	Athal	1
VDAG_JR2_Chr1g00090a	core	Athal2	Athal	0
VDAG_JR2_Chr1g00090a	core	Athal3	Athal	0
VDAG_JR2_Chr1g00090a	core	PDB1	PDB	2161
VDAG_JR2_Chr1g00090a	core	PDB2	PDB	2185
VDAG_JR2_Chr1g00090a	core	PDB3	PDB	1286
VDAG_JR2_Chr1g00100a	core	Athal1	Athal	1
VDAG_JR2_Chr1g00100a	core	Athal2	Athal	0
VDAG_JR2_Chr1g00100a	core	Athal3	Athal	3
VDAG_JR2_Chr1g00100a	core	PDB1	PDB	2095
VDAG_JR2_Chr1g00100a	core	PDB2	PDB	1532
VDAG_JR2_Chr1g00100a	core	PDB3	PDB	1618
VDAG_JR2_Chr1g00110a	core	Athal1	Athal	12
VDAG_JR2_Chr1g00110a	core	Athal2	Athal	6
VDAG_JR2_Chr1g00110a	core	Athal3	Athal	20
VDAG_JR2_Chr1g00110a	core	PDB1	PDB	3867
VDAG_JR2_Chr1g00110a	core	PDB2	PDB	3767
VDAG_JR2_Chr1g00110a	core	PDB3	PDB	1627
VDAG_JR2_Chr1g00120a	core	Athal1	Athal	83
VDAG_JR2_Chr1g00120a	core	Athal2	Athal	58
VDAG_JR2_Chr1g00120a	core	Athal3	Athal	90
VDAG_JR2_Chr1g00120a	core	PDB1	PDB	18009
VDAG_JR2_Chr1g00120a	core	PDB2	PDB	18008
VDAG_JR2_Chr1g00120a	core	PDB3	PDB	7407
VDAG_JR2_Chr1g00130a	core	Athal1	Athal	3
VDAG_JR2_Chr1g00130a	core	Athal2	Athal	1
VDAG_JR2_Chr1g00130a	core	Athal3	Athal	1
VDAG_JR2_Chr1g00130a	core	PDB1	PDB	4251
VDAG_JR2_Chr1g00130a	core	PDB2	PDB	4074
VDAG_JR2_Chr1g00130a	core	PDB3	PDB	1546
VDAG_JR2_Chr1g00140a	core	Athal1	Athal	0
VDAG_JR2_Chr1g00140a	core	Athal2	Athal	0
VDAG_JR2_Chr1g00140a	core	Athal3	Athal	0
VDAG_JR2_Chr1g00140a	core	PDB1	PDB	1078
VDAG_JR2_Chr1g00140a	core	PDB2	PDB	981
VDAG_JR2_Chr1g00140a	core	PDB3	PDB	451
VDAG_JR2_Chr1g00150a	core	Athal1	Athal	0
VDAG_JR2_Chr1g00150a	core	Athal2	Athal	0
VDAG_JR2_Chr1g00150a	core	Athal3	Athal	0
VDAG_JR2_Chr1g00150a	core	PDB1	PDB	190
VDAG_JR2_Chr1g00150a	core	PDB2	PDB	145
VDAG_JR2_Chr1g00150a	core	PDB3	PDB	66
VDAG_JR2_Chr1g00160a	core	Athal1	Athal	0
VDAG_JR2_Chr1g00160a	core	Athal2	Athal	0
VDAG_JR2_Chr1g00160a	core	Athal3	Athal	0
VDAG_JR2_Chr1g00160a	core	PDB1	PDB	125
VDAG_JR2_Chr1g00160a	core	PDB2	PDB	129
VDAG_JR2_Chr1g00160a	core	PDB3	PDB	57
VDAG_JR2_Chr1g00170a	core	Athal1	Athal	2
VDAG_JR2_Chr1g00170a	core	Athal2	Athal	1
VDAG_JR2_Chr1g00170a	core	Athal3	Athal	2
VDAG_JR2_Chr1g00170a	core	PDB1	PDB	6496
VDAG_JR2_Chr1g00170a	core	PDB2	PDB	7441
VDAG_JR2_Chr1g00170a	core	PDB3	PDB	3297
VDAG_JR2_Chr1g00180a	core	Athal1	Athal	0
VDAG_JR2_Chr1g00180a	core	Athal2	Athal	0
VDAG_JR2_Chr1g00180a	core	Athal3	Athal	0
VDAG_JR2_Chr1g00180a	core	PDB1	PDB	19
VDAG_JR2_Chr1g00180a	core	PDB2	PDB	17
VDAG_JR2_Chr1g00180a	core	PDB3	PDB	6
VDAG_JR2_Chr1g00190a	core	Athal1	Athal	0
VDAG_JR2_Chr1g00190a	core	Athal2	Athal	0
VDAG_JR2_Chr1g00190a	core	Athal3	Athal	0
VDAG_JR2_Chr1g00190a	core	PDB1	PDB	24
VDAG_JR2_Chr1g00190a	core	PDB2	PDB	23
VDAG_JR2_Chr1g00190a	core	PDB3	PDB	13
VDAG_JR2_Chr1g00200a	core	Athal1	Athal	2
VDAG_JR2_Chr1g00200a	core	Athal2	Athal	1
VDAG_JR2_Chr1g00200a	core	Athal3	Athal	2
VDAG_JR2_Chr1g00200a	core	PDB1	PDB	871
VDAG_JR2_Chr1g00200a	core	PDB2	PDB	863
VDAG_JR2_Chr1g00200a	core	PDB3	PDB	748
VDAG_JR2_Chr1g00210a	core	Athal1	Athal	3
VDAG_JR2_Chr1g00210a	core	Athal2	Athal	2
VDAG_JR2_Chr1g00210a	core	Athal3	Athal	1
VDAG_JR2_Chr1g00210a	core	PDB1	PDB	3668
VDAG_JR2_Chr1g00210a	core	PDB2	PDB	3987
VDAG_JR2_Chr1g00210a	core	PDB3	PDB	1936
VDAG_JR2_Chr1g00220a	core	Athal1	Athal	0
VDAG_JR2_Chr1g00220a	core	Athal2	Athal	0
VDAG_JR2_Chr1g00220a	core	Athal3	Athal	0
VDAG_JR2_Chr1g00220a	core	PDB1	PDB	2074
VDAG_JR2_Chr1g00220a	core	PDB2	PDB	2387
VDAG_JR2_Chr1g00220a	core	PDB3	PDB	1172
VDAG_JR2_Chr1g00230a	core	Athal1	Athal	1
VDAG_JR2_Chr1g00230a	core	Athal2	Athal	2
VDAG_JR2_Chr1g00230a	core	Athal3	Athal	0
VDAG_JR2_Chr1g00230a	core	PDB1	PDB	3064
VDAG_JR2_Chr1g00230a	core	PDB2	PDB	3342
VDAG_JR2_Chr1g00230a	core	PDB3	PDB	1775
VDAG_JR2_Chr1g00240a	core	Athal1	Athal	0
VDAG_JR2_Chr1g00240a	core	Athal2	Athal	0
VDAG_JR2_Chr1g00240a	core	Athal3	Athal	1
VDAG_JR2_Chr1g00240a	core	PDB1	PDB	395
VDAG_JR2_Chr1g00240a	core	PDB2	PDB	388
VDAG_JR2_Chr1g00240a	core	PDB3	PDB	201
VDAG_JR2_Chr1g00250a	core	Athal1	Athal	1
VDAG_JR2_Chr1g00250a	core	Athal2	Athal	5
VDAG_JR2_Chr1g00250a	core	Athal3	Athal	3
VDAG_JR2_Chr1g00250a	core	PDB1	PDB	549
VDAG_JR2_Chr1g00250a	core	PDB2	PDB	525
VDAG_JR2_Chr1g00250a	core	PDB3	PDB	220
VDAG_JR2_Chr1g00260a	core	Athal1	Athal	3
VDAG_JR2_Chr1g00260a	core	Athal2	Athal	1
VDAG_JR2_Chr1g00260a	core	Athal3	Athal	3
VDAG_JR2_Chr1g00260a	core	PDB1	PDB	1008
VDAG_JR2_Chr1g00260a	core	PDB2	PDB	1037
VDAG_JR2_Chr1g00260a	core	PDB3	PDB	461
VDAG_JR2_Chr1g00270a	core	Athal1	Athal	28
VDAG_JR2_Chr1g00270a	core	Athal2	Athal	8
VDAG_JR2_Chr1g00270a	core	Athal3	Athal	19
VDAG_JR2_Chr1g00270a	core	PDB1	PDB	12133
VDAG_JR2_Chr1g00270a	core	PDB2	PDB	12625
VDAG_JR2_Chr1g00270a	core	PDB3	PDB	5832
VDAG_JR2_Chr1g00280a	core	Athal1	Athal	1
VDAG_JR2_Chr1g00280a	core	Athal2	Athal	0
VDAG_JR2_Chr1g00280a	core	Athal3	Athal	2
VDAG_JR2_Chr1g00280a	core	PDB1	PDB	604
VDAG_JR2_Chr1g00280a	core	PDB2	PDB	724
VDAG_JR2_Chr1g00280a	core	PDB3	PDB	294
VDAG_JR2_Chr1g00290a	core	Athal1	Athal	2
VDAG_JR2_Chr1g00290a	core	Athal2	Athal	1
VDAG_JR2_Chr1g00290a	core	Athal3	Athal	1
VDAG_JR2_Chr1g00290a	core	PDB1	PDB	2176
VDAG_JR2_Chr1g00290a	core	PDB2	PDB	2307
VDAG_JR2_Chr1g00290a	core	PDB3	PDB	1150
VDAG_JR2_Chr1g00300a	core	Athal1	Athal	0
VDAG_JR2_Chr1g00300a	core	Athal2	Athal	0
VDAG_JR2_Chr1g00300a	core	Athal3	Athal	0
VDAG_JR2_Chr1g00300a	core	PDB1	PDB	460
VDAG_JR2_Chr1g00300a	core	PDB2	PDB	531
VDAG_JR2_Chr1g00300a	core	PDB3	PDB	219
VDAG_JR2_Chr1g00310a	core	Athal1	Athal	15
VDAG_JR2_Chr1g00310a	core	Athal2	Athal	21
VDAG_JR2_Chr1g00310a	core	Athal3	Athal	20
VDAG_JR2_Chr1g00310a	core	PDB1	PDB	484
VDAG_JR2_Chr1g00310a	core	PDB2	PDB	488
VDAG_JR2_Chr1g00310a	core	PDB3	PDB	294
VDAG_JR2_Chr1g00320a	core	Athal1	Athal	1
VDAG_JR2_Chr1g00320a	core	Athal2	Athal	0
VDAG_JR2_Chr1g00320a	core	Athal3	Athal	2
VDAG_JR2_Chr1g00320a	core	PDB1	PDB	213
VDAG_JR2_Chr1g00320a	core	PDB2	PDB	153
VDAG_JR2_Chr1g00320a	core	PDB3	PDB	94
VDAG_JR2_Chr1g00330a	core	Athal1	Athal	0
VDAG_JR2_Chr1g00330a	core	Athal2	Athal	0
VDAG_JR2_Chr1g00330a	core	Athal3	Athal	0
VDAG_JR2_Chr1g00330a	core	PDB1	PDB	904
VDAG_JR2_Chr1g00330a	core	PDB2	PDB	840
VDAG_JR2_Chr1g00330a	core	PDB3	PDB	443
VDAG_JR2_Chr1g00340a	core	Athal1	Athal	0
VDAG_JR2_Chr1g00340a	core	Athal2	Athal	0
VDAG_JR2_Chr1g00340a	core	Athal3	Athal	0
VDAG_JR2_Chr1g00340a	core	PDB1	PDB	1589
VDAG_JR2_Chr1g00340a	core	PDB2	PDB	1483
VDAG_JR2_Chr1g00340a	core	PDB3	PDB	749
VDAG_JR2_Chr1g00350a	core	Athal1	Athal	0
VDAG_JR2_Chr1g00350a	core	Athal2	Athal	0
VDAG_JR2_Chr1g00350a	core	Athal3	Athal	0
VDAG_JR2_Chr1g00350a	core	PDB1	PDB	454
VDAG_JR2_Chr1g00350a	core	PDB2	PDB	483
VDAG_JR2_Chr1g00350a	core	PDB3	PDB	225
VDAG_JR2_Chr1g00360a	core	Athal1	Athal	0
VDAG_JR2_Chr1g00360a	core	Athal2	Athal	0
VDAG_JR2_Chr1g00360a	core	Athal3	Athal	0
VDAG_JR2_Chr1g00360a	core	PDB1	PDB	542
VDAG_JR2_Chr1g00360a	core	PDB2	PDB	566
VDAG_JR2_Chr1g00360a	core	PDB3	PDB	272
VDAG_JR2_Chr1g00370a	core	Athal1	Athal	3
VDAG_JR2_Chr1g00370a	core	Athal2	Athal	2
VDAG_JR2_Chr1g00370a	core	Athal3	Athal	1
VDAG_JR2_Chr1g00370a	core	PDB1	PDB	1217
VDAG_JR2_Chr1g00370a	core	PDB2	PDB	1101
VDAG_JR2_Chr1g00370a	core	PDB3	PDB	512
VDAG_JR2_Chr1g00380a	core	Athal1	Athal	0
VDAG_JR2_Chr1g00380a	core	Athal2	Athal	0
VDAG_JR2_Chr1g00380a	core	Athal3	Athal	0
VDAG_JR2_Chr1g00380a	core	PDB1	PDB	252
VDAG_JR2_Chr1g00380a	core	PDB2	PDB	202
VDAG_JR2_Chr1g00380a	core	PDB3	PDB	103
VDAG_JR2_Chr1g00390a	core	Athal1	Athal	3
VDAG_JR2_Chr1g00390a	core	Athal2	Athal	1
VDAG_JR2_Chr1g00390a	core	Athal3	Athal	1
VDAG_JR2_Chr1g00390a	core	PDB1	PDB	12638
VDAG_JR2_Chr1g00390a	core	PDB2	PDB	9333
VDAG_JR2_Chr1g00390a	core	PDB3	PDB	6562
VDAG_JR2_Chr1g00400a	core	Athal1	Athal	16
VDAG_JR2_Chr1g00400a	core	Athal2	Athal	5
VDAG_JR2_Chr1g00400a	core	Athal3	Athal	15
VDAG_JR2_Chr1g00400a	core	PDB1	PDB	12681
VDAG_JR2_Chr1g00400a	core	PDB2	PDB	10772
VDAG_JR2_Chr1g00400a	core	PDB3	PDB	6011
VDAG_JR2_Chr1g00410a	core	Athal1	Athal	3
VDAG_JR2_Chr1g00410a	core	Athal2	Athal	0
VDAG_JR2_Chr1g00410a	core	Athal3	Athal	2
VDAG_JR2_Chr1g00410a	core	PDB1	PDB	3942
VDAG_JR2_Chr1g00410a	core	PDB2	PDB	3691
VDAG_JR2_Chr1g00410a	core	PDB3	PDB	2079
VDAG_JR2_Chr1g00415a	core	Athal1	Athal	52
VDAG_JR2_Chr1g00415a	core	Athal2	Athal	55
VDAG_JR2_Chr1g00415a	core	Athal3	Athal	64
VDAG_JR2_Chr1g00415a	core	PDB1	PDB	10581
VDAG_JR2_Chr1g00415a	core	PDB2	PDB	10804
VDAG_JR2_Chr1g00415a	core	PDB3	PDB	4921
VDAG_JR2_Chr1g00420a	core	Athal1	Athal	5
VDAG_JR2_Chr1g00420a	core	Athal2	Athal	1
VDAG_JR2_Chr1g00420a	core	Athal3	Athal	4
VDAG_JR2_Chr1g00420a	core	PDB1	PDB	7983
VDAG_JR2_Chr1g00420a	core	PDB2	PDB	8202
VDAG_JR2_Chr1g00420a	core	PDB3	PDB	4905
VDAG_JR2_Chr1g00430a	core	Athal1	Athal	0
VDAG_JR2_Chr1g00430a	core	Athal2	Athal	0
VDAG_JR2_Chr1g00430a	core	Athal3	Athal	1
VDAG_JR2_Chr1g00430a	core	PDB1	PDB	1509
VDAG_JR2_Chr1g00430a	core	PDB2	PDB	1372
VDAG_JR2_Chr1g00430a	core	PDB3	PDB	622
VDAG_JR2_Chr1g00440a	core	Athal1	Athal	0
VDAG_JR2_Chr1g00440a	core	Athal2	Athal	0
VDAG_JR2_Chr1g00440a	core	Athal3	Athal	1
VDAG_JR2_Chr1g00440a	core	PDB1	PDB	891
VDAG_JR2_Chr1g00440a	core	PDB2	PDB	859
VDAG_JR2_Chr1g00440a	core	PDB3	PDB	324
VDAG_JR2_Chr1g00450a	core	Athal1	Athal	3
VDAG_JR2_Chr1g00450a	core	Athal2	Athal	6
VDAG_JR2_Chr1g00450a	core	Athal3	Athal	3
VDAG_JR2_Chr1g00450a	core	PDB1	PDB	2671
VDAG_JR2_Chr1g00450a	core	PDB2	PDB	2749
VDAG_JR2_Chr1g00450a	core	PDB3	PDB	1273
VDAG_JR2_Chr1g00460a	core	Athal1	Athal	17
VDAG_JR2_Chr1g00460a	core	Athal2	Athal	24
VDAG_JR2_Chr1g00460a	core	Athal3	Athal	21
VDAG_JR2_Chr1g00460a	core	PDB1	PDB	6797
VDAG_JR2_Chr1g00460a	core	PDB2	PDB	7149
VDAG_JR2_Chr1g00460a	core	PDB3	PDB	3546
VDAG_JR2_Chr1g00470a	core	Athal1	Athal	3
VDAG_JR2_Chr1g00470a	core	Athal2	Athal	1
VDAG_JR2_Chr1g00470a	core	Athal3	Athal	2
VDAG_JR2_Chr1g00470a	core	PDB1	PDB	2772
VDAG_JR2_Chr1g00470a	core	PDB2	PDB	2668
VDAG_JR2_Chr1g00470a	core	PDB3	PDB	1494
VDAG_JR2_Chr1g00480a	core	Athal1	Athal	2
VDAG_JR2_Chr1g00480a	core	Athal2	Athal	0
VDAG_JR2_Chr1g00480a	core	Athal3	Athal	2
VDAG_JR2_Chr1g00480a	core	PDB1	PDB	1293
VDAG_JR2_Chr1g00480a	core	PDB2	PDB	1324
VDAG_JR2_Chr1g00480a	core	PDB3	PDB	618
VDAG_JR2_Chr1g00490a	core	Athal1	Athal	28
VDAG_JR2_Chr1g00490a	core	Athal2	Athal	8
VDAG_JR2_Chr1g00490a	core	Athal3	Athal	21
VDAG_JR2_Chr1g00490a	core	PDB1	PDB	13992
VDAG_JR2_Chr1g00490a	core	PDB2	PDB	14672
VDAG_JR2_Chr1g00490a	core	PDB3	PDB	6905
VDAG_JR2_Chr1g00500a	core	Athal1	Athal	3
VDAG_JR2_Chr1g00500a	core	Athal2	Athal	1
VDAG_JR2_Chr1g00500a	core	Athal3	Athal	0
VDAG_JR2_Chr1g00500a	core	PDB1	PDB	6620
VDAG_JR2_Chr1g00500a	core	PDB2	PDB	6927
VDAG_JR2_Chr1g00500a	core	PDB3	PDB	3308
VDAG_JR2_Chr1g00510a	core	Athal1	Athal	2
VDAG_JR2_Chr1g00510a	core	Athal2	Athal	1
VDAG_JR2_Chr1g00510a	core	Athal3	Athal	1
VDAG_JR2_Chr1g00510a	core	PDB1	PDB	648
VDAG_JR2_Chr1g00510a	core	PDB2	PDB	704
VDAG_JR2_Chr1g00510a	core	PDB3	PDB	312
VDAG_JR2_Chr1g00520a	core	Athal1	Athal	1
VDAG_JR2_Chr1g00520a	core	Athal2	Athal	0
VDAG_JR2_Chr1g00520a	core	Athal3	Athal	0
VDAG_JR2_Chr1g00520a	core	PDB1	PDB	2735
VDAG_JR2_Chr1g00520a	core	PDB2	PDB	2920
VDAG_JR2_Chr1g00520a	core	PDB3	PDB	1233
VDAG_JR2_Chr1g00530a	core	Athal1	Athal	0
VDAG_JR2_Chr1g00530a	core	Athal2	Athal	0
VDAG_JR2_Chr1g00530a	core	Athal3	Athal	1
VDAG_JR2_Chr1g00530a	core	PDB1	PDB	1947
VDAG_JR2_Chr1g00530a	core	PDB2	PDB	1892
VDAG_JR2_Chr1g00530a	core	PDB3	PDB	1189
VDAG_JR2_Chr1g00535a	core	Athal1	Athal	0
VDAG_JR2_Chr1g00535a	core	Athal2	Athal	1
VDAG_JR2_Chr1g00535a	core	Athal3	Athal	0
VDAG_JR2_Chr1g00535a	core	PDB1	PDB	388
VDAG_JR2_Chr1g00535a	core	PDB2	PDB	393
VDAG_JR2_Chr1g00535a	core	PDB3	PDB	192
VDAG_JR2_Chr1g00540a	core	Athal1	Athal	0
VDAG_JR2_Chr1g00540a	core	Athal2	Athal	0
VDAG_JR2_Chr1g00540a	core	Athal3	Athal	1
VDAG_JR2_Chr1g00540a	core	PDB1	PDB	810
VDAG_JR2_Chr1g00540a	core	PDB2	PDB	795
VDAG_JR2_Chr1g00540a	core	PDB3	PDB	299
VDAG_JR2_Chr1g00545a	core	Athal1	Athal	5
VDAG_JR2_Chr1g00545a	core	Athal2	Athal	6
VDAG_JR2_Chr1g00545a	core	Athal3	Athal	9
VDAG_JR2_Chr1g00545a	core	PDB1	PDB	805
VDAG_JR2_Chr1g00545a	core	PDB2	PDB	853
VDAG_JR2_Chr1g00545a	core	PDB3	PDB	397
VDAG_JR2_Chr1g00550a	core	Athal1	Athal	0
VDAG_JR2_Chr1g00550a	core	Athal2	Athal	2
VDAG_JR2_Chr1g00550a	core	Athal3	Athal	2
VDAG_JR2_Chr1g00550a	core	PDB1	PDB	2481
VDAG_JR2_Chr1g00550a	core	PDB2	PDB	2575
VDAG_JR2_Chr1g00550a	core	PDB3	PDB	1099
VDAG_JR2_Chr1g00560a	core	Athal1	Athal	15
VDAG_JR2_Chr1g00560a	core	Athal2	Athal	10
VDAG_JR2_Chr1g00560a	core	Athal3	Athal	15
VDAG_JR2_Chr1g00560a	core	PDB1	PDB	3093
VDAG_JR2_Chr1g00560a	core	PDB2	PDB	3202
VDAG_JR2_Chr1g00560a	core	PDB3	PDB	1576
VDAG_JR2_Chr1g00570a	core	Athal1	Athal	1
VDAG_JR2_Chr1g00570a	core	Athal2	Athal	0
VDAG_JR2_Chr1g00570a	core	Athal3	Athal	0
VDAG_JR2_Chr1g00570a	core	PDB1	PDB	830
VDAG_JR2_Chr1g00570a	core	PDB2	PDB	784
VDAG_JR2_Chr1g00570a	core	PDB3	PDB	380
VDAG_JR2_Chr1g00580a	core	Athal1	Athal	11
VDAG_JR2_Chr1g00580a	core	Athal2	Athal	4
VDAG_JR2_Chr1g00580a	core	Athal3	Athal	5
VDAG_JR2_Chr1g00580a	core	PDB1	PDB	417
VDAG_JR2_Chr1g00580a	core	PDB2	PDB	419
VDAG_JR2_Chr1g00580a	core	PDB3	PDB	261
VDAG_JR2_Chr1g00590a	core	Athal1	Athal	0
VDAG_JR2_Chr1g00590a	core	Athal2	Athal	0
VDAG_JR2_Chr1g00590a	core	Athal3	Athal	0
VDAG_JR2_Chr1g00590a	core	PDB1	PDB	1456
VDAG_JR2_Chr1g00590a	core	PDB2	PDB	1578
VDAG_JR2_Chr1g00590a	core	PDB3	PDB	791
VDAG_JR2_Chr1g00600a	core	Athal1	Athal	3
VDAG_JR2_Chr1g00600a	core	Athal2	Athal	3
VDAG_JR2_Chr1g00600a	core	Athal3	Athal	1
VDAG_JR2_Chr1g00600a	core	PDB1	PDB	2000
VDAG_JR2_Chr1g00600a	core	PDB2	PDB	2047
VDAG_JR2_Chr1g00600a	core	PDB3	PDB	770
VDAG_JR2_Chr1g00610a	core	Athal1	Athal	1
VDAG_JR2_Chr1g00610a	core	Athal2	Athal	3
VDAG_JR2_Chr1g00610a	core	Athal3	Athal	0
VDAG_JR2_Chr1g00610a	core	PDB1	PDB	2331
VDAG_JR2_Chr1g00610a	core	PDB2	PDB	2384
VDAG_JR2_Chr1g00610a	core	PDB3	PDB	1091
VDAG_JR2_Chr1g00620a	core	Athal1	Athal	0
VDAG_JR2_Chr1g00620a	core	Athal2	Athal	0
VDAG_JR2_Chr1g00620a	core	Athal3	Athal	0
VDAG_JR2_Chr1g00620a	core	PDB1	PDB	1478
VDAG_JR2_Chr1g00620a	core	PDB2	PDB	1546
VDAG_JR2_Chr1g00620a	core	PDB3	PDB	822
VDAG_JR2_Chr1g00630a	core	Athal1	Athal	0
VDAG_JR2_Chr1g00630a	core	Athal2	Athal	0
VDAG_JR2_Chr1g00630a	core	Athal3	Athal	0
VDAG_JR2_Chr1g00630a	core	PDB1	PDB	422
VDAG_JR2_Chr1g00630a	core	PDB2	PDB	390
VDAG_JR2_Chr1g00630a	core	PDB3	PDB	201
VDAG_JR2_Chr1g00640a	core	Athal1	Athal	0
VDAG_JR2_Chr1g00640a	core	Athal2	Athal	0
VDAG_JR2_Chr1g00640a	core	Athal3	Athal	1
VDAG_JR2_Chr1g00640a	core	PDB1	PDB	1525
VDAG_JR2_Chr1g00640a	core	PDB2	PDB	1405
VDAG_JR2_Chr1g00640a	core	PDB3	PDB	950
VDAG_JR2_Chr1g00650a	core	Athal1	Athal	0
VDAG_JR2_Chr1g00650a	core	Athal2	Athal	0
VDAG_JR2_Chr1g00650a	core	Athal3	Athal	0
VDAG_JR2_Chr1g00650a	core	PDB1	PDB	426
VDAG_JR2_Chr1g00650a	core	PDB2	PDB	406
VDAG_JR2_Chr1g00650a	core	PDB3	PDB	236
VDAG_JR2_Chr1g00660a	core	Athal1	Athal	0
VDAG_JR2_Chr1g00660a	core	Athal2	Athal	0
VDAG_JR2_Chr1g00660a	core	Athal3	Athal	0
VDAG_JR2_Chr1g00660a	core	PDB1	PDB	50
VDAG_JR2_Chr1g00660a	core	PDB2	PDB	36
VDAG_JR2_Chr1g00660a	core	PDB3	PDB	20
VDAG_JR2_Chr1g00670a	core	Athal1	Athal	5
VDAG_JR2_Chr1g00670a	core	Athal2	Athal	8
VDAG_JR2_Chr1g00670a	core	Athal3	Athal	7
VDAG_JR2_Chr1g00670a	core	PDB1	PDB	1796
VDAG_JR2_Chr1g00670a	core	PDB2	PDB	1674
VDAG_JR2_Chr1g00670a	core	PDB3	PDB	839
VDAG_JR2_Chr1g00680a	core	Athal1	Athal	2
VDAG_JR2_Chr1g00680a	core	Athal2	Athal	3
VDAG_JR2_Chr1g00680a	core	Athal3	Athal	4
VDAG_JR2_Chr1g00680a	core	PDB1	PDB	572
VDAG_JR2_Chr1g00680a	core	PDB2	PDB	604
VDAG_JR2_Chr1g00680a	core	PDB3	PDB	308
VDAG_JR2_Chr1g00690a	core	Athal1	Athal	0
VDAG_JR2_Chr1g00690a	core	Athal2	Athal	0
VDAG_JR2_Chr1g00690a	core	Athal3	Athal	0
VDAG_JR2_Chr1g00690a	core	PDB1	PDB	2
VDAG_JR2_Chr1g00690a	core	PDB2	PDB	0
VDAG_JR2_Chr1g00690a	core	PDB3	PDB	4
VDAG_JR2_Chr1g00700a	core	Athal1	Athal	0
VDAG_JR2_Chr1g00700a	core	Athal2	Athal	0
VDAG_JR2_Chr1g00700a	core	Athal3	Athal	0
VDAG_JR2_Chr1g00700a	core	PDB1	PDB	1505
VDAG_JR2_Chr1g00700a	core	PDB2	PDB	1127
VDAG_JR2_Chr1g00700a	core	PDB3	PDB	675
VDAG_JR2_Chr1g00710a	core	Athal1	Athal	0
VDAG_JR2_Chr1g00710a	core	Athal2	Athal	0
VDAG_JR2_Chr1g00710a	core	Athal3	Athal	0
VDAG_JR2_Chr1g00710a	core	PDB1	PDB	76
VDAG_JR2_Chr1g00710a	core	PDB2	PDB	80
VDAG_JR2_Chr1g00710a	core	PDB3	PDB	55
VDAG_JR2_Chr1g00720a	core	Athal1	Athal	0
VDAG_JR2_Chr1g00720a	core	Athal2	Athal	0
VDAG_JR2_Chr1g00720a	core	Athal3	Athal	0
VDAG_JR2_Chr1g00720a	core	PDB1	PDB	1
VDAG_JR2_Chr1g00720a	core	PDB2	PDB	0
VDAG_JR2_Chr1g00720a	core	PDB3	PDB	0
VDAG_JR2_Chr1g00730a	core	Athal1	Athal	0
VDAG_JR2_Chr1g00730a	core	Athal2	Athal	0
VDAG_JR2_Chr1g00730a	core	Athal3	Athal	0
VDAG_JR2_Chr1g00730a	core	PDB1	PDB	376
VDAG_JR2_Chr1g00730a	core	PDB2	PDB	466
VDAG_JR2_Chr1g00730a	core	PDB3	PDB	181
VDAG_JR2_Chr1g00740a	core	Athal1	Athal	0
VDAG_JR2_Chr1g00740a	core	Athal2	Athal	0
VDAG_JR2_Chr1g00740a	core	Athal3	Athal	0
VDAG_JR2_Chr1g00740a	core	PDB1	PDB	1100
VDAG_JR2_Chr1g00740a	core	PDB2	PDB	1195
VDAG_JR2_Chr1g00740a	core	PDB3	PDB	578
VDAG_JR2_Chr1g00750a	core	Athal1	Athal	0
VDAG_JR2_Chr1g00750a	core	Athal2	Athal	0
VDAG_JR2_Chr1g00750a	core	Athal3	Athal	0
VDAG_JR2_Chr1g00750a	core	PDB1	PDB	497
VDAG_JR2_Chr1g00750a	core	PDB2	PDB	990
VDAG_JR2_Chr1g00750a	core	PDB3	PDB	244
VDAG_JR2_Chr1g00760a	core	Athal1	Athal	14
VDAG_JR2_Chr1g00760a	core	Athal2	Athal	10
VDAG_JR2_Chr1g00760a	core	Athal3	Athal	11
VDAG_JR2_Chr1g00760a	core	PDB1	PDB	1074
VDAG_JR2_Chr1g00760a	core	PDB2	PDB	1268
VDAG_JR2_Chr1g00760a	core	PDB3	PDB	815
VDAG_JR2_Chr1g00770a	core	Athal1	Athal	0
VDAG_JR2_Chr1g00770a	core	Athal2	Athal	0
VDAG_JR2_Chr1g00770a	core	Athal3	Athal	0
VDAG_JR2_Chr1g00770a	core	PDB1	PDB	432
VDAG_JR2_Chr1g00770a	core	PDB2	PDB	572
VDAG_JR2_Chr1g00770a	core	PDB3	PDB	356
VDAG_JR2_Chr1g00780a	core	Athal1	Athal	1
VDAG_JR2_Chr1g00780a	core	Athal2	Athal	2
VDAG_JR2_Chr1g00780a	core	Athal3	Athal	1
VDAG_JR2_Chr1g00780a	core	PDB1	PDB	516
VDAG_JR2_Chr1g00780a	core	PDB2	PDB	517
VDAG_JR2_Chr1g00780a	core	PDB3	PDB	151
VDAG_JR2_Chr1g00790a	core	Athal1	Athal	0
VDAG_JR2_Chr1g00790a	core	Athal2	Athal	0
VDAG_JR2_Chr1g00790a	core	Athal3	Athal	0
VDAG_JR2_Chr1g00790a	core	PDB1	PDB	45
VDAG_JR2_Chr1g00790a	core	PDB2	PDB	29
VDAG_JR2_Chr1g00790a	core	PDB3	PDB	25
VDAG_JR2_Chr1g00800a	core	Athal1	Athal	0
VDAG_JR2_Chr1g00800a	core	Athal2	Athal	0
VDAG_JR2_Chr1g00800a	core	Athal3	Athal	0
VDAG_JR2_Chr1g00800a	core	PDB1	PDB	466
VDAG_JR2_Chr1g00800a	core	PDB2	PDB	405
VDAG_JR2_Chr1g00800a	core	PDB3	PDB	248
VDAG_JR2_Chr1g00810a	core	Athal1	Athal	0
VDAG_JR2_Chr1g00810a	core	Athal2	Athal	0
VDAG_JR2_Chr1g00810a	core	Athal3	Athal	0
VDAG_JR2_Chr1g00810a	core	PDB1	PDB	87
VDAG_JR2_Chr1g00810a	core	PDB2	PDB	63
VDAG_JR2_Chr1g00810a	core	PDB3	PDB	20
VDAG_JR2_Chr1g00820a	core	Athal1	Athal	2
VDAG_JR2_Chr1g00820a	core	Athal2	Athal	0
VDAG_JR2_Chr1g00820a	core	Athal3	Athal	0
VDAG_JR2_Chr1g00820a	core	PDB1	PDB	1118
VDAG_JR2_Chr1g00820a	core	PDB2	PDB	1210
VDAG_JR2_Chr1g00820a	core	PDB3	PDB	565
VDAG_JR2_Chr1g00830a	core	Athal1	Athal	0
VDAG_JR2_Chr1g00830a	core	Athal2	Athal	0
VDAG_JR2_Chr1g00830a	core	Athal3	Athal	0
VDAG_JR2_Chr1g00830a	core	PDB1	PDB	11
VDAG_JR2_Chr1g00830a	core	PDB2	PDB	6
VDAG_JR2_Chr1g00830a	core	PDB3	PDB	4
VDAG_JR2_Chr1g00840a	core	Athal1	Athal	0
VDAG_JR2_Chr1g00840a	core	Athal2	Athal	0
VDAG_JR2_Chr1g00840a	core	Athal3	Athal	0
VDAG_JR2_Chr1g00840a	core	PDB1	PDB	1157
VDAG_JR2_Chr1g00840a	core	PDB2	PDB	536
VDAG_JR2_Chr1g00840a	core	PDB3	PDB	478
VDAG_JR2_Chr1g00850a	core	Athal1	Athal	0
VDAG_JR2_Chr1g00850a	core	Athal2	Athal	0
VDAG_JR2_Chr1g00850a	core	Athal3	Athal	1
VDAG_JR2_Chr1g00850a	core	PDB1	PDB	1383
VDAG_JR2_Chr1g00850a	core	PDB2	PDB	1288
VDAG_JR2_Chr1g00850a	core	PDB3	PDB	546
VDAG_JR2_Chr1g00860a	core	Athal1	Athal	0
VDAG_JR2_Chr1g00860a	core	Athal2	Athal	0
VDAG_JR2_Chr1g00860a	core	Athal3	Athal	0
VDAG_JR2_Chr1g00860a	core	PDB1	PDB	657
VDAG_JR2_Chr1g00860a	core	PDB2	PDB	594
VDAG_JR2_Chr1g00860a	core	PDB3	PDB	302
VDAG_JR2_Chr1g00870a	core	Athal1	Athal	6
VDAG_JR2_Chr1g00870a	core	Athal2	Athal	1
VDAG_JR2_Chr1g00870a	core	Athal3	Athal	2
VDAG_JR2_Chr1g00870a	core	PDB1	PDB	1029
VDAG_JR2_Chr1g00870a	core	PDB2	PDB	1018
VDAG_JR2_Chr1g00870a	core	PDB3	PDB	419
VDAG_JR2_Chr1g00880a	core	Athal1	Athal	0
VDAG_JR2_Chr1g00880a	core	Athal2	Athal	0
VDAG_JR2_Chr1g00880a	core	Athal3	Athal	0
VDAG_JR2_Chr1g00880a	core	PDB1	PDB	110
VDAG_JR2_Chr1g00880a	core	PDB2	PDB	77
VDAG_JR2_Chr1g00880a	core	PDB3	PDB	69
VDAG_JR2_Chr1g00890a	core	Athal1	Athal	0
VDAG_JR2_Chr1g00890a	core	Athal2	Athal	0
VDAG_JR2_Chr1g00890a	core	Athal3	Athal	1
VDAG_JR2_Chr1g00890a	core	PDB1	PDB	101
VDAG_JR2_Chr1g00890a	core	PDB2	PDB	69
VDAG_JR2_Chr1g00890a	core	PDB3	PDB	30
VDAG_JR2_Chr1g00900a	core	Athal1	Athal	4
VDAG_JR2_Chr1g00900a	core	Athal2	Athal	2
VDAG_JR2_Chr1g00900a	core	Athal3	Athal	3
VDAG_JR2_Chr1g00900a	core	PDB1	PDB	387
VDAG_JR2_Chr1g00900a	core	PDB2	PDB	403
VDAG_JR2_Chr1g00900a	core	PDB3	PDB	200
VDAG_JR2_Chr1g00910a	core	Athal1	Athal	0
VDAG_JR2_Chr1g00910a	core	Athal2	Athal	0
VDAG_JR2_Chr1g00910a	core	Athal3	Athal	0
VDAG_JR2_Chr1g00910a	core	PDB1	PDB	0
VDAG_JR2_Chr1g00910a	core	PDB2	PDB	0
VDAG_JR2_Chr1g00910a	core	PDB3	PDB	1
VDAG_JR2_Chr1g00920a	core	Athal1	Athal	0
VDAG_JR2_Chr1g00920a	core	Athal2	Athal	0
VDAG_JR2_Chr1g00920a	core	Athal3	Athal	0
VDAG_JR2_Chr1g00920a	core	PDB1	PDB	29
VDAG_JR2_Chr1g00920a	core	PDB2	PDB	53
VDAG_JR2_Chr1g00920a	core	PDB3	PDB	17
VDAG_JR2_Chr1g00930a	core	Athal1	Athal	0
VDAG_JR2_Chr1g00930a	core	Athal2	Athal	0
VDAG_JR2_Chr1g00930a	core	Athal3	Athal	0
VDAG_JR2_Chr1g00930a	core	PDB1	PDB	5
VDAG_JR2_Chr1g00930a	core	PDB2	PDB	3
VDAG_JR2_Chr1g00930a	core	PDB3	PDB	3
VDAG_JR2_Chr1g00940a	core	Athal1	Athal	0
VDAG_JR2_Chr1g00940a	core	Athal2	Athal	0
VDAG_JR2_Chr1g00940a	core	Athal3	Athal	0
VDAG_JR2_Chr1g00940a	core	PDB1	PDB	174
VDAG_JR2_Chr1g00940a	core	PDB2	PDB	143
VDAG_JR2_Chr1g00940a	core	PDB3	PDB	70
VDAG_JR2_Chr1g00950a	core	Athal1	Athal	1
VDAG_JR2_Chr1g00950a	core	Athal2	Athal	0
VDAG_JR2_Chr1g00950a	core	Athal3	Athal	0
VDAG_JR2_Chr1g00950a	core	PDB1	PDB	6882
VDAG_JR2_Chr1g00950a	core	PDB2	PDB	6918
VDAG_JR2_Chr1g00950a	core	PDB3	PDB	2935
VDAG_JR2_Chr1g00960a	core	Athal1	Athal	1
VDAG_JR2_Chr1g00960a	core	Athal2	Athal	1
VDAG_JR2_Chr1g00960a	core	Athal3	Athal	0
VDAG_JR2_Chr1g00960a	core	PDB1	PDB	1424
VDAG_JR2_Chr1g00960a	core	PDB2	PDB	1375
VDAG_JR2_Chr1g00960a	core	PDB3	PDB	614
VDAG_JR2_Chr1g00970a	core	Athal1	Athal	0
VDAG_JR2_Chr1g00970a	core	Athal2	Athal	0
VDAG_JR2_Chr1g00970a	core	Athal3	Athal	0
VDAG_JR2_Chr1g00970a	core	PDB1	PDB	1111
VDAG_JR2_Chr1g00970a	core	PDB2	PDB	1059
VDAG_JR2_Chr1g00970a	core	PDB3	PDB	488
VDAG_JR2_Chr1g00980a	core	Athal1	Athal	2
VDAG_JR2_Chr1g00980a	core	Athal2	Athal	3
VDAG_JR2_Chr1g00980a	core	Athal3	Athal	2
VDAG_JR2_Chr1g00980a	core	PDB1	PDB	8651
VDAG_JR2_Chr1g00980a	core	PDB2	PDB	8628
VDAG_JR2_Chr1g00980a	core	PDB3	PDB	4311
VDAG_JR2_Chr1g00990a	core	Athal1	Athal	0
VDAG_JR2_Chr1g00990a	core	Athal2	Athal	0
VDAG_JR2_Chr1g00990a	core	Athal3	Athal	0
VDAG_JR2_Chr1g00990a	core	PDB1	PDB	16
VDAG_JR2_Chr1g00990a	core	PDB2	PDB	29
VDAG_JR2_Chr1g00990a	core	PDB3	PDB	17
VDAG_JR2_Chr1g01000a	core	Athal1	Athal	0
VDAG_JR2_Chr1g01000a	core	Athal2	Athal	0
VDAG_JR2_Chr1g01000a	core	Athal3	Athal	0
VDAG_JR2_Chr1g01000a	core	PDB1	PDB	6
VDAG_JR2_Chr1g01000a	core	PDB2	PDB	7
VDAG_JR2_Chr1g01000a	core	PDB3	PDB	2
VDAG_JR2_Chr1g01010a	core	Athal1	Athal	1
VDAG_JR2_Chr1g01010a	core	Athal2	Athal	0
VDAG_JR2_Chr1g01010a	core	Athal3	Athal	0
VDAG_JR2_Chr1g01010a	core	PDB1	PDB	79
VDAG_JR2_Chr1g01010a	core	PDB2	PDB	86
VDAG_JR2_Chr1g01010a	core	PDB3	PDB	36
VDAG_JR2_Chr1g01020a	core	Athal1	Athal	0
VDAG_JR2_Chr1g01020a	core	Athal2	Athal	0
VDAG_JR2_Chr1g01020a	core	Athal3	Athal	0
VDAG_JR2_Chr1g01020a	core	PDB1	PDB	91
VDAG_JR2_Chr1g01020a	core	PDB2	PDB	89
VDAG_JR2_Chr1g01020a	core	PDB3	PDB	46
VDAG_JR2_Chr1g01030a	core	Athal1	Athal	1
VDAG_JR2_Chr1g01030a	core	Athal2	Athal	2
VDAG_JR2_Chr1g01030a	core	Athal3	Athal	3
VDAG_JR2_Chr1g01030a	core	PDB1	PDB	1370
VDAG_JR2_Chr1g01030a	core	PDB2	PDB	1067
VDAG_JR2_Chr1g01030a	core	PDB3	PDB	651
VDAG_JR2_Chr1g01040a	core	Athal1	Athal	0
VDAG_JR2_Chr1g01040a	core	Athal2	Athal	0
VDAG_JR2_Chr1g01040a	core	Athal3	Athal	1
VDAG_JR2_Chr1g01040a	core	PDB1	PDB	947
VDAG_JR2_Chr1g01040a	core	PDB2	PDB	1176
VDAG_JR2_Chr1g01040a	core	PDB3	PDB	360
VDAG_JR2_Chr1g01050a	core	Athal1	Athal	0
VDAG_JR2_Chr1g01050a	core	Athal2	Athal	0
VDAG_JR2_Chr1g01050a	core	Athal3	Athal	0
VDAG_JR2_Chr1g01050a	core	PDB1	PDB	4525
VDAG_JR2_Chr1g01050a	core	PDB2	PDB	5635
VDAG_JR2_Chr1g01050a	core	PDB3	PDB	2459
VDAG_JR2_Chr1g01060a	core	Athal1	Athal	0
VDAG_JR2_Chr1g01060a	core	Athal2	Athal	0
VDAG_JR2_Chr1g01060a	core	Athal3	Athal	0
VDAG_JR2_Chr1g01060a	core	PDB1	PDB	125
VDAG_JR2_Chr1g01060a	core	PDB2	PDB	171
VDAG_JR2_Chr1g01060a	core	PDB3	PDB	56
VDAG_JR2_Chr1g01070a	core	Athal1	Athal	0
VDAG_JR2_Chr1g01070a	core	Athal2	Athal	0
VDAG_JR2_Chr1g01070a	core	Athal3	Athal	0
VDAG_JR2_Chr1g01070a	core	PDB1	PDB	0
VDAG_JR2_Chr1g01070a	core	PDB2	PDB	1
VDAG_JR2_Chr1g01070a	core	PDB3	PDB	1
VDAG_JR2_Chr1g01080a	core	Athal1	Athal	0
VDAG_JR2_Chr1g01080a	core	Athal2	Athal	0
VDAG_JR2_Chr1g01080a	core	Athal3	Athal	0
VDAG_JR2_Chr1g01080a	core	PDB1	PDB	15
VDAG_JR2_Chr1g01080a	core	PDB2	PDB	14
VDAG_JR2_Chr1g01080a	core	PDB3	PDB	3
VDAG_JR2_Chr1g01090a	core	Athal1	Athal	0
VDAG_JR2_Chr1g01090a	core	Athal2	Athal	0
VDAG_JR2_Chr1g01090a	core	Athal3	Athal	0
VDAG_JR2_Chr1g01090a	core	PDB1	PDB	42
VDAG_JR2_Chr1g01090a	core	PDB2	PDB	29
VDAG_JR2_Chr1g01090a	core	PDB3	PDB	15
VDAG_JR2_Chr1g01100a	core	Athal1	Athal	1
VDAG_JR2_Chr1g01100a	core	Athal2	Athal	0
VDAG_JR2_Chr1g01100a	core	Athal3	Athal	1
VDAG_JR2_Chr1g01100a	core	PDB1	PDB	1692
VDAG_JR2_Chr1g01100a	core	PDB2	PDB	1572
VDAG_JR2_Chr1g01100a	core	PDB3	PDB	742
VDAG_JR2_Chr1g01110a	core	Athal1	Athal	1
VDAG_JR2_Chr1g01110a	core	Athal2	Athal	0
VDAG_JR2_Chr1g01110a	core	Athal3	Athal	1
VDAG_JR2_Chr1g01110a	core	PDB1	PDB	2310
VDAG_JR2_Chr1g01110a	core	PDB2	PDB	2395
VDAG_JR2_Chr1g01110a	core	PDB3	PDB	1256
VDAG_JR2_Chr1g01120a	core	Athal1	Athal	0
VDAG_JR2_Chr1g01120a	core	Athal2	Athal	1
VDAG_JR2_Chr1g01120a	core	Athal3	Athal	0
VDAG_JR2_Chr1g01120a	core	PDB1	PDB	4457
VDAG_JR2_Chr1g01120a	core	PDB2	PDB	4512
VDAG_JR2_Chr1g01120a	core	PDB3	PDB	1930
VDAG_JR2_Chr1g01130a	core	Athal1	Athal	0
VDAG_JR2_Chr1g01130a	core	Athal2	Athal	0
VDAG_JR2_Chr1g01130a	core	Athal3	Athal	0
VDAG_JR2_Chr1g01130a	core	PDB1	PDB	659
VDAG_JR2_Chr1g01130a	core	PDB2	PDB	592
VDAG_JR2_Chr1g01130a	core	PDB3	PDB	326
VDAG_JR2_Chr1g01140a	core	Athal1	Athal	1
VDAG_JR2_Chr1g01140a	core	Athal2	Athal	2
VDAG_JR2_Chr1g01140a	core	Athal3	Athal	0
VDAG_JR2_Chr1g01140a	core	PDB1	PDB	2357
VDAG_JR2_Chr1g01140a	core	PDB2	PDB	2614
VDAG_JR2_Chr1g01140a	core	PDB3	PDB	1461
VDAG_JR2_Chr1g01150a	core	Athal1	Athal	2
VDAG_JR2_Chr1g01150a	core	Athal2	Athal	3
VDAG_JR2_Chr1g01150a	core	Athal3	Athal	2
VDAG_JR2_Chr1g01150a	core	PDB1	PDB	1670
VDAG_JR2_Chr1g01150a	core	PDB2	PDB	1602
VDAG_JR2_Chr1g01150a	core	PDB3	PDB	793
VDAG_JR2_Chr1g01160a	core	Athal1	Athal	0
VDAG_JR2_Chr1g01160a	core	Athal2	Athal	2
VDAG_JR2_Chr1g01160a	core	Athal3	Athal	0
VDAG_JR2_Chr1g01160a	core	PDB1	PDB	782
VDAG_JR2_Chr1g01160a	core	PDB2	PDB	722
VDAG_JR2_Chr1g01160a	core	PDB3	PDB	457
VDAG_JR2_Chr1g01170a	core	Athal1	Athal	17
VDAG_JR2_Chr1g01170a	core	Athal2	Athal	23
VDAG_JR2_Chr1g01170a	core	Athal3	Athal	20
VDAG_JR2_Chr1g01170a	core	PDB1	PDB	3944
VDAG_JR2_Chr1g01170a	core	PDB2	PDB	3537
VDAG_JR2_Chr1g01170a	core	PDB3	PDB	1715
VDAG_JR2_Chr1g01175a	core	Athal1	Athal	1
VDAG_JR2_Chr1g01175a	core	Athal2	Athal	0
VDAG_JR2_Chr1g01175a	core	Athal3	Athal	1
VDAG_JR2_Chr1g01175a	core	PDB1	PDB	361
VDAG_JR2_Chr1g01175a	core	PDB2	PDB	339
VDAG_JR2_Chr1g01175a	core	PDB3	PDB	181
VDAG_JR2_Chr1g01180a	core	Athal1	Athal	7
VDAG_JR2_Chr1g01180a	core	Athal2	Athal	4
VDAG_JR2_Chr1g01180a	core	Athal3	Athal	5
VDAG_JR2_Chr1g01180a	core	PDB1	PDB	14998
VDAG_JR2_Chr1g01180a	core	PDB2	PDB	15407
VDAG_JR2_Chr1g01180a	core	PDB3	PDB	8396
VDAG_JR2_Chr1g01185a	core	Athal1	Athal	0
[truncated: 67,823 more rows]
