# Supplementary material for: Starship giant transposons dominate plastic genomic regions in a fungal plant pathogen and drive virulence evolution
Source: Nat Commun. 2025 Jul 24;16:6806. doi: 10.1038/s41467-025-61986-6 (PMC12289983; doi:10.1038/s41467-025-61986-6)
Supplement: Supplementary file 6 — Source Data [file 41467_2025_61986_MOESM6_ESM.zip › Source Data/Fig2e.xlsx]

## Sheet: Fig2e
SV	SV index	Compartment	Query strain	Gap point in compartment	Unaligned part length (bp)
INDEL	GAP00039	core	S023	start & end	6384
INDEL	GAP00040	core	TO22	start & end	51465
INDEL	GAP00041	core	Gf-Cb5	start & end	49785
INDEL	GAP00042	core	XJ511	start & end	2840
INDEL	GAP00043	core	DAR82592	start & end	45307
INDEL	GAP00044	core	DAR83138	start & end	45307
INDEL	GAP00045	core	DAR83143	start & end	45307
INDEL	GAP00046	core	XJ592	start & end	45307
INDEL	GAP00047	core	Vd39	start & end	88
INDEL	GAP00048	core	Vd39	start & end	365
INDEL	GAP00057	core	85S	start & end	723
INDEL	GAP00058	core	Vd-H5	start & end	525
INDEL	GAP00082	core	85S	start & end	265
INDEL	GAP00083	core	S011	start & end	265
INDEL	GAP00084	core	CBS385.49	start & end	4782
INDEL	GAP00085	core	DK045	start & end	4782
INDEL	GAP00086	core	GF1192	start & end	4782
INDEL	GAP00087	core	GF1207	start & end	4782
INDEL	GAP00088	core	GF1300	start & end	4782
INDEL	GAP00089	core	Gf-Ca2	start & end	4782
INDEL	GAP00090	core	Gf-Cb5	start & end	4782
INDEL	GAP00091	core	HoMCLT	start & end	4782
INDEL	GAP00092	core	TO22	start & end	4782
INDEL	GAP00093	core	Ud1-4-1	start & end	4782
INDEL	GAP00094	core	VT-2A	start & end	4782
INDEL	GAP00095	core	Vd-653	start & end	4782
INDEL	GAP00096	core	Vd-H5	start & end	4782
INDEL	GAP00097	core	Vd-R1	start & end	4782
INDEL	GAP00098	core	VdB09	start & end	4782
INDEL	GAP00099	core	VdC07	start & end	4782
INDEL	GAP00100	core	VdLs16	start & end	4782
INDEL	GAP00101	core	CQ2	start & end	4515
INDEL	GAP00102	core	DAR82592	start & end	4515
INDEL	GAP00103	core	DAR83138	start & end	4515
INDEL	GAP00104	core	DAR83143	start & end	4515
INDEL	GAP00105	core	DAR83175	start & end	4515
INDEL	GAP00106	core	I1V	start & end	4515
INDEL	GAP00107	core	VD991	start & end	4515
INDEL	GAP00108	core	XJ592	start & end	4515
INDEL	GAP00114	core	Vd-653	start & end	136
INDEL	GAP00115	core	85S	start & end	3553
INDEL	GAP00121	core	DK045	start & end	5051
INDEL	GAP00122	core	GF1192	start & end	5051
INDEL	GAP00123	core	GF1300	start & end	5051
INDEL	GAP00124	core	Gf-Cb5	start & end	5051
INDEL	GAP00125	core	HoMCLT	start & end	5051
INDEL	GAP00127	core	CBS385.49	start & end	31
INDEL	GAP00128	core	GF1207	start & end	31
INDEL	GAP00129	core	Gf-Ca2	start & end	31
INDEL	GAP00130	core	TO22	start & end	31
INDEL	GAP00131	core	Ud1-4-1	start & end	31
INDEL	GAP00132	core	VT-2A	start & end	31
INDEL	GAP00133	core	Vd-H5	start & end	31
INDEL	GAP00134	core	Vd-R1	start & end	31
INDEL	GAP00135	core	VdB09	start & end	31
INDEL	GAP00136	core	VdC07	start & end	31
INDEL	GAP00137	core	VdLs16	start & end	31
INDEL	GAP00138	core	Vd-653	start & end	12126
INDEL	GAP00141	core	HoMCF	start & end	592
INDEL	GAP00142	core	CBS385.49	start & end	598
INDEL	GAP00143	core	DK045	start & end	598
INDEL	GAP00144	core	GF1192	start & end	598
INDEL	GAP00145	core	GF1207	start & end	598
INDEL	GAP00146	core	GF1300	start & end	598
INDEL	GAP00147	core	Gf-Ca2	start & end	598
INDEL	GAP00148	core	Gf-Cb5	start & end	598
INDEL	GAP00149	core	HoMCLT	start & end	598
INDEL	GAP00150	core	TO22	start & end	598
INDEL	GAP00151	core	Ud1-4-1	start & end	598
INDEL	GAP00152	core	VT-2A	start & end	598
INDEL	GAP00153	core	Vd-H5	start & end	598
INDEL	GAP00154	core	Vd-R1	start & end	598
INDEL	GAP00155	core	VdB09	start & end	598
INDEL	GAP00156	core	VdC07	start & end	598
INDEL	GAP00157	core	VdLs16	start & end	598
INDEL	GAP00158	core	VD991	start & end	20224
INDEL	GAP00159	core	CQ2	start & end	20194
INDEL	GAP00160	core	DAR82592	start & end	20194
INDEL	GAP00161	core	DAR83138	start & end	20194
INDEL	GAP00162	core	DAR83143	start & end	20194
INDEL	GAP00163	core	DAR83175	start & end	20194
INDEL	GAP00164	core	I1V	start & end	20194
INDEL	GAP00165	core	XJ592	start & end	20194
INDEL	GAP00166	core	S011	start & end	25585
INDEL	GAP00167	core	85S	start & end	27378
INDEL	GAP00168	core	CBS385.49	start & end	475
INDEL	GAP00169	core	DK045	start & end	475
INDEL	GAP00170	core	GF1192	start & end	475
INDEL	GAP00171	core	GF1207	start & end	475
INDEL	GAP00172	core	GF1300	start & end	475
INDEL	GAP00173	core	Gf-Ca2	start & end	475
INDEL	GAP00174	core	Gf-Cb5	start & end	475
INDEL	GAP00175	core	HoMCF	start & end	475
INDEL	GAP00176	core	HoMCLT	start & end	475
INDEL	GAP00177	core	S023	start & end	475
INDEL	GAP00178	core	TO22	start & end	475
INDEL	GAP00179	core	Ud1-4-1	start & end	475
INDEL	GAP00180	core	VT-2A	start & end	475
INDEL	GAP00181	core	VdB09	start & end	475
INDEL	GAP00182	core	VdC07	start & end	475
INDEL	GAP00183	core	VdLs16	start & end	475
INDEL	GAP00184	core	VdLs17	start & end	475
INDEL	GAP00185	core	XJ511	start & end	475
INDEL	GAP00188	core	Vd-H5	start & end	6886
INDEL	GAP00189	core	Vd-R1	start & end	6886
INDEL	GAP00200	core	DAR83175	start & end	308
INDEL	GAP00201	core	V13	start & end	110
INDEL	GAP00204	core	CQ2	start & end	52531
INDEL	GAP00205	core	DAR82592	start & end	52531
INDEL	GAP00206	core	DAR83138	start & end	52531
INDEL	GAP00207	core	DAR83143	start & end	52531
INDEL	GAP00208	core	DAR83175	start & end	52531
INDEL	GAP00209	core	VD991	start & end	52531
INDEL	GAP00210	core	XJ592	start & end	52531
INDEL	GAP00212	core	Vd-H5	start & end	140131
INDEL	GAP00213	core	Vd-R1	start & end	140131
INDEL	GAP00216	core	DK045	start & end	138888
INDEL	GAP00218	core	GF1207	start & end	138888
INDEL	GAP00219	core	GF1300	start & end	138888
INDEL	GAP00220	core	Gf-Ca2	start & end	138888
INDEL	GAP00221	core	Gf-Cb5	start & end	138888
INDEL	GAP00223	core	S011	start & end	138888
INDEL	GAP00224	core	TO22	start & end	138888
INDEL	GAP00225	core	Ud1-4-1	start & end	138888
INDEL	GAP00226	core	VT-2A	start & end	138888
INDEL	GAP00227	core	VdB09	start & end	138888
INDEL	GAP00228	core	VdC07	start & end	138888
INDEL	GAP00229	core	VdLs16	start & end	138888
INDEL	GAP00231	core	Vd39	start & end	8012
INDEL	GAP00233	core	I1V	start & end	43560
INDEL	GAP00235	core	HoMCF	start & end	1860
INDEL	GAP00236	core	MPI-CAGE	start & end	1860
INDEL	GAP00237	core	S023	start & end	1860
INDEL	GAP00238	core	XJ511	start & end	1860
INDEL	GAP00239	core	VdLs17	start & end	3533
INDEL	GAP00240	core	VdLs17	start & end	7753
INDEL	GAP00241	core	HoMCF	start & end	6915
INDEL	GAP00242	core	MPI-CAGE	start & end	1861
INDEL	GAP00243	core	XJ511	start & end	1861
INDEL	GAP00245	core	Vd39	start & end	1865
INDEL	GAP00246	core	85S	start & end	20644
INDEL	GAP00247	core	HoMCF	start & end	11817
INDEL	GAP00249	core	XJ511	start & end	11819
INDEL	GAP00250	core	VdLs17	start & end	14397
INDEL	GAP00252	core	CQ2	start & end	72969
INDEL	GAP00253	core	DAR82592	start & end	72969
INDEL	GAP00254	core	DAR83138	start & end	72969
INDEL	GAP00255	core	DAR83143	start & end	72969
INDEL	GAP00258	core	VD991	start & end	72969
INDEL	GAP00259	core	XJ592	start & end	72969
INDEL	GAP00261	core	VdLs17	start & end	7015
INDEL	GAP00263	core	XJ511	start & end	26344
INDEL	GAP00269	core	Vd39	start & end	177
INDEL	GAP00273	core	Vd-R1	start & end	171
INDEL	GAP00277	core	85S	start & end	23659
INDEL	GAP00278	core	CQ2	start & end	23659
INDEL	GAP00279	core	DAR82592	start & end	23659
INDEL	GAP00280	core	DAR83138	start & end	23659
INDEL	GAP00281	core	DAR83143	start & end	23659
INDEL	GAP00282	core	DAR83175	start & end	23659
INDEL	GAP00283	core	I1V	start & end	23659
INDEL	GAP00284	core	S011	start & end	23659
INDEL	GAP00285	core	VD991	start & end	23659
INDEL	GAP00286	core	XJ592	start & end	23659
INDEL	GAP00287	core	DK045	start & end	21527
INDEL	GAP00288	core	VdLs17	start & end	19778
INDEL	GAP00289	core	VdC07	start & end	20653
INDEL	GAP00291	core	Vd-R1	start & end	16375
INDEL	GAP00292	core	Vd-H5	start & end	24854
INDEL	GAP00293	core	CBS385.49	start & end	15126
INDEL	GAP00294	core	GF1192	start & end	15126
INDEL	GAP00295	core	GF1207	start & end	15126
INDEL	GAP00296	core	GF1300	start & end	15126
INDEL	GAP00297	core	Gf-Ca2	start & end	15126
INDEL	GAP00298	core	Gf-Cb5	start & end	15126
INDEL	GAP00300	core	HoMCLT	start & end	15126
INDEL	GAP00301	core	TO22	start & end	15126
INDEL	GAP00302	core	Ud1-4-1	start & end	15126
INDEL	GAP00303	core	VT-2A	start & end	15126
INDEL	GAP00304	core	VdB09	start & end	15126
INDEL	GAP00305	core	VdLs16	start & end	15126
INDEL	GAP00306	core	S023	start & end	6828
INDEL	GAP00307	core	V13	start & end	6828
INDEL	GAP00308	core	XJ511	start & end	6828
INDEL	GAP00309	core	Vd39	start & end	5962
INDEL	GAP00310	core	MPI-CAGE	start & end	1584
INDEL	GAP00326	core	85S	start & end	16305
INDEL	GAP00338	core	CBS385.49	start & end	1862
INDEL	GAP00339	core	CQ2	start & end	1862
INDEL	GAP00340	core	DAR82592	start & end	1862
INDEL	GAP00341	core	DAR83138	start & end	1862
INDEL	GAP00342	core	DAR83143	start & end	1862
INDEL	GAP00343	core	DAR83175	start & end	1862
INDEL	GAP00344	core	DK045	start & end	1862
INDEL	GAP00345	core	GF1192	start & end	1862
INDEL	GAP00346	core	GF1207	start & end	1862
INDEL	GAP00347	core	GF1300	start & end	1862
INDEL	GAP00348	core	Gf-Ca2	start & end	1862
INDEL	GAP00349	core	Gf-Cb5	start & end	1862
INDEL	GAP00350	core	HoMCF	start & end	1862
INDEL	GAP00351	core	HoMCLT	start & end	1862
INDEL	GAP00352	core	I1V	start & end	1862
INDEL	GAP00353	core	S023	start & end	1862
INDEL	GAP00354	core	TO22	start & end	1862
INDEL	GAP00355	core	Ud1-4-1	start & end	1862
INDEL	GAP00356	core	V13	start & end	1862
INDEL	GAP00357	core	VD991	start & end	1862
INDEL	GAP00358	core	VT-2A	start & end	1862
INDEL	GAP00359	core	Vd-653	start & end	1862
INDEL	GAP00360	core	Vd-H5	start & end	1862
INDEL	GAP00361	core	Vd-R1	start & end	1862
INDEL	GAP00362	core	VdB09	start & end	1862
INDEL	GAP00363	core	VdC07	start & end	1862
INDEL	GAP00364	core	VdLs16	start & end	1862
INDEL	GAP00365	core	VdLs17	start & end	1862
INDEL	GAP00366	core	XJ511	start & end	1862
INDEL	GAP00367	core	XJ592	start & end	1862
INDEL	GAP00368	core	85S	start & end	7141
INDEL	GAP00369	core	S011	start & end	7141
INDEL	GAP00370	core	Vd39	start & end	753
INDEL	GAP00371	core	V13	start & end	254
INDEL	GAP00372	core	S011	start & end	5877
INDEL	GAP00386	core	DAR83175	start & end	299
INDEL	GAP00390	core	Vd-H5	start & end	425
INDEL	GAP00391	core	DAR83175	start & end	3712
INDEL	GAP00398	core	I1V	start & end	1954
INDEL	GAP00399	core	CQ2	start & end	10
INDEL	GAP00400	core	DAR82592	start & end	10
INDEL	GAP00401	core	DAR83143	start & end	10
INDEL	GAP00402	core	VD991	start & end	10
INDEL	GAP00403	core	XJ592	start & end	10
INDEL	GAP00404	core	DAR83138	start & end	7100
INDEL	GAP00406	core	85S	start & end	1
INDEL	GAP00409	core	CBS385.49	start & end	570
INDEL	GAP00410	core	85S	start & end	16
INDEL	GAP00411	core	Vd-653	start & end	5466
INDEL	GAP00412	core	Vd-H5	start & end	5466
INDEL	GAP00413	core	Vd-R1	start & end	5466
INDEL	GAP00414	core	CQ2	start & end	5473
INDEL	GAP00415	core	DAR82592	start & end	5473
INDEL	GAP00416	core	DAR83138	start & end	5473
INDEL	GAP00417	core	DAR83143	start & end	5473
INDEL	GAP00418	core	DAR83175	start & end	5473
INDEL	GAP00419	core	I1V	start & end	5473
INDEL	GAP00420	core	VD991	start & end	5473
INDEL	GAP00421	core	XJ592	start & end	5473
INDEL	GAP00424	core	CQ2	start & end	27
INDEL	GAP00425	core	DAR82592	start & end	27
INDEL	GAP00426	core	DAR83138	start & end	27
INDEL	GAP00427	core	DAR83143	start & end	27
INDEL	GAP00428	core	DAR83175	start & end	27
INDEL	GAP00429	core	I1V	start & end	27
INDEL	GAP00430	core	VD991	start & end	27
INDEL	GAP00431	core	XJ592	start & end	27
INDEL	GAP00432	core	S011	start & end	92
INDEL	GAP00433	core	Vd39	start & end	117
INDEL	GAP00444	core	CBS385.49	start & end	4692
INDEL	GAP00445	core	GF1192	start & end	4692
INDEL	GAP00446	core	GF1300	start & end	4692
INDEL	GAP00447	core	Gf-Cb5	start & end	4692
INDEL	GAP00448	core	HoMCF	start & end	4692
INDEL	GAP00449	core	HoMCLT	start & end	4692
INDEL	GAP00450	core	VT-2A	start & end	4692
INDEL	GAP00451	core	Vd-H5	start & end	4692
INDEL	GAP00452	core	Vd-R1	start & end	4692
INDEL	GAP00453	core	Vd-653	start & end	3
INDEL	GAP00454	core	V13	start & end	130
INDEL	GAP00457	core	CBS385.49	start & end	15800
INDEL	GAP00458	core	GF1192	start & end	15800
INDEL	GAP00459	core	GF1300	start & end	15800
INDEL	GAP00460	core	Gf-Cb5	start & end	15800
INDEL	GAP00461	core	HoMCLT	start & end	15800
INDEL	GAP00462	core	VT-2A	start & end	15800
INDEL	GAP00463	core	Vd-H5	start & end	15800
INDEL	GAP00464	core	Vd-R1	start & end	15800
INDEL	GAP00466	core	S011	start & end	6204
INDEL	GAP00467	core	I1V	start & end	6222
INDEL	GAP00468	core	Vd-653	start & end	6253
INDEL	GAP00469	core	Vd39	start & end	5470
INDEL	GAP00470	core	I1V	start & end	5689
INDEL	GAP00471	core	DAR83138	start & end	1852
INDEL	GAP00472	core	DAR83143	start & end	1852
INDEL	GAP00473	core	DAR83175	start & end	1852
INDEL	GAP00474	core	GF1192	start & end	1852
INDEL	GAP00475	core	GF1300	start & end	1852
INDEL	GAP00476	core	Gf-Cb5	start & end	1852
INDEL	GAP00477	core	HoMCLT	start & end	1852
INDEL	GAP00478	core	S011	start & end	1852
INDEL	GAP00479	core	VD991	start & end	1852
INDEL	GAP00480	core	XJ592	start & end	1852
INDEL	GAP00481	core	CBS385.49	start & end	1854
INDEL	GAP00482	core	CQ2	start & end	1854
INDEL	GAP00483	core	DAR82592	start & end	1854
INDEL	GAP00484	core	Vd-653	start & end	1854
INDEL	GAP00485	core	Vd-H5	start & end	1854
INDEL	GAP00486	core	Vd-R1	start & end	1854
INDEL	GAP00487	core	HoMCF	start & end	1855
INDEL	GAP00488	core	VT-2A	start & end	1855
INDEL	GAP00489	core	85S	start & end	3002
INDEL	GAP00492	core	85S	start & end	41
INDEL	GAP00502	core	Vd-H5	start & end	349
INDEL	GAP00507	core	Vd-R1	start & end	289
INDEL	GAP00536	core	85S	start & end	4850
INDEL	GAP00537	core	S011	start & end	5858
INDEL	GAP00538	core	CQ2	start & end	517
INDEL	GAP00539	core	DAR82592	start & end	517
INDEL	GAP00540	core	DAR83138	start & end	517
INDEL	GAP00541	core	DAR83143	start & end	517
INDEL	GAP00542	core	DAR83175	start & end	517
INDEL	GAP00543	core	I1V	start & end	517
INDEL	GAP00544	core	S011	start & end	517
INDEL	GAP00545	core	VD991	start & end	517
INDEL	GAP00546	core	Vd39	start & end	517
INDEL	GAP00547	core	XJ592	start & end	517
INDEL	GAP00548	core	DAR83175	start & end	147
INDEL	GAP00550	core	V13	start & end	153
INDEL	GAP00552	core	Vd-653	start & end	112
INDEL	GAP00556	core	DK045	start & end	5974
INDEL	GAP00557	core	GF1207	start & end	5974
INDEL	GAP00558	core	TO22	start & end	5974
INDEL	GAP00559	core	VdC07	start & end	5974
INDEL	GAP00560	core	VdLs16	start & end	17486
INDEL	GAP00561	core	85S	start & end	5
INDEL	GAP00562	core	S011	start & end	5
INDEL	GAP00563	core	Vd39	start & end	5
INDEL	GAP00569	core	GF1207	start & end	2
INDEL	GAP00570	core	Gf-Ca2	start & end	2
INDEL	GAP00571	core	TO22	start & end	2
INDEL	GAP00572	core	Ud1-4-1	start & end	2
INDEL	GAP00573	core	VdB09	start & end	2
INDEL	GAP00581	core	CQ2	start & end	594
INDEL	GAP00582	core	DAR82592	start & end	594
INDEL	GAP00583	core	DAR83138	start & end	594
INDEL	GAP00584	core	DAR83143	start & end	594
INDEL	GAP00585	core	DAR83175	start & end	594
INDEL	GAP00586	core	I1V	start & end	594
INDEL	GAP00587	core	VD991	start & end	594
INDEL	GAP00588	core	XJ592	start & end	594
INDEL	GAP00589	core	DAR83175	start & end	276
INDEL	GAP00592	core	DAR83143	start & end	9038
INDEL	GAP00617	core	Vd-R1	start & end	4040
INDEL	GAP00621	core	CBS385.49	start & end	22
INDEL	GAP00622	core	GF1192	start & end	22
INDEL	GAP00623	core	GF1300	start & end	22
INDEL	GAP00624	core	Gf-Cb5	start & end	22
INDEL	GAP00625	core	HoMCLT	start & end	22
INDEL	GAP00626	core	Vd-H5	start & end	22
INDEL	GAP00627	core	Vd-R1	start & end	22
INDEL	GAP00635	core	S011	start & end	107
INDEL	GAP00636	core	Vd39	start & end	107
INDEL	GAP00637	core	85S	start & end	5187
INDEL	GAP00639	core	HoMCF	start & end	8317
INDEL	GAP00640	core	DK045	start & end	103
INDEL	GAP00641	core	GF1207	start & end	103
INDEL	GAP00642	core	Gf-Ca2	start & end	103
INDEL	GAP00643	core	TO22	start & end	103
INDEL	GAP00644	core	Ud1-4-1	start & end	103
INDEL	GAP00645	core	VdB09	start & end	103
INDEL	GAP00646	core	VdC07	start & end	103
INDEL	GAP00647	core	VdLs16	start & end	103
INDEL	GAP00648	core	85S	start & end	115
INDEL	GAP00649	core	CBS385.49	start & end	115
INDEL	GAP00650	core	GF1192	start & end	115
INDEL	GAP00651	core	GF1300	start & end	115
INDEL	GAP00652	core	Gf-Cb5	start & end	115
INDEL	GAP00653	core	HoMCLT	start & end	115
INDEL	GAP00654	core	VT-2A	start & end	115
INDEL	GAP00655	core	CQ2	start & end	27
INDEL	GAP00656	core	DAR82592	start & end	27
INDEL	GAP00657	core	DAR83138	start & end	27
INDEL	GAP00658	core	DAR83143	start & end	27
INDEL	GAP00659	core	DAR83175	start & end	27
INDEL	GAP00660	core	VD991	start & end	27
INDEL	GAP00661	core	XJ592	start & end	27
INDEL	GAP00662	core	I1V	start & end	36
INDEL	GAP00663	core	S011	start & end	113
INDEL	GAP00667	core	85S	start & end	25
INDEL	GAP00668	core	DK045	start & end	25
INDEL	GAP00669	core	GF1207	start & end	25
INDEL	GAP00670	core	Gf-Ca2	start & end	25
INDEL	GAP00671	core	TO22	start & end	25
INDEL	GAP00672	core	Ud1-4-1	start & end	25
INDEL	GAP00673	core	VdB09	start & end	25
INDEL	GAP00674	core	VdC07	start & end	25
INDEL	GAP00675	core	VdLs16	start & end	25
INDEL	GAP00681	core	CQ2	start & end	15
INDEL	GAP00682	core	DAR82592	start & end	15
INDEL	GAP00683	core	DAR83138	start & end	15
INDEL	GAP00684	core	DAR83143	start & end	15
INDEL	GAP00685	core	S011	start & end	15
INDEL	GAP00686	core	VD991	start & end	15
INDEL	GAP00687	core	XJ592	start & end	15
INDEL	GAP00688	core	DAR83175	start & end	10807
INDEL	GAP00697	core	CBS385.49	start & end	98
INDEL	GAP00698	core	VT-2A	start & end	98
INDEL	GAP00699	core	85S	start & end	72
INDEL	GAP00700	core	GF1192	start & end	72
INDEL	GAP00701	core	GF1300	start & end	72
INDEL	GAP00702	core	Gf-Cb5	start & end	72
INDEL	GAP00703	core	HoMCF	start & end	72
INDEL	GAP00704	core	HoMCLT	start & end	72
INDEL	GAP00706	core	CQ2	start & end	1150
INDEL	GAP00707	core	DAR82592	start & end	1150
INDEL	GAP00708	core	DAR83138	start & end	1150
INDEL	GAP00709	core	DAR83143	start & end	1150
INDEL	GAP00710	core	DAR83175	start & end	1150
INDEL	GAP00711	core	I1V	start & end	1150
INDEL	GAP00712	core	S011	start & end	1150
INDEL	GAP00713	core	VD991	start & end	1150
INDEL	GAP00714	core	XJ592	start & end	1150
INDEL	GAP00715	core	85S	start & end	1645
INDEL	GAP00716	core	CBS385.49	start & end	1645
INDEL	GAP00717	core	GF1192	start & end	1645
INDEL	GAP00718	core	GF1300	start & end	1645
INDEL	GAP00719	core	Gf-Cb5	start & end	1645
INDEL	GAP00720	core	HoMCLT	start & end	1645
INDEL	GAP00721	core	VT-2A	start & end	1645
INDEL	GAP00723	core	Vd-653	start & end	165
INDEL	GAP00734	core	CQ2	start & end	279
INDEL	GAP00735	core	DAR83138	start & end	279
INDEL	GAP00736	core	DAR83143	start & end	279
INDEL	GAP00737	core	DAR83175	start & end	279
INDEL	GAP00738	core	I1V	start & end	279
INDEL	GAP00739	core	S011	start & end	279
INDEL	GAP00740	core	VD991	start & end	279
INDEL	GAP00741	core	XJ592	start & end	279
INDEL	GAP00742	core	VT-2A	start & end	1405
INDEL	GAP00745	core	S011	start & end	69
INDEL	GAP00746	core	Vd39	start & end	69
INDEL	GAP00748	core	CBS385.49	start & end	215
INDEL	GAP00758	core	DAR83143	start & end	1249
INDEL	GAP00759	core	HoMCF	start & end	316
INDEL	GAP00761	core	VT-2A	start & end	671
INDEL	GAP00763	core	XJ511	start & end	47
INDEL	GAP00764	core	DAR82592	start & end	416
INDEL	GAP00779	core	HoMCF	start & end	6
INDEL	GAP00788	core	CQ2	start & end	4973
INDEL	GAP00789	core	DAR82592	start & end	4973
INDEL	GAP00790	core	DAR83138	start & end	4973
INDEL	GAP00791	core	DAR83143	start & end	4973
INDEL	GAP00792	core	DAR83175	start & end	4973
INDEL	GAP00793	core	I1V	start & end	4973
INDEL	GAP00794	core	S011	start & end	4973
INDEL	GAP00795	core	VD991	start & end	4973
INDEL	GAP00796	core	Vd39	start & end	4973
INDEL	GAP00797	core	XJ592	start & end	4973
INDEL	GAP00798	core	CBS385.49	start & end	400
INDEL	GAP00805	core	Vd-H5	start & end	378
INDEL	GAP00806	core	Vd-H5	start & end	206
INDEL	GAP00807	core	85S	start & end	66
INDEL	GAP00808	core	CQ2	start & end	66
INDEL	GAP00809	core	DAR82592	start & end	66
INDEL	GAP00810	core	DAR83138	start & end	66
INDEL	GAP00811	core	DAR83143	start & end	66
INDEL	GAP00812	core	DAR83175	start & end	66
INDEL	GAP00813	core	I1V	start & end	66
INDEL	GAP00814	core	S011	start & end	66
INDEL	GAP00815	core	VD991	start & end	66
INDEL	GAP00816	core	Vd39	start & end	66
INDEL	GAP00817	core	XJ592	start & end	66
INDEL	GAP00828	core	CQ2	start & end	127
INDEL	GAP00829	core	DAR82592	start & end	127
INDEL	GAP00830	core	DAR83138	start & end	127
INDEL	GAP00831	core	DAR83143	start & end	127
INDEL	GAP00832	core	DAR83175	start & end	127
INDEL	GAP00833	core	I1V	start & end	127
INDEL	GAP00834	core	VD991	start & end	127
INDEL	GAP00835	core	XJ592	start & end	127
INDEL	GAP00839	core	V13	start & end	140
INDEL	GAP00855	core	Vd-H5	start & end	154
INDEL	GAP00858	core	GF1207	start & end	196
INDEL	GAP00859	core	CBS385.49	start & end	5987
INDEL	GAP00860	core	GF1300	start & end	5987
INDEL	GAP00861	core	Gf-Cb5	start & end	5987
INDEL	GAP00862	core	HoMCLT	start & end	5987
INDEL	GAP00863	core	Vd-653	start & end	5987
INDEL	GAP00864	core	Vd-H5	start & end	5987
INDEL	GAP00865	core	Vd-R1	start & end	5993
INDEL	GAP00866	core	GF1192	start & end	2318
INDEL	GAP00867	core	VT-2A	start & end	2318
INDEL	GAP00868	core	85S	start & end	70
INDEL	GAP00869	core	DK045	start & end	70
INDEL	GAP00870	core	GF1207	start & end	70
INDEL	GAP00871	core	Gf-Ca2	start & end	70
INDEL	GAP00872	core	TO22	start & end	70
INDEL	GAP00873	core	Ud1-4-1	start & end	70
INDEL	GAP00874	core	VdB09	start & end	70
INDEL	GAP00875	core	VdC07	start & end	70
INDEL	GAP00876	core	VdLs16	start & end	70
INDEL	GAP00877	core	V13	start & end	4100
INDEL	GAP00879	core	I1V	start & end	365
INDEL	GAP00880	core	S011	start & end	365
INDEL	GAP00881	core	Vd39	start & end	95
INDEL	GAP00882	core	CQ2	start & end	93
INDEL	GAP00883	core	DAR82592	start & end	93
INDEL	GAP00884	core	DAR83138	start & end	93
INDEL	GAP00885	core	DAR83143	start & end	93
INDEL	GAP00886	core	DAR83175	start & end	93
INDEL	GAP00887	core	VD991	start & end	93
INDEL	GAP00888	core	XJ592	start & end	93
INDEL	GAP00889	core	85S	start & end	220
INDEL	GAP00890	core	CBS385.49	start & end	220
INDEL	GAP00891	core	CQ2	start & end	220
INDEL	GAP00892	core	DAR82592	start & end	220
INDEL	GAP00893	core	DAR83138	start & end	220
INDEL	GAP00894	core	DAR83143	start & end	220
INDEL	GAP00895	core	DAR83175	start & end	220
INDEL	GAP00896	core	DK045	start & end	220
INDEL	GAP00897	core	GF1192	start & end	220
INDEL	GAP00898	core	GF1207	start & end	220
INDEL	GAP00899	core	GF1300	start & end	220
INDEL	GAP00900	core	Gf-Ca2	start & end	220
INDEL	GAP00901	core	Gf-Cb5	start & end	220
INDEL	GAP00902	core	HoMCLT	start & end	220
INDEL	GAP00903	core	I1V	start & end	220
INDEL	GAP00904	core	S011	start & end	220
INDEL	GAP00905	core	TO22	start & end	220
INDEL	GAP00906	core	Ud1-4-1	start & end	220
INDEL	GAP00907	core	VD991	start & end	220
INDEL	GAP00908	core	VT-2A	start & end	220
INDEL	GAP00909	core	Vd-653	start & end	220
INDEL	GAP00910	core	Vd-H5	start & end	220
INDEL	GAP00911	core	Vd-R1	start & end	220
INDEL	GAP00912	core	VdB09	start & end	220
INDEL	GAP00913	core	VdC07	start & end	220
INDEL	GAP00914	core	VdLs16	start & end	220
INDEL	GAP00915	core	XJ592	start & end	220
INDEL	GAP00916	core	DAR83175	start & end	624
INDEL	GAP00919	core	I1V	start & end	37
INDEL	GAP00920	core	VT-2A	start & end	217
INDEL	GAP00925	core	85S	start & end	14
INDEL	GAP00926	core	GF1207	start & end	14
INDEL	GAP00927	core	Gf-Ca2	start & end	14
INDEL	GAP00928	core	TO22	start & end	14
INDEL	GAP00929	core	Ud1-4-1	start & end	14
INDEL	GAP00930	core	VdC07	start & end	14
INDEL	GAP00931	core	VdLs16	start & end	14
INDEL	GAP00932	core	CQ2	start & end	9
INDEL	GAP00933	core	DAR82592	start & end	9
INDEL	GAP00934	core	DAR83138	start & end	9
INDEL	GAP00935	core	DAR83143	start & end	9
INDEL	GAP00936	core	DAR83175	start & end	9
INDEL	GAP00937	core	I1V	start & end	9
INDEL	GAP00938	core	S011	start & end	9
INDEL	GAP00939	core	VD991	start & end	9
INDEL	GAP00940	core	XJ592	start & end	9
INDEL	GAP00941	core	HoMCF	start & end	214
INDEL	GAP00946	core	V13	start & end	366
INDEL	GAP00947	core	DK045	start & end	105
INDEL	GAP00948	core	VdB09	start & end	105
INDEL	GAP00949	core	HoMCF	start & end	573
INDEL	GAP00951	core	85S	start & end	19
INDEL	GAP00952	core	CBS385.49	start & end	19
INDEL	GAP00953	core	CQ2	start & end	19
INDEL	GAP00954	core	DAR82592	start & end	19
INDEL	GAP00955	core	DAR83138	start & end	19
INDEL	GAP00956	core	DAR83143	start & end	19
INDEL	GAP00957	core	DAR83175	start & end	19
INDEL	GAP00958	core	DK045	start & end	19
INDEL	GAP00959	core	GF1192	start & end	19
INDEL	GAP00960	core	GF1207	start & end	19
INDEL	GAP00961	core	GF1300	start & end	19
INDEL	GAP00962	core	Gf-Ca2	start & end	19
INDEL	GAP00963	core	Gf-Cb5	start & end	19
INDEL	GAP00964	core	HoMCLT	start & end	19
INDEL	GAP00965	core	I1V	start & end	19
INDEL	GAP00966	core	S011	start & end	19
INDEL	GAP00967	core	TO22	start & end	19
INDEL	GAP00968	core	Ud1-4-1	start & end	19
INDEL	GAP00969	core	VD991	start & end	19
INDEL	GAP00970	core	VT-2A	start & end	19
INDEL	GAP00971	core	Vd39	start & end	19
INDEL	GAP00972	core	VdB09	start & end	19
INDEL	GAP00973	core	VdC07	start & end	19
INDEL	GAP00974	core	VdLs16	start & end	19
INDEL	GAP00975	core	XJ592	start & end	19
INDEL	GAP00977	core	85S	start & end	101
INDEL	GAP00978	core	GF1207	start & end	101
INDEL	GAP00979	core	Gf-Ca2	start & end	101
INDEL	GAP00980	core	TO22	start & end	101
INDEL	GAP00981	core	Ud1-4-1	start & end	101
INDEL	GAP00982	core	VdC07	start & end	101
INDEL	GAP00983	core	VdLs16	start & end	101
INDEL	GAP00994	core	DAR83175	start & end	170
INDEL	GAP00996	core	CQ2	start & end	3375
INDEL	GAP00997	core	DAR82592	start & end	3375
INDEL	GAP00998	core	DAR83138	start & end	3375
INDEL	GAP00999	core	DAR83143	start & end	3375
INDEL	GAP01000	core	DAR83175	start & end	3375
INDEL	GAP01001	core	I1V	start & end	3375
INDEL	GAP01002	core	S011	start & end	3375
INDEL	GAP01003	core	VD991	start & end	3375
INDEL	GAP01004	core	XJ592	start & end	3375
INDEL	GAP01005	core	85S	start & end	152
INDEL	GAP01006	core	CBS385.49	start & end	152
INDEL	GAP01007	core	DK045	start & end	152
INDEL	GAP01008	core	GF1192	start & end	152
INDEL	GAP01009	core	GF1207	start & end	152
INDEL	GAP01010	core	GF1300	start & end	152
INDEL	GAP01011	core	Gf-Ca2	start & end	152
INDEL	GAP01012	core	Gf-Cb5	start & end	152
INDEL	GAP01013	core	HoMCF	start & end	152
INDEL	GAP01014	core	HoMCLT	start & end	152
INDEL	GAP01015	core	TO22	start & end	152
INDEL	GAP01016	core	Ud1-4-1	start & end	152
INDEL	GAP01017	core	VT-2A	start & end	152
INDEL	GAP01018	core	VdB09	start & end	152
INDEL	GAP01019	core	VdC07	start & end	152
INDEL	GAP01020	core	VdLs16	start & end	152
INDEL	GAP01021	core	CQ2	start	173675
INDEL	GAP01022	core	DAR82592	start	173675
INDEL	GAP01023	core	DAR83138	start	173675
INDEL	GAP01024	core	DAR83143	start	173675
INDEL	GAP01028	core	VD991	start	173675
INDEL	GAP01029	core	XJ592	start	173675
INDEL	GAP01103	core	Vd-R1	start & end	126
INDEL	GAP01105	core	DAR83175	start & end	565
INDEL	GAP01107	core	Vd-R1	start & end	143
INDEL	GAP01118	core	GF1207	start & end	2
INDEL	GAP01119	core	Gf-Ca2	start & end	2
INDEL	GAP01120	core	Vd-R1	start & end	2
INDEL	GAP01121	core	CQ2	start & end	1
INDEL	GAP01137	core	Vd-653	start & end	240
INDEL	GAP01138	core	GF1207	start & end	269
INDEL	GAP01139	core	85S	start & end	546
INDEL	GAP01140	core	DK045	start & end	546
INDEL	GAP01141	core	GF1207	start & end	546
INDEL	GAP01142	core	Gf-Ca2	start & end	546
INDEL	GAP01143	core	TO22	start & end	546
INDEL	GAP01144	core	Ud1-4-1	start & end	546
INDEL	GAP01145	core	VdB09	start & end	546
INDEL	GAP01146	core	VdC07	start & end	546
INDEL	GAP01147	core	VdLs16	start & end	546
INDEL	GAP01148	core	HoMCF	start & end	160
INDEL	GAP01161	core	DK045	start & end	165
INDEL	GAP01162	core	I1V	start & end	165
INDEL	GAP01163	core	VdB09	start & end	165
INDEL	GAP01172	core	S011	start & end	3381
INDEL	GAP01174	core	85S	start & end	5682
INDEL	GAP01183	core	DAR82592	start & end	188
INDEL	GAP01184	core	DAR83143	start & end	188
INDEL	GAP01185	core	DAR83175	start & end	188
INDEL	GAP01186	core	CQ2	start & end	187
INDEL	GAP01187	core	DAR83138	start & end	187
INDEL	GAP01188	core	VD991	start & end	187
INDEL	GAP01189	core	XJ592	start & end	187
INDEL	GAP01190	core	CQ2	start & end	46
INDEL	GAP01191	core	DAR82592	start & end	46
INDEL	GAP01192	core	DAR83138	start & end	46
INDEL	GAP01193	core	DAR83143	start & end	46
INDEL	GAP01194	core	DAR83175	start & end	46
INDEL	GAP01195	core	S011	start & end	46
INDEL	GAP01196	core	VD991	start & end	46
INDEL	GAP01197	core	Vd39	start & end	46
INDEL	GAP01198	core	XJ592	start & end	46
INDEL	GAP01201	core	Vd-R1	start & end	550
INDEL	GAP01203	core	CBS385.49	start & end	146
INDEL	GAP01217	core	DAR83175	start & end	133
INDEL	GAP01236	core	S011	start & end	4562
INDEL	GAP01237	core	DAR83175	start & end	1547
INDEL	GAP01239	core	HoMCF	start & end	223
INDEL	GAP01240	core	VT-2A	start & end	279
INDEL	GAP01282	core	Vd-R1	start & end	236
INDEL	GAP01285	core	DAR82592	start & end	687
INDEL	GAP01288	core	HoMCF	start & end	374
INDEL	GAP01306	core	CBS385.49	start & end	92
INDEL	GAP01308	core	S011	start & end	78243
INDEL	GAP01310	core	Vd39	start	4235
INDEL	GAP01310	other AGR	Vd39	end	4235
INDEL	GAP01311	core	CBS385.49	start & end	66890
INDEL	GAP01312	core	CQ2	start & end	66890
INDEL	GAP01313	core	DAR82592	start & end	66890
INDEL	GAP01314	core	DAR83138	start & end	66890
INDEL	GAP01315	core	DAR83143	start & end	66890
INDEL	GAP01316	core	DK045	start & end	66890
INDEL	GAP01317	core	GF1192	start & end	66890
INDEL	GAP01318	core	GF1207	start & end	66890
INDEL	GAP01319	core	GF1300	start & end	66890
INDEL	GAP01320	core	Gf-Ca2	start & end	66890
INDEL	GAP01321	core	Gf-Cb5	start & end	66890
INDEL	GAP01322	core	HoMCLT	start & end	66890
INDEL	GAP01324	core	TO22	start & end	66890
INDEL	GAP01325	core	Ud1-4-1	start & end	66890
INDEL	GAP01326	core	VD991	start & end	66890
INDEL	GAP01327	core	VT-2A	start & end	66890
INDEL	GAP01328	core	VdB09	start & end	66890
INDEL	GAP01329	core	VdC07	start & end	66890
INDEL	GAP01330	core	VdLs16	start & end	66890
INDEL	GAP01331	core	XJ592	start & end	66890
INDEL	GAP01332	core	85S	start & end	76732
INDEL	GAP01334	other AGR	S023	start	6935
INDEL	GAP01334	core	S023	end	6935
INDEL	GAP01335	other AGR	V13	start	6935
INDEL	GAP01335	core	V13	end	6935
INDEL	GAP01336	other AGR	Vd-H5	start	6935
INDEL	GAP01336	core	Vd-H5	end	6935
INDEL	GAP01337	other AGR	Vd-R1	start	6935
INDEL	GAP01337	core	Vd-R1	end	6935
INDEL	GAP01338	other AGR	VdLs17	start	6935
INDEL	GAP01338	core	VdLs17	end	6935
INDEL	GAP01339	other AGR	XJ511	start	6935
INDEL	GAP01339	core	XJ511	end	6935
INDEL	GAP01341	core	Vd39	start & end	44868
INDEL	GAP01342	core	S023	start & end	37592
INDEL	GAP01344	core	VdLs17	start & end	30638
INDEL	GAP01345	core	XJ511	start & end	30638
INDEL	GAP01346	core	Vd-H5	start & end	35671
INDEL	GAP01347	core	Vd-R1	start & end	35671
INDEL	GAP01351	core	Vd-R1	start & end	165
INDEL	GAP01360	core	S011	start & end	10
INDEL	GAP01361	core	Vd39	start & end	10
INDEL	GAP01362	core	85S	start & end	700
INDEL	GAP01375	core	Vd-653	start & end	92
INDEL	GAP01378	core	DAR82592	start & end	1198
INDEL	GAP01379	core	DAR83138	start & end	1198
INDEL	GAP01380	core	DAR83143	start & end	1198
INDEL	GAP01381	core	DAR83175	start & end	1198
INDEL	GAP01382	core	I1V	start & end	1198
INDEL	GAP01383	core	XJ592	start & end	1198
INDEL	GAP01384	core	CQ2	start & end	5612
INDEL	GAP01385	core	VD991	start & end	5612
INDEL	GAP01386	core	Vd39	start & end	5612
INDEL	GAP01387	core	S011	start & end	9988
INDEL	GAP01388	core	V13	start & end	9513
INDEL	GAP01389	core	85S	start & end	33
INDEL	GAP01390	core	DK045	start & end	33
INDEL	GAP01391	core	GF1192	start & end	33
INDEL	GAP01392	core	GF1300	start & end	33
INDEL	GAP01393	core	Gf-Cb5	start & end	33
INDEL	GAP01394	core	HoMCLT	start & end	33
INDEL	GAP01395	core	Ud1-4-1	start & end	33
INDEL	GAP01396	core	VdLs16	start & end	33
INDEL	GAP01405	core	DK045	start & end	1757
INDEL	GAP01406	core	GF1207	start & end	1757
INDEL	GAP01407	core	Gf-Ca2	start & end	1757
INDEL	GAP01408	core	TO22	start & end	1757
INDEL	GAP01409	core	Ud1-4-1	start & end	1757
INDEL	GAP01410	core	VdB09	start & end	1757
INDEL	GAP01411	core	VdC07	start & end	1757
INDEL	GAP01412	core	VdLs16	start & end	1757
INDEL	GAP01418	core	DAR82592	start & end	1705
INDEL	GAP01419	core	DAR83175	start & end	1705
INDEL	GAP01425	core	HoMCF	start & end	806
INDEL	GAP01427	core	Vd-R1	start & end	225
INDEL	GAP01432	core	S011	start & end	125
INDEL	GAP01433	core	Gf-Cb5	start & end	134
INDEL	GAP01437	core	Gf-Ca2	start & end	127
INDEL	GAP01438	core	TO22	start & end	127
INDEL	GAP01439	core	Ud1-4-1	start & end	127
INDEL	GAP01440	core	VdC07	start & end	127
INDEL	GAP01450	core	85S	start & end	21
INDEL	GAP01451	core	DAR82592	start & end	21
INDEL	GAP01452	core	DAR83138	start & end	21
INDEL	GAP01453	core	DAR83143	start & end	21
INDEL	GAP01454	core	DAR83175	start & end	21
INDEL	GAP01455	core	DK045	start & end	21
INDEL	GAP01456	core	GF1192	start & end	21
INDEL	GAP01457	core	GF1207	start & end	21
INDEL	GAP01458	core	GF1300	start & end	21
INDEL	GAP01459	core	Gf-Ca2	start & end	21
INDEL	GAP01460	core	Gf-Cb5	start & end	21
INDEL	GAP01461	core	HoMCLT	start & end	21
INDEL	GAP01462	core	S011	start & end	21
INDEL	GAP01463	core	TO22	start & end	21
INDEL	GAP01464	core	Ud1-4-1	start & end	21
INDEL	GAP01465	core	VD991	start & end	21
INDEL	GAP01466	core	VdB09	start & end	21
INDEL	GAP01467	core	VdC07	start & end	21
INDEL	GAP01468	core	VdLs16	start & end	21
INDEL	GAP01469	core	XJ592	start & end	21
INDEL	GAP01470	core	DAR83175	start & end	10032
INDEL	GAP01473	core	Vd-653	start & end	196
INDEL	GAP01475	core	DAR83175	start & end	318
INDEL	GAP01477	core	CQ2	start & end	8538
INDEL	GAP01478	core	CBS385.49	start & end	68
INDEL	GAP01479	core	DAR82592	start & end	68
INDEL	GAP01480	core	DAR83138	start & end	68
INDEL	GAP01481	core	DAR83143	start & end	68
INDEL	GAP01482	core	DAR83175	start & end	68
INDEL	GAP01483	core	DK045	start & end	68
INDEL	GAP01484	core	GF1192	start & end	68
INDEL	GAP01485	core	GF1207	start & end	68
INDEL	GAP01486	core	GF1300	start & end	68
INDEL	GAP01487	core	Gf-Ca2	start & end	68
INDEL	GAP01488	core	Gf-Cb5	start & end	68
INDEL	GAP01489	core	HoMCLT	start & end	68
INDEL	GAP01490	core	I1V	start & end	68
INDEL	GAP01491	core	TO22	start & end	68
INDEL	GAP01492	core	Ud1-4-1	start & end	68
INDEL	GAP01493	core	VD991	start & end	68
INDEL	GAP01494	core	Vd39	start & end	68
INDEL	GAP01495	core	VdB09	start & end	68
INDEL	GAP01496	core	VdC07	start & end	68
INDEL	GAP01497	core	VdLs16	start & end	68
INDEL	GAP01498	core	XJ592	start & end	68
INDEL	GAP01499	core	VT-2A	start & end	70
INDEL	GAP01500	core	S011	start & end	6210
INDEL	GAP01504	core	Gf-Ca2	start & end	255
INDEL	GAP01506	core	XJ511	start & end	1052
INDEL	GAP01507	core	85S	start & end	124
INDEL	GAP01508	core	85S	start & end	32472
INDEL	GAP01509	core	CQ2	start & end	32472
INDEL	GAP01510	core	DAR82592	start & end	32472
INDEL	GAP01511	core	DAR83138	start & end	32472
INDEL	GAP01512	core	DAR83143	start & end	32472
INDEL	GAP01513	core	DAR83175	start & end	32472
INDEL	GAP01514	core	I1V	start & end	32472
INDEL	GAP01515	core	S011	start & end	32472
INDEL	GAP01516	core	VD991	start & end	32472
INDEL	GAP01517	core	XJ592	start & end	32472
INDEL	GAP01518	core	HoMCF	start & end	21677
INDEL	GAP01519	core	V13	start & end	21677
INDEL	GAP01520	core	Vd39	start & end	21677
INDEL	GAP01521	core	VdLs17	start & end	21677
INDEL	GAP01522	core	XJ511	start & end	21677
INDEL	GAP01523	core	GF1207	start & end	25907
INDEL	GAP01524	core	Gf-Ca2	start & end	25907
INDEL	GAP01525	core	TO22	start & end	25907
INDEL	GAP01526	core	Ud1-4-1	start & end	25907
INDEL	GAP01527	core	VdB09	start & end	25907
INDEL	GAP01528	core	VdC07	start & end	25907
INDEL	GAP01529	core	VdLs16	start & end	25907
INDEL	GAP01530	core	DK045	start & end	25998
INDEL	GAP01531	core	CBS385.49	start & end	26237
INDEL	GAP01532	core	GF1192	start & end	26237
INDEL	GAP01533	core	GF1300	start & end	26237
INDEL	GAP01534	core	Gf-Cb5	start & end	26237
INDEL	GAP01535	core	HoMCLT	start & end	26237
INDEL	GAP01536	core	VT-2A	start & end	26237
INDEL	GAP01537	core	S023	start & end	27266
INDEL	GAP01538	core	Vd-653	start & end	28533
INDEL	GAP01539	core	Vd-H5	start & end	28533
INDEL	GAP01540	core	Vd-R1	start & end	28533
INDEL	GAP01542	core	12008	start & end	5962
INDEL	GAP01544	core	I1V	start & end	131
INDEL	GAP01546	core	CBS385.49	start & end	8455
INDEL	GAP01547	core	GF1192	start & end	8455
INDEL	GAP01548	core	GF1300	start & end	8455
INDEL	GAP01549	core	Gf-Cb5	start & end	8455
INDEL	GAP01550	core	HoMCLT	start & end	8455
INDEL	GAP01564	core	CBS385.49	start & end	190
INDEL	GAP01565	core	DK045	start & end	190
INDEL	GAP01566	core	GF1192	start & end	190
INDEL	GAP01567	core	GF1207	start & end	190
INDEL	GAP01568	core	GF1300	start & end	190
INDEL	GAP01569	core	Gf-Ca2	start & end	190
INDEL	GAP01570	core	Gf-Cb5	start & end	190
INDEL	GAP01571	core	HoMCLT	start & end	190
INDEL	GAP01572	core	TO22	start & end	190
INDEL	GAP01573	core	Ud1-4-1	start & end	190
INDEL	GAP01574	core	VT-2A	start & end	190
INDEL	GAP01575	core	Vd39	start & end	190
INDEL	GAP01576	core	VdB09	start & end	190
INDEL	GAP01577	core	VdC07	start & end	190
INDEL	GAP01578	core	VdLs16	start & end	190
INDEL	GAP01579	core	CQ2	start & end	58965
INDEL	GAP01580	core	DAR82592	start & end	58965
INDEL	GAP01581	core	DAR83138	start & end	58965
INDEL	GAP01582	core	DAR83143	start & end	58965
INDEL	GAP01583	core	DAR83175	start & end	58965
INDEL	GAP01584	core	I1V	start & end	58965
INDEL	GAP01585	core	S011	start & end	58965
INDEL	GAP01586	core	VD991	start & end	58965
INDEL	GAP01587	core	Vd-653	start & end	58965
INDEL	GAP01588	core	Vd-H5	start & end	58965
INDEL	GAP01589	core	Vd-R1	start & end	58965
INDEL	GAP01590	core	XJ592	start & end	58965
INDEL	GAP01593	core	CBS385.49	start & end	45915
INDEL	GAP01594	core	DK045	start & end	45915
INDEL	GAP01595	core	GF1192	start & end	45915
INDEL	GAP01596	core	GF1207	start & end	45915
INDEL	GAP01597	core	GF1300	start & end	45915
INDEL	GAP01598	core	Gf-Ca2	start & end	45915
INDEL	GAP01599	core	Gf-Cb5	start & end	45915
INDEL	GAP01600	core	HoMCLT	start & end	45915
INDEL	GAP01601	core	TO22	start & end	45915
INDEL	GAP01602	core	Ud1-4-1	start & end	45915
INDEL	GAP01603	core	VT-2A	start & end	45915
INDEL	GAP01604	core	VdB09	start & end	45915
INDEL	GAP01605	core	VdC07	start & end	45915
INDEL	GAP01606	core	VdLs16	start & end	45915
INDEL	GAP01608	core	S023	start & end	22828
INDEL	GAP01614	core	DK045	start & end	6185
INDEL	GAP01615	core	GF1207	start & end	6185
INDEL	GAP01616	core	Gf-Ca2	start & end	6185
INDEL	GAP01617	core	TO22	start & end	6185
INDEL	GAP01618	core	Ud1-4-1	start & end	6185
INDEL	GAP01619	core	Vd-H5	start & end	6185
INDEL	GAP01620	core	Vd-R1	start & end	6185
INDEL	GAP01621	core	VdB09	start & end	6185
INDEL	GAP01622	core	VdC07	start & end	6185
INDEL	GAP01623	core	VdLs16	start & end	6185
INDEL	GAP01625	core	85S	start & end	13344
INDEL	GAP01631	core	CQ2	start & end	7160
INDEL	GAP01632	core	VD991	start & end	7160
INDEL	GAP01633	core	XJ592	start & end	7160
INDEL	GAP01634	core	S011	start & end	7784
INDEL	GAP01635	core	CBS385.49	start & end	54
INDEL	GAP01636	core	CQ2	start & end	54
INDEL	GAP01637	core	DAR82592	start & end	54
INDEL	GAP01638	core	DAR83138	start & end	54
INDEL	GAP01639	core	DAR83143	start & end	54
INDEL	GAP01640	core	DAR83175	start & end	54
INDEL	GAP01641	core	DK045	start & end	54
INDEL	GAP01642	core	GF1192	start & end	54
INDEL	GAP01643	core	GF1207	start & end	54
INDEL	GAP01644	core	GF1300	start & end	54
INDEL	GAP01645	core	Gf-Ca2	start & end	54
INDEL	GAP01646	core	Gf-Cb5	start & end	54
INDEL	GAP01647	core	HoMCLT	start & end	54
INDEL	GAP01648	core	I1V	start & end	54
INDEL	GAP01649	core	S011	start & end	54
INDEL	GAP01650	core	TO22	start & end	54
INDEL	GAP01651	core	Ud1-4-1	start & end	54
INDEL	GAP01652	core	VD991	start & end	54
INDEL	GAP01653	core	VT-2A	start & end	54
INDEL	GAP01654	core	Vd-653	start & end	54
INDEL	GAP01655	core	Vd-H5	start & end	54
INDEL	GAP01656	core	Vd-R1	start & end	54
INDEL	GAP01657	core	Vd39	start & end	54
INDEL	GAP01658	core	VdB09	start & end	54
INDEL	GAP01659	core	VdC07	start & end	54
INDEL	GAP01660	core	VdLs16	start & end	54
INDEL	GAP01661	core	XJ592	start & end	54
INDEL	GAP01664	core	V13	start & end	385
INDEL	GAP01669	core	S011	start & end	88
INDEL	GAP01670	core	Vd39	start & end	88
INDEL	GAP01671	core	85S	start & end	1716
INDEL	GAP01672	core	CQ2	start & end	2394
INDEL	GAP01673	core	DAR82592	start & end	2394
INDEL	GAP01674	core	DAR83138	start & end	2394
INDEL	GAP01675	core	DAR83143	start & end	2394
INDEL	GAP01676	core	DAR83175	start & end	2394
INDEL	GAP01677	core	I1V	start & end	2394
INDEL	GAP01678	core	VD991	start & end	2394
INDEL	GAP01679	core	Vd-653	start & end	2394
INDEL	GAP01680	core	Vd-H5	start & end	2394
INDEL	GAP01681	core	Vd-R1	start & end	2394
INDEL	GAP01682	core	XJ592	start & end	2394
INDEL	GAP01697	core	V13	start & end	161
INDEL	GAP01710	core	HoMCF	start & end	198
INDEL	GAP01711	core	Vd-H5	start & end	155
INDEL	GAP01726	core	Gf-Ca2	start & end	4101
INDEL	GAP01728	core	CBS385.49	start & end	628
INDEL	GAP01742	core	V13	start & end	189
INDEL	GAP01744	core	Vd-653	start & end	833
INDEL	GAP01745	core	Vd-H5	start & end	833
INDEL	GAP01746	core	Vd-R1	start & end	833
INDEL	GAP01750	core	Gf-Ca2	start & end	226
INDEL	GAP01751	core	S011	start & end	31
INDEL	GAP01752	core	Vd39	start & end	31
INDEL	GAP01753	core	VT-2A	start & end	149
INDEL	GAP01755	core	CBS385.49	start & end	144
INDEL	GAP01756	core	GF1192	start & end	144
INDEL	GAP01757	core	GF1300	start & end	144
INDEL	GAP01758	core	Gf-Cb5	start & end	144
INDEL	GAP01759	core	HoMCLT	start & end	144
INDEL	GAP01761	core	VT-2A	start & end	299
INDEL	GAP01762	core	S011	start & end	276
INDEL	GAP01763	core	Vd39	start & end	276
INDEL	GAP01770	core	XJ592	start & end	4694
INDEL	GAP01772	core	CBS385.49	start & end	104
INDEL	GAP01773	core	GF1192	start & end	104
INDEL	GAP01774	core	GF1300	start & end	104
INDEL	GAP01775	core	Gf-Cb5	start & end	104
INDEL	GAP01776	core	HoMCLT	start & end	104
INDEL	GAP01777	core	S011	start & end	104
INDEL	GAP01778	core	VT-2A	start & end	104
INDEL	GAP01779	core	I1V	start & end	12
INDEL	GAP01806	core	S011	start & end	187
INDEL	GAP01807	core	Vd39	start & end	187
INDEL	GAP01808	core	CQ2	start & end	188
INDEL	GAP01809	core	DAR82592	start & end	188
INDEL	GAP01810	core	DAR83138	start & end	188
INDEL	GAP01811	core	DAR83143	start & end	188
INDEL	GAP01812	core	DAR83175	start & end	188
INDEL	GAP01813	core	I1V	start & end	188
INDEL	GAP01814	core	VD991	start & end	188
INDEL	GAP01815	core	XJ592	start & end	188
INDEL	GAP01816	core	85S	start & end	171
INDEL	GAP01817	core	CBS385.49	start & end	154
INDEL	GAP01818	core	GF1192	start & end	154
INDEL	GAP01819	core	GF1300	start & end	154
INDEL	GAP01820	core	Gf-Cb5	start & end	154
INDEL	GAP01821	core	HoMCLT	start & end	154
INDEL	GAP01822	core	VT-2A	start & end	154
INDEL	GAP01823	core	Vd-653	start & end	154
INDEL	GAP01824	core	Vd-H5	start & end	154
INDEL	GAP01825	core	Vd-R1	start & end	154
INDEL	GAP01826	core	S023	start & end	51
INDEL	GAP01839	core	85S	start & end	7529
INDEL	GAP01840	core	CQ2	start & end	7529
INDEL	GAP01841	core	DAR82592	start & end	7529
INDEL	GAP01842	core	DAR83138	start & end	7529
INDEL	GAP01843	core	DAR83143	start & end	7529
INDEL	GAP01844	core	DAR83175	start & end	7529
INDEL	GAP01845	core	I1V	start & end	7529
INDEL	GAP01846	core	VD991	start & end	7529
INDEL	GAP01847	core	XJ592	start & end	7529
INDEL	GAP01848	core	S011	start & end	14267
INDEL	GAP01849	core	Vd-653	start & end	7517
INDEL	GAP01850	core	Vd-H5	start & end	7517
INDEL	GAP01851	core	Vd-R1	start & end	7517
INDEL	GAP01853	core	Vd39	start & end	195
INDEL	GAP01856	core	HoMCF	start & end	169
INDEL	GAP01861	core	Vd-653	start & end	235
INDEL	GAP01862	core	DAR83175	start & end	636
INDEL	GAP01866	core	85S	start & end	6984
INDEL	GAP01867	core	CQ2	start & end	6984
INDEL	GAP01868	core	DAR82592	start & end	6984
INDEL	GAP01869	core	DAR83138	start & end	6984
INDEL	GAP01870	core	DAR83143	start & end	6984
INDEL	GAP01871	core	DAR83175	start & end	6984
INDEL	GAP01872	core	VD991	start & end	6984
INDEL	GAP01873	core	XJ592	start & end	6984
INDEL	GAP01874	core	Vd39	start & end	120
INDEL	GAP01875	core	Vd-653	start & end	4118
INDEL	GAP01876	core	Vd-H5	start & end	4118
INDEL	GAP01877	core	Vd-R1	start & end	4118
INDEL	GAP01878	core	S011	start & end	7894
INDEL	GAP01879	core	I1V	start & end	6387
INDEL	GAP01882	core	Gf-Ca2	start & end	6471
INDEL	GAP01883	core	TO22	start & end	6471
INDEL	GAP01884	core	Ud1-4-1	start & end	6471
INDEL	GAP01885	core	VdC07	start & end	6471
INDEL	GAP01896	core	GF1207	start & end	257
INDEL	GAP01897	core	VdLs16	start & end	257
INDEL	GAP01899	core	VdLs16	start & end	287
INDEL	GAP01909	core	GF1207	start & end	187
INDEL	GAP01910	core	I1V	start & end	124
INDEL	GAP01927	core	S011	start & end	80
INDEL	GAP01928	core	V13	start & end	407
INDEL	GAP01929	core	85S	start & end	753
INDEL	GAP01930	core	CBS385.49	start & end	757
INDEL	GAP01931	core	CQ2	start & end	757
INDEL	GAP01932	core	DAR82592	start & end	757
INDEL	GAP01933	core	DAR83138	start & end	757
INDEL	GAP01934	core	DAR83143	start & end	757
INDEL	GAP01935	core	DAR83175	start & end	757
INDEL	GAP01936	core	DK045	start & end	757
INDEL	GAP01937	core	GF1192	start & end	757
INDEL	GAP01938	core	GF1207	start & end	757
INDEL	GAP01939	core	GF1300	start & end	757
INDEL	GAP01940	core	Gf-Ca2	start & end	757
INDEL	GAP01941	core	Gf-Cb5	start & end	757
INDEL	GAP01942	core	HoMCF	start & end	757
INDEL	GAP01943	core	HoMCLT	start & end	757
INDEL	GAP01944	core	I1V	start & end	757
INDEL	GAP01945	core	S011	start & end	757
INDEL	GAP01946	core	TO22	start & end	757
INDEL	GAP01947	core	Ud1-4-1	start & end	757
INDEL	GAP01948	core	VD991	start & end	757
INDEL	GAP01949	core	VT-2A	start & end	757
INDEL	GAP01950	core	VdB09	start & end	757
INDEL	GAP01951	core	VdC07	start & end	757
INDEL	GAP01952	core	VdLs16	start & end	757
INDEL	GAP01953	core	XJ592	start & end	757
INDEL	GAP01954	core	CBS385.49	start & end	60
INDEL	GAP01955	core	CQ2	start & end	60
INDEL	GAP01956	core	DAR82592	start & end	60
INDEL	GAP01957	core	DAR83138	start & end	60
INDEL	GAP01958	core	DAR83143	start & end	60
INDEL	GAP01959	core	DAR83175	start & end	60
INDEL	GAP01960	core	DK045	start & end	60
INDEL	GAP01961	core	GF1192	start & end	60
INDEL	GAP01962	core	GF1207	start & end	60
INDEL	GAP01963	core	GF1300	start & end	60
INDEL	GAP01964	core	Gf-Ca2	start & end	60
INDEL	GAP01965	core	Gf-Cb5	start & end	60
INDEL	GAP01966	core	HoMCLT	start & end	60
INDEL	GAP01967	core	I1V	start & end	60
INDEL	GAP01968	core	S011	start & end	60
INDEL	GAP01969	core	TO22	start & end	60
INDEL	GAP01970	core	Ud1-4-1	start & end	60
INDEL	GAP01971	core	VD991	start & end	60
INDEL	GAP01972	core	VT-2A	start & end	60
INDEL	GAP01973	core	Vd39	start & end	60
INDEL	GAP01974	core	VdB09	start & end	60
INDEL	GAP01975	core	VdC07	start & end	60
INDEL	GAP01976	core	VdLs16	start & end	60
INDEL	GAP01977	core	XJ592	start & end	60
INDEL	GAP01979	core	HoMCF	start & end	168
INDEL	GAP01980	core	DAR83138	start & end	188
INDEL	GAP01984	core	85S	start & end	17
INDEL	GAP01985	core	CQ2	start & end	17
INDEL	GAP01986	core	DK045	start & end	17
INDEL	GAP01987	core	GF1192	start & end	17
INDEL	GAP01988	core	GF1300	start & end	17
INDEL	GAP01989	core	Gf-Cb5	start & end	17
INDEL	GAP01990	core	HoMCLT	start & end	17
INDEL	GAP01991	core	TO22	start & end	17
INDEL	GAP01992	core	Ud1-4-1	start & end	17
INDEL	GAP01993	core	VD991	start & end	17
INDEL	GAP01994	core	VdLs16	start & end	17
INDEL	GAP01995	core	XJ592	start & end	17
INDEL	GAP01996	core	DAR83143	start & end	61
INDEL	GAP01997	core	CBS385.49	start & end	355
INDEL	GAP01999	core	Vd-653	start & end	199
INDEL	GAP02000	core	V13	start & end	178
INDEL	GAP02001	core	Vd-653	start & end	4
INDEL	GAP02002	core	Vd-H5	start & end	4
INDEL	GAP02003	core	Vd-R1	start & end	4
INDEL	GAP02004	core	CBS385.49	start & end	806
INDEL	GAP02006	core	CBS385.49	start & end	275
INDEL	GAP02013	core	S011	start & end	44
INDEL	GAP02014	core	Vd39	start & end	44
INDEL	GAP02016	core	Vd39	start & end	117
INDEL	GAP02017	core	Vd-653	start & end	2474
INDEL	GAP02018	core	DK045	start & end	64
INDEL	GAP02019	core	Vd-H5	start & end	64
INDEL	GAP02020	core	VdB09	start & end	64
INDEL	GAP02021	core	VT-2A	start & end	288
INDEL	GAP02022	core	Vd-H5	start & end	224
INDEL	GAP02023	core	Vd-R1	start & end	9151
INDEL	GAP02047	core	I1V	start & end	72
INDEL	GAP02048	core	Vd-653	start & end	12814
INDEL	GAP02053	core	85S	start & end	70
INDEL	GAP02054	core	DK045	start & end	70
INDEL	GAP02055	core	GF1207	start & end	70
INDEL	GAP02056	core	Gf-Ca2	start & end	70
INDEL	GAP02057	core	HoMCF	start & end	70
INDEL	GAP02058	core	TO22	start & end	70
INDEL	GAP02059	core	Ud1-4-1	start & end	70
INDEL	GAP02060	core	VT-2A	start & end	70
INDEL	GAP02061	core	VdB09	start & end	70
INDEL	GAP02062	core	VdC07	start & end	70
INDEL	GAP02063	core	Vd-H5	start & end	12812
INDEL	GAP02064	core	Vd-R1	start & end	12812
INDEL	GAP02065	core	VdLs16	start & end	12812
INDEL	GAP02066	core	CBS385.49	start & end	59
INDEL	GAP02075	core	HoMCLT	start & end	59
INDEL	GAP02076	core	S011	start & end	59
INDEL	GAP02077	core	VD991	start & end	59
INDEL	GAP02079	core	V13	start & end	1345
INDEL	GAP02080	core	85S	start & end	1308
INDEL	GAP02081	core	CBS385.49	start & end	1308
INDEL	GAP02082	core	CQ2	start & end	1308
INDEL	GAP02083	core	DAR82592	start & end	1308
INDEL	GAP02084	core	DAR83138	start & end	1308
INDEL	GAP02085	core	DAR83143	start & end	1308
INDEL	GAP02086	core	DAR83175	start & end	1308
INDEL	GAP02087	core	DK045	start & end	1308
INDEL	GAP02088	core	GF1192	start & end	1308
INDEL	GAP02089	core	GF1207	start & end	1308
INDEL	GAP02090	core	GF1300	start & end	1308
INDEL	GAP02091	core	Gf-Ca2	start & end	1308
INDEL	GAP02092	core	Gf-Cb5	start & end	1308
INDEL	GAP02093	core	HoMCF	start & end	1308
INDEL	GAP02094	core	HoMCLT	start & end	1308
INDEL	GAP02095	core	I1V	start & end	1308
INDEL	GAP02096	core	S023	start & end	1308
INDEL	GAP02097	core	TO22	start & end	1308
INDEL	GAP02098	core	Ud1-4-1	start & end	1308
INDEL	GAP02099	core	VD991	start & end	1308
INDEL	GAP02100	core	VT-2A	start & end	1308
INDEL	GAP02101	core	VdB09	start & end	1308
INDEL	GAP02102	core	VdC07	start & end	1308
INDEL	GAP02103	core	VdLs17	start & end	1308
INDEL	GAP02104	core	XJ511	start & end	1308
INDEL	GAP02105	core	XJ592	start & end	1308
INDEL	GAP02106	core	S011	start & end	1
INDEL	GAP02116	core	85S	start & end	46
INDEL	GAP02129	core	85S	start & end	15563
INDEL	GAP02130	core	CBS385.49	start & end	15563
INDEL	GAP02131	core	CQ2	start & end	15563
INDEL	GAP02132	core	DAR82592	start & end	15563
INDEL	GAP02133	core	DAR83138	start & end	15563
INDEL	GAP02134	core	DAR83143	start & end	15563
INDEL	GAP02135	core	DAR83175	start & end	15563
INDEL	GAP02136	core	DK045	start & end	15563
INDEL	GAP02137	core	GF1192	start & end	15563
INDEL	GAP02138	core	GF1207	start & end	15563
INDEL	GAP02139	core	GF1300	start & end	15563
INDEL	GAP02140	core	Gf-Ca2	start & end	15563
INDEL	GAP02141	core	Gf-Cb5	start & end	15563
INDEL	GAP02142	core	HoMCLT	start & end	15563
INDEL	GAP02143	core	I1V	start & end	15563
INDEL	GAP02144	core	S011	start & end	15563
INDEL	GAP02145	core	TO22	start & end	15563
INDEL	GAP02146	core	Ud1-4-1	start & end	15563
INDEL	GAP02147	core	VD991	start & end	15563
INDEL	GAP02148	core	VT-2A	start & end	15563
INDEL	GAP02149	core	VdB09	start & end	15563
INDEL	GAP02150	core	VdC07	start & end	15563
INDEL	GAP02151	core	VdLs16	start & end	15563
INDEL	GAP02152	core	XJ592	start & end	15563
INDEL	GAP02153	core	Vd-653	start & end	15560
INDEL	GAP02154	core	Vd-H5	start & end	15560
INDEL	GAP02155	core	Vd-R1	start & end	15560
INDEL	GAP02156	core	VdLs17	start & end	3310
INDEL	GAP02157	core	XJ511	start & end	5971
INDEL	GAP02160	core	DAR82592	start & end	136
INDEL	GAP02161	core	GF1207	start & end	139
INDEL	GAP02185	core	VT-2A	start & end	285
INDEL	GAP02187	core	V13	start & end	320
INDEL	GAP02198	core	CBS385.49	start & end	5040
INDEL	GAP02199	core	DK045	start & end	5040
INDEL	GAP02200	core	GF1192	start & end	5040
INDEL	GAP02201	core	GF1300	start & end	5040
INDEL	GAP02202	core	Gf-Cb5	start & end	5040
INDEL	GAP02203	core	HoMCLT	start & end	5040
INDEL	GAP02204	core	VT-2A	start & end	5040
INDEL	GAP02205	core	VdB09	start & end	5040
INDEL	GAP02208	core	85S	start & end	942
INDEL	GAP02209	core	CQ2	start & end	942
INDEL	GAP02210	core	DAR82592	start & end	942
INDEL	GAP02211	core	DAR83138	start & end	942
INDEL	GAP02212	core	DAR83143	start & end	942
INDEL	GAP02213	core	DAR83175	start & end	942
INDEL	GAP02214	core	HoMCF	start & end	942
INDEL	GAP02215	core	I1V	start & end	942
INDEL	GAP02216	core	VD991	start & end	942
INDEL	GAP02217	core	XJ592	start & end	942
INDEL	GAP02219	core	Vd39	start & end	398
INDEL	GAP02220	core	Vd-653	start & end	86
INDEL	GAP02221	core	85S	start & end	480
INDEL	GAP02222	core	CQ2	start & end	480
INDEL	GAP02223	core	DAR82592	start & end	480
INDEL	GAP02224	core	DAR83138	start & end	480
INDEL	GAP02225	core	DAR83143	start & end	480
INDEL	GAP02226	core	DAR83175	start & end	480
INDEL	GAP02227	core	I1V	start & end	480
INDEL	GAP02228	core	VD991	start & end	480
INDEL	GAP02229	core	XJ592	start & end	480
INDEL	GAP02230	core	S011	start & end	477
INDEL	GAP02231	core	Vd39	start & end	121
INDEL	GAP02232	core	VT-2A	start & end	136
INDEL	GAP02238	core	CBS385.49	start & end	28
INDEL	GAP02239	core	DK045	start & end	28
INDEL	GAP02240	core	GF1192	start & end	28
INDEL	GAP02241	core	GF1207	start & end	28
INDEL	GAP02242	core	GF1300	start & end	28
INDEL	GAP02243	core	Gf-Ca2	start & end	28
INDEL	GAP02244	core	Gf-Cb5	start & end	28
INDEL	GAP02245	core	HoMCLT	start & end	28
INDEL	GAP02246	core	TO22	start & end	28
INDEL	GAP02247	core	Ud1-4-1	start & end	28
INDEL	GAP02248	core	VT-2A	start & end	28
INDEL	GAP02249	core	VdB09	start & end	28
INDEL	GAP02250	core	VdC07	start & end	28
INDEL	GAP02251	core	VdLs16	start & end	28
INDEL	GAP02260	core	V13	start & end	196
INDEL	GAP02261	core	VT-2A	start & end	33
INDEL	GAP02263	core	Vd-R1	start & end	18
INDEL	GAP02264	core	CQ2	start & end	7615
INDEL	GAP02265	core	DAR82592	start & end	7615
INDEL	GAP02266	core	DAR83138	start & end	7615
INDEL	GAP02267	core	DAR83143	start & end	7615
INDEL	GAP02268	core	DAR83175	start & end	7615
INDEL	GAP02269	core	I1V	start & end	7615
INDEL	GAP02270	core	VD991	start & end	7615
INDEL	GAP02271	core	XJ592	start & end	7615
INDEL	GAP02272	core	GF1207	start & end	7641
INDEL	GAP02273	core	Gf-Ca2	start & end	7641
INDEL	GAP02274	core	TO22	start & end	7641
INDEL	GAP02275	core	Ud1-4-1	start & end	7641
INDEL	GAP02276	core	VdC07	start & end	7641
INDEL	GAP02277	core	VdLs16	start & end	7641
INDEL	GAP02278	core	85S	start & end	52
INDEL	GAP02279	core	CBS385.49	start & end	52
INDEL	GAP02280	core	DK045	start & end	52
INDEL	GAP02281	core	GF1192	start & end	52
INDEL	GAP02282	core	GF1300	start & end	52
INDEL	GAP02283	core	Gf-Cb5	start & end	52
INDEL	GAP02284	core	HoMCLT	start & end	52
INDEL	GAP02285	core	VT-2A	start & end	52
INDEL	GAP02286	core	Vd-653	start & end	52
INDEL	GAP02287	core	VdB09	start & end	52
INDEL	GAP02297	core	Vd-653	start & end	501
INDEL	GAP02298	core	Gf-Ca2	start & end	161
INDEL	GAP02311	core	DK045	start & end	3892
INDEL	GAP02312	core	GF1192	start & end	3892
INDEL	GAP02313	core	GF1300	start & end	3892
INDEL	GAP02314	core	Gf-Ca2	start & end	3892
INDEL	GAP02315	core	Gf-Cb5	start & end	3892
INDEL	GAP02316	core	HoMCLT	start & end	3892
INDEL	GAP02317	core	TO22	start & end	3892
INDEL	GAP02318	core	Ud1-4-1	start & end	3892
INDEL	GAP02319	core	VdC07	start & end	3892
INDEL	GAP02320	core	VdLs16	start & end	3892
INDEL	GAP02327	core	Vd-653	start & end	4808
INDEL	GAP02343	core	85S	start & end	32
INDEL	GAP02348	core	I1V	start & end	58
INDEL	GAP02350	core	DAR83138	start & end	308
INDEL	GAP02352	core	V13	start & end	308
INDEL	GAP02353	core	DAR82592	start & end	32
INDEL	GAP02355	core	Vd-H5	start & end	32
INDEL	GAP02356	core	XJ511	start & end	177
INDEL	GAP02360	core	HoMCF	start & end	191
INDEL	GAP02369	core	GF1207	start & end	240
INDEL	GAP02370	core	Vd-R1	start & end	238
INDEL	GAP02386	core	XJ511	start & end	3645
INDEL	GAP02410	core	S011	start & end	1
INDEL	GAP02411	core	I1V	start & end	423
INDEL	GAP02412	core	DAR83175	start & end	369
INDEL	GAP02418	core	CBS385.49	start & end	135
INDEL	GAP02422	core	DAR82592	start & end	136
INDEL	GAP02432	core	CQ2	start & end	1537
INDEL	GAP02433	core	DAR82592	start & end	1537
INDEL	GAP02434	core	DAR83138	start & end	1537
INDEL	GAP02435	core	DAR83143	start & end	1537
INDEL	GAP02436	core	DAR83175	start & end	1537
INDEL	GAP02437	core	VD991	start & end	1537
INDEL	GAP02438	core	XJ592	start & end	1537
INDEL	GAP02442	core	Vd-H5	start & end	436
INDEL	GAP02444	core	Vd-R1	start & end	874
INDEL	GAP02445	core	85S	start & end	94
INDEL	GAP02446	core	CBS385.49	start & end	94
INDEL	GAP02447	core	CQ2	start & end	94
INDEL	GAP02448	core	DAR82592	start & end	94
INDEL	GAP02449	core	DAR83138	start & end	94
INDEL	GAP02450	core	DAR83143	start & end	94
INDEL	GAP02451	core	DAR83175	start & end	94
INDEL	GAP02452	core	DK045	start & end	94
INDEL	GAP02453	core	GF1192	start & end	94
INDEL	GAP02454	core	GF1207	start & end	94
INDEL	GAP02455	core	GF1300	start & end	94
INDEL	GAP02456	core	Gf-Ca2	start & end	94
INDEL	GAP02457	core	Gf-Cb5	start & end	94
INDEL	GAP02458	core	HoMCLT	start & end	94
INDEL	GAP02459	core	I1V	start & end	94
INDEL	GAP02460	core	S011	start & end	94
INDEL	GAP02461	core	TO22	start & end	94
INDEL	GAP02462	core	Ud1-4-1	start & end	94
INDEL	GAP02463	core	VD991	start & end	94
INDEL	GAP02464	core	VT-2A	start & end	94
INDEL	GAP02465	core	Vd39	start & end	94
INDEL	GAP02466	core	VdB09	start & end	94
INDEL	GAP02467	core	VdC07	start & end	94
INDEL	GAP02468	core	VdLs16	start & end	94
INDEL	GAP02469	core	XJ592	start & end	94
INDEL	GAP02470	core	HoMCF	start & end	384
INDEL	GAP02491	core	S011	start & end	3738
INDEL	GAP02492	core	Vd39	start & end	3738
INDEL	GAP02516	core	Vd39	start & end	723
INDEL	GAP02518	core	GF1207	start & end	9937
INDEL	GAP02519	core	Gf-Ca2	start & end	9937
INDEL	GAP02520	core	TO22	start & end	9937
INDEL	GAP02521	core	Ud1-4-1	start & end	9937
INDEL	GAP02522	core	VdC07	start & end	9937
INDEL	GAP02523	core	VdLs16	start & end	9937
INDEL	GAP02524	core	S011	start & end	13199
INDEL	GAP02525	core	VD991	start & end	25292
INDEL	GAP02526	core	VdB09	start & end	9936
INDEL	GAP02527	core	85S	start & end	774
INDEL	GAP02528	core	CBS385.49	start & end	774
INDEL	GAP02529	core	DK045	start & end	774
INDEL	GAP02530	core	GF1192	start & end	774
INDEL	GAP02531	core	GF1300	start & end	774
INDEL	GAP02532	core	Gf-Cb5	start & end	774
INDEL	GAP02533	core	HoMCLT	start & end	774
INDEL	GAP02534	core	I1V	start & end	774
INDEL	GAP02535	core	VT-2A	start & end	774
INDEL	GAP02536	core	Vd39	start & end	4036
INDEL	GAP02538	core	CQ2	start & end	16129
INDEL	GAP02539	core	DAR82592	start & end	16129
INDEL	GAP02540	core	DAR83138	start & end	16129
INDEL	GAP02541	core	DAR83143	start & end	16129
INDEL	GAP02542	core	DAR83175	start & end	16129
INDEL	GAP02543	core	XJ592	start & end	16129
INDEL	GAP02547	core	CBS385.49	start & end	1717
INDEL	GAP02548	core	DK045	start & end	1717
INDEL	GAP02549	core	GF1192	start & end	1717
INDEL	GAP02550	core	GF1207	start & end	1717
INDEL	GAP02551	core	GF1300	start & end	1717
INDEL	GAP02552	core	Gf-Ca2	start & end	1717
INDEL	GAP02553	core	Gf-Cb5	start & end	1717
INDEL	GAP02554	core	HoMCLT	start & end	1717
INDEL	GAP02555	core	I1V	start & end	1717
INDEL	GAP02556	core	S011	start & end	1717
INDEL	GAP02557	core	TO22	start & end	1717
INDEL	GAP02558	core	Ud1-4-1	start & end	1717
INDEL	GAP02559	core	VT-2A	start & end	1717
INDEL	GAP02560	core	VdB09	start & end	1717
INDEL	GAP02561	core	VdC07	start & end	1717
INDEL	GAP02562	core	VdLs16	start & end	1717
INDEL	GAP02564	core	Vd39	start & end	471
INDEL	GAP02573	core	VT-2A	start & end	2636
INDEL	GAP02597	core	Vd-R1	start & end	2
INDEL	GAP02599	core	CBS385.49	start & end	10140
INDEL	GAP02600	core	CQ2	start & end	10140
INDEL	GAP02601	core	DAR82592	start & end	10140
INDEL	GAP02602	core	DAR83138	start & end	10140
INDEL	GAP02603	core	DAR83143	start & end	10140
INDEL	GAP02604	core	DAR83175	start & end	10140
INDEL	GAP02605	core	DK045	start & end	10140
INDEL	GAP02606	core	GF1192	start & end	10140
INDEL	GAP02607	core	GF1207	start & end	10140
INDEL	GAP02608	core	GF1300	start & end	10140
INDEL	GAP02609	core	Gf-Ca2	start & end	10140
INDEL	GAP02610	core	Gf-Cb5	start & end	10140
INDEL	GAP02611	core	HoMCLT	start & end	10140
INDEL	GAP02612	core	I1V	start & end	10140
INDEL	GAP02613	core	S011	start & end	10140
INDEL	GAP02614	core	TO22	start & end	10140
INDEL	GAP02615	core	Ud1-4-1	start & end	10140
INDEL	GAP02616	core	VD991	start & end	10140
INDEL	GAP02617	core	VT-2A	start & end	10140
INDEL	GAP02618	core	VdB09	start & end	10140
INDEL	GAP02619	core	VdC07	start & end	10140
INDEL	GAP02620	core	VdLs16	start & end	10140
INDEL	GAP02621	core	XJ592	start & end	10140
INDEL	GAP02622	other AGR	Vd39	start	210
INDEL	GAP02622	core	Vd39	end	210
INDEL	GAP02623	other AGR	HoMCF	start	263
INDEL	GAP02623	core	HoMCF	end	263
INDEL	GAP02624	core	Vd-H5	start & end	357
INDEL	GAP02625	core	Vd-R1	start & end	202
INDEL	GAP02626	core	DAR83175	start & end	255
INDEL	GAP02627	core	S011	start & end	6916
INDEL	GAP02628	core	Gf-Ca2	start & end	1863
INDEL	GAP02629	core	GF1207	start & end	1769
INDEL	GAP02630	core	Vd-653	start & end	3016
INDEL	GAP02631	core	Vd-H5	start & end	3016
INDEL	GAP02632	core	Vd-R1	start & end	2919
INDEL	GAP02641	core	CQ2	start & end	398
INDEL	GAP02642	core	DAR82592	start & end	398
INDEL	GAP02643	core	DAR83138	start & end	398
INDEL	GAP02644	core	DAR83143	start & end	398
INDEL	GAP02645	core	DAR83175	start & end	398
INDEL	GAP02646	core	VD991	start & end	398
INDEL	GAP02647	core	XJ592	start & end	398
INDEL	GAP02648	core	TO22	start & end	583
INDEL	GAP02649	core	Ud1-4-1	start & end	583
INDEL	GAP02650	core	VdB09	start & end	583
INDEL	GAP02651	core	VdC07	start & end	583
INDEL	GAP02652	core	VdLs16	start & end	583
INDEL	GAP02653	core	85S	start & end	652
INDEL	GAP02656	core	Vd-653	start & end	143
INDEL	GAP02657	core	85S	start & end	174863
INDEL	GAP02658	core	VT-2A	start & end	161
INDEL	GAP02659	core	S011	start & end	170358
INDEL	GAP02660	core	DAR82592	start & end	160948
INDEL	GAP02662	core	CBS385.49	start & end	160944
INDEL	GAP02663	core	CQ2	start & end	160944
INDEL	GAP02664	core	DAR83138	start & end	160944
INDEL	GAP02665	core	DAR83143	start & end	160944
INDEL	GAP02666	core	DK045	start & end	160944
INDEL	GAP02667	core	GF1192	start & end	160944
INDEL	GAP02668	core	GF1300	start & end	160944
INDEL	GAP02669	core	Gf-Ca2	start & end	160944
INDEL	GAP02670	core	Gf-Cb5	start & end	160944
INDEL	GAP02671	core	HoMCLT	start & end	160944
INDEL	GAP02672	core	I1V	start & end	160944
INDEL	GAP02673	core	TO22	start & end	160944
INDEL	GAP02674	core	Ud1-4-1	start & end	160944
INDEL	GAP02675	core	VD991	start & end	160944
INDEL	GAP02676	core	VT-2A	start & end	160944
INDEL	GAP02677	core	VdB09	start & end	160944
INDEL	GAP02678	core	VdC07	start & end	160944
INDEL	GAP02679	core	VdLs16	start & end	160944
INDEL	GAP02680	core	XJ592	start & end	160944
INDEL	GAP02681	core	DAR83175	start & end	174392
INDEL	GAP02682	core	GF1207	start & end	174392
INDEL	GAP02684	core	Vd-R1	start & end	326
INDEL	GAP02689	core	Vd39	start & end	203
INDEL	GAP02691	core	Vd-H5	start & end	12496
INDEL	GAP02692	core	Vd-R1	start & end	12496
INDEL	GAP02693	core	HoMCF	start & end	88
INDEL	GAP02695	core	Vd39	start & end	155
INDEL	GAP02696	core	HoMCF	start & end	1861
INDEL	GAP02697	core	S023	start & end	1861
INDEL	GAP02698	core	XJ511	start & end	1861
INDEL	GAP02713	core	VdLs17	start & end	1861
INDEL	GAP02714	core	XJ511	start & end	1861
INDEL	GAP02718	core	S023	start & end	23386
INDEL	GAP02722	core	XJ511	start & end	6867
INDEL	GAP02727	core	Vd39	start & end	490
INDEL	GAP02730	core	Vd39	start & end	164
INDEL	GAP02753	core	Vd-653	start & end	139
INDEL	GAP02756	core	GF1207	start & end	37
INDEL	GAP02757	core	TO22	start & end	37
INDEL	GAP02758	core	Ud1-4-1	start & end	37
INDEL	GAP02759	core	VdC07	start & end	37
INDEL	GAP02760	core	VdLs16	start & end	37
INDEL	GAP02761	core	Gf-Ca2	start & end	10740
INDEL	GAP02762	core	CBS385.49	start & end	59
INDEL	GAP02763	core	DAR82592	start & end	14496
INDEL	GAP02764	core	DAR83138	start & end	14496
INDEL	GAP02765	core	DAR83143	start & end	14496
INDEL	GAP02766	core	DAR83175	start & end	14496
INDEL	GAP02767	core	VT-2A	start & end	786
INDEL	GAP02768	core	CQ2	start & end	8535
INDEL	GAP02769	core	VD991	start & end	8535
INDEL	GAP02770	core	XJ592	start & end	8535
INDEL	GAP02771	core	XJ511	start & end	548
INDEL	GAP02772	core	S011	start & end	3077
INDEL	GAP02773	core	Vd-653	start & end	3077
INDEL	GAP02774	core	Vd-H5	start & end	3077
INDEL	GAP02775	core	Vd-R1	start & end	3077
INDEL	GAP02776	core	85S	start & end	3105
INDEL	GAP02777	core	CBS385.49	start & end	18
INDEL	GAP02778	core	DK045	start & end	18
INDEL	GAP02779	core	GF1192	start & end	18
INDEL	GAP02780	core	GF1300	start & end	18
INDEL	GAP02781	core	Gf-Cb5	start & end	18
INDEL	GAP02782	core	HoMCLT	start & end	18
INDEL	GAP02783	core	VT-2A	start & end	18
INDEL	GAP02784	core	VdB09	start & end	18
INDEL	GAP02803	core	DAR82592	start & end	279
INDEL	GAP02804	core	XJ511	start & end	316
INDEL	GAP02805	core	GF1207	start & end	14405
INDEL	GAP02822	core	Gf-Ca2	start & end	3029
INDEL	GAP02823	core	TO22	start & end	3029
INDEL	GAP02824	core	Ud1-4-1	start & end	3029
INDEL	GAP02825	core	VdC07	start & end	3029
INDEL	GAP02826	core	VdLs16	start & end	3029
INDEL	GAP02827	core	I1V	start & end	8554
INDEL	GAP02828	core	V13	start & end	108
INDEL	GAP02832	core	Vd-R1	start & end	3121
INDEL	GAP02844	core	Vd-653	start & end	150
INDEL	GAP02869	other AGR	DAR83175	start & end	624
INDEL	GAP02871	other AGR	CQ2	start	19097
INDEL	GAP02871	core	CQ2	end	19097
INDEL	GAP02872	other AGR	DAR82592	start	19097
INDEL	GAP02872	core	DAR82592	end	19097
INDEL	GAP02873	other AGR	DAR83138	start	19097
INDEL	GAP02873	core	DAR83138	end	19097
INDEL	GAP02874	other AGR	DAR83143	start	19097
INDEL	GAP02874	core	DAR83143	end	19097
INDEL	GAP02875	other AGR	DAR83175	start	19097
INDEL	GAP02875	core	DAR83175	end	19097
INDEL	GAP02876	other AGR	I1V	start	19097
INDEL	GAP02876	core	I1V	end	19097
INDEL	GAP02877	other AGR	VD991	start	19097
INDEL	GAP02877	core	VD991	end	19097
INDEL	GAP02878	other AGR	XJ592	start	19097
INDEL	GAP02878	core	XJ592	end	19097
INDEL	GAP02879	other AGR	VdLs17	start	12873
INDEL	GAP02879	core	VdLs17	end	12873
INDEL	GAP02882	other AGR	CBS385.49	start	18792
INDEL	GAP02882	core	CBS385.49	end	18792
INDEL	GAP02883	other AGR	DK045	start	18792
INDEL	GAP02883	core	DK045	end	18792
INDEL	GAP02884	other AGR	GF1192	start	18792
INDEL	GAP02884	core	GF1192	end	18792
INDEL	GAP02885	other AGR	GF1207	start	18792
INDEL	GAP02885	core	GF1207	end	18792
INDEL	GAP02886	other AGR	GF1300	start	18792
INDEL	GAP02886	core	GF1300	end	18792
INDEL	GAP02887	other AGR	Gf-Ca2	start	18792
INDEL	GAP02887	core	Gf-Ca2	end	18792
INDEL	GAP02888	other AGR	Gf-Cb5	start	18792
INDEL	GAP02888	core	Gf-Cb5	end	18792
INDEL	GAP02889	other AGR	HoMCLT	start	18792
INDEL	GAP02889	core	HoMCLT	end	18792
INDEL	GAP02890	other AGR	S011	start	18792
INDEL	GAP02890	core	S011	end	18792
INDEL	GAP02891	other AGR	TO22	start	18792
INDEL	GAP02891	core	TO22	end	18792
INDEL	GAP02892	other AGR	Ud1-4-1	start	18792
INDEL	GAP02892	core	Ud1-4-1	end	18792
INDEL	GAP02893	other AGR	VT-2A	start	18792
INDEL	GAP02893	core	VT-2A	end	18792
INDEL	GAP02894	other AGR	Vd-653	start	18792
INDEL	GAP02894	core	Vd-653	end	18792
INDEL	GAP02895	other AGR	Vd-H5	start	18792
INDEL	GAP02895	core	Vd-H5	end	18792
INDEL	GAP02896	other AGR	Vd-R1	start	18792
INDEL	GAP02896	core	Vd-R1	end	18792
INDEL	GAP02897	other AGR	VdB09	start	18792
INDEL	GAP02897	core	VdB09	end	18792
INDEL	GAP02898	other AGR	VdLs16	start	18792
INDEL	GAP02898	core	VdLs16	end	18792
INDEL	GAP02900	other AGR	Vd39	start	17766
INDEL	GAP02900	core	Vd39	end	17766
INDEL	GAP02901	core	S023	start & end	6935
INDEL	GAP02902	core	V13	start & end	6935
INDEL	GAP02929	core	CQ2	start & end	96
INDEL	GAP02930	core	DAR82592	start & end	96
INDEL	GAP02931	core	DAR83138	start & end	96
INDEL	GAP02932	core	DAR83143	start & end	96
INDEL	GAP02933	core	DAR83175	start & end	96
INDEL	GAP02934	core	VD991	start & end	96
INDEL	GAP02935	core	XJ592	start & end	96
INDEL	GAP02939	core	V13	start & end	246
INDEL	GAP02940	core	DAR83138	start & end	31
INDEL	GAP02941	core	CQ2	start & end	23
INDEL	GAP02942	core	DAR82592	start & end	23
INDEL	GAP02943	core	DAR83143	start & end	23
INDEL	GAP02944	core	DAR83175	start & end	23
INDEL	GAP02945	core	I1V	start & end	23
INDEL	GAP02946	core	S011	start & end	23
INDEL	GAP02947	core	VD991	start & end	23
INDEL	GAP02948	core	Vd39	start & end	23
INDEL	GAP02949	core	XJ592	start & end	23
INDEL	GAP02950	core	Vd-653	start & end	15
INDEL	GAP02951	core	Vd-H5	start & end	15
INDEL	GAP02954	core	DAR83175	start & end	684
INDEL	GAP02955	core	CBS385.49	start & end	259
INDEL	GAP02956	core	CQ2	start & end	282
INDEL	GAP02957	core	DAR82592	start & end	282
INDEL	GAP02958	core	DAR83138	start & end	282
INDEL	GAP02959	core	DAR83143	start & end	282
INDEL	GAP02960	core	DAR83175	start & end	282
INDEL	GAP02961	core	HoMCF	start & end	282
INDEL	GAP02962	core	I1V	start & end	282
INDEL	GAP02963	core	S011	start & end	282
INDEL	GAP02964	core	VD991	start & end	282
INDEL	GAP02965	core	XJ592	start & end	282
INDEL	GAP02966	core	85S	start & end	284
INDEL	GAP02967	core	CBS385.49	start & end	284
INDEL	GAP02968	core	DK045	start & end	284
INDEL	GAP02969	core	GF1192	start & end	284
INDEL	GAP02970	core	GF1207	start & end	284
INDEL	GAP02971	core	GF1300	start & end	284
INDEL	GAP02972	core	Gf-Ca2	start & end	284
INDEL	GAP02973	core	Gf-Cb5	start & end	284
INDEL	GAP02974	core	HoMCLT	start & end	284
INDEL	GAP02975	core	TO22	start & end	284
INDEL	GAP02976	core	Ud1-4-1	start & end	284
INDEL	GAP02977	core	VT-2A	start & end	284
INDEL	GAP02978	core	Vd-653	start & end	284
INDEL	GAP02979	core	Vd-H5	start & end	284
INDEL	GAP02980	core	Vd-R1	start & end	284
INDEL	GAP02981	core	VdB09	start & end	284
INDEL	GAP02982	core	VdC07	start & end	284
INDEL	GAP02983	core	VdLs16	start & end	284
INDEL	GAP02987	core	Vd-H5	start & end	335
INDEL	GAP02989	core	85S	start & end	5144
INDEL	GAP02990	core	CQ2	start & end	5144
INDEL	GAP02991	core	DAR82592	start & end	5144
INDEL	GAP02992	core	DAR83138	start & end	5144
INDEL	GAP02993	core	DAR83143	start & end	5144
INDEL	GAP02994	core	DAR83175	start & end	5144
INDEL	GAP02995	core	I1V	start & end	5144
INDEL	GAP02996	core	S011	start & end	5144
INDEL	GAP02997	core	VD991	start & end	5144
INDEL	GAP02998	core	XJ592	start & end	8146
INDEL	GAP02999	core	DK045	start & end	4356
INDEL	GAP03002	core	Vd-653	start & end	1
INDEL	GAP03006	core	Vd-R1	start & end	253
INDEL	GAP03008	core	85S	start & end	838
INDEL	GAP03009	core	CBS385.49	start & end	838
INDEL	GAP03010	core	CQ2	start & end	838
INDEL	GAP03011	core	DAR82592	start & end	838
INDEL	GAP03012	core	DAR83138	start & end	838
INDEL	GAP03013	core	DAR83143	start & end	838
INDEL	GAP03014	core	DAR83175	start & end	838
INDEL	GAP03015	core	DK045	start & end	838
INDEL	GAP03016	core	GF1192	start & end	838
INDEL	GAP03017	core	GF1207	start & end	838
INDEL	GAP03018	core	GF1300	start & end	838
INDEL	GAP03019	core	Gf-Ca2	start & end	838
INDEL	GAP03020	core	Gf-Cb5	start & end	838
INDEL	GAP03021	core	HoMCLT	start & end	838
INDEL	GAP03022	core	I1V	start & end	838
INDEL	GAP03023	core	S011	start & end	838
INDEL	GAP03024	core	TO22	start & end	838
INDEL	GAP03025	core	Ud1-4-1	start & end	838
INDEL	GAP03026	core	VD991	start & end	838
INDEL	GAP03027	core	VT-2A	start & end	838
INDEL	GAP03028	core	Vd-653	start & end	838
INDEL	GAP03029	core	Vd-H5	start & end	838
INDEL	GAP03030	core	Vd-R1	start & end	838
INDEL	GAP03031	core	VdB09	start & end	838
INDEL	GAP03032	core	VdC07	start & end	838
INDEL	GAP03033	core	VdLs16	start & end	838
INDEL	GAP03034	core	XJ592	start & end	838
INDEL	GAP03035	core	HoMCF	start & end	848
INDEL	GAP03037	core	CBS385.49	start & end	887
INDEL	GAP03038	core	DK045	start & end	887
INDEL	GAP03039	core	GF1192	start & end	887
INDEL	GAP03040	core	GF1207	start & end	887
INDEL	GAP03041	core	GF1300	start & end	887
INDEL	GAP03042	core	Gf-Ca2	start & end	887
INDEL	GAP03043	core	Gf-Cb5	start & end	887
INDEL	GAP03044	core	HoMCF	start & end	887
INDEL	GAP03045	core	HoMCLT	start & end	887
INDEL	GAP03046	core	TO22	start & end	887
INDEL	GAP03047	core	Ud1-4-1	start & end	887
INDEL	GAP03048	core	VT-2A	start & end	887
INDEL	GAP03049	core	Vd-653	start & end	887
INDEL	GAP03050	core	Vd-H5	start & end	887
INDEL	GAP03051	core	Vd-R1	start & end	887
INDEL	GAP03052	core	VdB09	start & end	887
INDEL	GAP03053	core	VdC07	start & end	887
INDEL	GAP03054	core	VdLs16	start & end	887
INDEL	GAP03056	core	85S	start & end	13840
INDEL	GAP03057	core	CBS385.49	start & end	5870
INDEL	GAP03058	core	DAR82592	start & end	5870
INDEL	GAP03059	core	GF1207	start & end	5870
INDEL	GAP03060	core	Gf-Ca2	start & end	5870
INDEL	GAP03061	core	HoMCF	start & end	5870
INDEL	GAP03062	core	V13	start & end	5870
INDEL	GAP03063	core	VT-2A	start & end	5870
INDEL	GAP03064	core	Vd-H5	start & end	5870
INDEL	GAP03065	core	Vd-R1	start & end	5870
INDEL	GAP03066	core	VdB09	start & end	5870
INDEL	GAP03067	core	CQ2	start & end	5872
INDEL	GAP03068	core	DAR83143	start & end	5872
INDEL	GAP03069	core	DAR83175	start & end	5872
INDEL	GAP03070	core	DK045	start & end	5872
INDEL	GAP03071	core	GF1192	start & end	5872
INDEL	GAP03072	core	GF1300	start & end	5872
INDEL	GAP03073	core	Gf-Cb5	start & end	5872
INDEL	GAP03074	core	HoMCLT	start & end	5872
INDEL	GAP03075	core	I1V	start & end	5872
INDEL	GAP03076	core	S011	start & end	5872
INDEL	GAP03077	core	S023	start & end	5872
INDEL	GAP03078	core	TO22	start & end	5872
INDEL	GAP03079	core	Ud1-4-1	start & end	5872
INDEL	GAP03080	core	VD991	start & end	5872
INDEL	GAP03081	core	Vd-653	start & end	5872
INDEL	GAP03082	core	VdC07	start & end	5872
INDEL	GAP03083	core	VdLs16	start & end	5872
INDEL	GAP03084	core	VdLs17	start & end	5872
INDEL	GAP03085	core	XJ511	start & end	5872
INDEL	GAP03086	core	XJ592	start & end	5872
INDEL	GAP03087	core	DAR83138	start & end	15672
INDEL	GAP03100	core	S011	start & end	2085
INDEL	GAP03101	core	CBS385.49	start & end	7539
INDEL	GAP03102	core	GF1192	start & end	16854
INDEL	GAP03103	core	GF1207	start & end	16854
INDEL	GAP03104	core	GF1300	start & end	16854
INDEL	GAP03105	core	Gf-Ca2	start & end	16854
INDEL	GAP03106	core	Gf-Cb5	start & end	16854
INDEL	GAP03107	core	TO22	start & end	16854
INDEL	GAP03108	core	Ud1-4-1	start & end	16854
INDEL	GAP03109	core	VT-2A	start & end	16854
INDEL	GAP03110	core	VdC07	start & end	16854
INDEL	GAP03111	core	VdLs16	start & end	16854
INDEL	GAP03115	core	Vd-R1	start & end	6761
INDEL	GAP03121	core	DAR83175	start & end	496
INDEL	GAP03130	core	CBS385.49	start & end	1386
INDEL	GAP03132	core	DAR83175	start & end	103
INDEL	GAP03149	core	V13	start & end	422
INDEL	GAP03150	core	DAR83143	start & end	228
INDEL	GAP03153	core	I1V	start & end	212
INDEL	GAP03157	core	Vd39	start & end	36
INDEL	GAP03190	core	S011	start & end	77
INDEL	GAP03192	core	I1V	start & end	8942
INDEL	GAP03193	core	HoMCF	start & end	134
INDEL	GAP03209	core	85S	start & end	7529
INDEL	GAP03210	core	CQ2	start & end	6013
INDEL	GAP03211	core	DAR82592	start & end	6013
INDEL	GAP03212	core	DAR83138	start & end	6013
INDEL	GAP03213	core	DAR83143	start & end	6013
INDEL	GAP03214	core	DAR83175	start & end	6013
INDEL	GAP03215	core	VD991	start & end	6013
INDEL	GAP03216	core	XJ592	start & end	6013
INDEL	GAP03218	core	CBS385.49	start & end	136
INDEL	GAP03219	core	GF1192	start & end	136
INDEL	GAP03220	core	GF1300	start & end	136
INDEL	GAP03221	core	Gf-Cb5	start & end	136
INDEL	GAP03222	core	HoMCLT	start & end	136
INDEL	GAP03223	core	VT-2A	start & end	136
INDEL	GAP03224	core	Vd-653	start & end	136
INDEL	GAP03225	core	Vd-H5	start & end	136
INDEL	GAP03226	core	Vd-R1	start & end	136
INDEL	GAP03227	core	VdB09	start & end	136
INDEL	GAP03228	core	85S	start & end	1
INDEL	GAP03229	core	CQ2	start & end	1
INDEL	GAP03230	core	DAR82592	start & end	1
INDEL	GAP03231	core	DAR83138	start & end	1
INDEL	GAP03232	core	DAR83143	start & end	1
INDEL	GAP03233	core	DAR83175	start & end	1
INDEL	GAP03234	core	DK045	start & end	1
INDEL	GAP03235	core	GF1207	start & end	1
INDEL	GAP03236	core	Gf-Ca2	start & end	1
INDEL	GAP03237	core	I1V	start & end	1
INDEL	GAP03238	core	S011	start & end	1
INDEL	GAP03239	core	TO22	start & end	1
INDEL	GAP03240	core	Ud1-4-1	start & end	1
INDEL	GAP03241	core	VD991	start & end	1
INDEL	GAP03242	core	VdC07	start & end	1
INDEL	GAP03243	core	VdLs16	start & end	1
INDEL	GAP03244	core	XJ592	start & end	1
INDEL	GAP03245	core	HoMCF	start & end	253
INDEL	GAP03249	core	Vd-R1	start & end	371
INDEL	GAP03250	core	CQ2	start & end	776
INDEL	GAP03251	core	DAR82592	start & end	776
INDEL	GAP03252	core	DAR83138	start & end	776
INDEL	GAP03253	core	DAR83143	start & end	776
INDEL	GAP03254	core	DAR83175	start & end	776
INDEL	GAP03255	core	I1V	start & end	776
INDEL	GAP03256	core	S011	start & end	776
INDEL	GAP03257	core	VD991	start & end	776
INDEL	GAP03258	core	XJ592	start & end	776
INDEL	GAP03260	core	Vd39	start & end	245
INDEL	GAP03267	core	DAR83143	start & end	6675
INDEL	GAP03268	core	DAR82592	start & end	4883
INDEL	GAP03269	core	DAR83138	start & end	4883
INDEL	GAP03270	core	DAR83175	start & end	4883
INDEL	GAP03277	core	CBS385.49	start & end	171
INDEL	GAP03278	core	85S	start & end	162
INDEL	GAP03282	core	DAR82592	start & end	1119
INDEL	GAP03284	core	Gf-Ca2	start & end	403
INDEL	GAP03286	core	CBS385.49	start & end	447
INDEL	GAP03291	core	CQ2	start & end	7928
INDEL	GAP03292	core	DAR83138	start & end	7928
INDEL	GAP03293	core	DAR83143	start & end	7928
INDEL	GAP03294	core	DAR83175	start & end	7928
INDEL	GAP03295	core	VD991	start & end	7928
INDEL	GAP03296	core	XJ592	start & end	7928
INDEL	GAP03299	core	CBS385.49	start & end	346
INDEL	GAP03300	core	DK045	start & end	346
INDEL	GAP03301	core	GF1192	start & end	346
INDEL	GAP03302	core	GF1207	start & end	346
INDEL	GAP03303	core	GF1300	start & end	346
INDEL	GAP03304	core	Gf-Ca2	start & end	346
INDEL	GAP03305	core	Gf-Cb5	start & end	346
INDEL	GAP03306	core	HoMCF	start & end	346
INDEL	GAP03307	core	HoMCLT	start & end	346
INDEL	GAP03308	core	TO22	start & end	346
INDEL	GAP03309	core	Ud1-4-1	start & end	346
INDEL	GAP03310	core	VdB09	start & end	346
INDEL	GAP03311	core	VdC07	start & end	346
INDEL	GAP03312	core	VdLs16	start & end	346
INDEL	GAP03313	core	VT-2A	start & end	5447
INDEL	GAP03314	core	CBS385.49	start & end	7751
INDEL	GAP03315	core	DK045	start & end	7751
INDEL	GAP03316	core	GF1192	start & end	7751
INDEL	GAP03317	core	GF1207	start & end	7751
INDEL	GAP03318	core	GF1300	start & end	7751
INDEL	GAP03319	core	Gf-Ca2	start & end	7751
INDEL	GAP03320	core	Gf-Cb5	start & end	7751
INDEL	GAP03321	core	HoMCLT	start & end	7751
INDEL	GAP03322	core	TO22	start & end	7751
INDEL	GAP03323	core	Ud1-4-1	start & end	7751
INDEL	GAP03324	core	VT-2A	start & end	7751
INDEL	GAP03325	core	VdB09	start & end	7751
INDEL	GAP03326	core	VdC07	start & end	7751
INDEL	GAP03327	core	VdLs16	start & end	7751
INDEL	GAP03328	core	HoMCF	start & end	584
INDEL	GAP03329	core	Vd-653	start & end	9668
INDEL	GAP03330	core	Vd-H5	start & end	9714
INDEL	GAP03331	core	Vd-R1	start & end	9715
INDEL	GAP03340	core	DAR83143	start & end	4755
INDEL	GAP03342	core	S011	start & end	2
INDEL	GAP03344	core	I1V	start & end	2
INDEL	GAP03345	core	Vd-653	start & end	2
INDEL	GAP03357	core	HoMCF	start & end	48
INDEL	GAP03358	core	CQ2	start & end	5564
INDEL	GAP03359	core	DAR82592	start & end	5564
INDEL	GAP03360	core	DAR83143	start & end	5564
INDEL	GAP03361	core	VD991	start & end	5564
INDEL	GAP03362	core	XJ592	start & end	5564
INDEL	GAP03363	core	Vd-R1	start & end	119
INDEL	GAP03364	core	DAR83138	start & end	157
INDEL	GAP03365	core	DAR83175	start & end	157
INDEL	GAP03366	core	I1V	start & end	159
INDEL	GAP03371	core	V13	start & end	178
INDEL	GAP03376	core	Vd39	start & end	287
INDEL	GAP03377	core	CQ2	start & end	6663
INDEL	GAP03378	core	DAR82592	start & end	6663
INDEL	GAP03379	core	DAR83138	start & end	6663
INDEL	GAP03380	core	DAR83143	start & end	6663
INDEL	GAP03381	core	DAR83175	start & end	6663
INDEL	GAP03383	core	S011	start & end	6663
INDEL	GAP03384	core	VD991	start & end	6663
INDEL	GAP03385	core	XJ592	start & end	6663
INDEL	GAP03387	core	CBS385.49	start & end	706
INDEL	GAP03392	core	CBS385.49	start & end	179
INDEL	GAP03399	core	GF1207	start & end	37
INDEL	GAP03400	core	Gf-Ca2	start & end	37
INDEL	GAP03402	other AGR	85S	start & end	2944
INDEL	GAP03403	other AGR	CBS385.49	start & end	2944
INDEL	GAP03404	other AGR	DK045	start & end	2944
INDEL	GAP03405	other AGR	GF1192	start & end	2944
INDEL	GAP03406	other AGR	GF1207	start & end	2944
INDEL	GAP03407	other AGR	GF1300	start & end	2944
INDEL	GAP03408	other AGR	Gf-Cb5	start & end	2944
INDEL	GAP03409	other AGR	HoMCF	start & end	2944
INDEL	GAP03410	other AGR	HoMCLT	start & end	2944
INDEL	GAP03411	other AGR	TO22	start & end	2944
INDEL	GAP03412	other AGR	Ud1-4-1	start & end	2944
INDEL	GAP03413	other AGR	VT-2A	start & end	2944
INDEL	GAP03414	other AGR	VdB09	start & end	2944
INDEL	GAP03415	other AGR	VdC07	start & end	2944
INDEL	GAP03416	other AGR	VdLs16	start & end	2944
INDEL	GAP03417	other AGR	Gf-Ca2	start & end	24361
INDEL	GAP03429	other AGR	CBS385.49	start & end	5924
INDEL	GAP03430	other AGR	DK045	start & end	5924
INDEL	GAP03431	other AGR	GF1192	start & end	5924
INDEL	GAP03432	other AGR	GF1207	start & end	5924
INDEL	GAP03433	other AGR	GF1300	start & end	5924
INDEL	GAP03434	other AGR	Gf-Cb5	start & end	5924
INDEL	GAP03435	other AGR	HoMCLT	start & end	5924
INDEL	GAP03436	other AGR	TO22	start & end	5924
INDEL	GAP03437	other AGR	Ud1-4-1	start & end	5924
INDEL	GAP03438	other AGR	VT-2A	start & end	5924
INDEL	GAP03439	other AGR	VdB09	start & end	5924
INDEL	GAP03440	other AGR	VdC07	start & end	5924
INDEL	GAP03441	other AGR	VdLs16	start & end	5924
INDEL	GAP03442	other AGR	CQ2	start & end	5901
INDEL	GAP03443	other AGR	DAR82592	start & end	5901
INDEL	GAP03444	other AGR	DAR83138	start & end	5901
INDEL	GAP03445	other AGR	DAR83143	start & end	5901
INDEL	GAP03446	other AGR	DAR83175	start & end	5901
INDEL	GAP03447	other AGR	VD991	start & end	5901
INDEL	GAP03448	other AGR	XJ592	start & end	5901
INDEL	GAP03449	other AGR	I1V	start & end	1
INDEL	GAP03452	core	XJ592	start & end	1947
INDEL	GAP03465	core	V13	start & end	226
INDEL	GAP03475	core	V13	start & end	9340
INDEL	GAP03479	core	DAR83143	start & end	5309
INDEL	GAP03480	core	DAR83175	start & end	5309
INDEL	GAP03481	core	VD991	start & end	5309
INDEL	GAP03482	core	XJ592	start & end	5309
INDEL	GAP03483	core	CQ2	start & end	2334
INDEL	GAP03484	core	DAR82592	start & end	2334
INDEL	GAP03485	core	DAR83138	start & end	2334
INDEL	GAP03486	core	I1V	start & end	2334
INDEL	GAP03487	core	S011	start & end	2334
INDEL	GAP03488	core	85S	start & end	1326
INDEL	GAP03489	core	CBS385.49	start & end	1326
INDEL	GAP03490	core	DK045	start & end	1326
INDEL	GAP03491	core	GF1192	start & end	1326
INDEL	GAP03492	core	GF1207	start & end	1326
INDEL	GAP03493	core	GF1300	start & end	1326
INDEL	GAP03494	core	Gf-Ca2	start & end	1326
INDEL	GAP03495	core	Gf-Cb5	start & end	1326
INDEL	GAP03496	core	HoMCLT	start & end	1326
INDEL	GAP03497	core	TO22	start & end	1326
INDEL	GAP03498	core	Ud1-4-1	start & end	1326
INDEL	GAP03499	core	VT-2A	start & end	1326
INDEL	GAP03500	core	VdB09	start & end	1326
INDEL	GAP03501	core	VdC07	start & end	1326
INDEL	GAP03502	core	VdLs16	start & end	1326
INDEL	GAP03506	core	CQ2	start & end	260
INDEL	GAP03507	core	DAR82592	start & end	260
INDEL	GAP03508	core	DAR83138	start & end	260
INDEL	GAP03509	core	DAR83143	start & end	260
INDEL	GAP03510	core	DAR83175	start & end	260
INDEL	GAP03511	core	VD991	start & end	260
INDEL	GAP03512	core	XJ592	start & end	260
INDEL	GAP03514	core	HoMCF	start & end	3645
INDEL	GAP03515	core	85S	start & end	468
INDEL	GAP03516	core	CBS385.49	start & end	468
INDEL	GAP03517	core	CQ2	start & end	468
INDEL	GAP03518	core	DAR82592	start & end	468
INDEL	GAP03519	core	DAR83138	start & end	468
INDEL	GAP03520	core	DAR83143	start & end	468
INDEL	GAP03521	core	DAR83175	start & end	468
INDEL	GAP03522	core	DK045	start & end	468
INDEL	GAP03523	core	GF1192	start & end	468
INDEL	GAP03524	core	GF1300	start & end	468
INDEL	GAP03525	core	Gf-Cb5	start & end	468
INDEL	GAP03526	core	HoMCLT	start & end	468
INDEL	GAP03527	core	I1V	start & end	468
INDEL	GAP03528	core	S011	start & end	468
INDEL	GAP03529	core	VD991	start & end	468
INDEL	GAP03530	core	VT-2A	start & end	468
INDEL	GAP03531	core	Vd39	start & end	468
INDEL	GAP03532	core	VdB09	start & end	468
INDEL	GAP03533	core	XJ592	start & end	468
INDEL	GAP03535	core	85S	start & end	10256
INDEL	GAP03536	core	CQ2	start & end	10256
INDEL	GAP03537	core	DAR82592	start & end	10256
INDEL	GAP03538	core	DAR83138	start & end	10256
INDEL	GAP03539	core	DAR83143	start & end	10256
INDEL	GAP03540	core	DAR83175	start & end	10256
INDEL	GAP03541	core	I1V	start & end	10256
INDEL	GAP03542	core	S011	start & end	10256
INDEL	GAP03543	core	VD991	start & end	10256
INDEL	GAP03544	core	XJ592	start & end	10256
INDEL	GAP03545	core	S023	start & end	9936
INDEL	GAP03547	core	CBS385.49	start & end	9856
INDEL	GAP03548	core	DK045	start & end	9856
INDEL	GAP03549	core	GF1192	start & end	9856
INDEL	GAP03550	core	GF1300	start & end	9856
INDEL	GAP03551	core	Gf-Cb5	start & end	9856
INDEL	GAP03552	core	HoMCLT	start & end	9856
INDEL	GAP03553	core	VT-2A	start & end	9856
INDEL	GAP03554	core	VdB09	start & end	9856
INDEL	GAP03555	core	GF1207	start & end	5873
INDEL	GAP03556	core	Gf-Ca2	start & end	5873
INDEL	GAP03558	core	TO22	start & end	5873
INDEL	GAP03559	core	Ud1-4-1	start & end	5873
INDEL	GAP03560	core	V13	start & end	5873
INDEL	GAP03561	core	Vd-653	start & end	5873
INDEL	GAP03562	core	Vd-H5	start & end	5873
INDEL	GAP03563	core	Vd-R1	start & end	5873
INDEL	GAP03564	core	VdC07	start & end	5873
INDEL	GAP03565	core	VdLs16	start & end	5873
INDEL	GAP03566	core	VdLs17	start & end	5873
INDEL	GAP03567	core	XJ511	start & end	5873
INDEL	GAP03570	core	DAR82592	start & end	781
INDEL	GAP03581	core	CBS385.49	start & end	8670
INDEL	GAP03582	core	DK045	start & end	8670
INDEL	GAP03583	core	GF1192	start & end	8670
INDEL	GAP03584	core	GF1300	start & end	8670
INDEL	GAP03585	core	Gf-Cb5	start & end	8670
INDEL	GAP03586	core	HoMCLT	start & end	8670
INDEL	GAP03587	core	VT-2A	start & end	8670
INDEL	GAP03588	core	VdB09	start & end	8670
INDEL	GAP03589	core	Vd39	start & end	418
INDEL	GAP03590	core	CQ2	start & end	1491
INDEL	GAP03591	core	DAR82592	start & end	1491
INDEL	GAP03592	core	DAR83138	start & end	1491
INDEL	GAP03593	core	DAR83143	start & end	1491
INDEL	GAP03594	core	DAR83175	start & end	1491
INDEL	GAP03595	core	I1V	start & end	1491
INDEL	GAP03596	core	S011	start & end	1491
INDEL	GAP03597	core	VD991	start & end	1491
INDEL	GAP03598	core	XJ592	start & end	1491
INDEL	GAP03599	core	85S	start & end	652
INDEL	GAP03601	core	V13	start & end	165
[truncated: 8,685 more rows]

## Sheet: Fig2e median
Compartment	Median unaligned part length (bp)
Starship	14710.5
core	1687
other AGR	5872

## Sheet: Fig2e dunn
Comparison	Adjusted p-value	Significance
core - other AGR	2.12248e-58	*
core - Starship	4.40343e-110	*
other AGR - Starship	1.67722e-16	*

## Sheet: Fig2e raw
Comment
See Fig2d source data sheet Fig2d raw. Unaligned part length corresponds to positive gap-length-R.
