# Supplementary material for: Starship giant transposons dominate plastic genomic regions in a fungal plant pathogen and drive virulence evolution
Source: Nat Commun. 2025 Jul 24;16:6806. doi: 10.1038/s41467-025-61986-6 (PMC12289983; doi:10.1038/s41467-025-61986-6)
Supplement: Supplementary file 6 — Source Data [file 41467_2025_61986_MOESM6_ESM.zip › Source Data/FigS11a.xlsx]

## Sheet: FigS11a left
Query name	Query accession	Query length (nt)	Subject contig/Starship	Identity (%)	Hit length (nt)	Mismatch	Gap open	Query start	Query end	Subject start	Subject end	Subject strand	E-value	Bitscore	Query coverage per hit (%)
DAHLIAE1b	JN160807.1	1862	VdLs17_CP010982.1	99.731	1862	5	0	1	1862	2005751	2003890	minus	0	3411	100
DAHLIAE1b	JN160807.1	1862	Se1h1_MPI-CAGE_a	99.785	1862	4	0	1	1862	4380	2519	minus	0	3417	100
DAHLIAE1b	JN160807.1	1862	Se1h1_MPI-CAGE_b	99.785	1862	4	0	1	1862	343034	341173	minus	0	3417	100
DAHLIAE1b	JN160807.1	1862	VdLs17_CP010984.1	99.785	1862	4	0	1	1862	3072798	3074659	plus	0	3417	100
DAHLIAE1b	JN160807.1	1862	Ar4h1_MPI-CAGE	99.839	1862	3	0	1	1862	249096	247235	minus	0	3422	100
DAHLIAE1b	JN160807.1	1862	Ar4h1_JR2	99.839	1862	3	0	1	1862	400176	398315	minus	0	3422	100
DAHLIAE1b	JN160807.1	1862	Ph1h4_XJ511	99.893	1862	2	0	1	1862	34287	36148	plus	0	3428	100
DAHLIAE1b	JN160807.1	1862	Ar4h1_MPI-CAGE	99.893	1862	2	0	1	1862	80980	79119	minus	0	3428	100
DAHLIAE1b	JN160807.1	1862	Ar4h1_MPI-CAGE	99.893	1862	2	0	1	1862	379344	381205	plus	0	3428	100
DAHLIAE1b	JN160807.1	1862	Ar4h1_JR2	99.893	1862	2	0	1	1862	171196	169335	minus	0	3428	100
DAHLIAE1b	JN160807.1	1862	Ar4h1_JR2	99.893	1862	2	0	1	1862	237364	235503	minus	0	3428	100
DAHLIAE1b	JN160807.1	1862	VdLs17_CP010983.1	99.893	1862	2	0	1	1862	386957	385096	minus	0	3428	100
DAHLIAE1d	JN160808.1	1862	VdLs17_CP010983.1	99.893	1862	2	0	1	1862	567789	569650	plus	0	3428	100
DAHLIAE1a	JN160806.1	1861	VdLs17_CP010982.1	99.946	1861	1	0	1	1861	2794057	2795917	plus	0	3432	100
DAHLIAE1d	JN160808.1	1862	VdLs17_CP010982.1	99.946	1862	0	1	1	1862	2521511	2523371	plus	0	3432	100
DAHLIAE1d	JN160808.1	1862	VdLs17_CP010982.1	99.946	1862	1	0	1	1862	5332665	5330804	minus	0	3434	100
DAHLIAE1d	JN160808.1	1862	VdLs17_CP010984.1	99.946	1862	1	0	1	1862	3444535	3446396	plus	0	3434	100
DAHLIAE1d	JN160808.1	1862	VdLs17_CP010983.1	99.946	1862	1	0	1	1862	431	2292	plus	0	3434	100
DAHLIAE1a	JN160806.1	1861	Se1h1_MPI-CAGE_a	100	1861	0	0	1	1861	9296	11156	plus	0	3437	100
DAHLIAE1a	JN160806.1	1861	Se1h1_MPI-CAGE_a	100	1861	0	0	1	1861	84555	86415	plus	0	3437	100
DAHLIAE1a	JN160806.1	1861	VdLs17_CP010986.1	100	1861	0	0	1	1861	642278	644138	plus	0	3437	100
DAHLIAE1a	JN160806.1	1861	VdLs17_CP010986.1	100	1861	0	0	1	1861	1773516	1771656	minus	0	3437	100
DAHLIAE1a	JN160806.1	1861	VdLs17_CP010985.1	100	1861	0	0	1	1861	1333712	1331852	minus	0	3437	100
DAHLIAE1a	JN160806.1	1861	VdLs17_CP010985.1	100	1861	0	0	1	1861	2747998	2749858	plus	0	3437	100
DAHLIAE1a	JN160806.1	1861	VdLs17_CP010985.1	100	1861	0	0	1	1861	2953957	2952097	minus	0	3437	100
DAHLIAE1a	JN160806.1	1861	VdLs17_CP010984.1	100	1861	0	0	1	1861	3464031	3465891	plus	0	3437	100
DAHLIAE1a	JN160806.1	1861	VdLs17_CP010983.1	100	1861	0	0	1	1861	59767	57907	minus	0	3437	100
DAHLIAE1a	JN160806.1	1861	VdLs17_CP010983.1	100	1861	0	0	1	1861	599596	597736	minus	0	3437	100
DAHLIAE1a	JN160806.1	1861	VdLs17_CP010983.1	100	1861	0	0	1	1861	1732348	1734208	plus	0	3437	100
DAHLIAE1a	JN160806.1	1861	VdLs17_CP010983.1	100	1861	0	0	1	1861	4273214	4271354	minus	0	3437	100
DAHLIAE1a	JN160806.1	1861	VdLs17_CP010982.1	100	1861	0	0	1	1861	2105	245	minus	0	3437	100
DAHLIAE1a	JN160806.1	1861	VdLs17_CP010982.1	100	1861	0	0	1	1861	742306	740446	minus	0	3437	100
DAHLIAE1a	JN160806.1	1861	VdLs17_CP010982.1	100	1861	0	0	1	1861	2452273	2450413	minus	0	3437	100
DAHLIAE1a	JN160806.1	1861	VdLs17_CP010982.1	100	1861	0	0	1	1861	5455726	5453866	minus	0	3437	100
DAHLIAE1a	JN160806.1	1861	VdLs17_CP010980.1	100	1861	0	0	1	1861	173565	171705	minus	0	3437	100
DAHLIAE1a	JN160806.1	1861	VdLs17_CP010980.1	100	1861	0	0	1	1861	5230332	5228472	minus	0	3437	100
DAHLIAE1a	JN160806.1	1861	VdLs17_CP010980.1	100	1861	0	0	1	1861	5319913	5318053	minus	0	3437	100
DAHLIAE1a	JN160806.1	1861	VdLs17_CP010980.1	100	1861	0	0	1	1861	5347722	5349582	plus	0	3437	100
DAHLIAE1e	JN160817.1	1861	VdLs17_CP010982.1	100	1861	0	0	1	1861	1983451	1981591	minus	0	3437	100
DAHLIAE1b	JN160807.1	1862	Se1h1_MPI-CAGE_a	100	1862	0	0	1	1862	242897	241036	minus	0	3439	100
DAHLIAE1b	JN160807.1	1862	VdLs17_CP010982.1	100	1862	0	0	1	1862	2316843	2318704	plus	0	3439	100
DAHLIAE1c	JN160816.1	1862	VdLs17_CP010983.1	100	1862	0	0	1	1862	3602938	3601077	minus	0	3439	100
DAHLIAE1d	JN160808.1	1862	VdLs17_CP010982.1	100	1862	0	0	1	1862	82552	80691	minus	0	3439	100
DAHLIAE1d	JN160808.1	1862	VdLs17_CP010982.1	100	1862	0	0	1	1862	2124777	2126638	plus	0	3439	100
DAHLIAE1d	JN160808.1	1862	VdLs17_CP010982.1	100	1862	0	0	1	1862	2162299	2160438	minus	0	3439	100
DAHLIAE1d	JN160808.1	1862	VdLs17_CP010982.1	100	1862	0	0	1	1862	2624264	2622403	minus	0	3439	100
DAHLIAE1d	JN160808.1	1862	VdLs17_CP010982.1	100	1862	0	0	1	1862	2732541	2734402	plus	0	3439	100
DAHLIAE1d	JN160808.1	1862	VdLs17_CP010982.1	100	1862	0	0	1	1862	5889920	5891781	plus	0	3439	100
DAHLIAE1d	JN160808.1	1862	VdLs17_CP010981.1	100	1862	0	0	1	1862	2488430	2490291	plus	0	3439	100
DAHLIAE1d	JN160808.1	1862	VdLs17_CP010980.1	100	1862	0	0	1	1862	5657427	5655566	minus	0	3439	100
DAHLIAE2	JN160809.1	1909	VdLs17_CP010982.1	100	1909	0	0	1	1909	2641856	2643764	plus	0	3526	100
DAHLIAE3	JN160810.1	1949	VdLs17_CP010982.1	100	1949	0	0	1	1949	1844344	1842396	minus	0	3600	100
VdHAT1	JN160811.1	3164	VdLs17_CP010982.1	100	3164	0	0	1	3164	2534609	2531446	minus	0	5843	100
VdMULE3	JN160815.1	3406	VdLs17_CP010982.1	100	3406	0	0	1	3406	1755815	1752410	minus	0	6290	100
VdMULE2	JN160814.1	3538	VdLs17_CP010982.1	100	3538	0	0	1	3538	1820205	1816668	minus	0	6534	100
VdMULE1	JN160813.1	3613	Se1h1_MPI-CAGE_a	99.972	3613	0	1	1	3613	51201	54812	plus	0	6665	100
VdMULE1	JN160813.1	3613	VdLs17_CP010983.1	100	3613	0	0	1	3613	585732	582120	minus	0	6673	100
VdLINE1	HM852750.1	4905	Se1h1_MPI-CAGE_a	99.817	4905	9	0	1	4905	77570	82474	plus	0	9009	100
VdLINE1	HM852750.1	4905	Se1h1_JR2	99.837	4905	8	0	1	4905	256007	260911	plus	0	9014	100
VdLINE1	HM852750.1	4905	Se1h1_JR2	99.837	4905	8	0	1	4905	438827	433923	minus	0	9014	100
VdLINE1	HM852750.1	4905	Se1h1_MPI-CAGE_b	99.837	4905	8	0	1	4905	429339	424435	minus	0	9014	100
VdLINE1	HM852750.1	4905	Se1h1_CBS382.66	99.857	4905	7	0	1	4905	51114	56018	plus	0	9020	100
VdLINE1	HM852750.1	4905	Se1h1_CBS382.66	99.857	4905	7	0	1	4905	172226	167322	minus	0	9020	100
VdLINE1	HM852750.1	4905	Se1h1_MPI-CAGE_a	99.857	4905	7	0	1	4905	228958	224054	minus	0	9020	100
VdLINE1	HM852750.1	4905	Se1h1_JR2	99.857	4905	7	0	1	4905	98317	103221	plus	0	9020	100
VdLINE1	HM852750.1	4905	VdLs17_CP010982.1	99.857	4905	7	0	1	4905	2459258	2454354	minus	0	9020	100
VdLINE1	HM852750.1	4905	Se1h1_CBS382.66	99.878	4905	6	0	1	4905	30191	25287	minus	0	9025	100
VdLINE1	HM852750.1	4905	Se1h1_CBS382.66	99.878	4905	6	0	1	4905	289422	284518	minus	0	9025	100
VdLINE1	HM852750.1	4905	Se1h1_CBS382.66	99.878	4905	6	0	1	4905	296448	301352	plus	0	9025	100
VdLINE1	HM852750.1	4905	VdLs17_CP010983.1	99.878	4905	6	0	1	4905	3061269	3066173	plus	0	9025	100
VdLINE1	HM852750.1	4905	VdLs17_CP010982.1	99.878	4905	6	0	1	4905	5232976	5228072	minus	0	9025	100
VdLINE1	HM852750.1	4905	VdLs17_CP010983.1	99.898	4905	5	0	1	4905	3710338	3705434	minus	0	9031	100
VdLINE1	HM852750.1	4905	VdLs17_CP010982.1	99.898	4905	5	0	1	4905	5533153	5528249	minus	0	9031	100
VdLINE1	HM852750.1	4905	VdLs17_CP010983.1	99.959	4905	2	0	1	4905	525031	529935	plus	0	9047	100
VdLINE1	HM852750.1	4905	VdLs17_CP010983.1	99.959	4905	2	0	1	4905	3324438	3319534	minus	0	9047	100
VdLINE1	HM852750.1	4905	VdLs17_CP010986.1	99.98	4905	1	0	1	4905	1851946	1856850	plus	0	9053	100
VdLTRE5	HM852749.1	5555	VdLs17_CP010983.1	99.964	5555	1	1	1	5555	3722565	3728118	plus	0	10246	100
VdLTRE5	HM852749.1	5555	VdLs17_CP010983.1	99.982	5555	1	0	1	5555	3444966	3450520	plus	0	10253	100
VdLTRE5	HM852749.1	5555	VdLs17_CP010983.1	99.982	5555	1	0	1	5555	3457276	3451722	minus	0	10253	100
VdLTRE5	HM852749.1	5555	VdLs17_CP010983.1	100	5555	0	0	1	5555	3329534	3335088	plus	0	10259	100
VdLTRE1	HM852745.1	5873	Se1h1_JR2	99.064	5873	55	0	1	5873	440381	446253	plus	0	10541	100
VdLTRE1	HM852745.1	5873	Se1h1_MPI-CAGE_b	99.081	5873	54	0	1	5873	430893	436765	plus	0	10547	100
VdLTRE1	HM852745.1	5873	Se1h2_Gf-Cb5	99.676	5873	10	1	1	5873	97568	103431	plus	0	10732	100
VdLTRE1	HM852745.1	5873	Se1h1_CBS382.66	99.864	5873	8	0	1	5873	200557	206429	plus	0	10802	100
VdLTRE1	HM852745.1	5873	Se1h1_CBS382.66	99.864	5873	8	0	1	5873	266498	260626	minus	0	10802	100
VdLTRE1	HM852745.1	5873	VdLs17_CP010982.1	99.915	5873	4	1	1	5873	2473514	2479385	plus	0	10816	100
VdLTRE1	HM852745.1	5873	VdLs17_CP010983.1	99.932	5873	4	0	1	5873	394431	400303	plus	0	10824	100
VdLTRE1	HM852745.1	5873	Ar4h1_MPI-CAGE	99.966	5873	2	0	1	5873	102455	96583	minus	0	10835	100
VdLTRE1	HM852745.1	5873	VdLs17_CP010985.1	99.983	5873	0	1	1	5873	2860374	2854503	minus	0	10839	100
VdLTRE1	HM852745.1	5873	Ar4h1_JR2	99.983	5873	1	0	1	5873	258839	252967	minus	0	10840	100
VdLTRE1	HM852745.1	5873	VdLs17_CP010985.1	99.983	5873	1	0	1	5873	2740506	2734634	minus	0	10840	100
VdLTRE1	HM852745.1	5873	VdLs17_CP010985.1	99.983	5873	1	0	1	5873	2979424	2973552	minus	0	10840	100
VdLTRE1	HM852745.1	5873	VdLs17_CP010984.1	99.983	5873	1	0	1	5873	595903	590031	minus	0	10840	100
VdLTRE1	HM852745.1	5873	VdLs17_CP010984.1	99.983	5873	1	0	1	5873	1164783	1158911	minus	0	10840	100
VdLTRE1	HM852745.1	5873	Se1h1_MPI-CAGE_a	100	5873	0	0	1	5873	62374	56502	minus	0	10846	100
VdLTRE1	HM852745.1	5873	Se1h1_JR2	100	5873	0	0	1	5873	490460	484588	minus	0	10846	100
VdLTRE1	HM852745.1	5873	VdLs17_CP010985.1	100	5873	0	0	1	5873	872184	878056	plus	0	10846	100
VdLTRE1	HM852745.1	5873	VdLs17_CP010985.1	100	5873	0	0	1	5873	2902605	2896733	minus	0	10846	100
VdLTRE1	HM852745.1	5873	VdLs17_CP010984.1	100	5873	0	0	1	5873	3537735	3531863	minus	0	10846	100
VdLTRE1	HM852745.1	5873	VdLs17_CP010983.1	100	5873	0	0	1	5873	574558	580430	plus	0	10846	100
VdLTRE1	HM852745.1	5873	VdLs17_CP010983.1	100	5873	0	0	1	5873	1128987	1134859	plus	0	10846	100
VdLTRE1	HM852745.1	5873	VdLs17_CP010983.1	100	5873	0	0	1	5873	3796925	3802797	plus	0	10846	100
VdLTRE1	HM852745.1	5873	VdLs17_CP010982.1	100	5873	0	0	1	5873	3084260	3078388	minus	0	10846	100
VdLTRE1	HM852745.1	5873	VdLs17_CP010982.1	100	5873	0	0	1	5873	3747801	3753673	plus	0	10846	100
VdLTRE1	HM852745.1	5873	VdLs17_CP010982.1	100	5873	0	0	1	5873	5284626	5278754	minus	0	10846	100
VdLTRE1	HM852745.1	5873	VdLs17_CP010981.1	100	5873	0	0	1	5873	5161708	5167580	plus	0	10846	100
VdLTRE1	HM852745.1	5873	VdLs17_CP010980.1	100	5873	0	0	1	5873	3132865	3138737	plus	0	10846	100
VdLTRE3	HM852747.1	6828	Ar3h1_GF1207	99.048	6828	48	16	1	6828	102440	95630	minus	0	12233	100
VdLTRE3	HM852747.1	6828	VdLs17_CP010987.1	99.956	6828	3	0	1	6828	224649	217822	minus	0	12593	100
VdLTRE3	HM852747.1	6828	VdLs17_CP010986.1	99.971	6828	2	0	1	6828	2916991	2910164	minus	0	12598	100
VdLTRE3	HM852747.1	6828	VdLs17_CP010983.1	99.971	6828	2	0	1	6828	2565282	2558455	minus	0	12598	100
VdLTRE3	HM852747.1	6828	VdLs17_CP010982.1	99.971	6828	2	0	1	6828	5463260	5456433	minus	0	12598	100
VdLTRE3	HM852747.1	6828	VdLs17_CP010980.1	99.971	6828	2	0	1	6828	1728781	1735608	plus	0	12598	100
VdLTRE4	HM852748.1	6869	VdLs17_CP010984.1	99.782	6869	14	1	1	6869	2991541	2998408	plus	0	12600	100
VdLTRE4	HM852748.1	6869	VdLs17_CP010987.1	99.825	6869	12	0	1	6869	3231796	3238664	plus	0	12619	100
VdLTRE2	HM852746.1	6935	Se1h1_MPI-CAGE_b	99.913	6935	6	0	1	6935	307324	314258	plus	0	12774	100
VdLTRE2	HM852746.1	6935	Se1h1_JR2	99.913	6935	6	0	1	6935	318676	325610	plus	0	12774	100
VdLTRE2	HM852746.1	6935	VdLs17_CP010982.1	99.928	6935	5	0	1	6935	2289093	2282159	minus	0	12779	100
VdLTRE2	HM852746.1	6935	VdLs17_CP010980.1	99.928	6935	5	0	1	6935	155682	162616	plus	0	12779	100
VdLTRE2	HM852746.1	6935	VdLs17_CP010985.1	99.942	6935	1	3	1	6935	1094052	1100983	plus	0	12781	100
VdLTRE2	HM852746.1	6935	VdLs17_CP010980.1	99.942	6935	4	0	1	6935	230049	223115	minus	0	12785	100
VdLTRE2	HM852746.1	6935	VdLs17_CP010987.1	99.957	6935	3	0	1	6935	208272	215206	plus	0	12791	100
VdLTRE2	HM852746.1	6935	VdLs17_CP010985.1	99.957	6935	3	0	1	6935	767034	760100	minus	0	12791	100
VdLTRE2	HM852746.1	6935	VdLs17_CP010983.1	99.957	6935	3	0	1	6935	607840	600906	minus	0	12791	100
VdLTRE2	HM852746.1	6935	VdLs17_CP010983.1	99.957	6935	3	0	1	6935	1930144	1937078	plus	0	12791	100
VdLTRE2	HM852746.1	6935	VdLs17_CP010982.1	99.957	6935	3	0	1	6935	2796083	2803017	plus	0	12791	100
VdLTRE2	HM852746.1	6935	VdLs17_CP010980.1	99.957	6935	3	0	1	6935	2765742	2772676	plus	0	12791	100
VdLTRE2	HM852746.1	6935	VdLs17_CP010981.1	99.971	6935	2	0	1	6935	9824	2890	minus	0	12796	100
VdLTRE2	HM852746.1	6935	VdLs17_CP010981.1	99.971	6935	2	0	1	6935	344293	337359	minus	0	12796	100
VdLTRE2	HM852746.1	6935	VdLs17_CP010985.1	99.971	6935	2	0	1	6935	910168	903234	minus	0	12796	100
VdLTRE2	HM852746.1	6935	VdLs17_CP010985.1	99.971	6935	2	0	1	6935	1556080	1549146	minus	0	12796	100
VdLTRE2	HM852746.1	6935	VdLs17_CP010985.1	99.971	6935	2	0	1	6935	1930954	1924020	minus	0	12796	100
VdLTRE2	HM852746.1	6935	VdLs17_CP010985.1	99.971	6935	2	0	1	6935	1940750	1947684	plus	0	12796	100
VdLTRE2	HM852746.1	6935	VdLs17_CP010984.1	99.971	6935	2	0	1	6935	1791779	1798713	plus	0	12796	100
VdLTRE2	HM852746.1	6935	VdLs17_CP010984.1	99.971	6935	2	0	1	6935	3451901	3458835	plus	0	12796	100
VdLTRE2	HM852746.1	6935	VdLs17_CP010984.1	99.971	6935	2	0	1	6935	3468940	3475874	plus	0	12796	100
VdLTRE2	HM852746.1	6935	VdLs17_CP010983.1	99.971	6935	2	0	1	6935	36925	43859	plus	0	12796	100
VdLTRE2	HM852746.1	6935	VdLs17_CP010983.1	99.971	6935	2	0	1	6935	1653345	1646411	minus	0	12796	100
VdLTRE2	HM852746.1	6935	VdLs17_CP010982.1	99.971	6935	2	0	1	6935	572421	565487	minus	0	12796	100
VdLTRE2	HM852746.1	6935	VdLs17_CP010982.1	99.971	6935	2	0	1	6935	993587	986653	minus	0	12796	100
VdLTRE2	HM852746.1	6935	VdLs17_CP010982.1	99.971	6935	2	0	1	6935	1103775	1096841	minus	0	12796	100
VdLTRE2	HM852746.1	6935	VdLs17_CP010987.1	99.986	6935	1	0	1	6935	3255289	3262223	plus	0	12802	100
VdLTRE2	HM852746.1	6935	VdLs17_CP010985.1	99.986	6935	1	0	1	6935	1320426	1313492	minus	0	12802	100
VdLTRE2	HM852746.1	6935	VdLs17_CP010981.1	100	6935	0	0	1	6935	5785291	5778357	minus	0	12807	100

## Sheet: FigS11a right TE
Query name	Query accession	Query length (nt)	Subject contig	Identity (%)	Hit length (nt)	Mismatch	Gap open	Query start	Query end	Subject start	Subject end	Subject strand	E-value	Bitscore	Query coverage per hit (%)
VdLTRE1	HM852745.1	5873	VdLs17 chr4	100	5873	0	0	1	5873	574558	580430	plus	0	10846	100
VdLTRE1	HM852745.1	5873	VdLs17 chr4	100	5873	0	0	1	5873	3796925	3802797	plus	0	10846	100
VdLTRE1	HM852745.1	5873	VdLs17 chr4	99.983	5873	0	1	1	5873	2937467	2931596	minus	0	10839	100
VdLTRE1	HM852745.1	5873	VdLs17 chr4	99.932	5873	4	0	1	5873	394431	400303	plus	0	10824	100
VdLTRE1	HM852745.1	5873	VdLs17 chr4	99.37	5873	36	1	1	5873	3382206	3388077	plus	0	10639	100
VdLTRE1	HM852745.1	5873	VdLs17 chr3	99.949	5873	3	0	1	5873	2513965	2508093	minus	0	10829	100
VdLTRE1	HM852745.1	5873	VdLs17 chr3	99.915	5873	4	1	1	5873	2473514	2479385	plus	0	10816	100
VdLTRE1	HM852745.1	5873	JR2 chr5	100	5873	0	0	1	5873	1153131	1147259	minus	0	10846	100
VdLTRE1	HM852745.1	5873	JR2 chr5	100	5873	0	0	1	5873	3644182	3650054	plus	0	10846	100
VdLTRE1	HM852745.1	5873	JR2 chr4	99.983	5873	1	0	1	5873	1196569	1190697	minus	0	10840	100
VdLTRE1	HM852745.1	5873	JR2 chr2	100	5873	0	0	1	5873	2981246	2975374	minus	0	10846	100
VdLTRE1	HM852745.1	5873	JR2 chr2	100	5873	0	0	1	5873	3612042	3606170	minus	0	10846	100
VdLTRE1	HM852745.1	5873	JR2 chr2	99.064	5873	55	0	1	5873	3561963	3567835	plus	0	10541	100
VdLTRE2	HM852746.1	6935	VdLs17 chr4	99.957	6935	3	0	1	6935	607840	600906	minus	0	12791	100
VdLTRE2	HM852746.1	6935	VdLs17 chr3	99.957	6935	3	0	1	6935	2514009	2520943	plus	0	12791	100
VdLTRE2	HM852746.1	6935	VdLs17 chr3	99.928	6935	5	0	1	6935	2289093	2282159	minus	0	12779	100
VdLTRE2	HM852746.1	6935	JR2 chr6	99.899	6935	7	0	1	6935	3445027	3451961	plus	0	12768	100
VdLTRE2	HM852746.1	6935	JR2 chr2	99.913	6935	6	0	1	6935	3440258	3447192	plus	0	12774	100
VdLTRE2	HM852746.1	6935	JR2 chr2	99.87	6935	9	0	1	6935	3018588	3025522	plus	0	12757	100
VdLTRE5	HM852749.1	5555	VdLs17 chr4	100	5555	0	0	1	5555	3329534	3335088	plus	0	10259	100
VdLTRE5	HM852749.1	5555	VdLs17 chr4	99.982	5555	1	0	1	5555	3444966	3450520	plus	0	10253	100
VdLTRE5	HM852749.1	5555	VdLs17 chr4	99.982	5555	1	0	1	5555	3457276	3451722	minus	0	10253	100
VdLTRE5	HM852749.1	5555	VdLs17 chr4	99.964	5555	1	1	1	5555	3722565	3728118	plus	0	10246	100
VdLINE1	HM852750.1	4905	VdLs17 chr4	99.959	4905	2	0	1	4905	525031	529935	plus	0	9047	100
VdLINE1	HM852750.1	4905	VdLs17 chr4	99.959	4905	2	0	1	4905	3324438	3319534	minus	0	9047	100
VdLINE1	HM852750.1	4905	VdLs17 chr4	99.898	4905	5	0	1	4905	3710338	3705434	minus	0	9031	100
VdLINE1	HM852750.1	4905	VdLs17 chr4	99.878	4905	6	0	1	4905	3061269	3066173	plus	0	9025	100
VdLINE1	HM852750.1	4905	VdLs17 chr3	99.857	4905	7	0	1	4905	2459258	2454354	minus	0	9020	100
VdLINE1	HM852750.1	4905	JR2 chr5	99.857	4905	7	0	1	4905	3462088	3466992	plus	0	9020	100
VdLINE1	HM852750.1	4905	JR2 chr5	99.857	4905	7	0	1	4905	3628986	3624082	minus	0	9020	100
VdLINE1	HM852750.1	4905	JR2 chr2	99.857	4905	7	0	1	4905	3219899	3224803	plus	0	9020	100
VdLINE1	HM852750.1	4905	JR2 chr2	99.837	4905	8	0	1	4905	3377589	3382493	plus	0	9014	100
VdLINE1	HM852750.1	4905	JR2 chr2	99.837	4905	8	0	1	4905	3560409	3555505	minus	0	9014	100
DAHLIAE1a	JN160806.1	1861	VdLs17 chr4	100	1861	0	0	1	1861	599596	597736	minus	0	3437	100
DAHLIAE1a	JN160806.1	1861	VdLs17 chr3	100	1861	0	0	1	1861	2452273	2450413	minus	0	3437	100
DAHLIAE1a	JN160806.1	1861	VdLs17 chr3	99.946	1861	1	0	1	1861	2794057	2795917	plus	0	3432	100
DAHLIAE1a	JN160806.1	1861	JR2 chr6	100	1861	0	0	1	1861	3112693	3110833	minus	0	3437	100
DAHLIAE1a	JN160806.1	1861	JR2 chr5	100	1861	0	0	1	1861	3622001	3620141	minus	0	3437	100
DAHLIAE1a	JN160806.1	1861	JR2 chr5	100	1861	0	0	1	1861	3697260	3695400	minus	0	3437	100
DAHLIAE1a	JN160806.1	1861	JR2 chr2	100	1861	0	0	1	1861	2947631	2949491	plus	0	3437	100
DAHLIAE1b	JN160807.1	1862	VdLs17 chr3	100	1862	0	0	1	1862	2316843	2318704	plus	0	3439	100
DAHLIAE1b	JN160807.1	1862	VdLs17 chr3	99.731	1862	5	0	1	1862	2005751	2003890	minus	0	3411	100
DAHLIAE1b	JN160807.1	1862	JR2 chr5	100	1862	0	0	1	1862	3448149	3450010	plus	0	3439	100
DAHLIAE1b	JN160807.1	1862	JR2 chr5	99.785	1862	4	0	1	1862	1172899	1171038	minus	0	3417	100
DAHLIAE1b	JN160807.1	1862	JR2 chr2	100	1862	0	0	1	1862	2947618	2945757	minus	0	3439	100
DAHLIAE1b	JN160807.1	1862	VdLs17 chr4	99.893	1862	2	0	1	1862	386957	385096	minus	0	3428	100
DAHLIAE1b	JN160807.1	1862	JR2 chr4	99.893	1862	2	0	1	1862	1108926	1107065	minus	0	3428	100
DAHLIAE1b	JN160807.1	1862	JR2 chr4	99.893	1862	2	0	1	1862	1175094	1173233	minus	0	3428	100
DAHLIAE1b	JN160807.1	1862	JR2 chr4	99.839	1862	3	0	1	1862	1337906	1336045	minus	0	3422	100
DAHLIAE1b	JN160807.1	1862	JR2 chr6	99.785	1862	4	0	1	1862	3492066	3493927	plus	0	3417	100
DAHLIAE1c	JN160816.1	1862	VdLs17 chr4	100	1862	0	0	1	1862	3602938	3601077	minus	0	3439	100
DAHLIAE1d	JN160808.1	1862	VdLs17 chr3	100	1862	0	0	1	1862	2124777	2126638	plus	0	3439	100
DAHLIAE1d	JN160808.1	1862	VdLs17 chr3	100	1862	0	0	1	1862	2162299	2160438	minus	0	3439	100
DAHLIAE1d	JN160808.1	1862	VdLs17 chr3	100	1862	0	0	1	1862	2624264	2622403	minus	0	3439	100
DAHLIAE1d	JN160808.1	1862	VdLs17 chr3	100	1862	0	0	1	1862	2732541	2734402	plus	0	3439	100
DAHLIAE1d	JN160808.1	1862	VdLs17 chr3	99.946	1862	0	1	1	1862	2521511	2523371	plus	0	3432	100
DAHLIAE1d	JN160808.1	1862	VdLs17 chr4	99.893	1862	2	0	1	1862	567789	569650	plus	0	3428	100
DAHLIAE1e	JN160817.1	1861	VdLs17 chr3	100	1861	0	0	1	1861	1983451	1981591	minus	0	3437	100
DAHLIAE2	JN160809.1	1909	VdLs17 chr3	100	1909	0	0	1	1909	2641856	2643764	plus	0	3526	100
DAHLIAE3	JN160810.1	1949	VdLs17 chr3	100	1949	0	0	1	1949	1844344	1842396	minus	0	3600	100
VdHAT1	JN160811.1	3164	VdLs17 chr3	100	3164	0	0	1	3164	2534609	2531446	minus	0	5843	100
VdMULE1	JN160813.1	3613	VdLs17 chr4	100	3613	0	0	1	3613	585732	582120	minus	0	6673	100
VdMULE1	JN160813.1	3613	JR2 chr5	99.972	3613	0	1	1	3613	3655355	3651744	minus	0	6665	100
VdMULE2	JN160814.1	3538	VdLs17 chr3	100	3538	0	0	1	3538	1820205	1816668	minus	0	6534	100
VdMULE3	JN160815.1	3406	VdLs17 chr3	100	3406	0	0	1	3406	1755815	1752410	minus	0	6290	100

## Sheet: FigS11a right other
Comment
See Fig2a source.
