# Supplementary material for: Starship giant transposons dominate plastic genomic regions in a fungal plant pathogen and drive virulence evolution
Source: Nat Commun. 2025 Jul 24;16:6806. doi: 10.1038/s41467-025-61986-6 (PMC12289983; doi:10.1038/s41467-025-61986-6)
Supplement: Supplementary file 6 — Source Data [file 41467_2025_61986_MOESM6_ESM.zip › Source Data/Fig2d.xlsx]

## Sheet: Fig2d
Query strain	SV	Genome-wide total aligned length (bp)	Genome-wide SV count	Genome-wide SV frequency per 1 Mb	Compartment	Compartment total aligned length (bp)	Compartment SV count	Compartment SV frequency per 1 Mb	Fold enrichment
12008	INDEL	34694887	106	3.06	Starship	1477276	13	8.8	2.88
85S	INDEL	31161671	467	14.99	Starship	436928	9	20.6	1.37
CBS385.49	INDEL	31509657	471	14.95	Starship	564911	11	19.47	1.3
CQ2	INDEL	30680689	540	17.6	Starship	565964	13	22.97	1.31
DAR82592	INDEL	30438961	540	17.74	Starship	574983	12	20.87	1.18
DAR83138	INDEL	30574157	534	17.47	Starship	574281	14	24.38	1.4
DAR83143	INDEL	30653926	536	17.49	Starship	574309	12	20.89	1.19
DAR83175	INDEL	30525364	539	17.66	Starship	570186	9	15.78	0.89
DK045	INDEL	31768016	457	14.39	Starship	711871	8	11.24	0.78
GF1192	INDEL	31475248	463	14.71	Starship	586185	11	18.77	1.28
GF1207	INDEL	31621772	434	13.72	Starship	626041	9	14.38	1.05
GF1300	INDEL	31510111	467	14.82	Starship	591938	11	18.58	1.25
Gf-Ca2	INDEL	31553308	434	13.75	Starship	652120	8	12.27	0.89
Gf-Cb5	INDEL	31610715	474	14.99	Starship	712847	16	22.45	1.5
HoMCF	INDEL	33555556	287	8.55	Starship	473787	11	23.22	2.71
HoMCLT	INDEL	31235389	452	14.47	Starship	591926	11	18.58	1.28
I1V	INDEL	30047976	462	15.38	Starship	476510	11	23.08	1.5
MPI-CAGE	INDEL	35443447	146	4.12	Starship	1520752	12	7.89	1.92
S011	INDEL	30550934	561	18.36	Starship	676885	12	17.73	0.97
S023	INDEL	33678582	276	8.2	Starship	227732	5	21.96	2.68
TO22	INDEL	31559003	447	14.16	Starship	627733	10	15.93	1.12
Ud1-4-1	INDEL	31537124	446	14.14	Starship	641260	9	14.03	0.99
V13	INDEL	32476966	201	6.19	Starship	54290	4	73.68	11.9
VD991	INDEL	30697937	544	17.72	Starship	580276	15	25.85	1.46
VT-2A	INDEL	31431166	468	14.89	Starship	596717	12	20.11	1.35
Vd-653	INDEL	32008151	344	10.75	Starship	496369	12	24.18	2.25
Vd-H5	INDEL	32596073	375	11.5	Starship	530477	14	26.39	2.29
Vd-R1	INDEL	32573946	410	12.59	Starship	521032	16	30.71	2.44
Vd39	INDEL	33961823	309	9.1	Starship	651905	9	13.81	1.52
VdB09	INDEL	31659851	443	13.99	Starship	668044	12	17.96	1.28
VdC07	INDEL	31575826	429	13.59	Starship	626670	6	9.57	0.7
VdLs16	INDEL	31656499	460	14.53	Starship	775936	12	15.47	1.06
VdLs17	INDEL	34014196	309	9.08	Starship	818691	16	19.54	2.15
XJ511	INDEL	34523364	299	8.66	Starship	1124445	26	23.12	2.67
XJ592	INDEL	30680088	556	18.12	Starship	571053	12	21.01	1.16
12008	INDEL	34694887	106	3.06	other AGR	1514349	9	5.94	1.95
85S	INDEL	31161671	467	14.99	other AGR	1344295	44	32.73	2.18
CBS385.49	INDEL	31509657	471	14.95	other AGR	1346903	42	31.18	2.09
CQ2	INDEL	30680689	540	17.6	other AGR	1233635	51	41.34	2.35
DAR82592	INDEL	30438961	540	17.74	other AGR	1166201	50	42.87	2.42
DAR83138	INDEL	30574157	534	17.47	other AGR	1207865	52	43.05	2.46
DAR83143	INDEL	30653926	536	17.49	other AGR	1232043	51	41.39	2.37
DAR83175	INDEL	30525364	539	17.66	other AGR	1231905	52	42.21	2.39
DK045	INDEL	31768016	457	14.39	other AGR	1328888	42	31.61	2.2
GF1192	INDEL	31475248	463	14.71	other AGR	1346903	42	31.18	2.12
GF1207	INDEL	31621772	434	13.72	other AGR	1308525	42	32.1	2.34
GF1300	INDEL	31510111	467	14.82	other AGR	1346903	42	31.18	2.1
Gf-Ca2	INDEL	31553308	434	13.75	other AGR	1294745	42	32.44	2.36
Gf-Cb5	INDEL	31610715	474	14.99	other AGR	1342052	42	31.3	2.09
HoMCF	INDEL	33555556	287	8.55	other AGR	1482447	22	14.84	1.74
HoMCLT	INDEL	31235389	452	14.47	other AGR	1346903	42	31.18	2.15
I1V	INDEL	30047976	462	15.38	other AGR	1209985	47	38.84	2.53
MPI-CAGE	INDEL	35443447	146	4.12	other AGR	1492176	10	6.7	1.63
S011	INDEL	30550934	561	18.36	other AGR	1216633	53	43.56	2.37
S023	INDEL	33678582	276	8.2	other AGR	1492388	19	12.73	1.55
TO22	INDEL	31559003	447	14.16	other AGR	1316359	45	34.19	2.41
Ud1-4-1	INDEL	31537124	446	14.14	other AGR	1311447	44	33.55	2.37
V13	INDEL	32476966	201	6.19	other AGR	1482213	15	10.12	1.64
VD991	INDEL	30697937	544	17.72	other AGR	1233634	51	41.34	2.33
VT-2A	INDEL	31431166	468	14.89	other AGR	1308371	41	31.34	2.1
Vd-653	INDEL	32008151	344	10.75	other AGR	1398123	36	25.75	2.4
Vd-H5	INDEL	32596073	375	11.5	other AGR	1410321	40	28.36	2.47
Vd-R1	INDEL	32573946	410	12.59	other AGR	1402852	38	27.09	2.15
Vd39	INDEL	33961823	309	9.1	other AGR	1479986	35	23.65	2.6
VdB09	INDEL	31659851	443	13.99	other AGR	1306272	42	32.15	2.3
VdC07	INDEL	31575826	429	13.59	other AGR	1303780	41	31.45	2.31
VdLs16	INDEL	31656499	460	14.53	other AGR	1301024	45	34.59	2.38
VdLs17	INDEL	34014196	309	9.08	other AGR	1494261	30	20.08	2.21
XJ511	INDEL	34523364	299	8.66	other AGR	1495440	29	19.39	2.24
XJ592	INDEL	30680088	556	18.12	other AGR	1233637	51	41.34	2.28
12008	INDEL	34694887	106	3.06	core	30943252	86	2.78	0.91
85S	INDEL	31161671	467	14.99	core	29064898	417	14.35	0.96
CBS385.49	INDEL	31509657	471	14.95	core	29143206	414	14.21	0.95
CQ2	INDEL	30680689	540	17.6	core	28733765	483	16.81	0.96
DAR82592	INDEL	30438961	540	17.74	core	28565210	484	16.94	0.96
DAR83138	INDEL	30574157	534	17.47	core	28644686	476	16.62	0.95
DAR83143	INDEL	30653926	536	17.49	core	28701829	481	16.76	0.96
DAR83175	INDEL	30525364	539	17.66	core	28577109	485	16.97	0.96
DK045	INDEL	31768016	457	14.39	core	29221371	407	13.93	0.97
GF1192	INDEL	31475248	463	14.71	core	29116540	411	14.12	0.96
GF1207	INDEL	31621772	434	13.72	core	29233181	387	13.24	0.96
GF1300	INDEL	31510111	467	14.82	core	29112136	411	14.12	0.95
Gf-Ca2	INDEL	31553308	434	13.75	core	29253863	386	13.19	0.96
Gf-Cb5	INDEL	31610715	474	14.99	core	29098449	416	14.3	0.95
HoMCF	INDEL	33555556	287	8.55	core	30435500	245	8.05	0.94
HoMCLT	INDEL	31235389	452	14.47	core	29124537	410	14.08	0.97
I1V	INDEL	30047976	462	15.38	core	28245115	413	14.62	0.95
MPI-CAGE	INDEL	35443447	146	4.12	core	31234865	123	3.94	0.96
S011	INDEL	30550934	561	18.36	core	28500372	505	17.72	0.96
S023	INDEL	33678582	276	8.2	core	30734315	240	7.81	0.95
TO22	INDEL	31559003	447	14.16	core	29260562	396	13.53	0.96
Ud1-4-1	INDEL	31537124	446	14.14	core	29230068	396	13.55	0.96
V13	INDEL	32476966	201	6.19	core	30223109	183	6.05	0.98
VD991	INDEL	30697937	544	17.72	core	28732124	486	16.91	0.95
VT-2A	INDEL	31431166	468	14.89	core	29089940	412	14.16	0.95
Vd-653	INDEL	32008151	344	10.75	core	29431251	299	10.16	0.95
Vd-H5	INDEL	32596073	375	11.5	core	29882717	321	10.74	0.93
Vd-R1	INDEL	32573946	410	12.59	core	29854545	353	11.82	0.94
Vd39	INDEL	33961823	309	9.1	core	30743522	263	8.55	0.94
VdB09	INDEL	31659851	443	13.99	core	29223713	390	13.35	0.95
VdC07	INDEL	31575826	429	13.59	core	29284599	384	13.11	0.97
VdLs16	INDEL	31656499	460	14.53	core	29225190	405	13.86	0.95
VdLs17	INDEL	34014196	309	9.08	core	30553373	243	7.95	0.88
XJ511	INDEL	34523364	299	8.66	core	30755944	238	7.74	0.89
XJ592	INDEL	30680088	556	18.12	core	28728073	500	17.4	0.96
12008	TRA	34694887	96	2.77	Starship	1477276	13	8.8	3.18
85S	TRA	31161671	33	1.06	Starship	436928	14	32.04	30.26
CBS385.49	TRA	31509657	21	0.67	Starship	564911	6	10.62	15.94
CQ2	TRA	30680689	19	0.62	Starship	565964	9	15.9	25.68
DAR82592	TRA	30438961	31	1.02	Starship	574983	11	19.13	18.78
DAR83138	TRA	30574157	22	0.72	Starship	574281	8	13.93	19.36
DAR83143	TRA	30653926	32	1.04	Starship	574309	17	29.6	28.36
DAR83175	TRA	30525364	51	1.67	Starship	570186	20	35.08	20.99
DK045	TRA	31768016	24	0.76	Starship	711871	12	16.86	22.31
GF1192	TRA	31475248	24	0.76	Starship	586185	6	10.24	13.42
GF1207	TRA	31621772	37	1.17	Starship	626041	12	19.17	16.38
GF1300	TRA	31510111	17	0.54	Starship	591938	6	10.14	18.79
Gf-Ca2	TRA	31553308	32	1.01	Starship	652120	11	16.87	16.63
Gf-Cb5	TRA	31610715	28	0.89	Starship	712847	11	15.43	17.42
HoMCF	TRA	33555556	157	4.68	Starship	473787	21	44.32	9.47
HoMCLT	TRA	31235389	24	0.77	Starship	591926	6	10.14	13.19
I1V	TRA	30047976	117	3.89	Starship	476510	14	29.38	7.55
MPI-CAGE	TRA	35443447	31	0.87	Starship	1520752	4	2.63	3.01
S011	TRA	30550934	46	1.51	Starship	676885	20	29.55	19.62
S023	TRA	33678582	21	0.62	Starship	227732	7	30.74	49.3
TO22	TRA	31559003	27	0.86	Starship	627733	13	20.71	24.21
Ud1-4-1	TRA	31537124	33	1.05	Starship	641260	15	23.39	22.35
V13	TRA	32476966	120	3.69	Starship	54290	4	73.68	19.94
VD991	TRA	30697937	20	0.65	Starship	580276	8	13.79	21.16
VT-2A	TRA	31431166	17	0.54	Starship	596717	6	10.06	18.59
Vd-653	TRA	32008151	169	5.28	Starship	496369	17	34.25	6.49
Vd-H5	TRA	32596073	29	0.89	Starship	530477	15	28.28	31.78
Vd-R1	TRA	32573946	31	0.95	Starship	521032	16	30.71	32.27
Vd39	TRA	33961823	61	1.8	Starship	651905	18	27.61	15.37
VdB09	TRA	31659851	28	0.88	Starship	668044	9	13.47	15.23
VdC07	TRA	31575826	17	0.54	Starship	626670	4	6.38	11.86
VdLs16	TRA	31656499	27	0.85	Starship	775936	12	15.47	18.13
VdLs17	TRA	34014196	21	0.62	Starship	818691	15	18.32	29.68
XJ511	TRA	34523364	17	0.49	Starship	1124445	9	8	16.25
XJ592	TRA	30680088	24	0.78	Starship	571053	14	24.52	31.34
12008	TRA	34694887	96	2.77	other AGR	1514349	3	1.98	0.72
85S	TRA	31161671	33	1.06	other AGR	1344295	1	0.74	0.7
CBS385.49	TRA	31509657	21	0.67	other AGR	1346903	2	1.48	2.23
CQ2	TRA	30680689	19	0.62	other AGR	1233635	3	2.43	3.93
DAR82592	TRA	30438961	31	1.02	other AGR	1166201	3	2.57	2.53
DAR83138	TRA	30574157	22	0.72	other AGR	1207865	3	2.48	3.45
DAR83143	TRA	30653926	32	1.04	other AGR	1232043	4	3.25	3.11
DAR83175	TRA	30525364	51	1.67	other AGR	1231905	7	5.68	3.4
DK045	TRA	31768016	24	0.76	other AGR	1328888	1	0.75	1
GF1192	TRA	31475248	24	0.76	other AGR	1346903	2	1.48	1.95
GF1207	TRA	31621772	37	1.17	other AGR	1308525	1	0.76	0.65
GF1300	TRA	31510111	17	0.54	other AGR	1346903	2	1.48	2.75
Gf-Ca2	TRA	31553308	32	1.01	other AGR	1294745	1	0.77	0.76
Gf-Cb5	TRA	31610715	28	0.89	other AGR	1342052	3	2.24	2.52
HoMCF	TRA	33555556	157	4.68	other AGR	1482447	26	17.54	3.75
HoMCLT	TRA	31235389	24	0.77	other AGR	1346903	2	1.48	1.93
I1V	TRA	30047976	117	3.89	other AGR	1209985	8	6.61	1.7
MPI-CAGE	TRA	35443447	31	0.87	other AGR	1492176	1	0.67	0.77
S011	TRA	30550934	46	1.51	other AGR	1216633	6	4.93	3.28
S023	TRA	33678582	21	0.62	other AGR	1492388	2	1.34	2.15
TO22	TRA	31559003	27	0.86	other AGR	1316359	1	0.76	0.89
Ud1-4-1	TRA	31537124	33	1.05	other AGR	1311447	1	0.76	0.73
V13	TRA	32476966	120	3.69	other AGR	1482213	4	2.7	0.73
VD991	TRA	30697937	20	0.65	other AGR	1233634	3	2.43	3.73
VT-2A	TRA	31431166	17	0.54	other AGR	1308371	2	1.53	2.83
Vd-653	TRA	32008151	169	5.28	other AGR	1398123	10	7.15	1.35
Vd-H5	TRA	32596073	29	0.89	other AGR	1410321	2	1.42	1.59
Vd-R1	TRA	32573946	31	0.95	other AGR	1402852	2	1.43	1.5
Vd39	TRA	33961823	61	1.8	other AGR	1479986	1	0.68	0.38
VdB09	TRA	31659851	28	0.88	other AGR	1306272	2	1.53	1.73
VdC07	TRA	31575826	17	0.54	other AGR	1303780	2	1.53	2.85
VdLs16	TRA	31656499	27	0.85	other AGR	1301024	1	0.77	0.9
VdLs17	TRA	34014196	21	0.62	other AGR	1494261	5	3.35	5.42
XJ511	TRA	34523364	17	0.49	other AGR	1495440	2	1.34	2.72
XJ592	TRA	30680088	24	0.78	other AGR	1233637	3	2.43	3.11
12008	TRA	34694887	96	2.77	core	30943252	64	2.07	0.75
85S	TRA	31161671	33	1.06	core	29064898	14	0.48	0.45
CBS385.49	TRA	31509657	21	0.67	core	29143206	12	0.41	0.62
CQ2	TRA	30680689	19	0.62	core	28733765	7	0.24	0.39
DAR82592	TRA	30438961	31	1.02	core	28565210	20	0.7	0.69
DAR83138	TRA	30574157	22	0.72	core	28644686	11	0.38	0.53
DAR83143	TRA	30653926	32	1.04	core	28701829	12	0.42	0.4
DAR83175	TRA	30525364	51	1.67	core	28577109	23	0.8	0.48
DK045	TRA	31768016	24	0.76	core	29221371	7	0.24	0.32
GF1192	TRA	31475248	24	0.76	core	29116540	9	0.31	0.41
GF1207	TRA	31621772	37	1.17	core	29233181	16	0.55	0.47
GF1300	TRA	31510111	17	0.54	core	29112136	7	0.24	0.45
Gf-Ca2	TRA	31553308	32	1.01	core	29253863	18	0.62	0.61
Gf-Cb5	TRA	31610715	28	0.89	core	29098449	11	0.38	0.43
HoMCF	TRA	33555556	157	4.68	core	30435500	112	3.68	0.79
HoMCLT	TRA	31235389	24	0.77	core	29124537	13	0.45	0.58
I1V	TRA	30047976	117	3.89	core	28245115	98	3.47	0.89
MPI-CAGE	TRA	35443447	31	0.87	core	31234865	24	0.77	0.88
S011	TRA	30550934	46	1.51	core	28500372	23	0.81	0.54
S023	TRA	33678582	21	0.62	core	30734315	15	0.49	0.78
TO22	TRA	31559003	27	0.86	core	29260562	11	0.38	0.44
Ud1-4-1	TRA	31537124	33	1.05	core	29230068	15	0.51	0.49
V13	TRA	32476966	120	3.69	core	30223109	81	2.68	0.73
VD991	TRA	30697937	20	0.65	core	28732124	8	0.28	0.43
VT-2A	TRA	31431166	17	0.54	core	29089940	9	0.31	0.57
Vd-653	TRA	32008151	169	5.28	core	29431251	130	4.42	0.84
Vd-H5	TRA	32596073	29	0.89	core	29882717	11	0.37	0.41
Vd-R1	TRA	32573946	31	0.95	core	29854545	11	0.37	0.39
Vd39	TRA	33961823	61	1.8	core	30743522	22	0.72	0.4
VdB09	TRA	31659851	28	0.88	core	29223713	16	0.55	0.62
VdC07	TRA	31575826	17	0.54	core	29284599	9	0.31	0.57
VdLs16	TRA	31656499	27	0.85	core	29225190	13	0.44	0.52
VdLs17	TRA	34014196	21	0.62	core	30553373	6	0.2	0.32
XJ511	TRA	34523364	17	0.49	core	30755944	8	0.26	0.53
XJ592	TRA	30680088	24	0.78	core	28728073	8	0.28	0.36
12008	INV	34694887	3	0.09	Starship	1477276	2	1.35	15.66
85S	INV	31161671	5	0.16	Starship	436928	1	2.29	14.26
CBS385.49	INV	31509657	6	0.19	Starship	564911	4	7.08	37.19
CQ2	INV	30680689	12	0.39	Starship	565964	7	12.37	31.62
DAR82592	INV	30438961	12	0.39	Starship	574983	7	12.17	30.88
DAR83138	INV	30574157	12	0.39	Starship	574281	7	12.19	31.06
DAR83143	INV	30653926	6	0.2	Starship	574309	1	1.74	8.9
DAR83175	INV	30525364	5	0.16	Starship	570186	2	3.51	21.41
GF1192	INV	31475248	6	0.19	Starship	586185	4	6.82	35.8
GF1300	INV	31510111	6	0.19	Starship	591938	4	6.76	35.49
Gf-Ca2	INV	31553308	8	0.25	Starship	652120	1	1.53	6.05
Gf-Cb5	INV	31610715	7	0.22	Starship	712847	5	7.01	31.67
HoMCLT	INV	31235389	6	0.19	Starship	591926	4	6.76	35.18
I1V	INV	30047976	3	0.1	Starship	476510	1	2.1	21.02
MPI-CAGE	INV	35443447	6	0.17	Starship	1520752	6	3.95	23.31
S011	INV	30550934	17	0.56	Starship	676885	4	5.91	10.62
S023	INV	33678582	10	0.3	Starship	227732	4	17.56	59.15
TO22	INV	31559003	10	0.32	Starship	627733	3	4.78	15.08
Ud1-4-1	INV	31537124	8	0.25	Starship	641260	1	1.56	6.15
VD991	INV	30697937	13	0.42	Starship	580276	8	13.79	32.56
VT-2A	INV	31431166	6	0.19	Starship	596717	4	6.7	35.12
VdLs16	INV	31656499	12	0.38	Starship	775936	3	3.87	10.2
VdLs17	INV	34014196	10	0.29	Starship	818691	4	4.89	16.62
XJ511	INV	34523364	8	0.23	Starship	1124445	6	5.34	23.03
XJ592	INV	30680088	9	0.29	Starship	571053	3	5.25	17.91
CQ2	INV	30680689	12	0.39	other AGR	1233635	1	0.81	2.07
DAR82592	INV	30438961	12	0.39	other AGR	1166201	1	0.86	2.18
DAR83138	INV	30574157	12	0.39	other AGR	1207865	1	0.83	2.11
DAR83143	INV	30653926	6	0.2	other AGR	1232043	1	0.81	4.15
DK045	INV	31768016	6	0.19	other AGR	1328888	1	0.75	3.98
I1V	INV	30047976	3	0.1	other AGR	1209985	1	0.83	8.28
S011	INV	30550934	17	0.56	other AGR	1216633	1	0.82	1.48
VD991	INV	30697937	13	0.42	other AGR	1233634	1	0.81	1.91
Vd39	INV	33961823	1	0.03	other AGR	1479986	1	0.68	22.95
VdB09	INV	31659851	5	0.16	other AGR	1306272	1	0.77	4.85
VdLs17	INV	34014196	10	0.29	other AGR	1494261	2	1.34	4.55
XJ511	INV	34523364	8	0.23	other AGR	1495440	1	0.67	2.89
XJ592	INV	30680088	9	0.29	other AGR	1233637	1	0.81	2.76
12008	INV	34694887	3	0.09	core	30943252	1	0.03	0.37
85S	INV	31161671	5	0.16	core	29064898	4	0.14	0.86
CBS385.49	INV	31509657	6	0.19	core	29143206	2	0.07	0.36
CQ2	INV	30680689	12	0.39	core	28733765	4	0.14	0.36
DAR82592	INV	30438961	12	0.39	core	28565210	4	0.14	0.36
DAR83138	INV	30574157	12	0.39	core	28644686	4	0.14	0.36
DAR83143	INV	30653926	6	0.2	core	28701829	4	0.14	0.71
DAR83175	INV	30525364	5	0.16	core	28577109	3	0.1	0.64
DK045	INV	31768016	6	0.19	core	29221371	4	0.14	0.72
GF1192	INV	31475248	6	0.19	core	29116540	2	0.07	0.36
GF1207	INV	31621772	6	0.19	core	29233181	5	0.17	0.9
GF1300	INV	31510111	6	0.19	core	29112136	2	0.07	0.36
Gf-Ca2	INV	31553308	8	0.25	core	29253863	5	0.17	0.67
Gf-Cb5	INV	31610715	7	0.22	core	29098449	2	0.07	0.31
HoMCLT	INV	31235389	6	0.19	core	29124537	2	0.07	0.36
I1V	INV	30047976	3	0.1	core	28245115	1	0.04	0.35
S011	INV	30550934	17	0.56	core	28500372	12	0.42	0.76
S023	INV	33678582	10	0.3	core	30734315	6	0.2	0.66
TO22	INV	31559003	10	0.32	core	29260562	5	0.17	0.54
Ud1-4-1	INV	31537124	8	0.25	core	29230068	5	0.17	0.67
V13	INV	32476966	2	0.06	core	30223109	2	0.07	1.07
VD991	INV	30697937	13	0.42	core	28732124	4	0.14	0.33
VT-2A	INV	31431166	6	0.19	core	29089940	2	0.07	0.36
Vd-653	INV	32008151	3	0.09	core	29431251	3	0.1	1.09
Vd-H5	INV	32596073	4	0.12	core	29882717	4	0.13	1.09
Vd-R1	INV	32573946	4	0.12	core	29854545	4	0.13	1.09
Vd39	INV	33961823	1	0.03	core	30743522	1	0.03	1.1
VdB09	INV	31659851	5	0.16	core	29223713	3	0.1	0.65
VdC07	INV	31575826	7	0.22	core	29284599	5	0.17	0.77
VdLs16	INV	31656499	12	0.38	core	29225190	7	0.24	0.63
VdLs17	INV	34014196	10	0.29	core	30553373	5	0.16	0.56
XJ511	INV	34523364	8	0.23	core	30755944	2	0.07	0.28
XJ592	INV	30680088	9	0.29	core	28728073	5	0.17	0.59
12008	DUP	34694887	12	0.35	Starship	1477276	11	7.45	21.53
85S	DUP	31161671	10	0.32	Starship	436928	8	18.31	57.06
CBS385.49	DUP	31509657	4	0.13	Starship	564911	4	7.08	55.78
CQ2	DUP	30680689	12	0.39	Starship	565964	8	14.14	36.14
DAR82592	DUP	30438961	11	0.36	Starship	574983	8	13.91	38.5
DAR83138	DUP	30574157	12	0.39	Starship	574281	7	12.19	31.06
DAR83143	DUP	30653926	13	0.42	Starship	574309	8	13.93	32.85
DAR83175	DUP	30525364	10	0.33	Starship	570186	6	10.52	32.12
DK045	DUP	31768016	7	0.22	Starship	711871	6	8.43	38.25
GF1192	DUP	31475248	8	0.25	Starship	586185	6	10.24	40.27
GF1207	DUP	31621772	5	0.16	Starship	626041	5	7.99	50.51
GF1300	DUP	31510111	7	0.22	Starship	591938	6	10.14	45.63
Gf-Ca2	DUP	31553308	8	0.25	Starship	652120	7	10.73	42.34
Gf-Cb5	DUP	31610715	10	0.32	Starship	712847	9	12.63	39.91
HoMCF	DUP	33555556	13	0.39	Starship	473787	12	25.33	65.38
HoMCLT	DUP	31235389	6	0.19	Starship	591926	6	10.14	52.77
I1V	DUP	30047976	6	0.2	Starship	476510	6	12.59	63.06
MPI-CAGE	DUP	35443447	11	0.31	Starship	1520752	9	5.92	19.07
S011	DUP	30550934	11	0.36	Starship	676885	10	14.77	41.03
S023	DUP	33678582	4	0.12	Starship	227732	3	13.17	110.92
TO22	DUP	31559003	9	0.29	Starship	627733	8	12.74	44.69
Ud1-4-1	DUP	31537124	7	0.22	Starship	641260	6	9.36	42.15
VD991	DUP	30697937	11	0.36	Starship	580276	8	13.79	38.47
VT-2A	DUP	31431166	7	0.22	Starship	596717	7	11.73	52.67
Vd-653	DUP	32008151	6	0.19	Starship	496369	6	12.09	64.48
Vd-H5	DUP	32596073	7	0.21	Starship	530477	7	13.2	61.45
Vd-R1	DUP	32573946	7	0.21	Starship	521032	6	11.52	53.59
Vd39	DUP	33961823	3	0.09	Starship	651905	2	3.07	34.73
VdB09	DUP	31659851	7	0.22	Starship	668044	7	10.48	47.39
VdC07	DUP	31575826	10	0.32	Starship	626670	7	11.17	35.27
VdLs16	DUP	31656499	9	0.28	Starship	775936	7	9.02	31.73
VdLs17	DUP	34014196	13	0.38	Starship	818691	11	13.44	35.16
XJ511	DUP	34523364	19	0.55	Starship	1124445	13	11.56	21.01
XJ592	DUP	30680088	13	0.42	Starship	571053	8	14.01	33.06
DAR83138	DUP	30574157	12	0.39	other AGR	1207865	1	0.83	2.11
DAR83143	DUP	30653926	13	0.42	other AGR	1232043	1	0.81	1.91
VD991	DUP	30697937	11	0.36	other AGR	1233634	1	0.81	2.26
85S	DUP	31161671	10	0.32	core	29064898	1	0.03	0.11
CQ2	DUP	30680689	12	0.39	core	28733765	2	0.07	0.18
DAR82592	DUP	30438961	11	0.36	core	28565210	2	0.07	0.19
DAR83138	DUP	30574157	12	0.39	core	28644686	3	0.1	0.27
DAR83143	DUP	30653926	13	0.42	core	28701829	3	0.1	0.25
DAR83175	DUP	30525364	10	0.33	core	28577109	2	0.07	0.21
GF1192	DUP	31475248	8	0.25	core	29116540	1	0.03	0.14
GF1300	DUP	31510111	7	0.22	core	29112136	1	0.03	0.15
Gf-Cb5	DUP	31610715	10	0.32	core	29098449	1	0.03	0.11
HoMCF	DUP	33555556	13	0.39	core	30435500	1	0.03	0.08
MPI-CAGE	DUP	35443447	11	0.31	core	31234865	1	0.03	0.1
S011	DUP	30550934	11	0.36	core	28500372	1	0.04	0.1
S023	DUP	33678582	4	0.12	core	30734315	1	0.03	0.27
V13	DUP	32476966	2	0.06	core	30223109	2	0.07	1.07
VD991	DUP	30697937	11	0.36	core	28732124	2	0.07	0.19
Vd39	DUP	33961823	3	0.09	core	30743522	1	0.03	0.37
VdC07	DUP	31575826	10	0.32	core	29284599	2	0.07	0.22
VdLs17	DUP	34014196	13	0.38	core	30553373	2	0.07	0.17
XJ511	DUP	34523364	19	0.55	core	30755944	6	0.2	0.35
XJ592	DUP	30680088	13	0.42	core	28728073	3	0.1	0.25

## Sheet: Fig2d median
SV	Compartment	Median fold enrichment
INDEL	Starship	1.31
INDEL	other AGR	2.3
INDEL	core	0.95
TRA	Starship	18.78
TRA	other AGR	1.95
TRA	core	0.52
INV	Starship	23.03
INV	other AGR	2.89
INV	core	0.63
DUP	Starship	40.65
DUP	other AGR	2.11
DUP	core	0.19

## Sheet: Fig2d dunn test
SV	Comparison	Adjusted p-value	Significance
INDEL	core - other AGR	1.02992e-15	*
INDEL	core - Starship	3.8709e-06	*
INDEL	other AGR - Starship	0.00112254	*
TRA	core - other AGR	2.98478e-05	*
TRA	core - Starship	3.35943e-20	*
TRA	other AGR - Starship	9.33154e-07	*
INV	core - other AGR	0.000551164	*
INV	core - Starship	5.50002e-14	*
INV	other AGR - Starship	0.0208285	*
DUP	core - other AGR	0.394679	NS
DUP	core - Starship	2.12851e-10	*
DUP	other AGR - Starship	0.0963429	NS

## Sheet: Fig2d raw
MUMmer4 feature	SV	SV index	Ref chr	Ref start	Ref end	Ref start compartment	Ref end compartment	Query strain	gap-length-R	gap-length-Q	gap-diff	dup-length	prev-sequence	next-sequence
GAP	INDEL	GAP00039	JR2_1	42302	48685	core	core	S023	6384	21250	-14866
GAP	INDEL	GAP00040	JR2_1	43953	95417	core	core	TO22	51465	29046	22419
GAP	INDEL	GAP00041	JR2_1	45633	95417	core	core	Gf-Cb5	49785	6339	43446
GAP	INDEL	GAP00042	JR2_1	45850	48689	core	core	XJ511	2840	-4379	7219
GAP	INDEL	GAP00043	JR2_1	50111	95417	core	core	DAR82592	45307	16000	29307
GAP	INDEL	GAP00044	JR2_1	50111	95417	core	core	DAR83138	45307	16014	29293
GAP	INDEL	GAP00045	JR2_1	50111	95417	core	core	DAR83143	45307	16014	29293
GAP	INDEL	GAP00046	JR2_1	50111	95417	core	core	XJ592	45307	16024	29283
GAP	INDEL	GAP00047	JR2_1	60574	60661	core	core	Vd39	88	2	86
GAP	INDEL	GAP00048	JR2_1	95054	95418	core	core	Vd39	365	305	60
GAP	INDEL	GAP00050	JR2_1	127576	127287	core	core	CBS385.49	-288	-10	-278
GAP	INDEL	GAP00051	JR2_1	127576	127287	core	core	GF1192	-288	-10	-278
GAP	INDEL	GAP00052	JR2_1	127576	127287	core	core	GF1300	-288	-10	-278
GAP	INDEL	GAP00053	JR2_1	127576	127287	core	core	HoMCF	-288	-10	-278
GAP	INDEL	GAP00054	JR2_1	127576	127287	core	core	HoMCLT	-288	-10	-278
GAP	INDEL	GAP00055	JR2_1	127576	127287	core	core	VT-2A	-288	-10	-278
GAP	INDEL	GAP00056	JR2_1	127576	127287	core	core	VdB09	-288	-10	-278
GAP	INDEL	GAP00057	JR2_1	139111	139833	core	core	85S	723	15235	-14512
GAP	INDEL	GAP00058	JR2_1	150347	150871	core	core	Vd-H5	525	20	505
GAP	INDEL	GAP00059	JR2_1	191480	171473	core	core	S023	-20006	-19988	-18
GAP	INDEL	GAP00060	JR2_1	191480	171473	core	core	XJ511	-20006	-19987	-19
GAP	INDEL	GAP00061	JR2_1	199212	199167	core	core	85S	-44	-2	-42
GAP	INDEL	GAP00062	JR2_1	212436	192451	core	core	S023	-19984	-19969	-15
GAP	INDEL	GAP00063	JR2_1	216574	216532	core	core	GF1207	-41	1	-42
GAP	INDEL	GAP00064	JR2_1	216574	216532	core	core	Gf-Ca2	-41	1	-42
GAP	INDEL	GAP00065	JR2_1	216574	216532	core	core	I1V	-41	37	-78
GAP	INDEL	GAP00066	JR2_1	216574	216532	core	core	TO22	-41	1	-42
GAP	INDEL	GAP00067	JR2_1	216574	216532	core	core	Ud1-4-1	-41	1	-42
GAP	INDEL	GAP00068	JR2_1	216574	216532	core	core	VdLs16	-41	1	-42
GAP	INDEL	GAP00069	JR2_1	242821	242814	core	core	85S	-6	278	-284
GAP	INDEL	GAP00070	JR2_1	250366	250347	core	core	XJ592	-18	72	-90
GAP	INDEL	GAP00072	JR2_1	290125	289985	core	core	CQ2	-139	14	-153
GAP	INDEL	GAP00073	JR2_1	290125	289985	core	core	DAR82592	-139	13	-152
GAP	INDEL	GAP00074	JR2_1	290125	289985	core	core	DAR83138	-139	14	-153
GAP	INDEL	GAP00075	JR2_1	290125	289985	core	core	DAR83143	-139	14	-153
GAP	INDEL	GAP00076	JR2_1	290125	289985	core	core	DAR83175	-139	14	-153
GAP	INDEL	GAP00077	JR2_1	290125	289985	core	core	I1V	-139	14	-153
GAP	INDEL	GAP00078	JR2_1	290125	289985	core	core	VD991	-139	14	-153
GAP	INDEL	GAP00079	JR2_1	290125	289985	core	core	XJ592	-139	14	-153
GAP	INDEL	GAP00080	JR2_1	297321	297315	core	core	85S	-5	27922	-27927
GAP	INDEL	GAP00082	JR2_1	310119	310383	core	core	85S	265	1611	-1346
GAP	INDEL	GAP00083	JR2_1	310119	310383	core	core	S011	265	1480	-1215
GAP	INDEL	GAP00084	JR2_1	310119	314900	core	core	CBS385.49	4782	5910	-1128
GAP	INDEL	GAP00085	JR2_1	310119	314900	core	core	DK045	4782	5932	-1150
GAP	INDEL	GAP00086	JR2_1	310119	314900	core	core	GF1192	4782	5932	-1150
GAP	INDEL	GAP00087	JR2_1	310119	314900	core	core	GF1207	4782	5908	-1126
GAP	INDEL	GAP00088	JR2_1	310119	314900	core	core	GF1300	4782	5932	-1150
GAP	INDEL	GAP00089	JR2_1	310119	314900	core	core	Gf-Ca2	4782	5914	-1132
GAP	INDEL	GAP00090	JR2_1	310119	314900	core	core	Gf-Cb5	4782	5932	-1150
GAP	INDEL	GAP00091	JR2_1	310119	314900	core	core	HoMCLT	4782	5932	-1150
GAP	INDEL	GAP00092	JR2_1	310119	314900	core	core	TO22	4782	5932	-1150
GAP	INDEL	GAP00093	JR2_1	310119	314900	core	core	Ud1-4-1	4782	5932	-1150
GAP	INDEL	GAP00094	JR2_1	310119	314900	core	core	VT-2A	4782	5913	-1131
GAP	INDEL	GAP00095	JR2_1	310119	314900	core	core	Vd-653	4782	5830	-1048
GAP	INDEL	GAP00096	JR2_1	310119	314900	core	core	Vd-H5	4782	5891	-1109
GAP	INDEL	GAP00097	JR2_1	310119	314900	core	core	Vd-R1	4782	5892	-1110
GAP	INDEL	GAP00098	JR2_1	310119	314900	core	core	VdB09	4782	5921	-1139
GAP	INDEL	GAP00099	JR2_1	310119	314900	core	core	VdC07	4782	5927	-1145
GAP	INDEL	GAP00100	JR2_1	310119	314900	core	core	VdLs16	4782	5932	-1150
GAP	INDEL	GAP00101	JR2_1	310386	314900	core	core	CQ2	4515	5458	-943
GAP	INDEL	GAP00102	JR2_1	310386	314900	core	core	DAR82592	4515	5440	-925
GAP	INDEL	GAP00103	JR2_1	310386	314900	core	core	DAR83138	4515	5444	-929
GAP	INDEL	GAP00104	JR2_1	310386	314900	core	core	DAR83143	4515	5439	-924
GAP	INDEL	GAP00105	JR2_1	310386	314900	core	core	DAR83175	4515	5439	-924
GAP	INDEL	GAP00106	JR2_1	310386	314900	core	core	I1V	4515	5477	-962
GAP	INDEL	GAP00107	JR2_1	310386	314900	core	core	VD991	4515	5460	-945
GAP	INDEL	GAP00108	JR2_1	310386	314900	core	core	XJ592	4515	5460	-945
GAP	INDEL	GAP00110	JR2_1	325392	325389	core	core	VdLs17	-2	1862	-1864
GAP	INDEL	GAP00111	JR2_1	325556	325549	core	core	VdC07	-6	506776	-506782
GAP	INDEL	GAP00114	JR2_1	331006	331141	core	core	Vd-653	136	5	131
GAP	INDEL	GAP00115	JR2_1	377759	381311	core	core	85S	3553	3340	213
GAP	INDEL	GAP00116	JR2_1	387587	387547	core	core	CQ2	-39	3	-42
GAP	INDEL	GAP00117	JR2_1	387587	387547	core	core	DAR82592	-39	3	-42
GAP	INDEL	GAP00118	JR2_1	387587	387547	core	core	DAR83138	-39	3	-42
GAP	INDEL	GAP00119	JR2_1	387587	387547	core	core	VD991	-39	3	-42
GAP	INDEL	GAP00120	JR2_1	387587	387547	core	core	XJ592	-39	3	-42
GAP	INDEL	GAP00121	JR2_1	390245	395295	core	core	DK045	5051	27660	-22609
GAP	INDEL	GAP00122	JR2_1	390245	395295	core	core	GF1192	5051	28133	-23082
GAP	INDEL	GAP00123	JR2_1	390245	395295	core	core	GF1300	5051	28132	-23081
GAP	INDEL	GAP00124	JR2_1	390245	395295	core	core	Gf-Cb5	5051	31141	-26090
GAP	INDEL	GAP00125	JR2_1	390245	395295	core	core	HoMCLT	5051	28133	-23082
GAP	INDEL	GAP00127	JR2_1	395265	395295	core	core	CBS385.49	31	22995	-22964
GAP	INDEL	GAP00128	JR2_1	395265	395295	core	core	GF1207	31	22499	-22468
GAP	INDEL	GAP00129	JR2_1	395265	395295	core	core	Gf-Ca2	31	22514	-22483
GAP	INDEL	GAP00130	JR2_1	395265	395295	core	core	TO22	31	22562	-22531
GAP	INDEL	GAP00131	JR2_1	395265	395295	core	core	Ud1-4-1	31	22564	-22533
GAP	INDEL	GAP00132	JR2_1	395265	395295	core	core	VT-2A	31	23001	-22970
GAP	INDEL	GAP00133	JR2_1	395265	395295	core	core	Vd-H5	31	8778	-8747
GAP	INDEL	GAP00134	JR2_1	395265	395295	core	core	Vd-R1	31	8781	-8750
GAP	INDEL	GAP00135	JR2_1	395265	395295	core	core	VdB09	31	39266	-39235
GAP	INDEL	GAP00136	JR2_1	395265	395295	core	core	VdC07	31	29485	-29454
GAP	INDEL	GAP00137	JR2_1	395265	395295	core	core	VdLs16	31	22564	-22533
GAP	INDEL	GAP00138	JR2_1	395265	407390	core	core	Vd-653	12126	20024	-7898
GAP	INDEL	GAP00139	JR2_1	395298	395296	core	core	S011	-1	1850	-1851
GAP	INDEL	GAP00141	JR2_1	406793	407384	core	core	HoMCF	592	-9	601
GAP	INDEL	GAP00142	JR2_1	406793	407390	core	core	CBS385.49	598	-4	602
GAP	INDEL	GAP00143	JR2_1	406793	407390	core	core	DK045	598	-4	602
GAP	INDEL	GAP00144	JR2_1	406793	407390	core	core	GF1192	598	-4	602
GAP	INDEL	GAP00145	JR2_1	406793	407390	core	core	GF1207	598	-4	602
GAP	INDEL	GAP00146	JR2_1	406793	407390	core	core	GF1300	598	-4	602
GAP	INDEL	GAP00147	JR2_1	406793	407390	core	core	Gf-Ca2	598	-4	602
GAP	INDEL	GAP00148	JR2_1	406793	407390	core	core	Gf-Cb5	598	-4	602
GAP	INDEL	GAP00149	JR2_1	406793	407390	core	core	HoMCLT	598	-4	602
GAP	INDEL	GAP00150	JR2_1	406793	407390	core	core	TO22	598	-4	602
GAP	INDEL	GAP00151	JR2_1	406793	407390	core	core	Ud1-4-1	598	-4	602
GAP	INDEL	GAP00152	JR2_1	406793	407390	core	core	VT-2A	598	-4	602
GAP	INDEL	GAP00153	JR2_1	406793	407390	core	core	Vd-H5	598	-4	602
GAP	INDEL	GAP00154	JR2_1	406793	407390	core	core	Vd-R1	598	-4	602
GAP	INDEL	GAP00155	JR2_1	406793	407390	core	core	VdB09	598	-4	602
GAP	INDEL	GAP00156	JR2_1	406793	407390	core	core	VdC07	598	-4	602
GAP	INDEL	GAP00157	JR2_1	406793	407390	core	core	VdLs16	598	-4	602
GAP	INDEL	GAP00158	JR2_1	462114	482337	core	core	VD991	20224	25123	-4899
GAP	INDEL	GAP00159	JR2_1	462144	482337	core	core	CQ2	20194	25082	-4888
GAP	INDEL	GAP00160	JR2_1	462144	482337	core	core	DAR82592	20194	25029	-4835
GAP	INDEL	GAP00161	JR2_1	462144	482337	core	core	DAR83138	20194	25072	-4878
GAP	INDEL	GAP00162	JR2_1	462144	482337	core	core	DAR83143	20194	25072	-4878
GAP	INDEL	GAP00163	JR2_1	462144	482337	core	core	DAR83175	20194	25051	-4857
GAP	INDEL	GAP00164	JR2_1	462144	482337	core	core	I1V	20194	24846	-4652
GAP	INDEL	GAP00165	JR2_1	462144	482337	core	core	XJ592	20194	25086	-4892
GAP	INDEL	GAP00166	JR2_1	462144	487728	core	core	S011	25585	188738	-163153
GAP	INDEL	GAP00167	JR2_1	462144	489521	core	core	85S	27378	339436	-312058
GAP	INDEL	GAP00168	JR2_1	462162	462636	core	core	CBS385.49	475	-6	481
GAP	INDEL	GAP00169	JR2_1	462162	462636	core	core	DK045	475	-6	481
GAP	INDEL	GAP00170	JR2_1	462162	462636	core	core	GF1192	475	-6	481
GAP	INDEL	GAP00171	JR2_1	462162	462636	core	core	GF1207	475	-6	481
GAP	INDEL	GAP00172	JR2_1	462162	462636	core	core	GF1300	475	-6	481
GAP	INDEL	GAP00173	JR2_1	462162	462636	core	core	Gf-Ca2	475	-6	481
GAP	INDEL	GAP00174	JR2_1	462162	462636	core	core	Gf-Cb5	475	-6	481
GAP	INDEL	GAP00175	JR2_1	462162	462636	core	core	HoMCF	475	-6	481
GAP	INDEL	GAP00176	JR2_1	462162	462636	core	core	HoMCLT	475	-6	481
GAP	INDEL	GAP00177	JR2_1	462162	462636	core	core	S023	475	-6	481
GAP	INDEL	GAP00178	JR2_1	462162	462636	core	core	TO22	475	-6	481
GAP	INDEL	GAP00179	JR2_1	462162	462636	core	core	Ud1-4-1	475	-6	481
GAP	INDEL	GAP00180	JR2_1	462162	462636	core	core	VT-2A	475	-6	481
GAP	INDEL	GAP00181	JR2_1	462162	462636	core	core	VdB09	475	-6	481
GAP	INDEL	GAP00182	JR2_1	462162	462636	core	core	VdC07	475	-6	481
GAP	INDEL	GAP00183	JR2_1	462162	462636	core	core	VdLs16	475	-6	481
GAP	INDEL	GAP00184	JR2_1	462162	462636	core	core	VdLs17	475	-6	481
GAP	INDEL	GAP00185	JR2_1	462162	462636	core	core	XJ511	475	-6	481
GAP	INDEL	GAP00188	JR2_1	462162	469047	core	core	Vd-H5	6886	13250	-6364
GAP	INDEL	GAP00189	JR2_1	462162	469047	core	core	Vd-R1	6886	13270	-6384
GAP	INDEL	GAP00191	JR2_1	472973	472966	core	core	CBS385.49	-6	6915	-6921
GAP	INDEL	GAP00192	JR2_1	472973	472966	core	core	GF1192	-6	6926	-6932
GAP	INDEL	GAP00193	JR2_1	472973	472966	core	core	GF1300	-6	6926	-6932
GAP	INDEL	GAP00194	JR2_1	472973	472966	core	core	HoMCLT	-6	6926	-6932
GAP	INDEL	GAP00195	JR2_1	472973	472966	core	core	VT-2A	-6	6903	-6909
GAP	INDEL	GAP00196	JR2_1	474665	474658	core	core	VdLs17	-6	475	-481
GAP	INDEL	GAP00198	JR2_1	477354	477347	core	core	S023	-6	6827	-6833
GAP	INDEL	GAP00200	JR2_1	500470	500777	core	core	DAR83175	308	8	300
GAP	INDEL	GAP00201	JR2_1	505571	505680	core	core	V13	110	2	108
GAP	INDEL	GAP00203	JR2_1	519505	519495	core	core	I1V	-9	7337	-7346
GAP	INDEL	GAP00204	JR2_1	542605	595135	core	core	CQ2	52531	28065	24466
GAP	INDEL	GAP00205	JR2_1	542605	595135	core	core	DAR82592	52531	29007	23524
GAP	INDEL	GAP00206	JR2_1	542605	595135	core	core	DAR83138	52531	29044	23487
GAP	INDEL	GAP00207	JR2_1	542605	595135	core	core	DAR83143	52531	29048	23483
GAP	INDEL	GAP00208	JR2_1	542605	595135	core	core	DAR83175	52531	28956	23575
GAP	INDEL	GAP00209	JR2_1	542605	595135	core	core	VD991	52531	29081	23450
GAP	INDEL	GAP00210	JR2_1	542605	595135	core	core	XJ592	52531	29067	23464
GAP	INDEL	GAP00212	JR2_1	542891	683021	core	core	Vd-H5	140131	22208	117923
GAP	INDEL	GAP00213	JR2_1	542891	683021	core	core	Vd-R1	140131	22205	117926
GAP	INDEL	GAP00216	JR2_1	544134	683021	core	core	DK045	138888	84936	53952
GAP	INDEL	GAP00218	JR2_1	544134	683021	core	core	GF1207	138888	85174	53714
GAP	INDEL	GAP00219	JR2_1	544134	683021	core	core	GF1300	138888	85969	52919
GAP	INDEL	GAP00220	JR2_1	544134	683021	core	core	Gf-Ca2	138888	85162	53726
GAP	INDEL	GAP00221	JR2_1	544134	683021	core	core	Gf-Cb5	138888	85472	53416
GAP	INDEL	GAP00223	JR2_1	544134	683021	core	core	S011	138888	13203	125685
GAP	INDEL	GAP00224	JR2_1	544134	683021	core	core	TO22	138888	85444	53444
GAP	INDEL	GAP00225	JR2_1	544134	683021	core	core	Ud1-4-1	138888	85426	53462
GAP	INDEL	GAP00226	JR2_1	544134	683021	core	core	VT-2A	138888	85544	53344
GAP	INDEL	GAP00227	JR2_1	544134	683021	core	core	VdB09	138888	85345	53543
GAP	INDEL	GAP00228	JR2_1	544134	683021	core	core	VdC07	138888	85388	53500
GAP	INDEL	GAP00229	JR2_1	544134	683021	core	core	VdLs16	138888	85448	53440
GAP	INDEL	GAP00231	JR2_1	548522	556533	core	core	Vd39	8012	7885	127
GAP	INDEL	GAP00233	JR2_1	551576	595135	core	core	I1V	43560	6009	37551
GAP	INDEL	GAP00235	JR2_1	554671	556530	core	core	HoMCF	1860	-3	1863
GAP	INDEL	GAP00236	JR2_1	554671	556530	core	core	MPI-CAGE	1860	-3	1863
GAP	INDEL	GAP00237	JR2_1	554671	556530	core	core	S023	1860	-3	1863
GAP	INDEL	GAP00238	JR2_1	554671	556530	core	core	XJ511	1860	-3	1863
GAP	INDEL	GAP00239	JR2_1	554671	558203	core	core	VdLs17	3533	2108	1425
GAP	INDEL	GAP00240	JR2_1	573449	581201	core	core	VdLs17	7753	-641	8394
GAP	INDEL	GAP00241	JR2_1	574286	581200	core	core	HoMCF	6915	-711	7626
GAP	INDEL	GAP00242	JR2_1	577828	579688	core	core	MPI-CAGE	1861	-2	1863
GAP	INDEL	GAP00243	JR2_1	577828	579688	core	core	XJ511	1861	-2	1863
GAP	INDEL	GAP00245	JR2_1	577828	579692	core	core	Vd39	1865	0	1865
GAP	INDEL	GAP00246	JR2_1	598766	619409	core	core	85S	20644	30272	-9628
GAP	INDEL	GAP00247	JR2_1	605806	617622	core	core	HoMCF	11817	19543	-7726
GAP	INDEL	GAP00249	JR2_1	605806	617624	core	core	XJ511	11819	19639	-7820
GAP	INDEL	GAP00250	JR2_1	605806	620202	core	core	VdLs17	14397	24043	-9646
GAP	INDEL	GAP00252	JR2_1	605806	678774	core	core	CQ2	72969	55036	17933
GAP	INDEL	GAP00253	JR2_1	605806	678774	core	core	DAR82592	72969	54913	18056
GAP	INDEL	GAP00254	JR2_1	605806	678774	core	core	DAR83138	72969	54997	17972
GAP	INDEL	GAP00255	JR2_1	605806	678774	core	core	DAR83143	72969	54988	17981
GAP	INDEL	GAP00258	JR2_1	605806	678774	core	core	VD991	72969	55013	17956
GAP	INDEL	GAP00259	JR2_1	605806	678774	core	core	XJ592	72969	55036	17933
GAP	INDEL	GAP00261	JR2_1	631515	638529	core	core	VdLs17	7015	1860	5155
GAP	INDEL	GAP00263	JR2_1	633700	660043	core	core	XJ511	26344	-5711	32055
GAP	INDEL	GAP00264	JR2_1	638235	638228	core	core	HoMCF	-6	474	-480
GAP	INDEL	GAP00265	JR2_1	644303	644300	core	core	S023	-2	-2254	2252
GAP	INDEL	GAP00267	JR2_1	654049	654041	core	core	MPI-CAGE	-7	6826	-6833
GAP	INDEL	GAP00269	JR2_1	658313	658489	core	core	Vd39	177	183	-6
GAP	INDEL	GAP00270	JR2_1	666339	666335	core	core	VdLs17	-3	1860	-1863
GAP	INDEL	GAP00272	JR2_1	683272	683084	core	core	XJ511	-187	-3	-184
GAP	INDEL	GAP00273	JR2_1	693795	693965	core	core	Vd-R1	171	47	124
GAP	INDEL	GAP00274	JR2_1	705982	685995	core	core	XJ511	-19986	-19995	9
GAP	INDEL	GAP00275	JR2_1	724954	705003	core	core	S023	-19950	-19982	32
GAP	INDEL	GAP00276	JR2_1	724954	705003	core	core	VdLs17	-19950	-19982	32
GAP	INDEL	GAP00277	JR2_1	730428	754086	core	core	85S	23659	-6	23665
GAP	INDEL	GAP00278	JR2_1	730428	754086	core	core	CQ2	23659	-6	23665
GAP	INDEL	GAP00279	JR2_1	730428	754086	core	core	DAR82592	23659	-6	23665
GAP	INDEL	GAP00280	JR2_1	730428	754086	core	core	DAR83138	23659	-6	23665
GAP	INDEL	GAP00281	JR2_1	730428	754086	core	core	DAR83143	23659	-6	23665
GAP	INDEL	GAP00282	JR2_1	730428	754086	core	core	DAR83175	23659	-6	23665
GAP	INDEL	GAP00283	JR2_1	730428	754086	core	core	I1V	23659	-6	23665
GAP	INDEL	GAP00284	JR2_1	730428	754086	core	core	S011	23659	-6	23665
GAP	INDEL	GAP00285	JR2_1	730428	754086	core	core	VD991	23659	-6	23665
GAP	INDEL	GAP00286	JR2_1	730428	754086	core	core	XJ592	23659	-6	23665
GAP	INDEL	GAP00287	JR2_1	731592	753118	core	core	DK045	21527	23515	-1988
GAP	INDEL	GAP00288	JR2_1	731737	751514	core	core	VdLs17	19778	24150	-4372
GAP	INDEL	GAP00289	JR2_1	732466	753118	core	core	VdC07	20653	29465	-8812
GAP	INDEL	GAP00291	JR2_1	733388	749762	core	core	Vd-R1	16375	18780	-2405
GAP	INDEL	GAP00292	JR2_1	733388	758241	core	core	Vd-H5	24854	33301	-8447
GAP	INDEL	GAP00293	JR2_1	737993	753118	core	core	CBS385.49	15126	23507	-8381
GAP	INDEL	GAP00294	JR2_1	737993	753118	core	core	GF1192	15126	23568	-8442
GAP	INDEL	GAP00295	JR2_1	737993	753118	core	core	GF1207	15126	16979	-1853
GAP	INDEL	GAP00296	JR2_1	737993	753118	core	core	GF1300	15126	23568	-8442
GAP	INDEL	GAP00297	JR2_1	737993	753118	core	core	Gf-Ca2	15126	16983	-1857
GAP	INDEL	GAP00298	JR2_1	737993	753118	core	core	Gf-Cb5	15126	23568	-8442
GAP	INDEL	GAP00300	JR2_1	737993	753118	core	core	HoMCLT	15126	23568	-8442
GAP	INDEL	GAP00301	JR2_1	737993	753118	core	core	TO22	15126	17015	-1889
GAP	INDEL	GAP00302	JR2_1	737993	753118	core	core	Ud1-4-1	15126	17015	-1889
GAP	INDEL	GAP00303	JR2_1	737993	753118	core	core	VT-2A	15126	23519	-8393
GAP	INDEL	GAP00304	JR2_1	737993	753118	core	core	VdB09	15126	10177	4949
GAP	INDEL	GAP00305	JR2_1	737993	753118	core	core	VdLs16	15126	17015	-1889
GAP	INDEL	GAP00306	JR2_1	742194	749021	core	core	S023	6828	1983	4845
GAP	INDEL	GAP00307	JR2_1	742194	749021	core	core	V13	6828	1964	4864
GAP	INDEL	GAP00308	JR2_1	742194	749021	core	core	XJ511	6828	1983	4845
GAP	INDEL	GAP00309	JR2_1	742627	748588	core	core	Vd39	5962	-433	6395
GAP	INDEL	GAP00310	JR2_1	749023	750606	core	core	MPI-CAGE	1584	-1	1585
GAP	INDEL	GAP00311	JR2_1	772559	772548	core	core	CBS385.49	-10	38	-48
GAP	INDEL	GAP00312	JR2_1	772559	772548	core	core	DK045	-10	38	-48
GAP	INDEL	GAP00313	JR2_1	772559	772548	core	core	GF1192	-10	38	-48
GAP	INDEL	GAP00314	JR2_1	772559	772548	core	core	GF1300	-10	38	-48
GAP	INDEL	GAP00315	JR2_1	772559	772548	core	core	Gf-Cb5	-10	38	-48
GAP	INDEL	GAP00316	JR2_1	772559	772548	core	core	HoMCLT	-10	38	-48
GAP	INDEL	GAP00317	JR2_1	772559	772548	core	core	TO22	-10	38	-48
GAP	INDEL	GAP00318	JR2_1	772559	772548	core	core	Ud1-4-1	-10	38	-48
GAP	INDEL	GAP00319	JR2_1	772559	772548	core	core	VT-2A	-10	38	-48
GAP	INDEL	GAP00320	JR2_1	772559	772548	core	core	Vd-H5	-10	38	-48
GAP	INDEL	GAP00321	JR2_1	772559	772548	core	core	Vd-R1	-10	38	-48
GAP	INDEL	GAP00322	JR2_1	772559	772548	core	core	VdB09	-10	38	-48
GAP	INDEL	GAP00323	JR2_1	772559	772548	core	core	VdC07	-10	38	-48
GAP	INDEL	GAP00324	JR2_1	772559	772548	core	core	VdLs16	-10	38	-48
GAP	INDEL	GAP00325	JR2_1	786392	786385	core	core	S011	-6	278	-284
GAP	INDEL	GAP00326	JR2_1	786392	802696	core	core	85S	16305	24349	-8044
GAP	INDEL	GAP00327	JR2_1	791746	771755	core	core	MPI-CAGE	-19990	-20003	13
GAP	INDEL	GAP00328	JR2_1	791751	771773	core	core	XJ511	-19977	-20008	31
GAP	INDEL	GAP00329	JR2_1	791751	771778	core	core	S023	-19972	-20008	36
GAP	INDEL	GAP00330	JR2_1	795854	795852	core	core	CQ2	-1	-44	43
GAP	INDEL	GAP00331	JR2_1	795854	795852	core	core	DAR82592	-1	-44	43
GAP	INDEL	GAP00332	JR2_1	795854	795852	core	core	DAR83138	-1	-44	43
GAP	INDEL	GAP00333	JR2_1	795854	795852	core	core	DAR83143	-1	-44	43
GAP	INDEL	GAP00334	JR2_1	795854	795852	core	core	DAR83175	-1	-44	43
GAP	INDEL	GAP00335	JR2_1	795854	795852	core	core	I1V	-1	-44	43
GAP	INDEL	GAP00336	JR2_1	795854	795852	core	core	VD991	-1	-44	43
GAP	INDEL	GAP00337	JR2_1	795854	795852	core	core	XJ592	-1	-44	43
GAP	INDEL	GAP00338	JR2_1	815426	817287	core	core	CBS385.49	1862	-2	1864
GAP	INDEL	GAP00339	JR2_1	815426	817287	core	core	CQ2	1862	-2	1864
GAP	INDEL	GAP00340	JR2_1	815426	817287	core	core	DAR82592	1862	-2	1864
GAP	INDEL	GAP00341	JR2_1	815426	817287	core	core	DAR83138	1862	-2	1864
GAP	INDEL	GAP00342	JR2_1	815426	817287	core	core	DAR83143	1862	-2	1864
GAP	INDEL	GAP00343	JR2_1	815426	817287	core	core	DAR83175	1862	-2	1864
GAP	INDEL	GAP00344	JR2_1	815426	817287	core	core	DK045	1862	-2	1864
GAP	INDEL	GAP00345	JR2_1	815426	817287	core	core	GF1192	1862	-2	1864
GAP	INDEL	GAP00346	JR2_1	815426	817287	core	core	GF1207	1862	-2	1864
GAP	INDEL	GAP00347	JR2_1	815426	817287	core	core	GF1300	1862	-2	1864
GAP	INDEL	GAP00348	JR2_1	815426	817287	core	core	Gf-Ca2	1862	-2	1864
GAP	INDEL	GAP00349	JR2_1	815426	817287	core	core	Gf-Cb5	1862	-2	1864
GAP	INDEL	GAP00350	JR2_1	815426	817287	core	core	HoMCF	1862	-2	1864
GAP	INDEL	GAP00351	JR2_1	815426	817287	core	core	HoMCLT	1862	-2	1864
GAP	INDEL	GAP00352	JR2_1	815426	817287	core	core	I1V	1862	-2	1864
GAP	INDEL	GAP00353	JR2_1	815426	817287	core	core	S023	1862	-2	1864
GAP	INDEL	GAP00354	JR2_1	815426	817287	core	core	TO22	1862	-2	1864
GAP	INDEL	GAP00355	JR2_1	815426	817287	core	core	Ud1-4-1	1862	-2	1864
GAP	INDEL	GAP00356	JR2_1	815426	817287	core	core	V13	1862	-2	1864
GAP	INDEL	GAP00357	JR2_1	815426	817287	core	core	VD991	1862	-2	1864
GAP	INDEL	GAP00358	JR2_1	815426	817287	core	core	VT-2A	1862	-2	1864
GAP	INDEL	GAP00359	JR2_1	815426	817287	core	core	Vd-653	1862	-2	1864
GAP	INDEL	GAP00360	JR2_1	815426	817287	core	core	Vd-H5	1862	-2	1864
GAP	INDEL	GAP00361	JR2_1	815426	817287	core	core	Vd-R1	1862	-2	1864
GAP	INDEL	GAP00362	JR2_1	815426	817287	core	core	VdB09	1862	-2	1864
GAP	INDEL	GAP00363	JR2_1	815426	817287	core	core	VdC07	1862	-2	1864
GAP	INDEL	GAP00364	JR2_1	815426	817287	core	core	VdLs16	1862	-2	1864
GAP	INDEL	GAP00365	JR2_1	815426	817287	core	core	VdLs17	1862	-2	1864
GAP	INDEL	GAP00366	JR2_1	815426	817287	core	core	XJ511	1862	-2	1864
GAP	INDEL	GAP00367	JR2_1	815426	817287	core	core	XJ592	1862	-2	1864
GAP	INDEL	GAP00368	JR2_1	815426	822566	core	core	85S	7141	5158	1983
GAP	INDEL	GAP00369	JR2_1	815426	822566	core	core	S011	7141	5157	1984
GAP	INDEL	GAP00370	JR2_1	816535	817287	core	core	Vd39	753	739	14
GAP	INDEL	GAP00371	JR2_1	866078	866331	core	core	V13	254	153	101
GAP	INDEL	GAP00372	JR2_1	868107	873983	core	core	S011	5877	6352	-475
GAP	INDEL	GAP00373	JR2_1	875186	875166	core	core	CBS385.49	-19	19	-38
GAP	INDEL	GAP00374	JR2_1	875186	875166	core	core	DK045	-19	19	-38
GAP	INDEL	GAP00375	JR2_1	875186	875166	core	core	GF1192	-19	19	-38
GAP	INDEL	GAP00376	JR2_1	875186	875166	core	core	GF1207	-19	19	-38
GAP	INDEL	GAP00377	JR2_1	875186	875166	core	core	GF1300	-19	19	-38
GAP	INDEL	GAP00378	JR2_1	875186	875166	core	core	Gf-Ca2	-19	19	-38
GAP	INDEL	GAP00379	JR2_1	875186	875166	core	core	Gf-Cb5	-19	19	-38
GAP	INDEL	GAP00380	JR2_1	875186	875166	core	core	HoMCLT	-19	19	-38
GAP	INDEL	GAP00381	JR2_1	875186	875166	core	core	TO22	-19	19	-38
GAP	INDEL	GAP00382	JR2_1	875186	875166	core	core	Ud1-4-1	-19	19	-38
GAP	INDEL	GAP00383	JR2_1	875186	875166	core	core	VdB09	-19	19	-38
GAP	INDEL	GAP00384	JR2_1	875186	875166	core	core	VdC07	-19	19	-38
GAP	INDEL	GAP00385	JR2_1	875186	875166	core	core	VdLs16	-19	19	-38
GAP	INDEL	GAP00386	JR2_1	876736	877034	core	core	DAR83175	299	76	223
GAP	INDEL	GAP00387	JR2_1	894848	874857	core	core	S023	-19990	-19995	5
GAP	INDEL	GAP00388	JR2_1	897501	897429	core	core	85S	-71	-23	-48
GAP	INDEL	GAP00389	JR2_1	897501	897429	core	core	Vd-653	-71	-23	-48
GAP	INDEL	GAP00390	JR2_1	907436	907860	core	core	Vd-H5	425	221	204
GAP	INDEL	GAP00391	JR2_1	918849	922560	core	core	DAR83175	3712	3403	309
GAP	INDEL	GAP00392	JR2_1	920607	910604	core	core	CQ2	-10002	-10013	11
GAP	INDEL	GAP00393	JR2_1	920607	910604	core	core	DAR82592	-10002	-10003	1
GAP	INDEL	GAP00394	JR2_1	920607	910604	core	core	DAR83138	-10002	-10010	8
GAP	INDEL	GAP00395	JR2_1	920607	910604	core	core	DAR83143	-10002	-10013	11
GAP	INDEL	GAP00396	JR2_1	920607	910604	core	core	VD991	-10002	-10013	11
GAP	INDEL	GAP00397	JR2_1	920607	910604	core	core	XJ592	-10002	-10013	11
GAP	INDEL	GAP00398	JR2_1	920607	922560	core	core	I1V	1954	1824	130
GAP	INDEL	GAP00399	JR2_1	922551	922560	core	core	CQ2	10	-76	86
GAP	INDEL	GAP00400	JR2_1	922551	922560	core	core	DAR82592	10	-76	86
GAP	INDEL	GAP00401	JR2_1	922551	922560	core	core	DAR83143	10	-76	86
GAP	INDEL	GAP00402	JR2_1	922551	922560	core	core	VD991	10	-76	86
GAP	INDEL	GAP00403	JR2_1	922551	922560	core	core	XJ592	10	-76	86
GAP	INDEL	GAP00404	JR2_1	922551	929650	core	core	DAR83138	7100	6859	241
GAP	INDEL	GAP00405	JR2_1	922636	922475	core	core	VdLs17	-160	-74	-86
GAP	INDEL	GAP00406	JR2_1	924511	924511	core	core	85S	1	121	-120
GAP	INDEL	GAP00407	JR2_1	931242	931225	core	core	DK045	-16	119	-135
GAP	INDEL	GAP00408	JR2_1	939966	919936	core	core	MPI-CAGE	-20029	-20045	16
GAP	INDEL	GAP00409	JR2_1	949449	950018	core	core	CBS385.49	570	201	369
GAP	INDEL	GAP00410	JR2_1	987009	987024	core	core	85S	16	-248	264
GAP	INDEL	GAP00411	JR2_1	987009	992474	core	core	Vd-653	5466	5072	394
GAP	INDEL	GAP00412	JR2_1	987009	992474	core	core	Vd-H5	5466	5073	393
GAP	INDEL	GAP00413	JR2_1	987009	992474	core	core	Vd-R1	5466	5074	392
GAP	INDEL	GAP00414	JR2_1	987009	992481	core	core	CQ2	5473	5266	207
GAP	INDEL	GAP00415	JR2_1	987009	992481	core	core	DAR82592	5473	5256	217
GAP	INDEL	GAP00416	JR2_1	987009	992481	core	core	DAR83138	5473	5315	158
GAP	INDEL	GAP00417	JR2_1	987009	992481	core	core	DAR83143	5473	5263	210
GAP	INDEL	GAP00418	JR2_1	987009	992481	core	core	DAR83175	5473	5259	214
GAP	INDEL	GAP00419	JR2_1	987009	992481	core	core	I1V	5473	5263	210
GAP	INDEL	GAP00420	JR2_1	987009	992481	core	core	VD991	5473	5320	153
GAP	INDEL	GAP00421	JR2_1	987009	992481	core	core	XJ592	5473	5266	207
GAP	INDEL	GAP00422	JR2_1	992603	992481	core	core	S011	-121	-13	-108
GAP	INDEL	GAP00423	JR2_1	1028061	1008059	core	core	MPI-CAGE	-20001	-20011	10
GAP	INDEL	GAP00424	JR2_1	1032898	1032924	core	core	CQ2	27	-44	71
GAP	INDEL	GAP00425	JR2_1	1032898	1032924	core	core	DAR82592	27	-44	71
GAP	INDEL	GAP00426	JR2_1	1032898	1032924	core	core	DAR83138	27	-44	71
GAP	INDEL	GAP00427	JR2_1	1032898	1032924	core	core	DAR83143	27	-44	71
GAP	INDEL	GAP00428	JR2_1	1032898	1032924	core	core	DAR83175	27	-44	71
GAP	INDEL	GAP00429	JR2_1	1032898	1032924	core	core	I1V	27	-44	71
GAP	INDEL	GAP00430	JR2_1	1032898	1032924	core	core	VD991	27	-44	71
GAP	INDEL	GAP00431	JR2_1	1032898	1032924	core	core	XJ592	27	-44	71
GAP	INDEL	GAP00432	JR2_1	1035150	1035241	core	core	S011	92	141	-49
GAP	INDEL	GAP00433	JR2_1	1035150	1035266	core	core	Vd39	117	104	13
GAP	INDEL	GAP00434	JR2_1	1048801	1048798	core	core	CQ2	-2	8786	-8788
GAP	INDEL	GAP00435	JR2_1	1048801	1048798	core	core	DAR82592	-2	8770	-8772
GAP	INDEL	GAP00436	JR2_1	1048801	1048798	core	core	DAR83138	-2	8783	-8785
GAP	INDEL	GAP00437	JR2_1	1048801	1048798	core	core	DAR83143	-2	8772	-8774
GAP	INDEL	GAP00438	JR2_1	1048801	1048798	core	core	DAR83175	-2	8777	-8779
GAP	INDEL	GAP00439	JR2_1	1048801	1048798	core	core	I1V	-2	1836	-1838
GAP	INDEL	GAP00440	JR2_1	1048801	1048798	core	core	S011	-2	1849	-1851
GAP	INDEL	GAP00441	JR2_1	1048801	1048798	core	core	VD991	-2	8786	-8788
GAP	INDEL	GAP00442	JR2_1	1048801	1048798	core	core	XJ592	-2	8786	-8788
GAP	INDEL	GAP00443	JR2_1	1063668	1063650	core	core	85S	-17	-71	54
GAP	INDEL	GAP00444	JR2_1	1063668	1068359	core	core	CBS385.49	4692	5867	-1175
GAP	INDEL	GAP00445	JR2_1	1063668	1068359	core	core	GF1192	4692	5902	-1210
GAP	INDEL	GAP00446	JR2_1	1063668	1068359	core	core	GF1300	4692	5902	-1210
GAP	INDEL	GAP00447	JR2_1	1063668	1068359	core	core	Gf-Cb5	4692	12834	-8142
GAP	INDEL	GAP00448	JR2_1	1063668	1068359	core	core	HoMCF	4692	5714	-1022
GAP	INDEL	GAP00449	JR2_1	1063668	1068359	core	core	HoMCLT	4692	5902	-1210
GAP	INDEL	GAP00450	JR2_1	1063668	1068359	core	core	VT-2A	4692	5873	-1181
GAP	INDEL	GAP00451	JR2_1	1063668	1068359	core	core	Vd-H5	4692	5859	-1167
GAP	INDEL	GAP00452	JR2_1	1063668	1068359	core	core	Vd-R1	4692	5865	-1173
GAP	INDEL	GAP00453	JR2_1	1068357	1068359	core	core	Vd-653	3	1257	-1254
GAP	INDEL	GAP00454	JR2_1	1068716	1068845	core	core	V13	130	90	40
GAP	INDEL	GAP00457	JR2_1	1091337	1107136	core	core	CBS385.49	15800	15444	356
GAP	INDEL	GAP00458	JR2_1	1091337	1107136	core	core	GF1192	15800	15505	295
GAP	INDEL	GAP00459	JR2_1	1091337	1107136	core	core	GF1300	15800	15505	295
GAP	INDEL	GAP00460	JR2_1	1091337	1107136	core	core	Gf-Cb5	15800	15505	295
GAP	INDEL	GAP00461	JR2_1	1091337	1107136	core	core	HoMCLT	15800	15505	295
GAP	INDEL	GAP00462	JR2_1	1091337	1107136	core	core	VT-2A	15800	15442	358
GAP	INDEL	GAP00463	JR2_1	1091337	1107136	core	core	Vd-H5	15800	15415	385
GAP	INDEL	GAP00464	JR2_1	1091337	1107136	core	core	Vd-R1	15800	15432	368
GAP	INDEL	GAP00466	JR2_1	1100933	1107136	core	core	S011	6204	5943	261
GAP	INDEL	GAP00467	JR2_1	1100933	1107154	core	core	I1V	6222	5900	322
GAP	INDEL	GAP00468	JR2_1	1100933	1107185	core	core	Vd-653	6253	5936	317
GAP	INDEL	GAP00469	JR2_1	1101667	1107136	core	core	Vd39	5470	5405	65
GAP	INDEL	GAP00470	JR2_1	1120462	1126150	core	core	I1V	5689	15541	-9852
GAP	INDEL	GAP00471	JR2_1	1124297	1126148	core	core	DAR83138	1852	1	1851
GAP	INDEL	GAP00472	JR2_1	1124297	1126148	core	core	DAR83143	1852	1	1851
GAP	INDEL	GAP00473	JR2_1	1124297	1126148	core	core	DAR83175	1852	1	1851
GAP	INDEL	GAP00474	JR2_1	1124297	1126148	core	core	GF1192	1852	1	1851
GAP	INDEL	GAP00475	JR2_1	1124297	1126148	core	core	GF1300	1852	1	1851
GAP	INDEL	GAP00476	JR2_1	1124297	1126148	core	core	Gf-Cb5	1852	1	1851
GAP	INDEL	GAP00477	JR2_1	1124297	1126148	core	core	HoMCLT	1852	1	1851
GAP	INDEL	GAP00478	JR2_1	1124297	1126148	core	core	S011	1852	1	1851
GAP	INDEL	GAP00479	JR2_1	1124297	1126148	core	core	VD991	1852	1	1851
GAP	INDEL	GAP00480	JR2_1	1124297	1126148	core	core	XJ592	1852	1	1851
GAP	INDEL	GAP00481	JR2_1	1124297	1126150	core	core	CBS385.49	1854	2	1852
GAP	INDEL	GAP00482	JR2_1	1124297	1126150	core	core	CQ2	1854	2	1852
GAP	INDEL	GAP00483	JR2_1	1124297	1126150	core	core	DAR82592	1854	2	1852
GAP	INDEL	GAP00484	JR2_1	1124297	1126150	core	core	Vd-653	1854	2	1852
GAP	INDEL	GAP00485	JR2_1	1124297	1126150	core	core	Vd-H5	1854	2	1852
GAP	INDEL	GAP00486	JR2_1	1124297	1126150	core	core	Vd-R1	1854	2	1852
GAP	INDEL	GAP00487	JR2_1	1124297	1126151	core	core	HoMCF	1855	2	1853
GAP	INDEL	GAP00488	JR2_1	1124297	1126151	core	core	VT-2A	1855	2	1853
GAP	INDEL	GAP00489	JR2_1	1124297	1127298	core	core	85S	3002	1187	1815
GAP	INDEL	GAP00491	JR2_1	1140393	1140353	core	core	S011	-39	3	-42
GAP	INDEL	GAP00492	JR2_1	1142189	1142229	core	core	85S	41	-29	70
GAP	INDEL	GAP00493	JR2_1	1142217	1142201	core	core	DK045	-15	-57	42
GAP	INDEL	GAP00494	JR2_1	1142217	1142201	core	core	GF1207	-15	-57	42
GAP	INDEL	GAP00495	JR2_1	1142217	1142201	core	core	Gf-Ca2	-15	-56	41
GAP	INDEL	GAP00496	JR2_1	1142217	1142201	core	core	TO22	-15	-57	42
GAP	INDEL	GAP00497	JR2_1	1142217	1142201	core	core	Ud1-4-1	-15	-57	42
GAP	INDEL	GAP00498	JR2_1	1142217	1142201	core	core	VdB09	-15	-57	42
GAP	INDEL	GAP00499	JR2_1	1142217	1142201	core	core	VdC07	-15	-57	42
GAP	INDEL	GAP00500	JR2_1	1142217	1142201	core	core	VdLs16	-15	-57	42
GAP	INDEL	GAP00501	JR2_1	1168139	1168119	core	core	VdLs16	-19	22	-41
GAP	INDEL	GAP00502	JR2_1	1170763	1171111	core	core	Vd-H5	349	163	186
GAP	INDEL	GAP00503	JR2_1	1178122	1158131	core	core	MPI-CAGE	-19990	-20001	11
GAP	INDEL	GAP00504	JR2_1	1178125	1158129	core	core	12008	-19995	-20004	9
GAP	INDEL	GAP00507	JR2_1	1279955	1280243	core	core	Vd-R1	289	176	113
GAP	INDEL	GAP00508	JR2_1	1299693	1299690	core	core	CQ2	-2	636	-638
GAP	INDEL	GAP00509	JR2_1	1299693	1299690	core	core	DAR82592	-2	633	-635
GAP	INDEL	GAP00510	JR2_1	1299693	1299690	core	core	DAR83138	-2	636	-638
GAP	INDEL	GAP00511	JR2_1	1299693	1299690	core	core	DAR83143	-2	635	-637
GAP	INDEL	GAP00512	JR2_1	1299693	1299690	core	core	DAR83175	-2	636	-638
GAP	INDEL	GAP00513	JR2_1	1299693	1299690	core	core	VD991	-2	636	-638
GAP	INDEL	GAP00514	JR2_1	1299693	1299690	core	core	XJ592	-2	636	-638
GAP	INDEL	GAP00515	JR2_1	1341970	1321979	core	core	GF1192	-19990	-20014	24
GAP	INDEL	GAP00516	JR2_1	1341970	1321979	core	core	GF1300	-19990	-20014	24
GAP	INDEL	GAP00517	JR2_1	1341970	1321979	core	core	Gf-Cb5	-19990	-20014	24
GAP	INDEL	GAP00518	JR2_1	1341970	1321979	core	core	HoMCLT	-19990	-20014	24
GAP	INDEL	GAP00519	JR2_1	1394413	1394112	core	core	CQ2	-300	-231	-69
GAP	INDEL	GAP00520	JR2_1	1394413	1394112	core	core	DAR82592	-300	-231	-69
GAP	INDEL	GAP00521	JR2_1	1394413	1394112	core	core	DAR83138	-300	-231	-69
GAP	INDEL	GAP00522	JR2_1	1394413	1394112	core	core	DAR83143	-300	-231	-69
GAP	INDEL	GAP00523	JR2_1	1394413	1394112	core	core	DAR83175	-300	-231	-69
GAP	INDEL	GAP00524	JR2_1	1394413	1394112	core	core	I1V	-300	-231	-69
GAP	INDEL	GAP00525	JR2_1	1394413	1394112	core	core	VD991	-300	-231	-69
GAP	INDEL	GAP00526	JR2_1	1394413	1394112	core	core	XJ592	-300	-231	-69
GAP	INDEL	GAP00527	JR2_1	1394413	1394151	core	core	S011	-261	-192	-69
GAP	INDEL	GAP00528	JR2_1	1394413	1394151	core	core	Vd-H5	-261	-191	-70
GAP	INDEL	GAP00529	JR2_1	1394481	1394112	core	core	Vd-653	-368	-229	-139
GAP	INDEL	GAP00530	JR2_1	1394481	1394112	core	core	Vd-R1	-368	-230	-138
GAP	INDEL	GAP00532	JR2_1	1445443	1445383	core	core	DAR82592	-59	-14	-45
GAP	INDEL	GAP00533	JR2_1	1445443	1445383	core	core	DAR83138	-59	-14	-45
GAP	INDEL	GAP00534	JR2_1	1445443	1445383	core	core	DAR83143	-59	-14	-45
GAP	INDEL	GAP00535	JR2_1	1455433	1435393	core	core	MPI-CAGE	-20039	-20048	9
GAP	INDEL	GAP00536	JR2_1	1456050	1460899	core	core	85S	4850	4946	-96
GAP	INDEL	GAP00537	JR2_1	1456050	1461907	core	core	S011	5858	6074	-216
GAP	INDEL	GAP00538	JR2_1	1472853	1473369	core	core	CQ2	517	-1	518
GAP	INDEL	GAP00539	JR2_1	1472853	1473369	core	core	DAR82592	517	-1	518
GAP	INDEL	GAP00540	JR2_1	1472853	1473369	core	core	DAR83138	517	-1	518
GAP	INDEL	GAP00541	JR2_1	1472853	1473369	core	core	DAR83143	517	-1	518
GAP	INDEL	GAP00542	JR2_1	1472853	1473369	core	core	DAR83175	517	-1	518
GAP	INDEL	GAP00543	JR2_1	1472853	1473369	core	core	I1V	517	-1	518
GAP	INDEL	GAP00544	JR2_1	1472853	1473369	core	core	S011	517	-1	518
GAP	INDEL	GAP00545	JR2_1	1472853	1473369	core	core	VD991	517	-1	518
GAP	INDEL	GAP00546	JR2_1	1472853	1473369	core	core	Vd39	517	-1	518
GAP	INDEL	GAP00547	JR2_1	1472853	1473369	core	core	XJ592	517	-1	518
GAP	INDEL	GAP00548	JR2_1	1484729	1484875	core	core	DAR83175	147	37	110
GAP	INDEL	GAP00550	JR2_1	1499839	1499991	core	core	V13	153	81	72
GAP	INDEL	GAP00551	JR2_1	1509985	1489977	core	core	VdLs17	-20007	-19997	-10
GAP	INDEL	GAP00552	JR2_1	1512961	1513072	core	core	Vd-653	112	-1	113
GAP	INDEL	GAP00553	JR2_1	1545776	1545766	core	core	Gf-Ca2	-9	1050	-1059
GAP	INDEL	GAP00554	JR2_1	1545776	1545766	core	core	Ud1-4-1	-9	1091	-1100
GAP	INDEL	GAP00555	JR2_1	1545776	1545766	core	core	VdB09	-9	1065	-1074
GAP	INDEL	GAP00556	JR2_1	1545776	1551749	core	core	DK045	5974	7126	-1152
GAP	INDEL	GAP00557	JR2_1	1545776	1551749	core	core	GF1207	5974	6913	-939
GAP	INDEL	GAP00558	JR2_1	1545776	1551749	core	core	TO22	5974	7125	-1151
GAP	INDEL	GAP00559	JR2_1	1545776	1551749	core	core	VdC07	5974	7114	-1140
GAP	INDEL	GAP00560	JR2_1	1545776	1563261	core	core	VdLs16	17486	18866	-1380
GAP	INDEL	GAP00561	JR2_1	1551781	1551785	core	core	85S	5	-31	36
GAP	INDEL	GAP00562	JR2_1	1551781	1551785	core	core	S011	5	-31	36
GAP	INDEL	GAP00563	JR2_1	1551781	1551785	core	core	Vd39	5	-31	36
GAP	INDEL	GAP00564	JR2_1	1561786	1541780	core	core	S023	-20005	-20035	30
GAP	INDEL	GAP00565	JR2_1	1561789	1541777	core	core	VdLs17	-20011	-20038	27
GAP	INDEL	GAP00566	JR2_1	1561810	1541756	core	core	MPI-CAGE	-20053	-20047	-6
GAP	INDEL	GAP00567	JR2_1	1563260	1563253	core	core	DK045	-6	145	-151
GAP	INDEL	GAP00568	JR2_1	1563260	1563253	core	core	VdC07	-6	145	-151
GAP	INDEL	GAP00569	JR2_1	1563260	1563261	core	core	GF1207	2	153	-151
GAP	INDEL	GAP00570	JR2_1	1563260	1563261	core	core	Gf-Ca2	2	153	-151
GAP	INDEL	GAP00571	JR2_1	1563260	1563261	core	core	TO22	2	153	-151
GAP	INDEL	GAP00572	JR2_1	1563260	1563261	core	core	Ud1-4-1	2	153	-151
GAP	INDEL	GAP00573	JR2_1	1563260	1563261	core	core	VdB09	2	153	-151
GAP	INDEL	GAP00574	JR2_1	1586407	1586396	core	core	CQ2	-10	787	-797
GAP	INDEL	GAP00575	JR2_1	1586407	1586396	core	core	DAR82592	-10	768	-778
GAP	INDEL	GAP00576	JR2_1	1586407	1586396	core	core	DAR83138	-10	767	-777
GAP	INDEL	GAP00577	JR2_1	1586407	1586396	core	core	DAR83143	-10	767	-777
GAP	INDEL	GAP00578	JR2_1	1586407	1586396	core	core	DAR83175	-10	770	-780
GAP	INDEL	GAP00579	JR2_1	1586407	1586396	core	core	VD991	-10	779	-789
GAP	INDEL	GAP00580	JR2_1	1586407	1586396	core	core	XJ592	-10	787	-797
GAP	INDEL	GAP00581	JR2_1	1602270	1602863	core	core	CQ2	594	712	-118
GAP	INDEL	GAP00582	JR2_1	1602270	1602863	core	core	DAR82592	594	709	-115
GAP	INDEL	GAP00583	JR2_1	1602270	1602863	core	core	DAR83138	594	711	-117
GAP	INDEL	GAP00584	JR2_1	1602270	1602863	core	core	DAR83143	594	712	-118
GAP	INDEL	GAP00585	JR2_1	1602270	1602863	core	core	DAR83175	594	712	-118
GAP	INDEL	GAP00586	JR2_1	1602270	1602863	core	core	I1V	594	710	-116
GAP	INDEL	GAP00587	JR2_1	1602270	1602863	core	core	VD991	594	712	-118
GAP	INDEL	GAP00588	JR2_1	1602270	1602863	core	core	XJ592	594	712	-118
GAP	INDEL	GAP00589	JR2_1	1615576	1615851	core	core	DAR83175	276	5	271
GAP	INDEL	GAP00590	JR2_1	1630987	1630941	core	core	Gf-Cb5	-45	-3	-42
GAP	INDEL	GAP00591	JR2_1	1640980	1620948	core	core	VdLs17	-20031	-20037	6
GAP	INDEL	GAP00592	JR2_1	1641471	1650508	core	core	DAR83143	9038	9056	-18
GAP	INDEL	GAP00594	JR2_1	1650525	1650508	core	core	85S	-16	212	-228
GAP	INDEL	GAP00595	JR2_1	1650525	1650508	core	core	CBS385.49	-16	210	-226
GAP	INDEL	GAP00596	JR2_1	1650525	1650508	core	core	CQ2	-16	212	-228
GAP	INDEL	GAP00597	JR2_1	1650525	1650508	core	core	DAR82592	-16	212	-228
GAP	INDEL	GAP00598	JR2_1	1650525	1650508	core	core	DAR83138	-16	212	-228
GAP	INDEL	GAP00599	JR2_1	1650525	1650508	core	core	DAR83175	-16	212	-228
GAP	INDEL	GAP00600	JR2_1	1650525	1650508	core	core	DK045	-16	211	-227
GAP	INDEL	GAP00601	JR2_1	1650525	1650508	core	core	GF1192	-16	211	-227
GAP	INDEL	GAP00602	JR2_1	1650525	1650508	core	core	GF1207	-16	211	-227
GAP	INDEL	GAP00603	JR2_1	1650525	1650508	core	core	GF1300	-16	211	-227
GAP	INDEL	GAP00604	JR2_1	1650525	1650508	core	core	Gf-Ca2	-16	211	-227
GAP	INDEL	GAP00605	JR2_1	1650525	1650508	core	core	Gf-Cb5	-16	211	-227
GAP	INDEL	GAP00606	JR2_1	1650525	1650508	core	core	HoMCLT	-16	211	-227
GAP	INDEL	GAP00607	JR2_1	1650525	1650508	core	core	S011	-16	212	-228
GAP	INDEL	GAP00608	JR2_1	1650525	1650508	core	core	TO22	-16	211	-227
GAP	INDEL	GAP00609	JR2_1	1650525	1650508	core	core	Ud1-4-1	-16	211	-227
GAP	INDEL	GAP00610	JR2_1	1650525	1650508	core	core	VD991	-16	212	-228
GAP	INDEL	GAP00611	JR2_1	1650525	1650508	core	core	VT-2A	-16	210	-226
GAP	INDEL	GAP00612	JR2_1	1650525	1650508	core	core	Vd-653	-16	212	-228
GAP	INDEL	GAP00613	JR2_1	1650525	1650508	core	core	VdB09	-16	211	-227
GAP	INDEL	GAP00614	JR2_1	1650525	1650508	core	core	VdC07	-16	211	-227
GAP	INDEL	GAP00615	JR2_1	1650525	1650508	core	core	VdLs16	-16	211	-227
GAP	INDEL	GAP00616	JR2_1	1650525	1650508	core	core	XJ592	-16	212	-228
GAP	INDEL	GAP00617	JR2_1	1650525	1654564	core	core	Vd-R1	4040	3898	142
GAP	INDEL	GAP00618	JR2_1	1650532	1650508	core	core	Vd-H5	-23	203	-226
GAP	INDEL	GAP00621	JR2_1	1677986	1678007	core	core	CBS385.49	22	-20	42
GAP	INDEL	GAP00622	JR2_1	1677986	1678007	core	core	GF1192	22	-20	42
GAP	INDEL	GAP00623	JR2_1	1677986	1678007	core	core	GF1300	22	-20	42
GAP	INDEL	GAP00624	JR2_1	1677986	1678007	core	core	Gf-Cb5	22	-20	42
GAP	INDEL	GAP00625	JR2_1	1677986	1678007	core	core	HoMCLT	22	-20	42
GAP	INDEL	GAP00626	JR2_1	1677986	1678007	core	core	Vd-H5	22	-20	42
GAP	INDEL	GAP00627	JR2_1	1677986	1678007	core	core	Vd-R1	22	-20	42
GAP	INDEL	GAP00628	JR2_1	1678028	1677965	core	core	85S	-62	1	-63
GAP	INDEL	GAP00629	JR2_1	1680360	1680357	core	core	S011	-2	1850	-1852
GAP	INDEL	GAP00631	JR2_1	1715064	1715056	core	core	S011	-7	5871	-5878
GAP	INDEL	GAP00632	JR2_1	1717711	1697689	core	other AGR	S023	-20021	-20009	-12
GAP	INDEL	GAP00633	JR2_1	1717711	1697689	core	other AGR	XJ511	-20021	-20009	-12
GAP	INDEL	GAP00634	JR2_1	1720794	1700774	core	core	VdLs17	-20019	-20022	3
GAP	INDEL	GAP00635	JR2_1	1735244	1735350	core	core	S011	107	-6	113
GAP	INDEL	GAP00636	JR2_1	1735244	1735350	core	core	Vd39	107	-6	113
GAP	INDEL	GAP00637	JR2_1	1746457	1751643	core	core	85S	5187	3850	1337
GAP	INDEL	GAP00639	JR2_1	1763677	1771993	core	core	HoMCF	8317	7999	318
GAP	INDEL	GAP00640	JR2_1	1771929	1772031	core	core	DK045	103	-51	154
GAP	INDEL	GAP00641	JR2_1	1771929	1772031	core	core	GF1207	103	-51	154
GAP	INDEL	GAP00642	JR2_1	1771929	1772031	core	core	Gf-Ca2	103	-51	154
GAP	INDEL	GAP00643	JR2_1	1771929	1772031	core	core	TO22	103	-51	154
GAP	INDEL	GAP00644	JR2_1	1771929	1772031	core	core	Ud1-4-1	103	-51	154
GAP	INDEL	GAP00645	JR2_1	1771929	1772031	core	core	VdB09	103	-51	154
GAP	INDEL	GAP00646	JR2_1	1771929	1772031	core	core	VdC07	103	-51	154
GAP	INDEL	GAP00647	JR2_1	1771929	1772031	core	core	VdLs16	103	-51	154
GAP	INDEL	GAP00648	JR2_1	1771959	1772073	core	core	85S	115	1	114
GAP	INDEL	GAP00649	JR2_1	1771959	1772073	core	core	CBS385.49	115	1	114
GAP	INDEL	GAP00650	JR2_1	1771959	1772073	core	core	GF1192	115	1	114
GAP	INDEL	GAP00651	JR2_1	1771959	1772073	core	core	GF1300	115	1	114
GAP	INDEL	GAP00652	JR2_1	1771959	1772073	core	core	Gf-Cb5	115	1	114
GAP	INDEL	GAP00653	JR2_1	1771959	1772073	core	core	HoMCLT	115	1	114
GAP	INDEL	GAP00654	JR2_1	1771959	1772073	core	core	VT-2A	115	1	114
GAP	INDEL	GAP00655	JR2_1	1771967	1771993	core	core	CQ2	27	-89	116
GAP	INDEL	GAP00656	JR2_1	1771967	1771993	core	core	DAR82592	27	-89	116
GAP	INDEL	GAP00657	JR2_1	1771967	1771993	core	core	DAR83138	27	-89	116
GAP	INDEL	GAP00658	JR2_1	1771967	1771993	core	core	DAR83143	27	-89	116
GAP	INDEL	GAP00659	JR2_1	1771967	1771993	core	core	DAR83175	27	-89	116
GAP	INDEL	GAP00660	JR2_1	1771967	1771993	core	core	VD991	27	-89	116
GAP	INDEL	GAP00661	JR2_1	1771967	1771993	core	core	XJ592	27	-89	116
GAP	INDEL	GAP00662	JR2_1	1771967	1772002	core	core	I1V	36	-73	109
GAP	INDEL	GAP00663	JR2_1	1771967	1772079	core	core	S011	113	-1	114
GAP	INDEL	GAP00664	JR2_1	1772043	1761949	core	core	XJ511	-10093	-10093	0
GAP	INDEL	GAP00665	JR2_1	1784369	1784367	core	core	I1V	-1	154	-155
GAP	INDEL	GAP00666	JR2_1	1784369	1784367	core	core	VT-2A	-1	5848	-5849
GAP	INDEL	GAP00667	JR2_1	1784372	1784396	core	core	85S	25	170	-145
GAP	INDEL	GAP00668	JR2_1	1784372	1784396	core	core	DK045	25	170	-145
GAP	INDEL	GAP00669	JR2_1	1784372	1784396	core	core	GF1207	25	170	-145
GAP	INDEL	GAP00670	JR2_1	1784372	1784396	core	core	Gf-Ca2	25	170	-145
GAP	INDEL	GAP00671	JR2_1	1784372	1784396	core	core	TO22	25	170	-145
GAP	INDEL	GAP00672	JR2_1	1784372	1784396	core	core	Ud1-4-1	25	170	-145
GAP	INDEL	GAP00673	JR2_1	1784372	1784396	core	core	VdB09	25	170	-145
GAP	INDEL	GAP00674	JR2_1	1784372	1784396	core	core	VdC07	25	170	-145
GAP	INDEL	GAP00675	JR2_1	1784372	1784396	core	core	VdLs16	25	170	-145
GAP	INDEL	GAP00676	JR2_1	1784373	1784367	core	core	CBS385.49	-5	5835	-5840
GAP	INDEL	GAP00677	JR2_1	1784373	1784367	core	core	GF1192	-5	5859	-5864
GAP	INDEL	GAP00678	JR2_1	1784373	1784367	core	core	GF1300	-5	5859	-5864
GAP	INDEL	GAP00679	JR2_1	1784373	1784367	core	core	Gf-Cb5	-5	5859	-5864
GAP	INDEL	GAP00680	JR2_1	1784373	1784367	core	core	HoMCLT	-5	5859	-5864
GAP	INDEL	GAP00681	JR2_1	1784373	1784387	core	core	CQ2	15	172	-157
GAP	INDEL	GAP00682	JR2_1	1784373	1784387	core	core	DAR82592	15	171	-156
GAP	INDEL	GAP00683	JR2_1	1784373	1784387	core	core	DAR83138	15	172	-157
GAP	INDEL	GAP00684	JR2_1	1784373	1784387	core	core	DAR83143	15	172	-157
GAP	INDEL	GAP00685	JR2_1	1784373	1784387	core	core	S011	15	172	-157
GAP	INDEL	GAP00686	JR2_1	1784373	1784387	core	core	VD991	15	172	-157
GAP	INDEL	GAP00687	JR2_1	1784373	1784387	core	core	XJ592	15	172	-157
GAP	INDEL	GAP00688	JR2_1	1784373	1795179	core	core	DAR83175	10807	30297	-19490
GAP	INDEL	GAP00689	JR2_1	1795189	1795179	core	core	CQ2	-9	19699	-19708
GAP	INDEL	GAP00690	JR2_1	1795189	1795179	core	core	DAR82592	-9	19644	-19653
GAP	INDEL	GAP00691	JR2_1	1795189	1795179	core	core	DAR83138	-9	19659	-19668
GAP	INDEL	GAP00692	JR2_1	1795189	1795179	core	core	DAR83143	-9	19677	-19686
GAP	INDEL	GAP00693	JR2_1	1795189	1795179	core	core	I1V	-9	19573	-19582
GAP	INDEL	GAP00694	JR2_1	1795189	1795179	core	core	S011	-9	20178	-20187
GAP	INDEL	GAP00695	JR2_1	1795189	1795179	core	core	VD991	-9	19685	-19694
GAP	INDEL	GAP00696	JR2_1	1795189	1795179	core	core	XJ592	-9	19696	-19705
GAP	INDEL	GAP00697	JR2_1	1840736	1840833	core	core	CBS385.49	98	-4	102
GAP	INDEL	GAP00698	JR2_1	1840736	1840833	core	core	VT-2A	98	-4	102
GAP	INDEL	GAP00699	JR2_1	1840739	1840810	core	core	85S	72	-27	99
GAP	INDEL	GAP00700	JR2_1	1840739	1840810	core	core	GF1192	72	-27	99
GAP	INDEL	GAP00701	JR2_1	1840739	1840810	core	core	GF1300	72	-27	99
GAP	INDEL	GAP00702	JR2_1	1840739	1840810	core	core	Gf-Cb5	72	-27	99
GAP	INDEL	GAP00703	JR2_1	1840739	1840810	core	core	HoMCF	72	-27	99
GAP	INDEL	GAP00704	JR2_1	1840739	1840810	core	core	HoMCLT	72	-27	99
GAP	INDEL	GAP00706	JR2_1	1857526	1858675	core	core	CQ2	1150	-9	1159
GAP	INDEL	GAP00707	JR2_1	1857526	1858675	core	core	DAR82592	1150	-9	1159
GAP	INDEL	GAP00708	JR2_1	1857526	1858675	core	core	DAR83138	1150	-9	1159
GAP	INDEL	GAP00709	JR2_1	1857526	1858675	core	core	DAR83143	1150	-9	1159
GAP	INDEL	GAP00710	JR2_1	1857526	1858675	core	core	DAR83175	1150	-9	1159
GAP	INDEL	GAP00711	JR2_1	1857526	1858675	core	core	I1V	1150	-9	1159
GAP	INDEL	GAP00712	JR2_1	1857526	1858675	core	core	S011	1150	-9	1159
GAP	INDEL	GAP00713	JR2_1	1857526	1858675	core	core	VD991	1150	-9	1159
GAP	INDEL	GAP00714	JR2_1	1857526	1858675	core	core	XJ592	1150	-9	1159
GAP	INDEL	GAP00715	JR2_1	1857526	1859170	core	core	85S	1645	851	794
GAP	INDEL	GAP00716	JR2_1	1857526	1859170	core	core	CBS385.49	1645	843	802
GAP	INDEL	GAP00717	JR2_1	1857526	1859170	core	core	GF1192	1645	851	794
GAP	INDEL	GAP00718	JR2_1	1857526	1859170	core	core	GF1300	1645	851	794
GAP	INDEL	GAP00719	JR2_1	1857526	1859170	core	core	Gf-Cb5	1645	851	794
GAP	INDEL	GAP00720	JR2_1	1857526	1859170	core	core	HoMCLT	1645	851	794
GAP	INDEL	GAP00721	JR2_1	1857526	1859170	core	core	VT-2A	1645	835	810
GAP	INDEL	GAP00723	JR2_1	1873077	1873241	core	core	Vd-653	165	46	119
GAP	INDEL	GAP00724	JR2_1	1891005	1890969	core	core	CQ2	-35	73	-108
GAP	INDEL	GAP00725	JR2_1	1891005	1890969	core	core	DAR82592	-35	73	-108
GAP	INDEL	GAP00726	JR2_1	1891005	1890969	core	core	DAR83138	-35	73	-108
GAP	INDEL	GAP00727	JR2_1	1891005	1890969	core	core	DAR83143	-35	73	-108
GAP	INDEL	GAP00728	JR2_1	1891005	1890969	core	core	DAR83175	-35	73	-108
GAP	INDEL	GAP00729	JR2_1	1891005	1890969	core	core	I1V	-35	91	-126
GAP	INDEL	GAP00730	JR2_1	1891005	1890969	core	core	S011	-35	91	-126
GAP	INDEL	GAP00731	JR2_1	1891005	1890969	core	core	VD991	-35	91	-126
GAP	INDEL	GAP00732	JR2_1	1891005	1890969	core	core	XJ592	-35	73	-108
GAP	INDEL	GAP00734	JR2_1	1933507	1933785	core	core	CQ2	279	-4	283
GAP	INDEL	GAP00735	JR2_1	1933507	1933785	core	core	DAR83138	279	-4	283
GAP	INDEL	GAP00736	JR2_1	1933507	1933785	core	core	DAR83143	279	-4	283
GAP	INDEL	GAP00737	JR2_1	1933507	1933785	core	core	DAR83175	279	-4	283
GAP	INDEL	GAP00738	JR2_1	1933507	1933785	core	core	I1V	279	-4	283
GAP	INDEL	GAP00739	JR2_1	1933507	1933785	core	core	S011	279	-4	283
GAP	INDEL	GAP00740	JR2_1	1933507	1933785	core	core	VD991	279	-4	283
GAP	INDEL	GAP00741	JR2_1	1933507	1933785	core	core	XJ592	279	-4	283
GAP	INDEL	GAP00742	JR2_1	1946709	1948113	core	core	VT-2A	1405	29	1376
GAP	INDEL	GAP00743	JR2_1	1948404	1948377	core	core	S011	-26	10	-36
GAP	INDEL	GAP00744	JR2_1	1950394	1930382	core	core	S023	-20011	-20025	14
GAP	INDEL	GAP00745	JR2_1	1964296	1964364	core	core	S011	69	-5	74
GAP	INDEL	GAP00746	JR2_1	1964296	1964364	core	core	Vd39	69	-5	74
GAP	INDEL	GAP00748	JR2_1	1994884	1995098	core	core	CBS385.49	215	83	132
GAP	INDEL	GAP00749	JR2_1	2033728	2033664	core	core	S011	-63	52	-115
GAP	INDEL	GAP00750	JR2_1	2039684	2039677	core	core	CQ2	-6	11738	-11744
GAP	INDEL	GAP00751	JR2_1	2039684	2039677	core	core	DAR82592	-6	11725	-11731
GAP	INDEL	GAP00752	JR2_1	2039684	2039677	core	core	DAR83138	-6	11737	-11743
GAP	INDEL	GAP00753	JR2_1	2039684	2039677	core	core	DAR83143	-6	11738	-11744
GAP	INDEL	GAP00754	JR2_1	2039684	2039677	core	core	DAR83175	-6	11722	-11728
GAP	INDEL	GAP00755	JR2_1	2039684	2039677	core	core	I1V	-6	11700	-11706
GAP	INDEL	GAP00756	JR2_1	2039684	2039677	core	core	VD991	-6	11742	-11748
GAP	INDEL	GAP00757	JR2_1	2039684	2039677	core	core	XJ592	-6	11740	-11746
GAP	INDEL	GAP00758	JR2_1	2083755	2085003	core	core	DAR83143	1249	961	288
GAP	INDEL	GAP00759	JR2_1	2096254	2096569	core	core	HoMCF	316	91	225
GAP	INDEL	GAP00760	JR2_1	2096734	2096718	core	core	S011	-15	5652	-5667
GAP	INDEL	GAP00761	JR2_1	2185435	2186105	core	core	VT-2A	671	-2	673
GAP	INDEL	GAP00762	JR2_1	2196815	2176817	core	core	85S	-19997	-20005	8
GAP	INDEL	GAP00763	JR2_1	2200787	2200833	core	core	XJ511	47	-10	57
GAP	INDEL	GAP00764	JR2_1	2201303	2201718	core	core	DAR82592	416	184	232
GAP	INDEL	GAP00765	JR2_1	2213635	2213631	core	core	CBS385.49	-3	777	-780
GAP	INDEL	GAP00766	JR2_1	2213635	2213631	core	core	DK045	-3	784	-787
GAP	INDEL	GAP00767	JR2_1	2213635	2213631	core	core	GF1192	-3	784	-787
GAP	INDEL	GAP00768	JR2_1	2213635	2213631	core	core	GF1207	-3	776	-779
GAP	INDEL	GAP00769	JR2_1	2213635	2213631	core	core	GF1300	-3	784	-787
GAP	INDEL	GAP00770	JR2_1	2213635	2213631	core	core	Gf-Ca2	-3	776	-779
GAP	INDEL	GAP00771	JR2_1	2213635	2213631	core	core	Gf-Cb5	-3	784	-787
GAP	INDEL	GAP00772	JR2_1	2213635	2213631	core	core	HoMCLT	-3	784	-787
GAP	INDEL	GAP00773	JR2_1	2213635	2213631	core	core	TO22	-3	781	-784
GAP	INDEL	GAP00774	JR2_1	2213635	2213631	core	core	Ud1-4-1	-3	784	-787
GAP	INDEL	GAP00775	JR2_1	2213635	2213631	core	core	VT-2A	-3	778	-781
GAP	INDEL	GAP00776	JR2_1	2213635	2213631	core	core	VdB09	-3	780	-783
GAP	INDEL	GAP00777	JR2_1	2213635	2213631	core	core	VdC07	-3	782	-785
GAP	INDEL	GAP00778	JR2_1	2213635	2213631	core	core	VdLs16	-3	782	-785
GAP	INDEL	GAP00779	JR2_1	2213635	2213640	core	core	HoMCF	6	704	-698
GAP	INDEL	GAP00780	JR2_1	2213671	2213639	core	core	CQ2	-31	85	-116
GAP	INDEL	GAP00781	JR2_1	2213671	2213639	core	core	DAR82592	-31	85	-116
GAP	INDEL	GAP00782	JR2_1	2213671	2213639	core	core	DAR83138	-31	85	-116
GAP	INDEL	GAP00783	JR2_1	2213671	2213639	core	core	DAR83143	-31	85	-116
GAP	INDEL	GAP00784	JR2_1	2213671	2213639	core	core	DAR83175	-31	85	-116
GAP	INDEL	GAP00785	JR2_1	2213671	2213639	core	core	VD991	-31	85	-116
GAP	INDEL	GAP00786	JR2_1	2213671	2213639	core	core	XJ592	-31	85	-116
GAP	INDEL	GAP00787	JR2_1	2222386	2202342	core	core	VdLs17	-20043	-20056	13
GAP	INDEL	GAP00788	JR2_1	2244609	2249581	core	core	CQ2	4973	4954	19
GAP	INDEL	GAP00789	JR2_1	2244609	2249581	core	core	DAR82592	4973	4937	36
GAP	INDEL	GAP00790	JR2_1	2244609	2249581	core	core	DAR83138	4973	4950	23
GAP	INDEL	GAP00791	JR2_1	2244609	2249581	core	core	DAR83143	4973	4946	27
GAP	INDEL	GAP00792	JR2_1	2244609	2249581	core	core	DAR83175	4973	4947	26
GAP	INDEL	GAP00793	JR2_1	2244609	2249581	core	core	I1V	4973	4931	42
GAP	INDEL	GAP00794	JR2_1	2244609	2249581	core	core	S011	4973	4955	18
GAP	INDEL	GAP00795	JR2_1	2244609	2249581	core	core	VD991	4973	4955	18
GAP	INDEL	GAP00796	JR2_1	2244609	2249581	core	core	Vd39	4973	4788	185
GAP	INDEL	GAP00797	JR2_1	2244609	2249581	core	core	XJ592	4973	4955	18
GAP	INDEL	GAP00798	JR2_1	2255222	2255621	core	core	CBS385.49	400	126	274
GAP	INDEL	GAP00799	JR2_1	2263032	2263022	core	core	GF1207	-9	207	-216
GAP	INDEL	GAP00800	JR2_1	2263032	2263022	core	core	Gf-Ca2	-9	207	-216
GAP	INDEL	GAP00801	JR2_1	2263032	2263022	core	core	TO22	-9	209	-218
GAP	INDEL	GAP00802	JR2_1	2263032	2263022	core	core	Ud1-4-1	-9	209	-218
GAP	INDEL	GAP00803	JR2_1	2263032	2263022	core	core	VdC07	-9	208	-217
GAP	INDEL	GAP00804	JR2_1	2263032	2263022	core	core	VdLs16	-9	209	-218
GAP	INDEL	GAP00805	JR2_1	2283672	2284049	core	core	Vd-H5	378	1	377
GAP	INDEL	GAP00806	JR2_1	2305179	2305384	core	core	Vd-H5	206	66	140
GAP	INDEL	GAP00807	JR2_1	2330532	2330597	core	core	85S	66	-15	81
GAP	INDEL	GAP00808	JR2_1	2330532	2330597	core	core	CQ2	66	-15	81
GAP	INDEL	GAP00809	JR2_1	2330532	2330597	core	core	DAR82592	66	-15	81
GAP	INDEL	GAP00810	JR2_1	2330532	2330597	core	core	DAR83138	66	-15	81
GAP	INDEL	GAP00811	JR2_1	2330532	2330597	core	core	DAR83143	66	-15	81
GAP	INDEL	GAP00812	JR2_1	2330532	2330597	core	core	DAR83175	66	-15	81
GAP	INDEL	GAP00813	JR2_1	2330532	2330597	core	core	I1V	66	-15	81
GAP	INDEL	GAP00814	JR2_1	2330532	2330597	core	core	S011	66	-15	81
GAP	INDEL	GAP00815	JR2_1	2330532	2330597	core	core	VD991	66	-15	81
GAP	INDEL	GAP00816	JR2_1	2330532	2330597	core	core	Vd39	66	-15	81
GAP	INDEL	GAP00817	JR2_1	2330532	2330597	core	core	XJ592	66	-15	81
GAP	INDEL	GAP00818	JR2_1	2354865	2354861	core	core	DK045	-3	1311	-1314
GAP	INDEL	GAP00819	JR2_1	2354865	2354861	core	core	GF1207	-3	1306	-1309
GAP	INDEL	GAP00820	JR2_1	2354865	2354861	core	core	Gf-Ca2	-3	1306	-1309
GAP	INDEL	GAP00821	JR2_1	2354865	2354861	core	core	TO22	-3	1311	-1314
GAP	INDEL	GAP00822	JR2_1	2354865	2354861	core	core	Ud1-4-1	-3	1311	-1314
GAP	INDEL	GAP00823	JR2_1	2354865	2354861	core	core	VdB09	-3	1309	-1312
GAP	INDEL	GAP00824	JR2_1	2354865	2354861	core	core	VdC07	-3	1309	-1312
GAP	INDEL	GAP00825	JR2_1	2354865	2354861	core	core	VdLs16	-3	1311	-1314
GAP	INDEL	GAP00827	JR2_1	2382857	2362878	core	core	XJ511	-19978	-19993	15
GAP	INDEL	GAP00828	JR2_1	2422991	2423117	core	core	CQ2	127	0	127
GAP	INDEL	GAP00829	JR2_1	2422991	2423117	core	core	DAR82592	127	0	127
GAP	INDEL	GAP00830	JR2_1	2422991	2423117	core	core	DAR83138	127	0	127
GAP	INDEL	GAP00831	JR2_1	2422991	2423117	core	core	DAR83143	127	0	127
GAP	INDEL	GAP00832	JR2_1	2422991	2423117	core	core	DAR83175	127	0	127
GAP	INDEL	GAP00833	JR2_1	2422991	2423117	core	core	I1V	127	0	127
GAP	INDEL	GAP00834	JR2_1	2422991	2423117	core	core	VD991	127	0	127
GAP	INDEL	GAP00835	JR2_1	2422991	2423117	core	core	XJ592	127	0	127
GAP	INDEL	GAP00838	JR2_1	2484320	2484292	core	core	S011	-27	90	-117
GAP	INDEL	GAP00839	JR2_1	2490087	2490226	core	core	V13	140	59	81
GAP	INDEL	GAP00840	JR2_1	2502215	2502208	core	core	CQ2	-6	605	-611
GAP	INDEL	GAP00841	JR2_1	2502215	2502208	core	core	DAR82592	-6	604	-610
GAP	INDEL	GAP00842	JR2_1	2502215	2502208	core	core	DAR83138	-6	607	-613
GAP	INDEL	GAP00843	JR2_1	2502215	2502208	core	core	DAR83143	-6	606	-612
GAP	INDEL	GAP00844	JR2_1	2502215	2502208	core	core	DAR83175	-6	605	-611
GAP	INDEL	GAP00845	JR2_1	2502215	2502208	core	core	S011	-6	607	-613
GAP	INDEL	GAP00846	JR2_1	2502215	2502208	core	core	VD991	-6	607	-613
GAP	INDEL	GAP00847	JR2_1	2502215	2502208	core	core	XJ592	-6	607	-613
GAP	INDEL	GAP00848	JR2_1	2502215	2502213	core	core	I1V	-1	609	-610
GAP	INDEL	GAP00849	JR2_1	2518947	2518946	core	core	GF1207	0	109	-109
GAP	INDEL	GAP00850	JR2_1	2518947	2518946	core	core	Gf-Ca2	0	103	-103
GAP	INDEL	GAP00851	JR2_1	2518947	2518946	core	core	TO22	0	105	-105
GAP	INDEL	GAP00852	JR2_1	2518947	2518946	core	core	Ud1-4-1	0	93	-93
GAP	INDEL	GAP00853	JR2_1	2518947	2518946	core	core	VdC07	0	93	-93
GAP	INDEL	GAP00854	JR2_1	2518958	2518885	core	core	VdLs16	-72	309	-381
GAP	INDEL	GAP00855	JR2_1	2539125	2539278	core	core	Vd-H5	154	54	100
GAP	INDEL	GAP00858	JR2_1	2558634	2558829	core	core	GF1207	196	-1	197
GAP	INDEL	GAP00859	JR2_1	2571590	2577576	core	core	CBS385.49	5987	5762	225
GAP	INDEL	GAP00860	JR2_1	2571590	2577576	core	core	GF1300	5987	5802	185
GAP	INDEL	GAP00861	JR2_1	2571590	2577576	core	core	Gf-Cb5	5987	5788	199
GAP	INDEL	GAP00862	JR2_1	2571590	2577576	core	core	HoMCLT	5987	5802	185
GAP	INDEL	GAP00863	JR2_1	2571590	2577576	core	core	Vd-653	5987	5691	296
GAP	INDEL	GAP00864	JR2_1	2571590	2577576	core	core	Vd-H5	5987	5746	241
GAP	INDEL	GAP00865	JR2_1	2571590	2577582	core	core	Vd-R1	5993	5750	243
GAP	INDEL	GAP00866	JR2_1	2575259	2577576	core	core	GF1192	2318	2103	215
GAP	INDEL	GAP00867	JR2_1	2575259	2577576	core	core	VT-2A	2318	2095	223
GAP	INDEL	GAP00868	JR2_1	2575277	2575346	core	core	85S	70	-34	104
GAP	INDEL	GAP00869	JR2_1	2575277	2575346	core	core	DK045	70	-34	104
GAP	INDEL	GAP00870	JR2_1	2575277	2575346	core	core	GF1207	70	-34	104
GAP	INDEL	GAP00871	JR2_1	2575277	2575346	core	core	Gf-Ca2	70	-34	104
GAP	INDEL	GAP00872	JR2_1	2575277	2575346	core	core	TO22	70	-34	104
GAP	INDEL	GAP00873	JR2_1	2575277	2575346	core	core	Ud1-4-1	70	-34	104
GAP	INDEL	GAP00874	JR2_1	2575277	2575346	core	core	VdB09	70	-34	104
GAP	INDEL	GAP00875	JR2_1	2575277	2575346	core	core	VdC07	70	-34	104
GAP	INDEL	GAP00876	JR2_1	2575277	2575346	core	core	VdLs16	70	-34	104
GAP	INDEL	GAP00877	JR2_1	2575285	2579384	core	core	V13	4100	3716	384
GAP	INDEL	GAP00878	JR2_1	2575381	2575242	core	core	S023	-138	-90	-48
GAP	INDEL	GAP00879	JR2_1	2577212	2577576	core	core	I1V	365	554	-189
GAP	INDEL	GAP00880	JR2_1	2577212	2577576	core	core	S011	365	559	-194
GAP	INDEL	GAP00881	JR2_1	2577482	2577576	core	core	Vd39	95	2	93
GAP	INDEL	GAP00882	JR2_1	2577484	2577576	core	core	CQ2	93	0	93
GAP	INDEL	GAP00883	JR2_1	2577484	2577576	core	core	DAR82592	93	0	93
GAP	INDEL	GAP00884	JR2_1	2577484	2577576	core	core	DAR83138	93	0	93
GAP	INDEL	GAP00885	JR2_1	2577484	2577576	core	core	DAR83143	93	0	93
GAP	INDEL	GAP00886	JR2_1	2577484	2577576	core	core	DAR83175	93	0	93
GAP	INDEL	GAP00887	JR2_1	2577484	2577576	core	core	VD991	93	0	93
GAP	INDEL	GAP00888	JR2_1	2577484	2577576	core	core	XJ592	93	0	93
GAP	INDEL	GAP00889	JR2_1	2589212	2589431	core	core	85S	220	-4	224
GAP	INDEL	GAP00890	JR2_1	2589212	2589431	core	core	CBS385.49	220	-4	224
GAP	INDEL	GAP00891	JR2_1	2589212	2589431	core	core	CQ2	220	-4	224
GAP	INDEL	GAP00892	JR2_1	2589212	2589431	core	core	DAR82592	220	-4	224
GAP	INDEL	GAP00893	JR2_1	2589212	2589431	core	core	DAR83138	220	-4	224
GAP	INDEL	GAP00894	JR2_1	2589212	2589431	core	core	DAR83143	220	-4	224
GAP	INDEL	GAP00895	JR2_1	2589212	2589431	core	core	DAR83175	220	-4	224
GAP	INDEL	GAP00896	JR2_1	2589212	2589431	core	core	DK045	220	-4	224
GAP	INDEL	GAP00897	JR2_1	2589212	2589431	core	core	GF1192	220	-4	224
GAP	INDEL	GAP00898	JR2_1	2589212	2589431	core	core	GF1207	220	-4	224
GAP	INDEL	GAP00899	JR2_1	2589212	2589431	core	core	GF1300	220	-4	224
GAP	INDEL	GAP00900	JR2_1	2589212	2589431	core	core	Gf-Ca2	220	-4	224
GAP	INDEL	GAP00901	JR2_1	2589212	2589431	core	core	Gf-Cb5	220	-4	224
GAP	INDEL	GAP00902	JR2_1	2589212	2589431	core	core	HoMCLT	220	-4	224
GAP	INDEL	GAP00903	JR2_1	2589212	2589431	core	core	I1V	220	-4	224
GAP	INDEL	GAP00904	JR2_1	2589212	2589431	core	core	S011	220	-4	224
GAP	INDEL	GAP00905	JR2_1	2589212	2589431	core	core	TO22	220	-4	224
GAP	INDEL	GAP00906	JR2_1	2589212	2589431	core	core	Ud1-4-1	220	-4	224
GAP	INDEL	GAP00907	JR2_1	2589212	2589431	core	core	VD991	220	-4	224
GAP	INDEL	GAP00908	JR2_1	2589212	2589431	core	core	VT-2A	220	-4	224
GAP	INDEL	GAP00909	JR2_1	2589212	2589431	core	core	Vd-653	220	-4	224
GAP	INDEL	GAP00910	JR2_1	2589212	2589431	core	core	Vd-H5	220	-4	224
GAP	INDEL	GAP00911	JR2_1	2589212	2589431	core	core	Vd-R1	220	-4	224
GAP	INDEL	GAP00912	JR2_1	2589212	2589431	core	core	VdB09	220	-4	224
GAP	INDEL	GAP00913	JR2_1	2589212	2589431	core	core	VdC07	220	-4	224
GAP	INDEL	GAP00914	JR2_1	2589212	2589431	core	core	VdLs16	220	-4	224
GAP	INDEL	GAP00915	JR2_1	2589212	2589431	core	core	XJ592	220	-4	224
GAP	INDEL	GAP00916	JR2_1	2606654	2607277	core	core	DAR83175	624	48	576
GAP	INDEL	GAP00917	JR2_1	2607166	2587155	core	core	VdLs17	-20010	-20019	9
GAP	INDEL	GAP00918	JR2_1	2648206	2628203	core	core	VdLs17	-20002	-20010	8
GAP	INDEL	GAP00919	JR2_1	2651500	2651536	core	core	I1V	37	301	-264
GAP	INDEL	GAP00920	JR2_1	2669622	2669838	core	core	VT-2A	217	88	129
GAP	INDEL	GAP00921	JR2_1	2671640	2671565	core	core	Gf-Cb5	-74	-23	-51
GAP	INDEL	GAP00923	JR2_1	2676809	2656794	core	core	12008	-20014	-20003	-11
GAP	INDEL	GAP00924	JR2_1	2676809	2656794	core	core	MPI-CAGE	-20014	-20007	-7
GAP	INDEL	GAP00925	JR2_1	2681335	2681348	core	core	85S	14	298	-284
GAP	INDEL	GAP00926	JR2_1	2681335	2681348	core	core	GF1207	14	297	-283
GAP	INDEL	GAP00927	JR2_1	2681335	2681348	core	core	Gf-Ca2	14	298	-284
GAP	INDEL	GAP00928	JR2_1	2681335	2681348	core	core	TO22	14	298	-284
GAP	INDEL	GAP00929	JR2_1	2681335	2681348	core	core	Ud1-4-1	14	298	-284
GAP	INDEL	GAP00930	JR2_1	2681335	2681348	core	core	VdC07	14	298	-284
GAP	INDEL	GAP00931	JR2_1	2681335	2681348	core	core	VdLs16	14	298	-284
GAP	INDEL	GAP00932	JR2_1	2681340	2681348	core	core	CQ2	9	264	-255
GAP	INDEL	GAP00933	JR2_1	2681340	2681348	core	core	DAR82592	9	264	-255
GAP	INDEL	GAP00934	JR2_1	2681340	2681348	core	core	DAR83138	9	264	-255
GAP	INDEL	GAP00935	JR2_1	2681340	2681348	core	core	DAR83143	9	264	-255
GAP	INDEL	GAP00936	JR2_1	2681340	2681348	core	core	DAR83175	9	264	-255
GAP	INDEL	GAP00937	JR2_1	2681340	2681348	core	core	I1V	9	264	-255
GAP	INDEL	GAP00938	JR2_1	2681340	2681348	core	core	S011	9	264	-255
GAP	INDEL	GAP00939	JR2_1	2681340	2681348	core	core	VD991	9	264	-255
GAP	INDEL	GAP00940	JR2_1	2681340	2681348	core	core	XJ592	9	264	-255
GAP	INDEL	GAP00941	JR2_1	2691025	2691238	core	core	HoMCF	214	21	193
GAP	INDEL	GAP00942	JR2_1	2696010	2675983	core	core	S023	-20026	-20010	-16
GAP	INDEL	GAP00946	JR2_1	2763947	2764312	core	core	V13	366	180	186
GAP	INDEL	GAP00947	JR2_1	2778700	2778804	core	core	DK045	105	11	94
GAP	INDEL	GAP00948	JR2_1	2778700	2778804	core	core	VdB09	105	11	94
GAP	INDEL	GAP00949	JR2_1	2783006	2783578	core	core	HoMCF	573	142	431
GAP	INDEL	GAP00950	JR2_1	2788949	2768947	core	core	MPI-CAGE	-20001	-20010	9
GAP	INDEL	GAP00951	JR2_1	2792890	2792908	core	core	85S	19	-37	56
GAP	INDEL	GAP00952	JR2_1	2792890	2792908	core	core	CBS385.49	19	-37	56
GAP	INDEL	GAP00953	JR2_1	2792890	2792908	core	core	CQ2	19	-37	56
GAP	INDEL	GAP00954	JR2_1	2792890	2792908	core	core	DAR82592	19	-37	56
GAP	INDEL	GAP00955	JR2_1	2792890	2792908	core	core	DAR83138	19	-37	56
GAP	INDEL	GAP00956	JR2_1	2792890	2792908	core	core	DAR83143	19	-37	56
GAP	INDEL	GAP00957	JR2_1	2792890	2792908	core	core	DAR83175	19	-37	56
GAP	INDEL	GAP00958	JR2_1	2792890	2792908	core	core	DK045	19	-37	56
GAP	INDEL	GAP00959	JR2_1	2792890	2792908	core	core	GF1192	19	-37	56
GAP	INDEL	GAP00960	JR2_1	2792890	2792908	core	core	GF1207	19	-37	56
GAP	INDEL	GAP00961	JR2_1	2792890	2792908	core	core	GF1300	19	-37	56
GAP	INDEL	GAP00962	JR2_1	2792890	2792908	core	core	Gf-Ca2	19	-37	56
GAP	INDEL	GAP00963	JR2_1	2792890	2792908	core	core	Gf-Cb5	19	-37	56
GAP	INDEL	GAP00964	JR2_1	2792890	2792908	core	core	HoMCLT	19	-37	56
GAP	INDEL	GAP00965	JR2_1	2792890	2792908	core	core	I1V	19	-37	56
GAP	INDEL	GAP00966	JR2_1	2792890	2792908	core	core	S011	19	-37	56
GAP	INDEL	GAP00967	JR2_1	2792890	2792908	core	core	TO22	19	-37	56
GAP	INDEL	GAP00968	JR2_1	2792890	2792908	core	core	Ud1-4-1	19	-37	56
GAP	INDEL	GAP00969	JR2_1	2792890	2792908	core	core	VD991	19	-37	56
GAP	INDEL	GAP00970	JR2_1	2792890	2792908	core	core	VT-2A	19	-37	56
GAP	INDEL	GAP00971	JR2_1	2792890	2792908	core	core	Vd39	19	-37	56
GAP	INDEL	GAP00972	JR2_1	2792890	2792908	core	core	VdB09	19	-37	56
GAP	INDEL	GAP00973	JR2_1	2792890	2792908	core	core	VdC07	19	-37	56
GAP	INDEL	GAP00974	JR2_1	2792890	2792908	core	core	VdLs16	19	-37	56
GAP	INDEL	GAP00975	JR2_1	2792890	2792908	core	core	XJ592	19	-37	56
GAP	INDEL	GAP00976	JR2_1	2802921	2782884	core	core	S023	-20036	-20013	-23
GAP	INDEL	GAP00977	JR2_1	2812899	2812999	core	core	85S	101	117	-16
GAP	INDEL	GAP00978	JR2_1	2812899	2812999	core	core	GF1207	101	117	-16
GAP	INDEL	GAP00979	JR2_1	2812899	2812999	core	core	Gf-Ca2	101	117	-16
GAP	INDEL	GAP00980	JR2_1	2812899	2812999	core	core	TO22	101	117	-16
GAP	INDEL	GAP00981	JR2_1	2812899	2812999	core	core	Ud1-4-1	101	117	-16
GAP	INDEL	GAP00982	JR2_1	2812899	2812999	core	core	VdC07	101	117	-16
GAP	INDEL	GAP00983	JR2_1	2812899	2812999	core	core	VdLs16	101	117	-16
GAP	INDEL	GAP00984	JR2_1	2813141	2813135	core	core	CQ2	-5	155	-160
GAP	INDEL	GAP00985	JR2_1	2813141	2813135	core	core	DAR82592	-5	155	-160
GAP	INDEL	GAP00986	JR2_1	2813141	2813135	core	core	DAR83138	-5	155	-160
GAP	INDEL	GAP00987	JR2_1	2813141	2813135	core	core	DAR83143	-5	155	-160
GAP	INDEL	GAP00988	JR2_1	2813141	2813135	core	core	DAR83175	-5	155	-160
GAP	INDEL	GAP00989	JR2_1	2813141	2813135	core	core	I1V	-5	155	-160
GAP	INDEL	GAP00990	JR2_1	2813141	2813135	core	core	S011	-5	155	-160
GAP	INDEL	GAP00991	JR2_1	2813141	2813135	core	core	VD991	-5	155	-160
GAP	INDEL	GAP00992	JR2_1	2813141	2813135	core	core	XJ592	-5	155	-160
GAP	INDEL	GAP00994	JR2_1	2858367	2858536	core	core	DAR83175	170	65	105
GAP	INDEL	GAP00995	JR2_1	2886361	2886159	core	core	Vd-R1	-201	0	-201
GAP	INDEL	GAP00996	JR2_1	2898876	2902250	core	core	CQ2	3375	4010	-635
GAP	INDEL	GAP00997	JR2_1	2898876	2902250	core	core	DAR82592	3375	4001	-626
GAP	INDEL	GAP00998	JR2_1	2898876	2902250	core	core	DAR83138	3375	4004	-629
GAP	INDEL	GAP00999	JR2_1	2898876	2902250	core	core	DAR83143	3375	4006	-631
GAP	INDEL	GAP01000	JR2_1	2898876	2902250	core	core	DAR83175	3375	4001	-626
GAP	INDEL	GAP01001	JR2_1	2898876	2902250	core	core	I1V	3375	3994	-619
GAP	INDEL	GAP01002	JR2_1	2898876	2902250	core	core	S011	3375	4012	-637
GAP	INDEL	GAP01003	JR2_1	2898876	2902250	core	core	VD991	3375	4012	-637
GAP	INDEL	GAP01004	JR2_1	2898876	2902250	core	core	XJ592	3375	4011	-636
GAP	INDEL	GAP01005	JR2_1	2902099	2902250	core	core	85S	152	-5	157
GAP	INDEL	GAP01006	JR2_1	2902099	2902250	core	core	CBS385.49	152	-5	157
GAP	INDEL	GAP01007	JR2_1	2902099	2902250	core	core	DK045	152	-5	157
GAP	INDEL	GAP01008	JR2_1	2902099	2902250	core	core	GF1192	152	-5	157
GAP	INDEL	GAP01009	JR2_1	2902099	2902250	core	core	GF1207	152	-5	157
GAP	INDEL	GAP01010	JR2_1	2902099	2902250	core	core	GF1300	152	-5	157
GAP	INDEL	GAP01011	JR2_1	2902099	2902250	core	core	Gf-Ca2	152	-5	157
GAP	INDEL	GAP01012	JR2_1	2902099	2902250	core	core	Gf-Cb5	152	-5	157
GAP	INDEL	GAP01013	JR2_1	2902099	2902250	core	core	HoMCF	152	-5	157
GAP	INDEL	GAP01014	JR2_1	2902099	2902250	core	core	HoMCLT	152	-5	157
GAP	INDEL	GAP01015	JR2_1	2902099	2902250	core	core	TO22	152	-5	157
GAP	INDEL	GAP01016	JR2_1	2902099	2902250	core	core	Ud1-4-1	152	-5	157
GAP	INDEL	GAP01017	JR2_1	2902099	2902250	core	core	VT-2A	152	-5	157
GAP	INDEL	GAP01018	JR2_1	2902099	2902250	core	core	VdB09	152	-5	157
GAP	INDEL	GAP01019	JR2_1	2902099	2902250	core	core	VdC07	152	-5	157
GAP	INDEL	GAP01020	JR2_1	2902099	2902250	core	core	VdLs16	152	-5	157
GAP	INDEL	GAP01021	JR2_1	2919654	3093328	core	centromere	CQ2	173675	214811	-41136
GAP	INDEL	GAP01022	JR2_1	2919654	3093328	core	centromere	DAR82592	173675	214158	-40483
GAP	INDEL	GAP01023	JR2_1	2919654	3093328	core	centromere	DAR83138	173675	214600	-40925
GAP	INDEL	GAP01024	JR2_1	2919654	3093328	core	centromere	DAR83143	173675	214628	-40953
GAP	INDEL	GAP01028	JR2_1	2919654	3093328	core	centromere	VD991	173675	214870	-41195
GAP	INDEL	GAP01029	JR2_1	2919654	3093328	core	centromere	XJ592	173675	214749	-41074
GAP	INDEL	GAP01030	JR2_1	2920434	2920424	centromere	centromere	S023	-9	6823	-6832
GAP	INDEL	GAP01032	JR2_1	2920525	2923093	centromere	centromere	DK045	2569	31644	-29075
GAP	INDEL	GAP01033	JR2_1	2920525	2923093	centromere	centromere	Gf-Cb5	2569	31641	-29072
GAP	INDEL	GAP01034	JR2_1	2920525	2923093	centromere	centromere	VdB09	2569	45377	-42808
GAP	INDEL	GAP01054	JR2_1	2936531	2936783	centromere	centromere	Vd-H5	253	131	122
GAP	INDEL	GAP01056	JR2_1	2943319	2944041	centromere	centromere	VdLs17	723	-145	868
GAP	INDEL	GAP01066	JR2_1	2998120	2998355	centromere	centromere	HoMCF	236	-2	238
GAP	INDEL	GAP01067	JR2_1	3012800	3030352	centromere	centromere	XJ511	17553	-3711	21264
GAP	INDEL	GAP01085	JR2_1	3020376	3025199	centromere	centromere	S023	4824	-1233	6057
GAP	INDEL	GAP01087	JR2_1	3025195	3024823	centromere	centromere	Vd-653	-371	432	-803
GAP	INDEL	GAP01088	JR2_1	3025195	3031120	centromere	centromere	Vd-R1	5926	6568	-642
GAP	INDEL	GAP01089	JR2_1	3025208	3024823	centromere	centromere	HoMCF	-384	421	-805
GAP	INDEL	GAP01090	JR2_1	3025208	3024823	centromere	centromere	VdLs17	-384	422	-806
GAP	INDEL	GAP01091	JR2_1	3035834	3093012	centromere	centromere	VdLs17	57179	6828	50351
GAP	INDEL	GAP01095	JR2_1	3057830	3057823	centromere	centromere	S023	-6	6934	-6940
GAP	INDEL	GAP01096	JR2_1	3072439	3079341	centromere	centromere	Vd-H5	6903	14050	-7147
GAP	INDEL	GAP01100	JR2_1	3081436	3079341	centromere	centromere	Vd-R1	-2094	5243	-7337
GAP	INDEL	GAP01101	JR2_1	3090779	3088154	centromere	centromere	Vd-H5	-2624	5	-2629
GAP	INDEL	GAP01102	JR2_1	3090779	3088154	centromere	centromere	Vd-R1	-2624	5	-2629
GAP	INDEL	GAP01103	JR2_1	3100895	3101020	core	core	Vd-R1	126	28	98
GAP	INDEL	GAP01105	JR2_1	3139225	3139789	core	core	DAR83175	565	-5	570
GAP	INDEL	GAP01106	JR2_1	3198365	3198349	core	core	VdLs16	-15	42	-57
GAP	INDEL	GAP01107	JR2_1	3212409	3212551	core	core	Vd-R1	143	44	99
GAP	INDEL	GAP01108	JR2_1	3213720	3193712	core	core	MPI-CAGE	-20007	-20013	6
GAP	INDEL	GAP01110	JR2_1	3225532	3225531	core	core	VT-2A	0	174	-174
GAP	INDEL	GAP01111	JR2_1	3225533	3225531	core	core	CBS385.49	-1	176	-177
GAP	INDEL	GAP01112	JR2_1	3225533	3225531	core	core	DAR82592	-1	181	-182
GAP	INDEL	GAP01113	JR2_1	3225533	3225531	core	core	I1V	-1	179	-180
GAP	INDEL	GAP01114	JR2_1	3225533	3225531	core	core	Vd-653	-1	175	-176
GAP	INDEL	GAP01115	JR2_1	3225533	3225531	core	core	Vd-H5	-1	173	-174
GAP	INDEL	GAP01116	JR2_1	3225533	3225531	core	core	VdB09	-1	176	-177
GAP	INDEL	GAP01117	JR2_1	3225533	3225531	core	core	VdC07	-1	176	-177
GAP	INDEL	GAP01118	JR2_1	3225534	3225535	core	core	GF1207	2	180	-178
GAP	INDEL	GAP01119	JR2_1	3225534	3225535	core	core	Gf-Ca2	2	180	-178
GAP	INDEL	GAP01120	JR2_1	3225534	3225535	core	core	Vd-R1	2	179	-177
GAP	INDEL	GAP01121	JR2_1	3225535	3225535	core	core	CQ2	1	185	-184
GAP	INDEL	GAP01122	JR2_1	3225536	3225535	core	core	DAR83138	0	185	-185
GAP	INDEL	GAP01123	JR2_1	3225536	3225535	core	core	DAR83143	0	185	-185
GAP	INDEL	GAP01124	JR2_1	3225536	3225535	core	core	DAR83175	0	185	-185
GAP	INDEL	GAP01125	JR2_1	3225536	3225535	core	core	S011	0	182	-182
GAP	INDEL	GAP01126	JR2_1	3225536	3225535	core	core	VD991	0	185	-185
GAP	INDEL	GAP01127	JR2_1	3225536	3225535	core	core	XJ592	0	185	-185
GAP	INDEL	GAP01128	JR2_1	3225537	3225535	core	core	GF1192	-1	180	-181
GAP	INDEL	GAP01129	JR2_1	3225537	3225535	core	core	GF1300	-1	180	-181
GAP	INDEL	GAP01130	JR2_1	3225537	3225535	core	core	Gf-Cb5	-1	180	-181
GAP	INDEL	GAP01131	JR2_1	3225537	3225535	core	core	HoMCLT	-1	180	-181
GAP	INDEL	GAP01132	JR2_1	3225538	3225531	core	core	85S	-6	178	-184
GAP	INDEL	GAP01133	JR2_1	3225538	3225531	core	core	DK045	-6	178	-184
GAP	INDEL	GAP01134	JR2_1	3225538	3225531	core	core	Ud1-4-1	-6	178	-184
GAP	INDEL	GAP01135	JR2_1	3225538	3225531	core	core	VdLs16	-6	178	-184
GAP	INDEL	GAP01136	JR2_1	3225539	3225531	core	core	TO22	-7	175	-182
GAP	INDEL	GAP01137	JR2_1	3260107	3260346	core	core	Vd-653	240	123	117
GAP	INDEL	GAP01138	JR2_1	3270882	3271150	core	core	GF1207	269	64	205
GAP	INDEL	GAP01139	JR2_1	3326719	3327264	core	core	85S	546	1400	-854
GAP	INDEL	GAP01140	JR2_1	3326719	3327264	core	core	DK045	546	1400	-854
GAP	INDEL	GAP01141	JR2_1	3326719	3327264	core	core	GF1207	546	1391	-845
GAP	INDEL	GAP01142	JR2_1	3326719	3327264	core	core	Gf-Ca2	546	1395	-849
GAP	INDEL	GAP01143	JR2_1	3326719	3327264	core	core	TO22	546	1400	-854
GAP	INDEL	GAP01144	JR2_1	3326719	3327264	core	core	Ud1-4-1	546	1400	-854
GAP	INDEL	GAP01145	JR2_1	3326719	3327264	core	core	VdB09	546	1400	-854
GAP	INDEL	GAP01146	JR2_1	3326719	3327264	core	core	VdC07	546	1400	-854
GAP	INDEL	GAP01147	JR2_1	3326719	3327264	core	core	VdLs16	546	1400	-854
GAP	INDEL	GAP01148	JR2_1	3327056	3327215	core	core	HoMCF	160	73	87
GAP	INDEL	GAP01149	JR2_1	3327269	3327264	core	core	CQ2	-4	318	-322
GAP	INDEL	GAP01150	JR2_1	3327269	3327264	core	core	DAR82592	-4	316	-320
GAP	INDEL	GAP01151	JR2_1	3327269	3327264	core	core	DAR83138	-4	315	-319
GAP	INDEL	GAP01152	JR2_1	3327269	3327264	core	core	DAR83143	-4	318	-322
GAP	INDEL	GAP01153	JR2_1	3327269	3327264	core	core	DAR83175	-4	318	-322
GAP	INDEL	GAP01154	JR2_1	3327269	3327264	core	core	I1V	-4	312	-316
GAP	INDEL	GAP01155	JR2_1	3327269	3327264	core	core	S011	-4	318	-322
GAP	INDEL	GAP01156	JR2_1	3327269	3327264	core	core	VD991	-4	318	-322
GAP	INDEL	GAP01157	JR2_1	3327269	3327264	core	core	Vd-653	-4	310	-314
GAP	INDEL	GAP01158	JR2_1	3327269	3327264	core	core	Vd-H5	-4	315	-319
GAP	INDEL	GAP01159	JR2_1	3327269	3327264	core	core	Vd-R1	-4	316	-320
GAP	INDEL	GAP01160	JR2_1	3327269	3327264	core	core	XJ592	-4	318	-322
GAP	INDEL	GAP01161	JR2_1	3355220	3355384	core	core	DK045	165	224	-59
GAP	INDEL	GAP01162	JR2_1	3355220	3355384	core	core	I1V	165	223	-58
GAP	INDEL	GAP01163	JR2_1	3355220	3355384	core	core	VdB09	165	224	-59
GAP	INDEL	GAP01164	JR2_1	3355387	3355384	core	core	85S	-2	219	-221
GAP	INDEL	GAP01165	JR2_1	3355387	3355384	core	core	GF1207	-2	216	-218
GAP	INDEL	GAP01166	JR2_1	3355387	3355384	core	core	Gf-Ca2	-2	218	-220
GAP	INDEL	GAP01167	JR2_1	3355387	3355384	core	core	TO22	-2	219	-221
GAP	INDEL	GAP01168	JR2_1	3355387	3355384	core	core	Ud1-4-1	-2	219	-221
GAP	INDEL	GAP01169	JR2_1	3355387	3355384	core	core	VdC07	-2	219	-221
GAP	INDEL	GAP01170	JR2_1	3355387	3355384	core	core	VdLs16	-2	219	-221
GAP	INDEL	GAP01171	JR2_1	3360810	3350959	core	core	Vd39	-9850	-9828	-22
GAP	INDEL	GAP01172	JR2_1	3361699	3365079	core	core	S011	3381	9469	-6088
GAP	INDEL	GAP01173	JR2_1	3364524	3364413	core	core	Vd-R1	-110	-46	-64
GAP	INDEL	GAP01174	JR2_1	3366028	3371709	core	core	85S	5682	5785	-103
GAP	INDEL	GAP01175	JR2_1	3368978	3368970	core	core	HoMCF	-7	-51	44
GAP	INDEL	GAP01176	JR2_1	3369420	3369389	core	core	VdB09	-30	9	-39
GAP	INDEL	GAP01177	JR2_1	3371739	3371709	core	core	Gf-Cb5	-29	7	-36
GAP	INDEL	GAP01178	JR2_1	3371739	3371709	core	core	TO22	-29	19	-48
GAP	INDEL	GAP01179	JR2_1	3371739	3371709	core	core	Ud1-4-1	-29	19	-48
GAP	INDEL	GAP01180	JR2_1	3371739	3371709	core	core	VdLs16	-29	19	-48
GAP	INDEL	GAP01182	JR2_1	3374497	3354428	core	core	MPI-CAGE	-20068	-20078	10
GAP	INDEL	GAP01183	JR2_1	3390504	3390691	core	core	DAR82592	188	-89	277
GAP	INDEL	GAP01184	JR2_1	3390504	3390691	core	core	DAR83143	188	-89	277
GAP	INDEL	GAP01185	JR2_1	3390504	3390691	core	core	DAR83175	188	-89	277
GAP	INDEL	GAP01186	JR2_1	3390505	3390691	core	core	CQ2	187	-90	277
GAP	INDEL	GAP01187	JR2_1	3390505	3390691	core	core	DAR83138	187	-90	277
GAP	INDEL	GAP01188	JR2_1	3390505	3390691	core	core	VD991	187	-90	277
GAP	INDEL	GAP01189	JR2_1	3390505	3390691	core	core	XJ592	187	-90	277
GAP	INDEL	GAP01190	JR2_1	3411113	3411158	core	core	CQ2	46	-6	52
GAP	INDEL	GAP01191	JR2_1	3411113	3411158	core	core	DAR82592	46	-6	52
GAP	INDEL	GAP01192	JR2_1	3411113	3411158	core	core	DAR83138	46	-6	52
GAP	INDEL	GAP01193	JR2_1	3411113	3411158	core	core	DAR83143	46	-6	52
GAP	INDEL	GAP01194	JR2_1	3411113	3411158	core	core	DAR83175	46	-6	52
GAP	INDEL	GAP01195	JR2_1	3411113	3411158	core	core	S011	46	-6	52
GAP	INDEL	GAP01196	JR2_1	3411113	3411158	core	core	VD991	46	-6	52
GAP	INDEL	GAP01197	JR2_1	3411113	3411158	core	core	Vd39	46	-6	52
GAP	INDEL	GAP01198	JR2_1	3411113	3411158	core	core	XJ592	46	-6	52
GAP	INDEL	GAP01199	JR2_1	3419589	3399587	core	core	VdLs17	-20001	-19992	-9
GAP	INDEL	GAP01201	JR2_1	3442534	3443083	core	core	Vd-R1	550	240	310
GAP	INDEL	GAP01203	JR2_1	3446262	3446407	core	core	CBS385.49	146	65	81
GAP	INDEL	GAP01204	JR2_1	3460767	3450757	core	core	DK045	-10009	-9975	-34
GAP	INDEL	GAP01205	JR2_1	3460767	3450757	core	core	GF1192	-10009	-9959	-50
GAP	INDEL	GAP01206	JR2_1	3460767	3450757	core	core	GF1300	-10009	-9959	-50
GAP	INDEL	GAP01207	JR2_1	3460767	3450757	core	core	Gf-Cb5	-10009	-9958	-51
GAP	INDEL	GAP01208	JR2_1	3460767	3450757	core	core	HoMCLT	-10009	-9959	-50
GAP	INDEL	GAP01209	JR2_1	3460767	3450757	core	core	S011	-10009	-9913	-96
GAP	INDEL	GAP01210	JR2_1	3460767	3450757	core	core	TO22	-10009	-9975	-34
GAP	INDEL	GAP01211	JR2_1	3460767	3450757	core	core	Ud1-4-1	-10009	-9975	-34
GAP	INDEL	GAP01212	JR2_1	3460767	3450757	core	core	Vd-R1	-10009	-9885	-124
GAP	INDEL	GAP01213	JR2_1	3460767	3450757	core	core	Vd39	-10009	-9939	-70
GAP	INDEL	GAP01214	JR2_1	3460767	3450757	core	core	VdB09	-10009	-9960	-49
GAP	INDEL	GAP01215	JR2_1	3460767	3450757	core	core	VdC07	-10009	-9974	-35
GAP	INDEL	GAP01216	JR2_1	3460767	3450757	core	core	VdLs16	-10009	-9975	-34
GAP	INDEL	GAP01217	JR2_1	3460921	3461053	core	core	DAR83175	133	9	124
GAP	INDEL	GAP01219	JR2_1	3470999	3470993	core	core	DK045	-5	460	-465
GAP	INDEL	GAP01220	JR2_1	3470999	3470993	core	core	GF1207	-5	456	-461
GAP	INDEL	GAP01221	JR2_1	3470999	3470993	core	core	Gf-Ca2	-5	456	-461
GAP	INDEL	GAP01222	JR2_1	3470999	3470993	core	core	TO22	-5	460	-465
GAP	INDEL	GAP01223	JR2_1	3470999	3470993	core	core	Ud1-4-1	-5	460	-465
GAP	INDEL	GAP01224	JR2_1	3470999	3470993	core	core	VdB09	-5	459	-464
GAP	INDEL	GAP01225	JR2_1	3470999	3470993	core	core	VdC07	-5	458	-463
GAP	INDEL	GAP01226	JR2_1	3470999	3470993	core	core	VdLs16	-5	460	-465
GAP	INDEL	GAP01227	JR2_1	3474970	3474895	core	core	CBS385.49	-74	12	-86
GAP	INDEL	GAP01228	JR2_1	3474970	3474895	core	core	GF1192	-74	12	-86
GAP	INDEL	GAP01229	JR2_1	3474970	3474895	core	core	GF1300	-74	-22	-52
GAP	INDEL	GAP01230	JR2_1	3474970	3474895	core	core	Gf-Cb5	-74	130	-204
GAP	INDEL	GAP01231	JR2_1	3474970	3474895	core	core	HoMCLT	-74	12	-86
GAP	INDEL	GAP01232	JR2_1	3474970	3474895	core	core	VT-2A	-74	12	-86
GAP	INDEL	GAP01233	JR2_1	3474970	3474895	core	core	Vd-653	-74	12	-86
GAP	INDEL	GAP01234	JR2_1	3474970	3474895	core	core	Vd-H5	-74	12	-86
GAP	INDEL	GAP01235	JR2_1	3474970	3474895	core	core	Vd-R1	-74	12	-86
GAP	INDEL	GAP01236	JR2_1	3474970	3479531	core	core	S011	4562	10598	-6036
GAP	INDEL	GAP01237	JR2_1	3489634	3491180	core	core	DAR83175	1547	0	1547
GAP	INDEL	GAP01238	JR2_1	3504687	3504676	core	core	85S	-10	26	-36
GAP	INDEL	GAP01239	JR2_1	3523767	3523989	core	core	HoMCF	223	118	105
GAP	INDEL	GAP01240	JR2_1	3541093	3541371	core	core	VT-2A	279	19	260
GAP	INDEL	GAP01241	JR2_1	3547938	3527900	core	core	S023	-20037	-20025	-12
GAP	INDEL	GAP01242	JR2_1	3547938	3527900	core	core	VdLs17	-20037	-20025	-12
GAP	INDEL	GAP01243	JR2_1	3551207	3551205	core	core	CQ2	-1	-38	37
GAP	INDEL	GAP01244	JR2_1	3551207	3551205	core	core	DAR82592	-1	-38	37
GAP	INDEL	GAP01245	JR2_1	3551207	3551205	core	core	DAR83138	-1	-38	37
GAP	INDEL	GAP01246	JR2_1	3551207	3551205	core	core	DAR83143	-1	-38	37
GAP	INDEL	GAP01247	JR2_1	3551207	3551205	core	core	DAR83175	-1	-38	37
GAP	INDEL	GAP01248	JR2_1	3551207	3551205	core	core	I1V	-1	-38	37
GAP	INDEL	GAP01249	JR2_1	3551207	3551205	core	core	S011	-1	-38	37
GAP	INDEL	GAP01250	JR2_1	3551207	3551205	core	core	VD991	-1	-38	37
GAP	INDEL	GAP01251	JR2_1	3551207	3551205	core	core	Vd39	-1	-38	37
GAP	INDEL	GAP01252	JR2_1	3551207	3551205	core	core	XJ592	-1	-38	37
GAP	INDEL	GAP01253	JR2_1	3565330	3565328	core	core	CQ2	-1	90	-91
GAP	INDEL	GAP01254	JR2_1	3565330	3565328	core	core	DAR82592	-1	90	-91
GAP	INDEL	GAP01255	JR2_1	3565330	3565328	core	core	DAR83138	-1	90	-91
GAP	INDEL	GAP01256	JR2_1	3565330	3565328	core	core	DAR83143	-1	90	-91
GAP	INDEL	GAP01257	JR2_1	3565330	3565328	core	core	DAR83175	-1	90	-91
GAP	INDEL	GAP01258	JR2_1	3565330	3565328	core	core	I1V	-1	90	-91
GAP	INDEL	GAP01259	JR2_1	3565330	3565328	core	core	S011	-1	90	-91
GAP	INDEL	GAP01260	JR2_1	3565330	3565328	core	core	VD991	-1	90	-91
GAP	INDEL	GAP01261	JR2_1	3565330	3565328	core	core	Vd-653	-1	90	-91
GAP	INDEL	GAP01262	JR2_1	3565330	3565328	core	core	Vd-H5	-1	90	-91
GAP	INDEL	GAP01263	JR2_1	3565330	3565328	core	core	Vd-R1	-1	90	-91
GAP	INDEL	GAP01264	JR2_1	3565330	3565328	core	core	XJ592	-1	90	-91
GAP	INDEL	GAP01265	JR2_1	3565338	3565326	core	core	85S	-11	80	-91
GAP	INDEL	GAP01266	JR2_1	3565338	3565326	core	core	CBS385.49	-11	80	-91
GAP	INDEL	GAP01267	JR2_1	3565338	3565326	core	core	DK045	-11	80	-91
GAP	INDEL	GAP01268	JR2_1	3565338	3565326	core	core	GF1192	-11	80	-91
GAP	INDEL	GAP01269	JR2_1	3565338	3565326	core	core	GF1207	-11	80	-91
GAP	INDEL	GAP01270	JR2_1	3565338	3565326	core	core	GF1300	-11	80	-91
GAP	INDEL	GAP01271	JR2_1	3565338	3565326	core	core	Gf-Ca2	-11	80	-91
GAP	INDEL	GAP01272	JR2_1	3565338	3565326	core	core	Gf-Cb5	-11	80	-91
GAP	INDEL	GAP01273	JR2_1	3565338	3565326	core	core	HoMCLT	-11	80	-91
GAP	INDEL	GAP01274	JR2_1	3565338	3565326	core	core	TO22	-11	80	-91
GAP	INDEL	GAP01275	JR2_1	3565338	3565326	core	core	Ud1-4-1	-11	80	-91
GAP	INDEL	GAP01276	JR2_1	3565338	3565326	core	core	V13	-11	80	-91
GAP	INDEL	GAP01277	JR2_1	3565338	3565326	core	core	VT-2A	-11	80	-91
GAP	INDEL	GAP01278	JR2_1	3565338	3565326	core	core	VdB09	-11	80	-91
GAP	INDEL	GAP01279	JR2_1	3565338	3565326	core	core	VdC07	-11	80	-91
GAP	INDEL	GAP01280	JR2_1	3565338	3565326	core	core	VdLs16	-11	80	-91
GAP	INDEL	GAP01282	JR2_1	3590182	3590417	core	core	Vd-R1	236	-8	244
GAP	INDEL	GAP01283	JR2_1	3601161	3581175	core	core	VdLs17	-19985	-19969	-16
GAP	INDEL	GAP01284	JR2_1	3601169	3581175	core	core	S023	-19993	-19983	-10
GAP	INDEL	GAP01285	JR2_1	3611649	3612335	core	core	DAR82592	687	21	666
GAP	INDEL	GAP01286	JR2_1	3622508	3622496	core	core	S011	-11	25	-36
GAP	INDEL	GAP01287	JR2_1	3622508	3622496	core	core	Vd39	-11	25	-36
GAP	INDEL	GAP01288	JR2_1	3625597	3625970	core	core	HoMCF	374	197	177
GAP	INDEL	GAP01290	JR2_1	3650279	3650194	core	core	CBS385.49	-84	-9	-75
GAP	INDEL	GAP01291	JR2_1	3650279	3650194	core	core	DK045	-84	-9	-75
GAP	INDEL	GAP01292	JR2_1	3650279	3650194	core	core	GF1192	-84	-9	-75
GAP	INDEL	GAP01293	JR2_1	3650279	3650194	core	core	GF1207	-84	-9	-75
GAP	INDEL	GAP01294	JR2_1	3650279	3650194	core	core	GF1300	-84	-9	-75
GAP	INDEL	GAP01295	JR2_1	3650279	3650194	core	core	Gf-Ca2	-84	-9	-75
GAP	INDEL	GAP01296	JR2_1	3650279	3650194	core	core	Gf-Cb5	-84	-9	-75
GAP	INDEL	GAP01297	JR2_1	3650279	3650194	core	core	HoMCLT	-84	-9	-75
GAP	INDEL	GAP01298	JR2_1	3650279	3650194	core	core	TO22	-84	-9	-75
GAP	INDEL	GAP01299	JR2_1	3650279	3650194	core	core	Ud1-4-1	-84	-9	-75
GAP	INDEL	GAP01300	JR2_1	3650279	3650194	core	core	VT-2A	-84	-9	-75
GAP	INDEL	GAP01301	JR2_1	3650279	3650194	core	core	VdB09	-84	-9	-75
GAP	INDEL	GAP01302	JR2_1	3650279	3650194	core	core	VdC07	-84	-9	-75
GAP	INDEL	GAP01303	JR2_1	3650279	3650194	core	core	VdLs16	-84	-9	-75
GAP	INDEL	GAP01305	JR2_1	3680403	3680021	core	core	XJ511	-381	2	-383
GAP	INDEL	GAP01306	JR2_1	3689186	3689277	core	core	CBS385.49	92	-1	93
GAP	INDEL	GAP01308	JR2_1	3711827	3790069	core	core	S011	78243	33201	45042
GAP	INDEL	GAP01310	JR2_1	3719057	3723291	core	other AGR	Vd39	4235	4359	-124
GAP	INDEL	GAP01311	JR2_1	3719057	3785946	core	core	CBS385.49	66890	35135	31755
GAP	INDEL	GAP01312	JR2_1	3719057	3785946	core	core	CQ2	66890	50891	15999
GAP	INDEL	GAP01313	JR2_1	3719057	3785946	core	core	DAR82592	66890	50766	16124
GAP	INDEL	GAP01314	JR2_1	3719057	3785946	core	core	DAR83138	66890	50836	16054
GAP	INDEL	GAP01315	JR2_1	3719057	3785946	core	core	DAR83143	66890	50817	16073
GAP	INDEL	GAP01316	JR2_1	3719057	3785946	core	core	DK045	66890	28437	38453
GAP	INDEL	GAP01317	JR2_1	3719057	3785946	core	core	GF1192	66890	35270	31620
GAP	INDEL	GAP01318	JR2_1	3719057	3785946	core	core	GF1207	66890	35227	31663
GAP	INDEL	GAP01319	JR2_1	3719057	3785946	core	core	GF1300	66890	35270	31620
GAP	INDEL	GAP01320	JR2_1	3719057	3785946	core	core	Gf-Ca2	66890	35226	31664
GAP	INDEL	GAP01321	JR2_1	3719057	3785946	core	core	Gf-Cb5	66890	28435	38455
GAP	INDEL	GAP01322	JR2_1	3719057	3785946	core	core	HoMCLT	66890	35271	31619
GAP	INDEL	GAP01324	JR2_1	3719057	3785946	core	core	TO22	66890	35308	31582
GAP	INDEL	GAP01325	JR2_1	3719057	3785946	core	core	Ud1-4-1	66890	35314	31576
GAP	INDEL	GAP01326	JR2_1	3719057	3785946	core	core	VD991	66890	50900	15990
GAP	INDEL	GAP01327	JR2_1	3719057	3785946	core	core	VT-2A	66890	35172	31718
GAP	INDEL	GAP01328	JR2_1	3719057	3785946	core	core	VdB09	66890	28419	38471
GAP	INDEL	GAP01329	JR2_1	3719057	3785946	core	core	VdC07	66890	28423	38467
GAP	INDEL	GAP01330	JR2_1	3719057	3785946	core	core	VdLs16	66890	35314	31576
GAP	INDEL	GAP01331	JR2_1	3719057	3785946	core	core	XJ592	66890	50900	15990
GAP	INDEL	GAP01332	JR2_1	3719057	3795788	core	core	85S	76732	59529	17203
GAP	INDEL	GAP01334	JR2_1	3728451	3735385	other AGR	core	S023	6935	-5	6940
GAP	INDEL	GAP01335	JR2_1	3728451	3735385	other AGR	core	V13	6935	-5	6940
GAP	INDEL	GAP01336	JR2_1	3728451	3735385	other AGR	core	Vd-H5	6935	-5	6940
GAP	INDEL	GAP01337	JR2_1	3728451	3735385	other AGR	core	Vd-R1	6935	-5	6940
GAP	INDEL	GAP01338	JR2_1	3728451	3735385	other AGR	core	VdLs17	6935	-5	6940
GAP	INDEL	GAP01339	JR2_1	3728451	3735385	other AGR	core	XJ511	6935	-5	6940
GAP	INDEL	GAP01341	JR2_1	3734187	3779054	core	core	Vd39	44868	-5555	50423
GAP	INDEL	GAP01342	JR2_1	3748169	3785760	core	core	S023	37592	20352	17240
GAP	INDEL	GAP01344	JR2_1	3755123	3785760	core	core	VdLs17	30638	6521	24117
GAP	INDEL	GAP01345	JR2_1	3755123	3785760	core	core	XJ511	30638	6521	24117
GAP	INDEL	GAP01346	JR2_1	3755123	3790793	core	core	Vd-H5	35671	11396	24275
GAP	INDEL	GAP01347	JR2_1	3755123	3790793	core	core	Vd-R1	35671	11379	24292
GAP	INDEL	GAP01350	JR2_1	3810434	3790439	core	core	S023	-19994	-20007	13
GAP	INDEL	GAP01351	JR2_1	3832587	3832751	core	core	Vd-R1	165	49	116
GAP	INDEL	GAP01352	JR2_1	3846376	3846374	core	core	CQ2	-1	-43	42
GAP	INDEL	GAP01353	JR2_1	3846376	3846374	core	core	DAR82592	-1	-43	42
GAP	INDEL	GAP01354	JR2_1	3846376	3846374	core	core	DAR83138	-1	-43	42
GAP	INDEL	GAP01355	JR2_1	3846376	3846374	core	core	DAR83143	-1	-43	42
GAP	INDEL	GAP01356	JR2_1	3846376	3846374	core	core	DAR83175	-1	-43	42
GAP	INDEL	GAP01357	JR2_1	3846376	3846374	core	core	I1V	-1	-43	42
GAP	INDEL	GAP01358	JR2_1	3846376	3846374	core	core	VD991	-1	-43	42
GAP	INDEL	GAP01359	JR2_1	3846376	3846374	core	core	XJ592	-1	-43	42
GAP	INDEL	GAP01360	JR2_1	3846376	3846385	core	core	S011	10	-32	42
GAP	INDEL	GAP01361	JR2_1	3846376	3846385	core	core	Vd39	10	-32	42
GAP	INDEL	GAP01362	JR2_1	3855824	3856523	core	core	85S	700	705	-5
GAP	INDEL	GAP01363	JR2_1	3857677	3837673	core	core	S023	-20003	-19974	-29
GAP	INDEL	GAP01364	JR2_1	3857698	3837652	core	core	12008	-20045	-20037	-8
GAP	INDEL	GAP01365	JR2_1	3857698	3837652	core	core	MPI-CAGE	-20045	-20038	-7
GAP	INDEL	GAP01366	JR2_1	3882201	3882145	core	core	85S	-55	-15	-40
GAP	INDEL	GAP01367	JR2_1	3884575	3884567	core	core	CQ2	-7	-49	42
GAP	INDEL	GAP01368	JR2_1	3884575	3884567	core	core	DAR82592	-7	-49	42
GAP	INDEL	GAP01369	JR2_1	3884575	3884567	core	core	DAR83138	-7	-49	42
GAP	INDEL	GAP01370	JR2_1	3884575	3884567	core	core	DAR83143	-7	-49	42
GAP	INDEL	GAP01371	JR2_1	3884575	3884567	core	core	DAR83175	-7	-49	42
GAP	INDEL	GAP01372	JR2_1	3884575	3884567	core	core	VD991	-7	-49	42
GAP	INDEL	GAP01373	JR2_1	3884575	3884567	core	core	XJ592	-7	-49	42
GAP	INDEL	GAP01374	JR2_1	3890344	3870342	core	core	MPI-CAGE	-20001	-20010	9
GAP	INDEL	GAP01375	JR2_1	3897102	3897193	core	core	Vd-653	92	-1	93
GAP	INDEL	GAP01376	JR2_1	3912129	3892151	core	core	MPI-CAGE	-19977	-19993	16
GAP	INDEL	GAP01377	JR2_1	3912136	3892143	core	core	12008	-19992	-20000	8
GAP	INDEL	GAP01378	JR2_1	3955393	3956590	core	core	DAR82592	1198	0	1198
GAP	INDEL	GAP01379	JR2_1	3955393	3956590	core	core	DAR83138	1198	0	1198
GAP	INDEL	GAP01380	JR2_1	3955393	3956590	core	core	DAR83143	1198	0	1198
GAP	INDEL	GAP01381	JR2_1	3955393	3956590	core	core	DAR83175	1198	0	1198
GAP	INDEL	GAP01382	JR2_1	3955393	3956590	core	core	I1V	1198	0	1198
GAP	INDEL	GAP01383	JR2_1	3955393	3956590	core	core	XJ592	1198	0	1198
GAP	INDEL	GAP01384	JR2_1	3955393	3961004	core	core	CQ2	5612	4375	1237
GAP	INDEL	GAP01385	JR2_1	3955393	3961004	core	core	VD991	5612	4376	1236
GAP	INDEL	GAP01386	JR2_1	3955393	3961004	core	core	Vd39	5612	4376	1236
GAP	INDEL	GAP01387	JR2_1	3955393	3965380	core	core	S011	9988	8809	1179
GAP	INDEL	GAP01388	JR2_1	3958991	3968503	core	core	V13	9513	9028	485
GAP	INDEL	GAP01389	JR2_1	3960972	3961004	core	core	85S	33	-4	37
GAP	INDEL	GAP01390	JR2_1	3960972	3961004	core	core	DK045	33	-4	37
GAP	INDEL	GAP01391	JR2_1	3960972	3961004	core	core	GF1192	33	-4	37
GAP	INDEL	GAP01392	JR2_1	3960972	3961004	core	core	GF1300	33	-4	37
GAP	INDEL	GAP01393	JR2_1	3960972	3961004	core	core	Gf-Cb5	33	-4	37
GAP	INDEL	GAP01394	JR2_1	3960972	3961004	core	core	HoMCLT	33	-4	37
GAP	INDEL	GAP01395	JR2_1	3960972	3961004	core	core	Ud1-4-1	33	-4	37
GAP	INDEL	GAP01396	JR2_1	3960972	3961004	core	core	VdLs16	33	-4	37
GAP	INDEL	GAP01398	JR2_1	3975315	3975307	core	core	85S	-7	-51	44
GAP	INDEL	GAP01399	JR2_1	3975315	3975307	core	core	CBS385.49	-7	-51	44
GAP	INDEL	GAP01400	JR2_1	3975315	3975307	core	core	GF1192	-7	-51	44
GAP	INDEL	GAP01401	JR2_1	3975315	3975307	core	core	GF1300	-7	-51	44
GAP	INDEL	GAP01402	JR2_1	3975315	3975307	core	core	Gf-Cb5	-7	-51	44
GAP	INDEL	GAP01403	JR2_1	3975315	3975307	core	core	HoMCLT	-7	-51	44
GAP	INDEL	GAP01404	JR2_1	3975315	3975307	core	core	VT-2A	-7	-51	44
GAP	INDEL	GAP01405	JR2_1	3975315	3977071	core	core	DK045	1757	1644	113
GAP	INDEL	GAP01406	JR2_1	3975315	3977071	core	core	GF1207	1757	1630	127
GAP	INDEL	GAP01407	JR2_1	3975315	3977071	core	core	Gf-Ca2	1757	1637	120
GAP	INDEL	GAP01408	JR2_1	3975315	3977071	core	core	TO22	1757	1641	116
GAP	INDEL	GAP01409	JR2_1	3975315	3977071	core	core	Ud1-4-1	1757	1644	113
GAP	INDEL	GAP01410	JR2_1	3975315	3977071	core	core	VdB09	1757	1637	120
GAP	INDEL	GAP01411	JR2_1	3975315	3977071	core	core	VdC07	1757	1644	113
GAP	INDEL	GAP01412	JR2_1	3975315	3977071	core	core	VdLs16	1757	1644	113
GAP	INDEL	GAP01413	JR2_1	3975359	3975261	core	core	CQ2	-97	-35	-62
GAP	INDEL	GAP01414	JR2_1	3975359	3975261	core	core	DAR83138	-97	-35	-62
GAP	INDEL	GAP01415	JR2_1	3975359	3975261	core	core	DAR83143	-97	-35	-62
GAP	INDEL	GAP01416	JR2_1	3975359	3975261	core	core	VD991	-97	-28	-69
GAP	INDEL	GAP01417	JR2_1	3975359	3975261	core	core	XJ592	-97	-35	-62
GAP	INDEL	GAP01418	JR2_1	3975359	3977063	core	core	DAR82592	1705	1703	2
GAP	INDEL	GAP01419	JR2_1	3975359	3977063	core	core	DAR83175	1705	1709	-4
GAP	INDEL	GAP01420	JR2_1	3977074	3977055	core	core	I1V	-18	-74	56
GAP	INDEL	GAP01421	JR2_1	3977082	3977047	core	core	Vd-H5	-34	-82	48
GAP	INDEL	GAP01422	JR2_1	3977082	3977047	core	core	Vd-R1	-34	-82	48
GAP	INDEL	GAP01423	JR2_1	3985319	3965312	core	core	XJ511	-20006	-20032	26
GAP	INDEL	GAP01424	JR2_1	3987121	3967016	core	core	S023	-20104	-20120	16
GAP	INDEL	GAP01425	JR2_1	4015350	4016155	core	core	HoMCF	806	-2	808
GAP	INDEL	GAP01426	JR2_1	4015819	4015800	core	core	S011	-18	20	-38
GAP	INDEL	GAP01427	JR2_1	4019118	4019342	core	core	Vd-R1	225	46	179
GAP	INDEL	GAP01430	JR2_1	4030213	4030200	core	core	85S	-12	24	-36
GAP	INDEL	GAP01431	JR2_1	4037599	4037590	core	core	S011	-8	276	-284
GAP	INDEL	GAP01432	JR2_1	4053955	4054079	core	core	S011	125	-1	126
GAP	INDEL	GAP01433	JR2_1	4053987	4054120	core	core	Gf-Cb5	134	-1	135
GAP	INDEL	GAP01434	JR2_1	4053998	4053982	core	core	DK045	-15	-132	117
GAP	INDEL	GAP01435	JR2_1	4053998	4053982	core	core	GF1207	-15	-132	117
GAP	INDEL	GAP01436	JR2_1	4053998	4053982	core	core	VdLs16	-15	-132	117
GAP	INDEL	GAP01437	JR2_1	4053998	4054124	core	core	Gf-Ca2	127	1	126
GAP	INDEL	GAP01438	JR2_1	4053998	4054124	core	core	TO22	127	1	126
GAP	INDEL	GAP01439	JR2_1	4053998	4054124	core	core	Ud1-4-1	127	1	126
GAP	INDEL	GAP01440	JR2_1	4053998	4054124	core	core	VdC07	127	1	126
GAP	INDEL	GAP01441	JR2_1	4054009	4053982	core	core	VdB09	-26	-143	117
GAP	INDEL	GAP01442	JR2_1	4054018	4053982	core	core	CBS385.49	-35	-152	117
GAP	INDEL	GAP01443	JR2_1	4054018	4053982	core	core	GF1192	-35	-152	117
GAP	INDEL	GAP01444	JR2_1	4054018	4053982	core	core	GF1300	-35	-152	117
GAP	INDEL	GAP01445	JR2_1	4054018	4053982	core	core	VT-2A	-35	-152	117
GAP	INDEL	GAP01446	JR2_1	4054085	4053970	core	core	HoMCLT	-114	-177	63
GAP	INDEL	GAP01447	JR2_1	4064050	4044026	core	core	S023	-20023	-19996	-27
GAP	INDEL	GAP01448	JR2_1	4064068	4044008	core	core	12008	-20059	-20050	-9
GAP	INDEL	GAP01449	JR2_1	4064068	4044008	core	core	MPI-CAGE	-20059	-20050	-9
GAP	INDEL	GAP01450	JR2_1	4065246	4065266	core	core	85S	21	-33	54
GAP	INDEL	GAP01451	JR2_1	4065246	4065266	core	core	DAR82592	21	-33	54
GAP	INDEL	GAP01452	JR2_1	4065246	4065266	core	core	DAR83138	21	-33	54
GAP	INDEL	GAP01453	JR2_1	4065246	4065266	core	core	DAR83143	21	-33	54
GAP	INDEL	GAP01454	JR2_1	4065246	4065266	core	core	DAR83175	21	-33	54
GAP	INDEL	GAP01455	JR2_1	4065246	4065266	core	core	DK045	21	-33	54
GAP	INDEL	GAP01456	JR2_1	4065246	4065266	core	core	GF1192	21	-33	54
GAP	INDEL	GAP01457	JR2_1	4065246	4065266	core	core	GF1207	21	-33	54
GAP	INDEL	GAP01458	JR2_1	4065246	4065266	core	core	GF1300	21	-33	54
GAP	INDEL	GAP01459	JR2_1	4065246	4065266	core	core	Gf-Ca2	21	-33	54
GAP	INDEL	GAP01460	JR2_1	4065246	4065266	core	core	Gf-Cb5	21	-33	54
GAP	INDEL	GAP01461	JR2_1	4065246	4065266	core	core	HoMCLT	21	-33	54
GAP	INDEL	GAP01462	JR2_1	4065246	4065266	core	core	S011	21	-33	54
GAP	INDEL	GAP01463	JR2_1	4065246	4065266	core	core	TO22	21	-33	54
GAP	INDEL	GAP01464	JR2_1	4065246	4065266	core	core	Ud1-4-1	21	-33	54
GAP	INDEL	GAP01465	JR2_1	4065246	4065266	core	core	VD991	21	-33	54
GAP	INDEL	GAP01466	JR2_1	4065246	4065266	core	core	VdB09	21	-33	54
GAP	INDEL	GAP01467	JR2_1	4065246	4065266	core	core	VdC07	21	-33	54
GAP	INDEL	GAP01468	JR2_1	4065246	4065266	core	core	VdLs16	21	-33	54
GAP	INDEL	GAP01469	JR2_1	4065246	4065266	core	core	XJ592	21	-33	54
GAP	INDEL	GAP01470	JR2_1	4075700	4085731	core	core	DAR83175	10032	9338	694
GAP	INDEL	GAP01472	JR2_1	4103245	4083246	core	core	VdLs17	-19998	-19990	-8
GAP	INDEL	GAP01473	JR2_1	4113074	4113269	core	core	Vd-653	196	-1	197
GAP	INDEL	GAP01474	JR2_1	4119246	4099233	core	core	S023	-20012	-20019	7
GAP	INDEL	GAP01475	JR2_1	4148748	4149065	core	core	DAR83175	318	21	297
GAP	INDEL	GAP01476	JR2_1	4154725	4154721	core	core	85S	-3	1848	-1851
GAP	INDEL	GAP01477	JR2_1	4161049	4169586	core	core	CQ2	8538	8484	54
GAP	INDEL	GAP01478	JR2_1	4169519	4169586	core	core	CBS385.49	68	-47	115
GAP	INDEL	GAP01479	JR2_1	4169519	4169586	core	core	DAR82592	68	-47	115
GAP	INDEL	GAP01480	JR2_1	4169519	4169586	core	core	DAR83138	68	-47	115
GAP	INDEL	GAP01481	JR2_1	4169519	4169586	core	core	DAR83143	68	-47	115
GAP	INDEL	GAP01482	JR2_1	4169519	4169586	core	core	DAR83175	68	-47	115
GAP	INDEL	GAP01483	JR2_1	4169519	4169586	core	core	DK045	68	-47	115
GAP	INDEL	GAP01484	JR2_1	4169519	4169586	core	core	GF1192	68	-47	115
GAP	INDEL	GAP01485	JR2_1	4169519	4169586	core	core	GF1207	68	-47	115
GAP	INDEL	GAP01486	JR2_1	4169519	4169586	core	core	GF1300	68	-47	115
GAP	INDEL	GAP01487	JR2_1	4169519	4169586	core	core	Gf-Ca2	68	-47	115
GAP	INDEL	GAP01488	JR2_1	4169519	4169586	core	core	Gf-Cb5	68	-47	115
GAP	INDEL	GAP01489	JR2_1	4169519	4169586	core	core	HoMCLT	68	-47	115
GAP	INDEL	GAP01490	JR2_1	4169519	4169586	core	core	I1V	68	-47	115
GAP	INDEL	GAP01491	JR2_1	4169519	4169586	core	core	TO22	68	-47	115
GAP	INDEL	GAP01492	JR2_1	4169519	4169586	core	core	Ud1-4-1	68	-47	115
GAP	INDEL	GAP01493	JR2_1	4169519	4169586	core	core	VD991	68	-47	115
GAP	INDEL	GAP01494	JR2_1	4169519	4169586	core	core	Vd39	68	-47	115
GAP	INDEL	GAP01495	JR2_1	4169519	4169586	core	core	VdB09	68	-47	115
GAP	INDEL	GAP01496	JR2_1	4169519	4169586	core	core	VdC07	68	-47	115
GAP	INDEL	GAP01497	JR2_1	4169519	4169586	core	core	VdLs16	68	-47	115
GAP	INDEL	GAP01498	JR2_1	4169519	4169586	core	core	XJ592	68	-47	115
GAP	INDEL	GAP01499	JR2_1	4169519	4169588	core	core	VT-2A	70	-45	115
GAP	INDEL	GAP01500	JR2_1	4169519	4175728	core	core	S011	6210	27982	-21772
GAP	INDEL	GAP01501	JR2_1	4169588	4169517	core	core	VdLs17	-70	-116	46
GAP	INDEL	GAP01503	JR2_1	4185762	4165796	core	core	S023	-19965	-19989	24
GAP	INDEL	GAP01504	JR2_1	4206725	4206979	core	core	Gf-Ca2	255	159	96
GAP	INDEL	GAP01506	JR2_1	4234629	4235680	core	core	XJ511	1052	975	77
GAP	INDEL	GAP01507	JR2_1	4235657	4235780	core	core	85S	124	0	124
GAP	INDEL	GAP01508	JR2_1	4250408	4282879	core	core	85S	32472	-6	32478
GAP	INDEL	GAP01509	JR2_1	4250408	4282879	core	core	CQ2	32472	-6	32478
GAP	INDEL	GAP01510	JR2_1	4250408	4282879	core	core	DAR82592	32472	-6	32478
GAP	INDEL	GAP01511	JR2_1	4250408	4282879	core	core	DAR83138	32472	-6	32478
GAP	INDEL	GAP01512	JR2_1	4250408	4282879	core	core	DAR83143	32472	-6	32478
GAP	INDEL	GAP01513	JR2_1	4250408	4282879	core	core	DAR83175	32472	-6	32478
GAP	INDEL	GAP01514	JR2_1	4250408	4282879	core	core	I1V	32472	-6	32478
GAP	INDEL	GAP01515	JR2_1	4250408	4282879	core	core	S011	32472	-6	32478
GAP	INDEL	GAP01516	JR2_1	4250408	4282879	core	core	VD991	32472	-6	32478
GAP	INDEL	GAP01517	JR2_1	4250408	4282879	core	core	XJ592	32472	-6	32478
GAP	INDEL	GAP01518	JR2_1	4250964	4272640	core	core	HoMCF	21677	7889	13788
GAP	INDEL	GAP01519	JR2_1	4250964	4272640	core	core	V13	21677	7860	13817
GAP	INDEL	GAP01520	JR2_1	4250964	4272640	core	core	Vd39	21677	7850	13827
GAP	INDEL	GAP01521	JR2_1	4250964	4272640	core	core	VdLs17	21677	7904	13773
GAP	INDEL	GAP01522	JR2_1	4250964	4272640	core	core	XJ511	21677	7904	13773
GAP	INDEL	GAP01523	JR2_1	4250964	4276870	core	core	GF1207	25907	15294	10613
GAP	INDEL	GAP01524	JR2_1	4250964	4276870	core	core	Gf-Ca2	25907	15306	10601
GAP	INDEL	GAP01525	JR2_1	4250964	4276870	core	core	TO22	25907	15337	10570
GAP	INDEL	GAP01526	JR2_1	4250964	4276870	core	core	Ud1-4-1	25907	15337	10570
GAP	INDEL	GAP01527	JR2_1	4250964	4276870	core	core	VdB09	25907	15324	10583
GAP	INDEL	GAP01528	JR2_1	4250964	4276870	core	core	VdC07	25907	22191	3716
GAP	INDEL	GAP01529	JR2_1	4250964	4276870	core	core	VdLs16	25907	15337	10570
GAP	INDEL	GAP01530	JR2_1	4250964	4276961	core	core	DK045	25998	22798	3200
GAP	INDEL	GAP01531	JR2_1	4250964	4277200	core	core	CBS385.49	26237	12408	13829
GAP	INDEL	GAP01532	JR2_1	4250964	4277200	core	core	GF1192	26237	12428	13809
GAP	INDEL	GAP01533	JR2_1	4250964	4277200	core	core	GF1300	26237	12428	13809
GAP	INDEL	GAP01534	JR2_1	4250964	4277200	core	core	Gf-Cb5	26237	19360	6877
GAP	INDEL	GAP01535	JR2_1	4250964	4277200	core	core	HoMCLT	26237	12428	13809
GAP	INDEL	GAP01536	JR2_1	4250964	4277200	core	core	VT-2A	26237	12389	13848
GAP	INDEL	GAP01537	JR2_1	4250964	4278229	core	core	S023	27266	19957	7309
GAP	INDEL	GAP01538	JR2_1	4250964	4279496	core	core	Vd-653	28533	20976	7557
GAP	INDEL	GAP01539	JR2_1	4250964	4279496	core	core	Vd-H5	28533	20979	7554
GAP	INDEL	GAP01540	JR2_1	4250964	4279496	core	core	Vd-R1	28533	21020	7513
GAP	INDEL	GAP01542	JR2_1	4266246	4272207	core	core	12008	5962	-433	6395
GAP	INDEL	GAP01544	JR2_1	4348414	4348544	core	core	I1V	131	70	61
GAP	INDEL	GAP01545	JR2_1	4378264	4378241	core	core	S011	-22	16	-38
GAP	INDEL	GAP01546	JR2_1	4378264	4386718	core	core	CBS385.49	8455	8532	-77
GAP	INDEL	GAP01547	JR2_1	4378264	4386718	core	core	GF1192	8455	8596	-141
GAP	INDEL	GAP01548	JR2_1	4378264	4386718	core	core	GF1300	8455	8597	-142
GAP	INDEL	GAP01549	JR2_1	4378264	4386718	core	core	Gf-Cb5	8455	8595	-140
GAP	INDEL	GAP01550	JR2_1	4378264	4386718	core	core	HoMCLT	8455	8597	-142
GAP	INDEL	GAP01551	JR2_1	4386767	4386718	core	core	VT-2A	-48	45	-93
GAP	INDEL	GAP01552	JR2_1	4386767	4386719	core	core	85S	-47	48	-95
GAP	INDEL	GAP01553	JR2_1	4386767	4386719	core	core	DK045	-47	48	-95
GAP	INDEL	GAP01554	JR2_1	4386767	4386719	core	core	GF1207	-47	48	-95
GAP	INDEL	GAP01555	JR2_1	4386767	4386719	core	core	Gf-Ca2	-47	48	-95
GAP	INDEL	GAP01556	JR2_1	4386767	4386719	core	core	TO22	-47	48	-95
GAP	INDEL	GAP01557	JR2_1	4386767	4386719	core	core	Ud1-4-1	-47	48	-95
GAP	INDEL	GAP01558	JR2_1	4386767	4386719	core	core	Vd-653	-47	48	-95
GAP	INDEL	GAP01559	JR2_1	4386767	4386719	core	core	Vd-H5	-47	48	-95
GAP	INDEL	GAP01560	JR2_1	4386767	4386719	core	core	Vd-R1	-47	48	-95
GAP	INDEL	GAP01561	JR2_1	4386767	4386719	core	core	VdB09	-47	48	-95
GAP	INDEL	GAP01562	JR2_1	4386767	4386719	core	core	VdC07	-47	48	-95
GAP	INDEL	GAP01563	JR2_1	4386767	4386719	core	core	VdLs16	-47	48	-95
GAP	INDEL	GAP01564	JR2_1	4403539	4403728	core	core	CBS385.49	190	-5	195
GAP	INDEL	GAP01565	JR2_1	4403539	4403728	core	core	DK045	190	-5	195
GAP	INDEL	GAP01566	JR2_1	4403539	4403728	core	core	GF1192	190	-5	195
GAP	INDEL	GAP01567	JR2_1	4403539	4403728	core	core	GF1207	190	-5	195
GAP	INDEL	GAP01568	JR2_1	4403539	4403728	core	core	GF1300	190	-5	195
GAP	INDEL	GAP01569	JR2_1	4403539	4403728	core	core	Gf-Ca2	190	-5	195
GAP	INDEL	GAP01570	JR2_1	4403539	4403728	core	core	Gf-Cb5	190	-5	195
GAP	INDEL	GAP01571	JR2_1	4403539	4403728	core	core	HoMCLT	190	-5	195
GAP	INDEL	GAP01572	JR2_1	4403539	4403728	core	core	TO22	190	-5	195
GAP	INDEL	GAP01573	JR2_1	4403539	4403728	core	core	Ud1-4-1	190	-5	195
GAP	INDEL	GAP01574	JR2_1	4403539	4403728	core	core	VT-2A	190	-5	195
GAP	INDEL	GAP01575	JR2_1	4403539	4403728	core	core	Vd39	190	-5	195
GAP	INDEL	GAP01576	JR2_1	4403539	4403728	core	core	VdB09	190	-5	195
GAP	INDEL	GAP01577	JR2_1	4403539	4403728	core	core	VdC07	190	-5	195
GAP	INDEL	GAP01578	JR2_1	4403539	4403728	core	core	VdLs16	190	-5	195
GAP	INDEL	GAP01579	JR2_1	4403539	4462503	core	core	CQ2	58965	12745	46220
GAP	INDEL	GAP01580	JR2_1	4403539	4462503	core	core	DAR82592	58965	12709	46256
GAP	INDEL	GAP01581	JR2_1	4403539	4462503	core	core	DAR83138	58965	12734	46231
GAP	INDEL	GAP01582	JR2_1	4403539	4462503	core	core	DAR83143	58965	12736	46229
GAP	INDEL	GAP01583	JR2_1	4403539	4462503	core	core	DAR83175	58965	12718	46247
GAP	INDEL	GAP01584	JR2_1	4403539	4462503	core	core	I1V	58965	12647	46318
GAP	INDEL	GAP01585	JR2_1	4403539	4462503	core	core	S011	58965	12784	46181
GAP	INDEL	GAP01586	JR2_1	4403539	4462503	core	core	VD991	58965	12747	46218
GAP	INDEL	GAP01587	JR2_1	4403539	4462503	core	core	Vd-653	58965	12553	46412
GAP	INDEL	GAP01588	JR2_1	4403539	4462503	core	core	Vd-H5	58965	12652	46313
GAP	INDEL	GAP01589	JR2_1	4403539	4462503	core	core	Vd-R1	58965	12669	46296
GAP	INDEL	GAP01590	JR2_1	4403539	4462503	core	core	XJ592	58965	12747	46218
GAP	INDEL	GAP01591	JR2_1	4410817	4410752	core	core	XJ511	-64	-106	42
GAP	INDEL	GAP01593	JR2_1	4416589	4462503	core	core	CBS385.49	45915	-5	45920
GAP	INDEL	GAP01594	JR2_1	4416589	4462503	core	core	DK045	45915	-5	45920
GAP	INDEL	GAP01595	JR2_1	4416589	4462503	core	core	GF1192	45915	-5	45920
GAP	INDEL	GAP01596	JR2_1	4416589	4462503	core	core	GF1207	45915	-5	45920
GAP	INDEL	GAP01597	JR2_1	4416589	4462503	core	core	GF1300	45915	-5	45920
GAP	INDEL	GAP01598	JR2_1	4416589	4462503	core	core	Gf-Ca2	45915	-5	45920
GAP	INDEL	GAP01599	JR2_1	4416589	4462503	core	core	Gf-Cb5	45915	-5	45920
GAP	INDEL	GAP01600	JR2_1	4416589	4462503	core	core	HoMCLT	45915	-5	45920
GAP	INDEL	GAP01601	JR2_1	4416589	4462503	core	core	TO22	45915	-5	45920
GAP	INDEL	GAP01602	JR2_1	4416589	4462503	core	core	Ud1-4-1	45915	-5	45920
GAP	INDEL	GAP01603	JR2_1	4416589	4462503	core	core	VT-2A	45915	-5	45920
GAP	INDEL	GAP01604	JR2_1	4416589	4462503	core	core	VdB09	45915	-5	45920
GAP	INDEL	GAP01605	JR2_1	4416589	4462503	core	core	VdC07	45915	-5	45920
GAP	INDEL	GAP01606	JR2_1	4416589	4462503	core	core	VdLs16	45915	-5	45920
GAP	INDEL	GAP01607	JR2_1	4420837	4400732	core	core	VdLs17	-20104	-20125	21
GAP	INDEL	GAP01608	JR2_1	4425830	4448657	core	core	S023	22828	-2405	25233
GAP	INDEL	GAP01609	JR2_1	4439997	4439996	core	core	XJ511	0	88	-88
GAP	INDEL	GAP01611	JR2_1	4449119	4449112	core	core	VdLs17	-6	6827	-6833
GAP	INDEL	GAP01612	JR2_1	4458965	4458959	core	core	S023	-5	6828	-6833
GAP	INDEL	GAP01614	JR2_1	4475506	4481690	core	core	DK045	6185	6130	55
GAP	INDEL	GAP01615	JR2_1	4475506	4481690	core	core	GF1207	6185	6060	125
GAP	INDEL	GAP01616	JR2_1	4475506	4481690	core	core	Gf-Ca2	6185	6067	118
GAP	INDEL	GAP01617	JR2_1	4475506	4481690	core	core	TO22	6185	6123	62
GAP	INDEL	GAP01618	JR2_1	4475506	4481690	core	core	Ud1-4-1	6185	6134	51
GAP	INDEL	GAP01619	JR2_1	4475506	4481690	core	core	Vd-H5	6185	6055	130
GAP	INDEL	GAP01620	JR2_1	4475506	4481690	core	core	Vd-R1	6185	6059	126
GAP	INDEL	GAP01621	JR2_1	4475506	4481690	core	core	VdB09	6185	6090	95
GAP	INDEL	GAP01622	JR2_1	4475506	4481690	core	core	VdC07	6185	6105	80
GAP	INDEL	GAP01623	JR2_1	4475506	4481690	core	core	VdLs16	6185	6127	58
GAP	INDEL	GAP01625	JR2_1	4475506	4488849	core	core	85S	13344	13407	-63
GAP	INDEL	GAP01626	JR2_1	4481691	4481690	core	core	DAR82592	0	94	-94
GAP	INDEL	GAP01627	JR2_1	4481691	4481690	core	core	DAR83138	0	94	-94
GAP	INDEL	GAP01628	JR2_1	4481691	4481690	core	core	DAR83143	0	94	-94
GAP	INDEL	GAP01629	JR2_1	4481691	4481690	core	core	DAR83175	0	94	-94
GAP	INDEL	GAP01630	JR2_1	4481691	4481690	core	core	I1V	0	94	-94
GAP	INDEL	GAP01631	JR2_1	4481691	4488850	core	core	CQ2	7160	7321	-161
GAP	INDEL	GAP01632	JR2_1	4481691	4488850	core	core	VD991	7160	7328	-168
GAP	INDEL	GAP01633	JR2_1	4481691	4488850	core	core	XJ592	7160	7328	-168
GAP	INDEL	GAP01634	JR2_1	4481691	4489474	core	core	S011	7784	7966	-182
GAP	INDEL	GAP01635	JR2_1	4500359	4500412	core	core	CBS385.49	54	-18	72
GAP	INDEL	GAP01636	JR2_1	4500359	4500412	core	core	CQ2	54	-18	72
GAP	INDEL	GAP01637	JR2_1	4500359	4500412	core	core	DAR82592	54	-18	72
GAP	INDEL	GAP01638	JR2_1	4500359	4500412	core	core	DAR83138	54	-18	72
GAP	INDEL	GAP01639	JR2_1	4500359	4500412	core	core	DAR83143	54	-18	72
GAP	INDEL	GAP01640	JR2_1	4500359	4500412	core	core	DAR83175	54	-18	72
GAP	INDEL	GAP01641	JR2_1	4500359	4500412	core	core	DK045	54	-18	72
GAP	INDEL	GAP01642	JR2_1	4500359	4500412	core	core	GF1192	54	-18	72
GAP	INDEL	GAP01643	JR2_1	4500359	4500412	core	core	GF1207	54	-18	72
GAP	INDEL	GAP01644	JR2_1	4500359	4500412	core	core	GF1300	54	-18	72
GAP	INDEL	GAP01645	JR2_1	4500359	4500412	core	core	Gf-Ca2	54	-18	72
GAP	INDEL	GAP01646	JR2_1	4500359	4500412	core	core	Gf-Cb5	54	-18	72
GAP	INDEL	GAP01647	JR2_1	4500359	4500412	core	core	HoMCLT	54	-18	72
GAP	INDEL	GAP01648	JR2_1	4500359	4500412	core	core	I1V	54	-18	72
GAP	INDEL	GAP01649	JR2_1	4500359	4500412	core	core	S011	54	-18	72
GAP	INDEL	GAP01650	JR2_1	4500359	4500412	core	core	TO22	54	-18	72
GAP	INDEL	GAP01651	JR2_1	4500359	4500412	core	core	Ud1-4-1	54	-18	72
GAP	INDEL	GAP01652	JR2_1	4500359	4500412	core	core	VD991	54	-18	72
GAP	INDEL	GAP01653	JR2_1	4500359	4500412	core	core	VT-2A	54	-18	72
GAP	INDEL	GAP01654	JR2_1	4500359	4500412	core	core	Vd-653	54	-18	72
GAP	INDEL	GAP01655	JR2_1	4500359	4500412	core	core	Vd-H5	54	-18	72
GAP	INDEL	GAP01656	JR2_1	4500359	4500412	core	core	Vd-R1	54	-18	72
GAP	INDEL	GAP01657	JR2_1	4500359	4500412	core	core	Vd39	54	-18	72
GAP	INDEL	GAP01658	JR2_1	4500359	4500412	core	core	VdB09	54	-18	72
GAP	INDEL	GAP01659	JR2_1	4500359	4500412	core	core	VdC07	54	-18	72
GAP	INDEL	GAP01660	JR2_1	4500359	4500412	core	core	VdLs16	54	-18	72
GAP	INDEL	GAP01661	JR2_1	4500359	4500412	core	core	XJ592	54	-18	72
GAP	INDEL	GAP01662	JR2_1	4510406	4490365	core	core	12008	-20040	-20015	-25
GAP	INDEL	GAP01663	JR2_1	4510418	4490353	core	core	VdLs17	-20064	-20076	12
GAP	INDEL	GAP01664	JR2_1	4516689	4517073	core	core	V13	385	265	120
GAP	INDEL	GAP01665	JR2_1	4517457	4517416	core	core	CQ2	-40	-1	-39
GAP	INDEL	GAP01666	JR2_1	4517457	4517416	core	core	S011	-40	3	-43
GAP	INDEL	GAP01667	JR2_1	4517457	4517416	core	core	VD991	-40	-1	-39
GAP	INDEL	GAP01668	JR2_1	4517457	4517416	core	core	XJ592	-40	-1	-39
GAP	INDEL	GAP01669	JR2_1	4531561	4531648	core	core	S011	88	-44	132
GAP	INDEL	GAP01670	JR2_1	4531561	4531648	core	core	Vd39	88	-44	132
GAP	INDEL	GAP01671	JR2_1	4531561	4533276	core	core	85S	1716	1872	-156
GAP	INDEL	GAP01672	JR2_1	4531561	4533954	core	core	CQ2	2394	2215	179
GAP	INDEL	GAP01673	JR2_1	4531561	4533954	core	core	DAR82592	2394	2210	184
GAP	INDEL	GAP01674	JR2_1	4531561	4533954	core	core	DAR83138	2394	2206	188
GAP	INDEL	GAP01675	JR2_1	4531561	4533954	core	core	DAR83143	2394	2216	178
GAP	INDEL	GAP01676	JR2_1	4531561	4533954	core	core	DAR83175	2394	2202	192
GAP	INDEL	GAP01677	JR2_1	4531561	4533954	core	core	I1V	2394	2198	196
GAP	INDEL	GAP01678	JR2_1	4531561	4533954	core	core	VD991	2394	2216	178
GAP	INDEL	GAP01679	JR2_1	4531561	4533954	core	core	Vd-653	2394	2183	211
GAP	INDEL	GAP01680	JR2_1	4531561	4533954	core	core	Vd-H5	2394	2193	201
GAP	INDEL	GAP01681	JR2_1	4531561	4533954	core	core	Vd-R1	2394	2194	200
GAP	INDEL	GAP01682	JR2_1	4531561	4533954	core	core	XJ592	2394	2216	178
GAP	INDEL	GAP01683	JR2_1	4531616	4531585	core	core	GF1192	-30	-102	72
GAP	INDEL	GAP01684	JR2_1	4531616	4531585	core	core	VdB09	-30	-102	72
GAP	INDEL	GAP01685	JR2_1	4531635	4531594	core	core	CBS385.49	-40	-95	55
GAP	INDEL	GAP01686	JR2_1	4531635	4531594	core	core	DK045	-40	-95	55
GAP	INDEL	GAP01687	JR2_1	4531635	4531594	core	core	GF1207	-40	-95	55
GAP	INDEL	GAP01688	JR2_1	4531635	4531594	core	core	GF1300	-40	-95	55
GAP	INDEL	GAP01689	JR2_1	4531635	4531594	core	core	Gf-Ca2	-40	-95	55
GAP	INDEL	GAP01690	JR2_1	4531635	4531594	core	core	Gf-Cb5	-40	-95	55
GAP	INDEL	GAP01691	JR2_1	4531635	4531594	core	core	HoMCLT	-40	-95	55
GAP	INDEL	GAP01692	JR2_1	4531635	4531594	core	core	TO22	-40	-95	55
GAP	INDEL	GAP01693	JR2_1	4531635	4531594	core	core	Ud1-4-1	-40	-95	55
GAP	INDEL	GAP01694	JR2_1	4531635	4531594	core	core	VdC07	-40	-95	55
GAP	INDEL	GAP01695	JR2_1	4531635	4531594	core	core	VdLs16	-40	-95	55
GAP	INDEL	GAP01696	JR2_1	4531646	4531578	core	core	HoMCF	-67	-110	43
GAP	INDEL	GAP01697	JR2_1	4531672	4531832	core	core	V13	161	64	97
GAP	INDEL	GAP01698	JR2_1	4541623	4521545	core	core	XJ511	-20077	-20082	5
GAP	INDEL	GAP01699	JR2_1	4541623	4521549	core	core	12008	-20073	-20082	9
GAP	INDEL	GAP01700	JR2_1	4548533	4548499	core	core	CQ2	-33	19	-52
GAP	INDEL	GAP01701	JR2_1	4548533	4548499	core	core	DAR82592	-33	19	-52
GAP	INDEL	GAP01702	JR2_1	4548533	4548499	core	core	DAR83138	-33	19	-52
GAP	INDEL	GAP01703	JR2_1	4548533	4548499	core	core	DAR83143	-33	19	-52
GAP	INDEL	GAP01704	JR2_1	4548533	4548499	core	core	DAR83175	-33	19	-52
GAP	INDEL	GAP01705	JR2_1	4548533	4548499	core	core	VD991	-33	19	-52
GAP	INDEL	GAP01706	JR2_1	4548533	4548499	core	core	XJ592	-33	19	-52
GAP	INDEL	GAP01708	JR2_1	4561908	4541924	core	core	Gf-Cb5	-19983	-19964	-19
GAP	INDEL	GAP01709	JR2_1	4563583	4563569	core	core	85S	-13	24	-37
GAP	INDEL	GAP01710	JR2_1	4574475	4574672	core	core	HoMCF	198	34	164
GAP	INDEL	GAP01711	JR2_1	4577544	4577698	core	core	Vd-H5	155	42	113
GAP	INDEL	GAP01713	JR2_1	4615280	4615248	core	core	CBS385.49	-31	29	-60
GAP	INDEL	GAP01714	JR2_1	4615280	4615248	core	core	DK045	-31	41	-72
GAP	INDEL	GAP01715	JR2_1	4615280	4615248	core	core	GF1192	-31	29	-60
GAP	INDEL	GAP01716	JR2_1	4615280	4615248	core	core	GF1207	-31	40	-71
GAP	INDEL	GAP01717	JR2_1	4615280	4615248	core	core	GF1300	-31	29	-60
GAP	INDEL	GAP01718	JR2_1	4615280	4615248	core	core	Gf-Cb5	-31	29	-60
GAP	INDEL	GAP01719	JR2_1	4615280	4615248	core	core	HoMCF	-31	28	-59
GAP	INDEL	GAP01720	JR2_1	4615280	4615248	core	core	HoMCLT	-31	29	-60
GAP	INDEL	GAP01721	JR2_1	4615280	4615248	core	core	TO22	-31	41	-72
GAP	INDEL	GAP01722	JR2_1	4615280	4615248	core	core	Ud1-4-1	-31	41	-72
GAP	INDEL	GAP01723	JR2_1	4615280	4615248	core	core	VT-2A	-31	29	-60
GAP	INDEL	GAP01724	JR2_1	4615280	4615248	core	core	VdB09	-31	53	-84
GAP	INDEL	GAP01725	JR2_1	4615280	4615248	core	core	VdLs16	-31	41	-72
GAP	INDEL	GAP01726	JR2_1	4615280	4619380	core	core	Gf-Ca2	4101	3887	214
GAP	INDEL	GAP01727	JR2_1	4642475	4642412	core	core	S011	-62	644	-706
GAP	INDEL	GAP01728	JR2_1	4649035	4649662	core	core	CBS385.49	628	-1	629
GAP	INDEL	GAP01729	JR2_1	4651177	4651133	core	core	Vd-H5	-43	10	-53
GAP	INDEL	GAP01730	JR2_1	4651177	4651133	core	core	Vd-R1	-43	10	-53
GAP	INDEL	GAP01731	JR2_1	4669934	4669855	core	core	DK045	-78	-19	-59
GAP	INDEL	GAP01732	JR2_1	4669934	4669855	core	core	GF1192	-78	-19	-59
GAP	INDEL	GAP01733	JR2_1	4669934	4669855	core	core	GF1300	-78	-19	-59
GAP	INDEL	GAP01734	JR2_1	4669934	4669855	core	core	Gf-Cb5	-78	-19	-59
GAP	INDEL	GAP01735	JR2_1	4669934	4669855	core	core	HoMCLT	-78	-19	-59
GAP	INDEL	GAP01736	JR2_1	4669934	4669855	core	core	TO22	-78	-19	-59
GAP	INDEL	GAP01737	JR2_1	4669934	4669855	core	core	Ud1-4-1	-78	-19	-59
GAP	INDEL	GAP01738	JR2_1	4669934	4669855	core	core	VdB09	-78	-19	-59
GAP	INDEL	GAP01739	JR2_1	4669934	4669855	core	core	VdC07	-78	-19	-59
GAP	INDEL	GAP01740	JR2_1	4669934	4669855	core	core	VdLs16	-78	-19	-59
GAP	INDEL	GAP01741	JR2_1	4679269	4659303	core	core	S023	-19965	-19990	25
GAP	INDEL	GAP01742	JR2_1	4681039	4681227	core	core	V13	189	55	134
GAP	INDEL	GAP01743	JR2_1	4696657	4696642	core	core	85S	-14	208	-222
GAP	INDEL	GAP01744	JR2_1	4709602	4710434	core	core	Vd-653	833	-2	835
GAP	INDEL	GAP01745	JR2_1	4709602	4710434	core	core	Vd-H5	833	-2	835
GAP	INDEL	GAP01746	JR2_1	4709602	4710434	core	core	Vd-R1	833	-2	835
GAP	INDEL	GAP01747	JR2_1	4710134	4710110	core	core	Gf-Cb5	-23	13	-36
GAP	INDEL	GAP01748	JR2_1	4719164	4699165	core	core	VdLs17	-19998	-19982	-16
GAP	INDEL	GAP01750	JR2_1	4728488	4728713	core	core	Gf-Ca2	226	74	152
GAP	INDEL	GAP01751	JR2_1	4737585	4737615	core	core	S011	31	-6	37
GAP	INDEL	GAP01752	JR2_1	4737585	4737615	core	core	Vd39	31	-6	37
GAP	INDEL	GAP01753	JR2_1	4739586	4739734	core	core	VT-2A	149	-1	150
GAP	INDEL	GAP01755	JR2_1	4739591	4739734	core	core	CBS385.49	144	-6	150
GAP	INDEL	GAP01756	JR2_1	4739591	4739734	core	core	GF1192	144	-6	150
GAP	INDEL	GAP01757	JR2_1	4739591	4739734	core	core	GF1300	144	-6	150
GAP	INDEL	GAP01758	JR2_1	4739591	4739734	core	core	Gf-Cb5	144	-6	150
GAP	INDEL	GAP01759	JR2_1	4739591	4739734	core	core	HoMCLT	144	-6	150
GAP	INDEL	GAP01761	JR2_1	4750011	4750309	core	core	VT-2A	299	111	188
GAP	INDEL	GAP01762	JR2_1	4752643	4752918	core	core	S011	276	-4	280
GAP	INDEL	GAP01763	JR2_1	4752643	4752918	core	core	Vd39	276	-4	280
GAP	INDEL	GAP01764	JR2_1	4753073	4753057	core	core	I1V	-15	23	-38
GAP	INDEL	GAP01765	JR2_1	4765319	4765261	core	core	CQ2	-57	-17	-40
GAP	INDEL	GAP01766	JR2_1	4765319	4765261	core	core	DAR82592	-57	-17	-40
GAP	INDEL	GAP01767	JR2_1	4765319	4765261	core	core	DAR83138	-57	-17	-40
GAP	INDEL	GAP01768	JR2_1	4765319	4765261	core	core	DAR83143	-57	-17	-40
GAP	INDEL	GAP01769	JR2_1	4765319	4765261	core	core	VD991	-57	-17	-40
GAP	INDEL	GAP01770	JR2_1	4765319	4770012	core	core	XJ592	4694	4674	20
GAP	INDEL	GAP01771	JR2_1	4775298	4755282	core	core	VdLs17	-20015	-19996	-19
GAP	INDEL	GAP01772	JR2_1	4791489	4791592	core	core	CBS385.49	104	-1	105
GAP	INDEL	GAP01773	JR2_1	4791489	4791592	core	core	GF1192	104	-1	105
GAP	INDEL	GAP01774	JR2_1	4791489	4791592	core	core	GF1300	104	-1	105
GAP	INDEL	GAP01775	JR2_1	4791489	4791592	core	core	Gf-Cb5	104	-1	105
GAP	INDEL	GAP01776	JR2_1	4791489	4791592	core	core	HoMCLT	104	-1	105
GAP	INDEL	GAP01777	JR2_1	4791489	4791592	core	core	S011	104	-1	105
GAP	INDEL	GAP01778	JR2_1	4791489	4791592	core	core	VT-2A	104	-1	105
GAP	INDEL	GAP01779	JR2_1	4791504	4791515	core	core	I1V	12	-78	90
GAP	INDEL	GAP01780	JR2_1	4791551	4791500	core	core	VdLs16	-50	-125	75
GAP	INDEL	GAP01781	JR2_1	4791566	4791472	core	core	CQ2	-93	-154	61
GAP	INDEL	GAP01782	JR2_1	4791566	4791472	core	core	DAR82592	-93	-154	61
GAP	INDEL	GAP01783	JR2_1	4791566	4791472	core	core	DAR83138	-93	-154	61
GAP	INDEL	GAP01784	JR2_1	4791566	4791472	core	core	DAR83143	-93	-154	61
GAP	INDEL	GAP01785	JR2_1	4791566	4791472	core	core	DAR83175	-93	-154	61
GAP	INDEL	GAP01786	JR2_1	4791566	4791472	core	core	VD991	-93	-154	61
GAP	INDEL	GAP01787	JR2_1	4791566	4791472	core	core	XJ592	-93	-154	61
GAP	INDEL	GAP01788	JR2_1	4811089	4810820	core	core	HoMCF	-268	21	-289
GAP	INDEL	GAP01789	JR2_1	4811091	4811085	core	core	CBS385.49	-5	276	-281
GAP	INDEL	GAP01790	JR2_1	4811091	4811085	core	core	CQ2	-5	278	-283
GAP	INDEL	GAP01791	JR2_1	4811091	4811085	core	core	DAR82592	-5	276	-281
GAP	INDEL	GAP01792	JR2_1	4811091	4811085	core	core	DAR83138	-5	277	-282
GAP	INDEL	GAP01793	JR2_1	4811091	4811085	core	core	DAR83143	-5	277	-282
GAP	INDEL	GAP01794	JR2_1	4811091	4811085	core	core	DAR83175	-5	279	-284
GAP	INDEL	GAP01795	JR2_1	4811091	4811085	core	core	GF1192	-5	279	-284
GAP	INDEL	GAP01796	JR2_1	4811091	4811085	core	core	GF1300	-5	279	-284
GAP	INDEL	GAP01797	JR2_1	4811091	4811085	core	core	Gf-Cb5	-5	279	-284
GAP	INDEL	GAP01798	JR2_1	4811091	4811085	core	core	HoMCLT	-5	279	-284
GAP	INDEL	GAP01799	JR2_1	4811091	4811085	core	core	S011	-5	279	-284
GAP	INDEL	GAP01800	JR2_1	4811091	4811085	core	core	VD991	-5	279	-284
GAP	INDEL	GAP01801	JR2_1	4811091	4811085	core	core	VT-2A	-5	272	-277
GAP	INDEL	GAP01802	JR2_1	4811091	4811085	core	core	XJ592	-5	279	-284
GAP	INDEL	GAP01803	JR2_1	4811091	4811086	core	core	I1V	-4	274	-278
GAP	INDEL	GAP01806	JR2_1	4840071	4840257	core	core	S011	187	-17	204
GAP	INDEL	GAP01807	JR2_1	4840071	4840257	core	core	Vd39	187	-17	204
GAP	INDEL	GAP01808	JR2_1	4840085	4840272	core	core	CQ2	188	1	187
GAP	INDEL	GAP01809	JR2_1	4840085	4840272	core	core	DAR82592	188	1	187
GAP	INDEL	GAP01810	JR2_1	4840085	4840272	core	core	DAR83138	188	1	187
GAP	INDEL	GAP01811	JR2_1	4840085	4840272	core	core	DAR83143	188	1	187
GAP	INDEL	GAP01812	JR2_1	4840085	4840272	core	core	DAR83175	188	1	187
GAP	INDEL	GAP01813	JR2_1	4840085	4840272	core	core	I1V	188	1	187
GAP	INDEL	GAP01814	JR2_1	4840085	4840272	core	core	VD991	188	1	187
GAP	INDEL	GAP01815	JR2_1	4840085	4840272	core	core	XJ592	188	1	187
GAP	INDEL	GAP01816	JR2_1	4840102	4840272	core	core	85S	171	1	170
GAP	INDEL	GAP01817	JR2_1	4840119	4840272	core	core	CBS385.49	154	1	153
GAP	INDEL	GAP01818	JR2_1	4840119	4840272	core	core	GF1192	154	1	153
GAP	INDEL	GAP01819	JR2_1	4840119	4840272	core	core	GF1300	154	1	153
GAP	INDEL	GAP01820	JR2_1	4840119	4840272	core	core	Gf-Cb5	154	1	153
GAP	INDEL	GAP01821	JR2_1	4840119	4840272	core	core	HoMCLT	154	1	153
GAP	INDEL	GAP01822	JR2_1	4840119	4840272	core	core	VT-2A	154	1	153
GAP	INDEL	GAP01823	JR2_1	4840119	4840272	core	core	Vd-653	154	1	153
GAP	INDEL	GAP01824	JR2_1	4840119	4840272	core	core	Vd-H5	154	1	153
GAP	INDEL	GAP01825	JR2_1	4840119	4840272	core	core	Vd-R1	154	1	153
GAP	INDEL	GAP01826	JR2_1	4840139	4840189	core	core	S023	51	-85	136
GAP	INDEL	GAP01828	JR2_1	4840173	4840155	core	core	HoMCF	-17	-119	102
GAP	INDEL	GAP01829	JR2_1	4840173	4840155	core	core	V13	-17	-119	102
GAP	INDEL	GAP01830	JR2_1	4840190	4840138	core	core	GF1207	-51	-136	85
GAP	INDEL	GAP01831	JR2_1	4840190	4840138	core	core	Gf-Ca2	-51	-136	85
GAP	INDEL	GAP01832	JR2_1	4840190	4840138	core	core	TO22	-51	-136	85
GAP	INDEL	GAP01833	JR2_1	4840190	4840138	core	core	Ud1-4-1	-51	-136	85
GAP	INDEL	GAP01834	JR2_1	4840190	4840138	core	core	VdC07	-51	-136	85
GAP	INDEL	GAP01835	JR2_1	4840190	4840138	core	core	VdLs16	-51	-136	85
GAP	INDEL	GAP01836	JR2_1	4840207	4840121	core	core	MPI-CAGE	-85	-153	68
GAP	INDEL	GAP01837	JR2_1	4840224	4840104	core	core	12008	-119	-170	51
GAP	INDEL	GAP01838	JR2_1	4840224	4840104	core	core	VdLs17	-119	-170	51
GAP	INDEL	GAP01839	JR2_1	4879516	4887044	core	core	85S	7529	-5	7534
GAP	INDEL	GAP01840	JR2_1	4879516	4887044	core	core	CQ2	7529	-5	7534
GAP	INDEL	GAP01841	JR2_1	4879516	4887044	core	core	DAR82592	7529	-5	7534
GAP	INDEL	GAP01842	JR2_1	4879516	4887044	core	core	DAR83138	7529	-5	7534
GAP	INDEL	GAP01843	JR2_1	4879516	4887044	core	core	DAR83143	7529	-5	7534
GAP	INDEL	GAP01844	JR2_1	4879516	4887044	core	core	DAR83175	7529	-5	7534
GAP	INDEL	GAP01845	JR2_1	4879516	4887044	core	core	I1V	7529	-5	7534
GAP	INDEL	GAP01846	JR2_1	4879516	4887044	core	core	VD991	7529	-5	7534
GAP	INDEL	GAP01847	JR2_1	4879516	4887044	core	core	XJ592	7529	-5	7534
GAP	INDEL	GAP01848	JR2_1	4879516	4893782	core	core	S011	14267	6965	7302
GAP	INDEL	GAP01849	JR2_1	4879522	4887038	core	core	Vd-653	7517	11154	-3637
GAP	INDEL	GAP01850	JR2_1	4879522	4887038	core	core	Vd-H5	7517	11168	-3651
GAP	INDEL	GAP01851	JR2_1	4879522	4887038	core	core	Vd-R1	7517	11165	-3648
GAP	INDEL	GAP01852	JR2_1	4881107	4861130	core	core	XJ511	-19976	-19949	-27
GAP	INDEL	GAP01853	JR2_1	4886850	4887044	core	core	Vd39	195	144	51
GAP	INDEL	GAP01854	JR2_1	4897171	4897157	core	core	CQ2	-13	42	-55
GAP	INDEL	GAP01856	JR2_1	4926821	4926989	core	core	HoMCF	169	28	141
GAP	INDEL	GAP01858	JR2_1	4938163	4938132	core	core	S011	-30	180	-210
GAP	INDEL	GAP01859	JR2_1	4946381	4926382	core	core	S023	-19998	-19979	-19
GAP	INDEL	GAP01860	JR2_1	4946381	4926382	core	core	VdLs17	-19998	-19981	-17
GAP	INDEL	GAP01861	JR2_1	4962046	4962280	core	core	Vd-653	235	48	187
GAP	INDEL	GAP01862	JR2_1	4967914	4968549	core	core	DAR83175	636	27	609
GAP	INDEL	GAP01863	JR2_1	4984780	4984717	core	core	Vd-653	-62	-18	-44
GAP	INDEL	GAP01864	JR2_1	4984780	4984717	core	core	Vd-H5	-62	-18	-44
GAP	INDEL	GAP01865	JR2_1	4984780	4984717	core	core	Vd-R1	-62	-18	-44
GAP	INDEL	GAP01866	JR2_1	5004435	5011418	core	core	85S	6984	6434	550
GAP	INDEL	GAP01867	JR2_1	5004435	5011418	core	core	CQ2	6984	6464	520
GAP	INDEL	GAP01868	JR2_1	5004435	5011418	core	core	DAR82592	6984	6435	549
GAP	INDEL	GAP01869	JR2_1	5004435	5011418	core	core	DAR83138	6984	6432	552
GAP	INDEL	GAP01870	JR2_1	5004435	5011418	core	core	DAR83143	6984	6455	529
GAP	INDEL	GAP01871	JR2_1	5004435	5011418	core	core	DAR83175	6984	6448	536
GAP	INDEL	GAP01872	JR2_1	5004435	5011418	core	core	VD991	6984	6466	518
GAP	INDEL	GAP01873	JR2_1	5004435	5011418	core	core	XJ592	6984	6465	519
GAP	INDEL	GAP01874	JR2_1	5005014	5005133	core	core	Vd39	120	-42	162
GAP	INDEL	GAP01875	JR2_1	5005014	5009131	core	core	Vd-653	4118	3666	452
GAP	INDEL	GAP01876	JR2_1	5005014	5009131	core	core	Vd-H5	4118	3706	412
GAP	INDEL	GAP01877	JR2_1	5005014	5009131	core	core	Vd-R1	4118	3704	414
GAP	INDEL	GAP01878	JR2_1	5005014	5012907	core	core	S011	7894	7636	258
GAP	INDEL	GAP01879	JR2_1	5005032	5011418	core	core	I1V	6387	5728	659
GAP	INDEL	GAP01880	JR2_1	5005086	5005061	core	core	V13	-24	-114	90
GAP	INDEL	GAP01881	JR2_1	5005140	5005007	core	core	MPI-CAGE	-132	-168	36
GAP	INDEL	GAP01882	JR2_1	5005140	5011610	core	core	Gf-Ca2	6471	5999	472
GAP	INDEL	GAP01883	JR2_1	5005140	5011610	core	core	TO22	6471	6043	428
GAP	INDEL	GAP01884	JR2_1	5005140	5011610	core	core	Ud1-4-1	6471	6046	425
GAP	INDEL	GAP01885	JR2_1	5005140	5011610	core	core	VdC07	6471	6036	435
GAP	INDEL	GAP01886	JR2_1	5005176	5004971	core	core	12008	-204	-168	-36
GAP	INDEL	GAP01887	JR2_1	5005176	5004971	core	core	CBS385.49	-204	-150	-54
GAP	INDEL	GAP01888	JR2_1	5005176	5004971	core	core	DK045	-204	-114	-90
GAP	INDEL	GAP01889	JR2_1	5005176	5004971	core	core	GF1192	-204	-132	-72
GAP	INDEL	GAP01890	JR2_1	5005176	5004971	core	core	GF1300	-204	-150	-54
GAP	INDEL	GAP01891	JR2_1	5005176	5004971	core	core	HoMCLT	-204	-132	-72
GAP	INDEL	GAP01892	JR2_1	5005176	5004971	core	core	S023	-204	-150	-54
GAP	INDEL	GAP01893	JR2_1	5005176	5004971	core	core	VT-2A	-204	-132	-72
GAP	INDEL	GAP01894	JR2_1	5005176	5004971	core	core	VdB09	-204	-96	-108
GAP	INDEL	GAP01895	JR2_1	5005176	5004971	core	core	VdLs17	-204	30	-234
GAP	INDEL	GAP01896	JR2_1	5011354	5011610	core	core	GF1207	257	-150	407
GAP	INDEL	GAP01897	JR2_1	5011354	5011610	core	core	VdLs16	257	-151	408
GAP	INDEL	GAP01899	JR2_1	5039518	5039804	core	core	VdLs16	287	2	285
GAP	INDEL	GAP01900	JR2_1	5046136	5046123	core	core	CBS385.49	-12	-57	45
GAP	INDEL	GAP01901	JR2_1	5046136	5046123	core	core	GF1192	-12	-57	45
GAP	INDEL	GAP01902	JR2_1	5046136	5046123	core	core	GF1300	-12	-57	45
GAP	INDEL	GAP01903	JR2_1	5046136	5046123	core	core	Gf-Cb5	-12	-57	45
GAP	INDEL	GAP01904	JR2_1	5046136	5046123	core	core	HoMCLT	-12	-57	45
GAP	INDEL	GAP01905	JR2_1	5046136	5046123	core	core	VT-2A	-12	-57	45
GAP	INDEL	GAP01906	JR2_1	5047130	5047127	core	core	85S	-2	-53	51
GAP	INDEL	GAP01907	JR2_1	5047130	5047127	core	core	S011	-2	-53	51
GAP	INDEL	GAP01908	JR2_1	5047130	5047127	core	core	Vd39	-2	-53	51
GAP	INDEL	GAP01909	JR2_1	5082652	5082838	core	core	GF1207	187	90	97
GAP	INDEL	GAP01910	JR2_1	5085864	5085987	core	core	I1V	124	-1	125
GAP	INDEL	GAP01912	JR2_1	5106101	5106096	other AGR	other AGR	CBS385.49	-4	13784	-13788
GAP	INDEL	GAP01913	JR2_1	5106101	5106096	other AGR	other AGR	GF1192	-4	13805	-13809
GAP	INDEL	GAP01914	JR2_1	5106101	5106096	other AGR	other AGR	GF1300	-4	13805	-13809
GAP	INDEL	GAP01915	JR2_1	5106101	5106096	other AGR	other AGR	Gf-Cb5	-4	13805	-13809
GAP	INDEL	GAP01916	JR2_1	5106101	5106096	other AGR	other AGR	HoMCLT	-4	13805	-13809
GAP	INDEL	GAP01917	JR2_1	5106101	5106096	other AGR	other AGR	VT-2A	-4	13777	-13781
GAP	INDEL	GAP01918	JR2_1	5144082	5144075	core	core	85S	-6	278	-284
GAP	INDEL	GAP01919	JR2_1	5144082	5144075	core	core	CQ2	-6	278	-284
GAP	INDEL	GAP01920	JR2_1	5144082	5144075	core	core	DAR82592	-6	275	-281
GAP	INDEL	GAP01921	JR2_1	5144082	5144075	core	core	DAR83138	-6	276	-282
GAP	INDEL	GAP01922	JR2_1	5144082	5144075	core	core	DAR83143	-6	275	-281
GAP	INDEL	GAP01923	JR2_1	5144082	5144075	core	core	DAR83175	-6	276	-282
GAP	INDEL	GAP01924	JR2_1	5144082	5144075	core	core	I1V	-6	273	-279
GAP	INDEL	GAP01925	JR2_1	5144082	5144075	core	core	VD991	-6	278	-284
GAP	INDEL	GAP01926	JR2_1	5144082	5144075	core	core	XJ592	-6	278	-284
GAP	INDEL	GAP01927	JR2_1	5144082	5144161	core	core	S011	80	40170	-40090
GAP	INDEL	GAP01928	JR2_1	5174869	5175275	core	core	V13	407	26	381
GAP	INDEL	GAP01929	JR2_1	5225285	5226037	core	core	85S	753	-2	755
GAP	INDEL	GAP01930	JR2_1	5225285	5226041	core	core	CBS385.49	757	-2	759
GAP	INDEL	GAP01931	JR2_1	5225285	5226041	core	core	CQ2	757	-2	759
GAP	INDEL	GAP01932	JR2_1	5225285	5226041	core	core	DAR82592	757	-2	759
GAP	INDEL	GAP01933	JR2_1	5225285	5226041	core	core	DAR83138	757	-2	759
GAP	INDEL	GAP01934	JR2_1	5225285	5226041	core	core	DAR83143	757	-2	759
GAP	INDEL	GAP01935	JR2_1	5225285	5226041	core	core	DAR83175	757	-2	759
GAP	INDEL	GAP01936	JR2_1	5225285	5226041	core	core	DK045	757	-2	759
GAP	INDEL	GAP01937	JR2_1	5225285	5226041	core	core	GF1192	757	-2	759
GAP	INDEL	GAP01938	JR2_1	5225285	5226041	core	core	GF1207	757	-2	759
GAP	INDEL	GAP01939	JR2_1	5225285	5226041	core	core	GF1300	757	-2	759
GAP	INDEL	GAP01940	JR2_1	5225285	5226041	core	core	Gf-Ca2	757	-2	759
GAP	INDEL	GAP01941	JR2_1	5225285	5226041	core	core	Gf-Cb5	757	-2	759
GAP	INDEL	GAP01942	JR2_1	5225285	5226041	core	core	HoMCF	757	-2	759
GAP	INDEL	GAP01943	JR2_1	5225285	5226041	core	core	HoMCLT	757	-2	759
GAP	INDEL	GAP01944	JR2_1	5225285	5226041	core	core	I1V	757	-2	759
GAP	INDEL	GAP01945	JR2_1	5225285	5226041	core	core	S011	757	-2	759
GAP	INDEL	GAP01946	JR2_1	5225285	5226041	core	core	TO22	757	-2	759
GAP	INDEL	GAP01947	JR2_1	5225285	5226041	core	core	Ud1-4-1	757	-2	759
GAP	INDEL	GAP01948	JR2_1	5225285	5226041	core	core	VD991	757	-2	759
GAP	INDEL	GAP01949	JR2_1	5225285	5226041	core	core	VT-2A	757	-2	759
GAP	INDEL	GAP01950	JR2_1	5225285	5226041	core	core	VdB09	757	-2	759
GAP	INDEL	GAP01951	JR2_1	5225285	5226041	core	core	VdC07	757	-2	759
GAP	INDEL	GAP01952	JR2_1	5225285	5226041	core	core	VdLs16	757	-2	759
GAP	INDEL	GAP01953	JR2_1	5225285	5226041	core	core	XJ592	757	-2	759
GAP	INDEL	GAP01954	JR2_1	5269306	5269365	core	core	CBS385.49	60	-2	62
GAP	INDEL	GAP01955	JR2_1	5269306	5269365	core	core	CQ2	60	-2	62
GAP	INDEL	GAP01956	JR2_1	5269306	5269365	core	core	DAR82592	60	-2	62
GAP	INDEL	GAP01957	JR2_1	5269306	5269365	core	core	DAR83138	60	-2	62
GAP	INDEL	GAP01958	JR2_1	5269306	5269365	core	core	DAR83143	60	-2	62
GAP	INDEL	GAP01959	JR2_1	5269306	5269365	core	core	DAR83175	60	-2	62
GAP	INDEL	GAP01960	JR2_1	5269306	5269365	core	core	DK045	60	-2	62
GAP	INDEL	GAP01961	JR2_1	5269306	5269365	core	core	GF1192	60	-2	62
GAP	INDEL	GAP01962	JR2_1	5269306	5269365	core	core	GF1207	60	-2	62
GAP	INDEL	GAP01963	JR2_1	5269306	5269365	core	core	GF1300	60	-2	62
GAP	INDEL	GAP01964	JR2_1	5269306	5269365	core	core	Gf-Ca2	60	-2	62
GAP	INDEL	GAP01965	JR2_1	5269306	5269365	core	core	Gf-Cb5	60	-2	62
GAP	INDEL	GAP01966	JR2_1	5269306	5269365	core	core	HoMCLT	60	-2	62
GAP	INDEL	GAP01967	JR2_1	5269306	5269365	core	core	I1V	60	-2	62
GAP	INDEL	GAP01968	JR2_1	5269306	5269365	core	core	S011	60	-2	62
GAP	INDEL	GAP01969	JR2_1	5269306	5269365	core	core	TO22	60	-2	62
GAP	INDEL	GAP01970	JR2_1	5269306	5269365	core	core	Ud1-4-1	60	-2	62
GAP	INDEL	GAP01971	JR2_1	5269306	5269365	core	core	VD991	60	-2	62
GAP	INDEL	GAP01972	JR2_1	5269306	5269365	core	core	VT-2A	60	-2	62
GAP	INDEL	GAP01973	JR2_1	5269306	5269365	core	core	Vd39	60	-2	62
GAP	INDEL	GAP01974	JR2_1	5269306	5269365	core	core	VdB09	60	-2	62
GAP	INDEL	GAP01975	JR2_1	5269306	5269365	core	core	VdC07	60	-2	62
GAP	INDEL	GAP01976	JR2_1	5269306	5269365	core	core	VdLs16	60	-2	62
GAP	INDEL	GAP01977	JR2_1	5269306	5269365	core	core	XJ592	60	-2	62
GAP	INDEL	GAP01978	JR2_1	5273974	5253993	core	core	XJ511	-19980	-20005	25
GAP	INDEL	GAP01979	JR2_1	5281996	5282163	core	core	HoMCF	168	55	113
GAP	INDEL	GAP01980	JR2_1	5285958	5286145	core	core	DAR83138	188	31	157
GAP	INDEL	GAP01981	JR2_1	5293562	5293527	core	core	Vd-653	-34	14	-48
GAP	INDEL	GAP01982	JR2_1	5293562	5293527	core	core	Vd-H5	-34	17	-51
GAP	INDEL	GAP01983	JR2_1	5293562	5293527	core	core	Vd-R1	-34	34	-68
GAP	INDEL	GAP01984	JR2_1	5297015	5297031	core	core	85S	17	-23	40
GAP	INDEL	GAP01985	JR2_1	5297015	5297031	core	core	CQ2	17	-23	40
GAP	INDEL	GAP01986	JR2_1	5297015	5297031	core	core	DK045	17	-23	40
GAP	INDEL	GAP01987	JR2_1	5297015	5297031	core	core	GF1192	17	-23	40
GAP	INDEL	GAP01988	JR2_1	5297015	5297031	core	core	GF1300	17	-23	40
GAP	INDEL	GAP01989	JR2_1	5297015	5297031	core	core	Gf-Cb5	17	-23	40
GAP	INDEL	GAP01990	JR2_1	5297015	5297031	core	core	HoMCLT	17	-23	40
GAP	INDEL	GAP01991	JR2_1	5297015	5297031	core	core	TO22	17	-23	40
GAP	INDEL	GAP01992	JR2_1	5297015	5297031	core	core	Ud1-4-1	17	-23	40
GAP	INDEL	GAP01993	JR2_1	5297015	5297031	core	core	VD991	17	-23	40
GAP	INDEL	GAP01994	JR2_1	5297015	5297031	core	core	VdLs16	17	-23	40
GAP	INDEL	GAP01995	JR2_1	5297015	5297031	core	core	XJ592	17	-23	40
GAP	INDEL	GAP01996	JR2_1	5297796	5297856	core	core	DAR83143	61	-5	66
GAP	INDEL	GAP01997	JR2_1	5340273	5340627	core	core	CBS385.49	355	88	267
GAP	INDEL	GAP01999	JR2_1	5361206	5361404	core	core	Vd-653	199	69	130
GAP	INDEL	GAP02000	JR2_1	5363354	5363531	core	core	V13	178	103	75
GAP	INDEL	GAP02001	JR2_1	5377735	5377738	core	core	Vd-653	4	1254	-1250
GAP	INDEL	GAP02002	JR2_1	5377735	5377738	core	core	Vd-H5	4	1256	-1252
GAP	INDEL	GAP02003	JR2_1	5377735	5377738	core	core	Vd-R1	4	1252	-1248
GAP	INDEL	GAP02004	JR2_1	5387298	5388103	core	core	CBS385.49	806	52	754
GAP	INDEL	GAP02006	JR2_1	5408612	5408886	core	core	CBS385.49	275	61	214
GAP	INDEL	GAP02007	JR2_1	5419481	5419446	core	core	GF1207	-34	116	-150
GAP	INDEL	GAP02008	JR2_1	5419481	5419446	core	core	Gf-Ca2	-34	116	-150
GAP	INDEL	GAP02009	JR2_1	5419481	5419446	core	core	TO22	-34	116	-150
GAP	INDEL	GAP02010	JR2_1	5419481	5419446	core	core	Ud1-4-1	-34	116	-150
GAP	INDEL	GAP02011	JR2_1	5419481	5419446	core	core	VdC07	-34	56	-90
GAP	INDEL	GAP02012	JR2_1	5419481	5419446	core	core	VdLs16	-34	116	-150
GAP	INDEL	GAP02013	JR2_1	5423223	5423266	core	core	S011	44	-9	53
GAP	INDEL	GAP02014	JR2_1	5423223	5423266	core	core	Vd39	44	-9	53
GAP	INDEL	GAP02016	JR2_1	5456442	5456558	core	core	Vd39	117	85	32
GAP	INDEL	GAP02017	JR2_1	5458315	5460788	core	core	Vd-653	2474	2265	209
GAP	INDEL	GAP02018	JR2_1	5460725	5460788	core	core	DK045	64	-11	75
GAP	INDEL	GAP02019	JR2_1	5460725	5460788	core	core	Vd-H5	64	-11	75
GAP	INDEL	GAP02020	JR2_1	5460725	5460788	core	core	VdB09	64	-11	75
GAP	INDEL	GAP02021	JR2_1	5467288	5467575	core	core	VT-2A	288	94	194
GAP	INDEL	GAP02022	JR2_1	5479150	5479373	core	core	Vd-H5	224	12	212
GAP	INDEL	GAP02023	JR2_1	5479866	5489016	core	core	Vd-R1	9151	8594	557
GAP	INDEL	GAP02024	JR2_1	5482861	5482807	core	core	XJ511	-53	-8	-45
GAP	INDEL	GAP02025	JR2_1	5485965	5485923	core	core	85S	-41	40	-81
GAP	INDEL	GAP02026	JR2_1	5485965	5485923	core	core	DK045	-41	-5	-36
GAP	INDEL	GAP02027	JR2_1	5485965	5485923	core	core	GF1192	-41	13	-54
GAP	INDEL	GAP02028	JR2_1	5485965	5485923	core	core	GF1207	-41	85	-126
GAP	INDEL	GAP02029	JR2_1	5485965	5485923	core	core	Gf-Ca2	-41	94	-135
GAP	INDEL	GAP02030	JR2_1	5485965	5485923	core	core	Gf-Cb5	-41	40	-81
GAP	INDEL	GAP02031	JR2_1	5485965	5485923	core	core	HoMCLT	-41	13	-54
GAP	INDEL	GAP02032	JR2_1	5485965	5485923	core	core	I1V	-41	13	-54
GAP	INDEL	GAP02033	JR2_1	5485965	5485923	core	core	TO22	-41	94	-135
GAP	INDEL	GAP02034	JR2_1	5485965	5485923	core	core	Ud1-4-1	-41	94	-135
GAP	INDEL	GAP02035	JR2_1	5485965	5485923	core	core	VT-2A	-41	13	-54
GAP	INDEL	GAP02036	JR2_1	5485965	5485923	core	core	VdC07	-41	58	-99
GAP	INDEL	GAP02037	JR2_1	5485965	5485923	core	core	VdLs16	-41	85	-126
GAP	INDEL	GAP02047	JR2_1	5520581	5520652	core	core	I1V	72	12111	-12039
GAP	INDEL	GAP02048	JR2_1	5520581	5533394	core	core	Vd-653	12814	10753	2061
GAP	INDEL	GAP02049	JR2_1	5520583	5510527	core	core	CBS385.49	-10055	-9988	-67
GAP	INDEL	GAP02050	JR2_1	5520583	5510552	core	core	HoMCLT	-10030	-10037	7
GAP	INDEL	GAP02051	JR2_1	5520583	5510554	core	core	S011	-10028	-10037	9
GAP	INDEL	GAP02052	JR2_1	5520583	5510562	core	core	VD991	-10020	-10037	17
GAP	INDEL	GAP02053	JR2_1	5520583	5520652	core	core	85S	70	5343	-5273
GAP	INDEL	GAP02054	JR2_1	5520583	5520652	core	core	DK045	70	12329	-12259
GAP	INDEL	GAP02055	JR2_1	5520583	5520652	core	core	GF1207	70	5391	-5321
GAP	INDEL	GAP02056	JR2_1	5520583	5520652	core	core	Gf-Ca2	70	5389	-5319
GAP	INDEL	GAP02057	JR2_1	5520583	5520652	core	core	HoMCF	70	5171	-5101
GAP	INDEL	GAP02058	JR2_1	5520583	5520652	core	core	TO22	70	5397	-5327
GAP	INDEL	GAP02059	JR2_1	5520583	5520652	core	core	Ud1-4-1	70	5395	-5325
GAP	INDEL	GAP02060	JR2_1	5520583	5520652	core	core	VT-2A	70	5316	-5246
GAP	INDEL	GAP02061	JR2_1	5520583	5520652	core	core	VdB09	70	5418	-5348
GAP	INDEL	GAP02062	JR2_1	5520583	5520652	core	core	VdC07	70	5396	-5326
GAP	INDEL	GAP02063	JR2_1	5520583	5533394	core	core	Vd-H5	12812	10838	1974
GAP	INDEL	GAP02064	JR2_1	5520583	5533394	core	core	Vd-R1	12812	10835	1977
GAP	INDEL	GAP02065	JR2_1	5520583	5533394	core	core	VdLs16	12812	16846	-4034
GAP	INDEL	GAP02066	JR2_1	5520594	5520652	core	core	CBS385.49	59	5289	-5230
GAP	INDEL	GAP02075	JR2_1	5520594	5520652	core	core	HoMCLT	59	5296	-5237
GAP	INDEL	GAP02076	JR2_1	5520594	5520652	core	core	S011	59	28598	-28539
GAP	INDEL	GAP02077	JR2_1	5520594	5520652	core	core	VD991	59	12169	-12110
GAP	INDEL	GAP02079	JR2_1	5532050	5533394	core	core	V13	1345	14	1331
GAP	INDEL	GAP02080	JR2_1	5532087	5533394	core	core	85S	1308	-12	1320
GAP	INDEL	GAP02081	JR2_1	5532087	5533394	core	core	CBS385.49	1308	-12	1320
GAP	INDEL	GAP02082	JR2_1	5532087	5533394	core	core	CQ2	1308	-12	1320
GAP	INDEL	GAP02083	JR2_1	5532087	5533394	core	core	DAR82592	1308	-12	1320
GAP	INDEL	GAP02084	JR2_1	5532087	5533394	core	core	DAR83138	1308	-12	1320
GAP	INDEL	GAP02085	JR2_1	5532087	5533394	core	core	DAR83143	1308	-12	1320
GAP	INDEL	GAP02086	JR2_1	5532087	5533394	core	core	DAR83175	1308	-12	1320
GAP	INDEL	GAP02087	JR2_1	5532087	5533394	core	core	DK045	1308	-12	1320
GAP	INDEL	GAP02088	JR2_1	5532087	5533394	core	core	GF1192	1308	-12	1320
GAP	INDEL	GAP02089	JR2_1	5532087	5533394	core	core	GF1207	1308	-12	1320
GAP	INDEL	GAP02090	JR2_1	5532087	5533394	core	core	GF1300	1308	-12	1320
GAP	INDEL	GAP02091	JR2_1	5532087	5533394	core	core	Gf-Ca2	1308	-12	1320
GAP	INDEL	GAP02092	JR2_1	5532087	5533394	core	core	Gf-Cb5	1308	-12	1320
GAP	INDEL	GAP02093	JR2_1	5532087	5533394	core	core	HoMCF	1308	-12	1320
GAP	INDEL	GAP02094	JR2_1	5532087	5533394	core	core	HoMCLT	1308	-12	1320
GAP	INDEL	GAP02095	JR2_1	5532087	5533394	core	core	I1V	1308	-12	1320
GAP	INDEL	GAP02096	JR2_1	5532087	5533394	core	core	S023	1308	-12	1320
GAP	INDEL	GAP02097	JR2_1	5532087	5533394	core	core	TO22	1308	-12	1320
GAP	INDEL	GAP02098	JR2_1	5532087	5533394	core	core	Ud1-4-1	1308	-12	1320
GAP	INDEL	GAP02099	JR2_1	5532087	5533394	core	core	VD991	1308	-12	1320
GAP	INDEL	GAP02100	JR2_1	5532087	5533394	core	core	VT-2A	1308	-12	1320
GAP	INDEL	GAP02101	JR2_1	5532087	5533394	core	core	VdB09	1308	-12	1320
GAP	INDEL	GAP02102	JR2_1	5532087	5533394	core	core	VdC07	1308	-12	1320
GAP	INDEL	GAP02103	JR2_1	5532087	5533394	core	core	VdLs17	1308	-12	1320
GAP	INDEL	GAP02104	JR2_1	5532087	5533394	core	core	XJ511	1308	-12	1320
GAP	INDEL	GAP02105	JR2_1	5532087	5533394	core	core	XJ592	1308	-12	1320
GAP	INDEL	GAP02106	JR2_1	5533395	5533395	core	core	S011	1	4255	-4254
GAP	INDEL	GAP02108	JR2_1	5567281	5567224	core	core	CQ2	-56	-1	-55
GAP	INDEL	GAP02109	JR2_1	5567281	5567224	core	core	DAR82592	-56	-1	-55
GAP	INDEL	GAP02110	JR2_1	5567281	5567224	core	core	DAR83138	-56	-1	-55
GAP	INDEL	GAP02111	JR2_1	5567281	5567224	core	core	DAR83143	-56	-1	-55
GAP	INDEL	GAP02112	JR2_1	5567281	5567224	core	core	DAR83175	-56	-1	-55
GAP	INDEL	GAP02113	JR2_1	5567281	5567224	core	core	VD991	-56	-1	-55
GAP	INDEL	GAP02114	JR2_1	5567281	5567224	core	core	XJ592	-56	-1	-55
GAP	INDEL	GAP02115	JR2_1	5567281	5567226	core	core	I1V	-54	0	-54
GAP	INDEL	GAP02116	JR2_1	5578212	5578257	core	core	85S	46	-17	63
GAP	INDEL	GAP02117	JR2_1	5578275	5568195	core	core	DAR82592	-10079	-10002	-77
GAP	INDEL	GAP02118	JR2_1	5578275	5568195	core	core	DAR83175	-10079	-10014	-65
GAP	INDEL	GAP02119	JR2_1	5578275	5568195	core	core	I1V	-10079	-9984	-95
GAP	INDEL	GAP02120	JR2_1	5578275	5578194	core	core	CQ2	-80	-44	-36
GAP	INDEL	GAP02121	JR2_1	5578275	5578194	core	core	DAR83138	-80	-44	-36
GAP	INDEL	GAP02122	JR2_1	5578275	5578194	core	core	DAR83143	-80	-44	-36
GAP	INDEL	GAP02124	JR2_1	5578275	5578194	core	core	VD991	-80	-44	-36
GAP	INDEL	GAP02125	JR2_1	5578275	5578194	core	core	XJ511	-80	-44	-36
GAP	INDEL	GAP02126	JR2_1	5578275	5578194	core	core	XJ592	-80	-44	-36
GAP	INDEL	GAP02127	JR2_1	5588265	5568204	core	core	12008	-20060	-20047	-13
GAP	INDEL	GAP02128	JR2_1	5588265	5568204	core	core	MPI-CAGE	-20060	-20056	-4
GAP	INDEL	GAP02129	JR2_1	5592275	5607837	core	core	85S	15563	1	15562
GAP	INDEL	GAP02130	JR2_1	5592275	5607837	core	core	CBS385.49	15563	1	15562
GAP	INDEL	GAP02131	JR2_1	5592275	5607837	core	core	CQ2	15563	1	15562
GAP	INDEL	GAP02132	JR2_1	5592275	5607837	core	core	DAR82592	15563	1	15562
GAP	INDEL	GAP02133	JR2_1	5592275	5607837	core	core	DAR83138	15563	1	15562
GAP	INDEL	GAP02134	JR2_1	5592275	5607837	core	core	DAR83143	15563	1	15562
GAP	INDEL	GAP02135	JR2_1	5592275	5607837	core	core	DAR83175	15563	1	15562
GAP	INDEL	GAP02136	JR2_1	5592275	5607837	core	core	DK045	15563	1	15562
GAP	INDEL	GAP02137	JR2_1	5592275	5607837	core	core	GF1192	15563	1	15562
GAP	INDEL	GAP02138	JR2_1	5592275	5607837	core	core	GF1207	15563	1	15562
GAP	INDEL	GAP02139	JR2_1	5592275	5607837	core	core	GF1300	15563	1	15562
GAP	INDEL	GAP02140	JR2_1	5592275	5607837	core	core	Gf-Ca2	15563	1	15562
GAP	INDEL	GAP02141	JR2_1	5592275	5607837	core	core	Gf-Cb5	15563	1	15562
GAP	INDEL	GAP02142	JR2_1	5592275	5607837	core	core	HoMCLT	15563	1	15562
GAP	INDEL	GAP02143	JR2_1	5592275	5607837	core	core	I1V	15563	1	15562
GAP	INDEL	GAP02144	JR2_1	5592275	5607837	core	core	S011	15563	1	15562
GAP	INDEL	GAP02145	JR2_1	5592275	5607837	core	core	TO22	15563	1	15562
GAP	INDEL	GAP02146	JR2_1	5592275	5607837	core	core	Ud1-4-1	15563	1	15562
GAP	INDEL	GAP02147	JR2_1	5592275	5607837	core	core	VD991	15563	1	15562
GAP	INDEL	GAP02148	JR2_1	5592275	5607837	core	core	VT-2A	15563	1	15562
GAP	INDEL	GAP02149	JR2_1	5592275	5607837	core	core	VdB09	15563	1	15562
GAP	INDEL	GAP02150	JR2_1	5592275	5607837	core	core	VdC07	15563	1	15562
GAP	INDEL	GAP02151	JR2_1	5592275	5607837	core	core	VdLs16	15563	1	15562
GAP	INDEL	GAP02152	JR2_1	5592275	5607837	core	core	XJ592	15563	1	15562
GAP	INDEL	GAP02153	JR2_1	5592276	5607835	core	core	Vd-653	15560	-2	15562
GAP	INDEL	GAP02154	JR2_1	5592276	5607835	core	core	Vd-H5	15560	-2	15562
GAP	INDEL	GAP02155	JR2_1	5592276	5607835	core	core	Vd-R1	15560	-2	15562
GAP	INDEL	GAP02156	JR2_1	5593827	5597136	core	core	VdLs17	3310	12007	-8697
GAP	INDEL	GAP02157	JR2_1	5593925	5599895	core	core	XJ511	5971	-424	6395
GAP	INDEL	GAP02158	JR2_1	5596400	5596392	core	core	HoMCF	-7	426	-433
GAP	INDEL	GAP02160	JR2_1	5640877	5641012	core	core	DAR82592	136	32	104
GAP	INDEL	GAP02161	JR2_1	5648263	5648401	core	core	GF1207	139	-1	140
GAP	INDEL	GAP02162	JR2_1	5670239	5660218	core	core	VdC07	-10020	-10001	-19
GAP	INDEL	GAP02163	JR2_1	5670239	5660224	core	core	Ud1-4-1	-10014	-10001	-13
GAP	INDEL	GAP02164	JR2_1	5670239	5660225	core	core	VdLs16	-10013	-10001	-12
GAP	INDEL	GAP02165	JR2_1	5670239	5660226	core	core	GF1192	-10012	-10001	-11
GAP	INDEL	GAP02166	JR2_1	5670239	5660226	core	core	GF1300	-10012	-10001	-11
GAP	INDEL	GAP02167	JR2_1	5670239	5660226	core	core	Gf-Cb5	-10012	-10001	-11
GAP	INDEL	GAP02168	JR2_1	5670239	5660226	core	core	HoMCLT	-10012	-10001	-11
GAP	INDEL	GAP02169	JR2_1	5670239	5660227	core	core	85S	-10011	-10001	-10
GAP	INDEL	GAP02170	JR2_1	5670239	5660227	core	core	DK045	-10011	-10001	-10
GAP	INDEL	GAP02171	JR2_1	5670239	5670185	core	core	CQ2	-53	8	-61
GAP	INDEL	GAP02172	JR2_1	5670239	5670185	core	core	DAR82592	-53	8	-61
GAP	INDEL	GAP02173	JR2_1	5670239	5670185	core	core	DAR83138	-53	8	-61
GAP	INDEL	GAP02174	JR2_1	5670239	5670185	core	core	DAR83143	-53	8	-61
GAP	INDEL	GAP02175	JR2_1	5670239	5670185	core	core	VD991	-53	8	-61
GAP	INDEL	GAP02176	JR2_1	5670239	5670185	core	core	XJ592	-53	8	-61
GAP	INDEL	GAP02177	JR2_1	5670239	5670187	core	core	CBS385.49	-51	-15	-36
GAP	INDEL	GAP02178	JR2_1	5670239	5670187	core	core	GF1207	-51	-15	-36
GAP	INDEL	GAP02179	JR2_1	5670239	5670187	core	core	Gf-Ca2	-51	-15	-36
GAP	INDEL	GAP02180	JR2_1	5670239	5670187	core	core	TO22	-51	-15	-36
GAP	INDEL	GAP02181	JR2_1	5670239	5670187	core	core	VT-2A	-51	-15	-36
GAP	INDEL	GAP02182	JR2_1	5670239	5670187	core	core	VdB09	-51	-15	-36
GAP	INDEL	GAP02183	JR2_1	5670241	5670185	core	core	DAR83175	-55	-7	-48
GAP	INDEL	GAP02185	JR2_1	5708399	5708683	core	core	VT-2A	285	136	149
GAP	INDEL	GAP02187	JR2_1	5734429	5734748	core	core	V13	320	143	177
GAP	INDEL	GAP02188	JR2_1	5741085	5741076	core	core	S011	-8	5870	-5878
GAP	INDEL	GAP02189	JR2_1	5748337	5748330	core	core	85S	-6	11735	-11741
GAP	INDEL	GAP02190	JR2_1	5756559	5756522	core	core	S011	-36	42	-78
GAP	INDEL	GAP02191	JR2_1	5766845	5766841	core	core	GF1192	-3	1849	-1852
GAP	INDEL	GAP02192	JR2_1	5766845	5766841	core	core	GF1300	-3	1849	-1852
GAP	INDEL	GAP02193	JR2_1	5766845	5766841	core	core	Gf-Cb5	-3	1849	-1852
GAP	INDEL	GAP02194	JR2_1	5766845	5766841	core	core	HoMCF	-3	1828	-1831
GAP	INDEL	GAP02195	JR2_1	5766845	5766841	core	core	HoMCLT	-3	1849	-1852
GAP	INDEL	GAP02196	JR2_1	5766845	5766841	core	core	VT-2A	-3	1837	-1840
GAP	INDEL	GAP02198	JR2_1	5797270	5802309	core	core	CBS385.49	5040	4163	877
GAP	INDEL	GAP02199	JR2_1	5797270	5802309	core	core	DK045	5040	4151	889
GAP	INDEL	GAP02200	JR2_1	5797270	5802309	core	core	GF1192	5040	4169	871
GAP	INDEL	GAP02201	JR2_1	5797270	5802309	core	core	GF1300	5040	4169	871
GAP	INDEL	GAP02202	JR2_1	5797270	5802309	core	core	Gf-Cb5	5040	4169	871
GAP	INDEL	GAP02203	JR2_1	5797270	5802309	core	core	HoMCLT	5040	4169	871
GAP	INDEL	GAP02204	JR2_1	5797270	5802309	core	core	VT-2A	5040	4157	883
GAP	INDEL	GAP02205	JR2_1	5797270	5802309	core	core	VdB09	5040	4147	893
GAP	INDEL	GAP02206	JR2_1	5798645	5798584	core	core	S011	-60	36	-96
GAP	INDEL	GAP02207	JR2_1	5800099	5800054	core	core	Vd-653	-44	0	-44
GAP	INDEL	GAP02208	JR2_1	5801368	5802309	core	core	85S	942	-1	943
GAP	INDEL	GAP02209	JR2_1	5801368	5802309	core	core	CQ2	942	-1	943
GAP	INDEL	GAP02210	JR2_1	5801368	5802309	core	core	DAR82592	942	-1	943
GAP	INDEL	GAP02211	JR2_1	5801368	5802309	core	core	DAR83138	942	-1	943
GAP	INDEL	GAP02212	JR2_1	5801368	5802309	core	core	DAR83143	942	-1	943
GAP	INDEL	GAP02213	JR2_1	5801368	5802309	core	core	DAR83175	942	-1	943
GAP	INDEL	GAP02214	JR2_1	5801368	5802309	core	core	HoMCF	942	-1	943
GAP	INDEL	GAP02215	JR2_1	5801368	5802309	core	core	I1V	942	-1	943
GAP	INDEL	GAP02216	JR2_1	5801368	5802309	core	core	VD991	942	-1	943
GAP	INDEL	GAP02217	JR2_1	5801368	5802309	core	core	XJ592	942	-1	943
GAP	INDEL	GAP02218	JR2_1	5807108	5787098	core	core	12008	-20009	-19986	-23
GAP	INDEL	GAP02219	JR2_1	5817092	5817489	core	core	Vd39	398	94	304
GAP	INDEL	GAP02220	JR2_1	5836408	5836493	core	core	Vd-653	86	-1	87
GAP	INDEL	GAP02221	JR2_1	5852757	5853236	core	core	85S	480	432	48
GAP	INDEL	GAP02222	JR2_1	5852757	5853236	core	core	CQ2	480	388	92
GAP	INDEL	GAP02223	JR2_1	5852757	5853236	core	core	DAR82592	480	387	93
[truncated: 14,745 more rows]
