# Supplementary material for: Starship giant transposons dominate plastic genomic regions in a fungal plant pathogen and drive virulence evolution
Source: Nat Commun. 2025 Jul 24;16:6806. doi: 10.1038/s41467-025-61986-6 (PMC12289983; doi:10.1038/s41467-025-61986-6)
Supplement: Supplementary file 6 — Source Data [file 41467_2025_61986_MOESM6_ESM.zip › Source Data/Fig3b.xlsx]

## Sheet: Fig3b
Query gene	Subject strain	Subject contig	Identity (%)	Hit length (nt)	Mismatch	Gap open	Query start	Query end	Subject start	Subject end	Subject strand	E-value	Bitscore	Query length (nt)	Query coverage per hit (%)	Starship haplotype
Ave1	397	397_Chr8	94.568	405	22	0	1	405	3541719	3541315	minus	1.31e-177	627	405	100
Ave1	WCS072	WCS072_CP069138.1	100	405	0	0	1	405	3991840	3992244	plus	0	749	405	100
Ave1	VdLs16	VdLs16_MU047873.1	100	405	0	0	1	405	40885	40481	minus	0	749	405	100
Ave1	VdC07	VdC07_JAHAWK010000022.1	100	405	0	0	1	405	634239	633835	minus	0	749	405	100
Ave1	VdB09	VdB09_JAGYYD010000015.1	100	405	0	0	1	405	2216782	2216378	minus	0	749	405	100
Ave1	JR2	JR2_5	100	405	0	0	1	405	700262	700666	plus	0	749	405	100	Ar1h1
Ave1	DK045	DK045_JAWIIH010000009.1	100	405	0	0	1	405	886350	886754	plus	0	749	405	100
Ave1	CBS382.66	CBS382.66_CP069147.1	100	405	0	0	1	405	1524784	1524380	minus	0	749	405	100
Av2	VdLs16	VdLs16_MU047874.1	99.778	450	1	0	1	450	170474	170025	minus	0	826	450	100
Av2	Ud1-4-1	Ud1-4-1_JACOQZ010000013.1	99.778	450	1	0	1	450	178892	178443	minus	0	826	450	100
Av2	TO22	TO22_JACORB010000012.1	99.778	450	1	0	1	450	54438	54887	plus	0	826	450	100
Av2	T2	T2_UnplacedScaffolds	99.778	451	0	1	1	450	525930	526380	plus	0	826	450	100
Av2	Gf-Ca2	Gf-Ca2_tig00000030	99.778	450	1	0	1	450	426809	426360	minus	0	826	450	100
Av2	GF1207	GF1207_tig00000008	99.778	450	1	0	1	450	37713	37264	minus	0	826	450	100
Av2	XJ511	XJ511_WJDV01000002.1	100	450	0	0	1	450	418952	419401	plus	0	832	450	100
Av2	MPI-CAGE	MPI-CAGE_JAHEWJ010000011.1	100	450	0	0	1	450	1000856	1001305	plus	0	832	450	100
Av2	JR2	JR2_4	100	450	0	0	1	450	1179336	1179785	plus	0	832	450	100	Ar4h1
Av2	12008	12008_MPSH01000001.1	100	450	0	0	1	450	2159685	2160134	plus	0	832	450	100
VEDA_05193	XJ592	XJ592_WJDY01000004.1	100	1116	0	0	1	1116	2203788	2204903	plus	0	2061	1116	100
VEDA_05193	VD991	VD991_CP119266.1	100	1116	0	0	1	1116	2203734	2204849	plus	0	2061	1116	100	Ph1h1
VEDA_05193	CQ2	CQ2_Chr6	100	1116	0	0	1	1116	1512549	1511434	minus	0	2061	1116	100
VEDA_05194	XJ592	XJ592_WJDY01000004.1	100	942	0	0	1	942	2198877	2197936	minus	0	1740	942	100
VEDA_05194	VD991	VD991_CP119266.1	100	942	0	0	1	942	2198830	2197889	minus	0	1740	942	100	Ph1h1
VEDA_05194	CQ2	CQ2_Chr6	100	942	0	0	1	942	1517461	1518402	plus	0	1740	942	100
VEDA_05195	XJ592	XJ592_WJDY01000004.1	100	1138	0	0	1	1138	2193253	2194390	plus	0	2102	1138	100
VEDA_05195	VD991	VD991_CP119266.1	100	1138	0	0	1	1138	2193206	2194343	plus	0	2102	1138	100	Ph1h1
VEDA_05195	CQ2	CQ2_Chr6	100	1138	0	0	1	1138	1523085	1521948	minus	0	2102	1138	100
VEDA_05196	CQ2	CQ2_Chr6	99.945	1810	0	1	1	1810	1528313	1526505	minus	0	3336	1810	100
VEDA_05196	XJ592	XJ592_WJDY01000004.1	100	1810	0	0	1	1810	2188024	2189833	plus	0	3343	1810	100
VEDA_05196	VD991	VD991_CP119266.1	100	1810	0	0	1	1810	2187976	2189785	plus	0	3343	1810	100	Ph1h1
VEDA_05197	XJ592	XJ592_WJDY01000004.1	100	1041	0	0	1	1041	2186932	2185892	minus	0	1923	1041	100
VEDA_05197	VD991	VD991_CP119266.1	100	1041	0	0	1	1041	2186884	2185844	minus	0	1923	1041	100	Ph1h1
VEDA_05197	CQ2	CQ2_Chr6	100	1041	0	0	1	1041	1529407	1530447	plus	0	1923	1041	100
VEDA_05198	XJ592	XJ592_WJDY01000004.1	100	1002	0	0	1	1002	2185207	2184206	minus	0	1851	1002	100
VEDA_05198	VD991	VD991_CP119266.1	100	1002	0	0	1	1002	2185159	2184158	minus	0	1851	1002	100	Ph1h1
VEDA_05198	CQ2	CQ2_Chr6	100	1002	0	0	1	1002	1531132	1532133	plus	0	1851	1002	100
VEDA_05199	XJ592	XJ592_WJDY01000004.1	87.151	179	23	0	321	499	2200132	2200310	plus	8.66e-50	204	1271	14.0834
VEDA_05199	VD991	VD991_CP119266.1	87.151	179	23	0	321	499	2200078	2200256	plus	8.66e-50	204	1271	14.0834	Ph1h1
VEDA_05199	CQ2	CQ2_Chr6	87.5	176	22	0	324	499	1516202	1516027	minus	8.66e-50	204	1271	13.8474
VEDA_05199	CQ2	CQ2_Chr6	99.843	1271	0	2	1	1271	1532836	1534104	plus	0	2335	1271	100
VEDA_05199	XJ592	XJ592_WJDY01000004.1	100	1271	0	0	1	1271	2183503	2182233	minus	0	2348	1271	100
VEDA_05199	VD991	VD991_CP119266.1	100	1271	0	0	1	1271	2183455	2182185	minus	0	2348	1271	100	Ph1h1
LSG1	PD593	PD593_Chr1	92.667	150	2	1	1	150	1092040	1091900	minus	6.64e-52	207	150	100
LSG1	PD670	PD670_scaffold18.1	93.333	150	1	1	1	150	27255	27115	minus	1.43e-53	213	150	100
LSG1	XJ511	XJ511_WJDV01000001.1	100	150	0	0	1	150	198857	199006	plus	4.99e-73	278	150	100
LSG1	VLB2	VLB2_Chr6	100	150	0	0	1	150	4254954	4254805	minus	4.99e-73	278	150	100
LSG1	VL20	VL20_Chr6	100	150	0	0	1	150	2804157	2804008	minus	4.99e-73	278	150	100
LSG1	VdLs17	VdLs17_CP010983.1	100	150	0	0	1	150	594376	594525	plus	4.99e-73	278	150	100
LSG1	Vd39	Vd39_tig00000101	100	150	0	0	1	150	123720	123571	minus	4.99e-73	278	150	100
LSG1	Vd39	Vd39_tig00000035	100	150	0	0	1	150	37632	37781	plus	4.99e-73	278	150	100
LSG1	S011	S011_JADFUI010000012.1	100	150	0	0	1	150	5633	5484	minus	4.99e-73	278	150	100
LSG1	S011	S011_MU211482.1	100	150	0	0	1	150	2868105	2867956	minus	4.99e-73	278	150	100
LSG1	MPI-CAGE	MPI-CAGE_JAHEWJ010000004.1	100	150	0	0	1	150	1041387	1041536	plus	4.99e-73	278	150	100
LSG1	MPI-CAGE	MPI-CAGE_JAHEWJ010000002.1	100	150	0	0	1	150	2086687	2086836	plus	4.99e-73	278	150	100
LSG1	JR2	JR2_5	100	150	0	0	1	150	3692040	3692189	plus	4.99e-73	278	150	100	Se1h1
LSG1	JR2	JR2_2	100	150	0	0	1	150	3205643	3205494	minus	4.99e-73	278	150	100	Se1h1
LSG1	CBS382.66	CBS382.66_CP069148.1	100	150	0	0	1	150	4365310	4365161	minus	4.99e-73	278	150	100
LSG1	12008	12008_MPSH01000049.1	100	150	0	0	1	150	187257	187108	minus	4.99e-73	278	150	100
LSG1	12008	12008_MPSH01000027.1	100	150	0	0	1	150	12976	13125	plus	4.99e-73	278	150	100
LSG1	12008	12008_MPSH01000010.1	100	150	0	0	1	150	47800	47949	plus	4.99e-73	278	150	100
LSG2	PD593	PD593_Chr1	98.253	687	12	0	1	687	1085089	1085775	plus	0	1203	687	100
LSG2	CBS382.66	CBS382.66_CP069148.1	99.854	687	1	0	1	687	4361267	4361953	plus	0	1264	687	100
LSG2	XJ511	XJ511_WJDV01000001.1	100	687	0	0	1	687	202899	202213	minus	0	1269	687	100
LSG2	VLB2	VLB2_Chr6	100	687	0	0	1	687	4250911	4251597	plus	0	1269	687	100
LSG2	VL20	VL20_Chr6	100	687	0	0	1	687	2800114	2800800	plus	0	1269	687	100
LSG2	Vd39	Vd39_tig00000101	100	687	0	0	1	687	119677	120363	plus	0	1269	687	100
LSG2	Vd39	Vd39_tig00000035	100	687	0	0	1	687	41675	40989	minus	0	1269	687	100
LSG2	S011	S011_JADFUI010000012.1	100	687	0	0	1	687	1590	2276	plus	0	1269	687	100
LSG2	S011	S011_MU211482.1	100	687	0	0	1	687	2864062	2864748	plus	0	1269	687	100
LSG2	MPI-CAGE	MPI-CAGE_JAHEWJ010000004.1	100	687	0	0	1	687	1045429	1044743	minus	0	1269	687	100
LSG2	JR2	JR2_2	100	687	0	0	1	687	3201602	3202288	plus	0	1269	687	100	Se1h1
LSG2	12008	12008_MPSH01000049.1	100	687	0	0	1	687	183215	183901	plus	0	1269	687	100
LSG3	PD670	PD670_scaffold18.1	97.169	777	22	0	1	777	18814	19590	plus	0	1314	777	100
LSG3	S011	S011_JADFUI010000012.1	98.333	780	4	9	1	777	103	876	plus	0	1360	777	100
LSG3	VLB2	VLB2_Chr6	99.614	777	3	0	1	777	4249421	4250197	plus	0	1419	777	100
LSG3	VL20	VL20_Chr6	99.614	777	3	0	1	777	2798624	2799400	plus	0	1419	777	100
LSG3	XJ511	XJ511_WJDV01000001.1	100	777	0	0	1	777	204389	203613	minus	0	1435	777	100
LSG3	Vd39	Vd39_tig00000101	100	777	0	0	1	777	118187	118963	plus	0	1435	777	100
LSG3	Vd39	Vd39_tig00000035	100	777	0	0	1	777	43165	42389	minus	0	1435	777	100
LSG3	S011	S011_MU211482.1	100	777	0	0	1	777	2862572	2863348	plus	0	1435	777	100
LSG3	MPI-CAGE	MPI-CAGE_JAHEWJ010000004.1	100	777	0	0	1	777	1046919	1046143	minus	0	1435	777	100
LSG3	JR2	JR2_2	100	777	0	0	1	777	3200112	3200888	plus	0	1435	777	100	Se1h1
LSG3	CBS382.66	CBS382.66_CP069148.1	100	777	0	0	1	777	4359772	4360548	plus	0	1435	777	100
LSG3	12008	12008_MPSH01000049.1	100	777	0	0	1	777	181725	182501	plus	0	1435	777	100
LSG4	MPI-CAGE	MPI-CAGE_JAHEWJ010000004.1	80.169	237	40	6	42	277	703762	703532	minus	2.95e-40	171	446	52.9148
LSG4	JR2	JR2_2	80.889	225	36	6	42	265	3552750	3552968	plus	2.95e-40	171	446	50.2242	Se1h1
LSG4	PD670	PD670_scaffold18.1	95.516	446	16	2	1	446	16276	16717	plus	0	710	446	100
LSG4	PD593	PD593_Chr1	98.206	446	4	1	1	446	1081080	1081521	plus	0	776	446	100
LSG4	CBS382.66	CBS382.66_CP069148.1	99.552	446	2	0	1	446	4357234	4357679	plus	0	813	446	100
LSG4	XJ511	XJ511_WJDV01000001.1	100	446	0	0	1	446	206927	206482	minus	0	824	446	100
LSG4	VLB2	VLB2_Chr6	100	446	0	0	1	446	4246883	4247328	plus	0	824	446	100
LSG4	VL20	VL20_Chr6	100	446	0	0	1	446	2796086	2796531	plus	0	824	446	100
LSG4	Vd39	Vd39_tig00000101	100	446	0	0	1	446	115645	116090	plus	0	824	446	100
LSG4	Vd39	Vd39_tig00000035	100	446	0	0	1	446	45707	45262	minus	0	824	446	100
LSG4	S011	S011_MU211482.1	100	446	0	0	1	446	2860030	2860475	plus	0	824	446	100
LSG4	MPI-CAGE	MPI-CAGE_JAHEWJ010000004.1	100	446	0	0	1	446	1049457	1049012	minus	0	824	446	100
LSG4	MPI-CAGE	MPI-CAGE_JAHEWJ010000002.1	100	446	0	0	1	446	2096619	2096174	minus	0	824	446	100
LSG4	JR2	JR2_2	100	446	0	0	1	446	3197574	3198019	plus	0	824	446	100	Se1h1
LSG4	12008	12008_MPSH01000049.1	100	446	0	0	1	446	179187	179632	plus	0	824	446	100
LSG4	12008	12008_MPSH01000027.1	100	446	0	0	1	446	22908	22463	minus	0	824	446	100
LSG5	PD670	PD670_scaffold18.1	97.722	790	17	1	1	790	13692	14480	plus	0	1358	790	100
LSG5	PD593	PD593_Chr1	99.62	790	2	1	1	790	1078495	1079283	plus	0	1441	790	100
LSG5	VLB2	VLB2_Chr6	99.873	790	0	1	1	790	4244298	4245086	plus	0	1452	790	100
LSG5	VL20	VL20_Chr6	99.873	790	0	1	1	790	2793501	2794289	plus	0	1452	790	100
LSG5	VdLs17	VdLs17_CP010983.1	99.873	790	0	1	1	790	382711	383499	plus	0	1452	790	100
LSG5	CBS382.66	CBS382.66_CP069148.1	99.873	790	1	0	1	790	4354648	4355437	plus	0	1454	790	100
LSG5	XJ511	XJ511_WJDV01000001.1	100	790	0	0	1	790	209513	208724	minus	0	1459	790	100
LSG5	Vd39	Vd39_tig00000101	100	790	0	0	1	790	113059	113848	plus	0	1459	790	100
LSG5	Vd39	Vd39_tig00000035	100	790	0	0	1	790	48293	47504	minus	0	1459	790	100
LSG5	S011	S011_MU211482.1	100	790	0	0	1	790	2857444	2858233	plus	0	1459	790	100
LSG5	MPI-CAGE	MPI-CAGE_JAHEWJ010000004.1	100	790	0	0	1	790	1052043	1051254	minus	0	1459	790	100
LSG5	JR2	JR2_2	100	790	0	0	1	790	3194988	3195777	plus	0	1459	790	100	Se1h1
LSG5	12008	12008_MPSH01000049.1	100	790	0	0	1	790	176601	177390	plus	0	1459	790	100
LSG6	CBS382.66	CBS382.66_CP069148.1	89.286	56	6	0	1459	1514	4193095	4193040	minus	1.79e-09	71.3	2448	2.28758
LSG6	MPI-CAGE	MPI-CAGE_JAHEWJ010000004.1	80.282	213	30	5	1190	1401	1060948	1061149	plus	2.23e-33	150	2448	8.66013
LSG6	JR2	JR2_2	80.282	213	30	5	1190	1401	3186083	3185882	minus	2.23e-33	150	2448	8.66013	Se1h1
LSG6	12008	12008_MPSH01000049.1	80.282	213	30	5	1190	1401	167696	167495	minus	2.23e-33	150	2448	8.66013
LSG6	Vd39	Vd39_tig00000101	80.282	213	30	5	1190	1401	104154	103953	minus	2.23e-33	150	2448	8.66013
LSG6	Vd39	Vd39_tig00000035	80.282	213	30	5	1190	1401	57198	57399	plus	2.23e-33	150	2448	8.66013
LSG6	S011	S011_MU211482.1	80.282	213	30	5	1190	1401	2849048	2848847	minus	2.23e-33	150	2448	8.66013
LSG6	XJ511	XJ511_WJDV01000001.1	80.282	213	30	5	1190	1401	218417	218618	plus	2.23e-33	150	2448	8.66013
LSG6	VLB2	VLB2_Chr6	80.282	213	30	5	1190	1401	4235393	4235192	minus	2.23e-33	150	2448	8.66013
LSG6	VL20	VL20_Chr6	80.282	213	30	5	1190	1401	2784597	2784396	minus	2.23e-33	150	2448	8.66013
LSG6	CBS382.66	CBS382.66_CP069148.1	80.282	213	30	5	1190	1401	4345743	4345542	minus	2.23e-33	150	2448	8.66013
LSG6	VdLs17	VdLs17_CP010983.1	80.282	213	30	5	1190	1401	373804	373603	minus	2.23e-33	150	2448	8.66013
LSG6	VLB2	VLB2_Chr6	82.727	220	31	5	1191	1407	4401187	4400972	minus	4.72e-45	189	2448	8.86438
LSG6	VL20	VL20_Chr6	82.727	220	31	5	1191	1407	2936203	2935988	minus	4.72e-45	189	2448	8.86438
LSG6	CBS382.66	CBS382.66_CP069148.1	82.727	220	31	5	1191	1407	4469130	4468915	minus	4.72e-45	189	2448	8.86438
LSG6	MPI-CAGE	MPI-CAGE_JAHEWJ010000004.1	98.491	1259	19	0	1190	2448	707840	706582	minus	0	2220	2448	51.4297
LSG6	JR2	JR2_2	98.491	1259	19	0	1190	2448	3548672	3549930	plus	0	2220	2448	51.4297	Se1h1
LSG6	VdLs17	VdLs17_CP010983.1	99.796	2449	4	1	1	2448	378189	380637	plus	0	4494	2448	100
LSG6	CBS382.66	CBS382.66_CP069148.1	99.877	2448	3	0	1	2448	4350127	4352574	plus	0	4505	2448	100
LSG6	VLB2	VLB2_Chr6	99.918	2448	2	0	1	2448	4239777	4242224	plus	0	4510	2448	100
LSG6	VL20	VL20_Chr6	99.918	2448	2	0	1	2448	2788981	2791428	plus	0	4510	2448	100
LSG6	XJ511	XJ511_WJDV01000001.1	99.959	2448	0	1	1	2448	214033	211587	minus	0	4514	2448	100
LSG6	Vd39	Vd39_tig00000101	99.959	2448	1	0	1	2448	108538	110985	plus	0	4516	2448	100
LSG6	Vd39	Vd39_tig00000035	99.959	2448	1	0	1	2448	52814	50367	minus	0	4516	2448	100
LSG6	S011	S011_MU211482.1	99.959	2448	1	0	1	2448	2853432	2855879	plus	0	4516	2448	100
LSG6	MPI-CAGE	MPI-CAGE_JAHEWJ010000004.1	100	2448	0	0	1	2448	1056564	1054117	minus	0	4521	2448	100
LSG6	JR2	JR2_2	100	2448	0	0	1	2448	3190467	3192914	plus	0	4521	2448	100	Se1h1
LSG6	12008	12008_MPSH01000049.1	100	2448	0	0	1	2448	172080	174527	plus	0	4521	2448	100
LSG7	MPI-CAGE	MPI-CAGE_JAHEWJ010000004.1	86.364	44	6	0	4	47	2251649	2251606	minus	0.002	49.1	527	8.34915
LSG7	JR2	JR2_2	86.364	44	6	0	4	47	2000747	2000790	plus	0.002	49.1	527	8.34915	Se1h1
LSG7	CBS382.66	CBS382.66_CP069148.1	82.759	58	8	2	4	61	2044409	2044464	plus	0.000479	51	527	11.0057
LSG7	CBS382.66	CBS382.66_CP069148.1	89.844	128	13	0	400	527	2044810	2044937	plus	1.64e-38	165	527	24.2884
LSG7	MPI-CAGE	MPI-CAGE_JAHEWJ010000004.1	89.922	129	13	0	399	527	2251250	2251122	minus	4.56e-39	167	527	24.4782
LSG7	JR2	JR2_2	89.922	129	13	0	399	527	2001146	2001274	plus	4.56e-39	167	527	24.4782	Se1h1
LSG7	PD670	PD670_scaffold19.1	96.774	527	17	0	1	527	47879	47353	minus	0	880	527	100
LSG7	VL20	VL20_Chr6	99.431	527	3	0	1	527	2786816	2787342	plus	0	957	527	100
LSG7	VLB2	VLB2_Chr6	99.62	527	2	0	1	527	4237612	4238138	plus	0	963	527	100
LSG7	XJ511	XJ511_WJDV01000001.1	99.81	527	1	0	1	527	216198	215672	minus	0	968	527	100
LSG7	VdLs17	VdLs17_CP010983.1	99.81	527	1	0	1	527	376023	376549	plus	0	968	527	100
LSG7	Vd39	Vd39_tig00000101	99.81	527	1	0	1	527	106373	106899	plus	0	968	527	100
LSG7	Vd39	Vd39_tig00000035	99.81	527	1	0	1	527	54979	54453	minus	0	968	527	100
LSG7	S011	S011_MU211482.1	99.81	527	1	0	1	527	2851267	2851793	plus	0	968	527	100
LSG7	CBS382.66	CBS382.66_CP069148.1	99.81	527	1	0	1	527	4347962	4348488	plus	0	968	527	100
LSG7	MPI-CAGE	MPI-CAGE_JAHEWJ010000004.1	100	527	0	0	1	527	1058729	1058203	minus	0	974	527	100
LSG7	JR2	JR2_2	100	527	0	0	1	527	3188302	3188828	plus	0	974	527	100	Se1h1
LSG7	12008	12008_MPSH01000049.1	100	527	0	0	1	527	169915	170441	plus	0	974	527	100
