# Supplementary material for: Starship giant transposons dominate plastic genomic regions in a fungal plant pathogen and drive virulence evolution
Source: Nat Commun. 2025 Jul 24;16:6806. doi: 10.1038/s41467-025-61986-6 (PMC12289983; doi:10.1038/s41467-025-61986-6)
Supplement: Supplementary file 6 — Source Data [file 41467_2025_61986_MOESM6_ESM.zip › Source Data/Fig6e.xlsx]

## Sheet: Fig6e sector
Contig	Sector start	Sector end	Sector label
JR2_2	2500000	4277765	JR2 chr2
VdLs17_CP010982.1	1	3000000	VdLs17 chr3
S023_JADFUJ010000009.1	1	1000000	S023 ctg9_1
VLB2_Chr6	3700000	5000000	VLB2 chr6
CBS382.66_CP069148.1	2600000	5233648	CBS382.66 chr3

## Sheet: Fig6e AGR
Contig	Start	End	Region
JR2_2	2560001	2570000	AGR
JR2_2	2680001	2690000	AGR
JR2_2	2810001	2830000	AGR
JR2_2	2880001	3000000	AGR
JR2_2	3030001	3040000	AGR
JR2_2	3120001	3610000	AGR
CBS382.66_CP069148.1	2600001	2608565	AGR
CBS382.66_CP069148.1	2614950	2617808	AGR
CBS382.66_CP069148.1	2621939	2624934	AGR
CBS382.66_CP069148.1	2632269	2633305	AGR
CBS382.66_CP069148.1	2694768	2696269	AGR
CBS382.66_CP069148.1	2711173	2723932	AGR
CBS382.66_CP069148.1	2767498	2768883	AGR
CBS382.66_CP069148.1	2773185	2775068	AGR
CBS382.66_CP069148.1	2787852	2789452	AGR
CBS382.66_CP069148.1	2827044	2828824	AGR
CBS382.66_CP069148.1	2842935	2862852	AGR
CBS382.66_CP069148.1	2904207	2910143	AGR
CBS382.66_CP069148.1	2989629	3002869	AGR
CBS382.66_CP069148.1	3003111	3006666	AGR
CBS382.66_CP069148.1	3006701	3010529	AGR
CBS382.66_CP069148.1	3013036	3027028	AGR
CBS382.66_CP069148.1	3049520	3051447	AGR
CBS382.66_CP069148.1	3071358	3072410	AGR
CBS382.66_CP069148.1	3137013	3138313	AGR
CBS382.66_CP069148.1	3191752	3192848	AGR
CBS382.66_CP069148.1	3213398	3214852	AGR
CBS382.66_CP069148.1	3224958	3226553	AGR
CBS382.66_CP069148.1	3264968	3268520	AGR
CBS382.66_CP069148.1	3285572	3289633	AGR
CBS382.66_CP069148.1	3291767	3292811	AGR
CBS382.66_CP069148.1	3327448	3328509	AGR
CBS382.66_CP069148.1	3329850	3332308	AGR
CBS382.66_CP069148.1	3345370	3346688	AGR
CBS382.66_CP069148.1	3378588	3380132	AGR
CBS382.66_CP069148.1	3411165	3412508	AGR
CBS382.66_CP069148.1	3453611	3455652	AGR
CBS382.66_CP069148.1	3474606	3476721	AGR
CBS382.66_CP069148.1	3493515	3495240	AGR
CBS382.66_CP069148.1	3496822	3498733	AGR
CBS382.66_CP069148.1	3502077	3503805	AGR
CBS382.66_CP069148.1	3580182	3581732	AGR
CBS382.66_CP069148.1	3609769	3611046	AGR
CBS382.66_CP069148.1	3668727	3669991	AGR
CBS382.66_CP069148.1	3724620	3726840	AGR
CBS382.66_CP069148.1	3736412	3737832	AGR
CBS382.66_CP069148.1	4051578	4053224	AGR
CBS382.66_CP069148.1	4059740	4061137	AGR
CBS382.66_CP069148.1	4064383	4066182	AGR
CBS382.66_CP069148.1	4073608	4076500	AGR
CBS382.66_CP069148.1	4100853	4105503	AGR
CBS382.66_CP069148.1	4131347	4138192	AGR
CBS382.66_CP069148.1	4196233	4197443	AGR
CBS382.66_CP069148.1	4209502	4232150	AGR
CBS382.66_CP069148.1	4233382	4234771	AGR
CBS382.66_CP069148.1	4245681	4251363	AGR
CBS382.66_CP069148.1	4252972	4254076	AGR
CBS382.66_CP069148.1	4254220	4256849	AGR
CBS382.66_CP069148.1	4258626	4260457	AGR
CBS382.66_CP069148.1	4262487	4264334	AGR
CBS382.66_CP069148.1	4265751	4269551	AGR
CBS382.66_CP069148.1	4269567	4272804	AGR
CBS382.66_CP069148.1	4274049	4275233	AGR
CBS382.66_CP069148.1	4278321	4416306	AGR
CBS382.66_CP069148.1	4417374	4443951	AGR
CBS382.66_CP069148.1	4445734	4525117	AGR
CBS382.66_CP069148.1	4526200	4629010	AGR
CBS382.66_CP069148.1	4632443	4692605	AGR
CBS382.66_CP069148.1	4709073	4717289	AGR
CBS382.66_CP069148.1	4721869	4723657	AGR
CBS382.66_CP069148.1	4731509	4737198	AGR
CBS382.66_CP069148.1	4741685	4742937	AGR
CBS382.66_CP069148.1	4755092	4756364	AGR
CBS382.66_CP069148.1	4765872	4767445	AGR
CBS382.66_CP069148.1	4850719	4852940	AGR
CBS382.66_CP069148.1	4873336	4875158	AGR
CBS382.66_CP069148.1	4879627	4881464	AGR
CBS382.66_CP069148.1	4923826	4925017	AGR
CBS382.66_CP069148.1	4927911	4930514	AGR
CBS382.66_CP069148.1	4958190	4999526	AGR
CBS382.66_CP069148.1	5036067	5037695	AGR
CBS382.66_CP069148.1	5084868	5087883	AGR
CBS382.66_CP069148.1	5102630	5103638	AGR
CBS382.66_CP069148.1	5139568	5141940	AGR
CBS382.66_CP069148.1	5179543	5180935	AGR
CBS382.66_CP069148.1	5190530	5192153	AGR
CBS382.66_CP069148.1	5209935	5229451	AGR
S023_JADFUJ010000009.1	46613	49222	AGR
S023_JADFUJ010000009.1	49374	150384	AGR
S023_JADFUJ010000009.1	151556	180739	AGR
S023_JADFUJ010000009.1	180741	282706	AGR
S023_JADFUJ010000009.1	282711	386619	AGR
S023_JADFUJ010000009.1	392200	393863	AGR
S023_JADFUJ010000009.1	399258	502538	AGR
S023_JADFUJ010000009.1	504321	515836	AGR
S023_JADFUJ010000009.1	515838	521720	AGR
S023_JADFUJ010000009.1	521723	662380	AGR
S023_JADFUJ010000009.1	665469	666662	AGR
S023_JADFUJ010000009.1	667908	671145	AGR
S023_JADFUJ010000009.1	672358	673827	AGR
VdLs17_CP010982.1	2	2108	AGR
VdLs17_CP010982.1	7358	27362	AGR
VdLs17_CP010982.1	78648	83180	AGR
VdLs17_CP010982.1	84290	86148	AGR
VdLs17_CP010982.1	245584	272266	AGR
VdLs17_CP010982.1	273889	291460	AGR
VdLs17_CP010982.1	525517	535515	AGR
VdLs17_CP010982.1	572445	602442	AGR
VdLs17_CP010982.1	1096841	1103775	AGR
VdLs17_CP010982.1	1695684	1697964	AGR
VdLs17_CP010982.1	1699069	1749103	AGR
VdLs17_CP010982.1	1752282	1790997	AGR
VdLs17_CP010982.1	1792496	1820596	AGR
VdLs17_CP010982.1	1820604	1918231	AGR
VdLs17_CP010982.1	1920183	2008232	AGR
VdLs17_CP010982.1	2009754	2014412	AGR
VdLs17_CP010982.1	2015130	2019232	AGR
VdLs17_CP010982.1	2124777	2126639	AGR
VdLs17_CP010982.1	2154738	2158390	AGR
VdLs17_CP010982.1	2160438	2162299	AGR
VdLs17_CP010982.1	2173260	2178944	AGR
VdLs17_CP010982.1	2179335	2182788	AGR
VdLs17_CP010982.1	2185793	2194042	AGR
VdLs17_CP010982.1	2274034	2290971	AGR
VdLs17_CP010982.1	2292327	2406601	AGR
VdLs17_CP010982.1	2406690	2412133	AGR
VdLs17_CP010982.1	2416308	2418503	AGR
VdLs17_CP010982.1	2430274	2440272	AGR
VdLs17_CP010982.1	2450411	2452278	AGR
VdLs17_CP010982.1	2454345	2459959	AGR
VdLs17_CP010982.1	2460363	2461555	AGR
VdLs17_CP010982.1	2473514	2479386	AGR
VdLs17_CP010982.1	2481237	2510201	AGR
VdLs17_CP010982.1	2514010	2520943	AGR
VdLs17_CP010982.1	2520945	2544942	AGR
VdLs17_CP010982.1	2546022	2712814	AGR
VdLs17_CP010982.1	2732541	2734403	AGR
VdLs17_CP010982.1	2754661	2761965	AGR
VdLs17_CP010982.1	2787503	2788530	AGR
VdLs17_CP010982.1	2789142	2790280	AGR
VdLs17_CP010982.1	2795929	2803018	AGR
VdLs17_CP010982.1	2804729	2814726	AGR
VLB2_Chr6	3729812	3730913	AGR
VLB2_Chr6	4080880	4085205	AGR
VLB2_Chr6	4085207	4090526	AGR
VLB2_Chr6	4170919	4269561	AGR
VLB2_Chr6	4270182	4280084	AGR
VLB2_Chr6	4287330	4288391	AGR
VLB2_Chr6	4306611	4308363	AGR
VLB2_Chr6	4344850	4349387	AGR
VLB2_Chr6	4354685	4358627	AGR
VLB2_Chr6	4360188	4362588	AGR
VLB2_Chr6	4362590	4364240	AGR
VLB2_Chr6	4365621	4366996	AGR
VLB2_Chr6	4376959	4408042	AGR
VLB2_Chr6	4408044	4432854	AGR
VLB2_Chr6	4433249	4442372	AGR
VLB2_Chr6	4443095	4457611	AGR
VLB2_Chr6	4965646	4967856	AGR
VLB2_Chr6	4969127	4978002	AGR
VLB2_Chr6	4980424	4986706	AGR
VLB2_Chr6	4987834	4998832	AGR

## Sheet: Fig6e synteny
Ref contig	Ref start	Ref end	Query contig	Query start	Query end	Identity (%)
VdLs17_CP010982.1	453256	465330	CBS382.66_CP069148.1	4792850	4780760	88.37
VdLs17_CP010982.1	196827	207878	CBS382.66_CP069148.1	5048790	5037695	89.12
VdLs17_CP010982.1	1268181	1279899	CBS382.66_CP069148.1	3556349	3544728	89.89
VdLs17_CP010982.1	854403	874276	CBS382.66_CP069148.1	3948029	3928154	89.93
VdLs17_CP010982.1	599338	614597	CBS382.66_CP069148.1	4212636	4197443	90.12
VdLs17_CP010982.1	615681	660871	CBS382.66_CP069148.1	4196232	4151100	90.18
VdLs17_CP010982.1	2103665	2117484	CBS382.66_CP069148.1	3071357	3057611	90.18
VdLs17_CP010982.1	2074050	2102358	CBS382.66_CP069148.1	3100531	3072410	90.34
VdLs17_CP010982.1	1559217	1580086	CBS382.66_CP069148.1	3264967	3244158	90.36
VdLs17_CP010982.1	1471037	1486178	CBS382.66_CP069148.1	3360481	3345352	90.44
VdLs17_CP010982.1	1033320	1052370	CBS382.66_CP069148.1	3776389	3757219	90.48
VdLs17_CP010982.1	1641047	1654359	CBS382.66_CP069148.1	3186255	3173018	90.75
VdLs17_CP010982.1	30714	41934	CBS382.66_CP069148.1	5206292	5195079	90.85
VdLs17_CP010982.1	941955	963682	CBS382.66_CP069148.1	3861070	3839565	90.9
VdLs17_CP010982.1	2037338	2073884	CBS382.66_CP069148.1	3137012	3100692	90.92
VdLs17_CP010982.1	339781	350902	CBS382.66_CP069148.1	4906828	4895720	90.93
VdLs17_CP010982.1	171900	196686	CBS382.66_CP069148.1	5073632	5048902	90.94
VdLs17_CP010982.1	1083437	1095875	CBS382.66_CP069148.1	3724619	3712084	91.08
VdLs17_CP010982.1	1311303	1321690	CBS382.66_CP069148.1	3514083	3503805	91.09
VdLs17_CP010982.1	806608	843154	CBS382.66_CP069148.1	3996174	3959694	91.15
VdLs17_CP010982.1	1356776	1370069	CBS382.66_CP069148.1	3468839	3455652	91.15
VdLs17_CP010982.1	88548	102471	CBS382.66_CP069148.1	5155810	5141940	91.21
VdLs17_CP010982.1	2129174	2149509	CBS382.66_CP069148.1	3049519	3029200	91.23
VdLs17_CP010982.1	963773	975079	CBS382.66_CP069148.1	3839263	3827861	91.25
VdLs17_CP010982.1	1052657	1071707	CBS382.66_CP069148.1	3756945	3737832	91.29
VdLs17_CP010982.1	1244383	1267803	CBS382.66_CP069148.1	3580181	3556736	91.35
VdLs17_CP010982.1	1417362	1442971	CBS382.66_CP069148.1	3411164	3386104	91.43
VdLs17_CP010982.1	2250363	2263716	CBS382.66_CP069148.1	2933949	2920663	91.45
VdLs17_CP010982.1	1214550	1234899	CBS382.66_CP069148.1	3609768	3589552	91.52
VdLs17_CP010982.1	687327	700624	CBS382.66_CP069148.1	4120662	4107353	91.56
VdLs17_CP010982.1	1380525	1398705	CBS382.66_CP069148.1	3444278	3426046	91.62
VdLs17_CP010982.1	491988	504235	CBS382.66_CP069148.1	4755091	4742937	91.63
VdLs17_CP010982.1	702366	726865	CBS382.66_CP069148.1	4100852	4076500	91.86
VdLs17_CP010982.1	209024	231393	CBS382.66_CP069148.1	5036066	5013639	91.88
VdLs17_CP010982.1	428779	441118	CBS382.66_CP069148.1	4816238	4803882	91.94
VdLs17_CP010982.1	885447	928256	CBS382.66_CP069148.1	3916298	3873903	91.94
VdLs17_CP010982.1	1452747	1470941	CBS382.66_CP069148.1	3378587	3360481	91.95
VdLs17_CP010982.1	676610	687140	CBS382.66_CP069148.1	4131346	4120818	92.03
VdLs17_CP010982.1	1113066	1133341	CBS382.66_CP069148.1	3711625	3691367	92.05
VdLs17_CP010982.1	1613201	1633880	CBS382.66_CP069148.1	3213397	3192848	92.05
VdLs17_CP010982.1	1540437	1552753	CBS382.66_CP069148.1	3285571	3273189	92.07
VdLs17_CP010982.1	1180191	1213776	CBS382.66_CP069148.1	3644445	3611046	92.09
VdLs17_CP010982.1	160828	171864	CBS382.66_CP069148.1	5084867	5073884	92.13
VdLs17_CP010982.1	404821	426278	CBS382.66_CP069148.1	4840285	4818839	92.16
VdLs17_CP010982.1	145216	157609	CBS382.66_CP069148.1	5100260	5087883	92.34
VdLs17_CP010982.1	1280118	1291393	CBS382.66_CP069148.1	3544559	3533368	92.47
VdLs17_CP010982.1	534529	544794	CBS382.66_CP069148.1	4709072	4698852	92.49
VdLs17_CP010982.1	1500599	1521772	CBS382.66_CP069148.1	3327447	3306242	92.52
VdLs17_CP010982.1	788726	804618	CBS382.66_CP069148.1	4013953	3998095	92.54
VdLs17_CP010982.1	761959	775490	CBS382.66_CP069148.1	4040459	4026832	92.58
VdLs17_CP010982.1	1602903	1613019	CBS382.66_CP069148.1	3224957	3214852	92.6
VdLs17_CP010982.1	2194765	2230729	CBS382.66_CP069148.1	2986726	2950791	92.63
VdLs17_CP010982.1	1676553	1689024	CBS382.66_CP069148.1	3150856	3138313	92.84
VdLs17_CP010982.1	104434	137659	CBS382.66_CP069148.1	5139567	5106401	92.91
VdLs17_CP010982.1	1522045	1535145	CBS382.66_CP069148.1	3305933	3292811	92.97
VdLs17_CP010982.1	231595	249730	CBS382.66_CP069148.1	5013487	4995441	92.99
VdLs17_CP010982.1	993866	1033209	CBS382.66_CP069148.1	3815682	3776527	93.65
VdLs17_CP010982.1	1654446	1676104	CBS382.66_CP069148.1	3172891	3151251	93.75
VdLs17_CP010982.1	64952	78023	CBS382.66_CP069148.1	5169140	5156064	93.76
VdLs17_CP010982.1	662636	673759	CBS382.66_CP069148.1	4149302	4138184	93.77
JR2_2	3354944	3370708	S023_JADFUJ010000009.1	243810	227952	94.84
JR2_2	3403682	3426932	S023_JADFUJ010000009.1	204113	180789	95.15
S023_JADFUJ010000009.1	646010	662154	CBS382.66_CP069148.1	4294584	4278373	95.73
JR2_2	2895557	2910218	S023_JADFUJ010000009.1	591907	577226	96.11
JR2_2	3414345	3430516	CBS382.66_CP069148.1	4384848	4368579	96.8
S023_JADFUJ010000009.1	573857	591907	CBS382.66_CP069148.1	4388214	4370126	97
JR2_2	3340756	3370678	CBS382.66_CP069148.1	4602809	4572917	98.79
VLB2_Chr6	4170918	4196159	CBS382.66_CP069148.1	4689568	4664289	98.96
VdLs17_CP010982.1	2338692	2350462	CBS382.66_CP069148.1	4500755	4489017	98.99
S023_JADFUJ010000009.1	429910	441684	CBS382.66_CP069148.1	4500755	4489017	99.09
JR2_2	3312300	3340969	S023_JADFUJ010000009.1	316587	287890	99.13
VLB2_Chr6	4196147	4208953	CBS382.66_CP069148.1	4658738	4645926	99.18
VdLs17_CP010982.1	2371303	2400610	VLB2_Chr6	4406278	4376958	99.21
JR2_2	3146839	3159645	CBS382.66_CP069148.1	4658738	4645926	99.24
S023_JADFUJ010000009.1	450650	515844	VLB2_Chr6	4406278	4341079	99.49
JR2_2	3383631	3401903	CBS382.66_CP069148.1	4569620	4551349	99.57
S023_JADFUJ010000009.1	525192	543269	CBS382.66_CP069148.1	4423074	4405064	99.57
VdLs17_CP010982.1	2369493	2396199	CBS382.66_CP069148.1	4475996	4449311	99.63
S023_JADFUJ010000009.1	548946	582192	VLB2_Chr6	4308359	4275117	99.74
S023_JADFUJ010000009.1	441674	475556	CBS382.66_CP069148.1	4483150	4449311	99.75
VdLs17_CP010982.1	2332773	2353867	VLB2_Chr6	4432875	4411779	99.83
S023_JADFUJ010000009.1	423798	450642	VLB2_Chr6	4433068	4406242	99.85
JR2_2	3620790	3650923	VdLs17_CP010982.1	2192460	2162299	99.86
JR2_2	3578975	3606170	CBS382.66_CP069148.1	4305535	4278320	99.87
JR2_2	3121584	3146851	CBS382.66_CP069148.1	4689569	4664289	99.89
S023_JADFUJ010000009.1	498961	515844	CBS382.66_CP069148.1	4449310	4432424	99.89
JR2_2	3814521	3844039	VdLs17_CP010982.1	1695681	1666140	99.9
JR2_2	3691541	3794574	VdLs17_CP010982.1	2124776	2021783	99.92
VdLs17_CP010982.1	2305837	2316847	S023_JADFUJ010000009.1	423730	412718	99.92
JR2_2	3661318	3691542	VdLs17_CP010982.1	2156873	2126639	99.93
S023_JADFUJ010000009.1	521715	543269	VLB2_Chr6	4341084	4319533	99.93
JR2_2	4186025	4225618	VdLs17_CP010982.1	1323885	1284292	99.94
JR2_2	3824081	4133921	VdLs17_CP010982.1	1686122	1376219	99.96
JR2_2	4133750	4160819	VdLs17_CP010982.1	1376271	1349207	99.96
JR2_2	3031874	3121590	VdLs17_CP010982.1	2282158	2192453	99.98
JR2_2	4160668	4186057	VdLs17_CP010982.1	1349298	1323913	99.98
JR2_2	2565514	2576423	CBS382.66_CP069148.1	2604170	2614949	88.84
JR2_2	2756335	2767457	CBS382.66_CP069148.1	2789452	2800728	89.79
JR2_2	2770543	2794073	CBS382.66_CP069148.1	2803633	2827043	90.1
JR2_2	4094278	4107514	CBS382.66_CP069148.1	3412508	3425877	90.11
JR2_2	3698834	3712651	CBS382.66_CP069148.1	3057611	3071357	90.19
JR2_2	3713958	3742292	CBS382.66_CP069148.1	3072410	3100531	90.26
JR2_2	3930074	3950941	CBS382.66_CP069148.1	3244158	3264967	90.36
JR2_2	4023970	4039122	CBS382.66_CP069148.1	3345352	3360491	90.41
JR2_2	3855820	3869133	CBS382.66_CP069148.1	3173018	3186255	90.75
JR2_2	3742458	3779019	CBS382.66_CP069148.1	3100692	3137012	90.89
JR2_2	2653318	2668104	CBS382.66_CP069148.1	2696269	2711172	91.09
JR2_2	4188221	4198605	CBS382.66_CP069148.1	3503805	3514083	91.1
JR2_2	4139952	4153250	CBS382.66_CP069148.1	3455652	3468839	91.15
JR2_2	2839770	2858051	CBS382.66_CP069148.1	2872614	2890833	91.16
JR2_2	2813789	2824722	CBS382.66_CP069148.1	2846668	2857625	91.28
JR2_2	3668684	3689007	CBS382.66_CP069148.1	3029200	3049519	91.3
JR2_2	2603579	2652078	CBS382.66_CP069148.1	2646423	2694767	91.37
JR2_2	3050317	3063670	CBS382.66_CP069148.1	2920663	2933949	91.42
JR2_2	4067165	4092774	CBS382.66_CP069148.1	3386104	3411164	91.42
JR2_2	2682629	2719101	CBS382.66_CP069148.1	2716529	2752823	91.47
JR2_2	4111431	4129613	CBS382.66_CP069148.1	3426046	3444278	91.63
JR2_2	4039218	4057403	CBS382.66_CP069148.1	3360491	3378587	91.95
JR2_2	3957402	3969719	CBS382.66_CP069148.1	3273189	3285571	92.07
JR2_2	3876300	3896961	CBS382.66_CP069148.1	3192848	3213397	92.12
JR2_2	2590754	2603561	CBS382.66_CP069148.1	2633305	2646091	92.38
JR2_2	3988384	4009561	CBS382.66_CP069148.1	3306242	3327447	92.52
JR2_2	2738194	2754811	CBS382.66_CP069148.1	2771203	2787851	92.57
JR2_2	3897143	3907257	CBS382.66_CP069148.1	3214852	3224957	92.58
JR2_2	3083313	3119278	CBS382.66_CP069148.1	2950807	2986726	92.62
JR2_2	2825090	2839633	CBS382.66_CP069148.1	2858012	2872477	92.78
JR2_2	3821179	3833650	CBS382.66_CP069148.1	3138313	3150856	92.83
JR2_2	3975011	3988111	CBS382.66_CP069148.1	3292811	3305933	92.97
JR2_2	3834005	3855733	CBS382.66_CP069148.1	3151188	3172891	93.69
JR2_2	2858597	2871431	CBS382.66_CP069148.1	2891376	2904206	93.99
S023_JADFUJ010000009.1	228291	243810	CBS382.66_CP069148.1	4573175	4588618	95.19
JR2_2	3589926	3606117	S023_JADFUJ010000009.1	646010	662154	95.59
S023_JADFUJ010000009.1	176788	194716	CBS382.66_CP069148.1	4522254	4540150	96.73
VLB2_Chr6	4318280	4337607	CBS382.66_CP069148.1	4403813	4423074	98.78
VLB2_Chr6	4415184	4426957	CBS382.66_CP069148.1	4489017	4500755	99.05
JR2_2	3224821	3241717	CBS382.66_CP069148.1	4533924	4550842	99.14
JR2_2	3561076	3572509	CBS382.66_CP069148.1	4639164	4650608	99.15
VLB2_Chr6	4337603	4357963	CBS382.66_CP069148.1	4428948	4449310	99.21
VdLs17_CP010982.1	2369493	2400610	S023_JADFUJ010000009.1	448841	479969	99.32
JR2_2	3121585	3207915	VLB2_Chr6	4170918	4257234	99.52
VdLs17_CP010982.1	2292334	2305834	S023_JADFUJ010000009.1	399272	412724	99.55
JR2_2	3154968	3207915	CBS382.66_CP069148.1	4314624	4367590	99.67
VLB2_Chr6	4204276	4269561	CBS382.66_CP069148.1	4314624	4379911	99.75
VLB2_Chr6	4381371	4415194	CBS382.66_CP069148.1	4449311	4483150	99.83
VdLs17_CP010982.1	2332794	2353867	S023_JADFUJ010000009.1	424012	445089	99.88

## Sheet: Fig6e NLP6
Contig	Start	End	Strand	Element
VdLs17_CP010982.1	2646406	2646293	minus	NLP6
VLB2_Chr6	4334935	4334822	minus	tNLP6
S023_JADFUJ010000009.1	527864	527977	plus	tNLP6
CBS382.66_CP069148.1	4420402	4420289	minus	tNLP6
VdLs17_CP010982.1	2645147	2645242	plus	tNLP6
VdLs17_CP010982.1	1849169	1849063	minus	tNLP6
VdLs17_CP010982.1	1970986	1971098	plus	tNLP6
VdLs17_CP010982.1	1780839	1780889	plus	fragmented NLP6
JR2_2	3513326	3513272	minus	fragmented NLP6
VdLs17_CP010982.1	1780810	1780865	plus	fragmented NLP6
