# Supplementary material for: Starship giant transposons dominate plastic genomic regions in a fungal plant pathogen and drive virulence evolution
Source: Nat Commun. 2025 Jul 24;16:6806. doi: 10.1038/s41467-025-61986-6 (PMC12289983; doi:10.1038/s41467-025-61986-6)
Supplement: Supplementary file 6 — Source Data [file 41467_2025_61986_MOESM6_ESM.zip › Source Data/FigS8d.xlsx]

## Sheet: FigS8d sector
Contig	Sector start	Sector end	Contig ID
JR2 chr5	1	1600000	JR2_5
VD991 chr4	1	1600000	VD991_CP119264.1
GF1207 ctg65	1	1100000	GF1207_tig00000065

## Sheet: FigS8d AGR
Contig	Start	End	Region
JR2 chr5	1	30000	AGR
JR2 chr5	470001	480000	AGR
JR2 chr5	550001	840000	AGR
JR2 chr5	870001	1060000	AGR
JR2 chr5	1260001	1270000	AGR
JR2 chr5	1310001	1320000	AGR
JR2 chr5	1380001	1390000	AGR
JR2 chr5	1480001	1490000	AGR
GF1207 ctg65	1	28255	AGR
GF1207 ctg65	461058	471011	AGR
GF1207 ctg65	538971	550759	AGR
GF1207 ctg65	562848	564113	AGR
GF1207 ctg65	767072	777027	AGR
GF1207 ctg65	809932	812705	AGR
GF1207 ctg65	814323	815594	AGR
GF1207 ctg65	817763	824620	AGR
GF1207 ctg65	831002	832333	AGR
GF1207 ctg65	833899	835255	AGR
GF1207 ctg65	852844	860612	AGR
GF1207 ctg65	915978	925950	AGR
GF1207 ctg65	1015423	1025399	AGR
GF1207 ctg65	1066072	1074048	AGR
GF1207 ctg65	1076992	1078021	AGR

## Sheet: FigS8d Starship region
Contig	Start	End	Region
JR2 chr5	561859	1061596	Starship region
VD991 chr4	588484	1054647	Starship region

## Sheet: FigS8d Starship
Contig	Start	End	Strand	Starship ID	Starship haplotype
JR2 chr5	561861	1061596	+	Ar1h1_JR2	Ar1h1
VD991 chr4	588484	1054647	+	Ar1h2_VD991	Ar1h2
VD991 chr4	588484	1054647	-	Ar1h2_VD991	Ar1h2
JR2 chr5	561861	1061596	-	Ar1h1_JR2	Ar1h1

## Sheet: FigS8d YR
Contig	Start	End	Strand	YR ID	YR navis	YR family
JR2 chr5	566597	568340	+	JR2_tyr196	Ar1	Arwing
JR2 chr5	1058623	1060370	-	JR2_tyr195	Ar1	Arwing
JR2 chr5	912060	914425	+	JR2_Chr5g02600a-00001	Ar2	Arwing
JR2 chr5	808609	810951	+	JR2_Chr5g02330a-00001	Ar3	Arwing
VD991 chr4	591677	593424	+	VD991_tyr401	Ar1	Arwing
VD991 chr4	709622	711369	-	VD991_tyr400	Ar1	Arwing
VD991 chr4	1049099	1051521	-	VD991_tyr396	Ar1	Arwing
VD991 chr4	953398	955763	-	VD991_tyr402	Ar2	Arwing
VD991 chr4	675321	677301	-	VD991_g5035.t1	Ph1	Phoenix

## Sheet: FigS8d gene
X1	X2	X3	X4	X5	X6	X7	X8	X9	Annotation
JR2_5	ensembl	gene	700	3013	.	-	.	ID=gene:VDAG_JR2_Chr5g00010a;biotype=protein_coding;gene_id=VDAG_JR2_Chr5g00010a;logic_name=wageningen_lpp
JR2_5	ensembl	gene	3206	4769	.	+	.	ID=gene:VDAG_JR2_Chr5g00020a;biotype=protein_coding;gene_id=VDAG_JR2_Chr5g00020a;logic_name=wageningen_lpp
JR2_5	ensembl	gene	5258	7866	.	+	.	ID=gene:VDAG_JR2_Chr5g00030a;biotype=protein_coding;gene_id=VDAG_JR2_Chr5g00030a;logic_name=wageningen_lpp
JR2_5	ensembl	gene	8052	11257	.	-	.	ID=gene:VDAG_JR2_Chr5g00040a;biotype=protein_coding;gene_id=VDAG_JR2_Chr5g00040a;logic_name=wageningen_lpp
JR2_5	ensembl	gene	12248	13665	.	+	.	ID=gene:VDAG_JR2_Chr5g00050a;biotype=protein_coding;gene_id=VDAG_JR2_Chr5g00050a;logic_name=wageningen_lpp
JR2_5	ensembl	gene	14135	15859	.	-	.	ID=gene:VDAG_JR2_Chr5g00060a;biotype=protein_coding;gene_id=VDAG_JR2_Chr5g00060a;logic_name=wageningen_lpp
JR2_5	ensembl	gene	16417	18246	.	-	.	ID=gene:VDAG_JR2_Chr5g00070a;biotype=protein_coding;gene_id=VDAG_JR2_Chr5g00070a;logic_name=wageningen_lpp
JR2_5	ensembl	gene	19341	21998	.	+	.	ID=gene:VDAG_JR2_Chr5g00080a;biotype=protein_coding;gene_id=VDAG_JR2_Chr5g00080a;logic_name=wageningen_lpp
JR2_5	ensembl	gene	24636	25763	.	-	.	ID=gene:VDAG_JR2_Chr5g00090a;biotype=protein_coding;gene_id=VDAG_JR2_Chr5g00090a;logic_name=wageningen_lpp
JR2_5	ensembl	gene	27209	30686	.	-	.	ID=gene:VDAG_JR2_Chr5g00100a;biotype=protein_coding;gene_id=VDAG_JR2_Chr5g00100a;logic_name=wageningen_lpp
JR2_5	ensembl	gene	32932	35569	.	+	.	ID=gene:VDAG_JR2_Chr5g00110a;biotype=protein_coding;gene_id=VDAG_JR2_Chr5g00110a;logic_name=wageningen_lpp
JR2_5	ensembl	gene	35340	36604	.	-	.	ID=gene:VDAG_JR2_Chr5g00120a;biotype=protein_coding;gene_id=VDAG_JR2_Chr5g00120a;logic_name=wageningen_lpp
JR2_5	ensembl	gene	37074	37377	.	+	.	ID=gene:VDAG_JR2_Chr5g00130a;biotype=protein_coding;gene_id=VDAG_JR2_Chr5g00130a;logic_name=wageningen_lpp
JR2_5	ensembl	gene	37632	39050	.	-	.	ID=gene:VDAG_JR2_Chr5g00140a;biotype=protein_coding;gene_id=VDAG_JR2_Chr5g00140a;logic_name=wageningen_lpp
JR2_5	ensembl	gene	39523	41766	.	-	.	ID=gene:VDAG_JR2_Chr5g00150a;biotype=protein_coding;gene_id=VDAG_JR2_Chr5g00150a;logic_name=wageningen_lpp
JR2_5	ensembl	gene	42064	43590	.	+	.	ID=gene:VDAG_JR2_Chr5g00160a;biotype=protein_coding;gene_id=VDAG_JR2_Chr5g00160a;logic_name=wageningen_lpp
JR2_5	ensembl	gene	43827	46664	.	+	.	ID=gene:VDAG_JR2_Chr5g00170a;biotype=protein_coding;gene_id=VDAG_JR2_Chr5g00170a;logic_name=wageningen_lpp
JR2_5	ensembl	gene	46692	48258	.	-	.	ID=gene:VDAG_JR2_Chr5g00180a;biotype=protein_coding;gene_id=VDAG_JR2_Chr5g00180a;logic_name=wageningen_lpp
JR2_5	ensembl	gene	48713	50837	.	-	.	ID=gene:VDAG_JR2_Chr5g00190a;biotype=protein_coding;gene_id=VDAG_JR2_Chr5g00190a;logic_name=wageningen_lpp
JR2_5	ensembl	gene	54954	55474	.	+	.	ID=gene:VDAG_JR2_Chr5g00200a;biotype=protein_coding;gene_id=VDAG_JR2_Chr5g00200a;logic_name=wageningen_lpp
JR2_5	ensembl	gene	56527	58449	.	+	.	ID=gene:VDAG_JR2_Chr5g00210a;biotype=protein_coding;gene_id=VDAG_JR2_Chr5g00210a;logic_name=wageningen_lpp
JR2_5	ensembl	gene	60476	61114	.	+	.	ID=gene:VDAG_JR2_Chr5g00220a;biotype=protein_coding;gene_id=VDAG_JR2_Chr5g00220a;logic_name=wageningen_lpp
JR2_5	ensembl	gene	61991	62418	.	+	.	ID=gene:VDAG_JR2_Chr5g00230a;biotype=protein_coding;gene_id=VDAG_JR2_Chr5g00230a;logic_name=wageningen_lpp
JR2_5	ensembl	gene	63439	64911	.	-	.	ID=gene:VDAG_JR2_Chr5g00240a;biotype=protein_coding;gene_id=VDAG_JR2_Chr5g00240a;logic_name=wageningen_lpp
JR2_5	ensembl	gene	67733	69834	.	+	.	ID=gene:VDAG_JR2_Chr5g00250a;biotype=protein_coding;gene_id=VDAG_JR2_Chr5g00250a;logic_name=wageningen_lpp
JR2_5	ensembl	gene	70560	73117	.	+	.	ID=gene:VDAG_JR2_Chr5g00260a;biotype=protein_coding;gene_id=VDAG_JR2_Chr5g00260a;logic_name=wageningen_lpp
JR2_5	ensembl	gene	74015	75172	.	+	.	ID=gene:VDAG_JR2_Chr5g00270a;biotype=protein_coding;gene_id=VDAG_JR2_Chr5g00270a;logic_name=wageningen_lpp
JR2_5	ensembl	gene	75260	76314	.	-	.	ID=gene:VDAG_JR2_Chr5g00280a;biotype=protein_coding;gene_id=VDAG_JR2_Chr5g00280a;logic_name=wageningen_lpp
JR2_5	ensembl	gene	76499	78434	.	+	.	ID=gene:VDAG_JR2_Chr5g00290a;biotype=protein_coding;gene_id=VDAG_JR2_Chr5g00290a;logic_name=wageningen_lpp
JR2_5	ensembl	gene	78450	80198	.	-	.	ID=gene:VDAG_JR2_Chr5g00300a;biotype=protein_coding;gene_id=VDAG_JR2_Chr5g00300a;logic_name=wageningen_lpp
JR2_5	ensembl	gene	81052	82935	.	+	.	ID=gene:VDAG_JR2_Chr5g00310a;biotype=protein_coding;gene_id=VDAG_JR2_Chr5g00310a;logic_name=wageningen_lpp
JR2_5	ensembl	gene	83147	85702	.	-	.	ID=gene:VDAG_JR2_Chr5g00320a;biotype=protein_coding;gene_id=VDAG_JR2_Chr5g00320a;logic_name=wageningen_lpp
JR2_5	ensembl	gene	88019	90093	.	+	.	ID=gene:VDAG_JR2_Chr5g00330a;biotype=protein_coding;gene_id=VDAG_JR2_Chr5g00330a;logic_name=wageningen_lpp
JR2_5	ensembl	gene	90396	92289	.	-	.	ID=gene:VDAG_JR2_Chr5g00340a;biotype=protein_coding;gene_id=VDAG_JR2_Chr5g00340a;logic_name=wageningen_lpp
JR2_5	ensembl	gene	92855	94228	.	+	.	ID=gene:VDAG_JR2_Chr5g00350a;biotype=protein_coding;gene_id=VDAG_JR2_Chr5g00350a;logic_name=wageningen_lpp
JR2_5	ensembl	gene	94111	97372	.	-	.	ID=gene:VDAG_JR2_Chr5g00360a;biotype=protein_coding;gene_id=VDAG_JR2_Chr5g00360a;logic_name=wageningen_lpp
JR2_5	ensembl	gene	97743	98942	.	-	.	ID=gene:VDAG_JR2_Chr5g00370a;biotype=protein_coding;gene_id=VDAG_JR2_Chr5g00370a;logic_name=wageningen_lpp
JR2_5	ensembl	gene	99011	100115	.	+	.	ID=gene:VDAG_JR2_Chr5g00380a;biotype=protein_coding;gene_id=VDAG_JR2_Chr5g00380a;logic_name=wageningen_lpp
JR2_5	ensembl	gene	99846	101360	.	-	.	ID=gene:VDAG_JR2_Chr5g00390a;biotype=protein_coding;gene_id=VDAG_JR2_Chr5g00390a;logic_name=wageningen_lpp
JR2_5	ensembl	gene	102634	104512	.	+	.	ID=gene:VDAG_JR2_Chr5g00400a;biotype=protein_coding;gene_id=VDAG_JR2_Chr5g00400a;logic_name=wageningen_lpp
JR2_5	ensembl	gene	104522	106961	.	-	.	ID=gene:VDAG_JR2_Chr5g00410a;biotype=protein_coding;gene_id=VDAG_JR2_Chr5g00410a;logic_name=wageningen_lpp
JR2_5	ensembl	gene	107311	111351	.	-	.	ID=gene:VDAG_JR2_Chr5g00420a;biotype=protein_coding;gene_id=VDAG_JR2_Chr5g00420a;logic_name=wageningen_lpp
JR2_5	ensembl	gene	113856	117670	.	+	.	ID=gene:VDAG_JR2_Chr5g00430a;biotype=protein_coding;gene_id=VDAG_JR2_Chr5g00430a;logic_name=wageningen_lpp
JR2_5	ensembl	gene	117842	122875	.	-	.	ID=gene:VDAG_JR2_Chr5g00440a;biotype=protein_coding;gene_id=VDAG_JR2_Chr5g00440a;logic_name=wageningen_lpp
JR2_5	ensembl	gene	124009	127394	.	-	.	ID=gene:VDAG_JR2_Chr5g00450a;biotype=protein_coding;gene_id=VDAG_JR2_Chr5g00450a;logic_name=wageningen_lpp
JR2_5	ensembl	gene	128254	130193	.	+	.	ID=gene:VDAG_JR2_Chr5g00460a;biotype=protein_coding;gene_id=VDAG_JR2_Chr5g00460a;logic_name=wageningen_lpp
JR2_5	ensembl	gene	130341	131232	.	+	.	ID=gene:VDAG_JR2_Chr5g00470a;biotype=protein_coding;gene_id=VDAG_JR2_Chr5g00470a;logic_name=wageningen_lpp
JR2_5	ensembl	gene	131089	132822	.	-	.	ID=gene:VDAG_JR2_Chr5g00480a;biotype=protein_coding;gene_id=VDAG_JR2_Chr5g00480a;logic_name=wageningen_lpp
JR2_5	ensembl	gene	133010	134460	.	-	.	ID=gene:VDAG_JR2_Chr5g00490a;biotype=protein_coding;gene_id=VDAG_JR2_Chr5g00490a;logic_name=wageningen_lpp
JR2_5	ensembl	gene	136716	139445	.	+	.	ID=gene:VDAG_JR2_Chr5g00500a;biotype=protein_coding;gene_id=VDAG_JR2_Chr5g00500a;logic_name=wageningen_lpp
JR2_5	ensembl	gene	138666	140404	.	-	.	ID=gene:VDAG_JR2_Chr5g00510a;biotype=protein_coding;gene_id=VDAG_JR2_Chr5g00510a;logic_name=wageningen_lpp
JR2_5	ensembl	gene	140963	143765	.	+	.	ID=gene:VDAG_JR2_Chr5g00520a;biotype=protein_coding;gene_id=VDAG_JR2_Chr5g00520a;logic_name=wageningen_lpp
JR2_5	ensembl	gene	145141	147070	.	-	.	ID=gene:VDAG_JR2_Chr5g00530a;biotype=protein_coding;gene_id=VDAG_JR2_Chr5g00530a;logic_name=wageningen_lpp
JR2_5	ensembl	gene	147706	150549	.	+	.	ID=gene:VDAG_JR2_Chr5g00540a;biotype=protein_coding;gene_id=VDAG_JR2_Chr5g00540a;logic_name=wageningen_lpp
JR2_5	ensembl	gene	151356	155963	.	-	.	ID=gene:VDAG_JR2_Chr5g00550a;biotype=protein_coding;gene_id=VDAG_JR2_Chr5g00550a;logic_name=wageningen_lpp
JR2_5	ensembl	gene	156308	159404	.	+	.	ID=gene:VDAG_JR2_Chr5g00560a;biotype=protein_coding;gene_id=VDAG_JR2_Chr5g00560a;logic_name=wageningen_lpp
JR2_5	ensembl	gene	160699	161620	.	+	.	ID=gene:VDAG_JR2_Chr5g00565;biotype=protein_coding;gene_id=VDAG_JR2_Chr5g00565;logic_name=wageningen_lpp
JR2_5	ensembl	gene	161671	165296	.	-	.	ID=gene:VDAG_JR2_Chr5g00570a;biotype=protein_coding;gene_id=VDAG_JR2_Chr5g00570a;logic_name=wageningen_lpp
JR2_5	ensembl	gene	168736	169999	.	+	.	ID=gene:VDAG_JR2_Chr5g00580a;biotype=protein_coding;gene_id=VDAG_JR2_Chr5g00580a;logic_name=wageningen_lpp
JR2_5	ensembl	gene	171291	175646	.	+	.	ID=gene:VDAG_JR2_Chr5g00590a;biotype=protein_coding;gene_id=VDAG_JR2_Chr5g00590a;logic_name=wageningen_lpp
JR2_5	ensembl	gene	177441	181393	.	+	.	ID=gene:VDAG_JR2_Chr5g00600a;biotype=protein_coding;gene_id=VDAG_JR2_Chr5g00600a;logic_name=wageningen_lpp
JR2_5	ensembl	gene	181447	182591	.	+	.	ID=gene:VDAG_JR2_Chr5g00610a;biotype=protein_coding;gene_id=VDAG_JR2_Chr5g00610a;logic_name=wageningen_lpp
JR2_5	ensembl	gene	182612	184509	.	+	.	ID=gene:VDAG_JR2_Chr5g00620a;biotype=protein_coding;gene_id=VDAG_JR2_Chr5g00620a;logic_name=wageningen_lpp
JR2_5	ensembl	gene	184746	186222	.	-	.	ID=gene:VDAG_JR2_Chr5g00630a;biotype=protein_coding;gene_id=VDAG_JR2_Chr5g00630a;logic_name=wageningen_lpp
JR2_5	ensembl	gene	186544	187978	.	+	.	ID=gene:VDAG_JR2_Chr5g00640a;biotype=protein_coding;gene_id=VDAG_JR2_Chr5g00640a;logic_name=wageningen_lpp
JR2_5	ensembl	gene	188260	194448	.	-	.	ID=gene:VDAG_JR2_Chr5g00650a;biotype=protein_coding;gene_id=VDAG_JR2_Chr5g00650a;logic_name=wageningen_lpp
JR2_5	ensembl	gene	194722	195790	.	+	.	ID=gene:VDAG_JR2_Chr5g00660a;biotype=protein_coding;gene_id=VDAG_JR2_Chr5g00660a;logic_name=wageningen_lpp
JR2_5	ensembl	gene	195467	196561	.	+	.	ID=gene:VDAG_JR2_Chr5g00670a;biotype=protein_coding;gene_id=VDAG_JR2_Chr5g00670a;logic_name=wageningen_lpp
JR2_5	ensembl	gene	197237	199183	.	+	.	ID=gene:VDAG_JR2_Chr5g00680a;biotype=protein_coding;gene_id=VDAG_JR2_Chr5g00680a;logic_name=wageningen_lpp
JR2_5	ensembl	gene	199259	201685	.	-	.	ID=gene:VDAG_JR2_Chr5g00690a;biotype=protein_coding;gene_id=VDAG_JR2_Chr5g00690a;logic_name=wageningen_lpp
JR2_5	ensembl	gene	203257	203745	.	-	.	ID=gene:VDAG_JR2_Chr5g00700a;biotype=protein_coding;gene_id=VDAG_JR2_Chr5g00700a;logic_name=wageningen_lpp
JR2_5	ensembl	gene	204961	206099	.	+	.	ID=gene:VDAG_JR2_Chr5g00710a;biotype=protein_coding;gene_id=VDAG_JR2_Chr5g00710a;logic_name=wageningen_lpp
JR2_5	ensembl	gene	206003	207212	.	-	.	ID=gene:VDAG_JR2_Chr5g00720a;biotype=protein_coding;gene_id=VDAG_JR2_Chr5g00720a;logic_name=wageningen_lpp
JR2_5	ensembl	gene	208522	210644	.	+	.	ID=gene:VDAG_JR2_Chr5g00730a;biotype=protein_coding;gene_id=VDAG_JR2_Chr5g00730a;logic_name=wageningen_lpp
JR2_5	ensembl	gene	211331	213232	.	-	.	ID=gene:VDAG_JR2_Chr5g00740a;biotype=protein_coding;gene_id=VDAG_JR2_Chr5g00740a;logic_name=wageningen_lpp
JR2_5	ensembl	gene	214057	215133	.	-	.	ID=gene:VDAG_JR2_Chr5g00750a;biotype=protein_coding;gene_id=VDAG_JR2_Chr5g00750a;logic_name=wageningen_lpp
JR2_5	ensembl	gene	216178	216961	.	-	.	ID=gene:VDAG_JR2_Chr5g00760a;biotype=protein_coding;gene_id=VDAG_JR2_Chr5g00760a;logic_name=wageningen_lpp
JR2_5	ensembl	gene	219198	220446	.	-	.	ID=gene:VDAG_JR2_Chr5g00770a;biotype=protein_coding;gene_id=VDAG_JR2_Chr5g00770a;logic_name=wageningen_lpp
JR2_5	ensembl	gene	224261	226530	.	-	.	ID=gene:VDAG_JR2_Chr5g00780a;biotype=protein_coding;gene_id=VDAG_JR2_Chr5g00780a;logic_name=wageningen_lpp
JR2_5	ensembl	gene	226781	227592	.	+	.	ID=gene:VDAG_JR2_Chr5g00790a;biotype=protein_coding;gene_id=VDAG_JR2_Chr5g00790a;logic_name=wageningen_lpp
JR2_5	ensembl	gene	227737	228858	.	-	.	ID=gene:VDAG_JR2_Chr5g00800a;biotype=protein_coding;gene_id=VDAG_JR2_Chr5g00800a;logic_name=wageningen_lpp
JR2_5	ensembl	gene	231200	233221	.	+	.	ID=gene:VDAG_JR2_Chr5g00810a;biotype=protein_coding;gene_id=VDAG_JR2_Chr5g00810a;logic_name=wageningen_lpp
JR2_5	ensembl	gene	235450	237045	.	+	.	ID=gene:VDAG_JR2_Chr5g00820a;biotype=protein_coding;gene_id=VDAG_JR2_Chr5g00820a;logic_name=wageningen_lpp
JR2_5	ensembl	gene	237253	239929	.	-	.	ID=gene:VDAG_JR2_Chr5g00830a;biotype=protein_coding;gene_id=VDAG_JR2_Chr5g00830a;logic_name=wageningen_lpp
JR2_5	ensembl	gene	242171	244092	.	+	.	ID=gene:VDAG_JR2_Chr5g00840a;biotype=protein_coding;gene_id=VDAG_JR2_Chr5g00840a;logic_name=wageningen_lpp
JR2_5	ensembl	gene	244201	246382	.	-	.	ID=gene:VDAG_JR2_Chr5g00850a;biotype=protein_coding;gene_id=VDAG_JR2_Chr5g00850a;logic_name=wageningen_lpp
JR2_5	ensembl	gene	246535	248817	.	-	.	ID=gene:VDAG_JR2_Chr5g00860a;biotype=protein_coding;gene_id=VDAG_JR2_Chr5g00860a;logic_name=wageningen_lpp
JR2_5	ensembl	gene	250011	252525	.	+	.	ID=gene:VDAG_JR2_Chr5g00870a;biotype=protein_coding;gene_id=VDAG_JR2_Chr5g00870a;logic_name=wageningen_lpp
JR2_5	ensembl	gene	252638	253565	.	-	.	ID=gene:VDAG_JR2_Chr5g00880a;biotype=protein_coding;gene_id=VDAG_JR2_Chr5g00880a;logic_name=wageningen_lpp
JR2_5	ensembl	gene	254563	255368	.	+	.	ID=gene:VDAG_JR2_Chr5g00890a;biotype=protein_coding;gene_id=VDAG_JR2_Chr5g00890a;logic_name=wageningen_lpp
JR2_5	ensembl	gene	255455	258310	.	-	.	ID=gene:VDAG_JR2_Chr5g00900a;biotype=protein_coding;gene_id=VDAG_JR2_Chr5g00900a;logic_name=wageningen_lpp
JR2_5	ensembl	gene	258822	260387	.	+	.	ID=gene:VDAG_JR2_Chr5g00910a;biotype=protein_coding;gene_id=VDAG_JR2_Chr5g00910a;logic_name=wageningen_lpp
JR2_5	ensembl	gene	260562	265272	.	-	.	ID=gene:VDAG_JR2_Chr5g00920a;biotype=protein_coding;gene_id=VDAG_JR2_Chr5g00920a;logic_name=wageningen_lpp
JR2_5	ensembl	gene	265601	266947	.	-	.	ID=gene:VDAG_JR2_Chr5g00930a;biotype=protein_coding;gene_id=VDAG_JR2_Chr5g00930a;logic_name=wageningen_lpp
JR2_5	ensembl	gene	267521	268924	.	-	.	ID=gene:VDAG_JR2_Chr5g00940a;biotype=protein_coding;gene_id=VDAG_JR2_Chr5g00940a;logic_name=wageningen_lpp
JR2_5	ensembl	gene	269735	272337	.	-	.	ID=gene:VDAG_JR2_Chr5g00950a;biotype=protein_coding;gene_id=VDAG_JR2_Chr5g00950a;logic_name=wageningen_lpp
JR2_5	ensembl	gene	273734	274740	.	+	.	ID=gene:VDAG_JR2_Chr5g00960a;biotype=protein_coding;gene_id=VDAG_JR2_Chr5g00960a;logic_name=wageningen_lpp
JR2_5	ensembl	gene	274765	277121	.	-	.	ID=gene:VDAG_JR2_Chr5g00970a;biotype=protein_coding;gene_id=VDAG_JR2_Chr5g00970a;logic_name=wageningen_lpp
JR2_5	ensembl	gene	277363	279632	.	+	.	ID=gene:VDAG_JR2_Chr5g00980a;biotype=protein_coding;gene_id=VDAG_JR2_Chr5g00980a;logic_name=wageningen_lpp
JR2_5	ensembl	gene	280064	283501	.	+	.	ID=gene:VDAG_JR2_Chr5g00990a;biotype=protein_coding;gene_id=VDAG_JR2_Chr5g00990a;logic_name=wageningen_lpp
JR2_5	ensembl	gene	283808	286667	.	+	.	ID=gene:VDAG_JR2_Chr5g01000a;biotype=protein_coding;gene_id=VDAG_JR2_Chr5g01000a;logic_name=wageningen_lpp
JR2_5	ensembl	gene	286509	289714	.	-	.	ID=gene:VDAG_JR2_Chr5g01010a;biotype=protein_coding;gene_id=VDAG_JR2_Chr5g01010a;logic_name=wageningen_lpp
JR2_5	ensembl	gene	292019	293234	.	-	.	ID=gene:VDAG_JR2_Chr5g01020a;biotype=protein_coding;gene_id=VDAG_JR2_Chr5g01020a;logic_name=wageningen_lpp
JR2_5	ensembl	gene	294109	294696	.	+	.	ID=gene:VDAG_JR2_Chr5g01030a;biotype=protein_coding;gene_id=VDAG_JR2_Chr5g01030a;logic_name=wageningen_lpp
JR2_5	ensembl	gene	294936	297117	.	-	.	ID=gene:VDAG_JR2_Chr5g01040a;biotype=protein_coding;gene_id=VDAG_JR2_Chr5g01040a;logic_name=wageningen_lpp
JR2_5	ensembl	gene	297886	299657	.	-	.	ID=gene:VDAG_JR2_Chr5g01050a;biotype=protein_coding;gene_id=VDAG_JR2_Chr5g01050a;logic_name=wageningen_lpp
JR2_5	ensembl	gene	299927	303754	.	-	.	ID=gene:VDAG_JR2_Chr5g01060a;biotype=protein_coding;gene_id=VDAG_JR2_Chr5g01060a;logic_name=wageningen_lpp
JR2_5	ensembl	gene	304248	308733	.	+	.	ID=gene:VDAG_JR2_Chr5g01070a;biotype=protein_coding;gene_id=VDAG_JR2_Chr5g01070a;logic_name=wageningen_lpp
JR2_5	ensembl	gene	308681	310921	.	-	.	ID=gene:VDAG_JR2_Chr5g01080a;biotype=protein_coding;gene_id=VDAG_JR2_Chr5g01080a;logic_name=wageningen_lpp
JR2_5	ensembl	gene	311236	312362	.	+	.	ID=gene:VDAG_JR2_Chr5g01090a;biotype=protein_coding;gene_id=VDAG_JR2_Chr5g01090a;logic_name=wageningen_lpp
JR2_5	ensembl	gene	312752	313450	.	-	.	ID=gene:VDAG_JR2_Chr5g01100a;biotype=protein_coding;gene_id=VDAG_JR2_Chr5g01100a;logic_name=wageningen_lpp
JR2_5	ensembl	gene	314405	317438	.	+	.	ID=gene:VDAG_JR2_Chr5g01110a;biotype=protein_coding;gene_id=VDAG_JR2_Chr5g01110a;logic_name=wageningen_lpp
JR2_5	ensembl	gene	317697	319148	.	-	.	ID=gene:VDAG_JR2_Chr5g01120a;biotype=protein_coding;gene_id=VDAG_JR2_Chr5g01120a;logic_name=wageningen_lpp
JR2_5	ensembl	gene	319372	324123	.	+	.	ID=gene:VDAG_JR2_Chr5g01130a;biotype=protein_coding;gene_id=VDAG_JR2_Chr5g01130a;logic_name=wageningen_lpp
JR2_5	ensembl	gene	324331	326047	.	+	.	ID=gene:VDAG_JR2_Chr5g01140a;biotype=protein_coding;gene_id=VDAG_JR2_Chr5g01140a;logic_name=wageningen_lpp
JR2_5	ensembl	gene	326743	327817	.	+	.	ID=gene:VDAG_JR2_Chr5g01150a;biotype=protein_coding;gene_id=VDAG_JR2_Chr5g01150a;logic_name=wageningen_lpp
JR2_5	ensembl	gene	329766	332152	.	-	.	ID=gene:VDAG_JR2_Chr5g01160a;biotype=protein_coding;gene_id=VDAG_JR2_Chr5g01160a;logic_name=wageningen_lpp
JR2_5	ensembl	gene	332772	337998	.	-	.	ID=gene:VDAG_JR2_Chr5g01170a;biotype=protein_coding;gene_id=VDAG_JR2_Chr5g01170a;logic_name=wageningen_lpp
JR2_5	ensembl	gene	339913	343315	.	-	.	ID=gene:VDAG_JR2_Chr5g01180a;biotype=protein_coding;gene_id=VDAG_JR2_Chr5g01180a;logic_name=wageningen_lpp
JR2_5	ensembl	gene	350315	352808	.	-	.	ID=gene:VDAG_JR2_Chr5g01190a;biotype=protein_coding;gene_id=VDAG_JR2_Chr5g01190a;logic_name=wageningen_lpp
JR2_5	ensembl	gene	353106	353756	.	-	.	ID=gene:VDAG_JR2_Chr5g01200a;biotype=protein_coding;gene_id=VDAG_JR2_Chr5g01200a;logic_name=wageningen_lpp
JR2_5	ensembl	gene	354261	355258	.	-	.	ID=gene:VDAG_JR2_Chr5g01210a;biotype=protein_coding;gene_id=VDAG_JR2_Chr5g01210a;logic_name=wageningen_lpp
JR2_5	ensembl	gene	355972	357324	.	+	.	ID=gene:VDAG_JR2_Chr5g01220a;biotype=protein_coding;gene_id=VDAG_JR2_Chr5g01220a;logic_name=wageningen_lpp
JR2_5	ensembl	gene	357357	359193	.	-	.	ID=gene:VDAG_JR2_Chr5g01230a;biotype=protein_coding;gene_id=VDAG_JR2_Chr5g01230a;logic_name=wageningen_lpp
JR2_5	ensembl	gene	360231	361054	.	-	.	ID=gene:VDAG_JR2_Chr5g01240a;biotype=protein_coding;gene_id=VDAG_JR2_Chr5g01240a;logic_name=wageningen_lpp
JR2_5	ensembl	gene	363945	364849	.	+	.	ID=gene:VDAG_JR2_Chr5g01250a;biotype=protein_coding;gene_id=VDAG_JR2_Chr5g01250a;logic_name=wageningen_lpp
JR2_5	ensembl	gene	364834	365479	.	+	.	ID=gene:VDAG_JR2_Chr5g01260a;biotype=protein_coding;gene_id=VDAG_JR2_Chr5g01260a;logic_name=wageningen_lpp
JR2_5	ensembl	gene	365524	366545	.	-	.	ID=gene:VDAG_JR2_Chr5g01270a;biotype=protein_coding;gene_id=VDAG_JR2_Chr5g01270a;logic_name=wageningen_lpp
JR2_5	ensembl	gene	366783	367606	.	-	.	ID=gene:VDAG_JR2_Chr5g01280a;biotype=protein_coding;gene_id=VDAG_JR2_Chr5g01280a;logic_name=wageningen_lpp
JR2_5	ensembl	gene	367526	368425	.	+	.	ID=gene:VDAG_JR2_Chr5g01290a;biotype=protein_coding;gene_id=VDAG_JR2_Chr5g01290a;logic_name=wageningen_lpp
JR2_5	ensembl	gene	368711	371158	.	+	.	ID=gene:VDAG_JR2_Chr5g01300a;biotype=protein_coding;gene_id=VDAG_JR2_Chr5g01300a;logic_name=wageningen_lpp
JR2_5	ensembl	gene	371739	373853	.	+	.	ID=gene:VDAG_JR2_Chr5g01310a;biotype=protein_coding;gene_id=VDAG_JR2_Chr5g01310a;logic_name=wageningen_lpp
JR2_5	ensembl	gene	375444	379043	.	+	.	ID=gene:VDAG_JR2_Chr5g01320a;biotype=protein_coding;gene_id=VDAG_JR2_Chr5g01320a;logic_name=wageningen_lpp
JR2_5	ensembl	gene	379498	382171	.	-	.	ID=gene:VDAG_JR2_Chr5g01330a;biotype=protein_coding;gene_id=VDAG_JR2_Chr5g01330a;logic_name=wageningen_lpp
JR2_5	ensembl	gene	382321	384506	.	+	.	ID=gene:VDAG_JR2_Chr5g01340a;biotype=protein_coding;gene_id=VDAG_JR2_Chr5g01340a;logic_name=wageningen_lpp
JR2_5	ensembl	gene	386794	392985	.	+	.	ID=gene:VDAG_JR2_Chr5g01350a;biotype=protein_coding;gene_id=VDAG_JR2_Chr5g01350a;logic_name=wageningen_lpp
JR2_5	ensembl	gene	393201	394010	.	-	.	ID=gene:VDAG_JR2_Chr5g01360a;biotype=protein_coding;gene_id=VDAG_JR2_Chr5g01360a;logic_name=wageningen_lpp
JR2_5	ensembl	gene	394581	396024	.	-	.	ID=gene:VDAG_JR2_Chr5g01370a;biotype=protein_coding;gene_id=VDAG_JR2_Chr5g01370a;logic_name=wageningen_lpp
JR2_5	ensembl	gene	396721	397878	.	-	.	ID=gene:VDAG_JR2_Chr5g01380a;biotype=protein_coding;gene_id=VDAG_JR2_Chr5g01380a;logic_name=wageningen_lpp
JR2_5	ensembl	gene	398525	400702	.	+	.	ID=gene:VDAG_JR2_Chr5g01390a;biotype=protein_coding;gene_id=VDAG_JR2_Chr5g01390a;logic_name=wageningen_lpp
JR2_5	ensembl	gene	400338	402355	.	-	.	ID=gene:VDAG_JR2_Chr5g01400a;biotype=protein_coding;gene_id=VDAG_JR2_Chr5g01400a;logic_name=wageningen_lpp
JR2_5	ensembl	gene	403797	405872	.	-	.	ID=gene:VDAG_JR2_Chr5g01410a;biotype=protein_coding;gene_id=VDAG_JR2_Chr5g01410a;logic_name=wageningen_lpp
JR2_5	ensembl	gene	410580	413213	.	+	.	ID=gene:VDAG_JR2_Chr5g01420a;biotype=protein_coding;gene_id=VDAG_JR2_Chr5g01420a;logic_name=wageningen_lpp
JR2_5	ensembl	gene	413181	414860	.	-	.	ID=gene:VDAG_JR2_Chr5g01430a;biotype=protein_coding;gene_id=VDAG_JR2_Chr5g01430a;logic_name=wageningen_lpp
JR2_5	ensembl	gene	415199	417050	.	-	.	ID=gene:VDAG_JR2_Chr5g01440a;biotype=protein_coding;gene_id=VDAG_JR2_Chr5g01440a;logic_name=wageningen_lpp
JR2_5	ensembl	gene	417716	418738	.	-	.	ID=gene:VDAG_JR2_Chr5g01450a;biotype=protein_coding;gene_id=VDAG_JR2_Chr5g01450a;logic_name=wageningen_lpp
JR2_5	ensembl	gene	419410	420357	.	+	.	ID=gene:VDAG_JR2_Chr5g01460a;biotype=protein_coding;gene_id=VDAG_JR2_Chr5g01460a;logic_name=wageningen_lpp
JR2_5	ensembl	gene	420726	422255	.	+	.	ID=gene:VDAG_JR2_Chr5g01470a;biotype=protein_coding;gene_id=VDAG_JR2_Chr5g01470a;logic_name=wageningen_lpp
JR2_5	ensembl	gene	423158	424340	.	+	.	ID=gene:VDAG_JR2_Chr5g01480a;biotype=protein_coding;gene_id=VDAG_JR2_Chr5g01480a;logic_name=wageningen_lpp
JR2_5	ensembl	gene	424565	426512	.	+	.	ID=gene:VDAG_JR2_Chr5g01490a;biotype=protein_coding;gene_id=VDAG_JR2_Chr5g01490a;logic_name=wageningen_lpp
JR2_5	ensembl	gene	427173	429564	.	+	.	ID=gene:VDAG_JR2_Chr5g01500a;biotype=protein_coding;gene_id=VDAG_JR2_Chr5g01500a;logic_name=wageningen_lpp
JR2_5	ensembl	gene	430527	430901	.	+	.	ID=gene:VDAG_JR2_Chr5g01510a;biotype=protein_coding;gene_id=VDAG_JR2_Chr5g01510a;logic_name=wageningen_lpp
JR2_5	ensembl	gene	431723	433126	.	-	.	ID=gene:VDAG_JR2_Chr5g01520a;biotype=protein_coding;gene_id=VDAG_JR2_Chr5g01520a;logic_name=wageningen_lpp
JR2_5	ensembl	gene	433575	434428	.	-	.	ID=gene:VDAG_JR2_Chr5g01530a;biotype=protein_coding;gene_id=VDAG_JR2_Chr5g01530a;logic_name=wageningen_lpp
JR2_5	ensembl	gene	434935	436239	.	-	.	ID=gene:VDAG_JR2_Chr5g01540a;biotype=protein_coding;gene_id=VDAG_JR2_Chr5g01540a;logic_name=wageningen_lpp
JR2_5	ensembl	gene	437348	438759	.	+	.	ID=gene:VDAG_JR2_Chr5g01550a;biotype=protein_coding;gene_id=VDAG_JR2_Chr5g01550a;logic_name=wageningen_lpp
JR2_5	ensembl	gene	438970	442341	.	-	.	ID=gene:VDAG_JR2_Chr5g01560a;biotype=protein_coding;gene_id=VDAG_JR2_Chr5g01560a;logic_name=wageningen_lpp
JR2_5	ensembl	gene	442791	445339	.	+	.	ID=gene:VDAG_JR2_Chr5g01570a;biotype=protein_coding;gene_id=VDAG_JR2_Chr5g01570a;logic_name=wageningen_lpp
JR2_5	ensembl	gene	446034	448746	.	+	.	ID=gene:VDAG_JR2_Chr5g01580a;biotype=protein_coding;gene_id=VDAG_JR2_Chr5g01580a;logic_name=wageningen_lpp
JR2_5	ensembl	gene	448548	452437	.	-	.	ID=gene:VDAG_JR2_Chr5g01590a;biotype=protein_coding;gene_id=VDAG_JR2_Chr5g01590a;logic_name=wageningen_lpp
JR2_5	ensembl	gene	452778	456738	.	+	.	ID=gene:VDAG_JR2_Chr5g01600a;biotype=protein_coding;gene_id=VDAG_JR2_Chr5g01600a;logic_name=wageningen_lpp
JR2_5	ensembl	gene	458049	460391	.	-	.	ID=gene:VDAG_JR2_Chr5g01610a;biotype=protein_coding;gene_id=VDAG_JR2_Chr5g01610a;logic_name=wageningen_lpp
JR2_5	ensembl	gene	460869	462830	.	-	.	ID=gene:VDAG_JR2_Chr5g01620a;biotype=protein_coding;gene_id=VDAG_JR2_Chr5g01620a;logic_name=wageningen_lpp
JR2_5	ensembl	gene	463802	466285	.	+	.	ID=gene:VDAG_JR2_Chr5g01630a;biotype=protein_coding;gene_id=VDAG_JR2_Chr5g01630a;logic_name=wageningen_lpp
JR2_5	ensembl	gene	466816	468425	.	+	.	ID=gene:VDAG_JR2_Chr5g01640a;biotype=protein_coding;gene_id=VDAG_JR2_Chr5g01640a;logic_name=wageningen_lpp
JR2_5	ensembl	gene	468380	470909	.	-	.	ID=gene:VDAG_JR2_Chr5g01650a;biotype=protein_coding;gene_id=VDAG_JR2_Chr5g01650a;logic_name=wageningen_lpp
JR2_5	ensembl	gene	473173	476240	.	-	.	ID=gene:VDAG_JR2_Chr5g01660a;biotype=protein_coding;gene_id=VDAG_JR2_Chr5g01660a;logic_name=wageningen_lpp
JR2_5	ensembl	gene	478602	479669	.	-	.	ID=gene:VDAG_JR2_Chr5g01670a;biotype=protein_coding;gene_id=VDAG_JR2_Chr5g01670a;logic_name=wageningen_lpp
JR2_5	ensembl	gene	482735	483260	.	-	.	ID=gene:VDAG_JR2_Chr5g01680a;biotype=protein_coding;gene_id=VDAG_JR2_Chr5g01680a;logic_name=wageningen_lpp
JR2_5	ensembl	gene	483260	484660	.	-	.	ID=gene:VDAG_JR2_Chr5g01690a;biotype=protein_coding;gene_id=VDAG_JR2_Chr5g01690a;logic_name=wageningen_lpp
JR2_5	ensembl	gene	485528	486958	.	+	.	ID=gene:VDAG_JR2_Chr5g01700a;biotype=protein_coding;gene_id=VDAG_JR2_Chr5g01700a;logic_name=wageningen_lpp
JR2_5	ensembl	gene	487650	488922	.	+	.	ID=gene:VDAG_JR2_Chr5g01710a;biotype=protein_coding;gene_id=VDAG_JR2_Chr5g01710a;logic_name=wageningen_lpp
JR2_5	ensembl	gene	488953	494763	.	-	.	ID=gene:VDAG_JR2_Chr5g01720a;biotype=protein_coding;gene_id=VDAG_JR2_Chr5g01720a;logic_name=wageningen_lpp
JR2_5	ensembl	gene	496339	498026	.	-	.	ID=gene:VDAG_JR2_Chr5g01730a;biotype=protein_coding;gene_id=VDAG_JR2_Chr5g01730a;logic_name=wageningen_lpp
JR2_5	ensembl	gene	499067	499980	.	-	.	ID=gene:VDAG_JR2_Chr5g01740a;biotype=protein_coding;gene_id=VDAG_JR2_Chr5g01740a;logic_name=wageningen_lpp
JR2_5	ensembl	gene	500501	502348	.	-	.	ID=gene:VDAG_JR2_Chr5g01750a;biotype=protein_coding;gene_id=VDAG_JR2_Chr5g01750a;logic_name=wageningen_lpp
JR2_5	ensembl	gene	502757	506274	.	+	.	ID=gene:VDAG_JR2_Chr5g01760a;biotype=protein_coding;gene_id=VDAG_JR2_Chr5g01760a;logic_name=wageningen_lpp
JR2_5	ensembl	gene	509373	512093	.	-	.	ID=gene:VDAG_JR2_Chr5g01770a;biotype=protein_coding;gene_id=VDAG_JR2_Chr5g01770a;logic_name=wageningen_lpp
JR2_5	ensembl	gene	516240	518366	.	+	.	ID=gene:VDAG_JR2_Chr5g01780a;biotype=protein_coding;gene_id=VDAG_JR2_Chr5g01780a;logic_name=wageningen_lpp
JR2_5	ensembl	gene	518828	521608	.	-	.	ID=gene:VDAG_JR2_Chr5g01790a;biotype=protein_coding;gene_id=VDAG_JR2_Chr5g01790a;logic_name=wageningen_lpp
JR2_5	ensembl	gene	523803	528048	.	+	.	ID=gene:VDAG_JR2_Chr5g01800a;biotype=protein_coding;gene_id=VDAG_JR2_Chr5g01800a;logic_name=wageningen_lpp
JR2_5	ensembl	gene	528702	530030	.	+	.	ID=gene:VDAG_JR2_Chr5g01810a;biotype=protein_coding;gene_id=VDAG_JR2_Chr5g01810a;logic_name=wageningen_lpp
JR2_5	ensembl	gene	530419	532184	.	+	.	ID=gene:VDAG_JR2_Chr5g01820a;biotype=protein_coding;gene_id=VDAG_JR2_Chr5g01820a;logic_name=wageningen_lpp
JR2_5	ensembl	gene	533114	534469	.	+	.	ID=gene:VDAG_JR2_Chr5g01830a;biotype=protein_coding;gene_id=VDAG_JR2_Chr5g01830a;logic_name=wageningen_lpp
JR2_5	ensembl	gene	534445	536491	.	-	.	ID=gene:VDAG_JR2_Chr5g01840a;biotype=protein_coding;gene_id=VDAG_JR2_Chr5g01840a;logic_name=wageningen_lpp
JR2_5	ensembl	gene	537243	538681	.	-	.	ID=gene:VDAG_JR2_Chr5g01850a;biotype=protein_coding;gene_id=VDAG_JR2_Chr5g01850a;logic_name=wageningen_lpp
JR2_5	ensembl	gene	539509	540488	.	-	.	ID=gene:VDAG_JR2_Chr5g01860a;biotype=protein_coding;gene_id=VDAG_JR2_Chr5g01860a;logic_name=wageningen_lpp
JR2_5	ensembl	gene	542878	544177	.	+	.	ID=gene:VDAG_JR2_Chr5g01870a;biotype=protein_coding;gene_id=VDAG_JR2_Chr5g01870a;logic_name=wageningen_lpp
JR2_5	ensembl	gene	544257	546612	.	+	.	ID=gene:VDAG_JR2_Chr5g01880a;biotype=protein_coding;gene_id=VDAG_JR2_Chr5g01880a;logic_name=wageningen_lpp
JR2_5	ensembl	gene	547676	551468	.	-	.	ID=gene:VDAG_JR2_Chr5g01890a;biotype=protein_coding;gene_id=VDAG_JR2_Chr5g01890a;logic_name=wageningen_lpp
JR2_5	ensembl	gene	554125	557021	.	-	.	ID=gene:VDAG_JR2_Chr5g01900a;biotype=protein_coding;gene_id=VDAG_JR2_Chr5g01900a;logic_name=wageningen_lpp
JR2_5	ensembl	gene	557745	559594	.	+	.	ID=gene:VDAG_JR2_Chr5g01910a;biotype=protein_coding;gene_id=VDAG_JR2_Chr5g01910a;logic_name=wageningen_lpp
JR2_5	ensembl	gene	589060	590780	.	-	.	ID=gene:VDAG_JR2_Chr5g01930a;biotype=protein_coding;gene_id=VDAG_JR2_Chr5g01930a;logic_name=wageningen_lpp
JR2_5	ensembl	gene	611208	611829	.	+	.	ID=gene:VDAG_JR2_Chr5g01940a;biotype=protein_coding;gene_id=VDAG_JR2_Chr5g01940a;logic_name=wageningen_lpp
JR2_5	ensembl	gene	620449	622963	.	-	.	ID=gene:VDAG_JR2_Chr5g01950a;biotype=protein_coding;gene_id=VDAG_JR2_Chr5g01950a;logic_name=wageningen_lpp
JR2_5	ensembl	gene	623518	626003	.	-	.	ID=gene:VDAG_JR2_Chr5g01960a;biotype=protein_coding;gene_id=VDAG_JR2_Chr5g01960a;logic_name=wageningen_lpp
JR2_5	ensembl	gene	627903	629464	.	+	.	ID=gene:VDAG_JR2_Chr5g01970a;biotype=protein_coding;gene_id=VDAG_JR2_Chr5g01970a;logic_name=wageningen_lpp
JR2_5	ensembl	gene	634055	635315	.	-	.	ID=gene:VDAG_JR2_Chr5g01980a;biotype=protein_coding;gene_id=VDAG_JR2_Chr5g01980a;logic_name=wageningen_lpp
JR2_5	ensembl	gene	636144	636967	.	-	.	ID=gene:VDAG_JR2_Chr5g01990a;biotype=protein_coding;gene_id=VDAG_JR2_Chr5g01990a;logic_name=wageningen_lpp
JR2_5	ensembl	gene	638541	639629	.	-	.	ID=gene:VDAG_JR2_Chr5g02000a;biotype=protein_coding;gene_id=VDAG_JR2_Chr5g02000a;logic_name=wageningen_lpp
JR2_5	ensembl	gene	643427	644443	.	+	.	ID=gene:VDAG_JR2_Chr5g02005a;biotype=protein_coding;gene_id=VDAG_JR2_Chr5g02005a;logic_name=wageningen_lpp
JR2_5	ensembl	gene	643816	644622	.	-	.	ID=gene:VDAG_JR2_Chr5g02010a;biotype=protein_coding;gene_id=VDAG_JR2_Chr5g02010a;logic_name=wageningen_lpp
JR2_5	ensembl	gene	645317	646457	.	-	.	ID=gene:VDAG_JR2_Chr5g02020a;biotype=protein_coding;gene_id=VDAG_JR2_Chr5g02020a;logic_name=wageningen_lpp
JR2_5	ensembl	gene	649557	650280	.	-	.	ID=gene:VDAG_JR2_Chr5g02030a;biotype=protein_coding;gene_id=VDAG_JR2_Chr5g02030a;logic_name=wageningen_lpp
JR2_5	ensembl	gene	652123	655095	.	+	.	ID=gene:VDAG_JR2_Chr5g02040a;biotype=protein_coding;gene_id=VDAG_JR2_Chr5g02040a;logic_name=wageningen_lpp
JR2_5	ensembl	gene	656526	656922	.	+	.	ID=gene:VDAG_JR2_Chr5g02050a;biotype=protein_coding;gene_id=VDAG_JR2_Chr5g02050a;logic_name=wageningen_lpp
JR2_5	ensembl	gene	657331	658396	.	+	.	ID=gene:VDAG_JR2_Chr5g02060a;biotype=protein_coding;gene_id=VDAG_JR2_Chr5g02060a;logic_name=wageningen_lpp
JR2_5	ensembl	gene	659484	664267	.	-	.	ID=gene:VDAG_JR2_Chr5g02070a;biotype=protein_coding;gene_id=VDAG_JR2_Chr5g02070a;logic_name=wageningen_lpp
JR2_5	ensembl	gene	664645	665561	.	+	.	ID=gene:VDAG_JR2_Chr5g02080a;biotype=protein_coding;gene_id=VDAG_JR2_Chr5g02080a;logic_name=wageningen_lpp
JR2_5	ensembl	gene	666967	668147	.	-	.	ID=gene:VDAG_JR2_Chr5g02090a;biotype=protein_coding;gene_id=VDAG_JR2_Chr5g02090a;logic_name=wageningen_lpp
JR2_5	ensembl	gene	668313	668783	.	-	.	ID=gene:VDAG_JR2_Chr5g02100a;biotype=protein_coding;gene_id=VDAG_JR2_Chr5g02100a;logic_name=wageningen_lpp
JR2_5	ensembl	gene	668807	669959	.	-	.	ID=gene:VDAG_JR2_Chr5g02110a;biotype=protein_coding;gene_id=VDAG_JR2_Chr5g02110a;logic_name=wageningen_lpp
JR2_5	ensembl	gene	683778	685107	.	+	.	ID=gene:VDAG_JR2_Chr5g02120a;biotype=protein_coding;gene_id=VDAG_JR2_Chr5g02120a;logic_name=wageningen_lpp
JR2_5	ensembl	gene	687049	688047	.	-	.	ID=gene:VDAG_JR2_Chr5g02130a;biotype=protein_coding;gene_id=VDAG_JR2_Chr5g02130a;logic_name=wageningen_lpp
JR2_5	ensembl	gene	691015	692937	.	+	.	ID=gene:VDAG_JR2_Chr5g02140a;biotype=protein_coding;gene_id=VDAG_JR2_Chr5g02140a;logic_name=wageningen_lpp
JR2_5	ensembl	gene	693607	694080	.	+	.	ID=gene:VDAG_JR2_Chr5g02150a;biotype=protein_coding;gene_id=VDAG_JR2_Chr5g02150a;logic_name=wageningen_lpp
JR2_5	ensembl	gene	696744	699319	.	+	.	ID=gene:VDAG_JR2_Chr5g02160a;biotype=protein_coding;gene_id=VDAG_JR2_Chr5g02160a;logic_name=wageningen_lpp
JR2_5	ensembl	gene	700103	700742	.	+	.	ID=gene:VDAG_JR2_Chr5g02170a;biotype=protein_coding;gene_id=VDAG_JR2_Chr5g02170a;logic_name=wageningen_lpp
JR2_5	ensembl	gene	700654	701420	.	-	.	ID=gene:VDAG_JR2_Chr5g02171a;biotype=protein_coding;gene_id=VDAG_JR2_Chr5g02171a;logic_name=wageningen_lpp
JR2_5	ensembl	gene	709863	710683	.	+	.	ID=gene:VDAG_JR2_Chr5g02180a;biotype=protein_coding;gene_id=VDAG_JR2_Chr5g02180a;logic_name=wageningen_lpp
JR2_5	ensembl	gene	711924	713437	.	-	.	ID=gene:VDAG_JR2_Chr5g02190a;biotype=protein_coding;gene_id=VDAG_JR2_Chr5g02190a;logic_name=wageningen_lpp
JR2_5	ensembl	gene	715814	717332	.	-	.	ID=gene:VDAG_JR2_Chr5g02200a;biotype=protein_coding;gene_id=VDAG_JR2_Chr5g02200a;logic_name=wageningen_lpp
JR2_5	ensembl	gene	717605	718737	.	+	.	ID=gene:VDAG_JR2_Chr5g02210a;biotype=protein_coding;gene_id=VDAG_JR2_Chr5g02210a;logic_name=wageningen_lpp
JR2_5	ensembl	gene	719463	719699	.	+	.	ID=gene:VDAG_JR2_Chr5g02220a;biotype=protein_coding;gene_id=VDAG_JR2_Chr5g02220a;logic_name=wageningen_lpp
JR2_5	ensembl	gene	721347	721961	.	-	.	ID=gene:VDAG_JR2_Chr5g02230a;biotype=protein_coding;gene_id=VDAG_JR2_Chr5g02230a;logic_name=wageningen_lpp
JR2_5	ensembl	gene	722168	722636	.	+	.	ID=gene:VDAG_JR2_Chr5g02240a;biotype=protein_coding;gene_id=VDAG_JR2_Chr5g02240a;logic_name=wageningen_lpp
JR2_5	ensembl	gene	769409	771190	.	-	.	ID=gene:VDAG_JR2_Chr5g02260a;biotype=protein_coding;gene_id=VDAG_JR2_Chr5g02260a;logic_name=wageningen_lpp
JR2_5	ensembl	gene	772427	773464	.	+	.	ID=gene:VDAG_JR2_Chr5g02270a;biotype=protein_coding;gene_id=VDAG_JR2_Chr5g02270a;logic_name=wageningen_lpp
JR2_5	ensembl	gene	783371	785157	.	-	.	ID=gene:VDAG_JR2_Chr5g02280aa;biotype=protein_coding;gene_id=VDAG_JR2_Chr5g02280aa;logic_name=wageningen_lpp
JR2_5	ensembl	gene	785363	786716	.	-	.	ID=gene:VDAG_JR2_Chr5g02290a;biotype=protein_coding;gene_id=VDAG_JR2_Chr5g02290a;logic_name=wageningen_lpp
JR2_5	ensembl	gene	787221	788021	.	+	.	ID=gene:VDAG_JR2_Chr5g02300a;biotype=protein_coding;gene_id=VDAG_JR2_Chr5g02300a;logic_name=wageningen_lpp
JR2_5	ensembl	gene	788549	791101	.	-	.	ID=gene:VDAG_JR2_Chr5g02310a;biotype=protein_coding;gene_id=VDAG_JR2_Chr5g02310a;logic_name=wageningen_lpp
JR2_5	ensembl	gene	791422	792840	.	+	.	ID=gene:VDAG_JR2_Chr5g02320a;biotype=protein_coding;gene_id=VDAG_JR2_Chr5g02320a;logic_name=wageningen_lpp
JR2_5	ensembl	gene	808213	811280	.	+	.	ID=gene:VDAG_JR2_Chr5g02330a;biotype=protein_coding;gene_id=VDAG_JR2_Chr5g02330a;logic_name=wageningen_lpp
JR2_5	ensembl	gene	813158	814265	.	-	.	ID=gene:VDAG_JR2_Chr5g02340a;biotype=protein_coding;gene_id=VDAG_JR2_Chr5g02340a;logic_name=wageningen_lpp
JR2_5	ensembl	gene	824716	825255	.	+	.	ID=gene:VDAG_JR2_Chr5g02345;biotype=protein_coding;gene_id=VDAG_JR2_Chr5g02345;logic_name=wageningen_lpp
JR2_5	ensembl	gene	834302	835237	.	+	.	ID=gene:VDAG_JR2_Chr5g02350a;biotype=protein_coding;gene_id=VDAG_JR2_Chr5g02350a;logic_name=wageningen_lpp
JR2_5	ensembl	gene	835814	838209	.	-	.	ID=gene:VDAG_JR2_Chr5g02360a;biotype=protein_coding;gene_id=VDAG_JR2_Chr5g02360a;logic_name=wageningen_lpp
JR2_5	ensembl	gene	841543	843677	.	-	.	ID=gene:VDAG_JR2_Chr5g02370a;biotype=protein_coding;gene_id=VDAG_JR2_Chr5g02370a;logic_name=wageningen_lpp
JR2_5	ensembl	gene	843939	848208	.	+	.	ID=gene:VDAG_JR2_Chr5g02380a;biotype=protein_coding;gene_id=VDAG_JR2_Chr5g02380a;logic_name=wageningen_lpp
JR2_5	ensembl	gene	848658	850286	.	-	.	ID=gene:VDAG_JR2_Chr5g02390a;biotype=protein_coding;gene_id=VDAG_JR2_Chr5g02390a;logic_name=wageningen_lpp
JR2_5	ensembl	gene	850784	852836	.	+	.	ID=gene:VDAG_JR2_Chr5g02400a;biotype=protein_coding;gene_id=VDAG_JR2_Chr5g02400a;logic_name=wageningen_lpp
JR2_5	ensembl	gene	852983	853928	.	-	.	ID=gene:VDAG_JR2_Chr5g02410a;biotype=protein_coding;gene_id=VDAG_JR2_Chr5g02410a;logic_name=wageningen_lpp
JR2_5	ensembl	gene	854716	856079	.	-	.	ID=gene:VDAG_JR2_Chr5g02420a;biotype=protein_coding;gene_id=VDAG_JR2_Chr5g02420a;logic_name=wageningen_lpp
JR2_5	ensembl	gene	856156	857781	.	-	.	ID=gene:VDAG_JR2_Chr5g02430a;biotype=protein_coding;gene_id=VDAG_JR2_Chr5g02430a;logic_name=wageningen_lpp
JR2_5	ensembl	gene	858371	860883	.	+	.	ID=gene:VDAG_JR2_Chr5g02440a;biotype=protein_coding;gene_id=VDAG_JR2_Chr5g02440a;logic_name=wageningen_lpp
JR2_5	ensembl	gene	861309	861988	.	-	.	ID=gene:VDAG_JR2_Chr5g02450a;biotype=protein_coding;gene_id=VDAG_JR2_Chr5g02450a;logic_name=wageningen_lpp
JR2_5	ensembl	gene	869750	871694	.	+	.	ID=gene:VDAG_JR2_Chr5g02460a;biotype=protein_coding;gene_id=VDAG_JR2_Chr5g02460a;logic_name=wageningen_lpp
JR2_5	ensembl	gene	871259	873470	.	-	.	ID=gene:VDAG_JR2_Chr5g02470a;biotype=protein_coding;gene_id=VDAG_JR2_Chr5g02470a;logic_name=wageningen_lpp
JR2_5	ensembl	gene	874231	875596	.	+	.	ID=gene:VDAG_JR2_Chr5g02480a;biotype=protein_coding;gene_id=VDAG_JR2_Chr5g02480a;logic_name=wageningen_lpp
JR2_5	ensembl	gene	876727	878236	.	+	.	ID=gene:VDAG_JR2_Chr5g02490a;biotype=protein_coding;gene_id=VDAG_JR2_Chr5g02490a;logic_name=wageningen_lpp
JR2_5	ensembl	gene	880237	881102	.	-	.	ID=gene:VDAG_JR2_Chr5g02500a;biotype=protein_coding;gene_id=VDAG_JR2_Chr5g02500a;logic_name=wageningen_lpp
JR2_5	ensembl	gene	883497	884416	.	-	.	ID=gene:VDAG_JR2_Chr5g02510a;biotype=protein_coding;gene_id=VDAG_JR2_Chr5g02510a;logic_name=wageningen_lpp
JR2_5	ensembl	gene	884545	886636	.	+	.	ID=gene:VDAG_JR2_Chr5g02520a;biotype=protein_coding;gene_id=VDAG_JR2_Chr5g02520a;logic_name=wageningen_lpp
JR2_5	ensembl	gene	886508	888423	.	+	.	ID=gene:VDAG_JR2_Chr5g02530a;biotype=protein_coding;gene_id=VDAG_JR2_Chr5g02530a;logic_name=wageningen_lpp
JR2_5	ensembl	gene	888941	892619	.	+	.	ID=gene:VDAG_JR2_Chr5g02540a;biotype=protein_coding;gene_id=VDAG_JR2_Chr5g02540a;logic_name=wageningen_lpp
JR2_5	ensembl	gene	893215	894977	.	-	.	ID=gene:VDAG_JR2_Chr5g02550a;biotype=protein_coding;gene_id=VDAG_JR2_Chr5g02550a;logic_name=wageningen_lpp
JR2_5	ensembl	gene	895147	902209	.	-	.	ID=gene:VDAG_JR2_Chr5g02560a;biotype=protein_coding;gene_id=VDAG_JR2_Chr5g02560a;logic_name=wageningen_lpp
JR2_5	ensembl	gene	905511	907058	.	-	.	ID=gene:VDAG_JR2_Chr5g02570a;biotype=protein_coding;gene_id=VDAG_JR2_Chr5g02570a;logic_name=wageningen_lpp
JR2_5	ensembl	gene	907413	909145	.	+	.	ID=gene:VDAG_JR2_Chr5g02580a;biotype=protein_coding;gene_id=VDAG_JR2_Chr5g02580a;logic_name=wageningen_lpp
JR2_5	ensembl	gene	908894	910597	.	-	.	ID=gene:VDAG_JR2_Chr5g02590a;biotype=protein_coding;gene_id=VDAG_JR2_Chr5g02590a;logic_name=wageningen_lpp
JR2_5	ensembl	gene	911411	914377	.	+	.	ID=gene:VDAG_JR2_Chr5g02600a;biotype=protein_coding;gene_id=VDAG_JR2_Chr5g02600a;logic_name=wageningen_lpp
JR2_5	ensembl	gene	918615	921508	.	+	.	ID=gene:VDAG_JR2_Chr5g02610a;biotype=protein_coding;gene_id=VDAG_JR2_Chr5g02610a;logic_name=wageningen_lpp
JR2_5	ensembl	gene	921652	923304	.	-	.	ID=gene:VDAG_JR2_Chr5g02620a;biotype=protein_coding;gene_id=VDAG_JR2_Chr5g02620a;logic_name=wageningen_lpp
JR2_5	ensembl	gene	928243	929547	.	+	.	ID=gene:VDAG_JR2_Chr5g02630a;biotype=protein_coding;gene_id=VDAG_JR2_Chr5g02630a;logic_name=wageningen_lpp
JR2_5	ensembl	gene	929677	930434	.	+	.	ID=gene:VDAG_JR2_Chr5g02640a;biotype=protein_coding;gene_id=VDAG_JR2_Chr5g02640a;logic_name=wageningen_lpp
JR2_5	ensembl	gene	930532	931678	.	-	.	ID=gene:VDAG_JR2_Chr5g02650a;biotype=protein_coding;gene_id=VDAG_JR2_Chr5g02650a;logic_name=wageningen_lpp
JR2_5	ensembl	gene	933562	934782	.	+	.	ID=gene:VDAG_JR2_Chr5g02660a;biotype=protein_coding;gene_id=VDAG_JR2_Chr5g02660a;logic_name=wageningen_lpp
JR2_5	ensembl	gene	936497	937127	.	+	.	ID=gene:VDAG_JR2_Chr5g02670a;biotype=protein_coding;gene_id=VDAG_JR2_Chr5g02670a;logic_name=wageningen_lpp
JR2_5	ensembl	gene	937228	937966	.	+	.	ID=gene:VDAG_JR2_Chr5g02680a;biotype=protein_coding;gene_id=VDAG_JR2_Chr5g02680a;logic_name=wageningen_lpp
JR2_5	ensembl	gene	938216	938827	.	+	.	ID=gene:VDAG_JR2_Chr5g02690a;biotype=protein_coding;gene_id=VDAG_JR2_Chr5g02690a;logic_name=wageningen_lpp
JR2_5	ensembl	gene	940082	942453	.	+	.	ID=gene:VDAG_JR2_Chr5g02700a;biotype=protein_coding;gene_id=VDAG_JR2_Chr5g02700a;logic_name=wageningen_lpp
JR2_5	ensembl	gene	942716	943725	.	-	.	ID=gene:VDAG_JR2_Chr5g02710a;biotype=protein_coding;gene_id=VDAG_JR2_Chr5g02710a;logic_name=wageningen_lpp
JR2_5	ensembl	gene	944363	945936	.	+	.	ID=gene:VDAG_JR2_Chr5g02720a;biotype=protein_coding;gene_id=VDAG_JR2_Chr5g02720a;logic_name=wageningen_lpp
JR2_5	ensembl	gene	953928	955095	.	+	.	ID=gene:VDAG_JR2_Chr5g02730a;biotype=protein_coding;gene_id=VDAG_JR2_Chr5g02730a;logic_name=wageningen_lpp
JR2_5	ensembl	gene	955911	957299	.	+	.	ID=gene:VDAG_JR2_Chr5g02740a;biotype=protein_coding;gene_id=VDAG_JR2_Chr5g02740a;logic_name=wageningen_lpp
JR2_5	ensembl	gene	960960	961929	.	+	.	ID=gene:VDAG_JR2_Chr5g02750a;biotype=protein_coding;gene_id=VDAG_JR2_Chr5g02750a;logic_name=wageningen_lpp
JR2_5	ensembl	gene	1008252	1009707	.	-	.	ID=gene:VDAG_JR2_Chr5g02780a;biotype=protein_coding;gene_id=VDAG_JR2_Chr5g02780a;logic_name=wageningen_lpp
JR2_5	ensembl	gene	1010393	1010863	.	+	.	ID=gene:VDAG_JR2_Chr5g02790a;biotype=protein_coding;gene_id=VDAG_JR2_Chr5g02790a;logic_name=wageningen_lpp
JR2_5	ensembl	gene	1016060	1017797	.	+	.	ID=gene:VDAG_JR2_Chr5g02800a;biotype=protein_coding;gene_id=VDAG_JR2_Chr5g02800a;logic_name=wageningen_lpp
JR2_5	ensembl	gene	1019045	1021538	.	+	.	ID=gene:VDAG_JR2_Chr5g02810a;biotype=protein_coding;gene_id=VDAG_JR2_Chr5g02810a;logic_name=wageningen_lpp
JR2_5	ensembl	gene	1063727	1065616	.	+	.	ID=gene:VDAG_JR2_Chr5g02830a;biotype=protein_coding;gene_id=VDAG_JR2_Chr5g02830a;logic_name=wageningen_lpp
JR2_5	ensembl	gene	1065808	1069426	.	-	.	ID=gene:VDAG_JR2_Chr5g02840a;biotype=protein_coding;gene_id=VDAG_JR2_Chr5g02840a;logic_name=wageningen_lpp
JR2_5	ensembl	gene	1074762	1078550	.	+	.	ID=gene:VDAG_JR2_Chr5g02850a;biotype=protein_coding;gene_id=VDAG_JR2_Chr5g02850a;logic_name=wageningen_lpp
JR2_5	ensembl	gene	1078319	1079403	.	-	.	ID=gene:VDAG_JR2_Chr5g02860a;biotype=protein_coding;gene_id=VDAG_JR2_Chr5g02860a;logic_name=wageningen_lpp
JR2_5	ensembl	gene	1079452	1082078	.	+	.	ID=gene:VDAG_JR2_Chr5g02870a;biotype=protein_coding;gene_id=VDAG_JR2_Chr5g02870a;logic_name=wageningen_lpp
JR2_5	ensembl	gene	1082054	1082711	.	-	.	ID=gene:VDAG_JR2_Chr5g02880a;biotype=protein_coding;gene_id=VDAG_JR2_Chr5g02880a;logic_name=wageningen_lpp
JR2_5	ensembl	gene	1084375	1088402	.	+	.	ID=gene:VDAG_JR2_Chr5g02890a;biotype=protein_coding;gene_id=VDAG_JR2_Chr5g02890a;logic_name=wageningen_lpp
JR2_5	ensembl	gene	1088397	1089710	.	-	.	ID=gene:VDAG_JR2_Chr5g02900a;biotype=protein_coding;gene_id=VDAG_JR2_Chr5g02900a;logic_name=wageningen_lpp
JR2_5	ensembl	gene	1089776	1090729	.	+	.	ID=gene:VDAG_JR2_Chr5g02910a;biotype=protein_coding;gene_id=VDAG_JR2_Chr5g02910a;logic_name=wageningen_lpp
JR2_5	ensembl	gene	1090917	1092404	.	-	.	ID=gene:VDAG_JR2_Chr5g02920a;biotype=protein_coding;gene_id=VDAG_JR2_Chr5g02920a;logic_name=wageningen_lpp
JR2_5	ensembl	gene	1092703	1094357	.	-	.	ID=gene:VDAG_JR2_Chr5g02930a;biotype=protein_coding;gene_id=VDAG_JR2_Chr5g02930a;logic_name=wageningen_lpp
JR2_5	ensembl	gene	1094408	1095187	.	-	.	ID=gene:VDAG_JR2_Chr5g02940a;biotype=protein_coding;gene_id=VDAG_JR2_Chr5g02940a;logic_name=wageningen_lpp
JR2_5	ensembl	gene	1097840	1100176	.	+	.	ID=gene:VDAG_JR2_Chr5g02950a;biotype=protein_coding;gene_id=VDAG_JR2_Chr5g02950a;logic_name=wageningen_lpp
JR2_5	ensembl	gene	1100431	1101997	.	+	.	ID=gene:VDAG_JR2_Chr5g02960a;biotype=protein_coding;gene_id=VDAG_JR2_Chr5g02960a;logic_name=wageningen_lpp
JR2_5	ensembl	gene	1102146	1103426	.	+	.	ID=gene:VDAG_JR2_Chr5g02970a;biotype=protein_coding;gene_id=VDAG_JR2_Chr5g02970a;logic_name=wageningen_lpp
JR2_5	ensembl	gene	1103479	1104411	.	-	.	ID=gene:VDAG_JR2_Chr5g02980a;biotype=protein_coding;gene_id=VDAG_JR2_Chr5g02980a;logic_name=wageningen_lpp
JR2_5	ensembl	gene	1105088	1106246	.	-	.	ID=gene:VDAG_JR2_Chr5g02990a;biotype=protein_coding;gene_id=VDAG_JR2_Chr5g02990a;logic_name=wageningen_lpp
JR2_5	ensembl	gene	1106222	1108600	.	-	.	ID=gene:VDAG_JR2_Chr5g03000a;biotype=protein_coding;gene_id=VDAG_JR2_Chr5g03000a;logic_name=wageningen_lpp
JR2_5	ensembl	gene	1109952	1111353	.	-	.	ID=gene:VDAG_JR2_Chr5g03010a;biotype=protein_coding;gene_id=VDAG_JR2_Chr5g03010a;logic_name=wageningen_lpp
JR2_5	ensembl	gene	1111406	1112405	.	-	.	ID=gene:VDAG_JR2_Chr5g03020a;biotype=protein_coding;gene_id=VDAG_JR2_Chr5g03020a;logic_name=wageningen_lpp
JR2_5	ensembl	gene	1113633	1114301	.	+	.	ID=gene:VDAG_JR2_Chr5g03030a;biotype=protein_coding;gene_id=VDAG_JR2_Chr5g03030a;logic_name=wageningen_lpp
JR2_5	ensembl	gene	1114404	1115815	.	-	.	ID=gene:VDAG_JR2_Chr5g03040a;biotype=protein_coding;gene_id=VDAG_JR2_Chr5g03040a;logic_name=wageningen_lpp
JR2_5	ensembl	gene	1116280	1119477	.	+	.	ID=gene:VDAG_JR2_Chr5g03050a;biotype=protein_coding;gene_id=VDAG_JR2_Chr5g03050a;logic_name=wageningen_lpp
JR2_5	ensembl	gene	1122469	1125886	.	+	.	ID=gene:VDAG_JR2_Chr5g03060a;biotype=protein_coding;gene_id=VDAG_JR2_Chr5g03060a;logic_name=wageningen_lpp
JR2_5	ensembl	gene	1127046	1128024	.	+	.	ID=gene:VDAG_JR2_Chr5g03070a;biotype=protein_coding;gene_id=VDAG_JR2_Chr5g03070a;logic_name=wageningen_lpp
JR2_5	ensembl	gene	1128725	1129693	.	+	.	ID=gene:VDAG_JR2_Chr5g03080a;biotype=protein_coding;gene_id=VDAG_JR2_Chr5g03080a;logic_name=wageningen_lpp
JR2_5	ensembl	gene	1129645	1130973	.	-	.	ID=gene:VDAG_JR2_Chr5g03090a;biotype=protein_coding;gene_id=VDAG_JR2_Chr5g03090a;logic_name=wageningen_lpp
JR2_5	ensembl	gene	1131897	1132454	.	+	.	ID=gene:VDAG_JR2_Chr5g03100a;biotype=protein_coding;gene_id=VDAG_JR2_Chr5g03100a;logic_name=wageningen_lpp
JR2_5	ensembl	gene	1133314	1136505	.	+	.	ID=gene:VDAG_JR2_Chr5g03110a;biotype=protein_coding;gene_id=VDAG_JR2_Chr5g03110a;logic_name=wageningen_lpp
JR2_5	ensembl	gene	1139653	1140813	.	+	.	ID=gene:VDAG_JR2_Chr5g03120a;biotype=protein_coding;gene_id=VDAG_JR2_Chr5g03120a;logic_name=wageningen_lpp
JR2_5	ensembl	gene	1141391	1143821	.	-	.	ID=gene:VDAG_JR2_Chr5g03130a;biotype=protein_coding;gene_id=VDAG_JR2_Chr5g03130a;logic_name=wageningen_lpp
JR2_5	ensembl	gene	1145514	1146930	.	+	.	ID=gene:VDAG_JR2_Chr5g03140a;biotype=protein_coding;gene_id=VDAG_JR2_Chr5g03140a;logic_name=wageningen_lpp
JR2_5	ensembl	gene	1153405	1156104	.	+	.	ID=gene:VDAG_JR2_Chr5g03150a;biotype=protein_coding;gene_id=VDAG_JR2_Chr5g03150a;logic_name=wageningen_lpp
JR2_5	ensembl	gene	1156552	1158531	.	+	.	ID=gene:VDAG_JR2_Chr5g03160a;biotype=protein_coding;gene_id=VDAG_JR2_Chr5g03160a;logic_name=wageningen_lpp
JR2_5	ensembl	gene	1158415	1159692	.	-	.	ID=gene:VDAG_JR2_Chr5g03170a;biotype=protein_coding;gene_id=VDAG_JR2_Chr5g03170a;logic_name=wageningen_lpp
JR2_5	ensembl	gene	1160782	1162821	.	+	.	ID=gene:VDAG_JR2_Chr5g03180a;biotype=protein_coding;gene_id=VDAG_JR2_Chr5g03180a;logic_name=wageningen_lpp
JR2_5	ensembl	gene	1163459	1164769	.	+	.	ID=gene:VDAG_JR2_Chr5g03190a;biotype=protein_coding;gene_id=VDAG_JR2_Chr5g03190a;logic_name=wageningen_lpp
JR2_5	ensembl	gene	1164946	1167605	.	-	.	ID=gene:VDAG_JR2_Chr5g03200a;biotype=protein_coding;gene_id=VDAG_JR2_Chr5g03200a;logic_name=wageningen_lpp
JR2_5	ensembl	gene	1169043	1171076	.	+	.	ID=gene:VDAG_JR2_Chr5g03210a;biotype=protein_coding;gene_id=VDAG_JR2_Chr5g03210a;logic_name=wageningen_lpp
JR2_5	ensembl	gene	1173400	1176407	.	-	.	ID=gene:VDAG_JR2_Chr5g03220a;biotype=protein_coding;gene_id=VDAG_JR2_Chr5g03220a;logic_name=wageningen_lpp
JR2_5	ensembl	gene	1176592	1179195	.	-	.	ID=gene:VDAG_JR2_Chr5g03230a;biotype=protein_coding;gene_id=VDAG_JR2_Chr5g03230a;logic_name=wageningen_lpp
JR2_5	ensembl	gene	1179379	1181812	.	+	.	ID=gene:VDAG_JR2_Chr5g03240a;biotype=protein_coding;gene_id=VDAG_JR2_Chr5g03240a;logic_name=wageningen_lpp
JR2_5	ensembl	gene	1181898	1184033	.	-	.	ID=gene:VDAG_JR2_Chr5g03250a;biotype=protein_coding;gene_id=VDAG_JR2_Chr5g03250a;logic_name=wageningen_lpp
JR2_5	ensembl	gene	1184040	1186260	.	+	.	ID=gene:VDAG_JR2_Chr5g03260a;biotype=protein_coding;gene_id=VDAG_JR2_Chr5g03260a;logic_name=wageningen_lpp
JR2_5	ensembl	gene	1187738	1192769	.	+	.	ID=gene:VDAG_JR2_Chr5g03270a;biotype=protein_coding;gene_id=VDAG_JR2_Chr5g03270a;logic_name=wageningen_lpp
JR2_5	ensembl	gene	1193057	1194960	.	+	.	ID=gene:VDAG_JR2_Chr5g03280a;biotype=protein_coding;gene_id=VDAG_JR2_Chr5g03280a;logic_name=wageningen_lpp
JR2_5	ensembl	gene	1195894	1197562	.	+	.	ID=gene:VDAG_JR2_Chr5g03290a;biotype=protein_coding;gene_id=VDAG_JR2_Chr5g03290a;logic_name=wageningen_lpp
JR2_5	ensembl	gene	1197628	1199628	.	-	.	ID=gene:VDAG_JR2_Chr5g03300a;biotype=protein_coding;gene_id=VDAG_JR2_Chr5g03300a;logic_name=wageningen_lpp
JR2_5	ensembl	gene	1199874	1202210	.	+	.	ID=gene:VDAG_JR2_Chr5g03310a;biotype=protein_coding;gene_id=VDAG_JR2_Chr5g03310a;logic_name=wageningen_lpp
JR2_5	ensembl	gene	1202462	1203631	.	+	.	ID=gene:VDAG_JR2_Chr5g03320a;biotype=protein_coding;gene_id=VDAG_JR2_Chr5g03320a;logic_name=wageningen_lpp
JR2_5	ensembl	gene	1203753	1205540	.	+	.	ID=gene:VDAG_JR2_Chr5g03330a;biotype=protein_coding;gene_id=VDAG_JR2_Chr5g03330a;logic_name=wageningen_lpp
JR2_5	ensembl	gene	1205510	1207041	.	-	.	ID=gene:VDAG_JR2_Chr5g03340a;biotype=protein_coding;gene_id=VDAG_JR2_Chr5g03340a;logic_name=wageningen_lpp
JR2_5	ensembl	gene	1207363	1210192	.	-	.	ID=gene:VDAG_JR2_Chr5g03350a;biotype=protein_coding;gene_id=VDAG_JR2_Chr5g03350a;logic_name=wageningen_lpp
JR2_5	ensembl	gene	1210470	1212055	.	+	.	ID=gene:VDAG_JR2_Chr5g03360a;biotype=protein_coding;gene_id=VDAG_JR2_Chr5g03360a;logic_name=wageningen_lpp
JR2_5	ensembl	gene	1212263	1213310	.	+	.	ID=gene:VDAG_JR2_Chr5g03370a;biotype=protein_coding;gene_id=VDAG_JR2_Chr5g03370a;logic_name=wageningen_lpp
JR2_5	ensembl	gene	1213212	1216333	.	-	.	ID=gene:VDAG_JR2_Chr5g03380a;biotype=protein_coding;gene_id=VDAG_JR2_Chr5g03380a;logic_name=wageningen_lpp
JR2_5	ensembl	gene	1217027	1217857	.	-	.	ID=gene:VDAG_JR2_Chr5g03390a;biotype=protein_coding;gene_id=VDAG_JR2_Chr5g03390a;logic_name=wageningen_lpp
JR2_5	ensembl	gene	1218134	1219883	.	-	.	ID=gene:VDAG_JR2_Chr5g03400a;biotype=protein_coding;gene_id=VDAG_JR2_Chr5g03400a;logic_name=wageningen_lpp
JR2_5	ensembl	gene	1220057	1222998	.	+	.	ID=gene:VDAG_JR2_Chr5g03410a;biotype=protein_coding;gene_id=VDAG_JR2_Chr5g03410a;logic_name=wageningen_lpp
JR2_5	ensembl	gene	1224036	1226266	.	-	.	ID=gene:VDAG_JR2_Chr5g03420a;biotype=protein_coding;gene_id=VDAG_JR2_Chr5g03420a;logic_name=wageningen_lpp
JR2_5	ensembl	gene	1226834	1229846	.	+	.	ID=gene:VDAG_JR2_Chr5g03430a;biotype=protein_coding;gene_id=VDAG_JR2_Chr5g03430a;logic_name=wageningen_lpp
JR2_5	ensembl	gene	1229733	1230953	.	-	.	ID=gene:VDAG_JR2_Chr5g03440a;biotype=protein_coding;gene_id=VDAG_JR2_Chr5g03440a;logic_name=wageningen_lpp
JR2_5	ensembl	gene	1231815	1234426	.	-	.	ID=gene:VDAG_JR2_Chr5g03450a;biotype=protein_coding;gene_id=VDAG_JR2_Chr5g03450a;logic_name=wageningen_lpp
JR2_5	ensembl	gene	1234636	1236569	.	-	.	ID=gene:VDAG_JR2_Chr5g03460a;biotype=protein_coding;gene_id=VDAG_JR2_Chr5g03460a;logic_name=wageningen_lpp
JR2_5	ensembl	gene	1236739	1240360	.	+	.	ID=gene:VDAG_JR2_Chr5g03470a;biotype=protein_coding;gene_id=VDAG_JR2_Chr5g03470a;logic_name=wageningen_lpp
JR2_5	ensembl	gene	1240272	1242661	.	-	.	ID=gene:VDAG_JR2_Chr5g03480a;biotype=protein_coding;gene_id=VDAG_JR2_Chr5g03480a;logic_name=wageningen_lpp
JR2_5	ensembl	gene	1246077	1247435	.	-	.	ID=gene:VDAG_JR2_Chr5g03490a;biotype=protein_coding;gene_id=VDAG_JR2_Chr5g03490a;logic_name=wageningen_lpp
JR2_5	ensembl	gene	1248678	1249799	.	-	.	ID=gene:VDAG_JR2_Chr5g03500a;biotype=protein_coding;gene_id=VDAG_JR2_Chr5g03500a;logic_name=wageningen_lpp
JR2_5	ensembl	gene	1250293	1251400	.	-	.	ID=gene:VDAG_JR2_Chr5g03510a;biotype=protein_coding;gene_id=VDAG_JR2_Chr5g03510a;logic_name=wageningen_lpp
JR2_5	ensembl	gene	1251731	1253173	.	-	.	ID=gene:VDAG_JR2_Chr5g03520a;biotype=protein_coding;gene_id=VDAG_JR2_Chr5g03520a;logic_name=wageningen_lpp
JR2_5	ensembl	gene	1253703	1256075	.	+	.	ID=gene:VDAG_JR2_Chr5g03530a;biotype=protein_coding;gene_id=VDAG_JR2_Chr5g03530a;logic_name=wageningen_lpp
JR2_5	ensembl	gene	1256220	1257368	.	-	.	ID=gene:VDAG_JR2_Chr5g03540a;biotype=protein_coding;gene_id=VDAG_JR2_Chr5g03540a;logic_name=wageningen_lpp
JR2_5	ensembl	gene	1258097	1260560	.	-	.	ID=gene:VDAG_JR2_Chr5g03550a;biotype=protein_coding;gene_id=VDAG_JR2_Chr5g03550a;logic_name=wageningen_lpp
JR2_5	ensembl	gene	1260893	1262815	.	-	.	ID=gene:VDAG_JR2_Chr5g03560a;biotype=protein_coding;gene_id=VDAG_JR2_Chr5g03560a;logic_name=wageningen_lpp
JR2_5	ensembl	gene	1263019	1263750	.	+	.	ID=gene:VDAG_JR2_Chr5g03570a;biotype=protein_coding;gene_id=VDAG_JR2_Chr5g03570a;logic_name=wageningen_lpp
JR2_5	ensembl	gene	1263861	1264463	.	-	.	ID=gene:VDAG_JR2_Chr5g03580a;biotype=protein_coding;gene_id=VDAG_JR2_Chr5g03580a;logic_name=wageningen_lpp
JR2_5	ensembl	gene	1265873	1268645	.	+	.	ID=gene:VDAG_JR2_Chr5g03590a;biotype=protein_coding;gene_id=VDAG_JR2_Chr5g03590a;logic_name=wageningen_lpp
JR2_5	ensembl	gene	1269082	1269515	.	+	.	ID=gene:VDAG_JR2_Chr5g03600a;biotype=protein_coding;gene_id=VDAG_JR2_Chr5g03600a;logic_name=wageningen_lpp
JR2_5	ensembl	gene	1269606	1270747	.	+	.	ID=gene:VDAG_JR2_Chr5g03610a;biotype=protein_coding;gene_id=VDAG_JR2_Chr5g03610a;logic_name=wageningen_lpp
JR2_5	ensembl	gene	1271153	1273276	.	-	.	ID=gene:VDAG_JR2_Chr5g03620a;biotype=protein_coding;gene_id=VDAG_JR2_Chr5g03620a;logic_name=wageningen_lpp
JR2_5	ensembl	gene	1273317	1274820	.	-	.	ID=gene:VDAG_JR2_Chr5g03640a;biotype=protein_coding;gene_id=VDAG_JR2_Chr5g03640a;logic_name=wageningen_lpp
JR2_5	ensembl	gene	1275060	1277054	.	-	.	ID=gene:VDAG_JR2_Chr5g03650a;biotype=protein_coding;gene_id=VDAG_JR2_Chr5g03650a;logic_name=wageningen_lpp
JR2_5	ensembl	gene	1277171	1278162	.	+	.	ID=gene:VDAG_JR2_Chr5g03660a;biotype=protein_coding;gene_id=VDAG_JR2_Chr5g03660a;logic_name=wageningen_lpp
JR2_5	ensembl	gene	1278207	1280353	.	-	.	ID=gene:VDAG_JR2_Chr5g03670a;biotype=protein_coding;gene_id=VDAG_JR2_Chr5g03670a;logic_name=wageningen_lpp
JR2_5	ensembl	gene	1281094	1282020	.	-	.	ID=gene:VDAG_JR2_Chr5g03680a;biotype=protein_coding;gene_id=VDAG_JR2_Chr5g03680a;logic_name=wageningen_lpp
JR2_5	ensembl	gene	1281816	1283506	.	+	.	ID=gene:VDAG_JR2_Chr5g03690a;biotype=protein_coding;gene_id=VDAG_JR2_Chr5g03690a;logic_name=wageningen_lpp
JR2_5	ensembl	gene	1283704	1286019	.	-	.	ID=gene:VDAG_JR2_Chr5g03700a;biotype=protein_coding;gene_id=VDAG_JR2_Chr5g03700a;logic_name=wageningen_lpp
JR2_5	ensembl	gene	1286211	1286825	.	-	.	ID=gene:VDAG_JR2_Chr5g03710a;biotype=protein_coding;gene_id=VDAG_JR2_Chr5g03710a;logic_name=wageningen_lpp
JR2_5	ensembl	gene	1287196	1288668	.	+	.	ID=gene:VDAG_JR2_Chr5g03720a;biotype=protein_coding;gene_id=VDAG_JR2_Chr5g03720a;logic_name=wageningen_lpp
JR2_5	ensembl	gene	1288737	1290198	.	-	.	ID=gene:VDAG_JR2_Chr5g03730a;biotype=protein_coding;gene_id=VDAG_JR2_Chr5g03730a;logic_name=wageningen_lpp
JR2_5	ensembl	gene	1291147	1293485	.	+	.	ID=gene:VDAG_JR2_Chr5g03740a;biotype=protein_coding;gene_id=VDAG_JR2_Chr5g03740a;logic_name=wageningen_lpp
JR2_5	ensembl	gene	1293981	1296918	.	-	.	ID=gene:VDAG_JR2_Chr5g03750a;biotype=protein_coding;gene_id=VDAG_JR2_Chr5g03750a;logic_name=wageningen_lpp
JR2_5	ensembl	gene	1297187	1299650	.	+	.	ID=gene:VDAG_JR2_Chr5g03760a;biotype=protein_coding;gene_id=VDAG_JR2_Chr5g03760a;logic_name=wageningen_lpp
JR2_5	ensembl	gene	1300947	1302734	.	+	.	ID=gene:VDAG_JR2_Chr5g03770a;biotype=protein_coding;gene_id=VDAG_JR2_Chr5g03770a;logic_name=wageningen_lpp
JR2_5	ensembl	gene	1304736	1306368	.	-	.	ID=gene:VDAG_JR2_Chr5g03780a;biotype=protein_coding;gene_id=VDAG_JR2_Chr5g03780a;logic_name=wageningen_lpp
JR2_5	ensembl	gene	1307053	1309218	.	-	.	ID=gene:VDAG_JR2_Chr5g03790a;biotype=protein_coding;gene_id=VDAG_JR2_Chr5g03790a;logic_name=wageningen_lpp
JR2_5	ensembl	gene	1311968	1312721	.	+	.	ID=gene:VDAG_JR2_Chr5g03800a;biotype=protein_coding;gene_id=VDAG_JR2_Chr5g03800a;logic_name=wageningen_lpp
JR2_5	ensembl	gene	1314109	1315504	.	-	.	ID=gene:VDAG_JR2_Chr5g03810a;biotype=protein_coding;gene_id=VDAG_JR2_Chr5g03810a;logic_name=wageningen_lpp
JR2_5	ensembl	gene	1316041	1317253	.	+	.	ID=gene:VDAG_JR2_Chr5g03820a;biotype=protein_coding;gene_id=VDAG_JR2_Chr5g03820a;logic_name=wageningen_lpp
JR2_5	ensembl	gene	1317092	1318231	.	-	.	ID=gene:VDAG_JR2_Chr5g03830a;biotype=protein_coding;gene_id=VDAG_JR2_Chr5g03830a;logic_name=wageningen_lpp
JR2_5	ensembl	gene	1324168	1326222	.	+	.	ID=gene:VDAG_JR2_Chr5g03840a;biotype=protein_coding;gene_id=VDAG_JR2_Chr5g03840a;logic_name=wageningen_lpp
JR2_5	ensembl	gene	1326073	1327257	.	-	.	ID=gene:VDAG_JR2_Chr5g03850a;biotype=protein_coding;gene_id=VDAG_JR2_Chr5g03850a;logic_name=wageningen_lpp
JR2_5	ensembl	gene	1327865	1329424	.	-	.	ID=gene:VDAG_JR2_Chr5g03860a;biotype=protein_coding;gene_id=VDAG_JR2_Chr5g03860a;logic_name=wageningen_lpp
JR2_5	ensembl	gene	1329590	1331953	.	-	.	ID=gene:VDAG_JR2_Chr5g03870a;biotype=protein_coding;gene_id=VDAG_JR2_Chr5g03870a;logic_name=wageningen_lpp
JR2_5	ensembl	gene	1333330	1335618	.	-	.	ID=gene:VDAG_JR2_Chr5g03880a;biotype=protein_coding;gene_id=VDAG_JR2_Chr5g03880a;logic_name=wageningen_lpp
JR2_5	ensembl	gene	1335069	1338492	.	+	.	ID=gene:VDAG_JR2_Chr5g03890a;biotype=protein_coding;gene_id=VDAG_JR2_Chr5g03890a;logic_name=wageningen_lpp
JR2_5	ensembl	gene	1339897	1346387	.	+	.	ID=gene:VDAG_JR2_Chr5g03900a;biotype=protein_coding;gene_id=VDAG_JR2_Chr5g03900a;logic_name=wageningen_lpp
JR2_5	ensembl	gene	1346167	1347477	.	-	.	ID=gene:VDAG_JR2_Chr5g03910a;biotype=protein_coding;gene_id=VDAG_JR2_Chr5g03910a;logic_name=wageningen_lpp
JR2_5	ensembl	gene	1347492	1349153	.	-	.	ID=gene:VDAG_JR2_Chr5g03920a;biotype=protein_coding;gene_id=VDAG_JR2_Chr5g03920a;logic_name=wageningen_lpp
JR2_5	ensembl	gene	1349353	1351396	.	-	.	ID=gene:VDAG_JR2_Chr5g03930a;biotype=protein_coding;gene_id=VDAG_JR2_Chr5g03930a;logic_name=wageningen_lpp
JR2_5	ensembl	gene	1351607	1354630	.	+	.	ID=gene:VDAG_JR2_Chr5g03940a;biotype=protein_coding;gene_id=VDAG_JR2_Chr5g03940a;logic_name=wageningen_lpp
JR2_5	ensembl	gene	1356817	1361291	.	+	.	ID=gene:VDAG_JR2_Chr5g03950a;biotype=protein_coding;gene_id=VDAG_JR2_Chr5g03950a;logic_name=wageningen_lpp
JR2_5	ensembl	gene	1360902	1363250	.	-	.	ID=gene:VDAG_JR2_Chr5g03960a;biotype=protein_coding;gene_id=VDAG_JR2_Chr5g03960a;logic_name=wageningen_lpp
JR2_5	ensembl	gene	1363404	1365138	.	-	.	ID=gene:VDAG_JR2_Chr5g03970a;biotype=protein_coding;gene_id=VDAG_JR2_Chr5g03970a;logic_name=wageningen_lpp
JR2_5	ensembl	gene	1365269	1367523	.	-	.	ID=gene:VDAG_JR2_Chr5g03980a;biotype=protein_coding;gene_id=VDAG_JR2_Chr5g03980a;logic_name=wageningen_lpp
JR2_5	ensembl	gene	1367832	1369714	.	+	.	ID=gene:VDAG_JR2_Chr5g03990a;biotype=protein_coding;gene_id=VDAG_JR2_Chr5g03990a;logic_name=wageningen_lpp
JR2_5	ensembl	gene	1369622	1371204	.	-	.	ID=gene:VDAG_JR2_Chr5g04000a;biotype=protein_coding;gene_id=VDAG_JR2_Chr5g04000a;logic_name=wageningen_lpp
JR2_5	ensembl	gene	1371246	1375385	.	-	.	ID=gene:VDAG_JR2_Chr5g04010a;biotype=protein_coding;gene_id=VDAG_JR2_Chr5g04010a;logic_name=wageningen_lpp
JR2_5	ensembl	gene	1377627	1378796	.	+	.	ID=gene:VDAG_JR2_Chr5g04020a;biotype=protein_coding;gene_id=VDAG_JR2_Chr5g04020a;logic_name=wageningen_lpp
JR2_5	ensembl	gene	1378503	1380350	.	-	.	ID=gene:VDAG_JR2_Chr5g04030a;biotype=protein_coding;gene_id=VDAG_JR2_Chr5g04030a;logic_name=wageningen_lpp
JR2_5	ensembl	gene	1379922	1385180	.	+	.	ID=gene:VDAG_JR2_Chr5g04040a;biotype=protein_coding;gene_id=VDAG_JR2_Chr5g04040a;logic_name=wageningen_lpp
JR2_5	ensembl	gene	1384906	1386133	.	-	.	ID=gene:VDAG_JR2_Chr5g04050a;biotype=protein_coding;gene_id=VDAG_JR2_Chr5g04050a;logic_name=wageningen_lpp
JR2_5	ensembl	gene	1386018	1386850	.	+	.	ID=gene:VDAG_JR2_Chr5g04060a;biotype=protein_coding;gene_id=VDAG_JR2_Chr5g04060a;logic_name=wageningen_lpp
JR2_5	ensembl	gene	1387027	1389024	.	+	.	ID=gene:VDAG_JR2_Chr5g04070a;biotype=protein_coding;gene_id=VDAG_JR2_Chr5g04070a;logic_name=wageningen_lpp
JR2_5	ensembl	gene	1388837	1390449	.	-	.	ID=gene:VDAG_JR2_Chr5g04080a;biotype=protein_coding;gene_id=VDAG_JR2_Chr5g04080a;logic_name=wageningen_lpp
JR2_5	ensembl	gene	1390558	1392155	.	-	.	ID=gene:VDAG_JR2_Chr5g04090a;biotype=protein_coding;gene_id=VDAG_JR2_Chr5g04090a;logic_name=wageningen_lpp
JR2_5	ensembl	gene	1392486	1393383	.	-	.	ID=gene:VDAG_JR2_Chr5g04100a;biotype=protein_coding;gene_id=VDAG_JR2_Chr5g04100a;logic_name=wageningen_lpp
JR2_5	ensembl	gene	1393527	1394911	.	+	.	ID=gene:VDAG_JR2_Chr5g04110a;biotype=protein_coding;gene_id=VDAG_JR2_Chr5g04110a;logic_name=wageningen_lpp
JR2_5	ensembl	gene	1394982	1398223	.	+	.	ID=gene:VDAG_JR2_Chr5g04120a;biotype=protein_coding;gene_id=VDAG_JR2_Chr5g04120a;logic_name=wageningen_lpp
JR2_5	ensembl	gene	1398236	1400293	.	+	.	ID=gene:VDAG_JR2_Chr5g04130a;biotype=protein_coding;gene_id=VDAG_JR2_Chr5g04130a;logic_name=wageningen_lpp
JR2_5	ensembl	gene	1400075	1401946	.	-	.	ID=gene:VDAG_JR2_Chr5g04140a;biotype=protein_coding;gene_id=VDAG_JR2_Chr5g04140a;logic_name=wageningen_lpp
JR2_5	ensembl	gene	1401761	1405146	.	+	.	ID=gene:VDAG_JR2_Chr5g04150a;biotype=protein_coding;gene_id=VDAG_JR2_Chr5g04150a;logic_name=wageningen_lpp
JR2_5	ensembl	gene	1405804	1408132	.	+	.	ID=gene:VDAG_JR2_Chr5g04160a;biotype=protein_coding;gene_id=VDAG_JR2_Chr5g04160a;logic_name=wageningen_lpp
JR2_5	ensembl	gene	1408094	1409994	.	-	.	ID=gene:VDAG_JR2_Chr5g04170a;biotype=protein_coding;gene_id=VDAG_JR2_Chr5g04170a;logic_name=wageningen_lpp
JR2_5	ensembl	gene	1409993	1415013	.	-	.	ID=gene:VDAG_JR2_Chr5g04180a;biotype=protein_coding;gene_id=VDAG_JR2_Chr5g04180a;logic_name=wageningen_lpp
JR2_5	ensembl	gene	1415802	1418662	.	+	.	ID=gene:VDAG_JR2_Chr5g04190a;biotype=protein_coding;gene_id=VDAG_JR2_Chr5g04190a;logic_name=wageningen_lpp
JR2_5	ensembl	gene	1418261	1419809	.	-	.	ID=gene:VDAG_JR2_Chr5g04200a;biotype=protein_coding;gene_id=VDAG_JR2_Chr5g04200a;logic_name=wageningen_lpp
JR2_5	ensembl	gene	1420322	1423477	.	-	.	ID=gene:VDAG_JR2_Chr5g04210a;biotype=protein_coding;gene_id=VDAG_JR2_Chr5g04210a;logic_name=wageningen_lpp
JR2_5	ensembl	gene	1423715	1424555	.	+	.	ID=gene:VDAG_JR2_Chr5g04220a;biotype=protein_coding;gene_id=VDAG_JR2_Chr5g04220a;logic_name=wageningen_lpp
JR2_5	ensembl	gene	1424661	1425771	.	-	.	ID=gene:VDAG_JR2_Chr5g04230a;biotype=protein_coding;gene_id=VDAG_JR2_Chr5g04230a;logic_name=wageningen_lpp
JR2_5	ensembl	gene	1426856	1428051	.	-	.	ID=gene:VDAG_JR2_Chr5g04240a;biotype=protein_coding;gene_id=VDAG_JR2_Chr5g04240a;logic_name=wageningen_lpp
JR2_5	ensembl	gene	1428890	1431639	.	+	.	ID=gene:VDAG_JR2_Chr5g04250a;biotype=protein_coding;gene_id=VDAG_JR2_Chr5g04250a;logic_name=wageningen_lpp
JR2_5	ensembl	gene	1431644	1433521	.	-	.	ID=gene:VDAG_JR2_Chr5g04260a;biotype=protein_coding;gene_id=VDAG_JR2_Chr5g04260a;logic_name=wageningen_lpp
JR2_5	ensembl	gene	1433703	1434597	.	+	.	ID=gene:VDAG_JR2_Chr5g04270a;biotype=protein_coding;gene_id=VDAG_JR2_Chr5g04270a;logic_name=wageningen_lpp
JR2_5	ensembl	gene	1434771	1439063	.	-	.	ID=gene:VDAG_JR2_Chr5g04280a;biotype=protein_coding;gene_id=VDAG_JR2_Chr5g04280a;logic_name=wageningen_lpp
JR2_5	ensembl	gene	1439986	1441245	.	+	.	ID=gene:VDAG_JR2_Chr5g04290a;biotype=protein_coding;gene_id=VDAG_JR2_Chr5g04290a;logic_name=wageningen_lpp
JR2_5	ensembl	gene	1441196	1443177	.	-	.	ID=gene:VDAG_JR2_Chr5g04300a;biotype=protein_coding;gene_id=VDAG_JR2_Chr5g04300a;logic_name=wageningen_lpp
JR2_5	ensembl	gene	1443994	1445317	.	-	.	ID=gene:VDAG_JR2_Chr5g04310a;biotype=protein_coding;gene_id=VDAG_JR2_Chr5g04310a;logic_name=wageningen_lpp
JR2_5	ensembl	gene	1445342	1446477	.	+	.	ID=gene:VDAG_JR2_Chr5g04320a;biotype=protein_coding;gene_id=VDAG_JR2_Chr5g04320a;logic_name=wageningen_lpp
JR2_5	ensembl	gene	1446558	1448768	.	-	.	ID=gene:VDAG_JR2_Chr5g04330a;biotype=protein_coding;gene_id=VDAG_JR2_Chr5g04330a;logic_name=wageningen_lpp
JR2_5	ensembl	gene	1451540	1454469	.	+	.	ID=gene:VDAG_JR2_Chr5g04340a;biotype=protein_coding;gene_id=VDAG_JR2_Chr5g04340a;logic_name=wageningen_lpp
JR2_5	ensembl	gene	1454859	1458645	.	+	.	ID=gene:VDAG_JR2_Chr5g04350a;biotype=protein_coding;gene_id=VDAG_JR2_Chr5g04350a;logic_name=wageningen_lpp
JR2_5	ensembl	gene	1458739	1461428	.	-	.	ID=gene:VDAG_JR2_Chr5g04360a;biotype=protein_coding;gene_id=VDAG_JR2_Chr5g04360a;logic_name=wageningen_lpp
JR2_5	ensembl	gene	1462972	1464462	.	+	.	ID=gene:VDAG_JR2_Chr5g04370a;biotype=protein_coding;gene_id=VDAG_JR2_Chr5g04370a;logic_name=wageningen_lpp
JR2_5	ensembl	gene	1464102	1467133	.	-	.	ID=gene:VDAG_JR2_Chr5g04380a;biotype=protein_coding;gene_id=VDAG_JR2_Chr5g04380a;logic_name=wageningen_lpp
JR2_5	ensembl	gene	1467688	1469007	.	-	.	ID=gene:VDAG_JR2_Chr5g04390a;biotype=protein_coding;gene_id=VDAG_JR2_Chr5g04390a;logic_name=wageningen_lpp
JR2_5	ensembl	gene	1469392	1471422	.	+	.	ID=gene:VDAG_JR2_Chr5g04400a;biotype=protein_coding;gene_id=VDAG_JR2_Chr5g04400a;logic_name=wageningen_lpp
JR2_5	ensembl	gene	1474500	1476520	.	-	.	ID=gene:VDAG_JR2_Chr5g04410a;biotype=protein_coding;gene_id=VDAG_JR2_Chr5g04410a;logic_name=wageningen_lpp
JR2_5	ensembl	gene	1477161	1479408	.	-	.	ID=gene:VDAG_JR2_Chr5g04420a;biotype=protein_coding;gene_id=VDAG_JR2_Chr5g04420a;logic_name=wageningen_lpp
JR2_5	ensembl	gene	1479611	1481630	.	-	.	ID=gene:VDAG_JR2_Chr5g04430a;biotype=protein_coding;gene_id=VDAG_JR2_Chr5g04430a;logic_name=wageningen_lpp
JR2_5	ensembl	gene	1482187	1484932	.	-	.	ID=gene:VDAG_JR2_Chr5g04440a;biotype=protein_coding;gene_id=VDAG_JR2_Chr5g04440a;logic_name=wageningen_lpp
JR2_5	ensembl	gene	1485636	1486920	.	-	.	ID=gene:VDAG_JR2_Chr5g04450a;biotype=protein_coding;gene_id=VDAG_JR2_Chr5g04450a;logic_name=wageningen_lpp
JR2_5	ensembl	gene	1487192	1489264	.	+	.	ID=gene:VDAG_JR2_Chr5g04460a;biotype=protein_coding;gene_id=VDAG_JR2_Chr5g04460a;logic_name=wageningen_lpp
JR2_5	ensembl	gene	1490862	1493003	.	+	.	ID=gene:VDAG_JR2_Chr5g04470a;biotype=protein_coding;gene_id=VDAG_JR2_Chr5g04470a;logic_name=wageningen_lpp
JR2_5	ensembl	gene	1494314	1495797	.	+	.	ID=gene:VDAG_JR2_Chr5g04480a;biotype=protein_coding;gene_id=VDAG_JR2_Chr5g04480a;logic_name=wageningen_lpp
JR2_5	ensembl	gene	1495900	1496921	.	-	.	ID=gene:VDAG_JR2_Chr5g04490a;biotype=protein_coding;gene_id=VDAG_JR2_Chr5g04490a;logic_name=wageningen_lpp
JR2_5	ensembl	gene	1498044	1499358	.	+	.	ID=gene:VDAG_JR2_Chr5g04500a;biotype=protein_coding;gene_id=VDAG_JR2_Chr5g04500a;logic_name=wageningen_lpp
JR2_5	ensembl	gene	1499612	1501528	.	-	.	ID=gene:VDAG_JR2_Chr5g04510a;biotype=protein_coding;gene_id=VDAG_JR2_Chr5g04510a;logic_name=wageningen_lpp
JR2_5	ensembl	gene	1502675	1506154	.	+	.	ID=gene:VDAG_JR2_Chr5g04520a;biotype=protein_coding;gene_id=VDAG_JR2_Chr5g04520a;logic_name=wageningen_lpp
JR2_5	ensembl	gene	1507074	1508319	.	-	.	ID=gene:VDAG_JR2_Chr5g04530a;biotype=protein_coding;gene_id=VDAG_JR2_Chr5g04530a;logic_name=wageningen_lpp
JR2_5	ensembl	gene	1508565	1510575	.	+	.	ID=gene:VDAG_JR2_Chr5g04540a;biotype=protein_coding;gene_id=VDAG_JR2_Chr5g04540a;logic_name=wageningen_lpp
JR2_5	ensembl	gene	1510575	1515255	.	-	.	ID=gene:VDAG_JR2_Chr5g04550a;biotype=protein_coding;gene_id=VDAG_JR2_Chr5g04550a;logic_name=wageningen_lpp
JR2_5	ensembl	gene	1515738	1516376	.	+	.	ID=gene:VDAG_JR2_Chr5g04555;biotype=protein_coding;gene_id=VDAG_JR2_Chr5g04555;logic_name=wageningen_lpp
JR2_5	ensembl	gene	1517444	1519678	.	+	.	ID=gene:VDAG_JR2_Chr5g04560a;biotype=nontranslating_CDS;gene_id=VDAG_JR2_Chr5g04560a;logic_name=wageningen_lpp
JR2_5	ensembl	gene	1520086	1520892	.	+	.	ID=gene:VDAG_JR2_Chr5g04570a;biotype=protein_coding;gene_id=VDAG_JR2_Chr5g04570a;logic_name=wageningen_lpp
JR2_5	ensembl	gene	1521049	1523318	.	-	.	ID=gene:VDAG_JR2_Chr5g04580a;biotype=protein_coding;gene_id=VDAG_JR2_Chr5g04580a;logic_name=wageningen_lpp
JR2_5	ensembl	gene	1524130	1526877	.	-	.	ID=gene:VDAG_JR2_Chr5g04590a;biotype=protein_coding;gene_id=VDAG_JR2_Chr5g04590a;logic_name=wageningen_lpp
JR2_5	ensembl	gene	1527316	1530570	.	+	.	ID=gene:VDAG_JR2_Chr5g04600a;biotype=protein_coding;gene_id=VDAG_JR2_Chr5g04600a;logic_name=wageningen_lpp
JR2_5	ensembl	gene	1530771	1532322	.	-	.	ID=gene:VDAG_JR2_Chr5g04610a;biotype=protein_coding;gene_id=VDAG_JR2_Chr5g04610a;logic_name=wageningen_lpp
JR2_5	ensembl	gene	1535307	1539752	.	-	.	ID=gene:VDAG_JR2_Chr5g04620a;biotype=protein_coding;gene_id=VDAG_JR2_Chr5g04620a;logic_name=wageningen_lpp
JR2_5	ensembl	gene	1558227	1560054	.	+	.	ID=gene:VDAG_JR2_Chr5g04630a;biotype=protein_coding;gene_id=VDAG_JR2_Chr5g04630a;logic_name=wageningen_lpp
JR2_5	ensembl	gene	1560773	1564094	.	-	.	ID=gene:VDAG_JR2_Chr5g04640a;biotype=protein_coding;gene_id=VDAG_JR2_Chr5g04640a;logic_name=wageningen_lpp
JR2_5	ensembl	gene	1564254	1566330	.	-	.	ID=gene:VDAG_JR2_Chr5g04650a;biotype=protein_coding;gene_id=VDAG_JR2_Chr5g04650a;logic_name=wageningen_lpp
JR2_5	ensembl	gene	1566144	1569592	.	+	.	ID=gene:VDAG_JR2_Chr5g04660a;biotype=protein_coding;gene_id=VDAG_JR2_Chr5g04660a;logic_name=wageningen_lpp
JR2_5	ensembl	gene	1570100	1571966	.	+	.	ID=gene:VDAG_JR2_Chr5g04670a;biotype=protein_coding;gene_id=VDAG_JR2_Chr5g04670a;logic_name=wageningen_lpp
JR2_5	ensembl	gene	1573339	1574606	.	-	.	ID=gene:VDAG_JR2_Chr5g04680a;biotype=protein_coding;gene_id=VDAG_JR2_Chr5g04680a;logic_name=wageningen_lpp
JR2_5	ensembl	gene	1581719	1582660	.	-	.	ID=gene:VDAG_JR2_Chr5g04690a;biotype=protein_coding;gene_id=VDAG_JR2_Chr5g04690a;logic_name=wageningen_lpp
JR2_5	ensembl	gene	1584670	1586120	.	-	.	ID=gene:VDAG_JR2_Chr5g04700a;biotype=protein_coding;gene_id=VDAG_JR2_Chr5g04700a;logic_name=wageningen_lpp
JR2_5	ensembl	gene	1588247	1590137	.	+	.	ID=gene:VDAG_JR2_Chr5g04710a;biotype=protein_coding;gene_id=VDAG_JR2_Chr5g04710a;logic_name=wageningen_lpp
JR2_5	ensembl	gene	1591219	1592089	.	-	.	ID=gene:VDAG_JR2_Chr5g04720a;biotype=protein_coding;gene_id=VDAG_JR2_Chr5g04720a;logic_name=wageningen_lpp
JR2_5	ensembl	gene	1592030	1593340	.	+	.	ID=gene:VDAG_JR2_Chr5g04730a;biotype=protein_coding;gene_id=VDAG_JR2_Chr5g04730a;logic_name=wageningen_lpp
VD991_CP119264.1	AUGUSTUS	gene	255	2410	.	-	.	VD991_g4824;
VD991_CP119264.1	AUGUSTUS	gene	2723	4246	.	+	.	VD991_g4825;
VD991_CP119264.1	AUGUSTUS	gene	4810	7261	.	+	.	VD991_g4826;
VD991_CP119264.1	AUGUSTUS	gene	7681	10722	.	-	.	VD991_g4827;
VD991_CP119264.1	AUGUSTUS	gene	11699	13099	.	+	.	VD991_g4828;
VD991_CP119264.1	AUGUSTUS	gene	13675	15217	.	-	.	VD991_g4829;
VD991_CP119264.1	AUGUSTUS	gene	15947	17703	.	-	.	VD991_g4830;
VD991_CP119264.1	AUGUSTUS	gene	19256	19535	.	+	.	VD991_g4831;
VD991_CP119264.1	AUGUSTUS	gene	22295	23148	.	-	.	VD991_g4832;
VD991_CP119264.1	AUGUSTUS	gene	25350	27787	.	-	.	VD991_g4833;
VD991_CP119264.1	AUGUSTUS	gene	30515	32882	.	+	.	VD991_g4834;
VD991_CP119264.1	AUGUSTUS	gene	32933	34327	.	-	.	VD991_g4835;
VD991_CP119264.1	AUGUSTUS	gene	34464	34830	.	+	.	VD991_g4836;
VD991_CP119264.1	AUGUSTUS	gene	35085	36503	.	-	.	VD991_g4837;
VD991_CP119264.1	AUGUSTUS	gene	36976	39189	.	-	.	VD991_g4838;
VD991_CP119264.1	AUGUSTUS	gene	39846	40802	.	+	.	VD991_g4839;
VD991_CP119264.1	AUGUSTUS	gene	42208	43788	.	+	.	VD991_g4840;
VD991_CP119264.1	AUGUSTUS	gene	44375	45451	.	-	.	VD991_g4841;
VD991_CP119264.1	AUGUSTUS	gene	47120	48817	.	-	.	VD991_g4842;
VD991_CP119264.1	AUGUSTUS	gene	88377	89374	.	+	.	VD991_g4843;
VD991_CP119264.1	AUGUSTUS	gene	91444	92556	.	-	.	VD991_g4844;
VD991_CP119264.1	AUGUSTUS	gene	96398	97668	.	+	.	VD991_g4845;
VD991_CP119264.1	AUGUSTUS	gene	98585	100808	.	+	.	VD991_g4846;
VD991_CP119264.1	AUGUSTUS	gene	101928	102933	.	+	.	VD991_g4847;
VD991_CP119264.1	AUGUSTUS	gene	103183	104128	.	-	.	VD991_g4848;
VD991_CP119264.1	AUGUSTUS	gene	104522	106153	.	+	.	VD991_g4849;
VD991_CP119264.1	AUGUSTUS	gene	106457	107620	.	-	.	VD991_g4850;
VD991_CP119264.1	AUGUSTUS	gene	109073	110356	.	+	.	VD991_g4851;
VD991_CP119264.1	AUGUSTUS	gene	111219	113151	.	-	.	VD991_g4852;
VD991_CP119264.1	AUGUSTUS	gene	116204	117600	.	+	.	VD991_g4853;
VD991_CP119264.1	AUGUSTUS	gene	118544	120136	.	-	.	VD991_g4854;
VD991_CP119264.1	AUGUSTUS	gene	121068	121970	.	+	.	VD991_g4855;
VD991_CP119264.1	AUGUSTUS	gene	122165	123301	.	-	.	VD991_g4856;
VD991_CP119264.1	AUGUSTUS	gene	124411	125071	.	-	.	VD991_g4857;
VD991_CP119264.1	AUGUSTUS	gene	125789	126786	.	-	.	VD991_g4858;
VD991_CP119264.1	AUGUSTUS	gene	127075	127494	.	+	.	VD991_g4859;
VD991_CP119264.1	AUGUSTUS	gene	127955	128827	.	-	.	VD991_g4860;
VD991_CP119264.1	AUGUSTUS	gene	130696	132522	.	+	.	VD991_g4861;
VD991_CP119264.1	AUGUSTUS	gene	132564	134793	.	-	.	VD991_g4862;
VD991_CP119264.1	AUGUSTUS	gene	136615	138388	.	-	.	VD991_g4863;
VD991_CP119264.1	AUGUSTUS	gene	142050	145369	.	+	.	VD991_g4864;
VD991_CP119264.1	AUGUSTUS	gene	146938	150083	.	-	.	VD991_g4865;
VD991_CP119264.1	AUGUSTUS	gene	152554	154449	.	-	.	VD991_g4866;
VD991_CP119264.1	AUGUSTUS	gene	158420	159045	.	+	.	VD991_g4867;
VD991_CP119264.1	AUGUSTUS	gene	159200	160265	.	-	.	VD991_g4868;
VD991_CP119264.1	AUGUSTUS	gene	161159	162139	.	-	.	VD991_g4869;
VD991_CP119264.1	AUGUSTUS	gene	164986	166455	.	+	.	VD991_g4870;
VD991_CP119264.1	AUGUSTUS	gene	167310	168070	.	-	.	VD991_g4871;
VD991_CP119264.1	AUGUSTUS	gene	169279	171359	.	+	.	VD991_g4872;
VD991_CP119264.1	AUGUSTUS	gene	171963	172647	.	+	.	VD991_g4873;
VD991_CP119264.1	AUGUSTUS	gene	173210	174739	.	-	.	VD991_g4874;
VD991_CP119264.1	AUGUSTUS	gene	175966	178288	.	+	.	VD991_g4875;
VD991_CP119264.1	AUGUSTUS	gene	178395	179783	.	-	.	VD991_g4876;
VD991_CP119264.1	AUGUSTUS	gene	180771	182799	.	-	.	VD991_g4877;
VD991_CP119264.1	AUGUSTUS	gene	187459	187683	.	-	.	VD991_g4878;
VD991_CP119264.1	AUGUSTUS	gene	188616	189537	.	+	.	VD991_g4879;
VD991_CP119264.1	AUGUSTUS	gene	199955	203422	.	+	.	VD991_g4880;
VD991_CP119264.1	AUGUSTUS	gene	205990	209198	.	+	.	VD991_g4881;
VD991_CP119264.1	AUGUSTUS	gene	209424	210425	.	+	.	VD991_g4882;
VD991_CP119264.1	AUGUSTUS	gene	210619	211356	.	-	.	VD991_g4883;
VD991_CP119264.1	AUGUSTUS	gene	212908	213974	.	-	.	VD991_g4884;
VD991_CP119264.1	AUGUSTUS	gene	214530	215759	.	+	.	VD991_g4885;
VD991_CP119264.1	AUGUSTUS	gene	216562	222090	.	-	.	VD991_g4886;
VD991_CP119264.1	AUGUSTUS	gene	225119	226510	.	+	.	VD991_g4887;
VD991_CP119264.1	AUGUSTUS	gene	227209	228726	.	-	.	VD991_g4888;
VD991_CP119264.1	AUGUSTUS	gene	232993	233886	.	+	.	VD991_g4889;
VD991_CP119264.1	AUGUSTUS	gene	234025	234989	.	-	.	VD991_g4890;
VD991_CP119264.1	AUGUSTUS	gene	236507	238455	.	+	.	VD991_g4891;
VD991_CP119264.1	AUGUSTUS	gene	239210	241201	.	-	.	VD991_g4892;
VD991_CP119264.1	AUGUSTUS	gene	242026	242942	.	-	.	VD991_g4893;
VD991_CP119264.1	AUGUSTUS	gene	244047	244930	.	-	.	VD991_g4894;
VD991_CP119264.1	AUGUSTUS	gene	247295	248418	.	-	.	VD991_g4895;
VD991_CP119264.1	AUGUSTUS	gene	250718	251719	.	-	.	VD991_g4896;
VD991_CP119264.1	AUGUSTUS	gene	252672	254199	.	-	.	VD991_g4897;
VD991_CP119264.1	AUGUSTUS	gene	254809	255500	.	+	.	VD991_g4898;
VD991_CP119264.1	AUGUSTUS	gene	255755	256771	.	-	.	VD991_g4899;
VD991_CP119264.1	AUGUSTUS	gene	259577	260983	.	+	.	VD991_g4900;
VD991_CP119264.1	AUGUSTUS	gene	263647	264877	.	+	.	VD991_g4901;
VD991_CP119264.1	AUGUSTUS	gene	265600	267842	.	-	.	VD991_g4902;
VD991_CP119264.1	AUGUSTUS	gene	270292	272105	.	+	.	VD991_g4903;
VD991_CP119264.1	AUGUSTUS	gene	272319	274195	.	-	.	VD991_g4904;
VD991_CP119264.1	AUGUSTUS	gene	274648	276670	.	-	.	VD991_g4905;
VD991_CP119264.1	AUGUSTUS	gene	278099	280468	.	+	.	VD991_g4906;
VD991_CP119264.1	AUGUSTUS	gene	280696	281443	.	-	.	VD991_g4907;
VD991_CP119264.1	AUGUSTUS	gene	282566	283372	.	+	.	VD991_g4908;
VD991_CP119264.1	AUGUSTUS	gene	283574	286233	.	-	.	VD991_g4909;
VD991_CP119264.1	AUGUSTUS	gene	286825	288390	.	+	.	VD991_g4910;
VD991_CP119264.1	AUGUSTUS	gene	288655	289757	.	-	.	VD991_g4911;
VD991_CP119264.1	AUGUSTUS	gene	292091	292728	.	-	.	VD991_g4912;
VD991_CP119264.1	AUGUSTUS	gene	293652	294908	.	-	.	VD991_g4913;
VD991_CP119264.1	AUGUSTUS	gene	295782	296810	.	-	.	VD991_g4914;
VD991_CP119264.1	AUGUSTUS	gene	297911	300195	.	-	.	VD991_g4915;
VD991_CP119264.1	AUGUSTUS	gene	301914	302645	.	+	.	VD991_g4916;
VD991_CP119264.1	AUGUSTUS	gene	302927	304252	.	-	.	VD991_g4917;
VD991_CP119264.1	AUGUSTUS	gene	306021	307461	.	+	.	VD991_g4918;
VD991_CP119264.1	AUGUSTUS	gene	308116	310537	.	+	.	VD991_g4919;
VD991_CP119264.1	AUGUSTUS	gene	311963	314482	.	+	.	VD991_g4920;
VD991_CP119264.1	AUGUSTUS	gene	314699	317496	.	-	.	VD991_g4921;
VD991_CP119264.1	AUGUSTUS	gene	318688	319107	.	-	.	VD991_g4922;
VD991_CP119264.1	AUGUSTUS	gene	320055	321098	.	-	.	VD991_g4923;
VD991_CP119264.1	AUGUSTUS	gene	322086	322670	.	+	.	VD991_g4924;
VD991_CP119264.1	AUGUSTUS	gene	322912	325093	.	-	.	VD991_g4925;
VD991_CP119264.1	AUGUSTUS	gene	325857	327628	.	-	.	VD991_g4926;
VD991_CP119264.1	AUGUSTUS	gene	328424	331187	.	-	.	VD991_g4927;
VD991_CP119264.1	AUGUSTUS	gene	332593	336615	.	+	.	VD991_g4928;
VD991_CP119264.1	AUGUSTUS	gene	337122	337981	.	-	.	VD991_g4929;
VD991_CP119264.1	AUGUSTUS	gene	339210	340271	.	+	.	VD991_g4930;
VD991_CP119264.1	AUGUSTUS	gene	340772	341381	.	-	.	VD991_g4931;
VD991_CP119264.1	AUGUSTUS	gene	343429	344569	.	+	.	VD991_g4932;
VD991_CP119264.1	AUGUSTUS	gene	345936	346619	.	-	.	VD991_g4933;
VD991_CP119264.1	AUGUSTUS	gene	347572	351776	.	+	.	VD991_g4934;
VD991_CP119264.1	AUGUSTUS	gene	352529	353941	.	+	.	VD991_g4935;
VD991_CP119264.1	AUGUSTUS	gene	354780	355851	.	+	.	VD991_g4936;
VD991_CP119264.1	AUGUSTUS	gene	357985	360196	.	-	.	VD991_g4937;
VD991_CP119264.1	AUGUSTUS	gene	360990	365696	.	-	.	VD991_g4938;
VD991_CP119264.1	AUGUSTUS	gene	368568	370556	.	-	.	VD991_g4939;
VD991_CP119264.1	AUGUSTUS	gene	378548	380761	.	-	.	VD991_g4940;
VD991_CP119264.1	AUGUSTUS	gene	382845	383702	.	-	.	VD991_g4941;
VD991_CP119264.1	AUGUSTUS	gene	384616	385686	.	+	.	VD991_g4942;
VD991_CP119264.1	AUGUSTUS	gene	386170	386703	.	-	.	VD991_g4943;
VD991_CP119264.1	AUGUSTUS	gene	393585	393925	.	+	.	VD991_g4944;
VD991_CP119264.1	AUGUSTUS	gene	394293	395013	.	-	.	VD991_g4945;
VD991_CP119264.1	AUGUSTUS	gene	395352	396514	.	-	.	VD991_g4946;
VD991_CP119264.1	AUGUSTUS	gene	398467	399495	.	+	.	VD991_g4947;
VD991_CP119264.1	AUGUSTUS	gene	404700	407228	.	+	.	VD991_g4948;
VD991_CP119264.1	AUGUSTUS	gene	408659	410119	.	-	.	VD991_g4949;
VD991_CP119264.1	AUGUSTUS	gene	410877	412583	.	+	.	VD991_g4950;
VD991_CP119264.1	AUGUSTUS	gene	416019	421219	.	+	.	VD991_g4951;
VD991_CP119264.1	AUGUSTUS	gene	421678	422442	.	-	.	VD991_g4952;
VD991_CP119264.1	AUGUSTUS	gene	423028	424471	.	-	.	VD991_g4953;
VD991_CP119264.1	AUGUSTUS	gene	425183	426280	.	-	.	VD991_g4954;
VD991_CP119264.1	AUGUSTUS	gene	426971	428999	.	+	.	VD991_g4955;
VD991_CP119264.1	AUGUSTUS	gene	429031	431475	.	-	.	VD991_g4956;
VD991_CP119264.1	AUGUSTUS	gene	432367	434570	.	-	.	VD991_g4957;
VD991_CP119264.1	AUGUSTUS	gene	438547	441450	.	+	.	VD991_g4958;
VD991_CP119264.1	AUGUSTUS	gene	441731	442960	.	-	.	VD991_g4959;
VD991_CP119264.1	AUGUSTUS	gene	443731	445327	.	-	.	VD991_g4960;
VD991_CP119264.1	AUGUSTUS	gene	446017	446952	.	-	.	VD991_g4961;
VD991_CP119264.1	AUGUSTUS	gene	448105	448812	.	+	.	VD991_g4962;
VD991_CP119264.1	AUGUSTUS	gene	449545	450687	.	+	.	VD991_g4963;
VD991_CP119264.1	AUGUSTUS	gene	451963	452751	.	+	.	VD991_g4964;
VD991_CP119264.1	AUGUSTUS	gene	453875	455062	.	+	.	VD991_g4965;
VD991_CP119264.1	AUGUSTUS	gene	456075	457760	.	+	.	VD991_g4966;
VD991_CP119264.1	AUGUSTUS	gene	459204	460344	.	+	.	VD991_g4967;
VD991_CP119264.1	AUGUSTUS	gene	462276	462905	.	-	.	VD991_g4968;
VD991_CP119264.1	AUGUSTUS	gene	466191	466737	.	+	.	VD991_g4969;
VD991_CP119264.1	AUGUSTUS	gene	472273	473346	.	+	.	VD991_g4970;
VD991_CP119264.1	AUGUSTUS	gene	475009	477011	.	+	.	VD991_g4971;
VD991_CP119264.1	AUGUSTUS	gene	477446	478956	.	-	.	VD991_g4972;
VD991_CP119264.1	AUGUSTUS	gene	481884	485240	.	+	.	VD991_g4973;
VD991_CP119264.1	AUGUSTUS	gene	487090	488799	.	-	.	VD991_g4974;
VD991_CP119264.1	AUGUSTUS	gene	487368	488799	.	-	.	VD991_g4975;
VD991_CP119264.1	AUGUSTUS	gene	489718	491063	.	-	.	VD991_g4976;
VD991_CP119264.1	AUGUSTUS	gene	491780	492604	.	-	.	VD991_g4977;
VD991_CP119264.1	AUGUSTUS	gene	492987	494346	.	+	.	VD991_g4978;
VD991_CP119264.1	AUGUSTUS	gene	495559	496554	.	+	.	VD991_g4979;
VD991_CP119264.1	AUGUSTUS	gene	497363	499282	.	-	.	VD991_g4980;
VD991_CP119264.1	AUGUSTUS	gene	501986	502981	.	+	.	VD991_g4981;
VD991_CP119264.1	AUGUSTUS	gene	503187	504642	.	-	.	VD991_g4982;
VD991_CP119264.1	GeneMark.hmm3	gene	507237	507427	.	-	.	VD991_g4983;
VD991_CP119264.1	AUGUSTUS	gene	507518	508367	.	-	.	VD991_g4984;
VD991_CP119264.1	AUGUSTUS	gene	511515	511955	.	-	.	VD991_g4985;
VD991_CP119264.1	AUGUSTUS	gene	516479	517591	.	+	.	VD991_g4986;
VD991_CP119264.1	AUGUSTUS	gene	517841	522538	.	-	.	VD991_g4987;
VD991_CP119264.1	AUGUSTUS	gene	525219	526446	.	-	.	VD991_g4988;
VD991_CP119264.1	AUGUSTUS	gene	527916	528467	.	-	.	VD991_g4989;
VD991_CP119264.1	AUGUSTUS	gene	529484	530085	.	-	.	VD991_g4990;
VD991_CP119264.1	AUGUSTUS	gene	531607	534851	.	+	.	VD991_g4991;
VD991_CP119264.1	AUGUSTUS	gene	535537	537474	.	+	.	VD991_g4992;
VD991_CP119264.1	AUGUSTUS	gene	538098	540818	.	-	.	VD991_g4993;
VD991_CP119264.1	AUGUSTUS	gene	546181	548934	.	-	.	VD991_g4994;
VD991_CP119264.1	AUGUSTUS	gene	550861	551412	.	+	.	VD991_g4995;
VD991_CP119264.1	AUGUSTUS	gene	551598	554693	.	+	.	VD991_g4996;
VD991_CP119264.1	AUGUSTUS	gene	555600	556798	.	+	.	VD991_g4997;
VD991_CP119264.1	AUGUSTUS	gene	557401	558964	.	+	.	VD991_g4998;
VD991_CP119264.1	AUGUSTUS	gene	560070	561226	.	+	.	VD991_g4999;
VD991_CP119264.1	AUGUSTUS	gene	561437	563373	.	-	.	VD991_g5000;
VD991_CP119264.1	AUGUSTUS	gene	564312	565585	.	-	.	VD991_g5001;
VD991_CP119264.1	AUGUSTUS	gene	566403	567382	.	-	.	VD991_g5002;
VD991_CP119264.1	AUGUSTUS	gene	569966	571051	.	+	.	VD991_g5003;
VD991_CP119264.1	AUGUSTUS	gene	572115	572951	.	+	.	VD991_g5004;
VD991_CP119264.1	AUGUSTUS	gene	573086	573511	.	+	.	VD991_g5005;
VD991_CP119264.1	AUGUSTUS	gene	574750	576855	.	-	.	VD991_g5006;
VD991_CP119264.1	AUGUSTUS	gene	581311	583910	.	-	.	VD991_g5007;
VD991_CP119264.1	AUGUSTUS	gene	584975	586520	.	+	.	VD991_g5008;
VD991_CP119264.1	AUGUSTUS	gene	594410	594840	.	+	.	VD991_g5009;
VD991_CP119264.1	AUGUSTUS	gene	596794	597931	.	-	.	VD991_g5010;
VD991_CP119264.1	AUGUSTUS	gene	600697	602358	.	-	.	VD991_g5011;
VD991_CP119264.1	AUGUSTUS	gene	602915	604903	.	-	.	VD991_g5012;
VD991_CP119264.1	AUGUSTUS	gene	605830	606609	.	+	.	VD991_g5013;
VD991_CP119264.1	AUGUSTUS	gene	607242	608474	.	+	.	VD991_g5014;
VD991_CP119264.1	AUGUSTUS	gene	610517	611206	.	+	.	VD991_g5015;
VD991_CP119264.1	AUGUSTUS	gene	611988	612834	.	-	.	VD991_g5016;
VD991_CP119264.1	AUGUSTUS	gene	613995	615581	.	+	.	VD991_g5017;
VD991_CP119264.1	AUGUSTUS	gene	617031	617449	.	-	.	VD991_g5018;
VD991_CP119264.1	AUGUSTUS	gene	618936	619580	.	+	.	VD991_g5019;
VD991_CP119264.1	AUGUSTUS	gene	619773	620223	.	-	.	VD991_g5020;
VD991_CP119264.1	AUGUSTUS	gene	620603	621543	.	+	.	VD991_g5021;
VD991_CP119264.1	AUGUSTUS	gene	623168	623713	.	+	.	VD991_g5022;
VD991_CP119264.1	AUGUSTUS	gene	624102	625039	.	+	.	VD991_g5023;
VD991_CP119264.1	AUGUSTUS	gene	635157	636295	.	+	.	VD991_g5024;
VD991_CP119264.1	AUGUSTUS	gene	637984	638888	.	+	.	VD991_g5025;
VD991_CP119264.1	AUGUSTUS	gene	641637	643130	.	+	.	VD991_g5026;
VD991_CP119264.1	AUGUSTUS	gene	645737	646267	.	+	.	VD991_g5027;
VD991_CP119264.1	AUGUSTUS	gene	654773	656165	.	-	.	VD991_g5028;
VD991_CP119264.1	AUGUSTUS	gene	656635	657117	.	+	.	VD991_g5029;
VD991_CP119264.1	AUGUSTUS	gene	662970	663308	.	+	.	VD991_g5030;
VD991_CP119264.1	AUGUSTUS	gene	666158	667046	.	-	.	VD991_g5031;
VD991_CP119264.1	AUGUSTUS	gene	669044	669712	.	+	.	VD991_g5032;
VD991_CP119264.1	AUGUSTUS	gene	670046	670354	.	-	.	VD991_g5033;
VD991_CP119264.1	AUGUSTUS	gene	673505	674143	.	+	.	VD991_g5034;
VD991_CP119264.1	AUGUSTUS	gene	675623	677915	.	-	.	VD991_g5035;
VD991_CP119264.1	AUGUSTUS	gene	682835	683285	.	+	.	VD991_g5036;
VD991_CP119264.1	AUGUSTUS	gene	683478	684086	.	-	.	VD991_g5037;
VD991_CP119264.1	AUGUSTUS	gene	685573	685991	.	+	.	VD991_g5038;
VD991_CP119264.1	AUGUSTUS	gene	687441	689027	.	-	.	VD991_g5039;
VD991_CP119264.1	AUGUSTUS	gene	690188	691034	.	+	.	VD991_g5040;
VD991_CP119264.1	AUGUSTUS	gene	691816	692505	.	-	.	VD991_g5041;
VD991_CP119264.1	AUGUSTUS	gene	694548	695804	.	-	.	VD991_g5042;
VD991_CP119264.1	AUGUSTUS	gene	696437	697216	.	-	.	VD991_g5043;
VD991_CP119264.1	AUGUSTUS	gene	698143	700131	.	+	.	VD991_g5044;
VD991_CP119264.1	AUGUSTUS	gene	700688	702349	.	+	.	VD991_g5045;
VD991_CP119264.1	AUGUSTUS	gene	705115	706252	.	+	.	VD991_g5046;
VD991_CP119264.1	AUGUSTUS	gene	708206	708636	.	-	.	VD991_g5047;
VD991_CP119264.1	AUGUSTUS	gene	717028	717936	.	+	.	VD991_g5048;
VD991_CP119264.1	AUGUSTUS	gene	734638	735360	.	-	.	VD991_g5049;
VD991_CP119264.1	AUGUSTUS	gene	737062	737716	.	-	.	VD991_g5050;
VD991_CP119264.1	AUGUSTUS	gene	747248	747937	.	+	.	VD991_g5051;
VD991_CP119264.1	AUGUSTUS	gene	748528	749847	.	-	.	VD991_g5052;
VD991_CP119264.1	AUGUSTUS	gene	750917	752428	.	+	.	VD991_g5053;
VD991_CP119264.1	AUGUSTUS	gene	753708	754062	.	-	.	VD991_g5054;
VD991_CP119264.1	GeneMark.hmm3	gene	754706	755112	.	-	.	VD991_g5055;
VD991_CP119264.1	AUGUSTUS	gene	755419	756075	.	+	.	VD991_g5056;
VD991_CP119264.1	AUGUSTUS	gene	756222	756701	.	-	.	VD991_g5057;
VD991_CP119264.1	AUGUSTUS	gene	757259	757966	.	+	.	VD991_g5058;
VD991_CP119264.1	AUGUSTUS	gene	758721	759653	.	+	.	VD991_g5059;
VD991_CP119264.1	AUGUSTUS	gene	760575	763772	.	+	.	VD991_g5060;
VD991_CP119264.1	AUGUSTUS	gene	765996	766586	.	+	.	VD991_g5061;
VD991_CP119264.1	AUGUSTUS	gene	768741	769089	.	+	.	VD991_g5062;
VD991_CP119264.1	AUGUSTUS	gene	772493	773730	.	-	.	VD991_g5063;
VD991_CP119264.1	AUGUSTUS	gene	774063	775670	.	+	.	VD991_g5064;
VD991_CP119264.1	AUGUSTUS	gene	777234	778511	.	-	.	VD991_g5065;
VD991_CP119264.1	AUGUSTUS	gene	778760	779386	.	+	.	VD991_g5066;
VD991_CP119264.1	AUGUSTUS	gene	780950	782557	.	-	.	VD991_g5067;
VD991_CP119264.1	AUGUSTUS	gene	782890	784127	.	+	.	VD991_g5068;
VD991_CP119264.1	AUGUSTUS	gene	787531	787879	.	-	.	VD991_g5069;
VD991_CP119264.1	AUGUSTUS	gene	790034	790624	.	-	.	VD991_g5070;
VD991_CP119264.1	AUGUSTUS	gene	792848	796045	.	-	.	VD991_g5071;
VD991_CP119264.1	AUGUSTUS	gene	794896	796045	.	-	.	VD991_g5072;
VD991_CP119264.1	AUGUSTUS	gene	796967	798271	.	-	.	VD991_g5073;
VD991_CP119264.1	AUGUSTUS	gene	798718	801027	.	-	.	VD991_g5074;
VD991_CP119264.1	AUGUSTUS	gene	803828	804581	.	+	.	VD991_g5075;
VD991_CP119264.1	AUGUSTUS	gene	804626	806691	.	-	.	VD991_g5076;
VD991_CP119264.1	AUGUSTUS	gene	811616	812959	.	+	.	VD991_g5077;
VD991_CP119264.1	AUGUSTUS	gene	817732	818418	.	+	.	VD991_g5078;
VD991_CP119264.1	AUGUSTUS	gene	846279	846665	.	-	.	VD991_g5079;
VD991_CP119264.1	AUGUSTUS	gene	849201	849805	.	-	.	VD991_g5080;
VD991_CP119264.1	AUGUSTUS	gene	850183	855201	.	+	.	VD991_g5081;
VD991_CP119264.1	AUGUSTUS	gene	856454	858173	.	+	.	VD991_g5082;
VD991_CP119264.1	AUGUSTUS	gene	858931	860588	.	-	.	VD991_g5083;
VD991_CP119264.1	AUGUSTUS	gene	861002	861448	.	-	.	VD991_g5084;
VD991_CP119264.1	AUGUSTUS	gene	861487	862016	.	-	.	VD991_g5085;
VD991_CP119264.1	AUGUSTUS	gene	862556	864289	.	-	.	VD991_g5086;
VD991_CP119264.1	AUGUSTUS	gene	864548	865165	.	-	.	VD991_g5087;
VD991_CP119264.1	AUGUSTUS	gene	866691	867359	.	+	.	VD991_g5088;
VD991_CP119264.1	AUGUSTUS	gene	868906	871484	.	+	.	VD991_g5089;
VD991_CP119264.1	AUGUSTUS	gene	875834	876663	.	+	.	VD991_g5090;
VD991_CP119264.1	AUGUSTUS	gene	877377	878379	.	-	.	VD991_g5091;
VD991_CP119264.1	AUGUSTUS	gene	881557	881966	.	+	.	VD991_g5092;
VD991_CP119264.1	AUGUSTUS	gene	882115	885309	.	+	.	VD991_g5093;
VD991_CP119264.1	AUGUSTUS	gene	886948	888161	.	+	.	VD991_g5094;
VD991_CP119264.1	AUGUSTUS	gene	888695	890018	.	+	.	VD991_g5095;
VD991_CP119264.1	AUGUSTUS	gene	890999	892086	.	-	.	VD991_g5096;
VD991_CP119264.1	AUGUSTUS	gene	895980	896550	.	-	.	VD991_g5097;
VD991_CP119264.1	AUGUSTUS	gene	904295	905434	.	+	.	VD991_g5098;
VD991_CP119264.1	AUGUSTUS	gene	913774	915194	.	-	.	VD991_g5099;
VD991_CP119264.1	AUGUSTUS	gene	915745	918128	.	-	.	VD991_g5100;
VD991_CP119264.1	AUGUSTUS	gene	919004	920357	.	-	.	VD991_g5101;
VD991_CP119264.1	AUGUSTUS	gene	921975	922439	.	-	.	VD991_g5102;
VD991_CP119264.1	AUGUSTUS	gene	923128	923825	.	-	.	VD991_g5103;
VD991_CP119264.1	AUGUSTUS	gene	926843	927217	.	-	.	VD991_g5104;
VD991_CP119264.1	AUGUSTUS	gene	928222	928912	.	-	.	VD991_g5105;
VD991_CP119264.1	AUGUSTUS	gene	934113	935357	.	+	.	VD991_g5106;
VD991_CP119264.1	AUGUSTUS	gene	944671	946173	.	+	.	VD991_g5107;
VD991_CP119264.1	AUGUSTUS	gene	950054	951751	.	-	.	VD991_g5108;
VD991_CP119264.1	AUGUSTUS	gene	960681	961361	.	+	.	VD991_g5109;
VD991_CP119264.1	AUGUSTUS	gene	961541	961991	.	-	.	VD991_g5110;
VD991_CP119264.1	AUGUSTUS	gene	962371	963311	.	+	.	VD991_g5111;
VD991_CP119264.1	AUGUSTUS	gene	966002	967255	.	-	.	VD991_g5112;
VD991_CP119264.1	AUGUSTUS	gene	967554	970178	.	+	.	VD991_g5113;
VD991_CP119264.1	AUGUSTUS	gene	981768	981977	.	+	.	VD991_g5114;
VD991_CP119264.1	AUGUSTUS	gene	994641	995171	.	-	.	VD991_g5115;
VD991_CP119264.1	AUGUSTUS	gene	998906	999972	.	-	.	VD991_g5116;
VD991_CP119264.1	AUGUSTUS	gene	1002720	1003624	.	-	.	VD991_g5117;
VD991_CP119264.1	AUGUSTUS	gene	1005313	1007158	.	-	.	VD991_g5118;
VD991_CP119264.1	AUGUSTUS	gene	1019493	1020218	.	-	.	VD991_g5119;
VD991_CP119264.1	AUGUSTUS	gene	1020842	1021278	.	+	.	VD991_g5120;
VD991_CP119264.1	AUGUSTUS	gene	1021431	1022141	.	-	.	VD991_g5121;
VD991_CP119264.1	AUGUSTUS	gene	1023583	1023979	.	+	.	VD991_g5122;
VD991_CP119264.1	AUGUSTUS	gene	1024155	1026695	.	-	.	VD991_g5123;
VD991_CP119264.1	AUGUSTUS	gene	1026778	1027042	.	-	.	VD991_g5124;
VD991_CP119264.1	AUGUSTUS	gene	1028258	1029637	.	+	.	VD991_g5125;
VD991_CP119264.1	AUGUSTUS	gene	1030303	1030992	.	-	.	VD991_g5126;
VD991_CP119264.1	AUGUSTUS	gene	1034605	1035885	.	-	.	VD991_g5127;
VD991_CP119264.1	AUGUSTUS	gene	1036508	1037302	.	-	.	VD991_g5128;
VD991_CP119264.1	AUGUSTUS	gene	1038229	1040233	.	+	.	VD991_g5129;
VD991_CP119264.1	AUGUSTUS	gene	1040737	1042323	.	+	.	VD991_g5130;
VD991_CP119264.1	AUGUSTUS	gene	1045085	1046841	.	+	.	VD991_g5131;
VD991_CP119264.1	AUGUSTUS	gene	1048378	1048808	.	-	.	VD991_g5132;
VD991_CP119264.1	AUGUSTUS	gene	1056935	1058591	.	+	.	VD991_g5133;
VD991_CP119264.1	AUGUSTUS	gene	1059543	1061365	.	-	.	VD991_g5134;
VD991_CP119264.1	AUGUSTUS	gene	1067001	1068328	.	+	.	VD991_g5135;
VD991_CP119264.1	AUGUSTUS	gene	1068762	1071551	.	+	.	VD991_g5136;
VD991_CP119264.1	AUGUSTUS	gene	1071862	1072362	.	-	.	VD991_g5137;
VD991_CP119264.1	AUGUSTUS	gene	1072687	1074588	.	+	.	VD991_g5138;
VD991_CP119264.1	AUGUSTUS	gene	1075232	1075664	.	-	.	VD991_g5139;
VD991_CP119264.1	AUGUSTUS	gene	1078338	1081295	.	+	.	VD991_g5140;
VD991_CP119264.1	AUGUSTUS	gene	1081622	1082641	.	-	.	VD991_g5141;
VD991_CP119264.1	AUGUSTUS	gene	1083069	1083696	.	+	.	VD991_g5142;
VD991_CP119264.1	AUGUSTUS	gene	1084024	1085173	.	-	.	VD991_g5143;
VD991_CP119264.1	AUGUSTUS	gene	1085933	1087225	.	-	.	VD991_g5144;
VD991_CP119264.1	AUGUSTUS	gene	1090883	1093219	.	+	.	VD991_g5145;
VD991_CP119264.1	AUGUSTUS	gene	1091058	1093219	.	+	.	VD991_g5146;
VD991_CP119264.1	AUGUSTUS	gene	1093613	1096296	.	+	.	VD991_g5147;
VD991_CP119264.1	AUGUSTUS	gene	1096527	1097388	.	-	.	VD991_g5148;
VD991_CP119264.1	AUGUSTUS	gene	1098359	1101447	.	-	.	VD991_g5149;
VD991_CP119264.1	AUGUSTUS	gene	1103097	1105227	.	-	.	VD991_g5150;
VD991_CP119264.1	AUGUSTUS	gene	1106694	1107362	.	+	.	VD991_g5151;
VD991_CP119264.1	AUGUSTUS	gene	1107633	1108682	.	-	.	VD991_g5152;
VD991_CP119264.1	AUGUSTUS	gene	1109479	1112482	.	+	.	VD991_g5153;
VD991_CP119264.1	AUGUSTUS	gene	1115957	1118584	.	+	.	VD991_g5154;
VD991_CP119264.1	AUGUSTUS	gene	1120179	1121013	.	+	.	VD991_g5155;
VD991_CP119264.1	AUGUSTUS	gene	1121935	1122719	.	+	.	VD991_g5156;
VD991_CP119264.1	AUGUSTUS	gene	1122826	1123959	.	-	.	VD991_g5157;
VD991_CP119264.1	AUGUSTUS	gene	1125039	1129647	.	+	.	VD991_g5158;
VD991_CP119264.1	AUGUSTUS	gene	1133210	1133833	.	+	.	VD991_g5159;
VD991_CP119264.1	AUGUSTUS	gene	1134922	1136744	.	-	.	VD991_g5160;
VD991_CP119264.1	AUGUSTUS	gene	1141264	1143400	.	+	.	VD991_g5161;
VD991_CP119264.1	AUGUSTUS	gene	1144054	1145643	.	+	.	VD991_g5162;
VD991_CP119264.1	AUGUSTUS	gene	1145752	1146972	.	-	.	VD991_g5163;
VD991_CP119264.1	AUGUSTUS	gene	1148330	1149652	.	+	.	VD991_g5164;
VD991_CP119264.1	AUGUSTUS	gene	1149871	1150486	.	+	.	VD991_g5165;
VD991_CP119264.1	AUGUSTUS	gene	1151316	1151825	.	+	.	VD991_g5166;
VD991_CP119264.1	AUGUSTUS	gene	1152437	1154169	.	-	.	VD991_g5167;
VD991_CP119264.1	AUGUSTUS	gene	1156584	1158252	.	+	.	VD991_g5168;
VD991_CP119264.1	AUGUSTUS	gene	1159494	1161335	.	-	.	VD991_g5169;
VD991_CP119264.1	AUGUSTUS	gene	1162145	1164146	.	-	.	VD991_g5170;
VD991_CP119264.1	AUGUSTUS	gene	1165214	1167085	.	+	.	VD991_g5171;
VD991_CP119264.1	AUGUSTUS	gene	1167449	1169034	.	-	.	VD991_g5172;
VD991_CP119264.1	AUGUSTUS	gene	1172821	1177765	.	+	.	VD991_g5173;
VD991_CP119264.1	AUGUSTUS	gene	1178643	1180061	.	+	.	VD991_g5174;
VD991_CP119264.1	AUGUSTUS	gene	1181404	1182864	.	+	.	VD991_g5175;
VD991_CP119264.1	AUGUSTUS	gene	1183126	1184816	.	-	.	VD991_g5176;
VD991_CP119264.1	AUGUSTUS	gene	1185694	1187367	.	+	.	VD991_g5177;
VD991_CP119264.1	AUGUSTUS	gene	1188018	1188782	.	+	.	VD991_g5178;
VD991_CP119264.1	AUGUSTUS	gene	1189178	1190755	.	+	.	VD991_g5179;
VD991_CP119264.1	AUGUSTUS	gene	1191049	1192354	.	-	.	VD991_g5180;
VD991_CP119264.1	AUGUSTUS	gene	1192735	1195105	.	-	.	VD991_g5181;
VD991_CP119264.1	AUGUSTUS	gene	1195669	1197181	.	+	.	VD991_g5182;
VD991_CP119264.1	AUGUSTUS	gene	1197633	1198352	.	+	.	VD991_g5183;
VD991_CP119264.1	AUGUSTUS	gene	1198588	1201271	.	-	.	VD991_g5184;
VD991_CP119264.1	AUGUSTUS	gene	1202322	1203107	.	-	.	VD991_g5185;
VD991_CP119264.1	AUGUSTUS	gene	1203663	1205118	.	-	.	VD991_g5186;
VD991_CP119264.1	AUGUSTUS	gene	1205390	1208073	.	+	.	VD991_g5187;
VD991_CP119264.1	AUGUSTUS	gene	1208912	1209208	.	+	.	VD991_g5188;
VD991_CP119264.1	AUGUSTUS	gene	1209575	1211436	.	-	.	VD991_g5189;
VD991_CP119264.1	AUGUSTUS	gene	1213106	1215051	.	+	.	VD991_g5190;
VD991_CP119264.1	AUGUSTUS	gene	1215162	1215470	.	-	.	VD991_g5191;
VD991_CP119264.1	AUGUSTUS	gene	1215516	1216013	.	-	.	VD991_g5192;
VD991_CP119264.1	AUGUSTUS	gene	1217738	1219058	.	-	.	VD991_g5193;
VD991_CP119264.1	AUGUSTUS	gene	1220853	1221675	.	-	.	VD991_g5194;
VD991_CP119264.1	AUGUSTUS	gene	1222357	1224297	.	+	.	VD991_g5195;
VD991_CP119264.1	AUGUSTUS	gene	1224589	1225592	.	+	.	VD991_g5196;
VD991_CP119264.1	AUGUSTUS	gene	1225826	1227683	.	-	.	VD991_g5197;
VD991_CP119264.1	AUGUSTUS	gene	1232441	1233082	.	-	.	VD991_g5198;
VD991_CP119264.1	AUGUSTUS	gene	1233881	1234732	.	-	.	VD991_g5199;
VD991_CP119264.1	AUGUSTUS	gene	1235446	1236457	.	-	.	VD991_g5200;
VD991_CP119264.1	AUGUSTUS	gene	1237589	1238953	.	+	.	VD991_g5201;
VD991_CP119264.1	AUGUSTUS	gene	1239743	1240380	.	-	.	VD991_g5202;
VD991_CP119264.1	AUGUSTUS	gene	1240528	1240959	.	-	.	VD991_g5203;
VD991_CP119264.1	AUGUSTUS	gene	1244424	1246292	.	-	.	VD991_g5204;
VD991_CP119264.1	AUGUSTUS	gene	1249064	1251904	.	+	.	VD991_g5205;
VD991_CP119264.1	AUGUSTUS	gene	1252692	1254130	.	+	.	VD991_g5206;
VD991_CP119264.1	AUGUSTUS	gene	1254847	1256562	.	-	.	VD991_g5207;
VD991_CP119264.1	AUGUSTUS	gene	1257243	1258025	.	-	.	VD991_g5208;
VD991_CP119264.1	AUGUSTUS	gene	1258580	1260379	.	-	.	VD991_g5209;
VD991_CP119264.1	AUGUSTUS	gene	1261092	1261643	.	+	.	VD991_g5210;
VD991_CP119264.1	AUGUSTUS	gene	1261882	1263687	.	-	.	VD991_g5211;
VD991_CP119264.1	AUGUSTUS	gene	1267579	1270227	.	-	.	VD991_g5212;
VD991_CP119264.1	AUGUSTUS	gene	1270708	1272059	.	+	.	VD991_g5213;
VD991_CP119264.1	AUGUSTUS	gene	1272433	1273617	.	-	.	VD991_g5214;
VD991_CP119264.1	AUGUSTUS	gene	1274869	1276816	.	+	.	VD991_g5215;
VD991_CP119264.1	AUGUSTUS	gene	1278105	1279872	.	-	.	VD991_g5216;
VD991_CP119264.1	AUGUSTUS	gene	1280971	1282914	.	+	.	VD991_g5217;
VD991_CP119264.1	AUGUSTUS	gene	1284812	1286043	.	+	.	VD991_g5218;
VD991_CP119264.1	AUGUSTUS	gene	1303122	1303881	.	-	.	VD991_g5219;
VD991_CP119264.1	AUGUSTUS	gene	1305187	1307132	.	-	.	VD991_g5220;
VD991_CP119264.1	AUGUSTUS	gene	1310145	1310898	.	+	.	VD991_g5221;
VD991_CP119264.1	AUGUSTUS	gene	1312304	1313680	.	-	.	VD991_g5222;
VD991_CP119264.1	AUGUSTUS	gene	1315556	1315896	.	-	.	VD991_g5223;
VD991_CP119264.1	AUGUSTUS	gene	1316820	1318260	.	+	.	VD991_g5224;
VD991_CP119264.1	AUGUSTUS	gene	1318610	1319355	.	-	.	VD991_g5225;
VD991_CP119264.1	AUGUSTUS	gene	1320163	1321524	.	-	.	VD991_g5226;
VD991_CP119264.1	AUGUSTUS	gene	1321808	1322275	.	-	.	VD991_g5227;
VD991_CP119264.1	AUGUSTUS	gene	1322390	1323953	.	-	.	VD991_g5228;
VD991_CP119264.1	AUGUSTUS	gene	1326043	1327385	.	-	.	VD991_g5229;
VD991_CP119264.1	AUGUSTUS	gene	1327920	1329422	.	+	.	VD991_g5230;
VD991_CP119264.1	AUGUSTUS	gene	1329759	1330793	.	+	.	VD991_g5231;
VD991_CP119264.1	AUGUSTUS	gene	1332876	1338232	.	+	.	VD991_g5232;
VD991_CP119264.1	AUGUSTUS	gene	1338557	1339717	.	-	.	VD991_g5233;
VD991_CP119264.1	AUGUSTUS	gene	1338664	1339717	.	-	.	VD991_g5234;
VD991_CP119264.1	AUGUSTUS	gene	1340062	1340696	.	-	.	VD991_g5235;
VD991_CP119264.1	AUGUSTUS	gene	1341257	1341766	.	+	.	VD991_g5236;
VD991_CP119264.1	AUGUSTUS	gene	1341949	1343121	.	-	.	VD991_g5237;
VD991_CP119264.1	AUGUSTUS	gene	1344988	1346601	.	+	.	VD991_g5238;
VD991_CP119264.1	AUGUSTUS	gene	1349687	1353249	.	+	.	VD991_g5239;
VD991_CP119264.1	AUGUSTUS	gene	1353702	1355383	.	-	.	VD991_g5240;
VD991_CP119264.1	AUGUSTUS	gene	1355822	1357555	.	-	.	VD991_g5241;
VD991_CP119264.1	AUGUSTUS	gene	1357691	1359499	.	-	.	VD991_g5242;
VD991_CP119264.1	AUGUSTUS	gene	1360444	1361916	.	+	.	VD991_g5243;
VD991_CP119264.1	AUGUSTUS	gene	1364213	1365544	.	-	.	VD991_g5244;
VD991_CP119264.1	AUGUSTUS	gene	1367211	1369253	.	-	.	VD991_g5245;
VD991_CP119264.1	AUGUSTUS	gene	1370187	1370903	.	+	.	VD991_g5246;
VD991_CP119264.1	AUGUSTUS	gene	1371035	1371998	.	-	.	VD991_g5247;
VD991_CP119264.1	AUGUSTUS	gene	1372766	1377179	.	+	.	VD991_g5248;
VD991_CP119264.1	AUGUSTUS	gene	1377385	1378164	.	-	.	VD991_g5249;
VD991_CP119264.1	AUGUSTUS	gene	1379530	1381231	.	+	.	VD991_g5250;
VD991_CP119264.1	AUGUSTUS	gene	1383112	1384161	.	-	.	VD991_g5251;
VD991_CP119264.1	AUGUSTUS	gene	1384824	1385631	.	-	.	VD991_g5252;
VD991_CP119264.1	AUGUSTUS	gene	1387380	1390046	.	+	.	VD991_g5253;
VD991_CP119264.1	AUGUSTUS	gene	1390574	1392382	.	+	.	VD991_g5254;
VD991_CP119264.1	AUGUSTUS	gene	1392435	1393482	.	-	.	VD991_g5255;
VD991_CP119264.1	AUGUSTUS	gene	1394832	1397034	.	+	.	VD991_g5256;
VD991_CP119264.1	AUGUSTUS	gene	1398547	1400294	.	+	.	VD991_g5257;
VD991_CP119264.1	AUGUSTUS	gene	1400467	1402207	.	-	.	VD991_g5258;
VD991_CP119264.1	AUGUSTUS	gene	1403257	1405857	.	-	.	VD991_g5259;
VD991_CP119264.1	AUGUSTUS	gene	1408853	1410508	.	+	.	VD991_g5260;
VD991_CP119264.1	AUGUSTUS	gene	1410855	1411597	.	-	.	VD991_g5261;
VD991_CP119264.1	AUGUSTUS	gene	1412629	1415378	.	-	.	VD991_g5262;
VD991_CP119264.1	AUGUSTUS	gene	1416246	1416688	.	+	.	VD991_g5263;
VD991_CP119264.1	AUGUSTUS	gene	1417015	1417515	.	-	.	VD991_g5264;
VD991_CP119264.1	AUGUSTUS	gene	1419316	1420048	.	-	.	VD991_g5265;
VD991_CP119264.1	AUGUSTUS	gene	1420590	1421006	.	+	.	VD991_g5266;
VD991_CP119264.1	AUGUSTUS	gene	1421748	1423747	.	+	.	VD991_g5267;
VD991_CP119264.1	AUGUSTUS	gene	1423934	1425669	.	-	.	VD991_g5268;
VD991_CP119264.1	AUGUSTUS	gene	1426007	1426736	.	+	.	VD991_g5269;
VD991_CP119264.1	AUGUSTUS	gene	1427173	1430787	.	-	.	VD991_g5270;
VD991_CP119264.1	AUGUSTUS	gene	1432859	1433248	.	+	.	VD991_g5271;
VD991_CP119264.1	AUGUSTUS	gene	1433672	1435147	.	-	.	VD991_g5272;
VD991_CP119264.1	AUGUSTUS	gene	1436517	1437440	.	-	.	VD991_g5273;
VD991_CP119264.1	AUGUSTUS	gene	1437789	1438373	.	+	.	VD991_g5274;
VD991_CP119264.1	AUGUSTUS	gene	1438886	1440976	.	-	.	VD991_g5275;
VD991_CP119264.1	AUGUSTUS	gene	1444042	1445823	.	+	.	VD991_g5276;
VD991_CP119264.1	AUGUSTUS	gene	1446716	1448940	.	+	.	VD991_g5277;
VD991_CP119264.1	AUGUSTUS	gene	1449221	1449697	.	+	.	VD991_g5278;
VD991_CP119264.1	AUGUSTUS	gene	1449866	1451233	.	+	.	VD991_g5279;
VD991_CP119264.1	AUGUSTUS	gene	1451438	1453267	.	-	.	VD991_g5280;
VD991_CP119264.1	AUGUSTUS	gene	1452460	1453267	.	-	.	VD991_g5281;
VD991_CP119264.1	AUGUSTUS	gene	1452700	1453267	.	-	.	VD991_g5282;
VD991_CP119264.1	AUGUSTUS	gene	1455068	1456712	.	+	.	VD991_g5283;
VD991_CP119264.1	AUGUSTUS	gene	1456917	1458947	.	-	.	VD991_g5284;
VD991_CP119264.1	AUGUSTUS	gene	1467196	1468473	.	-	.	VD991_g5285;
VD991_CP119264.1	AUGUSTUS	gene	1469775	1471822	.	-	.	VD991_g5286;
VD991_CP119264.1	AUGUSTUS	gene	1472182	1473823	.	-	.	VD991_g5287;
VD991_CP119264.1	AUGUSTUS	gene	1474899	1476993	.	-	.	VD991_g5288;
VD991_CP119264.1	AUGUSTUS	gene	1478052	1478966	.	-	.	VD991_g5289;
VD991_CP119264.1	AUGUSTUS	gene	1479706	1481282	.	+	.	VD991_g5290;
VD991_CP119264.1	AUGUSTUS	gene	1483349	1484812	.	+	.	VD991_g5291;
VD991_CP119264.1	AUGUSTUS	gene	1486705	1487963	.	+	.	VD991_g5292;
VD991_CP119264.1	AUGUSTUS	gene	1488216	1488942	.	-	.	VD991_g5293;
VD991_CP119264.1	AUGUSTUS	gene	1490433	1491338	.	+	.	VD991_g5294;
VD991_CP119264.1	AUGUSTUS	gene	1492558	1492964	.	-	.	VD991_g5295;
VD991_CP119264.1	AUGUSTUS	gene	1496909	1497931	.	+	.	VD991_g5296;
VD991_CP119264.1	AUGUSTUS	gene	1499429	1500476	.	-	.	VD991_g5297;
VD991_CP119264.1	AUGUSTUS	gene	1500894	1502409	.	+	.	VD991_g5298;
VD991_CP119264.1	AUGUSTUS	gene	1503095	1507007	.	-	.	VD991_g5299;
VD991_CP119264.1	AUGUSTUS	gene	1510115	1511724	.	-	.	VD991_g5300;
VD991_CP119264.1	AUGUSTUS	gene	1512390	1513100	.	+	.	VD991_g5301;
VD991_CP119264.1	AUGUSTUS	gene	1513528	1515364	.	-	.	VD991_g5302;
VD991_CP119264.1	AUGUSTUS	gene	1517258	1518695	.	-	.	VD991_g5303;
VD991_CP119264.1	AUGUSTUS	gene	1533004	1535514	.	+	.	VD991_g5304;
VD991_CP119264.1	AUGUSTUS	gene	1536096	1537478	.	-	.	VD991_g5305;
VD991_CP119264.1	AUGUSTUS	gene	1542223	1544430	.	-	.	VD991_g5306;
VD991_CP119264.1	AUGUSTUS	gene	1545009	1545721	.	+	.	VD991_g5307;
VD991_CP119264.1	AUGUSTUS	gene	1546120	1547628	.	+	.	VD991_g5308;
VD991_CP119264.1	AUGUSTUS	gene	1547768	1549858	.	-	.	VD991_g5309;
VD991_CP119264.1	AUGUSTUS	gene	1552883	1554604	.	+	.	VD991_g5310;
VD991_CP119264.1	AUGUSTUS	gene	1555843	1557143	.	+	.	VD991_g5311;
VD991_CP119264.1	AUGUSTUS	gene	1558981	1559897	.	-	.	VD991_g5312;
VD991_CP119264.1	AUGUSTUS	gene	1581125	1584490	.	+	.	VD991_g5313;
VD991_CP119264.1	AUGUSTUS	gene	1587991	1591129	.	-	.	VD991_g5314;
VD991_CP119264.1	AUGUSTUS	gene	1592352	1595614	.	+	.	VD991_g5315;
VD991_CP119264.1	AUGUSTUS	gene	1595979	1596469	.	-	.	VD991_g5316;
VD991_CP119264.1	AUGUSTUS	gene	1596857	1598278	.	+	.	VD991_g5317;
VD991_CP119264.1	AUGUSTUS	gene	1598589	1599013	.	-	.	VD991_g5318;
GF1207_tig00000065	AUGUSTUS	gene	1312	3135	.	-	.	GF1207_g8312;
GF1207_tig00000065	AUGUSTUS	gene	3448	4961	.	+	.	GF1207_g8313;
GF1207_tig00000065	AUGUSTUS	gene	6311	7961	.	+	.	GF1207_g8314;
GF1207_tig00000065	AUGUSTUS	gene	8380	11413	.	-	.	GF1207_g8315;
GF1207_tig00000065	AUGUSTUS	gene	16625	17844	.	-	.	GF1207_g8316;
GF1207_tig00000065	AUGUSTUS	gene	25999	28430	.	-	.	GF1207_g8317;
GF1207_tig00000065	AUGUSTUS	gene	31145	31658	.	+	.	GF1207_g8318;
GF1207_tig00000065	AUGUSTUS	gene	31748	33509	.	+	.	GF1207_g8319;
GF1207_tig00000065	AUGUSTUS	gene	33560	34564	.	-	.	GF1207_g8320;
GF1207_tig00000065	AUGUSTUS	gene	35126	35456	.	+	.	GF1207_g8321;
GF1207_tig00000065	AUGUSTUS	gene	35709	37122	.	-	.	GF1207_g8322;
GF1207_tig00000065	AUGUSTUS	gene	40459	40730	.	+	.	GF1207_g8323;
GF1207_tig00000065	AUGUSTUS	gene	40836	41405	.	+	.	GF1207_g8324;
GF1207_tig00000065	AUGUSTUS	gene	42816	44393	.	+	.	GF1207_g8325;
GF1207_tig00000065	AUGUSTUS	gene	44974	46047	.	-	.	GF1207_g8326;
GF1207_tig00000065	AUGUSTUS	gene	46956	48652	.	-	.	GF1207_g8327;
GF1207_tig00000065	AUGUSTUS	gene	53866	54504	.	+	.	GF1207_g8328;
GF1207_tig00000065	AUGUSTUS	gene	56926	58036	.	-	.	GF1207_g8329;
GF1207_tig00000065	AUGUSTUS	gene	61865	63135	.	+	.	GF1207_g8330;
GF1207_tig00000065	AUGUSTUS	gene	64049	66290	.	+	.	GF1207_g8331;
GF1207_tig00000065	AUGUSTUS	gene	67406	68409	.	+	.	GF1207_g8332;
GF1207_tig00000065	AUGUSTUS	gene	68659	69690	.	-	.	GF1207_g8333;
GF1207_tig00000065	AUGUSTUS	gene	69994	71622	.	+	.	GF1207_g8334;
GF1207_tig00000065	AUGUSTUS	gene	71926	73081	.	-	.	GF1207_g8335;
GF1207_tig00000065	AUGUSTUS	gene	74534	75813	.	+	.	GF1207_g8336;
GF1207_tig00000065	AUGUSTUS	gene	76663	78588	.	-	.	GF1207_g8337;
GF1207_tig00000065	AUGUSTUS	gene	81541	82936	.	+	.	GF1207_g8338;
GF1207_tig00000065	AUGUSTUS	gene	83876	85463	.	-	.	GF1207_g8339;
GF1207_tig00000065	AUGUSTUS	gene	86393	87292	.	+	.	GF1207_g8340;
GF1207_tig00000065	AUGUSTUS	gene	87483	88615	.	-	.	GF1207_g8341;
GF1207_tig00000065	AUGUSTUS	gene	89099	90320	.	-	.	GF1207_g8342;
GF1207_tig00000065	AUGUSTUS	gene	91011	92001	.	-	.	GF1207_g8343;
GF1207_tig00000065	AUGUSTUS	gene	93166	93551	.	-	.	GF1207_g8344;
GF1207_tig00000065	AUGUSTUS	gene	93166	94420	.	-	.	GF1207_g8345;
GF1207_tig00000065	AUGUSTUS	gene	95724	97457	.	+	.	GF1207_g8346;
GF1207_tig00000065	AUGUSTUS	gene	97590	98856	.	-	.	GF1207_g8347;
GF1207_tig00000065	AUGUSTUS	gene	99163	99810	.	-	.	GF1207_g8348;
GF1207_tig00000065	AUGUSTUS	gene	101627	103395	.	-	.	GF1207_g8349;
GF1207_tig00000065	AUGUSTUS	gene	107039	109547	.	+	.	GF1207_g8350;
GF1207_tig00000065	AUGUSTUS	gene	110067	110351	.	+	.	GF1207_g8351;
GF1207_tig00000065	AUGUSTUS	gene	111900	115034	.	-	.	GF1207_g8352;
GF1207_tig00000065	AUGUSTUS	gene	117481	119374	.	-	.	GF1207_g8353;
GF1207_tig00000065	AUGUSTUS	gene	123322	123947	.	+	.	GF1207_g8354;
GF1207_tig00000065	AUGUSTUS	gene	124122	125185	.	-	.	GF1207_g8355;
GF1207_tig00000065	AUGUSTUS	gene	126071	127048	.	-	.	GF1207_g8356;
GF1207_tig00000065	AUGUSTUS	gene	129873	131330	.	+	.	GF1207_g8357;
GF1207_tig00000065	AUGUSTUS	gene	132182	132938	.	-	.	GF1207_g8358;
GF1207_tig00000065	AUGUSTUS	gene	134143	136218	.	+	.	GF1207_g8359;
GF1207_tig00000065	AUGUSTUS	gene	136994	137501	.	+	.	GF1207_g8360;
GF1207_tig00000065	AUGUSTUS	gene	138063	139588	.	-	.	GF1207_g8361;
GF1207_tig00000065	AUGUSTUS	gene	140809	141227	.	+	.	GF1207_g8362;
GF1207_tig00000065	AUGUSTUS	gene	141508	143117	.	+	.	GF1207_g8363;
GF1207_tig00000065	AUGUSTUS	gene	143224	144610	.	-	.	GF1207_g8364;
GF1207_tig00000065	AUGUSTUS	gene	145590	147441	.	-	.	GF1207_g8365;
GF1207_tig00000065	AUGUSTUS	gene	153411	154376	.	+	.	GF1207_g8366;
GF1207_tig00000065	AUGUSTUS	gene	164680	168140	.	+	.	GF1207_g8367;
GF1207_tig00000065	AUGUSTUS	gene	170679	171302	.	+	.	GF1207_g8368;
GF1207_tig00000065	AUGUSTUS	gene	174102	174901	.	+	.	GF1207_g8369;
GF1207_tig00000065	AUGUSTUS	gene	175290	176026	.	-	.	GF1207_g8370;
GF1207_tig00000065	AUGUSTUS	gene	177582	178639	.	-	.	GF1207_g8371;
GF1207_tig00000065	AUGUSTUS	gene	179190	180427	.	+	.	GF1207_g8372;
GF1207_tig00000065	AUGUSTUS	gene	181224	181541	.	-	.	GF1207_g8373;
GF1207_tig00000065	AUGUSTUS	gene	181224	185447	.	-	.	GF1207_g8374;
GF1207_tig00000065	AUGUSTUS	gene	186331	186741	.	-	.	GF1207_g8375;
GF1207_tig00000065	AUGUSTUS	gene	189759	191139	.	+	.	GF1207_g8376;
GF1207_tig00000065	AUGUSTUS	gene	191829	193767	.	-	.	GF1207_g8377;
GF1207_tig00000065	AUGUSTUS	gene	197566	198459	.	+	.	GF1207_g8378;
GF1207_tig00000065	AUGUSTUS	gene	198598	199560	.	-	.	GF1207_g8379;
GF1207_tig00000065	AUGUSTUS	gene	201072	203051	.	+	.	GF1207_g8380;
GF1207_tig00000065	AUGUSTUS	gene	203766	205728	.	-	.	GF1207_g8381;
GF1207_tig00000065	AUGUSTUS	gene	206551	207466	.	-	.	GF1207_g8382;
GF1207_tig00000065	AUGUSTUS	gene	208666	209448	.	-	.	GF1207_g8383;
GF1207_tig00000065	AUGUSTUS	gene	211801	212918	.	-	.	GF1207_g8384;
GF1207_tig00000065	AUGUSTUS	gene	215214	216211	.	-	.	GF1207_g8385;
GF1207_tig00000065	AUGUSTUS	gene	217155	218678	.	-	.	GF1207_g8386;
GF1207_tig00000065	AUGUSTUS	gene	219283	219970	.	+	.	GF1207_g8387;
GF1207_tig00000065	AUGUSTUS	gene	220221	221235	.	-	.	GF1207_g8388;
GF1207_tig00000065	AUGUSTUS	gene	224033	225437	.	+	.	GF1207_g8389;
GF1207_tig00000065	AUGUSTUS	gene	228088	229313	.	+	.	GF1207_g8390;
GF1207_tig00000065	AUGUSTUS	gene	230030	232266	.	-	.	GF1207_g8391;
GF1207_tig00000065	AUGUSTUS	gene	234712	236517	.	+	.	GF1207_g8392;
GF1207_tig00000065	AUGUSTUS	gene	236731	241075	.	-	.	GF1207_g8393;
GF1207_tig00000065	AUGUSTUS	gene	242502	242968	.	+	.	GF1207_g8394;
GF1207_tig00000065	AUGUSTUS	gene	242980	244868	.	+	.	GF1207_g8395;
GF1207_tig00000065	AUGUSTUS	gene	245095	245841	.	-	.	GF1207_g8396;
GF1207_tig00000065	AUGUSTUS	gene	246960	247766	.	+	.	GF1207_g8397;
GF1207_tig00000065	AUGUSTUS	gene	247924	250508	.	-	.	GF1207_g8398;
GF1207_tig00000065	AUGUSTUS	gene	251204	252651	.	+	.	GF1207_g8399;
GF1207_tig00000065	AUGUSTUS	gene	252915	254015	.	-	.	GF1207_g8400;
GF1207_tig00000065	AUGUSTUS	gene	256342	256978	.	-	.	GF1207_g8401;
GF1207_tig00000065	AUGUSTUS	gene	257902	259156	.	-	.	GF1207_g8402;
GF1207_tig00000065	AUGUSTUS	gene	260025	261052	.	-	.	GF1207_g8403;
GF1207_tig00000065	AUGUSTUS	gene	262149	264429	.	-	.	GF1207_g8404;
GF1207_tig00000065	AUGUSTUS	gene	266141	266868	.	+	.	GF1207_g8405;
GF1207_tig00000065	AUGUSTUS	gene	267150	268844	.	-	.	GF1207_g8406;
GF1207_tig00000065	AUGUSTUS	gene	270228	271664	.	+	.	GF1207_g8407;
GF1207_tig00000065	AUGUSTUS	gene	272303	274718	.	+	.	GF1207_g8408;
GF1207_tig00000065	AUGUSTUS	gene	276128	278641	.	+	.	GF1207_g8409;
GF1207_tig00000065	AUGUSTUS	gene	278857	279983	.	-	.	GF1207_g8410;
GF1207_tig00000065	AUGUSTUS	gene	280127	281645	.	-	.	GF1207_g8411;
GF1207_tig00000065	AUGUSTUS	gene	284215	285257	.	-	.	GF1207_g8412;
GF1207_tig00000065	AUGUSTUS	gene	287029	287689	.	-	.	GF1207_g8413;
GF1207_tig00000065	AUGUSTUS	gene	287788	289207	.	-	.	GF1207_g8414;
GF1207_tig00000065	AUGUSTUS	gene	289973	291736	.	-	.	GF1207_g8415;
GF1207_tig00000065	AUGUSTUS	gene	292525	295280	.	-	.	GF1207_g8416;
GF1207_tig00000065	AUGUSTUS	gene	296688	300683	.	+	.	GF1207_g8417;
GF1207_tig00000065	AUGUSTUS	gene	301207	302056	.	-	.	GF1207_g8418;
GF1207_tig00000065	AUGUSTUS	gene	303291	304347	.	+	.	GF1207_g8419;
GF1207_tig00000065	AUGUSTUS	gene	304835	305438	.	-	.	GF1207_g8420;
GF1207_tig00000065	AUGUSTUS	gene	307456	308590	.	+	.	GF1207_g8421;
GF1207_tig00000065	AUGUSTUS	gene	309937	310614	.	-	.	GF1207_g8422;
GF1207_tig00000065	AUGUSTUS	gene	311567	315772	.	+	.	GF1207_g8423;
GF1207_tig00000065	AUGUSTUS	gene	316502	317902	.	+	.	GF1207_g8424;
GF1207_tig00000065	AUGUSTUS	gene	318701	319765	.	+	.	GF1207_g8425;
GF1207_tig00000065	AUGUSTUS	gene	321832	328891	.	-	.	GF1207_g8426;
GF1207_tig00000065	AUGUSTUS	gene	328922	329312	.	-	.	GF1207_g8427;
GF1207_tig00000065	AUGUSTUS	gene	332132	334114	.	-	.	GF1207_g8428;
GF1207_tig00000065	AUGUSTUS	gene	342059	344267	.	-	.	GF1207_g8429;
GF1207_tig00000065	AUGUSTUS	gene	345944	346800	.	-	.	GF1207_g8430;
GF1207_tig00000065	AUGUSTUS	gene	347714	348760	.	+	.	GF1207_g8431;
GF1207_tig00000065	AUGUSTUS	gene	349242	349776	.	-	.	GF1207_g8432;
GF1207_tig00000065	AUGUSTUS	gene	356587	356927	.	+	.	GF1207_g8433;
GF1207_tig00000065	AUGUSTUS	gene	357293	358005	.	-	.	GF1207_g8434;
GF1207_tig00000065	AUGUSTUS	gene	358310	359482	.	-	.	GF1207_g8435;
GF1207_tig00000065	AUGUSTUS	gene	361429	362452	.	+	.	GF1207_g8436;
GF1207_tig00000065	AUGUSTUS	gene	367763	370154	.	+	.	GF1207_g8437;
GF1207_tig00000065	AUGUSTUS	gene	371561	373016	.	-	.	GF1207_g8438;
GF1207_tig00000065	AUGUSTUS	gene	373772	375471	.	+	.	GF1207_g8439;
GF1207_tig00000065	AUGUSTUS	gene	378877	384063	.	+	.	GF1207_g8440;
GF1207_tig00000065	AUGUSTUS	gene	384521	385367	.	-	.	GF1207_g8441;
GF1207_tig00000065	AUGUSTUS	gene	385874	387308	.	-	.	GF1207_g8442;
GF1207_tig00000065	AUGUSTUS	gene	388017	389110	.	-	.	GF1207_g8443;
GF1207_tig00000065	AUGUSTUS	gene	389797	391821	.	+	.	GF1207_g8444;
GF1207_tig00000065	AUGUSTUS	gene	391853	394289	.	-	.	GF1207_g8445;
GF1207_tig00000065	AUGUSTUS	gene	395170	397380	.	-	.	GF1207_g8446;
GF1207_tig00000065	AUGUSTUS	gene	401331	404225	.	+	.	GF1207_g8447;
GF1207_tig00000065	AUGUSTUS	gene	404511	405733	.	-	.	GF1207_g8448;
GF1207_tig00000065	AUGUSTUS	gene	406424	408010	.	-	.	GF1207_g8449;
GF1207_tig00000065	AUGUSTUS	gene	408698	409630	.	-	.	GF1207_g8450;
GF1207_tig00000065	AUGUSTUS	gene	410710	411413	.	+	.	GF1207_g8451;
GF1207_tig00000065	AUGUSTUS	gene	412139	413274	.	+	.	GF1207_g8452;
GF1207_tig00000065	AUGUSTUS	gene	413656	413950	.	-	.	GF1207_g8453;
GF1207_tig00000065	AUGUSTUS	gene	414459	415238	.	+	.	GF1207_g8454;
GF1207_tig00000065	AUGUSTUS	gene	416375	417559	.	+	.	GF1207_g8455;
GF1207_tig00000065	AUGUSTUS	gene	418571	420256	.	+	.	GF1207_g8456;
GF1207_tig00000065	AUGUSTUS	gene	424746	425373	.	-	.	GF1207_g8457;
GF1207_tig00000065	AUGUSTUS	gene	428641	429186	.	+	.	GF1207_g8458;
GF1207_tig00000065	AUGUSTUS	gene	434681	435744	.	+	.	GF1207_g8459;
GF1207_tig00000065	AUGUSTUS	gene	437391	439383	.	+	.	GF1207_g8460;
GF1207_tig00000065	AUGUSTUS	gene	439818	441320	.	-	.	GF1207_g8461;
GF1207_tig00000065	AUGUSTUS	gene	444244	447949	.	+	.	GF1207_g8462;
GF1207_tig00000065	AUGUSTUS	gene	449439	450623	.	-	.	GF1207_g8463;
GF1207_tig00000065	AUGUSTUS	gene	450695	451143	.	-	.	GF1207_g8464;
GF1207_tig00000065	AUGUSTUS	gene	452086	453425	.	-	.	GF1207_g8465;
GF1207_tig00000065	AUGUSTUS	gene	454153	454974	.	-	.	GF1207_g8466;
GF1207_tig00000065	AUGUSTUS	gene	455355	456712	.	+	.	GF1207_g8467;
GF1207_tig00000065	AUGUSTUS	gene	457925	458915	.	+	.	GF1207_g8468;
GF1207_tig00000065	AUGUSTUS	gene	459722	461634	.	-	.	GF1207_g8469;
GF1207_tig00000065	AUGUSTUS	gene	464329	465318	.	+	.	GF1207_g8470;
GF1207_tig00000065	AUGUSTUS	gene	465519	466972	.	-	.	GF1207_g8471;
GF1207_tig00000065	AUGUSTUS	gene	469508	470680	.	-	.	GF1207_g8472;
GF1207_tig00000065	AUGUSTUS	gene	473811	474251	.	-	.	GF1207_g8473;
GF1207_tig00000065	AUGUSTUS	gene	478764	479132	.	+	.	GF1207_g8474;
GF1207_tig00000065	AUGUSTUS	gene	479204	479875	.	+	.	GF1207_g8475;
GF1207_tig00000065	AUGUSTUS	gene	480123	484809	.	-	.	GF1207_g8476;
GF1207_tig00000065	AUGUSTUS	gene	487482	488707	.	-	.	GF1207_g8477;
GF1207_tig00000065	AUGUSTUS	gene	490103	490715	.	-	.	GF1207_g8478;
GF1207_tig00000065	AUGUSTUS	gene	490934	492324	.	-	.	GF1207_g8479;
GF1207_tig00000065	AUGUSTUS	gene	493845	497074	.	+	.	GF1207_g8480;
GF1207_tig00000065	AUGUSTUS	gene	500307	503017	.	-	.	GF1207_g8481;
GF1207_tig00000065	AUGUSTUS	gene	508365	508873	.	-	.	GF1207_g8482;
GF1207_tig00000065	AUGUSTUS	gene	510631	511104	.	-	.	GF1207_g8483;
GF1207_tig00000065	AUGUSTUS	gene	513020	513571	.	+	.	GF1207_g8484;
GF1207_tig00000065	AUGUSTUS	gene	513757	516837	.	+	.	GF1207_g8485;
GF1207_tig00000065	AUGUSTUS	gene	517743	518940	.	+	.	GF1207_g8486;
GF1207_tig00000065	AUGUSTUS	gene	522204	523359	.	+	.	GF1207_g8487;
GF1207_tig00000065	AUGUSTUS	gene	523569	525504	.	-	.	GF1207_g8488;
GF1207_tig00000065	AUGUSTUS	gene	526440	527704	.	-	.	GF1207_g8489;
GF1207_tig00000065	AUGUSTUS	gene	528515	529493	.	-	.	GF1207_g8490;
GF1207_tig00000065	AUGUSTUS	gene	532065	533143	.	+	.	GF1207_g8491;
GF1207_tig00000065	AUGUSTUS	gene	534201	535035	.	+	.	GF1207_g8492;
GF1207_tig00000065	AUGUSTUS	gene	535056	535593	.	+	.	GF1207_g8493;
GF1207_tig00000065	AUGUSTUS	gene	536827	538927	.	-	.	GF1207_g8494;
GF1207_tig00000065	AUGUSTUS	gene	543334	543754	.	-	.	GF1207_g8495;
GF1207_tig00000065	AUGUSTUS	gene	543793	545931	.	-	.	GF1207_g8496;
GF1207_tig00000065	AUGUSTUS	gene	546998	548539	.	+	.	GF1207_g8497;
GF1207_tig00000065	AUGUSTUS	gene	553027	554675	.	+	.	GF1207_g8498;
GF1207_tig00000065	AUGUSTUS	gene	555622	557439	.	-	.	GF1207_g8499;
GF1207_tig00000065	AUGUSTUS	gene	562888	564212	.	+	.	GF1207_g8500;
GF1207_tig00000065	AUGUSTUS	gene	564646	567423	.	+	.	GF1207_g8501;
GF1207_tig00000065	AUGUSTUS	gene	567714	568212	.	-	.	GF1207_g8502;
GF1207_tig00000065	AUGUSTUS	gene	568541	570467	.	+	.	GF1207_g8503;
GF1207_tig00000065	AUGUSTUS	gene	571093	571549	.	-	.	GF1207_g8504;
GF1207_tig00000065	AUGUSTUS	gene	574217	575327	.	+	.	GF1207_g8505;
GF1207_tig00000065	AUGUSTUS	gene	575351	577166	.	+	.	GF1207_g8506;
GF1207_tig00000065	AUGUSTUS	gene	577491	578508	.	-	.	GF1207_g8507;
GF1207_tig00000065	AUGUSTUS	gene	578933	579557	.	+	.	GF1207_g8508;
GF1207_tig00000065	AUGUSTUS	gene	579885	581027	.	-	.	GF1207_g8509;
GF1207_tig00000065	AUGUSTUS	gene	581786	583075	.	-	.	GF1207_g8510;
GF1207_tig00000065	AUGUSTUS	gene	586694	589026	.	+	.	GF1207_g8511;
GF1207_tig00000065	AUGUSTUS	gene	589416	592085	.	+	.	GF1207_g8512;
GF1207_tig00000065	AUGUSTUS	gene	592316	593176	.	-	.	GF1207_g8513;
GF1207_tig00000065	AUGUSTUS	gene	594136	597220	.	-	.	GF1207_g8514;
GF1207_tig00000065	AUGUSTUS	gene	598869	600997	.	-	.	GF1207_g8515;
GF1207_tig00000065	AUGUSTUS	gene	602456	603115	.	+	.	GF1207_g8516;
GF1207_tig00000065	AUGUSTUS	gene	603379	604420	.	-	.	GF1207_g8517;
GF1207_tig00000065	AUGUSTUS	gene	604997	608217	.	+	.	GF1207_g8518;
GF1207_tig00000065	AUGUSTUS	gene	611677	614298	.	+	.	GF1207_g8519;
GF1207_tig00000065	AUGUSTUS	gene	615898	616727	.	+	.	GF1207_g8520;
GF1207_tig00000065	AUGUSTUS	gene	617643	618420	.	+	.	GF1207_g8521;
GF1207_tig00000065	AUGUSTUS	gene	618527	619660	.	-	.	GF1207_g8522;
GF1207_tig00000065	AUGUSTUS	gene	620735	621146	.	+	.	GF1207_g8523;
GF1207_tig00000065	AUGUSTUS	gene	621182	625482	.	+	.	GF1207_g8524;
GF1207_tig00000065	AUGUSTUS	gene	628891	629514	.	+	.	GF1207_g8525;
GF1207_tig00000065	AUGUSTUS	gene	630600	632774	.	-	.	GF1207_g8526;
GF1207_tig00000065	GeneMark.hmm3	gene	632271	632350	.	-	.	GF1207_g8527;
GF1207_tig00000065	AUGUSTUS	gene	636930	638804	.	+	.	GF1207_g8528;
GF1207_tig00000065	AUGUSTUS	gene	639692	641277	.	+	.	GF1207_g8529;
GF1207_tig00000065	AUGUSTUS	gene	641386	642376	.	-	.	GF1207_g8530;
GF1207_tig00000065	AUGUSTUS	gene	643715	645282	.	+	.	GF1207_g8531;
GF1207_tig00000065	AUGUSTUS	gene	646773	647281	.	+	.	GF1207_g8532;
GF1207_tig00000065	AUGUSTUS	gene	647893	649622	.	-	.	GF1207_g8533;
GF1207_tig00000065	AUGUSTUS	gene	652030	653694	.	+	.	GF1207_g8534;
GF1207_tig00000065	AUGUSTUS	gene	654946	656772	.	-	.	GF1207_g8535;
GF1207_tig00000065	AUGUSTUS	gene	657584	659582	.	-	.	GF1207_g8536;
GF1207_tig00000065	AUGUSTUS	gene	660644	662514	.	+	.	GF1207_g8537;
GF1207_tig00000065	AUGUSTUS	gene	705130	706586	.	+	.	GF1207_g8538;
GF1207_tig00000065	AUGUSTUS	gene	706847	708533	.	-	.	GF1207_g8539;
GF1207_tig00000065	AUGUSTUS	gene	709403	711073	.	+	.	GF1207_g8540;
GF1207_tig00000065	AUGUSTUS	gene	711724	712486	.	+	.	GF1207_g8541;
GF1207_tig00000065	AUGUSTUS	gene	713000	714570	.	+	.	GF1207_g8542;
GF1207_tig00000065	AUGUSTUS	gene	714862	716160	.	-	.	GF1207_g8543;
GF1207_tig00000065	AUGUSTUS	gene	716541	718903	.	-	.	GF1207_g8544;
GF1207_tig00000065	AUGUSTUS	gene	719464	720972	.	+	.	GF1207_g8545;
GF1207_tig00000065	AUGUSTUS	gene	721423	722141	.	+	.	GF1207_g8546;
GF1207_tig00000065	AUGUSTUS	gene	722412	725048	.	-	.	GF1207_g8547;
GF1207_tig00000065	AUGUSTUS	gene	726053	726837	.	-	.	GF1207_g8548;
GF1207_tig00000065	AUGUSTUS	gene	726582	726837	.	-	.	GF1207_g8549;
GF1207_tig00000065	AUGUSTUS	gene	727378	727649	.	-	.	GF1207_g8550;
GF1207_tig00000065	AUGUSTUS	gene	727378	727888	.	-	.	GF1207_g8551;
GF1207_tig00000065	AUGUSTUS	gene	727995	728828	.	-	.	GF1207_g8552;
GF1207_tig00000065	AUGUSTUS	gene	729172	731773	.	+	.	GF1207_g8553;
GF1207_tig00000065	AUGUSTUS	gene	733337	735125	.	-	.	GF1207_g8554;
GF1207_tig00000065	AUGUSTUS	gene	736764	738697	.	+	.	GF1207_g8555;
GF1207_tig00000065	AUGUSTUS	gene	738751	739814	.	-	.	GF1207_g8556;
GF1207_tig00000065	AUGUSTUS	gene	741375	742690	.	-	.	GF1207_g8557;
GF1207_tig00000065	AUGUSTUS	gene	744476	745298	.	-	.	GF1207_g8558;
GF1207_tig00000065	AUGUSTUS	gene	745993	747926	.	+	.	GF1207_g8559;
GF1207_tig00000065	AUGUSTUS	gene	748218	749217	.	+	.	GF1207_g8560;
GF1207_tig00000065	AUGUSTUS	gene	749450	751302	.	-	.	GF1207_g8561;
GF1207_tig00000065	AUGUSTUS	gene	756033	756673	.	-	.	GF1207_g8562;
GF1207_tig00000065	AUGUSTUS	gene	757467	758315	.	-	.	GF1207_g8563;
GF1207_tig00000065	AUGUSTUS	gene	759029	760036	.	-	.	GF1207_g8564;
GF1207_tig00000065	AUGUSTUS	gene	761159	762519	.	+	.	GF1207_g8565;
GF1207_tig00000065	AUGUSTUS	gene	776201	777115	.	+	.	GF1207_g8566;
GF1207_tig00000065	AUGUSTUS	gene	777193	777636	.	+	.	GF1207_g8567;
GF1207_tig00000065	AUGUSTUS	gene	778348	779514	.	-	.	GF1207_g8568;
GF1207_tig00000065	AUGUSTUS	gene	779611	780057	.	-	.	GF1207_g8569;
GF1207_tig00000065	AUGUSTUS	gene	780208	781510	.	-	.	GF1207_g8570;
GF1207_tig00000065	AUGUSTUS	gene	782036	783855	.	-	.	GF1207_g8571;
GF1207_tig00000065	AUGUSTUS	gene	784562	785113	.	+	.	GF1207_g8572;
GF1207_tig00000065	AUGUSTUS	gene	785347	787145	.	-	.	GF1207_g8573;
GF1207_tig00000065	AUGUSTUS	gene	791025	792621	.	-	.	GF1207_g8574;
GF1207_tig00000065	AUGUSTUS	gene	793221	793691	.	-	.	GF1207_g8575;
GF1207_tig00000065	AUGUSTUS	gene	794172	795521	.	+	.	GF1207_g8576;
GF1207_tig00000065	AUGUSTUS	gene	795895	797073	.	-	.	GF1207_g8577;
GF1207_tig00000065	AUGUSTUS	gene	798321	800501	.	+	.	GF1207_g8578;
GF1207_tig00000065	AUGUSTUS	gene	801549	802797	.	-	.	GF1207_g8579;
GF1207_tig00000065	GeneMark.hmm3	gene	803144	803312	.	-	.	GF1207_g8580;
GF1207_tig00000065	AUGUSTUS	gene	804406	806329	.	+	.	GF1207_g8581;
GF1207_tig00000065	AUGUSTUS	gene	808214	809443	.	+	.	GF1207_g8582;
GF1207_tig00000065	AUGUSTUS	gene	847036	847794	.	-	.	GF1207_g8583;
GF1207_tig00000065	AUGUSTUS	gene	849097	851476	.	-	.	GF1207_g8584;
GF1207_tig00000065	AUGUSTUS	gene	854043	854930	.	+	.	GF1207_g8585;
GF1207_tig00000065	AUGUSTUS	gene	856542	856950	.	-	.	GF1207_g8586;
GF1207_tig00000065	AUGUSTUS	gene	856993	857566	.	-	.	GF1207_g8587;
GF1207_tig00000065	AUGUSTUS	gene	860694	862130	.	+	.	GF1207_g8588;
GF1207_tig00000065	AUGUSTUS	gene	862475	863219	.	-	.	GF1207_g8589;
GF1207_tig00000065	AUGUSTUS	gene	864023	865376	.	-	.	GF1207_g8590;
GF1207_tig00000065	AUGUSTUS	gene	866238	866737	.	-	.	GF1207_g8591;
GF1207_tig00000065	AUGUSTUS	gene	866924	867795	.	-	.	GF1207_g8592;
GF1207_tig00000065	AUGUSTUS	gene	869876	871216	.	-	.	GF1207_g8593;
GF1207_tig00000065	AUGUSTUS	gene	871747	873243	.	+	.	GF1207_g8594;
GF1207_tig00000065	AUGUSTUS	gene	873577	874598	.	+	.	GF1207_g8595;
GF1207_tig00000065	AUGUSTUS	gene	876667	882015	.	+	.	GF1207_g8596;
GF1207_tig00000065	AUGUSTUS	gene	882340	883492	.	-	.	GF1207_g8597;
GF1207_tig00000065	AUGUSTUS	gene	883833	884464	.	-	.	GF1207_g8598;
GF1207_tig00000065	AUGUSTUS	gene	885028	885536	.	+	.	GF1207_g8599;
GF1207_tig00000065	AUGUSTUS	gene	885719	886890	.	-	.	GF1207_g8600;
GF1207_tig00000065	AUGUSTUS	gene	888750	890363	.	+	.	GF1207_g8601;
GF1207_tig00000065	AUGUSTUS	gene	893429	896985	.	+	.	GF1207_g8602;
GF1207_tig00000065	AUGUSTUS	gene	897433	899112	.	-	.	GF1207_g8603;
GF1207_tig00000065	AUGUSTUS	gene	899549	900971	.	-	.	GF1207_g8604;
GF1207_tig00000065	AUGUSTUS	gene	901416	903222	.	-	.	GF1207_g8605;
GF1207_tig00000065	AUGUSTUS	gene	904651	905630	.	+	.	GF1207_g8606;
GF1207_tig00000065	AUGUSTUS	gene	910908	912947	.	-	.	GF1207_g8607;
GF1207_tig00000065	AUGUSTUS	gene	914723	915685	.	-	.	GF1207_g8608;
GF1207_tig00000065	AUGUSTUS	gene	918943	921002	.	+	.	GF1207_g8609;
GF1207_tig00000065	AUGUSTUS	gene	921059	921835	.	-	.	GF1207_g8610;
GF1207_tig00000065	AUGUSTUS	gene	926767	927814	.	-	.	GF1207_g8611;
GF1207_tig00000065	AUGUSTUS	gene	931026	933685	.	+	.	GF1207_g8612;
GF1207_tig00000065	AUGUSTUS	gene	935959	937112	.	-	.	GF1207_g8613;
GF1207_tig00000065	AUGUSTUS	gene	938454	940810	.	+	.	GF1207_g8614;
GF1207_tig00000065	AUGUSTUS	gene	942145	943890	.	+	.	GF1207_g8615;
GF1207_tig00000065	AUGUSTUS	gene	944063	945802	.	-	.	GF1207_g8616;
GF1207_tig00000065	AUGUSTUS	gene	946846	949435	.	-	.	GF1207_g8617;
GF1207_tig00000065	AUGUSTUS	gene	952418	954069	.	+	.	GF1207_g8618;
GF1207_tig00000065	AUGUSTUS	gene	954414	955142	.	-	.	GF1207_g8619;
GF1207_tig00000065	AUGUSTUS	gene	956174	959068	.	-	.	GF1207_g8620;
GF1207_tig00000065	AUGUSTUS	gene	960553	961052	.	-	.	GF1207_g8621;
GF1207_tig00000065	AUGUSTUS	gene	962847	963577	.	-	.	GF1207_g8622;
GF1207_tig00000065	AUGUSTUS	gene	964118	964534	.	+	.	GF1207_g8623;
GF1207_tig00000065	AUGUSTUS	gene	967455	969187	.	-	.	GF1207_g8624;
GF1207_tig00000065	AUGUSTUS	gene	969518	970244	.	+	.	GF1207_g8625;
GF1207_tig00000065	AUGUSTUS	gene	970680	974285	.	-	.	GF1207_g8626;
GF1207_tig00000065	AUGUSTUS	gene	976347	976734	.	+	.	GF1207_g8627;
GF1207_tig00000065	AUGUSTUS	gene	977153	978625	.	-	.	GF1207_g8628;
GF1207_tig00000065	AUGUSTUS	gene	979989	980910	.	-	.	GF1207_g8629;
GF1207_tig00000065	AUGUSTUS	gene	981258	981835	.	+	.	GF1207_g8630;
GF1207_tig00000065	AUGUSTUS	gene	982342	984430	.	-	.	GF1207_g8631;
GF1207_tig00000065	AUGUSTUS	gene	987467	989227	.	+	.	GF1207_g8632;
GF1207_tig00000065	AUGUSTUS	gene	993256	994621	.	+	.	GF1207_g8633;
GF1207_tig00000065	AUGUSTUS	gene	994825	996644	.	-	.	GF1207_g8634;
GF1207_tig00000065	AUGUSTUS	gene	998441	1000073	.	+	.	GF1207_g8635;
GF1207_tig00000065	AUGUSTUS	gene	1000276	1002298	.	-	.	GF1207_g8636;
GF1207_tig00000065	AUGUSTUS	gene	1010358	1011636	.	-	.	GF1207_g8637;
GF1207_tig00000065	AUGUSTUS	gene	1012942	1014745	.	-	.	GF1207_g8638;
GF1207_tig00000065	AUGUSTUS	gene	1015347	1016987	.	-	.	GF1207_g8639;
GF1207_tig00000065	AUGUSTUS	gene	1018059	1020152	.	-	.	GF1207_g8640;
GF1207_tig00000065	AUGUSTUS	gene	1022859	1024434	.	+	.	GF1207_g8641;
GF1207_tig00000065	AUGUSTUS	gene	1026495	1027954	.	+	.	GF1207_g8642;
GF1207_tig00000065	AUGUSTUS	gene	1029842	1031098	.	+	.	GF1207_g8643;
GF1207_tig00000065	AUGUSTUS	gene	1031351	1031767	.	-	.	GF1207_g8644;
GF1207_tig00000065	AUGUSTUS	gene	1033577	1034478	.	+	.	GF1207_g8645;
GF1207_tig00000065	AUGUSTUS	gene	1035692	1036098	.	-	.	GF1207_g8646;
GF1207_tig00000065	AUGUSTUS	gene	1040005	1041025	.	+	.	GF1207_g8647;
GF1207_tig00000065	AUGUSTUS	gene	1042509	1043549	.	-	.	GF1207_g8648;
GF1207_tig00000065	AUGUSTUS	gene	1043965	1045472	.	+	.	GF1207_g8649;
GF1207_tig00000065	AUGUSTUS	gene	1046156	1047556	.	-	.	GF1207_g8650;
GF1207_tig00000065	AUGUSTUS	gene	1049336	1050056	.	-	.	GF1207_g8651;
GF1207_tig00000065	AUGUSTUS	gene	1053152	1054757	.	-	.	GF1207_g8652;
GF1207_tig00000065	AUGUSTUS	gene	1055419	1056125	.	+	.	GF1207_g8653;
GF1207_tig00000065	AUGUSTUS	gene	1056561	1058378	.	-	.	GF1207_g8654;
GF1207_tig00000065	AUGUSTUS	gene	1074422	1075856	.	-	.	GF1207_g8655;
GF1207_tig00000065	AUGUSTUS	gene	1083246	1085720	.	+	.	GF1207_g8656;
GF1207_tig00000065	AUGUSTUS	gene	1086299	1094574	.	-	.	GF1207_g8657;
GF1207_tig00000065	AUGUSTUS	gene	1095155	1095860	.	+	.	GF1207_g8658;
GF1207_tig00000065	AUGUSTUS	gene	1096283	1097781	.	+	.	GF1207_g8659;

## Sheet: FigS8d TE
Chr	Feature	Start	End	TE ID
JR2 chr5	TE	212	281	JR2_RLX-incomp_VdLTRE10like_C3-976
JR2 chr5	TE	282	455	JR2_RLX-incomp-chim_VdLTRE8like_C9-683
JR2 chr5	TE	22170	22355	JR2_noCat_C45-1849
JR2 chr5	TE	22407	24268	JR2_DTX-incomp_VdTcM1b-e_C31-67
JR2 chr5	TE	30482	30631	JR2_RLX-incomp-chim_C7-338
JR2 chr5	TE	51584	51785	JR2_noCat_C45-1841
JR2 chr5	TE	51890	52040	JR2_RLX-incomp-chim_C7-325
JR2 chr5	TE	52143	56511	JR2_RLX-incomp-chim_C7-326
JR2 chr5	TE	54946	55414	JR2_RLX-incomp-chim_VdLTRE2-4_C5-512
JR2 chr5	TE	73321	73546	JR2_noCat_C44-1686
JR2 chr5	TE	135872	136185	JR2_DXX-MITE_C41-114
JR2 chr5	TE	241120	241907	JR2_DXX-MITE_C37-92
JR2 chr5	TE	293528	293736	JR2_noCat_C44-1683
JR2 chr5	TE	406651	406895	JR2_DXX-MITE_C43-171
JR2 chr5	TE	431084	431265	JR2_noCat_C45-1854
JR2 chr5	TE	457280	457522	JR2_noCat_C44-1684
JR2 chr5	TE	477926	478124	JR2_noCat_C45-1855
JR2 chr5	TE	478332	478439	JR2_noCat_C47-1987
JR2 chr5	TE	509203	509272	JR2_RLX-incomp-chim_VdLTRE2-4_C5-511
JR2 chr5	TE	521916	522391	JR2_RLX-incomp-chim_VdLTRE2-4_C5-520
JR2 chr5	TE	523064	523407	JR2_RLX-incomp_C0-795
JR2 chr5	TE	551162	551393	JR2_noCat_C44-1685
JR2 chr5	TE	560182	561160	JR2_RLX-incomp_C8-843
JR2 chr5	TE	560562	560737	JR2_noCat_C45-1842
JR2 chr5	TE	560806	560988	JR2_noCat_C45-1843
JR2 chr5	TE	561786	561866	JR2_noCat_C51-2067
JR2 chr5	TE	566024	569342	JR2_noCat_C22-1516
JR2 chr5	TE	569317	571752	JR2_noCat_C26-1539
JR2 chr5	TE	582100	582316	JR2_noCat_C18-1462
JR2 chr5	TE	582921	586699	JR2_noCat_C18-1463
JR2 chr5	TE	586697	588136	JR2_noCat_C35-1607
JR2 chr5	TE	590750	592376	JR2_noCat_C33-1588
JR2 chr5	TE	592370	593056	JR2_noCat_C39-1633
JR2 chr5	TE	593773	597068	JR2_noCat_C19-1476
JR2 chr5	TE	597104	597466	JR2_noCat_C19-1477
JR2 chr5	TE	603789	607776	JR2_noCat_C2-1497
JR2 chr5	TE	607803	612543	JR2_noCat_C2-1498
JR2 chr5	TE	616874	617085	JR2_noCat_C46-1963
JR2 chr5	TE	655034	655152	JR2_RLX-incomp-chim_VdLTRE2-4_C5-513
JR2 chr5	TE	660235	660447	JR2_noCat_C46-1961
JR2 chr5	TE	678879	679311	JR2_RLX-incomp-chim_VdLTRE2-4_C5-514
JR2 chr5	TE	688222	688360	JR2_noCat_C45-1844
JR2 chr5	TE	695340	695566	JR2_RLX-incomp_VdLTRE6_C12-1076
JR2 chr5	TE	701438	707354	JR2_RLX-incomp_VdLTRE1_C10-1048
JR2 chr5	TE	711486	711671	JR2_noCat_C45-1856
JR2 chr5	TE	718851	718958	JR2_RIX-incomp_VdLINE1_C14-232
JR2 chr5	TE	727108	727894	JR2_noCat_C18-1464
JR2 chr5	TE	729276	731827	JR2_noCat_C18-1465
JR2 chr5	TE	732316	732660	JR2_noCat_C18-1466
JR2 chr5	TE	733301	734646	JR2_noCat_C35-1608
JR2 chr5	TE	737380	737503	JR2_noCat_C33-1589
JR2 chr5	TE	737936	738974	JR2_noCat_C33-1590
JR2 chr5	TE	738968	739650	JR2_noCat_C39-1634
JR2 chr5	TE	740347	744025	JR2_noCat_C19-1478
JR2 chr5	TE	747769	749656	JR2_noCat_C2-1504
JR2 chr5	TE	752112	756966	JR2_noCat_C2-1499
JR2 chr5	TE	757238	758972	JR2_noCat_C2-1500
JR2 chr5	TE	768480	768944	JR2_RIX-incomp_VdLINE1_C14-239
JR2 chr5	TE	768979	769055	JR2_RIX-incomp_VdLINE1_C14-240
JR2 chr5	TE	776987	777233	JR2_noCat_C2-1505
JR2 chr5	TE	780008	780935	JR2_noCat_C2-1501
JR2 chr5	TE	780948	781297	JR2_noCat_C2-1502
JR2 chr5	TE	781282	781883	JR2_noCat_C2-1503
JR2 chr5	TE	793892	799378	JR2_RIX-incomp_VdLINE1_C14-233
JR2 chr5	TE	799416	799774	JR2_noCat_C19-1484
JR2 chr5	TE	799810	803105	JR2_noCat_C19-1485
JR2 chr5	TE	803813	804500	JR2_noCat_C39-1638
JR2 chr5	TE	804494	804764	JR2_noCat_C33-1599
JR2 chr5	TE	805315	805511	JR2_noCat_C33-1591
JR2 chr5	TE	805485	805718	JR2_noCat_C33-1592
JR2 chr5	TE	878537	878659	JR2_RIX-incomp_VdLINE1_C14-241
JR2 chr5	TE	914883	915685	JR2_RIX-incomp_VdLINE1_C14-242
JR2 chr5	TE	915701	916382	JR2_RLX-incomp_VdLTRE1_C10-1049
JR2 chr5	TE	931779	931991	JR2_RLX-incomp_VdLTRE1_C10-1050
JR2 chr5	TE	949382	949573	JR2_noCat_C33-1593
JR2 chr5	TE	949997	951050	JR2_noCat_C33-1594
JR2 chr5	TE	951025	951686	JR2_noCat_C39-1635
JR2 chr5	TE	952312	953474	JR2_noCat_C19-1479
JR2 chr5	TE	973430	973956	JR2_noCat_C2-1506
JR2 chr5	TE	973955	981971	JR2_noCat_C2-1507
JR2 chr5	TE	983975	986454	JR2_noCat_C18-1467
JR2 chr5	TE	986952	988394	JR2_noCat_C35-1609
JR2 chr5	TE	991019	991064	JR2_noCat_C33-1595
JR2 chr5	TE	991040	991080	JR2_noCat_C33-1596
JR2 chr5	TE	991082	992709	JR2_noCat_C33-1597
JR2 chr5	TE	992769	993443	JR2_noCat_C39-1636
JR2 chr5	TE	994096	997392	JR2_noCat_C19-1480
JR2 chr5	TE	997428	997790	JR2_noCat_C19-1481
JR2 chr5	TE	1007282	1007813	JR2_DTX-comp_VdMULE1_C20-18
JR2 chr5	TE	1023596	1023701	JR2_DTX-comp_VdMULE1_C20-19
JR2 chr5	TE	1026752	1027600	JR2_RIX-incomp_VdLINE1_C14-234
JR2 chr5	TE	1027602	1027759	JR2_RIX-incomp_VdLINE1_C14-228
JR2 chr5	TE	1028285	1029086	JR2_noCat_C19-1482
JR2 chr5	TE	1029188	1030593	JR2_noCat_C19-1483
JR2 chr5	TE	1031285	1031989	JR2_noCat_C39-1637
JR2 chr5	TE	1031961	1033542	JR2_noCat_C33-1598
JR2 chr5	TE	1043566	1044054	JR2_noCat_C18-1458
JR2 chr5	TE	1044254	1044522	JR2_noCat_C18-1459
JR2 chr5	TE	1045913	1048556	JR2_noCat_C18-1460
JR2 chr5	TE	1048990	1049377	JR2_noCat_C18-1461
JR2 chr5	TE	1049926	1051138	JR2_noCat_C35-1604
JR2 chr5	TE	1051127	1051169	JR2_noCat_C35-1605
JR2 chr5	TE	1051169	1051445	JR2_noCat_C35-1606
JR2 chr5	TE	1055006	1055192	JR2_noCat_C45-1845
JR2 chr5	TE	1055201	1057642	JR2_noCat_C26-1538
JR2 chr5	TE	1057616	1060526	JR2_noCat_C22-1515
JR2 chr5	TE	1061587	1061658	JR2_noCat_C51-2062
JR2 chr5	TE	1083468	1083623	JR2_noCat_C46-1957
JR2 chr5	TE	1147259	1153131	JR2_RLX-incomp_VdLTRE1_C10-1051
JR2 chr5	TE	1160126	1160245	JR2_noCat_C51-2063
JR2 chr5	TE	1171038	1172899	JR2_DTX-incomp_VdTcM1b-e_C31-70
JR2 chr5	TE	1181807	1181952	JR2_noCat_C47-1988
JR2 chr5	TE	1223041	1223172	JR2_DTX-comp_VdHAT1_C23-7
JR2 chr5	TE	1223361	1223787	JR2_RLX-incomp_C0-792
JR2 chr5	TE	1255736	1255820	JR2_RLX-incomp_VdLTRE10like_C3-963
JR2 chr5	TE	1255791	1256005	JR2_RLX-incomp_VdLTRE10like_C3-973
JR2 chr5	TE	1318562	1324434	JR2_RLX-incomp_VdLTRE1_C10-1044
JR2 chr5	TE	1414917	1415119	JR2_noCat_C45-1846
JR2 chr5	TE	1449273	1449326	JR2_noCat_C48-2020
JR2 chr5	TE	1450074	1450165	JR2_noCat_C47-1986
JR2 chr5	TE	1516723	1516865	JR2_noCat_C45-1830
JR2 chr5	TE	1516898	1517084	JR2_noCat_C47-1989
JR2 chr5	TE	1540390	1542992	JR2_noCat_C25-1528
JR2 chr5	TE	1544110	1546620	JR2_RLX-incomp_C8-844
JR2 chr5	TE	1546621	1553496	JR2_RLX-incomp-chim_VdLTRE2-4_C5-515
JR2 chr5	TE	1547753	1548275	JR2_RLX-incomp-chim_VdLTRE2-4_C5-494
JR2 chr5	TE	1553497	1553930	JR2_RLX-incomp-chim_VdLTRE2-4_C5-516
JR2 chr5	TE	1553931	1557761	JR2_RLX-incomp_C8-845
JR2 chr5	TE	1564009	1564245	JR2_noCat_C44-1682
JR2 chr5	TE	1574246	1581789	JR2_RLX-incomp_VdLTRE10like_C3-964
VD991 chr4	TE	21647	21834	VD991_TE_homo_1196
VD991 chr4	TE	25160	29915	VD991_TE_struc_36
VD991 chr4	TE	36857	43148	VD991_TE_struc_34
VD991 chr4	TE	45734	46467	VD991_TE_homo_1197
VD991 chr4	TE	49783	49982	VD991_TE_homo_1198
VD991 chr4	TE	52181	52394	VD991_TE_homo_1199
VD991 chr4	TE	54017	60898	VD991_TE_homo_1200
VD991 chr4	TE	61330	61466	VD991_TE_homo_1201
VD991 chr4	TE	62599	69424	VD991_TE_homo_1202
VD991 chr4	TE	70152	76346	VD991_TE_homo_1203
VD991 chr4	TE	76347	83281	VD991_TE_homo_1204
VD991 chr4	TE	83282	83938	VD991_TE_homo_1205
VD991 chr4	TE	83939	85184	VD991_TE_homo_1206
VD991 chr4	TE	86228	86441	VD991_TE_homo_1207
VD991 chr4	TE	101174	101425	VD991_TE_homo_1208
VD991 chr4	TE	269096	269455	VD991_TE_homo_1209
VD991 chr4	TE	269774	269918	VD991_TE_homo_1210
VD991 chr4	TE	321494	321726	VD991_TE_homo_1211
VD991 chr4	TE	435115	435341	VD991_TE_homo_1212
VD991 chr4	TE	459720	459927	VD991_TE_homo_1213
VD991 chr4	TE	485968	486217	VD991_TE_homo_1214
VD991 chr4	TE	507031	507139	VD991_TE_homo_1215
VD991 chr4	TE	549953	550296	VD991_TE_homo_1216
VD991 chr4	TE	578052	578287	VD991_TE_homo_1217
VD991 chr4	TE	587062	587267	VD991_TE_homo_1218
VD991 chr4	TE	587440	587622	VD991_TE_homo_1219
VD991 chr4	TE	588418	588812	VD991_TE_homo_1220
VD991 chr4	TE	616196	616333	VD991_TE_homo_1221
VD991 chr4	TE	617027	617151	VD991_TE_homo_1222
VD991 chr4	TE	617187	617294	VD991_TE_homo_1223
VD991 chr4	TE	617485	617713	VD991_TE_homo_1224
VD991 chr4	TE	617727	623094	VD991_TE_homo_1225
VD991 chr4	TE	682515	685295	VD991_TE_homo_1226
VD991 chr4	TE	685309	685537	VD991_TE_homo_1227
VD991 chr4	TE	685728	685835	VD991_TE_homo_1228
VD991 chr4	TE	685871	685995	VD991_TE_homo_1229
VD991 chr4	TE	686689	686826	VD991_TE_homo_1230
VD991 chr4	TE	715788	716103	VD991_TE_homo_1231
VD991 chr4	TE	717096	720415	VD991_TE_homo_1232
VD991 chr4	TE	721356	721969	VD991_TE_homo_1233
VD991 chr4	TE	722064	722274	VD991_TE_homo_1234
VD991 chr4	TE	722275	722396	VD991_TE_homo_1235
VD991 chr4	TE	744235	744350	VD991_TE_homo_1236
VD991 chr4	TE	753117	753280	VD991_TE_homo_1237
VD991 chr4	TE	753592	753818	VD991_TE_homo_1238
VD991 chr4	TE	753854	753961	VD991_TE_homo_1239
VD991 chr4	TE	754126	754263	VD991_TE_homo_1240
VD991 chr4	TE	754284	758516	VD991_TE_homo_1241
VD991 chr4	TE	759204	764106	VD991_TE_homo_1242
VD991 chr4	TE	771230	771410	VD991_TE_homo_1243
VD991 chr4	TE	776393	776526	VD991_TE_homo_1244
VD991 chr4	TE	780094	780227	VD991_TE_homo_1245
VD991 chr4	TE	785210	785390	VD991_TE_homo_1246
VD991 chr4	TE	792514	797416	VD991_TE_homo_1247
VD991 chr4	TE	798731	801016	VD991_TE_homo_1248
VD991 chr4	TE	816325	816504	VD991_TE_homo_1249
VD991 chr4	TE	830342	830461	VD991_TE_homo_1250
VD991 chr4	TE	831619	831826	VD991_TE_homo_1251
VD991 chr4	TE	831675	832110	VD991_TE_homo_1252
VD991 chr4	TE	832217	832335	VD991_TE_homo_1253
VD991 chr4	TE	833412	833845	VD991_TE_homo_1254
VD991 chr4	TE	833897	834016	VD991_TE_homo_1255
VD991 chr4	TE	835151	835262	VD991_TE_homo_1256
VD991 chr4	TE	836435	836519	VD991_TE_homo_1257
VD991 chr4	TE	840535	840653	VD991_TE_homo_1258
VD991 chr4	TE	845771	845984	VD991_TE_homo_1259
VD991 chr4	TE	856895	857148	VD991_TE_homo_1260
VD991 chr4	TE	857293	858499	VD991_TE_homo_1261
VD991 chr4	TE	858687	858848	VD991_TE_homo_1262
VD991 chr4	TE	861502	861669	VD991_TE_homo_1263
VD991 chr4	TE	876936	877027	VD991_TE_homo_1264
VD991 chr4	TE	880803	885641	VD991_TE_homo_1265
VD991 chr4	TE	889199	889983	VD991_TE_homo_1266
VD991 chr4	TE	889985	890144	VD991_TE_homo_1267
VD991 chr4	TE	893843	893978	VD991_TE_homo_1268
VD991 chr4	TE	894073	894252	VD991_TE_homo_1269
VD991 chr4	TE	895872	896181	VD991_TE_homo_1270
VD991 chr4	TE	896267	897406	VD991_TE_homo_1271
VD991 chr4	TE	920494	921608	VD991_TE_homo_1272
VD991 chr4	TE	921680	923760	VD991_TE_homo_1273
VD991 chr4	TE	951441	952122	VD991_TE_homo_1274
VD991 chr4	TE	952136	952949	VD991_TE_homo_1275
VD991 chr4	TE	958377	970178	VD991_TE_struc_35
VD991 chr4	TE	985742	986206	VD991_TE_homo_1276
VD991 chr4	TE	1017943	1023284	VD991_TE_homo_1277
VD991 chr4	TE	1023310	1023505	VD991_TE_homo_1278
VD991 chr4	TE	1023720	1023827	VD991_TE_homo_1279
VD991 chr4	TE	1023861	1024077	VD991_TE_homo_1280
VD991 chr4	TE	1024381	1024473	VD991_TE_homo_1281
VD991 chr4	TE	1024599	1024806	VD991_TE_homo_1282
VD991 chr4	TE	1046161	1046273	VD991_TE_homo_1283
VD991 chr4	TE	1076520	1076675	VD991_TE_homo_1284
VD991 chr4	TE	1147317	1147436	VD991_TE_homo_1285
VD991 chr4	TE	1150029	1150174	VD991_TE_homo_1286
VD991 chr4	TE	1167275	1167421	VD991_TE_homo_1287
VD991 chr4	TE	1239300	1239508	VD991_TE_homo_1288
VD991 chr4	TE	1278113	1278495	VD991_TE_homo_1289
VD991 chr4	TE	1279288	1279717	VD991_TE_homo_1290
VD991 chr4	TE	1286535	1286816	VD991_TE_homo_1291
VD991 chr4	TE	1286824	1289918	VD991_TE_homo_1292
VD991 chr4	TE	1289919	1296785	VD991_TE_homo_1293
VD991 chr4	TE	1296788	1300642	VD991_TE_homo_1294
VD991 chr4	TE	1300646	1300927	VD991_TE_homo_1295
VD991 chr4	TE	1308722	1308935	VD991_TE_homo_1296
VD991 chr4	TE	1407207	1407423	VD991_TE_homo_1297
VD991 chr4	TE	1409057	1409153	VD991_TE_homo_1298
VD991 chr4	TE	1442333	1442424	VD991_TE_homo_1299
VD991 chr4	TE	1509150	1509337	VD991_TE_homo_1300
VD991 chr4	TE	1516014	1516265	VD991_TE_homo_1301
VD991 chr4	TE	1516266	1516547	VD991_TE_homo_1302
VD991 chr4	TE	1516383	1516660	VD991_TE_homo_1303
VD991 chr4	TE	1516647	1516877	VD991_TE_homo_1304
VD991 chr4	TE	1519843	1520000	VD991_TE_homo_1305
VD991 chr4	TE	1520001	1527117	VD991_TE_homo_1306
VD991 chr4	TE	1527118	1531656	VD991_TE_homo_1307
VD991 chr4	TE	1531651	1531803	VD991_TE_homo_1308
VD991 chr4	TE	1544067	1548061	VD991_TE_struc_37
VD991 chr4	TE	1550100	1550350	VD991_TE_homo_1309
VD991 chr4	TE	1555001	1555226	VD991_TE_homo_1310
GF1207 ctg65	TE	163	356	GF1207_TE_homo_2182
GF1207 ctg65	TE	321	486	GF1207_TE_homo_2183
GF1207 ctg65	TE	473	666	GF1207_TE_homo_2184
GF1207 ctg65	TE	22303	22490	GF1207_TE_homo_2185
GF1207 ctg65	TE	25809	30546	GF1207_TE_struc_71
GF1207 ctg65	TE	37476	43754	GF1207_TE_struc_70
GF1207 ctg65	TE	49624	49823	GF1207_TE_homo_2186
GF1207 ctg65	TE	66667	66887	GF1207_TE_homo_2187
GF1207 ctg65	TE	128677	128821	GF1207_TE_homo_2188
GF1207 ctg65	TE	128828	128990	GF1207_TE_homo_2189
GF1207 ctg65	TE	211810	211905	GF1207_TE_homo_2190
GF1207 ctg65	TE	233516	233873	GF1207_TE_homo_2191
GF1207 ctg65	TE	234194	234338	GF1207_TE_homo_2192
GF1207 ctg65	TE	285632	285835	GF1207_TE_homo_2193
GF1207 ctg65	TE	397919	398144	GF1207_TE_homo_2194
GF1207 ctg65	TE	422213	422399	GF1207_TE_homo_2195
GF1207 ctg65	TE	448322	448564	GF1207_TE_homo_2196
GF1207 ctg65	TE	469349	469454	GF1207_TE_homo_2197
GF1207 ctg65	TE	512119	512448	GF1207_TE_homo_2198
GF1207 ctg65	TE	540102	540336	GF1207_TE_homo_2199
GF1207 ctg65	TE	549081	549445	GF1207_TE_homo_2200
GF1207 ctg65	TE	549459	549639	GF1207_TE_homo_2201
GF1207 ctg65	TE	549695	549895	GF1207_TE_homo_2202
GF1207 ctg65	TE	550686	550812	GF1207_TE_homo_2203
GF1207 ctg65	TE	642968	643076	GF1207_TE_homo_2204
GF1207 ctg65	TE	662704	662849	GF1207_TE_homo_2205
GF1207 ctg65	TE	676546	676754	GF1207_TE_homo_2206
GF1207 ctg65	TE	676686	676923	GF1207_TE_homo_2207
GF1207 ctg65	TE	676728	676965	GF1207_TE_homo_2208
GF1207 ctg65	TE	676895	676996	GF1207_TE_homo_2209
GF1207 ctg65	TE	677008	677233	GF1207_TE_homo_2210
GF1207 ctg65	TE	677234	684038	GF1207_TE_homo_2211
GF1207 ctg65	TE	684039	684475	GF1207_TE_homo_2212
GF1207 ctg65	TE	684478	686230	GF1207_TE_homo_2213
GF1207 ctg65	TE	686240	693058	GF1207_TE_homo_2214
GF1207 ctg65	TE	693059	698151	GF1207_TE_homo_2215
GF1207 ctg65	TE	698153	704406	GF1207_TE_homo_2216
GF1207 ctg65	TE	704392	704595	GF1207_TE_homo_2217
GF1207 ctg65	TE	704461	704613	GF1207_TE_homo_2218
GF1207 ctg65	TE	704582	704779	GF1207_TE_homo_2219
GF1207 ctg65	TE	732028	732190	GF1207_TE_homo_2220
GF1207 ctg65	TE	762796	762878	GF1207_TE_homo_2221
GF1207 ctg65	TE	762811	762895	GF1207_TE_homo_2222
GF1207 ctg65	TE	762866	763085	GF1207_TE_homo_2223
GF1207 ctg65	TE	763263	763397	GF1207_TE_homo_2224
GF1207 ctg65	TE	801563	801939	GF1207_TE_homo_2225
GF1207 ctg65	TE	802083	802663	GF1207_TE_homo_2226
GF1207 ctg65	TE	802803	803158	GF1207_TE_homo_2227
GF1207 ctg65	TE	809932	812706	GF1207_TE_homo_2228
GF1207 ctg65	TE	812706	817762	GF1207_TE_homo_2229
GF1207 ctg65	TE	817758	824624	GF1207_repeat_region_20
GF1207 ctg65	TE	817758	817762	GF1207_lTSD_20
GF1207 ctg65	TE	817763	818214	GF1207_lLTR_20
GF1207 ctg65	TE	817763	824619	GF1207_LTRRT_20
GF1207 ctg65	TE	824168	824619	GF1207_rLTR_20
GF1207 ctg65	TE	824620	824624	GF1207_rTSD_20
GF1207 ctg65	TE	824620	826487	GF1207_TE_homo_2230
GF1207 ctg65	TE	826488	827047	GF1207_TE_homo_2231
GF1207 ctg65	TE	827048	833898	GF1207_TE_homo_2232
GF1207 ctg65	TE	833899	835272	GF1207_TE_homo_2233
GF1207 ctg65	TE	835273	842193	GF1207_TE_homo_2234
GF1207 ctg65	TE	842194	844866	GF1207_TE_homo_2235
GF1207 ctg65	TE	852625	852837	GF1207_TE_homo_2236
GF1207 ctg65	TE	950778	950993	GF1207_TE_homo_2237
GF1207 ctg65	TE	985781	985872	GF1207_TE_homo_2238
GF1207 ctg65	TE	1052192	1052377	GF1207_TE_homo_2239
GF1207 ctg65	TE	1059021	1059219	GF1207_TE_homo_2240
GF1207 ctg65	TE	1059206	1059366	GF1207_TE_homo_2241
GF1207 ctg65	TE	1059369	1060872	GF1207_TE_homo_2242
GF1207 ctg65	TE	1060873	1061323	GF1207_TE_homo_2243
GF1207 ctg65	TE	1061324	1066071	GF1207_TE_homo_2244
GF1207 ctg65	TE	1066067	1072987	GF1207_repeat_region_21
GF1207 ctg65	TE	1066067	1066071	GF1207_lTSD_21
GF1207 ctg65	TE	1066072	1066544	GF1207_lLTR_21
GF1207 ctg65	TE	1066072	1072982	GF1207_LTRRT_21
GF1207 ctg65	TE	1072510	1072982	GF1207_rLTR_21
GF1207 ctg65	TE	1072983	1072987	GF1207_rTSD_21
GF1207 ctg65	TE	1072983	1073537	GF1207_TE_homo_2245
GF1207 ctg65	TE	1073539	1073834	GF1207_TE_homo_2246
GF1207 ctg65	TE	1073821	1074042	GF1207_TE_homo_2247
GF1207 ctg65	TE	1076992	1077141	GF1207_TE_homo_2248
GF1207 ctg65	TE	1077146	1078292	GF1207_TE_homo_2249
GF1207 ctg65	TE	1078293	1081091	GF1207_TE_homo_2250
GF1207 ctg65	TE	1081092	1081747	GF1207_TE_homo_2251
GF1207 ctg65	TE	1081748	1082112	GF1207_TE_homo_2252

## Sheet: FigS8d synteny
Ref contig	Ref start	Ref end	Query contig	Query start	Query end	Identity (%)
JR2 chr5	1061243	1073895	VD991 chr4	1054290	1066960	97.4
JR2 chr5	1526703	1539679	GF1207 ctg65	1082116	1094994	97.81
VD991 chr4	344075	357319	GF1207 ctg65	308097	321223	97.86
JR2 chr5	1195672	1244086	GF1207 ctg65	704792	753036	98
JR2 chr5	983975	995243	VD991 chr4	693701	682515	98.11
JR2 chr5	316106	329281	VD991 chr4	344075	357319	98.21
JR2 chr5	1075128	1147259	GF1207 ctg65	564113	636002	98.3
JR2 chr5	1195238	1244086	VD991 chr4	1180629	1229440	98.39
JR2 chr5	423086	515393	VD991 chr4	451751	544110	98.41
VD991 chr4	381475	443553	GF1207 ctg65	344578	406347	98.42
JR2 chr5	1153132	1171037	GF1207 ctg65	635997	653830	98.44
VD991 chr4	1150175	1181071	GF1207 ctg65	645641	676540	98.6
JR2 chr5	1526703	1539676	VD991 chr4	1531804	1544844	98.64
JR2 chr5	1468426	1523762	GF1207 ctg65	1003901	1059017	98.66
VD991 chr4	359652	381074	GF1207 ctg65	323321	344578	98.72
JR2 chr5	1172900	1195678	GF1207 ctg65	653829	676540	98.73
JR2 chr5	1247975	1294399	GF1207 ctg65	755080	801318	98.73
JR2 chr5	1075128	1147259	VD991 chr4	1068229	1140332	98.74
VD991 chr4	1532774	1553744	GF1207 ctg65	1083016	1103869	98.74
JR2 chr5	331558	515393	GF1207 ctg65	323321	506299	98.77
JR2 chr5	522920	561861	GF1207 ctg65	511975	550759	98.8
JR2 chr5	1324434	1468308	GF1207 ctg65	860608	1003902	98.84
VD991 chr4	86442	124786	GF1207 ctg65	51942	90094	98.84
VD991 chr4	1062725	1150015	GF1207 ctg65	558655	645641	98.85
JR2 chr5	352951	415162	VD991 chr4	381475	443553	98.86
JR2 chr5	1172900	1195169	VD991 chr4	1158387	1180633	98.89
VD991 chr4	128932	354067	GF1207 ctg65	93989	318028	98.89
JR2 chr5	134270	331351	GF1207 ctg65	127085	323288	98.97
VD991 chr4	451751	587615	GF1207 ctg65	414248	549634	98.98
VD991 chr4	1188793	1289318	GF1207 ctg65	712617	812705	98.98
JR2 chr5	1247975	1294399	VD991 chr4	1231482	1277874	99.04
JR2 chr5	1324434	1523762	VD991 chr4	1316732	1516008	99.11
JR2 chr5	212354	326068	VD991 chr4	240323	354067	99.14
JR2 chr5	522920	560734	VD991 chr4	549809	587615	99.15
JR2 chr5	56516	100710	GF1207 ctg65	49921	93901	99.16
JR2 chr5	101008	134207	GF1207 ctg65	94032	127110	99.21
JR2 chr5	58541	96856	VD991 chr4	86442	124777	99.23
VD991 chr4	1460724	1516369	GF1207 ctg65	1003901	1059369	99.24
VD991 chr4	201	45723	GF1207 ctg65	931	46317	99.27
JR2 chr5	329260	352951	VD991 chr4	357358	381074	99.28
JR2 chr5	96754	212393	VD991 chr4	124741	240266	99.33
VD991 chr4	1298255	1460606	GF1207 ctg65	842194	1003902	99.37
JR2 chr5	724	22406	GF1207 ctg65	931	22540	99.4
JR2 chr5	633	22406	VD991 chr4	110	21884	99.51
JR2 chr5	30632	51887	GF1207 ctg65	28722	49924	99.59
JR2 chr5	30632	48276	VD991 chr4	28083	45723	99.67
JR2 chr5	911343	927173	VD991 chr4	956480	940653	99.84

## Sheet: FigS8d ins
Contig	Insertion site start	Insertion site end	Query contig
GF1207 ctg65	550750	550759	JR2 chr5
GF1207 ctg65	550751	550757	VD991 chr4
