# Supplementary material for: Starship giant transposons dominate plastic genomic regions in a fungal plant pathogen and drive virulence evolution
Source: Nat Commun. 2025 Jul 24;16:6806. doi: 10.1038/s41467-025-61986-6 (PMC12289983; doi:10.1038/s41467-025-61986-6)
Supplement: Supplementary file 6 — Source Data [file 41467_2025_61986_MOESM6_ESM.zip › Source Data/Fig1a_tree.nwk]

((((((((((((GF1192:6e-07,(CBS385.49:6.956e-05,VT-2A:9.375e-05):4.82e-06):0,(GF1300:0,HoMCLT:5.9e-07):1e-08):6.04e-06,Gf-Cb5:9.66e-06):0.00016227,((DK045:4.323e-05,VdB09:0.00012009):9.584e-05,((((Gf-Ca2:1.027e-05,GF1207:5.019e-05):2.721e-05,TO22:1e-08):2.4e-06,(Ud1-4-1:0,VdLs16:2.4e-06):1e-08):4.22e-06,VdC07:1.269e-05):0.00012505):0.00011144):0.00029984,(((((((12008:3.01e-06,JR2:2.41e-06):1.19e-06,MPI-CAGE:3.61e-06):7.85e-06,VdLs17:1.571e-05):1.19e-06,(S023:1.994e-05,XJ511:2.297e-05):0):2.71e-06,V13:0.00095038):1.469e-05,HoMCF:0.00020344):0.0002967,((Vd-653:0.0003616,Vd-R1:4.94e-05):8.39e-06,Vd-H5:3.842e-05):0.00038876):0.00016881):0.00012155,85S:0.00066894):0.00022526,((((CQ2:3.62e-06,(VD991:3.01e-06,XJ592:6.04e-06):5.9e-07):8.6e-07,(DAR83143:9.06e-06,((DAR83138:3.149e-05,DAR83175:4.41e-05):1.81e-06,DAR82592:9.02e-06):6.5e-07):9.4e-07):0.00017448,I1V:0.00038663):0.00021427,(S011:1.19e-06,Vd39:6.05e-06):0.00036664):8.821e-05):4.687e-05,PD589:1.593e-05):1.835e-05,(VL20:0,VLB2:5.9e-07):1.592e-05):0.0006528,((CBS382.66:3.61e-06,(T2:4.21e-06,WCS072:2.4e-06):1e-08):0.0030372,PD683:0.00447032):0.00720869):0.02451652,397:0.04152571):0.01390776,(PD670:0.00090955,PD747:0.00093211):0.02996938,(((MUCL9792:0.00107555,PD593:0.00107559):0.0080014,((PD401:0.00067302,PD659:0.00073764):0.00235235,(((PD618:0.00087906,PD660:0.00108727):0.00068158,VSO1:0.00141423):0.00096233,Vt305:0.00215489):0.00196639):0.00325612):0.00222988,(PD736:0.00388518,PD739:0.00336871):0.00190456):0.01950859);
