# Supplementary material for: Starship giant transposons dominate plastic genomic regions in a fungal plant pathogen and drive virulence evolution
Source: Nat Commun. 2025 Jul 24;16:6806. doi: 10.1038/s41467-025-61986-6 (PMC12289983; doi:10.1038/s41467-025-61986-6)
Supplement: Supplementary file 6 — Source Data [file 41467_2025_61986_MOESM6_ESM.zip › Source Data/FigS9b.xlsx]

## Sheet: FigS9b
Query Starship	Subject species	Subject genome	Subject contig	Identity (%)	Hit length (nt)	Mismatch	Gap open	Query start	Query end	Subject start	Subject end	Subject strand	E-value	Bitscore	Query length (nt)	Query coverage per contig (%)
Ph1h1_CQ2	Fusarium solani	GCA_035772955.1	JAPMJN010000006.1	98.937	14023	98	10	13413	27405	183746	197747	plus	0	25023	95930	57
Ph1h1_CQ2	Fusarium solani	GCA_035772955.1	JAPMJN010000006.1	96.098	12482	428	36	31895	44337	203795	216256	plus	0	20297	95930	57
Ph1h1_CQ2	Fusarium solani	GCA_035772955.1	JAPMJN010000006.1	93.807	5555	311	15	6226	11775	176316	181842	plus	0	8322	95930	57
Ph1h1_CQ2	Fusarium solani	GCA_035772955.1	JAPMJN010000006.1	99.279	3885	22	3	28110	31993	199733	203612	plus	0	7014	95930	57
Ph1h1_CQ2	Fusarium solani	GCA_035772955.1	JAPMJN010000006.1	86.739	3846	418	43	92112	95930	231284	235064	plus	0	4193	95930	57
Ph1h1_CQ2	Fusarium solani	GCA_035772955.1	JAPMJN010000006.1	87.738	3621	377	53	51313	54902	216996	220580	plus	0	4165	95930	57
Ph1h1_CQ2	Fusarium solani	GCA_035772955.1	JAPMJN010000006.1	92.323	2501	163	10	10926	13416	181370	183851	plus	0	3528	95930	57
Ph1h1_CQ2	Fusarium solani	GCA_035772955.1	JAPMJN010000006.1	86.841	1915	238	5	4615	6528	182213	180312	minus	0	2128	95930	57
Ph1h1_CQ2	Fusarium solani	GCA_035772955.1	JAPMJN010000006.1	88.307	1719	174	14	52092	53807	1789764	1791458	plus	0	2036	95930	57
Ph1h1_CQ2	Fusarium solani	GCA_035772955.1	JAPMJN010000006.1	87.097	1364	163	7	22297	23658	192394	193746	plus	0	1531	95930	57
Ph1h1_CQ2	Fusarium solani	GCA_035772955.1	JAPMJN010000006.1	85.777	1364	181	7	22054	23406	192637	193998	plus	0	1432	95930	57
Ph1h1_CQ2	Fusarium solani	GCA_035772955.1	JAPMJN010000006.1	84.736	1402	211	3	4310	5710	182392	180993	minus	0	1400	95930	57
Ph1h1_CQ2	Fusarium solani	GCA_035772955.1	JAPMJN010000006.1	93.028	961	50	10	49537	50483	222194	223151	plus	0	1387	95930	57
Ph1h1_CQ2	Fusarium solani	GCA_035772955.1	JAPMJN010000006.1	83.17	1527	227	19	22147	23658	192361	193872	plus	0	1369	95930	57
Ph1h1_CQ2	Fusarium solani	GCA_035772955.1	JAPMJN010000006.1	82.58	1527	236	19	22021	23532	192487	193998	plus	0	1319	95930	57
Ph1h1_CQ2	Fusarium solani	GCA_035772955.1	JAPMJN010000006.1	96.185	734	20	5	27275	28007	199013	199739	plus	0	1194	95930	57
Ph1h1_CQ2	Fusarium solani	GCA_035772955.1	JAPMJN010000006.1	83.097	1272	200	8	22021	23280	192730	193998	plus	0	1144	95930	57
Ph1h1_CQ2	Fusarium solani	GCA_035772955.1	JAPMJN010000006.1	85.491	1089	156	2	4741	5828	182213	181126	minus	0	1134	95930	57
Ph1h1_CQ2	Fusarium solani	GCA_035772955.1	JAPMJN010000006.1	83.909	1187	179	11	2059	3239	147312	148492	plus	0	1123	95930	57
Ph1h1_CQ2	Fusarium solani	GCA_035772955.1	JAPMJN010000006.1	84.192	1145	168	6	22516	23658	192361	193494	plus	0	1099	95930	57
Ph1h1_CQ2	Fusarium solani	GCA_035772955.1	JAPMJN010000006.1	83.845	1139	171	6	22021	23148	192856	193992	plus	0	1072	95930	57
Ph1h1_CQ2	Fusarium solani	GCA_035772955.1	JAPMJN010000006.1	83.946	1115	176	3	4471	5584	182105	180993	minus	0	1064	95930	57
Ph1h1_CQ2	Fusarium solani	GCA_035772955.1	JAPMJN010000006.1	81.511	1271	222	6	22390	23658	192361	193620	plus	0	1033	95930	57
Ph1h1_CQ2	Fusarium solani	GCA_035772955.1	JAPMJN010000006.1	87.266	856	105	4	10933	11786	181252	182105	plus	0	974	95930	57
Ph1h1_CQ2	Fusarium solani	GCA_035772955.1	JAPMJN010000006.1	86.541	847	110	4	10933	11777	181126	181970	plus	0	929	95930	57
Ph1h1_CQ2	Fusarium solani	GCA_035772955.1	JAPMJN010000006.1	83.801	963	154	2	4867	5828	182213	181252	minus	0	913	95930	57
Ph1h1_CQ2	Fusarium solani	GCA_035772955.1	JAPMJN010000006.1	83.231	978	161	3	4482	5458	181968	180993	minus	0	894	95930	57
Ph1h1_CQ2	Fusarium solani	GCA_035772955.1	JAPMJN010000006.1	82.609	1012	165	5	22027	23028	192988	193998	plus	0	883	95930	57
Ph1h1_CQ2	Fusarium solani	GCA_035772955.1	JAPMJN010000006.1	87.802	746	87	4	54158	54901	1791812	1792555	plus	0	870	95930	57
Ph1h1_CQ2	Fusarium solani	GCA_035772955.1	JAPMJN010000006.1	87.752	743	89	2	11051	11792	180993	181734	plus	0	867	95930	57
Ph1h1_CQ2	Fusarium solani	GCA_035772955.1	JAPMJN010000006.1	85.106	846	126	0	4479	5324	181845	181000	minus	0	865	95930	57
Ph1h1_CQ2	Fusarium solani	GCA_035772955.1	JAPMJN010000006.1	82.016	1012	171	5	22648	23658	192367	193368	plus	0	850	95930	57
Ph1h1_CQ2	Fusarium solani	GCA_035772955.1	JAPMJN010000006.1	84.734	845	126	3	4993	5835	182213	181370	minus	0	843	95930	57
Ph1h1_CQ2	Fusarium solani	GCA_035772955.1	JAPMJN010000006.1	85.734	743	104	2	4465	5206	181734	180993	minus	0	784	95930	57
Ph1h1_CQ2	Fusarium solani	GCA_035772955.1	JAPMJN010000006.1	82.187	887	145	6	22768	23652	192361	193236	plus	0	750	95930	57
Ph1h1_CQ2	Fusarium solani	GCA_035772955.1	JAPMJN010000006.1	84.563	732	109	4	10933	11662	181504	182233	plus	0	723	95930	57
Ph1h1_CQ2	Fusarium solani	GCA_035772955.1	JAPMJN010000006.1	81.285	887	153	6	22021	22896	193108	193992	plus	0	706	95930	57
Ph1h1_CQ2	Fusarium solani	GCA_035772955.1	JAPMJN010000006.1	83.268	765	119	3	22894	23658	192361	193116	plus	0	695	95930	57
Ph1h1_CQ2	Fusarium solani	GCA_035772955.1	JAPMJN010000006.1	87.049	610	78	1	11177	11786	180993	181601	plus	0	688	95930	57
Ph1h1_CQ2	Fusarium solani	GCA_035772955.1	JAPMJN010000006.1	83.803	710	115	0	5119	5828	182213	181504	minus	0	675	95930	57
Ph1h1_CQ2	Fusarium solani	GCA_035772955.1	JAPMJN010000006.1	87.521	585	71	2	10933	11516	181630	182213	plus	0	675	95930	57
Ph1h1_CQ2	Fusarium solani	GCA_035772955.1	JAPMJN010000006.1	82.529	767	121	6	22021	22776	193234	193998	plus	0	662	95930	57
Ph1h1_CQ2	Fusarium solani	GCA_035772955.1	JAPMJN010000006.1	84.918	610	91	1	4471	5080	181601	180993	minus	1.37e-169	616	95930	57
Ph1h1_CQ2	Fusarium solani	GCA_035772955.1	JAPMJN010000006.1	82.527	641	99	6	22021	22650	193360	193998	plus	3.92e-150	551	95930	57
Ph1h1_CQ2	Fusarium solani	GCA_035772955.1	JAPMJN010000006.1	87.131	474	61	0	11311	11784	181000	181473	plus	3.05e-146	538	95930	57
Ph1h1_CQ2	Fusarium solani	GCA_035772955.1	JAPMJN010000006.1	79.867	750	136	13	10607	11350	176280	175540	minus	3.95e-145	534	95930	57
Ph1h1_CQ2	Fusarium solani	GCA_035772955.1	JAPMJN010000006.1	79.841	754	129	20	5411	6154	175540	176280	plus	1.84e-143	529	95930	57
Ph1h1_CQ2	Fusarium solani	GCA_035772955.1	JAPMJN010000006.1	82.564	585	100	2	5245	5828	182213	181630	minus	5.15e-139	514	95930	57
Ph1h1_CQ2	Fusarium solani	GCA_035772955.1	JAPMJN010000006.1	81.279	641	107	6	23020	23658	192361	192990	plus	8.61e-137	507	95930	57
Ph1h1_CQ2	Fusarium solani	GCA_035772955.1	JAPMJN010000006.1	90.608	362	33	1	4156	4517	169304	169664	plus	1.88e-128	479	95930	57
Ph1h1_CQ2	Fusarium solani	GCA_035772955.1	JAPMJN010000006.1	84.711	484	69	5	10926	11406	181748	182229	plus	1.88e-128	479	95930	57
Ph1h1_CQ2	Fusarium solani	GCA_035772955.1	JAPMJN010000006.1	86.183	427	53	6	4529	4952	175540	175963	plus	8.8e-122	457	95930	57
Ph1h1_CQ2	Fusarium solani	GCA_035772955.1	JAPMJN010000006.1	86.183	427	53	6	4655	5078	175540	175963	plus	8.8e-122	457	95930	57
Ph1h1_CQ2	Fusarium solani	GCA_035772955.1	JAPMJN010000006.1	83.041	513	78	7	22021	22524	193486	193998	plus	8.8e-122	457	95930	57
Ph1h1_CQ2	Fusarium solani	GCA_035772955.1	JAPMJN010000006.1	85.48	427	56	6	11179	11602	175963	175540	minus	8.86e-117	440	95930	57
Ph1h1_CQ2	Fusarium solani	GCA_035772955.1	JAPMJN010000006.1	85.116	430	54	10	11304	11728	175964	175540	minus	5.33e-114	431	95930	57
Ph1h1_CQ2	Fusarium solani	GCA_035772955.1	JAPMJN010000006.1	75.605	951	187	36	1041	1974	146329	147251	plus	1.92e-113	429	95930	57
Ph1h1_CQ2	Fusarium solani	GCA_035772955.1	JAPMJN010000006.1	84.703	438	57	10	4772	5204	175531	175963	plus	1.92e-113	429	95930	57
Ph1h1_CQ2	Fusarium solani	GCA_035772955.1	JAPMJN010000006.1	84.773	440	53	14	5024	5456	175531	175963	plus	1.92e-113	429	95930	57
Ph1h1_CQ2	Fusarium solani	GCA_035772955.1	JAPMJN010000006.1	82.101	514	81	8	23146	23658	192361	192864	plus	1.92e-113	429	95930	57
Ph1h1_CQ2	Fusarium solani	GCA_035772955.1	JAPMJN010000006.1	83.298	467	75	3	5371	5835	182213	181748	minus	6.9e-113	427	95930	57
Ph1h1_CQ2	Fusarium solani	GCA_035772955.1	JAPMJN010000006.1	84.706	425	63	2	11053	11476	175963	175540	minus	8.92e-112	424	95930	57
Ph1h1_CQ2	Fusarium solani	GCA_035772955.1	JAPMJN010000006.1	82.875	473	80	1	4482	4954	181464	180993	minus	8.92e-112	424	95930	57
Ph1h1_CQ2	Fusarium solani	GCA_035772955.1	JAPMJN010000006.1	84.368	435	58	10	4898	5327	175531	175960	plus	4.15e-110	418	95930	57
Ph1h1_CQ2	Fusarium solani	GCA_035772955.1	JAPMJN010000006.1	84.687	431	52	14	5159	5582	175540	175963	plus	4.15e-110	418	95930	57
Ph1h1_CQ2	Fusarium solani	GCA_035772955.1	JAPMJN010000006.1	84.543	427	60	6	5285	5708	175540	175963	plus	4.15e-110	418	95930	57
Ph1h1_CQ2	Fusarium solani	GCA_035772955.1	JAPMJN010000006.1	87.32	347	43	1	11429	11775	180993	181338	plus	1.95e-103	396	95930	57
Ph1h1_CQ2	Fusarium solani	GCA_035772955.1	JAPMJN010000006.1	87.283	346	43	1	10926	11270	181874	182219	plus	7e-103	394	95930	57
Ph1h1_CQ2	Fusarium solani	GCA_035772955.1	JAPMJN010000006.1	86.501	363	41	8	4468	4826	175605	175963	plus	2.52e-102	392	95930	57
Ph1h1_CQ2	Fusarium solani	GCA_035772955.1	JAPMJN010000006.1	91.304	276	19	4	60864	61136	3276197	3275924	minus	3.28e-96	372	95930	57
Ph1h1_CQ2	Fusarium solani	GCA_035772955.1	JAPMJN010000006.1	81.92	448	65	16	83130	83568	3194235	3194675	plus	5.49e-94	364	95930	57
Ph1h1_CQ2	Fusarium solani	GCA_035772955.1	JAPMJN010000006.1	85.882	340	47	1	5497	5835	182213	181874	minus	7.1e-93	361	95930	57
Ph1h1_CQ2	Fusarium solani	GCA_035772955.1	JAPMJN010000006.1	83.548	389	55	4	22021	22400	193612	194000	plus	3.3e-91	355	95930	57
Ph1h1_CQ2	Fusarium solani	GCA_035772955.1	JAPMJN010000006.1	83.29	389	56	4	23272	23660	192361	192740	plus	1.54e-89	350	95930	57
Ph1h1_CQ2	Fusarium solani	GCA_035772955.1	JAPMJN010000006.1	88.276	290	34	0	10246	10535	176605	176316	minus	5.53e-89	348	95930	57
Ph1h1_CQ2	Fusarium solani	GCA_035772955.1	JAPMJN010000006.1	86.129	310	40	3	10926	11233	175839	175531	minus	5.56e-84	331	95930	57
Ph1h1_CQ2	Fusarium solani	GCA_035772955.1	JAPMJN010000006.1	86.755	302	35	5	5537	5835	175540	175839	plus	5.56e-84	331	95930	57
Ph1h1_CQ2	Fusarium solani	GCA_035772955.1	JAPMJN010000006.1	83.381	349	57	1	4480	4828	181340	180993	minus	3.35e-81	322	95930	57
Ph1h1_CQ2	Fusarium solani	GCA_035772955.1	JAPMJN010000006.1	82.967	364	52	10	11431	11789	175963	175605	minus	1.2e-80	320	95930	57
Ph1h1_CQ2	Fusarium solani	GCA_035772955.1	JAPMJN010000006.1	75.72	729	115	29	82876	83577	2004865	2004172	minus	2.61e-77	309	95930	57
Ph1h1_CQ2	Fusarium solani	GCA_035772955.1	JAPMJN010000006.1	80.1	402	74	6	25328	25726	196064	195666	minus	7.3e-73	294	95930	57
Ph1h1_CQ2	Fusarium solani	GCA_035772955.1	JAPMJN010000006.1	77.66	470	89	12	54758	55225	221696	222151	plus	3.42e-66	272	95930	57
Ph1h1_CQ2	Fusarium solani	GCA_035772955.1	JAPMJN010000006.1	90.547	201	19	0	11740	11940	169664	169464	minus	1.59e-64	267	95930	57
Ph1h1_CQ2	Fusarium solani	GCA_035772955.1	JAPMJN010000006.1	88.318	214	24	1	5623	5835	182213	182000	minus	3.45e-61	255	95930	57
Ph1h1_CQ2	Fusarium solani	GCA_035772955.1	JAPMJN010000006.1	76.874	467	99	4	54759	55225	1792917	1793374	plus	3.45e-61	255	95930	57
Ph1h1_CQ2	Fusarium solani	GCA_035772955.1	JAPMJN010000006.1	87.85	214	25	1	10926	11138	182000	182213	plus	1.6e-59	250	95930	57
Ph1h1_CQ2	Fusarium solani	GCA_035772955.1	JAPMJN010000006.1	85.776	232	32	1	4471	4702	181223	180993	minus	7.46e-58	244	95930	57
Ph1h1_CQ2	Fusarium solani	GCA_035772955.1	JAPMJN010000006.1	82.824	262	43	2	23398	23658	192361	192621	plus	1.61e-54	233	95930	57
Ph1h1_CQ2	Fusarium solani	GCA_035772955.1	JAPMJN010000006.1	82.824	262	43	2	22021	22281	193738	193998	plus	1.61e-54	233	95930	57
Ph1h1_CQ2	Fusarium solani	GCA_035772955.1	JAPMJN010000006.1	84.454	238	27	10	4468	4700	175731	175963	plus	2.7e-52	226	95930	57
Ph1h1_CQ2	Fusarium solani	GCA_035772955.1	JAPMJN010000006.1	84.821	224	34	0	11563	11786	181000	181223	plus	2.7e-52	226	95930	57
Ph1h1_CQ2	Fusarium solani	GCA_035772955.1	JAPMJN010000006.1	81.164	292	46	9	85478	85765	1793167	1793453	plus	2.7e-52	226	95930	57
Ph1h1_CQ2	Fusarium solani	GCA_035772955.1	JAPMJN010000006.1	79.935	309	46	11	49805	50105	1762607	1762307	minus	2.1e-48	213	95930	57
Ph1h1_CQ2	Fusarium solani	GCA_035772955.1	JAPMJN010000006.1	96.721	122	4	0	1	122	145218	145339	plus	1.27e-45	204	95930	57
Ph1h1_CQ2	Fusarium solani	GCA_035772955.1	JAPMJN010000006.1	82.278	237	36	6	11556	11789	175964	175731	minus	1.64e-44	200	95930	57
Ph1h1_CQ2	Fusarium solani	GCA_035772955.1	JAPMJN010000006.1	85.128	195	27	2	59525	59718	3607189	3606996	minus	5.89e-44	198	95930	57
Ph1h1_CQ2	Fusarium solani	GCA_035772955.1	JAPMJN010000006.1	84.239	184	26	3	5654	5835	175531	175713	plus	2.76e-37	176	95930	57
Ph1h1_CQ2	Fusarium solani	GCA_035772955.1	JAPMJN010000006.1	74.273	447	96	15	55388	55824	77025	77462	plus	1.28e-35	171	95930	57
Ph1h1_CQ2	Fusarium solani	GCA_035772955.1	JAPMJN010000006.1	83.696	184	27	3	10926	11107	175713	175531	minus	1.28e-35	171	95930	57
Ph1h1_CQ2	Fusarium solani	GCA_035772955.1	JAPMJN010000006.1	73.211	489	121	10	494	979	145742	146223	plus	4.62e-35	169	95930	57
Ph1h1_CQ2	Fusarium solani	GCA_035772955.1	JAPMJN010000006.1	81.538	195	36	0	60070	60264	3606995	3607189	plus	7.73e-33	161	95930	57
Ph1h1_CQ2	Fusarium solani	GCA_035772955.1	JAPMJN010000006.1	93.578	109	4	1	50498	50606	223409	223514	plus	2.78e-32	159	95930	57
Ph1h1_CQ2	Fusarium solani	GCA_035772955.1	JAPMJN010000006.1	88.372	129	15	0	4256	4384	184128	184256	plus	3.59e-31	156	95930	57
Ph1h1_CQ2	Fusarium solani	GCA_035772955.1	JAPMJN010000006.1	87.786	131	16	0	13795	13925	169403	169533	plus	1.29e-30	154	95930	57
Ph1h1_CQ2	Fusarium solani	GCA_035772955.1	JAPMJN010000006.1	86.232	138	18	1	2961	3098	162072	162208	plus	6.01e-29	148	95930	57
Ph1h1_CQ2	Fusarium solani	GCA_035772955.1	JAPMJN010000006.1	73.051	449	98	20	55388	55824	3133401	3133838	plus	1.3e-25	137	95930	57
Ph1h1_CQ2	Fusarium solani	GCA_035772955.1	JAPMJN010000006.1	77.982	218	46	2	85506	85722	221972	222188	plus	4.68e-25	135	95930	57
Ph1h1_CQ2	Fusarium solani	GCA_035772955.1	JAPMJN010000006.1	83.217	143	24	0	54759	54901	221067	221209	plus	6.06e-24	132	95930	57
Ph1h1_CQ2	Fusarium solani	GCA_035772955.1	JAPMJN010000006.1	72.911	395	97	8	55399	55788	135100	134711	minus	7.84e-23	128	95930	57
Ph1h1_CQ2	Fusarium solani	GCA_035772955.1	JAPMJN010000006.1	90.722	97	8	1	4480	4576	181088	180993	minus	7.84e-23	128	95930	57
Ph1h1_CQ2	Fusarium solani	GCA_035772955.1	JAPMJN010000006.1	81.944	144	26	0	54759	54902	220941	221084	plus	3.65e-21	122	95930	57
Ph1h1_CQ2	Fusarium solani	GCA_035772955.1	JAPMJN010000006.1	81.25	144	27	0	54759	54902	221193	221336	plus	1.7e-19	117	95930	57
Ph1h1_CQ2	Fusarium solani	GCA_035772955.1	JAPMJN010000006.1	90	90	8	1	11687	11775	180997	181086	plus	6.1e-19	115	95930	57
Ph1h1_CQ2	Fusarium solani	GCA_035772955.1	JAPMJN010000006.1	77.778	189	40	2	10315	10502	882033	882220	plus	6.1e-19	115	95930	57
Ph1h1_CQ2	Fusarium solani	GCA_035772955.1	JAPMJN010000006.1	78.238	193	31	8	43815	44006	231248	231430	plus	2.19e-18	113	95930	57
Ph1h1_CQ2	Fusarium solani	GCA_035772955.1	JAPMJN010000006.1	98.438	64	0	1	31638	31701	204510	204572	plus	7.89e-18	111	95930	57
Ph1h1_CQ2	Fusarium solani	GCA_035772955.1	JAPMJN010000006.1	77.66	188	36	6	50782	50965	119933	120118	plus	2.84e-17	110	95930	57
Ph1h1_CQ2	Fusarium solani	GCA_035772955.1	JAPMJN010000006.1	80.986	142	24	3	92112	92250	215768	215909	plus	2.84e-17	110	95930	57
Ph1h1_CQ2	Fusarium solani	GCA_035772955.1	JAPMJN010000006.1	80.137	146	29	0	54759	54904	221445	221590	plus	2.84e-17	110	95930	57
Ph1h1_CQ2	Fusarium solani	GCA_035772955.1	JAPMJN010000006.1	77.249	189	41	2	6259	6446	882220	882033	minus	2.84e-17	110	95930	57
Ph1h1_CQ2	Fusarium solani	GCA_035772955.1	JAPMJN010000006.1	77.778	180	38	2	6256	6434	1759986	1760164	plus	2.84e-17	110	95930	57
Ph1h1_CQ2	Fusarium solani	GCA_035772955.1	JAPMJN010000006.1	77.778	180	38	2	10327	10505	1760164	1759986	minus	2.84e-17	110	95930	57
Ph1h1_CQ2	Fusarium solani	GCA_035772955.1	JAPMJN010000006.1	92.105	76	6	0	91893	91968	2616949	2617024	plus	1.02e-16	108	95930	57
Ph1h1_CQ2	Fusarium solani	GCA_035772955.1	JAPMJN010000006.1	87.234	94	11	1	10926	11018	182126	182219	plus	3.67e-16	106	95930	57
Ph1h1_CQ2	Fusarium solani	GCA_035772955.1	JAPMJN010000006.1	79.861	144	29	0	54759	54902	221571	221714	plus	3.67e-16	106	95930	57
Ph1h1_CQ2	Fusarium solani	GCA_035772955.1	JAPMJN010000006.1	79.31	145	30	0	54758	54902	220562	220706	plus	4.75e-15	102	95930	57
Ph1h1_CQ2	Fusarium solani	GCA_035772955.1	JAPMJN010000006.1	76.562	192	40	5	83330	83517	133773	133963	plus	1.71e-14	100	95930	57
Ph1h1_CQ2	Fusarium solani	GCA_035772955.1	JAPMJN010000006.1	88.889	81	9	0	13845	13925	182396	182316	minus	1.71e-14	100	95930	57
Ph1h1_CQ2	Fusarium solani	GCA_035772955.1	JAPMJN010000006.1	82.051	117	21	0	23524	23640	192361	192477	plus	1.71e-14	100	95930	57
Ph1h1_CQ2	Fusarium solani	GCA_035772955.1	JAPMJN010000006.1	82.051	117	21	0	22021	22137	193864	193980	plus	1.71e-14	100	95930	57
Ph1h1_CQ2	Fusarium solani	GCA_035772955.1	JAPMJN010000006.1	76	200	44	2	82876	83075	3194012	3194207	plus	1.71e-14	100	95930	57
Ph1h1_CQ2	Fusarium solani	GCA_035772955.1	JAPMJN010000006.1	83.178	107	18	0	4468	4574	175857	175963	plus	6.14e-14	99	95930	57
Ph1h1_CQ2	Fusarium solani	GCA_035772955.1	JAPMJN010000006.1	79.021	143	30	0	54759	54901	220815	220957	plus	6.14e-14	99	95930	57
Ph1h1_CQ2	Fusarium solani	GCA_035772955.1	JAPMJN010000006.1	86.17	94	10	2	44249	44340	222283	222375	plus	6.14e-14	99	95930	57
Ph1h1_CQ2	Fusarium solani	GCA_035772955.1	JAPMJN010000006.1	100	52	0	0	32607	32658	203260	203311	plus	2.21e-13	97.1	95930	57
Ph1h1_CQ2	Fusarium solani	GCA_035772955.1	JAPMJN010000006.1	81.301	123	20	3	42679	42799	799779	799658	minus	2.21e-13	97.1	95930	57
Ph1h1_CQ2	Fusarium solani	GCA_035772955.1	JAPMJN010000006.1	78.621	145	29	2	54759	54902	221319	221462	plus	7.95e-13	95.3	95930	57
Ph1h1_CQ2	Fusarium solani	GCA_035772955.1	JAPMJN010000006.1	82.569	109	15	4	11683	11789	175963	175857	minus	2.86e-12	93.5	95930	57
Ph1h1_CQ2	Fusarium solani	GCA_035772955.1	JAPMJN010000006.1	76.744	172	34	4	65228	65395	3447734	3447565	minus	1.03e-11	91.6	95930	57
Ph1h1_CQ2	Fusarium solani	GCA_035772955.1	JAPMJN010000006.1	82.857	105	13	1	3965	4064	183346	183450	plus	3.7e-11	89.8	95930	57
Ph1h1_CQ2	Fusarium solani	GCA_035772955.1	JAPMJN010000006.1	78.261	138	30	0	54765	54902	220695	220832	plus	3.7e-11	89.8	95930	57
Ph1h1_CQ2	Fusarium solani	GCA_035772955.1	JAPMJN010000006.1	85.882	85	9	3	83495	83578	3191904	3191822	minus	1.33e-10	87.9	95930	57
Ph1h1_CQ2	Fusarium solani	GCA_035772955.1	JAPMJN010000006.1	88.571	70	8	0	11871	11940	184258	184189	minus	4.78e-10	86.1	95930	57
Ph1h1_CQ2	Fusarium solani	GCA_035772955.1	JAPMJN010000006.1	94.444	54	3	0	12665	12718	146422	146475	plus	1.72e-09	84.2	95930	57
Ph1h1_CQ2	Fusarium solani	GCA_035772955.1	JAPMJN010000006.1	84.091	88	13	1	5749	5835	182213	182126	minus	1.72e-09	84.2	95930	57
Ph1h1_CQ2	Fusarium solani	GCA_035772955.1	JAPMJN010000006.1	78.626	131	24	3	42679	42808	1853783	1853910	plus	1.72e-09	84.2	95930	57
Ph1h1_CQ2	Fusarium solani	GCA_035772955.1	JAPMJN010000006.1	79.464	112	21	2	49604	49713	216145	216256	plus	8e-08	78.7	95930	57
Ph1h1_CQ2	Fusarium solani	GCA_035772955.1	JAPMJN010000006.1	88.71	62	7	0	5731	5792	169618	169679	plus	2.88e-07	76.8	95930	57
Ph1h1_CQ2	Fusarium solani	GCA_035772955.1	JAPMJN010000006.1	91.228	57	4	1	10926	10981	175587	175531	minus	2.88e-07	76.8	95930	57
Ph1h1_CQ2	Fusarium solani	GCA_035772955.1	JAPMJN010000006.1	82.759	87	12	3	83492	83577	3488325	3488409	plus	1.04e-06	75	95930	57
Ph1h1_CQ2	Fusarium solani	GCA_035772955.1	JAPMJN010000006.1	77.686	121	26	1	51967	52087	148860	148741	minus	3.72e-06	73.1	95930	57
Ph1h1_CQ2	Fusarium solani	GCA_035772955.1	JAPMJN010000006.1	86.364	66	8	1	15438	15503	161216	161152	minus	1.34e-05	71.3	95930	57
Ph1h1_CQ2	Fusarium solani	GCA_035772955.1	JAPMJN010000006.1	81.395	86	16	0	54759	54844	1792539	1792624	plus	1.34e-05	71.3	95930	57
Ph1h1_CQ2	Fusarium solani	GCA_035772955.1	JAPMJN010000006.1	70.909	330	88	7	55404	55730	3076322	3075998	minus	1.34e-05	71.3	95930	57
Ph1h1_CQ2	Fusarium solani	GCA_035772955.1	JAPMJN010000006.1	100	37	0	0	17812	17848	188046	188010	minus	4.82e-05	69.4	95930	57
Ph1h1_CQ2	Fusarium solani	GCA_035772955.1	JAPMJN010000006.1	100	37	0	0	17652	17688	188206	188170	minus	4.82e-05	69.4	95930	57
Ph1h1_CQ2	Fusarium solani	GCA_035772955.1	JAPMJN010000006.1	87.931	58	7	0	24957	25014	276847	276904	plus	4.82e-05	69.4	95930	57
Ph1h1_CQ2	Fusarium solani	GCA_035772955.1	JAPMJN010000006.1	87.097	62	6	2	83481	83541	2006958	2007018	plus	4.82e-05	69.4	95930	57
Ph1h1_CQ2	Fusarium solani	GCA_035772955.1	JAPMJN010000006.1	78.704	108	19	4	80119	80224	2501962	2502067	plus	4.82e-05	69.4	95930	57
Ph1h1_CQ2	Fusarium solani	GCA_035772955.1	JAPMJN010000006.1	87.931	58	6	1	18482	18539	186494	186438	minus	0.000173	67.6	95930	57
Ph1h1_CQ2	Fusarium solani	GCA_035772955.1	JAPMJN010000006.1	87.931	58	6	1	16090	16146	188897	188840	minus	0.000173	67.6	95930	57
Ph1h1_CQ2	Fusarium solani	GCA_035772955.1	JAPMJN010000006.1	80	90	18	0	34218	34307	230601	230690	plus	0.000173	67.6	95930	57
Ph1h1_CQ2	Fusarium solani	GCA_035772955.1	JAPMJN010000006.1	90	50	5	0	10969	11018	169679	169630	minus	0.000623	65.8	95930	57
Ph1h1_CQ2	Fusarium solani	GCA_035772955.1	JAPMJN010000006.1	86.667	60	7	1	5777	5835	175528	175587	plus	0.000623	65.8	95930	57
Ph1h1_CQ2	Fusarium solani	GCA_035772955.1	JAPMJN010000006.1	97.368	38	1	0	79827	79864	2490255	2490292	plus	0.000623	65.8	95930	57
Ph1h1_CQ2	Fusarium solani	GCA_035772955.1	JAPMJN010000006.1	88.679	53	5	1	3909	3960	162546	162598	plus	0.002	63.9	95930	57
Ph1h1_CQ2	Fusarium solani	GCA_035772955.1	JAPMJN010000006.1	82.667	75	10	3	27297	27371	1758022	1758093	plus	0.002	63.9	95930	57
Ph1h1_CQ2	Fusarium solani	GCA_035772955.1	JAPMJN010000006.1	91.111	45	4	0	85928	85972	215715	215759	plus	0.008	62.1	95930	57
Ph1h1_CQ2	Fusarium solani	GCA_035772955.1	JAPMJN010000006.1	88.235	51	6	0	65338	65388	3443513	3443563	plus	0.008	62.1	95930	57
Ph1h1_CQ2	Fusarium solani	GCA_035772955.1	JAPMJN010000006.1	97.143	35	1	0	11488	11522	169664	169630	minus	0.029	60.2	95930	57
Ph1h1_CQ2	Fusarium keratoplasticum	GCA_025433555.1	CM046500.1	97.369	12241	250	29	64959	77167	122990	135190	plus	0	20755	95930	45
Ph1h1_CQ2	Fusarium keratoplasticum	GCA_025433555.1	CM046500.1	97.959	4801	73	6	80221	85000	137885	142681	plus	0	8299	95930	45
Ph1h1_CQ2	Fusarium keratoplasticum	GCA_025433555.1	CM046500.1	89.642	5474	524	15	86489	91954	398554	403992	plus	0	6927	95930	45
Ph1h1_CQ2	Fusarium keratoplasticum	GCA_025433555.1	CM046500.1	93.995	4180	179	21	55382	59526	114107	118249	plus	0	6263	95930	45
Ph1h1_CQ2	Fusarium keratoplasticum	GCA_025433555.1	CM046500.1	98.157	1899	33	2	77223	79119	135189	137087	plus	0	3312	95930	45
Ph1h1_CQ2	Fusarium keratoplasticum	GCA_025433555.1	CM046500.1	94.61	1911	89	2	61216	63125	119362	121259	plus	0	2946	95930	45
Ph1h1_CQ2	Fusarium keratoplasticum	GCA_025433555.1	CM046500.1	92.287	1517	108	6	63311	64821	121254	122767	plus	0	2145	95930	45
Ph1h1_CQ2	Fusarium keratoplasticum	GCA_025433555.1	CM046500.1	77.817	3079	586	61	92899	95929	1225432	1222403	minus	0	1812	95930	45
Ph1h1_CQ2	Fusarium keratoplasticum	GCA_025433555.1	CM046500.1	87.325	1286	134	14	51206	52475	718560	719832	plus	0	1445	95930	45
Ph1h1_CQ2	Fusarium keratoplasticum	GCA_025433555.1	CM046500.1	98.881	715	6	1	79117	79831	137177	137889	plus	0	1275	95930	45
Ph1h1_CQ2	Fusarium keratoplasticum	GCA_025433555.1	CM046500.1	92.193	602	47	0	60263	60864	118640	119241	plus	0	852	95930	45
Ph1h1_CQ2	Fusarium keratoplasticum	GCA_025433555.1	CM046500.1	81.99	794	133	7	53545	54330	723999	724790	plus	0	665	95930	45
Ph1h1_CQ2	Fusarium keratoplasticum	GCA_025433555.1	CM046500.1	95.849	265	8	2	59812	60073	118377	118641	plus	2.48e-112	425	95930	45
Ph1h1_CQ2	Fusarium keratoplasticum	GCA_025433555.1	CM046500.1	92.241	232	18	0	50980	51211	717920	718151	plus	2e-83	329	95930	45
Ph1h1_CQ2	Fusarium keratoplasticum	GCA_025433555.1	CM046500.1	97.895	190	2	2	63122	63310	1481396	1481584	plus	7.2e-83	327	95930	45
Ph1h1_CQ2	Fusarium keratoplasticum	GCA_025433555.1	CM046500.1	98.387	186	2	1	63125	63310	821543	821727	plus	2.59e-82	326	95930	45
Ph1h1_CQ2	Fusarium keratoplasticum	GCA_025433555.1	CM046500.1	91.525	236	19	1	77754	77988	119294	119059	minus	9.31e-82	324	95930	45
Ph1h1_CQ2	Fusarium keratoplasticum	GCA_025433555.1	CM046500.1	96.791	187	5	1	63124	63310	669309	669124	minus	7.25e-78	311	95930	45
Ph1h1_CQ2	Fusarium keratoplasticum	GCA_025433555.1	CM046500.1	96.316	190	6	1	63124	63313	1300771	1300583	minus	7.25e-78	311	95930	45
Ph1h1_CQ2	Fusarium keratoplasticum	GCA_025433555.1	CM046500.1	96.774	186	5	1	63123	63308	206815	206631	minus	2.61e-77	309	95930	45
Ph1h1_CQ2	Fusarium keratoplasticum	GCA_025433555.1	CM046500.1	96.257	187	5	2	63124	63310	638559	638375	minus	3.37e-76	305	95930	45
Ph1h1_CQ2	Fusarium keratoplasticum	GCA_025433555.1	CM046500.1	96.257	187	5	2	63125	63310	1307799	1307614	minus	3.37e-76	305	95930	45
Ph1h1_CQ2	Fusarium keratoplasticum	GCA_025433555.1	CM046500.1	96.237	186	6	1	63125	63310	629698	629882	plus	1.21e-75	303	95930	45
Ph1h1_CQ2	Fusarium keratoplasticum	GCA_025433555.1	CM046500.1	96.237	186	5	2	63125	63310	709099	708916	minus	1.21e-75	303	95930	45
Ph1h1_CQ2	Fusarium keratoplasticum	GCA_025433555.1	CM046500.1	95.722	187	7	1	63125	63311	202123	201938	minus	1.57e-74	300	95930	45
Ph1h1_CQ2	Fusarium keratoplasticum	GCA_025433555.1	CM046500.1	95.161	186	8	1	63125	63310	1004300	1004484	plus	2.63e-72	292	95930	45
Ph1h1_CQ2	Fusarium keratoplasticum	GCA_025433555.1	CM046500.1	94.681	188	8	2	63124	63310	446745	446931	plus	9.44e-72	291	95930	45
Ph1h1_CQ2	Fusarium keratoplasticum	GCA_025433555.1	CM046500.1	77.095	537	101	17	94487	95012	728962	729487	plus	9.44e-72	291	95930	45
Ph1h1_CQ2	Fusarium keratoplasticum	GCA_025433555.1	CM046500.1	77.941	476	89	12	54759	55223	725656	726126	plus	1.58e-69	283	95930	45
Ph1h1_CQ2	Fusarium keratoplasticum	GCA_025433555.1	CM046500.1	81.792	346	45	9	79882	80224	138544	138214	minus	9.51e-67	274	95930	45
Ph1h1_CQ2	Fusarium keratoplasticum	GCA_025433555.1	CM046500.1	93.011	186	6	1	63125	63310	895813	895635	minus	5.72e-64	265	95930	45
Ph1h1_CQ2	Fusarium keratoplasticum	GCA_025433555.1	CM046500.1	88.776	196	20	1	60072	60265	39345	39150	minus	3.47e-56	239	95930	45
Ph1h1_CQ2	Fusarium keratoplasticum	GCA_025433555.1	CM046500.1	78.286	350	68	6	54557	54902	725202	725547	plus	4.52e-50	219	95930	45
Ph1h1_CQ2	Fusarium keratoplasticum	GCA_025433555.1	CM046500.1	95	140	6	1	63123	63262	1046071	1045933	minus	4.52e-50	219	95930	45
Ph1h1_CQ2	Fusarium keratoplasticum	GCA_025433555.1	CM046500.1	93.007	143	8	2	85969	86109	398018	398160	plus	9.78e-47	207	95930	45
Ph1h1_CQ2	Fusarium keratoplasticum	GCA_025433555.1	CM046500.1	80.351	285	42	9	60863	61136	303197	303478	plus	1.27e-45	204	95930	45
Ph1h1_CQ2	Fusarium keratoplasticum	GCA_025433555.1	CM046500.1	84.184	196	29	1	59524	59717	39150	39345	plus	3.54e-41	189	95930	45
Ph1h1_CQ2	Fusarium keratoplasticum	GCA_025433555.1	CM046500.1	85.475	179	26	0	60682	60860	135955	135777	minus	1.27e-40	187	95930	45
Ph1h1_CQ2	Fusarium keratoplasticum	GCA_025433555.1	CM046500.1	94.643	112	6	0	9737	9848	462595	462706	plus	9.92e-37	174	95930	45
Ph1h1_CQ2	Fusarium keratoplasticum	GCA_025433555.1	CM046500.1	82.162	185	32	1	55399	55582	1344552	1344368	minus	9.99e-32	158	95930	45
Ph1h1_CQ2	Fusarium keratoplasticum	GCA_025433555.1	CM046500.1	91.379	116	6	3	59716	59827	118248	118363	plus	3.59e-31	156	95930	45
Ph1h1_CQ2	Fusarium keratoplasticum	GCA_025433555.1	CM046500.1	86.111	144	20	0	54759	54902	725530	725673	plus	3.59e-31	156	95930	45
Ph1h1_CQ2	Fusarium keratoplasticum	GCA_025433555.1	CM046500.1	81.188	202	30	8	59523	59720	854774	854971	plus	3.59e-31	156	95930	45
Ph1h1_CQ2	Fusarium keratoplasticum	GCA_025433555.1	CM046500.1	82.418	182	27	4	60864	61042	930764	930585	minus	1.29e-30	154	95930	45
Ph1h1_CQ2	Fusarium keratoplasticum	GCA_025433555.1	CM046500.1	80.851	188	36	0	55393	55580	660023	660210	plus	6.01e-29	148	95930	45
Ph1h1_CQ2	Fusarium keratoplasticum	GCA_025433555.1	CM046500.1	80.851	188	36	0	55393	55580	1165417	1165604	plus	6.01e-29	148	95930	45
Ph1h1_CQ2	Fusarium keratoplasticum	GCA_025433555.1	CM046500.1	80.319	188	37	0	55393	55580	567091	567278	plus	2.8e-27	143	95930	45
Ph1h1_CQ2	Fusarium keratoplasticum	GCA_025433555.1	CM046500.1	95.455	88	4	0	85975	86062	1342335	1342422	plus	1.01e-26	141	95930	45
Ph1h1_CQ2	Fusarium keratoplasticum	GCA_025433555.1	CM046500.1	76.557	273	52	11	85410	85676	725853	726119	plus	3.62e-26	139	95930	45
Ph1h1_CQ2	Fusarium keratoplasticum	GCA_025433555.1	CM046500.1	79.899	199	32	8	60071	60265	854969	854775	minus	3.62e-26	139	95930	45
Ph1h1_CQ2	Fusarium keratoplasticum	GCA_025433555.1	CM046500.1	74.438	356	73	12	55399	55745	607435	607089	minus	1.3e-25	137	95930	45
Ph1h1_CQ2	Fusarium keratoplasticum	GCA_025433555.1	CM046500.1	81.988	161	29	0	65228	65388	879687	879847	plus	1.3e-25	137	95930	45
Ph1h1_CQ2	Fusarium keratoplasticum	GCA_025433555.1	CM046500.1	76.987	239	51	3	52977	53214	723412	723647	plus	1.68e-24	134	95930	45
Ph1h1_CQ2	Fusarium keratoplasticum	GCA_025433555.1	CM046500.1	78.571	196	40	2	65195	65388	896312	896117	minus	7.84e-23	128	95930	45
Ph1h1_CQ2	Fusarium keratoplasticum	GCA_025433555.1	CM046500.1	80.838	167	27	5	60864	61028	648500	648663	plus	2.82e-22	126	95930	45
Ph1h1_CQ2	Fusarium keratoplasticum	GCA_025433555.1	CM046500.1	78.307	189	41	0	55399	55587	635915	635727	minus	3.65e-21	122	95930	45
Ph1h1_CQ2	Fusarium keratoplasticum	GCA_025433555.1	CM046500.1	78.307	189	41	0	55399	55587	761627	761815	plus	3.65e-21	122	95930	45
Ph1h1_CQ2	Fusarium keratoplasticum	GCA_025433555.1	CM046500.1	82.394	142	21	3	64817	64958	122821	122958	plus	1.31e-20	121	95930	45
Ph1h1_CQ2	Fusarium keratoplasticum	GCA_025433555.1	CM046500.1	74.825	286	58	12	95651	95930	730163	730440	plus	1.7e-19	117	95930	45
Ph1h1_CQ2	Fusarium keratoplasticum	GCA_025433555.1	CM046500.1	79.412	170	30	5	60864	61031	220578	220412	minus	6.1e-19	115	95930	45
Ph1h1_CQ2	Fusarium keratoplasticum	GCA_025433555.1	CM046500.1	79.412	170	30	5	60864	61031	953112	953278	plus	6.1e-19	115	95930	45
Ph1h1_CQ2	Fusarium keratoplasticum	GCA_025433555.1	CM046500.1	77.487	191	43	0	65198	65388	1084501	1084691	plus	6.1e-19	115	95930	45
Ph1h1_CQ2	Fusarium keratoplasticum	GCA_025433555.1	CM046500.1	83.333	120	19	1	79668	79787	431995	431877	minus	2.84e-17	110	95930	45
Ph1h1_CQ2	Fusarium keratoplasticum	GCA_025433555.1	CM046500.1	82.927	123	19	2	51625	51746	722153	722274	plus	2.84e-17	110	95930	45
Ph1h1_CQ2	Fusarium keratoplasticum	GCA_025433555.1	CM046500.1	76.585	205	43	3	65196	65395	1468763	1468967	plus	1.02e-16	108	95930	45
Ph1h1_CQ2	Fusarium keratoplasticum	GCA_025433555.1	CM046500.1	76.5	200	43	4	43666	43863	60928	60731	minus	3.67e-16	106	95930	45
Ph1h1_CQ2	Fusarium keratoplasticum	GCA_025433555.1	CM046500.1	85.149	101	15	0	51382	51482	425504	425604	plus	1.32e-15	104	95930	45
Ph1h1_CQ2	Fusarium keratoplasticum	GCA_025433555.1	CM046500.1	82.5	120	20	1	79668	79787	443783	443901	plus	1.32e-15	104	95930	45
Ph1h1_CQ2	Fusarium keratoplasticum	GCA_025433555.1	CM046500.1	82.203	118	20	1	79671	79787	335291	335408	plus	1.71e-14	100	95930	45
Ph1h1_CQ2	Fusarium keratoplasticum	GCA_025433555.1	CM046500.1	81.667	120	18	2	79668	79787	1342742	1342857	plus	2.21e-13	97.1	95930	45
Ph1h1_CQ2	Fusarium keratoplasticum	GCA_025433555.1	CM046500.1	81.301	123	18	4	82680	82799	152834	152714	minus	7.95e-13	95.3	95930	45
Ph1h1_CQ2	Fusarium keratoplasticum	GCA_025433555.1	CM046500.1	90.278	72	7	0	24955	25026	469497	469568	plus	7.95e-13	95.3	95930	45
Ph1h1_CQ2	Fusarium keratoplasticum	GCA_025433555.1	CM046500.1	83.333	102	15	2	61038	61138	219893	219793	minus	2.86e-12	93.5	95930	45
Ph1h1_CQ2	Fusarium keratoplasticum	GCA_025433555.1	CM046500.1	77.632	152	34	0	65247	65398	332896	332745	minus	2.86e-12	93.5	95930	45
Ph1h1_CQ2	Fusarium keratoplasticum	GCA_025433555.1	CM046500.1	80.833	120	22	1	79668	79787	341648	341766	plus	2.86e-12	93.5	95930	45
Ph1h1_CQ2	Fusarium keratoplasticum	GCA_025433555.1	CM046500.1	80.833	120	22	1	79668	79787	427197	427079	minus	2.86e-12	93.5	95930	45
Ph1h1_CQ2	Fusarium keratoplasticum	GCA_025433555.1	CM046500.1	76.744	172	35	4	60859	61030	1469306	1469140	minus	1.03e-11	91.6	95930	45
Ph1h1_CQ2	Fusarium keratoplasticum	GCA_025433555.1	CM046500.1	75.41	183	45	0	6244	6426	68168	68350	plus	3.7e-11	89.8	95930	45
Ph1h1_CQ2	Fusarium keratoplasticum	GCA_025433555.1	CM046500.1	75.41	183	45	0	10335	10517	68350	68168	minus	3.7e-11	89.8	95930	45
Ph1h1_CQ2	Fusarium keratoplasticum	GCA_025433555.1	CM046500.1	81.905	105	19	0	88809	88913	275275	275379	plus	3.7e-11	89.8	95930	45
Ph1h1_CQ2	Fusarium keratoplasticum	GCA_025433555.1	CM046500.1	82.353	102	16	2	61038	61138	953885	953985	plus	1.33e-10	87.9	95930	45
Ph1h1_CQ2	Fusarium keratoplasticum	GCA_025433555.1	CM046500.1	79.688	128	20	5	82685	82808	1393629	1393504	minus	1.33e-10	87.9	95930	45
Ph1h1_CQ2	Fusarium keratoplasticum	GCA_025433555.1	CM046500.1	74.348	230	45	11	34085	34308	301623	301402	minus	4.78e-10	86.1	95930	45
Ph1h1_CQ2	Fusarium keratoplasticum	GCA_025433555.1	CM046500.1	77.333	150	30	4	89512	89659	523847	523994	plus	4.78e-10	86.1	95930	45
Ph1h1_CQ2	Fusarium keratoplasticum	GCA_025433555.1	CM046500.1	86.076	79	10	1	79669	79747	889599	889522	minus	1.72e-09	84.2	95930	45
Ph1h1_CQ2	Fusarium keratoplasticum	GCA_025433555.1	CM046500.1	79.528	127	19	1	79668	79787	1324471	1324345	minus	1.72e-09	84.2	95930	45
Ph1h1_CQ2	Fusarium keratoplasticum	GCA_025433555.1	CM046500.1	71.007	407	100	17	91456	91853	277881	278278	plus	6.19e-09	82.4	95930	45
Ph1h1_CQ2	Fusarium keratoplasticum	GCA_025433555.1	CM046500.1	83.908	87	12	2	61051	61136	650645	650730	plus	6.19e-09	82.4	95930	45
Ph1h1_CQ2	Fusarium keratoplasticum	GCA_025433555.1	CM046500.1	83.516	91	11	2	95345	95431	729860	729950	plus	6.19e-09	82.4	95930	45
Ph1h1_CQ2	Fusarium keratoplasticum	GCA_025433555.1	CM046500.1	79.832	119	19	4	82693	82808	766791	766675	minus	6.19e-09	82.4	95930	45
Ph1h1_CQ2	Fusarium keratoplasticum	GCA_025433555.1	CM046500.1	73.276	232	56	6	34085	34312	425609	425380	minus	2.23e-08	80.5	95930	45
Ph1h1_CQ2	Fusarium keratoplasticum	GCA_025433555.1	CM046500.1	70.548	438	113	15	91424	91853	525781	526210	plus	2.23e-08	80.5	95930	45
Ph1h1_CQ2	Fusarium keratoplasticum	GCA_025433555.1	CM046500.1	79.487	117	20	3	34198	34312	1300389	1300275	minus	2.23e-08	80.5	95930	45
Ph1h1_CQ2	Fusarium keratoplasticum	GCA_025433555.1	CM046500.1	88.06	67	6	1	12146	12212	459471	459407	minus	8e-08	78.7	95930	45
Ph1h1_CQ2	Fusarium keratoplasticum	GCA_025433555.1	CM046500.1	88.889	63	7	0	34247	34309	1327001	1327063	plus	8e-08	78.7	95930	45
Ph1h1_CQ2	Fusarium keratoplasticum	GCA_025433555.1	CM046500.1	81.188	101	13	1	61134	61228	119243	119343	plus	2.88e-07	76.8	95930	45
Ph1h1_CQ2	Fusarium keratoplasticum	GCA_025433555.1	CM046500.1	89.062	64	4	3	79765	79826	367784	367722	minus	2.88e-07	76.8	95930	45
Ph1h1_CQ2	Fusarium keratoplasticum	GCA_025433555.1	CM046500.1	89.831	59	6	0	79768	79826	431875	431817	minus	2.88e-07	76.8	95930	45
Ph1h1_CQ2	Fusarium keratoplasticum	GCA_025433555.1	CM046500.1	82.418	91	12	1	34509	34595	1226284	1226374	plus	2.88e-07	76.8	95930	45
Ph1h1_CQ2	Fusarium keratoplasticum	GCA_025433555.1	CM046500.1	87.5	64	8	0	12146	12209	740519	740582	plus	1.04e-06	75	95930	45
Ph1h1_CQ2	Fusarium keratoplasticum	GCA_025433555.1	CM046500.1	84.932	73	11	0	24954	25026	1151304	1151232	minus	1.04e-06	75	95930	45
Ph1h1_CQ2	Fusarium keratoplasticum	GCA_025433555.1	CM046500.1	84.416	77	11	1	51408	51483	1213029	1213105	plus	1.04e-06	75	95930	45
Ph1h1_CQ2	Fusarium keratoplasticum	GCA_025433555.1	CM046500.1	100	39	0	0	60641	60679	124130	124092	minus	3.72e-06	73.1	95930	45
Ph1h1_CQ2	Fusarium keratoplasticum	GCA_025433555.1	CM046500.1	81.818	88	14	2	6240	6326	410015	410101	plus	3.72e-06	73.1	95930	45
Ph1h1_CQ2	Fusarium keratoplasticum	GCA_025433555.1	CM046500.1	81.818	88	14	2	10435	10521	410101	410015	minus	3.72e-06	73.1	95930	45
Ph1h1_CQ2	Fusarium keratoplasticum	GCA_025433555.1	CM046500.1	82.353	85	13	2	50699	50783	717824	717906	plus	3.72e-06	73.1	95930	45
Ph1h1_CQ2	Fusarium keratoplasticum	GCA_025433555.1	CM046500.1	92.308	52	2	2	80243	80293	989981	990031	plus	3.72e-06	73.1	95930	45
Ph1h1_CQ2	Fusarium keratoplasticum	GCA_025433555.1	CM046500.1	82.927	82	13	1	47532	47612	1225445	1225364	minus	3.72e-06	73.1	95930	45
Ph1h1_CQ2	Fusarium keratoplasticum	GCA_025433555.1	CM046500.1	92	50	4	0	79777	79826	341777	341826	plus	1.34e-05	71.3	95930	45
Ph1h1_CQ2	Fusarium keratoplasticum	GCA_025433555.1	CM046500.1	88.136	59	7	0	79768	79826	427077	427019	minus	1.34e-05	71.3	95930	45
Ph1h1_CQ2	Fusarium keratoplasticum	GCA_025433555.1	CM046500.1	92	50	4	0	79777	79826	443912	443961	plus	1.34e-05	71.3	95930	45
Ph1h1_CQ2	Fusarium keratoplasticum	GCA_025433555.1	CM046500.1	78.151	119	21	4	82693	82808	710324	710208	minus	1.34e-05	71.3	95930	45
Ph1h1_CQ2	Fusarium keratoplasticum	GCA_025433555.1	CM046500.1	82.716	81	12	2	61056	61135	739714	739635	minus	1.34e-05	71.3	95930	45
Ph1h1_CQ2	Fusarium keratoplasticum	GCA_025433555.1	CM046500.1	88.136	59	7	0	57820	57878	854206	854148	minus	1.34e-05	71.3	95930	45
Ph1h1_CQ2	Fusarium keratoplasticum	GCA_025433555.1	CM046500.1	87.302	63	7	1	79765	79826	1324347	1324285	minus	1.34e-05	71.3	95930	45
Ph1h1_CQ2	Fusarium keratoplasticum	GCA_025433555.1	CM046500.1	92	50	4	0	79777	79826	1342868	1342917	plus	1.34e-05	71.3	95930	45
Ph1h1_CQ2	Fusarium keratoplasticum	GCA_025433555.1	CM046500.1	87.302	63	4	3	79765	79826	335406	335465	plus	4.82e-05	69.4	95930	45
Ph1h1_CQ2	Fusarium keratoplasticum	GCA_025433555.1	CM046500.1	78.704	108	19	4	22532	22637	440355	440250	minus	4.82e-05	69.4	95930	45
Ph1h1_CQ2	Fusarium keratoplasticum	GCA_025433555.1	CM046500.1	75.159	157	34	4	60862	61015	1370794	1370948	plus	4.82e-05	69.4	95930	45
Ph1h1_CQ2	Fusarium keratoplasticum	GCA_025433555.1	CM046500.1	97.436	39	1	0	66071	66109	119056	119018	minus	0.000173	67.6	95930	45
Ph1h1_CQ2	Fusarium keratoplasticum	GCA_025433555.1	CM046500.1	74.839	155	35	4	88967	89119	275433	275585	plus	0.000173	67.6	95930	45
Ph1h1_CQ2	Fusarium keratoplasticum	GCA_025433555.1	CM046500.1	79.167	96	20	0	87830	87925	522237	522332	plus	0.000173	67.6	95930	45
Ph1h1_CQ2	Fusarium keratoplasticum	GCA_025433555.1	CM046500.1	85.714	63	9	0	34250	34312	578555	578493	minus	0.000173	67.6	95930	45
Ph1h1_CQ2	Fusarium keratoplasticum	GCA_025433555.1	CM046500.1	100	36	0	0	59682	59717	854811	854776	minus	0.000173	67.6	95930	45
Ph1h1_CQ2	Fusarium keratoplasticum	GCA_025433555.1	CM046500.1	85.938	64	8	1	32569	32632	1086482	1086544	plus	0.000173	67.6	95930	45
Ph1h1_CQ2	Fusarium keratoplasticum	GCA_025433555.1	CM046500.1	79.121	91	19	0	82690	82780	69825	69915	plus	0.002	63.9	95930	45
Ph1h1_CQ2	Fusarium keratoplasticum	GCA_025433555.1	CM046500.1	74.834	151	32	6	89512	89659	275915	276062	plus	0.002	63.9	95930	45
Ph1h1_CQ2	Fusarium keratoplasticum	GCA_025433555.1	CM046500.1	78.641	103	16	4	22653	22752	440360	440261	minus	0.002	63.9	95930	45
Ph1h1_CQ2	Fusarium keratoplasticum	GCA_025433555.1	CM046500.1	79.787	94	14	4	82693	82783	529289	529198	minus	0.002	63.9	95930	45
Ph1h1_CQ2	Fusarium keratoplasticum	GCA_025433555.1	CM046500.1	81.25	80	13	2	60934	61012	560239	560317	plus	0.002	63.9	95930	45
Ph1h1_CQ2	Fusarium keratoplasticum	GCA_025433555.1	CM046500.1	81.25	80	13	2	34083	34161	718844	718766	minus	0.002	63.9	95930	45
Ph1h1_CQ2	Fusarium keratoplasticum	GCA_025433555.1	CM046500.1	91.489	47	2	2	80246	80292	826503	826459	minus	0.002	63.9	95930	45
Ph1h1_CQ2	Fusarium keratoplasticum	GCA_025433555.1	CM046500.1	85.246	61	9	0	51414	51474	1127464	1127404	minus	0.002	63.9	95930	45
Ph1h1_CQ2	Fusarium keratoplasticum	GCA_025433555.1	CM046500.1	89.583	48	5	0	65341	65388	213252	213205	minus	0.008	62.1	95930	45
Ph1h1_CQ2	Fusarium keratoplasticum	GCA_025433555.1	CM046500.1	91.111	45	4	0	84961	85005	529069	529025	minus	0.008	62.1	95930	45
Ph1h1_CQ2	Fusarium keratoplasticum	GCA_025433555.1	CM046500.1	94.872	39	2	0	92076	92114	530847	530809	minus	0.008	62.1	95930	45
Ph1h1_CQ2	Fusarium keratoplasticum	GCA_025433555.1	CM046500.1	97.222	36	1	0	60072	60107	854776	854811	plus	0.008	62.1	95930	45
Ph1h1_CQ2	Fusarium keratoplasticum	GCA_025433555.1	CM046500.1	81.944	72	13	0	24954	25025	1076313	1076384	plus	0.008	62.1	95930	45
Ph1h1_CQ2	Fusarium keratoplasticum	GCA_025433555.1	CM046500.1	79.121	91	17	2	65299	65388	1130347	1130258	minus	0.008	62.1	95930	45
Ph1h1_CQ2	Fusarium keratoplasticum	GCA_025433555.1	CM046500.1	85.965	57	8	0	24958	25014	1343666	1343610	minus	0.008	62.1	95930	45
Ph1h1_CQ2	Fusarium keratoplasticum	GCA_025433555.1	CM046500.1	81.333	75	14	0	60939	61013	1382509	1382583	plus	0.008	62.1	95930	45
Ph1h1_CQ2	Fusarium keratoplasticum	GCA_025433555.1	CM046500.1	83.871	62	10	0	17785	17846	39284	39345	plus	0.029	60.2	95930	45
Ph1h1_CQ2	Fusarium keratoplasticum	GCA_025433555.1	CM046500.1	84.127	63	9	1	87872	87933	274346	274408	plus	0.029	60.2	95930	45
Ph1h1_CQ2	Fusarium keratoplasticum	GCA_025433555.1	CM046500.1	78.571	98	15	4	22910	23004	440355	440261	minus	0.029	60.2	95930	45
Ph1h1_CQ2	Fusarium keratoplasticum	GCA_025433555.1	CM046500.1	85.714	56	8	0	24959	25014	944098	944043	minus	0.029	60.2	95930	45
Ph1h1_CQ2	Fusarium keratoplasticum	GCA_025433555.1	CM046500.1	80.247	81	14	2	90836	90915	1062013	1062092	plus	0.029	60.2	95930	45
Ph1h1_CQ2	Fusarium keratoplasticum	GCA_025433555.1	CM046500.1	83.871	62	10	0	34248	34309	1190234	1190173	minus	0.029	60.2	95930	45
Ph1h1_CQ2	Fusarium keratoplasticum	GCA_025433555.1	CM046500.1	83.871	62	10	0	65334	65395	1446775	1446836	plus	0.029	60.2	95930	45
Ph1h1_CQ2	Fusarium oxysporum	GCA_038050555.1	JBBJCF010000008.1	98.176	10474	155	11	68674	79119	2609913	2599448	minus	0	18251	95930	39
Ph1h1_CQ2	Fusarium oxysporum	GCA_038050555.1	JBBJCF010000008.1	95.833	6024	224	9	53509	59526	2439494	2445496	plus	0	9708	95930	39
Ph1h1_CQ2	Fusarium oxysporum	GCA_038050555.1	JBBJCF010000008.1	94.353	4232	208	12	86550	90775	2386786	2382580	minus	0	6462	95930	39
Ph1h1_CQ2	Fusarium oxysporum	GCA_038050555.1	JBBJCF010000008.1	97.797	3540	73	2	64817	68356	2451281	2454815	plus	0	6100	95930	39
Ph1h1_CQ2	Fusarium oxysporum	GCA_038050555.1	JBBJCF010000008.1	97.939	1310	26	1	90768	92076	2381720	2380411	minus	0	2268	95930	39
Ph1h1_CQ2	Fusarium oxysporum	GCA_038050555.1	JBBJCF010000008.1	96.706	1275	38	3	63311	64582	2447483	2448756	plus	0	2119	95930	39
Ph1h1_CQ2	Fusarium oxysporum	GCA_038050555.1	JBBJCF010000008.1	95.183	602	23	2	61134	61729	2446459	2447060	plus	0	946	95930	39
Ph1h1_CQ2	Fusarium oxysporum	GCA_038050555.1	JBBJCF010000008.1	93.575	607	34	1	60263	60864	2445851	2446457	plus	0	900	95930	39
Ph1h1_CQ2	Fusarium oxysporum	GCA_038050555.1	JBBJCF010000008.1	94.218	588	33	1	85021	85607	2599147	2598560	minus	0	896	95930	39
Ph1h1_CQ2	Fusarium oxysporum	GCA_038050555.1	JBBJCF010000008.1	99.074	432	4	0	62694	63125	2447057	2447488	plus	0	776	95930	39
Ph1h1_CQ2	Fusarium oxysporum	GCA_038050555.1	JBBJCF010000008.1	76.093	1372	305	21	53545	54902	2589202	2590564	plus	0	695	95930	39
Ph1h1_CQ2	Fusarium oxysporum	GCA_038050555.1	JBBJCF010000008.1	82.627	708	114	9	48148	48851	2328992	2329694	plus	3.81e-170	617	95930	39
Ph1h1_CQ2	Fusarium oxysporum	GCA_038050555.1	JBBJCF010000008.1	97.207	358	10	0	59716	60073	2445495	2445852	plus	8.26e-167	606	95930	39
Ph1h1_CQ2	Fusarium oxysporum	GCA_038050555.1	JBBJCF010000008.1	91.701	241	20	0	64581	64821	2450987	2451227	plus	4.3e-85	335	95930	39
Ph1h1_CQ2	Fusarium oxysporum	GCA_038050555.1	JBBJCF010000008.1	96.97	165	5	0	79117	79281	2599358	2599194	minus	7.35e-68	278	95930	39
Ph1h1_CQ2	Fusarium oxysporum	GCA_038050555.1	JBBJCF010000008.1	78.337	457	73	11	85412	85865	2440940	2441373	plus	3.42e-66	272	95930	39
Ph1h1_CQ2	Fusarium oxysporum	GCA_038050555.1	JBBJCF010000008.1	71.245	1092	284	26	22555	23631	183206	184282	plus	1.6e-59	250	95930	39
Ph1h1_CQ2	Fusarium oxysporum	GCA_038050555.1	JBBJCF010000008.1	71.244	1085	278	25	22312	23379	183467	184534	plus	7.46e-58	244	95930	39
Ph1h1_CQ2	Fusarium oxysporum	GCA_038050555.1	JBBJCF010000008.1	70.471	1253	340	25	22401	23639	183430	184666	plus	1.25e-55	237	95930	39
Ph1h1_CQ2	Fusarium oxysporum	GCA_038050555.1	JBBJCF010000008.1	80.712	337	30	12	51494	51821	120906	120596	minus	2.09e-53	230	95930	39
Ph1h1_CQ2	Fusarium oxysporum	GCA_038050555.1	JBBJCF010000008.1	71.019	1080	280	25	22069	23127	183467	184534	plus	2.09e-53	230	95930	39
Ph1h1_CQ2	Fusarium oxysporum	GCA_038050555.1	JBBJCF010000008.1	81.851	281	39	9	43686	43955	3229741	3230020	plus	2.7e-52	226	95930	39
Ph1h1_CQ2	Fusarium oxysporum	GCA_038050555.1	JBBJCF010000008.1	84.12	233	36	1	77757	77988	2446507	2446275	minus	9.72e-52	224	95930	39
Ph1h1_CQ2	Fusarium oxysporum	GCA_038050555.1	JBBJCF010000008.1	70.364	1208	330	23	22438	23631	183215	184408	plus	3.49e-51	222	95930	39
Ph1h1_CQ2	Fusarium oxysporum	GCA_038050555.1	JBBJCF010000008.1	74.573	527	125	8	44574	45094	2012521	2011998	minus	3.49e-51	222	95930	39
Ph1h1_CQ2	Fusarium oxysporum	GCA_038050555.1	JBBJCF010000008.1	71.116	959	259	16	22304	23253	183585	184534	plus	1.26e-50	220	95930	39
Ph1h1_CQ2	Fusarium oxysporum	GCA_038050555.1	JBBJCF010000008.1	74.947	475	109	8	44627	45094	3609272	3608801	minus	2.72e-47	209	95930	39
Ph1h1_CQ2	Fusarium oxysporum	GCA_038050555.1	JBBJCF010000008.1	76.64	381	70	8	94634	95010	101961	101596	minus	2.74e-42	193	95930	39
Ph1h1_CQ2	Fusarium oxysporum	GCA_038050555.1	JBBJCF010000008.1	86.364	176	24	0	60682	60857	2600580	2600755	plus	2.74e-42	193	95930	39
Ph1h1_CQ2	Fusarium oxysporum	GCA_038050555.1	JBBJCF010000008.1	73.964	507	114	15	48293	48794	666963	667456	plus	3.54e-41	189	95930	39
Ph1h1_CQ2	Fusarium oxysporum	GCA_038050555.1	JBBJCF010000008.1	73.824	489	117	6	44619	45103	671104	670623	minus	1.65e-39	183	95930	39
Ph1h1_CQ2	Fusarium oxysporum	GCA_038050555.1	JBBJCF010000008.1	70.302	1091	278	34	22564	23631	183467	184534	plus	7.67e-38	178	95930	39
Ph1h1_CQ2	Fusarium oxysporum	GCA_038050555.1	JBBJCF010000008.1	86.335	161	21	1	55388	55547	3581491	3581331	minus	9.92e-37	174	95930	39
Ph1h1_CQ2	Fusarium oxysporum	GCA_038050555.1	JBBJCF010000008.1	69.919	1117	303	25	22032	23127	183556	184660	plus	1.28e-35	171	95930	39
Ph1h1_CQ2	Fusarium oxysporum	GCA_038050555.1	JBBJCF010000008.1	75.487	359	82	4	55388	55742	1494163	1494519	plus	1.28e-35	171	95930	39
Ph1h1_CQ2	Fusarium oxysporum	GCA_038050555.1	JBBJCF010000008.1	70.492	854	236	14	22786	23631	183185	184030	plus	1.66e-34	167	95930	39
Ph1h1_CQ2	Fusarium oxysporum	GCA_038050555.1	JBBJCF010000008.1	89.764	127	10	3	85980	86106	2387326	2387203	minus	2.78e-32	159	95930	39
Ph1h1_CQ2	Fusarium oxysporum	GCA_038050555.1	JBBJCF010000008.1	82.778	180	27	3	2626	2803	876466	876289	minus	9.99e-32	158	95930	39
Ph1h1_CQ2	Fusarium oxysporum	GCA_038050555.1	JBBJCF010000008.1	94.898	98	5	0	25	122	876507	876604	plus	1.29e-30	154	95930	39
Ph1h1_CQ2	Fusarium oxysporum	GCA_038050555.1	JBBJCF010000008.1	83.851	161	25	1	55388	55547	643618	643778	plus	4.65e-30	152	95930	39
Ph1h1_CQ2	Fusarium oxysporum	GCA_038050555.1	JBBJCF010000008.1	71.452	599	161	8	23038	23631	183185	183778	plus	1.67e-29	150	95930	39
Ph1h1_CQ2	Fusarium oxysporum	GCA_038050555.1	JBBJCF010000008.1	74.571	350	83	5	92668	93016	103809	103465	minus	6.01e-29	148	95930	39
Ph1h1_CQ2	Fusarium oxysporum	GCA_038050555.1	JBBJCF010000008.1	70.401	848	217	27	22675	23505	183200	184030	plus	7.78e-28	145	95930	39
Ph1h1_CQ2	Fusarium oxysporum	GCA_038050555.1	JBBJCF010000008.1	73.737	396	92	10	55399	55788	1848463	1848074	minus	7.78e-28	145	95930	39
Ph1h1_CQ2	Fusarium oxysporum	GCA_038050555.1	JBBJCF010000008.1	79.412	204	42	0	54944	55147	2598763	2598560	minus	7.78e-28	145	95930	39
Ph1h1_CQ2	Fusarium oxysporum	GCA_038050555.1	JBBJCF010000008.1	71.452	606	153	17	22784	23379	152618	152023	minus	2.8e-27	143	95930	39
Ph1h1_CQ2	Fusarium oxysporum	GCA_038050555.1	JBBJCF010000008.1	74.309	362	81	8	55388	55742	3931716	3931360	minus	2.8e-27	143	95930	39
Ph1h1_CQ2	Fusarium oxysporum	GCA_038050555.1	JBBJCF010000008.1	79.126	206	39	3	55388	55591	1682331	1682534	plus	3.62e-26	139	95930	39
Ph1h1_CQ2	Fusarium oxysporum	GCA_038050555.1	JBBJCF010000008.1	70.311	869	217	31	22032	22875	183808	184660	plus	1.3e-25	137	95930	39
Ph1h1_CQ2	Fusarium oxysporum	GCA_038050555.1	JBBJCF010000008.1	72.831	438	104	11	55420	55850	4057380	4057809	plus	4.68e-25	135	95930	39
Ph1h1_CQ2	Fusarium oxysporum	GCA_038050555.1	JBBJCF010000008.1	70.613	718	185	21	22927	23631	183200	183904	plus	1.68e-24	134	95930	39
Ph1h1_CQ2	Fusarium oxysporum	GCA_038050555.1	JBBJCF010000008.1	79.365	189	39	0	55399	55587	2456562	2456750	plus	1.68e-24	134	95930	39
Ph1h1_CQ2	Fusarium oxysporum	GCA_038050555.1	JBBJCF010000008.1	80.952	168	32	0	55393	55560	2532320	2532487	plus	1.68e-24	134	95930	39
Ph1h1_CQ2	Fusarium oxysporum	GCA_038050555.1	JBBJCF010000008.1	79.581	191	35	4	55399	55587	3833307	3833119	minus	1.68e-24	134	95930	39
Ph1h1_CQ2	Fusarium oxysporum	GCA_038050555.1	JBBJCF010000008.1	74	350	80	8	55399	55742	1001231	1000887	minus	6.06e-24	132	95930	39
Ph1h1_CQ2	Fusarium oxysporum	GCA_038050555.1	JBBJCF010000008.1	70.767	626	167	14	22910	23527	152618	152001	minus	7.84e-23	128	95930	39
Ph1h1_CQ2	Fusarium oxysporum	GCA_038050555.1	JBBJCF010000008.1	89.32	103	10	1	44119	44220	3230058	3230160	plus	7.84e-23	128	95930	39
Ph1h1_CQ2	Fusarium oxysporum	GCA_038050555.1	JBBJCF010000008.1	70.861	604	160	11	23036	23631	152618	152023	minus	2.82e-22	126	95930	39
Ph1h1_CQ2	Fusarium oxysporum	GCA_038050555.1	JBBJCF010000008.1	70.909	605	158	15	22532	23127	152618	152023	minus	2.82e-22	126	95930	39
Ph1h1_CQ2	Fusarium oxysporum	GCA_038050555.1	JBBJCF010000008.1	78.804	184	39	0	55399	55582	145881	145698	minus	1.01e-21	124	95930	39
Ph1h1_CQ2	Fusarium oxysporum	GCA_038050555.1	JBBJCF010000008.1	75.697	251	57	4	55399	55647	3465297	3465049	minus	3.65e-21	122	95930	39
Ph1h1_CQ2	Fusarium oxysporum	GCA_038050555.1	JBBJCF010000008.1	78.534	191	37	3	55399	55587	4059199	4059387	plus	3.65e-21	122	95930	39
Ph1h1_CQ2	Fusarium oxysporum	GCA_038050555.1	JBBJCF010000008.1	69.861	866	226	25	22032	22875	183682	184534	plus	1.31e-20	121	95930	39
Ph1h1_CQ2	Fusarium oxysporum	GCA_038050555.1	JBBJCF010000008.1	76.113	247	50	7	55388	55629	3992456	3992214	minus	1.31e-20	121	95930	39
Ph1h1_CQ2	Fusarium oxysporum	GCA_038050555.1	JBBJCF010000008.1	76.113	247	50	7	55388	55629	4067499	4067741	plus	1.31e-20	121	95930	39
Ph1h1_CQ2	Fusarium oxysporum	GCA_038050555.1	JBBJCF010000008.1	77.895	190	42	0	55399	55588	656195	656006	minus	4.72e-20	119	95930	39
Ph1h1_CQ2	Fusarium oxysporum	GCA_038050555.1	JBBJCF010000008.1	78.01	191	38	4	34115	34302	112555	112744	plus	1.7e-19	117	95930	39
Ph1h1_CQ2	Fusarium oxysporum	GCA_038050555.1	JBBJCF010000008.1	70.704	611	157	18	22654	23253	152622	152023	minus	1.7e-19	117	95930	39
Ph1h1_CQ2	Fusarium oxysporum	GCA_038050555.1	JBBJCF010000008.1	70.909	550	146	12	22333	22875	152565	152023	minus	1.7e-19	117	95930	39
Ph1h1_CQ2	Fusarium oxysporum	GCA_038050555.1	JBBJCF010000008.1	72.475	396	97	11	55399	55788	1841195	1840806	minus	1.7e-19	117	95930	39
Ph1h1_CQ2	Fusarium oxysporum	GCA_038050555.1	JBBJCF010000008.1	78.01	191	38	4	55399	55587	2869228	2869040	minus	1.7e-19	117	95930	39
Ph1h1_CQ2	Fusarium oxysporum	GCA_038050555.1	JBBJCF010000008.1	78.613	173	36	1	55388	55559	3446488	3446660	plus	2.19e-18	113	95930	39
Ph1h1_CQ2	Fusarium oxysporum	GCA_038050555.1	JBBJCF010000008.1	79.042	167	34	1	55388	55553	4053581	4053415	minus	2.19e-18	113	95930	39
Ph1h1_CQ2	Fusarium oxysporum	GCA_038050555.1	JBBJCF010000008.1	75.546	229	54	2	55402	55629	672116	671889	minus	7.89e-18	111	95930	39
Ph1h1_CQ2	Fusarium oxysporum	GCA_038050555.1	JBBJCF010000008.1	68.706	1291	363	33	22036	23301	152619	151345	minus	1.02e-16	108	95930	39
Ph1h1_CQ2	Fusarium oxysporum	GCA_038050555.1	JBBJCF010000008.1	74.131	259	66	1	55388	55645	1740533	1740275	minus	3.67e-16	106	95930	39
Ph1h1_CQ2	Fusarium oxysporum	GCA_038050555.1	JBBJCF010000008.1	76.238	202	45	3	55388	55587	3990589	3990389	minus	1.32e-15	104	95930	39
Ph1h1_CQ2	Fusarium oxysporum	GCA_038050555.1	JBBJCF010000008.1	72.699	326	81	8	12312	12634	134493	134813	plus	4.75e-15	102	95930	39
Ph1h1_CQ2	Fusarium oxysporum	GCA_038050555.1	JBBJCF010000008.1	80.916	131	23	2	60883	61013	1029042	1028914	minus	4.75e-15	102	95930	39
Ph1h1_CQ2	Fusarium oxysporum	GCA_038050555.1	JBBJCF010000008.1	70.318	566	152	12	22398	22955	152626	152069	minus	1.71e-14	100	95930	39
Ph1h1_CQ2	Fusarium oxysporum	GCA_038050555.1	JBBJCF010000008.1	69.783	738	192	21	22032	22749	183934	184660	plus	6.14e-14	99	95930	39
Ph1h1_CQ2	Fusarium oxysporum	GCA_038050555.1	JBBJCF010000008.1	77.193	171	37	2	85504	85673	2590820	2590989	plus	6.14e-14	99	95930	39
Ph1h1_CQ2	Fusarium oxysporum	GCA_038050555.1	JBBJCF010000008.1	78.621	145	31	0	55399	55543	452670	452526	minus	2.21e-13	97.1	95930	39
Ph1h1_CQ2	Fusarium oxysporum	GCA_038050555.1	JBBJCF010000008.1	78.621	145	31	0	55399	55543	620199	620343	plus	2.21e-13	97.1	95930	39
Ph1h1_CQ2	Fusarium oxysporum	GCA_038050555.1	JBBJCF010000008.1	80.153	131	25	1	60894	61024	2232479	2232350	minus	2.21e-13	97.1	95930	39
Ph1h1_CQ2	Fusarium oxysporum	GCA_038050555.1	JBBJCF010000008.1	71.065	432	113	9	23162	23587	152618	152193	minus	7.95e-13	95.3	95930	39
Ph1h1_CQ2	Fusarium oxysporum	GCA_038050555.1	JBBJCF010000008.1	72.517	302	79	4	23288	23587	152618	152319	minus	7.95e-13	95.3	95930	39
Ph1h1_CQ2	Fusarium oxysporum	GCA_038050555.1	JBBJCF010000008.1	86.047	86	12	0	65309	65394	1692633	1692548	minus	2.86e-12	93.5	95930	39
Ph1h1_CQ2	Fusarium oxysporum	GCA_038050555.1	JBBJCF010000008.1	68.564	1212	342	37	22438	23631	152334	151144	minus	1.03e-11	91.6	95930	39
Ph1h1_CQ2	Fusarium oxysporum	GCA_038050555.1	JBBJCF010000008.1	70.613	473	126	10	22534	23001	151608	151144	minus	1.03e-11	91.6	95930	39
Ph1h1_CQ2	Fusarium oxysporum	GCA_038050555.1	JBBJCF010000008.1	75.127	197	47	2	55397	55592	2021715	2021520	minus	1.03e-11	91.6	95930	39
Ph1h1_CQ2	Fusarium oxysporum	GCA_038050555.1	JBBJCF010000008.1	78.082	146	30	2	55399	55543	2086974	2086830	minus	1.03e-11	91.6	95930	39
Ph1h1_CQ2	Fusarium oxysporum	GCA_038050555.1	JBBJCF010000008.1	71.163	430	106	14	55420	55840	2397986	2398406	plus	1.03e-11	91.6	95930	39
Ph1h1_CQ2	Fusarium oxysporum	GCA_038050555.1	JBBJCF010000008.1	75.543	184	43	2	55393	55575	2172131	2172313	plus	3.7e-11	89.8	95930	39
Ph1h1_CQ2	Fusarium oxysporum	GCA_038050555.1	JBBJCF010000008.1	71.827	323	85	5	22304	22623	184341	184660	plus	1.33e-10	87.9	95930	39
Ph1h1_CQ2	Fusarium oxysporum	GCA_038050555.1	JBBJCF010000008.1	71.469	354	93	7	52996	53345	2588657	2589006	plus	1.33e-10	87.9	95930	39
Ph1h1_CQ2	Fusarium oxysporum	GCA_038050555.1	JBBJCF010000008.1	77.333	150	32	2	55065	55213	2590841	2590989	plus	1.33e-10	87.9	95930	39
Ph1h1_CQ2	Fusarium oxysporum	GCA_038050555.1	JBBJCF010000008.1	77.852	149	27	4	20330	20475	2714961	2714816	minus	1.33e-10	87.9	95930	39
Ph1h1_CQ2	Fusarium oxysporum	GCA_038050555.1	JBBJCF010000008.1	82.178	101	18	0	55401	55501	3602336	3602436	plus	1.33e-10	87.9	95930	39
Ph1h1_CQ2	Fusarium oxysporum	GCA_038050555.1	JBBJCF010000008.1	77.397	146	31	2	55399	55543	493816	493672	minus	4.78e-10	86.1	95930	39
Ph1h1_CQ2	Fusarium oxysporum	GCA_038050555.1	JBBJCF010000008.1	76.163	172	36	5	20991	21160	676642	676474	minus	4.78e-10	86.1	95930	39
Ph1h1_CQ2	Fusarium oxysporum	GCA_038050555.1	JBBJCF010000008.1	77.852	149	25	5	55399	55543	3481613	3481757	plus	4.78e-10	86.1	95930	39
Ph1h1_CQ2	Fusarium oxysporum	GCA_038050555.1	JBBJCF010000008.1	74.757	206	42	8	95730	95930	100832	100632	minus	1.72e-09	84.2	95930	39
Ph1h1_CQ2	Fusarium oxysporum	GCA_038050555.1	JBBJCF010000008.1	79.07	129	22	3	95325	95448	101261	101133	minus	1.72e-09	84.2	95930	39
Ph1h1_CQ2	Fusarium oxysporum	GCA_038050555.1	JBBJCF010000008.1	74.869	191	44	3	55401	55589	1489969	1489781	minus	1.72e-09	84.2	95930	39
Ph1h1_CQ2	Fusarium oxysporum	GCA_038050555.1	JBBJCF010000008.1	75.281	178	42	2	55399	55575	2597129	2596953	minus	1.72e-09	84.2	95930	39
Ph1h1_CQ2	Fusarium oxysporum	GCA_038050555.1	JBBJCF010000008.1	78.571	126	23	4	55420	55543	3895699	3895576	minus	2.23e-08	80.5	95930	39
Ph1h1_CQ2	Fusarium oxysporum	GCA_038050555.1	JBBJCF010000008.1	75.61	164	39	1	55430	55592	4014446	4014609	plus	2.23e-08	80.5	95930	39
Ph1h1_CQ2	Fusarium oxysporum	GCA_038050555.1	JBBJCF010000008.1	70.845	343	98	2	23290	23631	183185	183526	plus	8e-08	78.7	95930	39
Ph1h1_CQ2	Fusarium oxysporum	GCA_038050555.1	JBBJCF010000008.1	89.062	64	5	2	34247	34309	2111426	2111488	plus	8e-08	78.7	95930	39
Ph1h1_CQ2	Fusarium oxysporum	GCA_038050555.1	JBBJCF010000008.1	89.062	64	5	2	34247	34309	2125175	2125113	minus	8e-08	78.7	95930	39
Ph1h1_CQ2	Fusarium oxysporum	GCA_038050555.1	JBBJCF010000008.1	89.062	64	5	2	34247	34309	2493426	2493488	plus	8e-08	78.7	95930	39
Ph1h1_CQ2	Fusarium oxysporum	GCA_038050555.1	JBBJCF010000008.1	89.062	64	5	2	34247	34309	2517578	2517640	plus	8e-08	78.7	95930	39
Ph1h1_CQ2	Fusarium oxysporum	GCA_038050555.1	JBBJCF010000008.1	89.062	64	5	2	34247	34309	3622269	3622207	minus	8e-08	78.7	95930	39
Ph1h1_CQ2	Fusarium oxysporum	GCA_038050555.1	JBBJCF010000008.1	80.374	107	17	4	83464	83568	3655242	3655346	plus	8e-08	78.7	95930	39
Ph1h1_CQ2	Fusarium oxysporum	GCA_038050555.1	JBBJCF010000008.1	76.667	150	27	5	20330	20475	176317	176172	minus	2.88e-07	76.8	95930	39
Ph1h1_CQ2	Fusarium oxysporum	GCA_038050555.1	JBBJCF010000008.1	76.623	154	27	6	20330	20479	181477	181625	plus	2.88e-07	76.8	95930	39
Ph1h1_CQ2	Fusarium oxysporum	GCA_038050555.1	JBBJCF010000008.1	73.182	220	55	4	23414	23631	183435	183652	plus	2.88e-07	76.8	95930	39
Ph1h1_CQ2	Fusarium oxysporum	GCA_038050555.1	JBBJCF010000008.1	91.228	57	3	2	34247	34302	1056030	1056085	plus	2.88e-07	76.8	95930	39
Ph1h1_CQ2	Fusarium oxysporum	GCA_038050555.1	JBBJCF010000008.1	74.194	186	46	2	55397	55581	2252092	2252276	plus	2.88e-07	76.8	95930	39
Ph1h1_CQ2	Fusarium oxysporum	GCA_038050555.1	JBBJCF010000008.1	86.957	69	8	1	49529	49596	3230074	3230142	plus	2.88e-07	76.8	95930	39
Ph1h1_CQ2	Fusarium oxysporum	GCA_038050555.1	JBBJCF010000008.1	72.47	247	64	3	55399	55643	3432467	3432223	minus	2.88e-07	76.8	95930	39
Ph1h1_CQ2	Fusarium oxysporum	GCA_038050555.1	JBBJCF010000008.1	80	105	18	3	49835	49938	145246	145144	minus	1.04e-06	75	95930	39
Ph1h1_CQ2	Fusarium oxysporum	GCA_038050555.1	JBBJCF010000008.1	81.818	88	16	0	34222	34309	203204	203117	minus	1.04e-06	75	95930	39
Ph1h1_CQ2	Fusarium oxysporum	GCA_038050555.1	JBBJCF010000008.1	74.595	185	39	7	55399	55579	2221262	2221082	minus	1.04e-06	75	95930	39
Ph1h1_CQ2	Fusarium oxysporum	GCA_038050555.1	JBBJCF010000008.1	85.135	74	9	2	55424	55496	3248082	3248010	minus	1.04e-06	75	95930	39
Ph1h1_CQ2	Fusarium oxysporum	GCA_038050555.1	JBBJCF010000008.1	78.049	123	23	3	55423	55543	3772428	3772308	minus	1.04e-06	75	95930	39
Ph1h1_CQ2	Fusarium oxysporum	GCA_038050555.1	JBBJCF010000008.1	75.287	174	34	6	55420	55587	3800127	3800297	plus	1.04e-06	75	95930	39
Ph1h1_CQ2	Fusarium oxysporum	GCA_038050555.1	JBBJCF010000008.1	88.333	60	7	0	11174	11233	3374659	3374718	plus	3.72e-06	73.1	95930	39
Ph1h1_CQ2	Fusarium oxysporum	GCA_038050555.1	JBBJCF010000008.1	75.694	144	33	2	55399	55541	2107615	2107473	minus	1.34e-05	71.3	95930	39
Ph1h1_CQ2	Fusarium oxysporum	GCA_038050555.1	JBBJCF010000008.1	89.286	56	6	0	34247	34302	2226313	2226368	plus	1.34e-05	71.3	95930	39
Ph1h1_CQ2	Fusarium oxysporum	GCA_038050555.1	JBBJCF010000008.1	75.352	142	35	0	23446	23587	152586	152445	minus	4.82e-05	69.4	95930	39
Ph1h1_CQ2	Fusarium oxysporum	GCA_038050555.1	JBBJCF010000008.1	93.333	45	3	0	34265	34309	254711	254755	plus	0.000173	67.6	95930	39
Ph1h1_CQ2	Fusarium oxysporum	GCA_038050555.1	JBBJCF010000008.1	93.333	45	3	0	34265	34309	487761	487805	plus	0.000173	67.6	95930	39
Ph1h1_CQ2	Fusarium oxysporum	GCA_038050555.1	JBBJCF010000008.1	93.333	45	3	0	34265	34309	1028197	1028153	minus	0.000173	67.6	95930	39
Ph1h1_CQ2	Fusarium oxysporum	GCA_038050555.1	JBBJCF010000008.1	93.333	45	3	0	34265	34309	2390363	2390407	plus	0.000173	67.6	95930	39
Ph1h1_CQ2	Fusarium oxysporum	GCA_038050555.1	JBBJCF010000008.1	97.436	39	1	0	60641	60679	2452572	2452534	minus	0.000173	67.6	95930	39
Ph1h1_CQ2	Fusarium oxysporum	GCA_038050555.1	JBBJCF010000008.1	93.333	45	3	0	34265	34309	3455178	3455222	plus	0.000173	67.6	95930	39
Ph1h1_CQ2	Fusarium oxysporum	GCA_038050555.1	JBBJCF010000008.1	93.333	45	3	0	34265	34309	3848250	3848206	minus	0.000173	67.6	95930	39
Ph1h1_CQ2	Fusarium oxysporum	GCA_038050555.1	JBBJCF010000008.1	93.333	45	3	0	34265	34309	3877759	3877715	minus	0.000173	67.6	95930	39
Ph1h1_CQ2	Fusarium oxysporum	GCA_038050555.1	JBBJCF010000008.1	93.333	45	3	0	34265	34309	3925547	3925591	plus	0.000173	67.6	95930	39
Ph1h1_CQ2	Fusarium oxysporum	GCA_038050555.1	JBBJCF010000008.1	93.333	45	3	0	34265	34309	3989070	3989026	minus	0.000173	67.6	95930	39
Ph1h1_CQ2	Fusarium oxysporum	GCA_038050555.1	JBBJCF010000008.1	83.824	68	11	0	55405	55472	589394	589327	minus	0.000623	65.8	95930	39
Ph1h1_CQ2	Fusarium oxysporum	GCA_038050555.1	JBBJCF010000008.1	97.368	38	1	0	92076	92113	2380381	2380344	minus	0.000623	65.8	95930	39
Ph1h1_CQ2	Fusarium oxysporum	GCA_038050555.1	JBBJCF010000008.1	76.378	127	26	4	55420	55544	2399762	2399886	plus	0.000623	65.8	95930	39
Ph1h1_CQ2	Fusarium oxysporum	GCA_038050555.1	JBBJCF010000008.1	73.797	187	40	8	10623	10803	3785370	3785553	plus	0.000623	65.8	95930	39
Ph1h1_CQ2	Fusarium oxysporum	GCA_038050555.1	JBBJCF010000008.1	73.797	187	40	7	5958	6138	3785553	3785370	minus	0.000623	65.8	95930	39
Ph1h1_CQ2	Fusarium oxysporum	GCA_038050555.1	JBBJCF010000008.1	71.545	246	66	4	22460	22703	151556	151313	minus	0.002	63.9	95930	39
Ph1h1_CQ2	Fusarium oxysporum	GCA_038050555.1	JBBJCF010000008.1	79.787	94	13	5	63173	63264	196926	197015	plus	0.002	63.9	95930	39
Ph1h1_CQ2	Fusarium oxysporum	GCA_038050555.1	JBBJCF010000008.1	87.273	55	7	0	34247	34301	584244	584190	minus	0.002	63.9	95930	39
Ph1h1_CQ2	Fusarium oxysporum	GCA_038050555.1	JBBJCF010000008.1	73.016	189	47	3	55401	55587	704804	704990	plus	0.002	63.9	95930	39
Ph1h1_CQ2	Fusarium oxysporum	GCA_038050555.1	JBBJCF010000008.1	87.273	55	7	0	34247	34301	893648	893702	plus	0.002	63.9	95930	39
Ph1h1_CQ2	Fusarium oxysporum	GCA_038050555.1	JBBJCF010000008.1	84.375	64	10	0	55401	55464	1658574	1658637	plus	0.002	63.9	95930	39
Ph1h1_CQ2	Fusarium oxysporum	GCA_038050555.1	JBBJCF010000008.1	84.375	64	10	0	55401	55464	1751238	1751301	plus	0.002	63.9	95930	39
Ph1h1_CQ2	Fusarium oxysporum	GCA_038050555.1	JBBJCF010000008.1	85.246	61	9	0	54847	54907	2590635	2590695	plus	0.002	63.9	95930	39
Ph1h1_CQ2	Fusarium oxysporum	GCA_038050555.1	JBBJCF010000008.1	89.796	49	5	0	10933	10981	3374670	3374718	plus	0.002	63.9	95930	39
Ph1h1_CQ2	Fusarium oxysporum	GCA_038050555.1	JBBJCF010000008.1	91.304	46	4	0	34264	34309	3683594	3683639	plus	0.002	63.9	95930	39
Ph1h1_CQ2	Fusarium oxysporum	GCA_038050555.1	JBBJCF010000008.1	87.5	56	6	1	63210	63264	3720148	3720093	minus	0.002	63.9	95930	39
Ph1h1_CQ2	Fusarium oxysporum	GCA_038050555.1	JBBJCF010000008.1	76.562	128	22	7	55420	55543	3771546	3771669	plus	0.002	63.9	95930	39
Ph1h1_CQ2	Fusarium oxysporum	GCA_038050555.1	JBBJCF010000008.1	86.207	58	7	1	63208	63264	191302	191245	minus	0.008	62.1	95930	39
Ph1h1_CQ2	Fusarium oxysporum	GCA_038050555.1	JBBJCF010000008.1	78.889	90	19	0	55401	55490	523255	523344	plus	0.008	62.1	95930	39
Ph1h1_CQ2	Fusarium oxysporum	GCA_038050555.1	JBBJCF010000008.1	88.235	51	6	0	24955	25005	948742	948692	minus	0.008	62.1	95930	39
Ph1h1_CQ2	Fusarium oxysporum	GCA_038050555.1	JBBJCF010000008.1	94.872	39	2	0	66071	66109	2446272	2446234	minus	0.008	62.1	95930	39
Ph1h1_CQ2	Fusarium oxysporum	GCA_038050555.1	JBBJCF010000008.1	91.111	45	4	0	84961	85005	2450989	2450945	minus	0.008	62.1	95930	39
Ph1h1_CQ2	Fusarium oxysporum	GCA_038050555.1	JBBJCF010000008.1	88.235	51	6	0	24955	25005	3302922	3302972	plus	0.008	62.1	95930	39
Ph1h1_CQ2	Fusarium oxysporum	GCA_038050555.1	JBBJCF010000008.1	88.462	52	4	2	11426	11476	3374659	3374709	plus	0.008	62.1	95930	39
Ph1h1_CQ2	Fusarium oxysporum	GCA_038050555.1	JBBJCF010000008.1	91.304	46	2	2	11558	11602	3374665	3374709	plus	0.008	62.1	95930	39
Ph1h1_CQ2	Fusarium oxysporum	GCA_038050555.1	JBBJCF010000008.1	84.375	64	9	1	34486	34549	3393153	3393091	minus	0.008	62.1	95930	39
Ph1h1_CQ2	Fusarium oxysporum	GCA_038050555.1	JBBJCF010000008.1	73.62	163	39	4	22069	22229	152208	152048	minus	0.029	60.2	95930	39
Ph1h1_CQ2	Fusarium oxysporum	GCA_038050555.1	JBBJCF010000008.1	85.965	57	7	1	63209	63264	943043	943099	plus	0.029	60.2	95930	39
Ph1h1_CQ2	Fusarium oxysporum	GCA_038050555.1	JBBJCF010000008.1	79.775	89	13	3	16522	16606	2080284	2080371	plus	0.029	60.2	95930	39
Ph1h1_CQ2	Fusarium oxysporum	GCA_038050555.1	JBBJCF010000008.1	78.652	89	19	0	8513	8601	2760045	2760133	plus	0.029	60.2	95930	39
Ph1h1_CQ2	Fusarium oxysporum	GCA_038050555.1	JBBJCF010000008.1	74.214	159	33	7	55432	55586	4063755	4063601	minus	0.029	60.2	95930	39
Ph1h1_CQ2	Fusarium oxysporum	GCA_032878545.1	JAVSMJ010000010.1	98.118	10470	160	16	68674	79119	660238	649782	minus	0	18209	95930	34
Ph1h1_CQ2	Fusarium oxysporum	GCA_032878545.1	JAVSMJ010000010.1	95.817	6025	224	10	53509	59526	495808	501811	plus	0	9705	95930	34
Ph1h1_CQ2	Fusarium oxysporum	GCA_032878545.1	JAVSMJ010000010.1	95.194	5535	233	14	86550	92076	3128535	3123026	minus	0	8717	95930	34
Ph1h1_CQ2	Fusarium oxysporum	GCA_032878545.1	JAVSMJ010000010.1	95.125	5497	231	18	86550	92034	1742900	1748371	plus	0	8632	95930	34
Ph1h1_CQ2	Fusarium oxysporum	GCA_032878545.1	JAVSMJ010000010.1	98.249	4169	66	5	87913	92076	2284576	2280410	minus	0	7287	95930	34
Ph1h1_CQ2	Fusarium oxysporum	GCA_032878545.1	JAVSMJ010000010.1	94.353	4232	208	12	86550	90775	3316050	3311844	minus	0	6462	95930	34
Ph1h1_CQ2	Fusarium oxysporum	GCA_032878545.1	JAVSMJ010000010.1	94.351	4231	209	12	86550	90775	3368463	3364258	minus	0	6462	95930	34
Ph1h1_CQ2	Fusarium oxysporum	GCA_032878545.1	JAVSMJ010000010.1	94.259	4233	208	15	86550	90775	443095	438891	minus	0	6438	95930	34
Ph1h1_CQ2	Fusarium oxysporum	GCA_032878545.1	JAVSMJ010000010.1	97.741	3542	73	4	64817	68356	507604	511140	plus	0	6091	95930	34
Ph1h1_CQ2	Fusarium oxysporum	GCA_032878545.1	JAVSMJ010000010.1	89.552	3417	321	11	86917	90329	2102401	2099017	minus	0	4300	95930	34
Ph1h1_CQ2	Fusarium oxysporum	GCA_032878545.1	JAVSMJ010000010.1	97.939	1310	26	1	90768	92076	3363398	3362089	minus	0	2268	95930	34
Ph1h1_CQ2	Fusarium oxysporum	GCA_032878545.1	JAVSMJ010000010.1	97.936	1308	26	1	90768	92074	438031	436724	minus	0	2265	95930	34
Ph1h1_CQ2	Fusarium oxysporum	GCA_032878545.1	JAVSMJ010000010.1	96.706	1275	38	3	63311	64582	503799	505072	plus	0	2119	95930	34
Ph1h1_CQ2	Fusarium oxysporum	GCA_032878545.1	JAVSMJ010000010.1	98.224	901	15	1	90768	91667	3310984	3310084	minus	0	1574	95930	34
Ph1h1_CQ2	Fusarium oxysporum	GCA_032878545.1	JAVSMJ010000010.1	85.207	1379	170	13	86550	87920	2286790	2285438	minus	0	1386	95930	34
Ph1h1_CQ2	Fusarium oxysporum	GCA_032878545.1	JAVSMJ010000010.1	95.025	603	23	3	61134	61729	502774	503376	plus	0	941	95930	34
Ph1h1_CQ2	Fusarium oxysporum	GCA_032878545.1	JAVSMJ010000010.1	93.575	607	34	1	60263	60864	502166	502772	plus	0	900	95930	34
Ph1h1_CQ2	Fusarium oxysporum	GCA_032878545.1	JAVSMJ010000010.1	94.218	588	33	1	85021	85607	649481	648894	minus	0	896	95930	34
Ph1h1_CQ2	Fusarium oxysporum	GCA_032878545.1	JAVSMJ010000010.1	89.905	634	63	1	91321	91954	2092305	2092937	plus	0	815	95930	34
Ph1h1_CQ2	Fusarium oxysporum	GCA_032878545.1	JAVSMJ010000010.1	99.074	432	4	0	62694	63125	503373	503804	plus	0	776	95930	34
Ph1h1_CQ2	Fusarium oxysporum	GCA_032878545.1	JAVSMJ010000010.1	97.362	417	11	0	91660	92076	3309117	3308701	minus	0	710	95930	34
Ph1h1_CQ2	Fusarium oxysporum	GCA_032878545.1	JAVSMJ010000010.1	76.093	1372	305	21	53545	54902	636668	638030	plus	0	695	95930	34
Ph1h1_CQ2	Fusarium oxysporum	GCA_032878545.1	JAVSMJ010000010.1	82.627	708	114	9	48148	48851	385741	386443	plus	3.81e-170	617	95930	34
Ph1h1_CQ2	Fusarium oxysporum	GCA_032878545.1	JAVSMJ010000010.1	97.207	358	10	0	59716	60073	501810	502167	plus	8.26e-167	606	95930	34
Ph1h1_CQ2	Fusarium oxysporum	GCA_032878545.1	JAVSMJ010000010.1	82.936	545	88	5	86479	87020	2091677	2092219	plus	1.12e-130	486	95930	34
Ph1h1_CQ2	Fusarium oxysporum	GCA_032878545.1	JAVSMJ010000010.1	85.36	444	59	6	86489	86929	2071354	2071794	plus	3.16e-121	455	95930	34
Ph1h1_CQ2	Fusarium oxysporum	GCA_032878545.1	JAVSMJ010000010.1	91.701	241	20	0	64581	64821	507310	507550	plus	4.3e-85	335	95930	34
Ph1h1_CQ2	Fusarium oxysporum	GCA_032878545.1	JAVSMJ010000010.1	78.337	457	73	11	85412	85865	497254	497687	plus	3.42e-66	272	95930	34
Ph1h1_CQ2	Fusarium oxysporum	GCA_032878545.1	JAVSMJ010000010.1	96.364	165	6	0	79117	79281	649692	649528	minus	3.42e-66	272	95930	34
Ph1h1_CQ2	Fusarium oxysporum	GCA_032878545.1	JAVSMJ010000010.1	84.12	233	36	1	77757	77988	502822	502590	minus	9.72e-52	224	95930	34
Ph1h1_CQ2	Fusarium oxysporum	GCA_032878545.1	JAVSMJ010000010.1	74.573	527	125	8	44574	45094	78014	77491	minus	3.49e-51	222	95930	34
Ph1h1_CQ2	Fusarium oxysporum	GCA_032878545.1	JAVSMJ010000010.1	75.621	443	87	19	55388	55818	3023202	3023635	plus	1.64e-44	200	95930	34
Ph1h1_CQ2	Fusarium oxysporum	GCA_032878545.1	JAVSMJ010000010.1	86.364	176	24	0	60682	60857	650914	651089	plus	2.74e-42	193	95930	34
Ph1h1_CQ2	Fusarium oxysporum	GCA_032878545.1	JAVSMJ010000010.1	82.464	211	37	0	55389	55599	2736868	2736658	minus	4.58e-40	185	95930	34
Ph1h1_CQ2	Fusarium oxysporum	GCA_032878545.1	JAVSMJ010000010.1	82.464	211	37	0	55389	55599	2945937	2945727	minus	4.58e-40	185	95930	34
Ph1h1_CQ2	Fusarium oxysporum	GCA_032878545.1	JAVSMJ010000010.1	92.126	127	9	1	85980	86106	2091165	2091290	plus	7.67e-38	178	95930	34
Ph1h1_CQ2	Fusarium oxysporum	GCA_032878545.1	JAVSMJ010000010.1	75.487	359	82	4	55388	55742	940072	940428	plus	1.28e-35	171	95930	34
Ph1h1_CQ2	Fusarium oxysporum	GCA_032878545.1	JAVSMJ010000010.1	90.152	132	7	2	85978	86109	2070835	2070960	plus	1.66e-34	167	95930	34
Ph1h1_CQ2	Fusarium oxysporum	GCA_032878545.1	JAVSMJ010000010.1	90.551	127	9	3	85980	86106	2034408	2034531	plus	5.97e-34	165	95930	34
Ph1h1_CQ2	Fusarium oxysporum	GCA_032878545.1	JAVSMJ010000010.1	88.028	142	13	4	85966	86106	3316605	3316467	minus	5.97e-34	165	95930	34
Ph1h1_CQ2	Fusarium oxysporum	GCA_032878545.1	JAVSMJ010000010.1	89.922	129	10	3	85978	86106	1742358	1742483	plus	2.15e-33	163	95930	34
Ph1h1_CQ2	Fusarium oxysporum	GCA_032878545.1	JAVSMJ010000010.1	89.764	127	10	3	85980	86106	443635	443512	minus	2.78e-32	159	95930	34
Ph1h1_CQ2	Fusarium oxysporum	GCA_032878545.1	JAVSMJ010000010.1	89.764	127	10	3	85980	86106	3129075	3128952	minus	2.78e-32	159	95930	34
Ph1h1_CQ2	Fusarium oxysporum	GCA_032878545.1	JAVSMJ010000010.1	89.683	126	10	3	85981	86106	3369002	3368880	minus	9.99e-32	158	95930	34
Ph1h1_CQ2	Fusarium oxysporum	GCA_032878545.1	JAVSMJ010000010.1	91.818	110	7	2	85980	86089	2289384	2289277	minus	4.65e-30	152	95930	34
Ph1h1_CQ2	Fusarium oxysporum	GCA_032878545.1	JAVSMJ010000010.1	79.412	204	42	0	54944	55147	649097	648894	minus	7.78e-28	145	95930	34
Ph1h1_CQ2	Fusarium oxysporum	GCA_032878545.1	JAVSMJ010000010.1	73.737	396	92	10	55399	55788	1291960	1291571	minus	7.78e-28	145	95930	34
Ph1h1_CQ2	Fusarium oxysporum	GCA_032878545.1	JAVSMJ010000010.1	79.126	206	39	3	55388	55591	1126655	1126858	plus	3.62e-26	139	95930	34
Ph1h1_CQ2	Fusarium oxysporum	GCA_032878545.1	JAVSMJ010000010.1	79.894	189	38	0	55399	55587	2147581	2147393	minus	3.62e-26	139	95930	34
Ph1h1_CQ2	Fusarium oxysporum	GCA_032878545.1	JAVSMJ010000010.1	79.894	189	38	0	55399	55587	2157592	2157780	plus	3.62e-26	139	95930	34
Ph1h1_CQ2	Fusarium oxysporum	GCA_032878545.1	JAVSMJ010000010.1	73.75	400	86	16	55388	55777	2512994	2512604	minus	3.62e-26	139	95930	34
Ph1h1_CQ2	Fusarium oxysporum	GCA_032878545.1	JAVSMJ010000010.1	76.538	260	58	3	55388	55645	2579327	2579069	minus	3.62e-26	139	95930	34
Ph1h1_CQ2	Fusarium oxysporum	GCA_032878545.1	JAVSMJ010000010.1	79.365	189	39	0	55399	55587	512887	513075	plus	1.68e-24	134	95930	34
Ph1h1_CQ2	Fusarium oxysporum	GCA_032878545.1	JAVSMJ010000010.1	80.952	168	32	0	55393	55560	581635	581802	plus	1.68e-24	134	95930	34
Ph1h1_CQ2	Fusarium oxysporum	GCA_032878545.1	JAVSMJ010000010.1	72.138	463	117	10	55388	55843	1912759	1912302	minus	2.18e-23	130	95930	34
Ph1h1_CQ2	Fusarium oxysporum	GCA_032878545.1	JAVSMJ010000010.1	80.982	163	29	2	55399	55560	3150047	3149886	minus	7.84e-23	128	95930	34
Ph1h1_CQ2	Fusarium oxysporum	GCA_032878545.1	JAVSMJ010000010.1	80.473	169	31	2	55393	55560	3195086	3195253	plus	7.84e-23	128	95930	34
Ph1h1_CQ2	Fusarium oxysporum	GCA_032878545.1	JAVSMJ010000010.1	78.571	196	38	3	55390	55583	2067766	2067959	plus	2.82e-22	126	95930	34
Ph1h1_CQ2	Fusarium oxysporum	GCA_032878545.1	JAVSMJ010000010.1	85.593	118	16	1	63125	63242	1905042	1905158	plus	3.65e-21	122	95930	34
Ph1h1_CQ2	Fusarium oxysporum	GCA_032878545.1	JAVSMJ010000010.1	78.421	190	39	2	55399	55587	2020693	2020505	minus	3.65e-21	122	95930	34
Ph1h1_CQ2	Fusarium oxysporum	GCA_032878545.1	JAVSMJ010000010.1	78.534	191	37	3	55399	55587	3061378	3061566	plus	3.65e-21	122	95930	34
Ph1h1_CQ2	Fusarium oxysporum	GCA_032878545.1	JAVSMJ010000010.1	72.475	396	97	11	55399	55788	1284691	1284302	minus	1.7e-19	117	95930	34
Ph1h1_CQ2	Fusarium oxysporum	GCA_032878545.1	JAVSMJ010000010.1	81.081	148	27	1	65247	65394	3165937	3165791	minus	1.7e-19	117	95930	34
Ph1h1_CQ2	Fusarium oxysporum	GCA_032878545.1	JAVSMJ010000010.1	94.667	75	3	1	85980	86054	3129148	3129075	minus	6.1e-19	115	95930	34
Ph1h1_CQ2	Fusarium oxysporum	GCA_032878545.1	JAVSMJ010000010.1	72.222	396	97	11	55388	55776	1859254	1859643	plus	2.84e-17	110	95930	34
Ph1h1_CQ2	Fusarium oxysporum	GCA_032878545.1	JAVSMJ010000010.1	78.659	164	35	0	55423	55586	3292010	3291847	minus	2.84e-17	110	95930	34
Ph1h1_CQ2	Fusarium oxysporum	GCA_032878545.1	JAVSMJ010000010.1	74.231	260	65	2	55388	55645	2370613	2370354	minus	1.02e-16	108	95930	34
Ph1h1_CQ2	Fusarium oxysporum	GCA_032878545.1	JAVSMJ010000010.1	74.131	259	66	1	55388	55645	1184013	1183755	minus	3.67e-16	106	95930	34
Ph1h1_CQ2	Fusarium oxysporum	GCA_032878545.1	JAVSMJ010000010.1	79.72	143	27	2	55506	55647	2117270	2117129	minus	4.75e-15	102	95930	34
Ph1h1_CQ2	Fusarium oxysporum	GCA_032878545.1	JAVSMJ010000010.1	72.222	360	88	12	91500	91853	2295395	2295748	plus	1.71e-14	100	95930	34
Ph1h1_CQ2	Fusarium oxysporum	GCA_032878545.1	JAVSMJ010000010.1	77.193	171	37	2	85504	85673	638286	638455	plus	6.14e-14	99	95930	34
Ph1h1_CQ2	Fusarium oxysporum	GCA_032878545.1	JAVSMJ010000010.1	80.153	131	25	1	60894	61024	289233	289104	minus	2.21e-13	97.1	95930	34
Ph1h1_CQ2	Fusarium oxysporum	GCA_032878545.1	JAVSMJ010000010.1	75.127	197	47	2	55397	55592	87211	87016	minus	1.03e-11	91.6	95930	34
Ph1h1_CQ2	Fusarium oxysporum	GCA_032878545.1	JAVSMJ010000010.1	78.082	146	30	2	55399	55543	155377	155233	minus	1.03e-11	91.6	95930	34
Ph1h1_CQ2	Fusarium oxysporum	GCA_032878545.1	JAVSMJ010000010.1	71.163	430	106	14	55420	55840	454295	454715	plus	1.03e-11	91.6	95930	34
Ph1h1_CQ2	Fusarium oxysporum	GCA_032878545.1	JAVSMJ010000010.1	70.737	434	119	8	91424	91853	2251477	2251906	plus	1.03e-11	91.6	95930	34
Ph1h1_CQ2	Fusarium oxysporum	GCA_032878545.1	JAVSMJ010000010.1	75.543	184	43	2	55393	55575	228783	228965	plus	3.7e-11	89.8	95930	34
Ph1h1_CQ2	Fusarium oxysporum	GCA_032878545.1	JAVSMJ010000010.1	80	120	24	0	87830	87949	2247933	2248052	plus	3.7e-11	89.8	95930	34
Ph1h1_CQ2	Fusarium oxysporum	GCA_032878545.1	JAVSMJ010000010.1	71.469	354	93	7	52996	53345	636123	636472	plus	1.33e-10	87.9	95930	34
Ph1h1_CQ2	Fusarium oxysporum	GCA_032878545.1	JAVSMJ010000010.1	77.333	150	32	2	55065	55213	638307	638455	plus	1.33e-10	87.9	95930	34
Ph1h1_CQ2	Fusarium oxysporum	GCA_032878545.1	JAVSMJ010000010.1	77.852	149	27	4	20330	20475	767512	767367	minus	1.33e-10	87.9	95930	34
Ph1h1_CQ2	Fusarium oxysporum	GCA_032878545.1	JAVSMJ010000010.1	78.472	144	24	6	55448	55587	2314026	2314166	plus	1.33e-10	87.9	95930	34
Ph1h1_CQ2	Fusarium oxysporum	GCA_032878545.1	JAVSMJ010000010.1	75.281	178	42	2	55399	55575	644595	644419	minus	1.72e-09	84.2	95930	34
Ph1h1_CQ2	Fusarium oxysporum	GCA_032878545.1	JAVSMJ010000010.1	74.869	191	44	3	55401	55589	935875	935687	minus	1.72e-09	84.2	95930	34
Ph1h1_CQ2	Fusarium oxysporum	GCA_032878545.1	JAVSMJ010000010.1	91.525	59	5	0	12146	12204	3020875	3020817	minus	6.19e-09	82.4	95930	34
Ph1h1_CQ2	Fusarium oxysporum	GCA_032878545.1	JAVSMJ010000010.1	71.656	314	81	7	88809	89118	2248903	2249212	plus	2.23e-08	80.5	95930	34
Ph1h1_CQ2	Fusarium oxysporum	GCA_032878545.1	JAVSMJ010000010.1	89.062	64	5	2	34247	34309	180096	180034	minus	8e-08	78.7	95930	34
Ph1h1_CQ2	Fusarium oxysporum	GCA_032878545.1	JAVSMJ010000010.1	89.062	64	5	2	34247	34309	549752	549814	plus	8e-08	78.7	95930	34
Ph1h1_CQ2	Fusarium oxysporum	GCA_032878545.1	JAVSMJ010000010.1	97.778	45	1	0	92032	92076	1750597	1750641	plus	8e-08	78.7	95930	34
Ph1h1_CQ2	Fusarium oxysporum	GCA_032878545.1	JAVSMJ010000010.1	89.062	64	5	2	34247	34309	2001027	2000965	minus	8e-08	78.7	95930	34
Ph1h1_CQ2	Fusarium oxysporum	GCA_032878545.1	JAVSMJ010000010.1	89.062	64	5	2	34247	34309	2208115	2208177	plus	8e-08	78.7	95930	34
Ph1h1_CQ2	Fusarium oxysporum	GCA_032878545.1	JAVSMJ010000010.1	89.062	64	5	2	34247	34309	2254613	2254675	plus	8e-08	78.7	95930	34
Ph1h1_CQ2	Fusarium oxysporum	GCA_032878545.1	JAVSMJ010000010.1	74.479	192	44	4	55404	55592	2975235	2975424	plus	8e-08	78.7	95930	34
Ph1h1_CQ2	Fusarium oxysporum	GCA_032878545.1	JAVSMJ010000010.1	89.062	64	5	2	34247	34309	3049999	3049937	minus	8e-08	78.7	95930	34
Ph1h1_CQ2	Fusarium oxysporum	GCA_032878545.1	JAVSMJ010000010.1	89.062	64	5	2	34247	34309	3129623	3129685	plus	8e-08	78.7	95930	34
Ph1h1_CQ2	Fusarium oxysporum	GCA_032878545.1	JAVSMJ010000010.1	89.062	64	5	2	34247	34309	3233544	3233606	plus	8e-08	78.7	95930	34
Ph1h1_CQ2	Fusarium oxysporum	GCA_032878545.1	JAVSMJ010000010.1	89.062	64	5	2	34247	34309	3246275	3246337	plus	8e-08	78.7	95930	34
Ph1h1_CQ2	Fusarium oxysporum	GCA_032878545.1	JAVSMJ010000010.1	74.194	186	46	2	55397	55581	308839	309023	plus	2.88e-07	76.8	95930	34
Ph1h1_CQ2	Fusarium oxysporum	GCA_032878545.1	JAVSMJ010000010.1	75.776	161	33	5	60857	61015	2287008	2287164	plus	2.88e-07	76.8	95930	34
Ph1h1_CQ2	Fusarium oxysporum	GCA_032878545.1	JAVSMJ010000010.1	75.148	169	38	4	89493	89659	2290781	2290947	plus	2.88e-07	76.8	95930	34
Ph1h1_CQ2	Fusarium oxysporum	GCA_032878545.1	JAVSMJ010000010.1	74.595	185	39	7	55399	55579	278015	277835	minus	1.04e-06	75	95930	34
Ph1h1_CQ2	Fusarium oxysporum	GCA_032878545.1	JAVSMJ010000010.1	86.765	68	8	1	84955	85021	3222675	3222742	plus	1.04e-06	75	95930	34
Ph1h1_CQ2	Fusarium oxysporum	GCA_032878545.1	JAVSMJ010000010.1	75.694	144	33	2	55399	55541	170934	170792	minus	1.34e-05	71.3	95930	34
Ph1h1_CQ2	Fusarium oxysporum	GCA_032878545.1	JAVSMJ010000010.1	89.286	56	6	0	34247	34302	283067	283122	plus	1.34e-05	71.3	95930	34
Ph1h1_CQ2	Fusarium oxysporum	GCA_032878545.1	JAVSMJ010000010.1	80.208	96	17	2	90834	90928	2250883	2250977	plus	1.34e-05	71.3	95930	34
Ph1h1_CQ2	Fusarium oxysporum	GCA_032878545.1	JAVSMJ010000010.1	89.474	57	4	2	34247	34302	2971471	2971416	minus	1.34e-05	71.3	95930	34
Ph1h1_CQ2	Fusarium oxysporum	GCA_032878545.1	JAVSMJ010000010.1	93.333	45	3	0	34265	34309	446671	446715	plus	0.000173	67.6	95930	34
Ph1h1_CQ2	Fusarium oxysporum	GCA_032878545.1	JAVSMJ010000010.1	97.436	39	1	0	60641	60679	508896	508858	minus	0.000173	67.6	95930	34
Ph1h1_CQ2	Fusarium oxysporum	GCA_032878545.1	JAVSMJ010000010.1	77.5	120	21	6	60914	61030	3222730	3222846	plus	0.000173	67.6	95930	34
Ph1h1_CQ2	Fusarium oxysporum	GCA_032878545.1	JAVSMJ010000010.1	93.333	45	3	0	34265	34309	3299242	3299198	minus	0.000173	67.6	95930	34
Ph1h1_CQ2	Fusarium oxysporum	GCA_032878545.1	JAVSMJ010000010.1	97.368	38	1	0	92076	92113	436691	436654	minus	0.000623	65.8	95930	34
Ph1h1_CQ2	Fusarium oxysporum	GCA_032878545.1	JAVSMJ010000010.1	76.378	127	26	4	55420	55544	456071	456195	plus	0.000623	65.8	95930	34
Ph1h1_CQ2	Fusarium oxysporum	GCA_032878545.1	JAVSMJ010000010.1	97.368	38	1	0	92076	92113	1750671	1750708	plus	0.000623	65.8	95930	34
Ph1h1_CQ2	Fusarium oxysporum	GCA_032878545.1	JAVSMJ010000010.1	80.22	91	15	3	83464	83552	1879431	1879342	minus	0.000623	65.8	95930	34
Ph1h1_CQ2	Fusarium oxysporum	GCA_032878545.1	JAVSMJ010000010.1	80.22	91	15	3	83464	83552	2255905	2255994	plus	0.000623	65.8	95930	34
Ph1h1_CQ2	Fusarium oxysporum	GCA_032878545.1	JAVSMJ010000010.1	97.368	38	1	0	92076	92113	2280380	2280343	minus	0.000623	65.8	95930	34
Ph1h1_CQ2	Fusarium oxysporum	GCA_032878545.1	JAVSMJ010000010.1	97.368	38	1	0	92076	92113	3122996	3122959	minus	0.000623	65.8	95930	34
Ph1h1_CQ2	Fusarium oxysporum	GCA_032878545.1	JAVSMJ010000010.1	97.368	38	1	0	92076	92113	3308671	3308634	minus	0.000623	65.8	95930	34
Ph1h1_CQ2	Fusarium oxysporum	GCA_032878545.1	JAVSMJ010000010.1	97.368	38	1	0	92076	92113	3362059	3362022	minus	0.000623	65.8	95930	34
Ph1h1_CQ2	Fusarium oxysporum	GCA_032878545.1	JAVSMJ010000010.1	85.246	61	9	0	54847	54907	638101	638161	plus	0.002	63.9	95930	34
Ph1h1_CQ2	Fusarium oxysporum	GCA_032878545.1	JAVSMJ010000010.1	84.375	64	10	0	55401	55464	1077281	1077218	minus	0.002	63.9	95930	34
Ph1h1_CQ2	Fusarium oxysporum	GCA_032878545.1	JAVSMJ010000010.1	84.375	64	10	0	55401	55464	1194719	1194782	plus	0.002	63.9	95930	34
Ph1h1_CQ2	Fusarium oxysporum	GCA_032878545.1	JAVSMJ010000010.1	77.273	110	23	2	55393	55501	1868549	1868657	plus	0.002	63.9	95930	34
Ph1h1_CQ2	Fusarium oxysporum	GCA_032878545.1	JAVSMJ010000010.1	74.834	151	32	6	89512	89659	2249543	2249690	plus	0.002	63.9	95930	34
Ph1h1_CQ2	Fusarium oxysporum	GCA_032878545.1	JAVSMJ010000010.1	76.027	146	21	10	8894	9035	3285757	3285892	plus	0.002	63.9	95930	34
Ph1h1_CQ2	Fusarium oxysporum	GCA_032878545.1	JAVSMJ010000010.1	94.872	39	2	0	66071	66109	502587	502549	minus	0.008	62.1	95930	34
Ph1h1_CQ2	Fusarium oxysporum	GCA_032878545.1	JAVSMJ010000010.1	91.111	45	4	0	84961	85005	507312	507268	minus	0.008	62.1	95930	34
Ph1h1_CQ2	Fusarium oxysporum	GCA_032878545.1	JAVSMJ010000010.1	79.775	89	13	3	16522	16606	145642	145729	plus	0.029	60.2	95930	34
Ph1h1_CQ2	Fusarium oxysporum	GCA_032878545.1	JAVSMJ010000010.1	78.652	89	19	0	8513	8601	812595	812683	plus	0.029	60.2	95930	34
Ph1h1_CQ2	Fusarium cf. falciforme	GCA_011036815.1	WEVC01000299.1	98.239	8520	99	11	68674	77167	17695	26189	plus	0	14855	95930	37
Ph1h1_CQ2	Fusarium cf. falciforme	GCA_011036815.1	WEVC01000299.1	97.873	5782	96	7	80221	85981	28792	34567	plus	0	9971	95930	37
Ph1h1_CQ2	Fusarium cf. falciforme	GCA_011036815.1	WEVC01000299.1	93.691	6404	364	9	53129	59526	2576	8945	plus	0	9551	95930	37
Ph1h1_CQ2	Fusarium cf. falciforme	GCA_011036815.1	WEVC01000299.1	99.116	3053	19	2	61777	64821	10803	13855	plus	0	5481	95930	37
Ph1h1_CQ2	Fusarium cf. falciforme	GCA_011036815.1	WEVC01000299.1	98.199	2610	41	4	77223	79829	26188	28794	plus	0	4554	95930	37
Ph1h1_CQ2	Fusarium cf. falciforme	GCA_011036815.1	WEVC01000299.1	98.855	2184	21	2	66469	68648	14837	17020	plus	0	3892	95930	37
Ph1h1_CQ2	Fusarium cf. falciforme	GCA_011036815.1	WEVC01000299.1	78.025	3827	828	9	92109	95930	34563	38381	plus	0	2396	95930	37
Ph1h1_CQ2	Fusarium cf. falciforme	GCA_011036815.1	WEVC01000299.1	98.103	1160	13	1	59716	60866	8944	10103	plus	0	2012	95930	37
Ph1h1_CQ2	Fusarium cf. falciforme	GCA_011036815.1	WEVC01000299.1	99.62	790	3	0	65369	66158	14049	14838	plus	0	1443	95930	37
Ph1h1_CQ2	Fusarium cf. falciforme	GCA_011036815.1	WEVC01000299.1	98.204	668	8	1	61133	61796	10102	10769	plus	0	1164	95930	37
Ph1h1_CQ2	Fusarium cf. falciforme	GCA_011036815.1	WEVC01000299.1	84.881	463	51	3	54944	55388	33990	34451	plus	1.47e-119	449	95930	37
Ph1h1_CQ2	Fusarium cf. falciforme	GCA_011036815.1	WEVC01000299.1	84.361	454	51	4	85413	85865	4386	4820	plus	6.9e-113	427	95930	37
Ph1h1_CQ2	Fusarium cf. falciforme	GCA_011036815.1	WEVC01000299.1	81.322	348	48	8	79882	80227	29450	29118	minus	1.59e-64	267	95930	37
Ph1h1_CQ2	Fusarium cf. falciforme	GCA_011036815.1	WEVC01000299.1	99.315	146	1	0	64817	64962	13909	14054	plus	5.72e-64	265	95930	37
Ph1h1_CQ2	Fusarium cf. falciforme	GCA_011036815.1	WEVC01000299.1	84.979	233	34	1	77757	77988	10151	9919	minus	4.49e-55	235	95930	37
Ph1h1_CQ2	Fusarium cf. falciforme	GCA_011036815.1	WEVC01000299.1	85.377	212	19	5	59524	59724	9502	9292	minus	2.72e-47	209	95930	37
Ph1h1_CQ2	Fusarium cf. falciforme	GCA_011036815.1	WEVC01000299.1	85.475	179	26	0	60682	60860	26954	26776	minus	1.27e-40	187	95930	37
Ph1h1_CQ2	Fusarium cf. falciforme	GCA_011036815.1	WEVC01000299.1	83.824	204	21	7	43798	43996	34514	34710	plus	1.65e-39	183	95930	37
Ph1h1_CQ2	Fusarium cf. falciforme	GCA_011036815.1	WEVC01000299.1	100	36	0	0	60229	60264	9335	9300	minus	0.000173	67.6	95930	37
Ph1h1_CQ2	Fusarium cf. falciforme	GCA_011036815.1	WEVC01000299.1	100	36	0	0	60072	60107	9501	9466	minus	0.000173	67.6	95930	37
Ph1h1_CQ2	Fusarium cf. falciforme	GCA_011036815.1	WEVC01000299.1	97.436	39	1	0	66071	66109	9916	9878	minus	0.000173	67.6	95930	37
Ph1h1_CQ2	Fusarium cf. falciforme	GCA_011036815.1	WEVC01000299.1	97.436	39	1	0	60641	60679	14789	14751	minus	0.000173	67.6	95930	37
Ph1h1_CQ2	Fusarium cf. falciforme	GCA_011036815.1	WEVC01000299.1	81.25	80	15	0	53018	53097	1646	1725	plus	0.000623	65.8	95930	37
Ph1h1_CQ2	Fusarium cf. falciforme	GCA_011036815.1	WEVC01000299.1	97.222	36	1	0	59682	59717	9466	9501	plus	0.008	62.1	95930	37
Ph1h1_CQ2	Fusarium cf. falciforme	GCA_011036445.1	WEYN01000283.1	98.239	8520	99	11	68674	77167	37974	29480	minus	0	14855	95930	37
Ph1h1_CQ2	Fusarium cf. falciforme	GCA_011036445.1	WEYN01000283.1	97.873	5782	96	7	80221	85981	26877	21102	minus	0	9971	95930	37
Ph1h1_CQ2	Fusarium cf. falciforme	GCA_011036445.1	WEYN01000283.1	93.691	6404	364	10	53129	59526	53083	46714	minus	0	9551	95930	37
Ph1h1_CQ2	Fusarium cf. falciforme	GCA_011036445.1	WEYN01000283.1	99.116	3053	19	2	61777	64821	44866	41814	minus	0	5481	95930	37
Ph1h1_CQ2	Fusarium cf. falciforme	GCA_011036445.1	WEYN01000283.1	98.199	2610	41	4	77223	79829	29481	26875	minus	0	4554	95930	37
Ph1h1_CQ2	Fusarium cf. falciforme	GCA_011036445.1	WEYN01000283.1	98.855	2184	21	2	66469	68648	40832	38649	minus	0	3892	95930	37
Ph1h1_CQ2	Fusarium cf. falciforme	GCA_011036445.1	WEYN01000283.1	77.998	3827	829	9	92109	95930	21106	17288	minus	0	2390	95930	37
Ph1h1_CQ2	Fusarium cf. falciforme	GCA_011036445.1	WEYN01000283.1	98.103	1160	13	1	59716	60866	46715	45556	minus	0	2012	95930	37
Ph1h1_CQ2	Fusarium cf. falciforme	GCA_011036445.1	WEYN01000283.1	99.496	793	4	0	65369	66161	41620	40828	minus	0	1443	95930	37
Ph1h1_CQ2	Fusarium cf. falciforme	GCA_011036445.1	WEYN01000283.1	98.204	668	8	2	61133	61796	45557	44890	minus	0	1164	95930	37
Ph1h1_CQ2	Fusarium cf. falciforme	GCA_011036445.1	WEYN01000283.1	84.881	463	51	3	54944	55388	21679	21218	minus	1.47e-119	449	95930	37
Ph1h1_CQ2	Fusarium cf. falciforme	GCA_011036445.1	WEYN01000283.1	84.361	454	51	4	85413	85865	51273	50839	minus	6.9e-113	427	95930	37
Ph1h1_CQ2	Fusarium cf. falciforme	GCA_011036445.1	WEYN01000283.1	81.449	345	47	8	79882	80224	26219	26548	plus	1.59e-64	267	95930	37
Ph1h1_CQ2	Fusarium cf. falciforme	GCA_011036445.1	WEYN01000283.1	99.315	146	1	0	64817	64962	41760	41615	minus	5.72e-64	265	95930	37
Ph1h1_CQ2	Fusarium cf. falciforme	GCA_011036445.1	WEYN01000283.1	84.979	233	34	1	77757	77988	45508	45740	plus	4.49e-55	235	95930	37
Ph1h1_CQ2	Fusarium cf. falciforme	GCA_011036445.1	WEYN01000283.1	85.377	212	19	5	59524	59724	46157	46367	plus	2.72e-47	209	95930	37
Ph1h1_CQ2	Fusarium cf. falciforme	GCA_011036445.1	WEYN01000283.1	85.795	176	25	0	60682	60857	28715	28890	plus	1.27e-40	187	95930	37
Ph1h1_CQ2	Fusarium cf. falciforme	GCA_011036445.1	WEYN01000283.1	83.824	204	21	7	43798	43996	21155	20959	minus	1.65e-39	183	95930	37
Ph1h1_CQ2	Fusarium cf. falciforme	GCA_011036445.1	WEYN01000283.1	97.436	39	1	0	60641	60679	40880	40918	plus	0.000173	67.6	95930	37
Ph1h1_CQ2	Fusarium cf. falciforme	GCA_011036445.1	WEYN01000283.1	97.436	39	1	0	66071	66109	45743	45781	plus	0.000173	67.6	95930	37
Ph1h1_CQ2	Fusarium cf. falciforme	GCA_011036445.1	WEYN01000283.1	100	36	0	0	60072	60107	46158	46193	plus	0.000173	67.6	95930	37
Ph1h1_CQ2	Fusarium cf. falciforme	GCA_011036445.1	WEYN01000283.1	100	36	0	0	60229	60264	46324	46359	plus	0.000173	67.6	95930	37
Ph1h1_CQ2	Fusarium cf. falciforme	GCA_011036445.1	WEYN01000283.1	83.099	71	12	0	53027	53097	54005	53935	minus	0.000623	65.8	95930	37
Ph1h1_CQ2	Fusarium cf. falciforme	GCA_011036445.1	WEYN01000283.1	97.222	36	1	0	59682	59717	46193	46158	minus	0.008	62.1	95930	37
Ph1h1_CQ2	Fusarium cf. falciforme	GCA_011033705.1	WETD01000157.1	98.239	8520	99	11	68674	77167	75614	67120	minus	0	14855	95930	37
Ph1h1_CQ2	Fusarium cf. falciforme	GCA_011033705.1	WETD01000157.1	97.873	5782	96	7	80221	85981	64517	58742	minus	0	9971	95930	37
Ph1h1_CQ2	Fusarium cf. falciforme	GCA_011033705.1	WETD01000157.1	93.691	6404	364	10	53129	59526	90697	84328	minus	0	9551	95930	37
Ph1h1_CQ2	Fusarium cf. falciforme	GCA_011033705.1	WETD01000157.1	98.467	3718	28	5	61133	64821	83171	79454	minus	0	6523	95930	37
Ph1h1_CQ2	Fusarium cf. falciforme	GCA_011033705.1	WETD01000157.1	98.199	2610	41	4	77223	79829	67121	64515	minus	0	4554	95930	37
Ph1h1_CQ2	Fusarium cf. falciforme	GCA_011033705.1	WETD01000157.1	98.855	2184	21	2	66469	68648	78472	76289	minus	0	3892	95930	37
Ph1h1_CQ2	Fusarium cf. falciforme	GCA_011033705.1	WETD01000157.1	78.025	3827	828	9	92109	95930	58746	54928	minus	0	2396	95930	37
Ph1h1_CQ2	Fusarium cf. falciforme	GCA_011033705.1	WETD01000157.1	98.103	1160	13	1	59716	60866	84329	83170	minus	0	2012	95930	37
Ph1h1_CQ2	Fusarium cf. falciforme	GCA_011033705.1	WETD01000157.1	99.496	793	4	0	65369	66161	79260	78468	minus	0	1443	95930	37
Ph1h1_CQ2	Fusarium cf. falciforme	GCA_011033705.1	WETD01000157.1	84.881	463	51	3	54944	55388	59319	58858	minus	1.47e-119	449	95930	37
Ph1h1_CQ2	Fusarium cf. falciforme	GCA_011033705.1	WETD01000157.1	84.361	454	51	4	85413	85865	88887	88453	minus	6.9e-113	427	95930	37
Ph1h1_CQ2	Fusarium cf. falciforme	GCA_011033705.1	WETD01000157.1	81.449	345	47	8	79882	80224	63859	64188	plus	1.59e-64	267	95930	37
Ph1h1_CQ2	Fusarium cf. falciforme	GCA_011033705.1	WETD01000157.1	99.315	146	1	0	64817	64962	79400	79255	minus	5.72e-64	265	95930	37
Ph1h1_CQ2	Fusarium cf. falciforme	GCA_011033705.1	WETD01000157.1	84.979	233	34	1	77757	77988	83122	83354	plus	4.49e-55	235	95930	37
Ph1h1_CQ2	Fusarium cf. falciforme	GCA_011033705.1	WETD01000157.1	85.377	212	19	5	59524	59724	83771	83981	plus	2.72e-47	209	95930	37
Ph1h1_CQ2	Fusarium cf. falciforme	GCA_011033705.1	WETD01000157.1	85.795	176	25	0	60682	60857	66355	66530	plus	1.27e-40	187	95930	37
Ph1h1_CQ2	Fusarium cf. falciforme	GCA_011033705.1	WETD01000157.1	83.824	204	21	7	43798	43996	58795	58599	minus	1.65e-39	183	95930	37
Ph1h1_CQ2	Fusarium cf. falciforme	GCA_011033705.1	WETD01000157.1	97.436	39	1	0	60641	60679	78520	78558	plus	0.000173	67.6	95930	37
Ph1h1_CQ2	Fusarium cf. falciforme	GCA_011033705.1	WETD01000157.1	97.436	39	1	0	66071	66109	83357	83395	plus	0.000173	67.6	95930	37
Ph1h1_CQ2	Fusarium cf. falciforme	GCA_011033705.1	WETD01000157.1	100	36	0	0	60072	60107	83772	83807	plus	0.000173	67.6	95930	37
Ph1h1_CQ2	Fusarium cf. falciforme	GCA_011033705.1	WETD01000157.1	100	36	0	0	60229	60264	83938	83973	plus	0.000173	67.6	95930	37
Ph1h1_CQ2	Fusarium cf. falciforme	GCA_011033705.1	WETD01000157.1	97.222	36	1	0	59682	59717	83807	83772	minus	0.008	62.1	95930	37
Ph1h1_CQ2	Fusarium cf. falciforme	GCA_011033525.1	WESR01000181.1	98.239	8520	99	11	68674	77167	47210	38716	minus	0	14855	95930	37
Ph1h1_CQ2	Fusarium cf. falciforme	GCA_011033525.1	WESR01000181.1	97.838	5782	98	7	80221	85981	36113	30338	minus	0	9960	95930	37
Ph1h1_CQ2	Fusarium cf. falciforme	GCA_011033525.1	WESR01000181.1	93.691	6404	364	10	53129	59526	62297	55928	minus	0	9551	95930	37
Ph1h1_CQ2	Fusarium cf. falciforme	GCA_011033525.1	WESR01000181.1	98.388	3722	27	5	61133	64821	54771	51050	minus	0	6510	95930	37
Ph1h1_CQ2	Fusarium cf. falciforme	GCA_011033525.1	WESR01000181.1	98.199	2610	41	4	77223	79829	38717	36111	minus	0	4554	95930	37
Ph1h1_CQ2	Fusarium cf. falciforme	GCA_011033525.1	WESR01000181.1	98.855	2184	21	2	66469	68648	50068	47885	minus	0	3892	95930	37
Ph1h1_CQ2	Fusarium cf. falciforme	GCA_011033525.1	WESR01000181.1	78.025	3827	828	9	92109	95930	30342	26524	minus	0	2396	95930	37
Ph1h1_CQ2	Fusarium cf. falciforme	GCA_011033525.1	WESR01000181.1	98.103	1160	13	1	59716	60866	55929	54770	minus	0	2012	95930	37
Ph1h1_CQ2	Fusarium cf. falciforme	GCA_011033525.1	WESR01000181.1	99.496	793	4	0	65369	66161	50856	50064	minus	0	1443	95930	37
Ph1h1_CQ2	Fusarium cf. falciforme	GCA_011033525.1	WESR01000181.1	84.449	463	53	3	54944	55388	30915	30454	minus	3.19e-116	438	95930	37
Ph1h1_CQ2	Fusarium cf. falciforme	GCA_011033525.1	WESR01000181.1	84.361	454	51	4	85413	85865	60487	60053	minus	6.9e-113	427	95930	37
Ph1h1_CQ2	Fusarium cf. falciforme	GCA_011033525.1	WESR01000181.1	81.449	345	47	8	79882	80224	35455	35784	plus	1.59e-64	267	95930	37
Ph1h1_CQ2	Fusarium cf. falciforme	GCA_011033525.1	WESR01000181.1	99.315	146	1	0	64817	64962	50996	50851	minus	5.72e-64	265	95930	37
Ph1h1_CQ2	Fusarium cf. falciforme	GCA_011033525.1	WESR01000181.1	84.979	233	34	1	77757	77988	54722	54954	plus	4.49e-55	235	95930	37
Ph1h1_CQ2	Fusarium cf. falciforme	GCA_011033525.1	WESR01000181.1	85.377	212	19	5	59524	59724	55371	55581	plus	2.72e-47	209	95930	37
Ph1h1_CQ2	Fusarium cf. falciforme	GCA_011033525.1	WESR01000181.1	85.795	176	25	0	60682	60857	37951	38126	plus	1.27e-40	187	95930	37
Ph1h1_CQ2	Fusarium cf. falciforme	GCA_011033525.1	WESR01000181.1	83.824	204	21	7	43798	43996	30391	30195	minus	1.65e-39	183	95930	37
Ph1h1_CQ2	Fusarium cf. falciforme	GCA_011033525.1	WESR01000181.1	97.436	39	1	0	60641	60679	50116	50154	plus	0.000173	67.6	95930	37
Ph1h1_CQ2	Fusarium cf. falciforme	GCA_011033525.1	WESR01000181.1	97.436	39	1	0	66071	66109	54957	54995	plus	0.000173	67.6	95930	37
Ph1h1_CQ2	Fusarium cf. falciforme	GCA_011033525.1	WESR01000181.1	100	36	0	0	60072	60107	55372	55407	plus	0.000173	67.6	95930	37
Ph1h1_CQ2	Fusarium cf. falciforme	GCA_011033525.1	WESR01000181.1	100	36	0	0	60229	60264	55538	55573	plus	0.000173	67.6	95930	37
Ph1h1_CQ2	Fusarium cf. falciforme	GCA_011033525.1	WESR01000181.1	83.099	71	12	0	53027	53097	63130	63060	minus	0.000623	65.8	95930	37
Ph1h1_CQ2	Fusarium cf. falciforme	GCA_011033525.1	WESR01000181.1	97.222	36	1	0	59682	59717	55407	55372	minus	0.008	62.1	95930	37
Ph1h1_CQ2	Fusarium cf. falciforme	GCA_011036565.1	WEYH01000144.1	98.228	8520	100	11	68674	77167	42091	33597	minus	0	14850	95930	37
Ph1h1_CQ2	Fusarium cf. falciforme	GCA_011036565.1	WEYH01000144.1	97.873	5782	96	7	80221	85981	30994	25219	minus	0	9971	95930	37
Ph1h1_CQ2	Fusarium cf. falciforme	GCA_011036565.1	WEYH01000144.1	93.691	6404	364	10	53129	59526	57176	50807	minus	0	9551	95930	37
Ph1h1_CQ2	Fusarium cf. falciforme	GCA_011036565.1	WEYH01000144.1	98.441	3720	27	5	61133	64821	49650	45931	minus	0	6519	95930	37
Ph1h1_CQ2	Fusarium cf. falciforme	GCA_011036565.1	WEYH01000144.1	98.199	2610	41	4	77223	79829	33598	30992	minus	0	4554	95930	37
Ph1h1_CQ2	Fusarium cf. falciforme	GCA_011036565.1	WEYH01000144.1	98.855	2184	21	2	66469	68648	44949	42766	minus	0	3892	95930	37
Ph1h1_CQ2	Fusarium cf. falciforme	GCA_011036565.1	WEYH01000144.1	78.025	3827	828	9	92109	95930	25223	21405	minus	0	2396	95930	37
Ph1h1_CQ2	Fusarium cf. falciforme	GCA_011036565.1	WEYH01000144.1	98.103	1160	13	1	59716	60866	50808	49649	minus	0	2012	95930	37
Ph1h1_CQ2	Fusarium cf. falciforme	GCA_011036565.1	WEYH01000144.1	99.496	793	4	0	65369	66161	45737	44945	minus	0	1443	95930	37
Ph1h1_CQ2	Fusarium cf. falciforme	GCA_011036565.1	WEYH01000144.1	84.881	463	51	3	54944	55388	25796	25335	minus	1.47e-119	449	95930	37
Ph1h1_CQ2	Fusarium cf. falciforme	GCA_011036565.1	WEYH01000144.1	84.361	454	51	4	85413	85865	55366	54932	minus	6.9e-113	427	95930	37
Ph1h1_CQ2	Fusarium cf. falciforme	GCA_011036565.1	WEYH01000144.1	81.449	345	47	8	79882	80224	30336	30665	plus	1.59e-64	267	95930	37
Ph1h1_CQ2	Fusarium cf. falciforme	GCA_011036565.1	WEYH01000144.1	99.315	146	1	0	64817	64962	45877	45732	minus	5.72e-64	265	95930	37
Ph1h1_CQ2	Fusarium cf. falciforme	GCA_011036565.1	WEYH01000144.1	84.979	233	34	1	77757	77988	49601	49833	plus	4.49e-55	235	95930	37
Ph1h1_CQ2	Fusarium cf. falciforme	GCA_011036565.1	WEYH01000144.1	85.377	212	19	5	59524	59724	50250	50460	plus	2.72e-47	209	95930	37
Ph1h1_CQ2	Fusarium cf. falciforme	GCA_011036565.1	WEYH01000144.1	85.795	176	25	0	60682	60857	32832	33007	plus	1.27e-40	187	95930	37
Ph1h1_CQ2	Fusarium cf. falciforme	GCA_011036565.1	WEYH01000144.1	83.824	204	21	7	43798	43996	25272	25076	minus	1.65e-39	183	95930	37
Ph1h1_CQ2	Fusarium cf. falciforme	GCA_011036565.1	WEYH01000144.1	97.436	39	1	0	60641	60679	44997	45035	plus	0.000173	67.6	95930	37
Ph1h1_CQ2	Fusarium cf. falciforme	GCA_011036565.1	WEYH01000144.1	97.436	39	1	0	66071	66109	49836	49874	plus	0.000173	67.6	95930	37
Ph1h1_CQ2	Fusarium cf. falciforme	GCA_011036565.1	WEYH01000144.1	100	36	0	0	60072	60107	50251	50286	plus	0.000173	67.6	95930	37
Ph1h1_CQ2	Fusarium cf. falciforme	GCA_011036565.1	WEYH01000144.1	100	36	0	0	60229	60264	50417	50452	plus	0.000173	67.6	95930	37
Ph1h1_CQ2	Fusarium cf. falciforme	GCA_011036565.1	WEYH01000144.1	83.099	71	12	0	53027	53097	58008	57938	minus	0.000623	65.8	95930	37
Ph1h1_CQ2	Fusarium cf. falciforme	GCA_011036565.1	WEYH01000144.1	97.222	36	1	0	59682	59717	50286	50251	minus	0.008	62.1	95930	37
Ph1h1_CQ2	Fusarium cf. falciforme	GCA_011036565.1	WEYH01000144.1	84.375	64	8	1	84959	85020	89286	89349	plus	0.008	62.1	95930	37
Ph1h1_CQ2	Fusarium cf. falciforme	GCA_011033785.1	WESZ01000098.1	98.146	8524	102	16	68674	77167	151515	143018	minus	0	14814	95930	38
Ph1h1_CQ2	Fusarium cf. falciforme	GCA_011033785.1	WESZ01000098.1	97.89	5782	95	7	80221	85981	140415	134640	minus	0	9976	95930	38
Ph1h1_CQ2	Fusarium cf. falciforme	GCA_011033785.1	WESZ01000098.1	92.44	6508	461	10	53024	59526	166761	160280	minus	0	9263	95930	38
Ph1h1_CQ2	Fusarium cf. falciforme	GCA_011033785.1	WESZ01000098.1	98.123	2610	43	4	77223	79829	143019	140413	minus	0	4543	95930	38
Ph1h1_CQ2	Fusarium cf. falciforme	GCA_011033785.1	WESZ01000098.1	98.81	2184	22	2	66469	68648	154373	152190	minus	0	3886	95930	38
Ph1h1_CQ2	Fusarium cf. falciforme	GCA_011033785.1	WESZ01000098.1	97.772	2154	32	4	61133	63270	159123	156970	minus	0	3699	95930	38
Ph1h1_CQ2	Fusarium cf. falciforme	GCA_011033785.1	WESZ01000098.1	98.947	1615	14	2	63209	64821	156968	155355	minus	0	2885	95930	38
Ph1h1_CQ2	Fusarium cf. falciforme	GCA_011033785.1	WESZ01000098.1	97.931	1160	15	2	59716	60866	160281	159122	minus	0	2001	95930	38
Ph1h1_CQ2	Fusarium cf. falciforme	GCA_011033785.1	WESZ01000098.1	99.496	793	4	0	65369	66161	155161	154369	minus	0	1443	95930	38
Ph1h1_CQ2	Fusarium cf. falciforme	GCA_011033785.1	WESZ01000098.1	75.647	2550	616	5	93384	95930	133052	130505	minus	0	1264	95930	38
Ph1h1_CQ2	Fusarium cf. falciforme	GCA_011033785.1	WESZ01000098.1	80.881	1271	237	3	92109	93377	134644	133378	minus	0	996	95930	38
Ph1h1_CQ2	Fusarium cf. falciforme	GCA_011033785.1	WESZ01000098.1	85.313	463	49	3	54944	55388	135217	134756	minus	6.8e-123	460	95930	38
Ph1h1_CQ2	Fusarium cf. falciforme	GCA_011033785.1	WESZ01000098.1	81.319	455	65	4	85412	85865	164835	164400	minus	4.27e-90	351	95930	38
Ph1h1_CQ2	Fusarium cf. falciforme	GCA_011033785.1	WESZ01000098.1	83.544	316	41	7	51547	51857	168223	167914	minus	4.39e-70	285	95930	38
Ph1h1_CQ2	Fusarium cf. falciforme	GCA_011033785.1	WESZ01000098.1	81.449	345	47	8	79882	80224	139757	140086	plus	1.59e-64	267	95930	38
Ph1h1_CQ2	Fusarium cf. falciforme	GCA_011033785.1	WESZ01000098.1	99.315	146	1	0	64817	64962	155301	155156	minus	5.72e-64	265	95930	38
Ph1h1_CQ2	Fusarium cf. falciforme	GCA_011033785.1	WESZ01000098.1	84.979	233	34	1	77757	77988	159074	159306	plus	4.49e-55	235	95930	38
Ph1h1_CQ2	Fusarium cf. falciforme	GCA_011033785.1	WESZ01000098.1	84.906	212	20	5	59524	59724	159723	159933	plus	1.27e-45	204	95930	38
Ph1h1_CQ2	Fusarium cf. falciforme	GCA_011033785.1	WESZ01000098.1	85.795	176	25	0	60682	60857	142253	142428	plus	1.27e-40	187	95930	38
Ph1h1_CQ2	Fusarium cf. falciforme	GCA_011033785.1	WESZ01000098.1	83.824	204	21	7	43798	43996	134693	134497	minus	1.65e-39	183	95930	38
Ph1h1_CQ2	Fusarium cf. falciforme	GCA_011033785.1	WESZ01000098.1	72.349	481	130	3	41378	41857	172703	172225	minus	6.01e-29	148	95930	38
Ph1h1_CQ2	Fusarium cf. falciforme	GCA_011033785.1	WESZ01000098.1	80	150	30	0	55399	55548	125439	125290	minus	7.89e-18	111	95930	38
Ph1h1_CQ2	Fusarium cf. falciforme	GCA_011033785.1	WESZ01000098.1	78.75	160	31	3	50325	50483	168457	168300	minus	1.32e-15	104	95930	38
Ph1h1_CQ2	Fusarium cf. falciforme	GCA_011033785.1	WESZ01000098.1	97.436	39	1	0	66071	66109	159309	159347	plus	0.000173	67.6	95930	38
Ph1h1_CQ2	Fusarium cf. falciforme	GCA_011033785.1	WESZ01000098.1	100	36	0	0	60072	60107	159724	159759	plus	0.000173	67.6	95930	38
Ph1h1_CQ2	Fusarium cf. falciforme	GCA_011033785.1	WESZ01000098.1	100	36	0	0	60229	60264	159890	159925	plus	0.000173	67.6	95930	38
Ph1h1_CQ2	Fusarium cf. falciforme	GCA_011033785.1	WESZ01000098.1	97.222	36	1	0	59682	59717	159759	159724	minus	0.008	62.1	95930	38
Ph1h1_CQ2	Fusarium cf. falciforme	GCA_011033595.1	WESX01000093.1	98.146	8524	102	16	68674	77167	127387	118890	minus	0	14814	95930	38
Ph1h1_CQ2	Fusarium cf. falciforme	GCA_011033595.1	WESX01000093.1	97.89	5782	95	7	80221	85981	116287	110512	minus	0	9976	95930	38
Ph1h1_CQ2	Fusarium cf. falciforme	GCA_011033595.1	WESX01000093.1	92.44	6508	461	10	53024	59526	142622	136141	minus	0	9263	95930	38
Ph1h1_CQ2	Fusarium cf. falciforme	GCA_011033595.1	WESX01000093.1	98.123	2610	43	4	77223	79829	118891	116285	minus	0	4543	95930	38
Ph1h1_CQ2	Fusarium cf. falciforme	GCA_011033595.1	WESX01000093.1	98.81	2184	22	2	66469	68648	130245	128062	minus	0	3886	95930	38
Ph1h1_CQ2	Fusarium cf. falciforme	GCA_011033595.1	WESX01000093.1	97.625	2147	38	3	61133	63270	134984	132842	minus	0	3701	95930	38
Ph1h1_CQ2	Fusarium cf. falciforme	GCA_011033595.1	WESX01000093.1	98.947	1615	14	2	63209	64821	132840	131227	minus	0	2885	95930	38
Ph1h1_CQ2	Fusarium cf. falciforme	GCA_011033595.1	WESX01000093.1	97.931	1160	15	2	59716	60866	136142	134983	minus	0	2001	95930	38
Ph1h1_CQ2	Fusarium cf. falciforme	GCA_011033595.1	WESX01000093.1	99.496	793	4	0	65369	66161	131033	130241	minus	0	1443	95930	38
Ph1h1_CQ2	Fusarium cf. falciforme	GCA_011033595.1	WESX01000093.1	75.647	2550	616	5	93384	95930	108924	106377	minus	0	1264	95930	38
Ph1h1_CQ2	Fusarium cf. falciforme	GCA_011033595.1	WESX01000093.1	80.881	1271	237	3	92109	93377	110516	109250	minus	0	996	95930	38
Ph1h1_CQ2	Fusarium cf. falciforme	GCA_011033595.1	WESX01000093.1	85.313	463	49	3	54944	55388	111089	110628	minus	6.8e-123	460	95930	38
Ph1h1_CQ2	Fusarium cf. falciforme	GCA_011033595.1	WESX01000093.1	81.319	455	65	4	85412	85865	140696	140261	minus	4.27e-90	351	95930	38
Ph1h1_CQ2	Fusarium cf. falciforme	GCA_011033595.1	WESX01000093.1	83.544	316	41	7	51547	51857	144084	143775	minus	4.39e-70	285	95930	38
Ph1h1_CQ2	Fusarium cf. falciforme	GCA_011033595.1	WESX01000093.1	81.449	345	47	8	79882	80224	115629	115958	plus	1.59e-64	267	95930	38
Ph1h1_CQ2	Fusarium cf. falciforme	GCA_011033595.1	WESX01000093.1	99.315	146	1	0	64817	64962	131173	131028	minus	5.72e-64	265	95930	38
Ph1h1_CQ2	Fusarium cf. falciforme	GCA_011033595.1	WESX01000093.1	84.979	233	34	1	77757	77988	134935	135167	plus	4.49e-55	235	95930	38
Ph1h1_CQ2	Fusarium cf. falciforme	GCA_011033595.1	WESX01000093.1	84.906	212	20	5	59524	59724	135584	135794	plus	1.27e-45	204	95930	38
Ph1h1_CQ2	Fusarium cf. falciforme	GCA_011033595.1	WESX01000093.1	85.795	176	25	0	60682	60857	118125	118300	plus	1.27e-40	187	95930	38
Ph1h1_CQ2	Fusarium cf. falciforme	GCA_011033595.1	WESX01000093.1	83.824	204	21	7	43798	43996	110565	110369	minus	1.65e-39	183	95930	38
Ph1h1_CQ2	Fusarium cf. falciforme	GCA_011033595.1	WESX01000093.1	72.349	481	130	3	41378	41857	148564	148086	minus	6.01e-29	148	95930	38
Ph1h1_CQ2	Fusarium cf. falciforme	GCA_011033595.1	WESX01000093.1	80	150	30	0	55399	55548	101311	101162	minus	7.89e-18	111	95930	38
Ph1h1_CQ2	Fusarium cf. falciforme	GCA_011033595.1	WESX01000093.1	78.75	160	31	3	50325	50483	144318	144161	minus	1.32e-15	104	95930	38
Ph1h1_CQ2	Fusarium cf. falciforme	GCA_011033595.1	WESX01000093.1	83.333	84	14	0	55465	55548	101103	101020	minus	8e-08	78.7	95930	38
Ph1h1_CQ2	Fusarium cf. falciforme	GCA_011033595.1	WESX01000093.1	97.436	39	1	0	66071	66109	135170	135208	plus	0.000173	67.6	95930	38
Ph1h1_CQ2	Fusarium cf. falciforme	GCA_011033595.1	WESX01000093.1	100	36	0	0	60072	60107	135585	135620	plus	0.000173	67.6	95930	38
Ph1h1_CQ2	Fusarium cf. falciforme	GCA_011033595.1	WESX01000093.1	100	36	0	0	60229	60264	135751	135786	plus	0.000173	67.6	95930	38
Ph1h1_CQ2	Fusarium cf. falciforme	GCA_011033595.1	WESX01000093.1	97.222	36	1	0	59682	59717	135620	135585	minus	0.008	62.1	95930	38
Ph1h1_CQ2	Fusarium vanettenii	GCA_025433535.2	CM049517.1	90.938	9954	728	95	34425	44342	667101	676916	plus	0	13224	95930	48
Ph1h1_CQ2	Fusarium vanettenii	GCA_025433535.2	CM049517.1	94.922	5415	243	12	86550	91957	2142688	2148077	plus	0	8447	95930	48
Ph1h1_CQ2	Fusarium vanettenii	GCA_025433535.2	CM049517.1	94.885	5415	245	12	86550	91957	324438	319049	minus	0	8436	95930	48
Ph1h1_CQ2	Fusarium vanettenii	GCA_025433535.2	CM049517.1	94.885	5415	245	12	86550	91957	356833	362222	plus	0	8436	95930	48
Ph1h1_CQ2	Fusarium vanettenii	GCA_025433535.2	CM049517.1	94.885	5415	245	12	86550	91957	431069	425680	minus	0	8436	95930	48
Ph1h1_CQ2	Fusarium vanettenii	GCA_025433535.2	CM049517.1	94.885	5415	245	12	86550	91957	966677	972066	plus	0	8436	95930	48
Ph1h1_CQ2	Fusarium vanettenii	GCA_025433535.2	CM049517.1	94.885	5415	245	12	86550	91957	1045526	1040137	minus	0	8436	95930	48
Ph1h1_CQ2	Fusarium vanettenii	GCA_025433535.2	CM049517.1	94.886	5417	241	16	86550	91957	1150157	1144768	minus	0	8436	95930	48
Ph1h1_CQ2	Fusarium vanettenii	GCA_025433535.2	CM049517.1	94.885	5415	245	12	86550	91957	1425848	1431237	plus	0	8436	95930	48
Ph1h1_CQ2	Fusarium vanettenii	GCA_025433535.2	CM049517.1	94.801	5424	239	17	86550	91957	1562262	1567658	plus	0	8414	95930	48
Ph1h1_CQ2	Fusarium vanettenii	GCA_025433535.2	CM049517.1	89.567	5377	501	17	86587	91957	151987	146665	minus	0	6767	95930	48
Ph1h1_CQ2	Fusarium vanettenii	GCA_025433535.2	CM049517.1	94.288	4289	213	11	6246	10517	637313	641586	plus	0	6534	95930	48
Ph1h1_CQ2	Fusarium vanettenii	GCA_025433535.2	CM049517.1	92.574	3609	209	17	27415	31018	662113	665667	plus	0	5125	95930	48
Ph1h1_CQ2	Fusarium vanettenii	GCA_025433535.2	CM049517.1	84.321	3291	432	45	51637	54902	678601	681832	plus	0	3142	95930	48
Ph1h1_CQ2	Fusarium vanettenii	GCA_025433535.2	CM049517.1	83.244	3366	491	47	51550	54902	1618333	1615028	minus	0	3024	95930	48
Ph1h1_CQ2	Fusarium vanettenii	GCA_025433535.2	CM049517.1	90.732	1543	133	2	10607	12147	641640	643174	plus	0	2049	95930	48
Ph1h1_CQ2	Fusarium vanettenii	GCA_025433535.2	CM049517.1	87.876	1163	141	0	4992	6154	642802	641640	minus	0	1367	95930	48
Ph1h1_CQ2	Fusarium vanettenii	GCA_025433535.2	CM049517.1	87.437	1186	110	26	49317	50483	676514	677679	plus	0	1328	95930	48
Ph1h1_CQ2	Fusarium vanettenii	GCA_025433535.2	CM049517.1	87.798	1008	123	0	4317	5324	642973	641966	minus	0	1181	95930	48
Ph1h1_CQ2	Fusarium vanettenii	GCA_025433535.2	CM049517.1	85.494	1103	152	8	4106	5204	635843	636941	plus	0	1144	95930	48
Ph1h1_CQ2	Fusarium vanettenii	GCA_025433535.2	CM049517.1	85.65	892	120	7	11053	11940	636941	636054	minus	0	931	95930	48
Ph1h1_CQ2	Fusarium vanettenii	GCA_025433535.2	CM049517.1	76.768	1739	341	52	52084	53807	1262963	1264653	plus	0	915	95930	48
Ph1h1_CQ2	Fusarium vanettenii	GCA_025433535.2	CM049517.1	81.083	1163	197	20	2064	3213	619809	620961	plus	0	907	95930	48
Ph1h1_CQ2	Fusarium vanettenii	GCA_025433535.2	CM049517.1	85.562	845	121	1	4614	5458	642802	641959	minus	0	883	95930	48
Ph1h1_CQ2	Fusarium vanettenii	GCA_025433535.2	CM049517.1	84.852	845	127	1	4740	5584	642802	641959	minus	0	850	95930	48
Ph1h1_CQ2	Fusarium vanettenii	GCA_025433535.2	CM049517.1	89.605	683	51	12	25789	26466	659446	660113	plus	0	850	95930	48
Ph1h1_CQ2	Fusarium vanettenii	GCA_025433535.2	CM049517.1	87.585	733	90	1	4474	5206	642690	641959	minus	0	848	95930	48
Ph1h1_CQ2	Fusarium vanettenii	GCA_025433535.2	CM049517.1	87.586	725	89	1	11051	11775	641959	642682	plus	0	839	95930	48
Ph1h1_CQ2	Fusarium vanettenii	GCA_025433535.2	CM049517.1	87.569	724	89	1	10926	11648	642084	642807	plus	0	837	95930	48
Ph1h1_CQ2	Fusarium vanettenii	GCA_025433535.2	CM049517.1	81.02	1059	192	7	10607	11662	637258	636206	minus	0	833	95930	48
Ph1h1_CQ2	Fusarium vanettenii	GCA_025433535.2	CM049517.1	80.755	1060	193	9	5099	6154	636206	637258	plus	0	817	95930	48
Ph1h1_CQ2	Fusarium vanettenii	GCA_025433535.2	CM049517.1	84.024	845	134	1	4866	5710	642802	641959	minus	0	811	95930	48
Ph1h1_CQ2	Fusarium vanettenii	GCA_025433535.2	CM049517.1	86.787	719	94	1	5118	5835	642802	642084	minus	0	800	95930	48
Ph1h1_CQ2	Fusarium vanettenii	GCA_025433535.2	CM049517.1	89.298	598	63	1	10926	11522	642210	642807	plus	0	749	95930	48
Ph1h1_CQ2	Fusarium vanettenii	GCA_025433535.2	CM049517.1	89.153	590	59	2	32002	32588	1992645	1992058	minus	0	730	95930	48
Ph1h1_CQ2	Fusarium vanettenii	GCA_025433535.2	CM049517.1	84.349	722	113	0	4987	5708	636220	636941	plus	0	708	95930	48
Ph1h1_CQ2	Fusarium vanettenii	GCA_025433535.2	CM049517.1	92.089	493	39	0	91462	91954	43545	43053	minus	0	695	95930	48
Ph1h1_CQ2	Fusarium vanettenii	GCA_025433535.2	CM049517.1	85.059	676	95	5	54506	55178	1297341	1298013	plus	0	684	95930	48
Ph1h1_CQ2	Fusarium vanettenii	GCA_025433535.2	CM049517.1	82.927	738	122	4	4847	5582	636206	636941	plus	0	662	95930	48
Ph1h1_CQ2	Fusarium vanettenii	GCA_025433535.2	CM049517.1	86.847	593	77	1	5244	5835	642802	642210	minus	0	662	95930	48
Ph1h1_CQ2	Fusarium vanettenii	GCA_025433535.2	CM049517.1	86.23	610	83	1	11177	11786	641959	642567	plus	0	660	95930	48
Ph1h1_CQ2	Fusarium vanettenii	GCA_025433535.2	CM049517.1	82.873	724	120	4	4735	5456	636220	636941	plus	4.86e-179	647	95930	48
Ph1h1_CQ2	Fusarium vanettenii	GCA_025433535.2	CM049517.1	82.94	721	119	4	4609	5327	636220	636938	plus	4.86e-179	647	95930	48
Ph1h1_CQ2	Fusarium vanettenii	GCA_025433535.2	CM049517.1	85.81	599	82	3	10926	11522	636817	636220	minus	1.36e-174	632	95930	48
Ph1h1_CQ2	Fusarium vanettenii	GCA_025433535.2	CM049517.1	85.41	610	88	1	4471	5080	642567	641959	minus	1.36e-174	632	95930	48
Ph1h1_CQ2	Fusarium vanettenii	GCA_025433535.2	CM049517.1	85.246	610	86	3	11179	11786	636941	636334	minus	2.28e-172	625	95930	48
Ph1h1_CQ2	Fusarium vanettenii	GCA_025433535.2	CM049517.1	88.272	486	56	1	10926	11410	642336	642821	plus	5e-159	580	95930	48
Ph1h1_CQ2	Fusarium vanettenii	GCA_025433535.2	CM049517.1	83.717	608	99	0	4471	5078	636334	636941	plus	2.33e-157	575	95930	48
Ph1h1_CQ2	Fusarium vanettenii	GCA_025433535.2	CM049517.1	87.398	492	56	6	86504	86992	44029	43541	minus	6.52e-153	560	95930	48
Ph1h1_CQ2	Fusarium vanettenii	GCA_025433535.2	CM049517.1	88.248	468	55	0	11311	11778	641966	642433	plus	6.52e-153	560	95930	48
Ph1h1_CQ2	Fusarium vanettenii	GCA_025433535.2	CM049517.1	88.009	467	55	1	5370	5835	642802	642336	minus	3.92e-150	551	95930	48
Ph1h1_CQ2	Fusarium vanettenii	GCA_025433535.2	CM049517.1	83.278	598	99	1	5239	5835	636220	636817	plus	1.41e-149	549	95930	48
Ph1h1_CQ2	Fusarium vanettenii	GCA_025433535.2	CM049517.1	86.066	488	64	4	11304	11789	636942	636457	minus	3.08e-141	521	95930	48
Ph1h1_CQ2	Fusarium vanettenii	GCA_025433535.2	CM049517.1	85.685	482	68	1	10926	11406	636691	636210	minus	8.61e-137	507	95930	48
Ph1h1_CQ2	Fusarium vanettenii	GCA_025433535.2	CM049517.1	91.146	384	19	4	31895	32263	1219065	1218682	minus	8.61e-137	507	95930	48
Ph1h1_CQ2	Fusarium vanettenii	GCA_025433535.2	CM049517.1	79.71	690	124	13	54164	54845	1265016	1265697	plus	4.04e-130	484	95930	48
Ph1h1_CQ2	Fusarium vanettenii	GCA_025433535.2	CM049517.1	85.021	474	71	0	4479	4952	636468	636941	plus	1.45e-129	483	95930	48
Ph1h1_CQ2	Fusarium vanettenii	GCA_025433535.2	CM049517.1	84.711	484	73	1	4471	4954	642441	641959	minus	1.45e-129	483	95930	48
Ph1h1_CQ2	Fusarium vanettenii	GCA_025433535.2	CM049517.1	82.771	563	69	11	54759	55302	1613158	1612605	minus	6.75e-128	477	95930	48
Ph1h1_CQ2	Fusarium vanettenii	GCA_025433535.2	CM049517.1	92.581	310	16	1	12839	13141	629631	629940	plus	3.19e-116	438	95930	48
Ph1h1_CQ2	Fusarium vanettenii	GCA_025433535.2	CM049517.1	79.001	681	112	18	94538	95194	1848943	1848270	minus	1.15e-115	436	95930	48
Ph1h1_CQ2	Fusarium vanettenii	GCA_025433535.2	CM049517.1	86.872	358	46	1	11429	11786	641959	642315	plus	1.5e-104	399	95930	48
Ph1h1_CQ2	Fusarium vanettenii	GCA_025433535.2	CM049517.1	81.78	472	85	1	5365	5835	636220	636691	plus	7e-103	394	95930	48
Ph1h1_CQ2	Fusarium vanettenii	GCA_025433535.2	CM049517.1	87.283	346	43	1	10926	11270	642462	642807	plus	7e-103	394	95930	48
Ph1h1_CQ2	Fusarium vanettenii	GCA_025433535.2	CM049517.1	95.885	243	9	1	31752	31993	1219490	1219248	minus	2.52e-102	392	95930	48
Ph1h1_CQ2	Fusarium vanettenii	GCA_025433535.2	CM049517.1	86.111	360	49	1	5477	5835	642821	642462	minus	1.17e-100	387	95930	48
Ph1h1_CQ2	Fusarium vanettenii	GCA_025433535.2	CM049517.1	85.333	375	49	6	80554	80925	438802	439173	plus	1.51e-99	383	95930	48
Ph1h1_CQ2	Fusarium vanettenii	GCA_025433535.2	CM049517.1	82.933	416	66	5	25330	25741	659036	659450	plus	1.18e-95	370	95930	48
Ph1h1_CQ2	Fusarium vanettenii	GCA_025433535.2	CM049517.1	85.196	358	49	4	11431	11786	636941	636586	minus	5.49e-94	364	95930	48
Ph1h1_CQ2	Fusarium vanettenii	GCA_025433535.2	CM049517.1	89.51	286	28	2	6244	6528	641586	641302	minus	7.1e-93	361	95930	48
Ph1h1_CQ2	Fusarium vanettenii	GCA_025433535.2	CM049517.1	84.595	370	49	3	85407	85774	1612973	1612610	minus	7.1e-93	361	95930	48
Ph1h1_CQ2	Fusarium vanettenii	GCA_025433535.2	CM049517.1	91.603	262	17	2	25026	25287	658336	658592	plus	9.18e-92	357	95930	48
Ph1h1_CQ2	Fusarium vanettenii	GCA_025433535.2	CM049517.1	77.69	632	107	27	94487	95100	689269	689884	plus	3.3e-91	355	95930	48
Ph1h1_CQ2	Fusarium vanettenii	GCA_025433535.2	CM049517.1	84.062	389	36	13	51209	51591	678232	678600	plus	4.27e-90	351	95930	48
Ph1h1_CQ2	Fusarium vanettenii	GCA_025433535.2	CM049517.1	93.249	237	15	1	31751	31987	648201	647966	minus	5.53e-89	348	95930	48
Ph1h1_CQ2	Fusarium vanettenii	GCA_025433535.2	CM049517.1	83.799	358	57	1	4471	4828	642315	641959	minus	3.33e-86	339	95930	48
Ph1h1_CQ2	Fusarium vanettenii	GCA_025433535.2	CM049517.1	83.427	356	47	2	80569	80924	99436	99093	minus	1.2e-80	320	95930	48
Ph1h1_CQ2	Fusarium vanettenii	GCA_025433535.2	CM049517.1	82.865	356	61	0	4471	4826	636586	636941	plus	1.2e-80	320	95930	48
Ph1h1_CQ2	Fusarium vanettenii	GCA_025433535.2	CM049517.1	97.849	186	3	1	63125	63310	759761	759945	plus	1.2e-80	320	95930	48
Ph1h1_CQ2	Fusarium vanettenii	GCA_025433535.2	CM049517.1	83.578	341	55	1	10926	11265	636565	636225	minus	4.33e-80	318	95930	48
Ph1h1_CQ2	Fusarium vanettenii	GCA_025433535.2	CM049517.1	96.41	195	4	3	63118	63310	1558648	1558841	plus	4.33e-80	318	95930	48
Ph1h1_CQ2	Fusarium vanettenii	GCA_025433535.2	CM049517.1	97.326	187	4	1	63124	63310	2008512	2008697	plus	1.56e-79	316	95930	48
Ph1h1_CQ2	Fusarium vanettenii	GCA_025433535.2	CM049517.1	75.716	733	116	32	82876	83581	684696	683999	minus	7.25e-78	311	95930	48
Ph1h1_CQ2	Fusarium vanettenii	GCA_025433535.2	CM049517.1	89.157	249	23	1	12146	12390	643289	643537	plus	9.38e-77	307	95930	48
Ph1h1_CQ2	Fusarium vanettenii	GCA_025433535.2	CM049517.1	75.583	729	116	32	82876	83577	1023056	1022363	minus	1.21e-75	303	95930	48
Ph1h1_CQ2	Fusarium vanettenii	GCA_025433535.2	CM049517.1	81.894	359	63	2	80564	80922	750760	750404	minus	4.36e-75	302	95930	48
Ph1h1_CQ2	Fusarium vanettenii	GCA_025433535.2	CM049517.1	81.285	358	66	1	5479	5835	636208	636565	plus	3.4e-71	289	95930	48
Ph1h1_CQ2	Fusarium vanettenii	GCA_025433535.2	CM049517.1	74.014	735	171	12	22532	23256	607679	606955	minus	5.68e-69	281	95930	48
Ph1h1_CQ2	Fusarium vanettenii	GCA_025433535.2	CM049517.1	85.348	273	39	1	10244	10515	637585	637313	minus	5.68e-69	281	95930	48
Ph1h1_CQ2	Fusarium vanettenii	GCA_025433535.2	CM049517.1	81.818	352	45	11	79874	80221	439121	438785	minus	7.35e-68	278	95930	48
Ph1h1_CQ2	Fusarium vanettenii	GCA_025433535.2	CM049517.1	74.074	702	164	12	22816	23508	607647	606955	minus	3.42e-66	272	95930	48
Ph1h1_CQ2	Fusarium vanettenii	GCA_025433535.2	CM049517.1	91.753	194	16	0	60071	60264	1923156	1922963	minus	1.23e-65	270	95930	48
Ph1h1_CQ2	Fusarium vanettenii	GCA_025433535.2	CM049517.1	80.857	350	54	4	80569	80918	252948	252612	minus	2.06e-63	263	95930	48
Ph1h1_CQ2	Fusarium vanettenii	GCA_025433535.2	CM049517.1	95.57	158	5	2	91923	92078	1713772	1713615	minus	4.46e-60	252	95930	48
Ph1h1_CQ2	Fusarium vanettenii	GCA_025433535.2	CM049517.1	86.207	232	31	1	5605	5835	636208	636439	plus	1.6e-59	250	95930	48
Ph1h1_CQ2	Fusarium vanettenii	GCA_025433535.2	CM049517.1	70.627	1212	336	18	22430	23631	2330078	2331279	plus	5.76e-59	248	95930	48
Ph1h1_CQ2	Fusarium vanettenii	GCA_025433535.2	CM049517.1	90.526	190	13	4	55644	55830	2264689	2264876	plus	2.07e-58	246	95930	48
Ph1h1_CQ2	Fusarium vanettenii	GCA_025433535.2	CM049517.1	73.181	701	172	10	22312	23004	607647	606955	minus	3.47e-56	239	95930	48
Ph1h1_CQ2	Fusarium vanettenii	GCA_025433535.2	CM049517.1	85.345	232	33	1	4471	4702	642189	641959	minus	3.47e-56	239	95930	48
Ph1h1_CQ2	Fusarium vanettenii	GCA_025433535.2	CM049517.1	81.21	314	44	10	31336	31637	666283	666593	plus	3.47e-56	239	95930	48
Ph1h1_CQ2	Fusarium vanettenii	GCA_025433535.2	CM049517.1	71.585	1003	247	32	20175	21158	1338752	1339735	plus	3.47e-56	239	95930	48
Ph1h1_CQ2	Fusarium vanettenii	GCA_025433535.2	CM049517.1	85.714	224	32	0	11563	11786	641966	642189	plus	1.25e-55	237	95930	48
Ph1h1_CQ2	Fusarium vanettenii	GCA_025433535.2	CM049517.1	70.945	1122	292	24	22398	23505	2329800	2330901	plus	4.49e-55	235	95930	48
Ph1h1_CQ2	Fusarium vanettenii	GCA_025433535.2	CM049517.1	75.906	469	105	7	54759	55223	682949	683413	plus	1.61e-54	233	95930	48
Ph1h1_CQ2	Fusarium vanettenii	GCA_025433535.2	CM049517.1	88.265	196	21	2	59525	59719	1922963	1923157	plus	1.61e-54	233	95930	48
Ph1h1_CQ2	Fusarium vanettenii	GCA_025433535.2	CM049517.1	84.615	234	35	1	10926	11158	642588	642821	plus	5.81e-54	231	95930	48
Ph1h1_CQ2	Fusarium vanettenii	GCA_025433535.2	CM049517.1	84.052	232	36	1	10926	11156	636439	636208	minus	3.49e-51	222	95930	48
Ph1h1_CQ2	Fusarium vanettenii	GCA_025433535.2	CM049517.1	72.776	742	168	27	22658	23382	607679	606955	minus	1.26e-50	220	95930	48
Ph1h1_CQ2	Fusarium vanettenii	GCA_025433535.2	CM049517.1	72.544	743	178	20	22398	23127	607687	606958	minus	4.52e-50	219	95930	48
Ph1h1_CQ2	Fusarium vanettenii	GCA_025433535.2	CM049517.1	83.333	234	38	1	5603	5835	642821	642588	minus	5.85e-49	215	95930	48
Ph1h1_CQ2	Fusarium vanettenii	GCA_025433535.2	CM049517.1	70.386	1219	321	29	22304	23505	2329832	2331027	plus	5.85e-49	215	95930	48
Ph1h1_CQ2	Fusarium vanettenii	GCA_025433535.2	CM049517.1	84.038	213	34	0	55393	55605	2264477	2264689	plus	3.52e-46	206	95930	48
Ph1h1_CQ2	Fusarium vanettenii	GCA_025433535.2	CM049517.1	72.207	734	180	19	22910	23631	607679	606958	minus	1.27e-45	204	95930	48
Ph1h1_CQ2	Fusarium vanettenii	GCA_025433535.2	CM049517.1	73.463	618	133	24	22026	22623	607564	606958	minus	1.27e-45	204	95930	48
Ph1h1_CQ2	Fusarium vanettenii	GCA_025433535.2	CM049517.1	72.32	737	173	22	22036	22752	607680	606955	minus	4.55e-45	202	95930	48
Ph1h1_CQ2	Fusarium vanettenii	GCA_025433535.2	CM049517.1	96.694	121	4	0	12718	12838	629013	629133	plus	4.55e-45	202	95930	48
Ph1h1_CQ2	Fusarium vanettenii	GCA_025433535.2	CM049517.1	81.041	269	38	6	79953	80221	750532	750787	plus	4.55e-45	202	95930	48
Ph1h1_CQ2	Fusarium vanettenii	GCA_025433535.2	CM049517.1	72.924	602	151	11	22280	22875	607553	606958	minus	5.89e-44	198	95930	48
Ph1h1_CQ2	Fusarium vanettenii	GCA_025433535.2	CM049517.1	92.254	142	8	3	1	140	618931	619071	plus	5.89e-44	198	95930	48
Ph1h1_CQ2	Fusarium vanettenii	GCA_025433535.2	CM049517.1	82.328	232	37	4	4471	4700	636712	636941	plus	5.89e-44	198	95930	48
Ph1h1_CQ2	Fusarium vanettenii	GCA_025433535.2	CM049517.1	81.78	236	41	2	85404	85638	1297779	1298013	plus	2.12e-43	196	95930	48
Ph1h1_CQ2	Fusarium vanettenii	GCA_025433535.2	CM049517.1	88.344	163	18	1	85981	86143	44568	44407	minus	7.62e-43	195	95930	48
Ph1h1_CQ2	Fusarium vanettenii	GCA_025433535.2	CM049517.1	81.974	233	38	4	11556	11786	636942	636712	minus	7.62e-43	195	95930	48
Ph1h1_CQ2	Fusarium vanettenii	GCA_025433535.2	CM049517.1	86.932	176	19	1	14567	14738	645851	646026	plus	7.62e-43	195	95930	48
Ph1h1_CQ2	Fusarium vanettenii	GCA_025433535.2	CM049517.1	69.591	1516	406	43	22019	23505	2329790	2331279	plus	7.62e-43	195	95930	48
Ph1h1_CQ2	Fusarium vanettenii	GCA_025433535.2	CM049517.1	71.049	829	232	6	22555	23379	2330455	2331279	plus	7.62e-43	195	95930	48
Ph1h1_CQ2	Fusarium vanettenii	GCA_025433535.2	CM049517.1	90.411	146	14	0	60897	61042	857916	857771	minus	2.74e-42	193	95930	48
Ph1h1_CQ2	Fusarium vanettenii	GCA_025433535.2	CM049517.1	70.539	964	252	25	22555	23505	2329831	2330775	plus	7.67e-38	178	95930	48
Ph1h1_CQ2	Fusarium vanettenii	GCA_025433535.2	CM049517.1	77.778	324	44	10	79868	80188	99138	99436	plus	9.92e-37	174	95930	48
Ph1h1_CQ2	Fusarium vanettenii	GCA_025433535.2	CM049517.1	90	140	7	3	85980	86112	152773	152634	minus	9.92e-37	174	95930	48
Ph1h1_CQ2	Fusarium vanettenii	GCA_025433535.2	CM049517.1	72.696	575	135	15	23068	23631	607647	607084	minus	3.57e-36	172	95930	48
Ph1h1_CQ2	Fusarium vanettenii	GCA_025433535.2	CM049517.1	78.214	280	54	7	95654	95930	690487	690762	plus	3.57e-36	172	95930	48
Ph1h1_CQ2	Fusarium vanettenii	GCA_025433535.2	CM049517.1	90.076	131	13	0	13795	13925	635993	636123	plus	1.28e-35	171	95930	48
Ph1h1_CQ2	Fusarium vanettenii	GCA_025433535.2	CM049517.1	79.268	246	50	1	55399	55643	1559691	1559936	plus	1.28e-35	171	95930	48
Ph1h1_CQ2	Fusarium vanettenii	GCA_025433535.2	CM049517.1	74.26	439	95	14	25328	25756	659434	659004	minus	4.62e-35	169	95930	48
Ph1h1_CQ2	Fusarium vanettenii	GCA_025433535.2	CM049517.1	73.778	450	107	4	54768	55216	1266121	1266560	plus	1.66e-34	167	95930	48
Ph1h1_CQ2	Fusarium vanettenii	GCA_025433535.2	CM049517.1	81.5	200	37	0	65196	65395	1155116	1154917	minus	5.97e-34	165	95930	48
Ph1h1_CQ2	Fusarium vanettenii	GCA_025433535.2	CM049517.1	90	130	10	3	85977	86106	1561719	1561845	plus	5.97e-34	165	95930	48
Ph1h1_CQ2	Fusarium vanettenii	GCA_025433535.2	CM049517.1	90.551	127	9	3	85980	86106	1714332	1714209	minus	5.97e-34	165	95930	48
Ph1h1_CQ2	Fusarium vanettenii	GCA_025433535.2	CM049517.1	70.446	829	235	10	22304	23127	2330456	2331279	plus	5.97e-34	165	95930	48
Ph1h1_CQ2	Fusarium vanettenii	GCA_025433535.2	CM049517.1	89.922	129	10	3	85978	86106	356291	356416	plus	2.15e-33	163	95930	48
Ph1h1_CQ2	Fusarium vanettenii	GCA_025433535.2	CM049517.1	76.994	326	47	11	79866	80188	252648	252948	plus	7.73e-33	161	95930	48
Ph1h1_CQ2	Fusarium vanettenii	GCA_025433535.2	CM049517.1	88.148	135	16	0	54768	54902	1615036	1614902	minus	7.73e-33	161	95930	48
Ph1h1_CQ2	Fusarium vanettenii	GCA_025433535.2	CM049517.1	89.764	127	10	3	85980	86106	324978	324855	minus	2.78e-32	159	95930	48
Ph1h1_CQ2	Fusarium vanettenii	GCA_025433535.2	CM049517.1	89.764	127	10	3	85980	86106	431609	431486	minus	2.78e-32	159	95930	48
Ph1h1_CQ2	Fusarium vanettenii	GCA_025433535.2	CM049517.1	86.713	143	19	0	54759	54901	682697	682839	plus	2.78e-32	159	95930	48
Ph1h1_CQ2	Fusarium vanettenii	GCA_025433535.2	CM049517.1	89.231	130	11	3	85977	86106	966134	966260	plus	2.78e-32	159	95930	48
Ph1h1_CQ2	Fusarium vanettenii	GCA_025433535.2	CM049517.1	89.231	130	11	3	85977	86106	1046069	1045943	minus	2.78e-32	159	95930	48
Ph1h1_CQ2	Fusarium vanettenii	GCA_025433535.2	CM049517.1	89.764	127	10	3	85980	86106	1425308	1425431	plus	2.78e-32	159	95930	48
Ph1h1_CQ2	Fusarium vanettenii	GCA_025433535.2	CM049517.1	89.231	130	11	3	85977	86106	2142145	2142271	plus	2.78e-32	159	95930	48
Ph1h1_CQ2	Fusarium vanettenii	GCA_025433535.2	CM049517.1	70.254	827	240	6	22430	23253	2330456	2331279	plus	2.78e-32	159	95930	48
Ph1h1_CQ2	Fusarium vanettenii	GCA_025433535.2	CM049517.1	89.683	126	10	3	85981	86106	1150696	1150574	minus	9.99e-32	158	95930	48
Ph1h1_CQ2	Fusarium vanettenii	GCA_025433535.2	CM049517.1	83.929	168	24	3	60871	61036	1576153	1576319	plus	9.99e-32	158	95930	48
Ph1h1_CQ2	Fusarium vanettenii	GCA_025433535.2	CM049517.1	94.118	102	6	0	61034	61135	1804540	1804439	minus	3.59e-31	156	95930	48
Ph1h1_CQ2	Fusarium vanettenii	GCA_025433535.2	CM049517.1	81.72	186	33	1	55399	55583	271665	271480	minus	1.29e-30	154	95930	48
Ph1h1_CQ2	Fusarium vanettenii	GCA_025433535.2	CM049517.1	69.979	966	265	20	22053	23001	2330322	2331279	plus	1.29e-30	154	95930	48
Ph1h1_CQ2	Fusarium vanettenii	GCA_025433535.2	CM049517.1	80.928	194	36	1	65196	65388	132296	132489	plus	4.65e-30	152	95930	48
Ph1h1_CQ2	Fusarium vanettenii	GCA_025433535.2	CM049517.1	84.177	158	24	1	79669	79826	1534673	1534517	minus	4.65e-30	152	95930	48
Ph1h1_CQ2	Fusarium vanettenii	GCA_025433535.2	CM049517.1	73.474	475	97	25	95328	95781	1848152	1847686	minus	4.65e-30	152	95930	48
Ph1h1_CQ2	Fusarium vanettenii	GCA_025433535.2	CM049517.1	80.1	201	40	0	65195	65395	546581	546381	minus	1.67e-29	150	95930	48
Ph1h1_CQ2	Fusarium vanettenii	GCA_025433535.2	CM049517.1	85.417	144	21	0	54759	54902	682067	682210	plus	1.67e-29	150	95930	48
Ph1h1_CQ2	Fusarium vanettenii	GCA_025433535.2	CM049517.1	85.816	141	20	0	54762	54902	1614802	1614662	minus	1.67e-29	150	95930	48
Ph1h1_CQ2	Fusarium vanettenii	GCA_025433535.2	CM049517.1	81.183	186	34	1	55399	55583	593647	593462	minus	6.01e-29	148	95930	48
Ph1h1_CQ2	Fusarium vanettenii	GCA_025433535.2	CM049517.1	85.315	143	21	0	54759	54901	682193	682335	plus	6.01e-29	148	95930	48
Ph1h1_CQ2	Fusarium vanettenii	GCA_025433535.2	CM049517.1	79.803	203	41	0	65195	65397	1301641	1301439	minus	6.01e-29	148	95930	48
Ph1h1_CQ2	Fusarium vanettenii	GCA_025433535.2	CM049517.1	84.722	144	22	0	54759	54902	682445	682588	plus	7.78e-28	145	95930	48
Ph1h1_CQ2	Fusarium vanettenii	GCA_025433535.2	CM049517.1	84.722	144	22	0	54759	54902	682571	682714	plus	7.78e-28	145	95930	48
Ph1h1_CQ2	Fusarium vanettenii	GCA_025433535.2	CM049517.1	82.249	169	29	1	60862	61030	1299406	1299573	plus	7.78e-28	145	95930	48
Ph1h1_CQ2	Fusarium vanettenii	GCA_025433535.2	CM049517.1	79.227	207	43	0	65189	65395	1947176	1946970	minus	7.78e-28	145	95930	48
Ph1h1_CQ2	Fusarium vanettenii	GCA_025433535.2	CM049517.1	80.645	186	35	1	55399	55583	58598	58413	minus	2.8e-27	143	95930	48
Ph1h1_CQ2	Fusarium vanettenii	GCA_025433535.2	CM049517.1	80.645	186	35	1	55399	55583	71611	71426	minus	2.8e-27	143	95930	48
Ph1h1_CQ2	Fusarium vanettenii	GCA_025433535.2	CM049517.1	82.424	165	27	2	65228	65391	551718	551555	minus	2.8e-27	143	95930	48
Ph1h1_CQ2	Fusarium vanettenii	GCA_025433535.2	CM049517.1	72.653	490	113	14	22026	22500	607438	606955	minus	2.8e-27	143	95930	48
Ph1h1_CQ2	Fusarium vanettenii	GCA_025433535.2	CM049517.1	91.346	104	9	0	14531	14634	645682	645785	plus	2.8e-27	143	95930	48
Ph1h1_CQ2	Fusarium vanettenii	GCA_025433535.2	CM049517.1	84.615	143	22	0	54759	54901	681941	682083	plus	2.8e-27	143	95930	48
Ph1h1_CQ2	Fusarium vanettenii	GCA_025433535.2	CM049517.1	84.615	143	22	0	54759	54901	682823	682965	plus	2.8e-27	143	95930	48
Ph1h1_CQ2	Fusarium vanettenii	GCA_025433535.2	CM049517.1	82.716	162	26	2	65228	65388	1252346	1252506	plus	2.8e-27	143	95930	48
Ph1h1_CQ2	Fusarium vanettenii	GCA_025433535.2	CM049517.1	73.488	430	92	19	22306	22724	1343733	1344151	plus	2.8e-27	143	95930	48
Ph1h1_CQ2	Fusarium vanettenii	GCA_025433535.2	CM049517.1	82.635	167	24	5	60864	61028	1639046	1639209	plus	2.8e-27	143	95930	48
Ph1h1_CQ2	Fusarium vanettenii	GCA_025433535.2	CM049517.1	79.126	206	42	1	65190	65395	238152	238356	plus	1.01e-26	141	95930	48
Ph1h1_CQ2	Fusarium vanettenii	GCA_025433535.2	CM049517.1	89.474	114	8	2	44124	44236	1520100	1520210	plus	1.01e-26	141	95930	48
Ph1h1_CQ2	Fusarium vanettenii	GCA_025433535.2	CM049517.1	84.397	141	22	0	54762	54902	1613281	1613141	minus	3.62e-26	139	95930	48
Ph1h1_CQ2	Fusarium vanettenii	GCA_025433535.2	CM049517.1	72.897	428	104	12	22807	23228	1343730	1344151	plus	1.3e-25	137	95930	48
Ph1h1_CQ2	Fusarium vanettenii	GCA_025433535.2	CM049517.1	79.381	194	40	0	55393	55586	1440068	1439875	minus	1.3e-25	137	95930	48
Ph1h1_CQ2	Fusarium vanettenii	GCA_025433535.2	CM049517.1	84.783	138	19	2	54768	54904	1613911	1613775	minus	1.3e-25	137	95930	48
Ph1h1_CQ2	Fusarium vanettenii	GCA_025433535.2	CM049517.1	70.186	862	223	23	22658	23505	2329808	2330649	plus	1.3e-25	137	95930	48
Ph1h1_CQ2	Fusarium vanettenii	GCA_025433535.2	CM049517.1	70.081	859	229	20	22784	23631	2329808	2330649	plus	1.3e-25	137	95930	48
Ph1h1_CQ2	Fusarium vanettenii	GCA_025433535.2	CM049517.1	79.381	194	39	1	65210	65402	1520240	1520433	plus	4.68e-25	135	95930	48
Ph1h1_CQ2	Fusarium vanettenii	GCA_025433535.2	CM049517.1	76.265	257	55	6	85429	85682	683159	683412	plus	6.06e-24	132	95930	48
Ph1h1_CQ2	Fusarium vanettenii	GCA_025433535.2	CM049517.1	72.854	431	99	17	22555	22976	1343730	1344151	plus	6.06e-24	132	95930	48
Ph1h1_CQ2	Fusarium vanettenii	GCA_025433535.2	CM049517.1	78.537	205	39	2	65196	65396	1546238	1546441	plus	2.18e-23	130	95930	48
Ph1h1_CQ2	Fusarium vanettenii	GCA_025433535.2	CM049517.1	82.55	149	24	2	60883	61031	1556732	1556586	minus	2.18e-23	130	95930	48
Ph1h1_CQ2	Fusarium vanettenii	GCA_025433535.2	CM049517.1	91.579	95	6	2	32565	32658	2263935	2264028	plus	2.18e-23	130	95930	48
Ph1h1_CQ2	Fusarium vanettenii	GCA_025433535.2	CM049517.1	90.722	97	8	1	4480	4576	642054	641959	minus	7.84e-23	128	95930	48
Ph1h1_CQ2	Fusarium vanettenii	GCA_025433535.2	CM049517.1	82.639	144	25	0	54759	54902	681815	681958	plus	7.84e-23	128	95930	48
Ph1h1_CQ2	Fusarium vanettenii	GCA_025433535.2	CM049517.1	80.117	171	34	0	85506	85676	1266390	1266560	plus	7.84e-23	128	95930	48
Ph1h1_CQ2	Fusarium vanettenii	GCA_025433535.2	CM049517.1	82.979	141	24	0	54762	54902	1613407	1613267	minus	7.84e-23	128	95930	48
Ph1h1_CQ2	Fusarium vanettenii	GCA_025433535.2	CM049517.1	83.824	136	20	2	54768	54902	1613527	1613393	minus	7.84e-23	128	95930	48
Ph1h1_CQ2	Fusarium vanettenii	GCA_025433535.2	CM049517.1	85.833	120	17	0	79668	79787	2132086	2132205	plus	7.84e-23	128	95930	48
Ph1h1_CQ2	Fusarium vanettenii	GCA_025433535.2	CM049517.1	77.35	234	40	10	34087	34312	545895	545667	minus	2.82e-22	126	95930	48
Ph1h1_CQ2	Fusarium vanettenii	GCA_025433535.2	CM049517.1	71.55	471	132	2	23162	23631	607679	607210	minus	2.82e-22	126	95930	48
Ph1h1_CQ2	Fusarium vanettenii	GCA_025433535.2	CM049517.1	79.558	181	34	3	65210	65388	1227791	1227970	plus	2.82e-22	126	95930	48
Ph1h1_CQ2	Fusarium vanettenii	GCA_025433535.2	CM049517.1	72.685	432	98	17	23059	23480	1343730	1344151	plus	2.82e-22	126	95930	48
Ph1h1_CQ2	Fusarium vanettenii	GCA_025433535.2	CM049517.1	82.069	145	26	0	65247	65391	1810148	1810004	minus	1.01e-21	124	95930	48
Ph1h1_CQ2	Fusarium vanettenii	GCA_025433535.2	CM049517.1	85.366	123	15	3	60894	61015	1992030	1991910	minus	1.01e-21	124	95930	48
Ph1h1_CQ2	Fusarium vanettenii	GCA_025433535.2	CM049517.1	85.366	123	15	3	60894	61015	2052049	2051929	minus	1.01e-21	124	95930	48
Ph1h1_CQ2	Fusarium vanettenii	GCA_025433535.2	CM049517.1	82.394	142	24	1	65247	65388	99795	99935	plus	3.65e-21	122	95930	48
Ph1h1_CQ2	Fusarium vanettenii	GCA_025433535.2	CM049517.1	81.757	148	26	1	65247	65394	247339	247193	minus	3.65e-21	122	95930	48
Ph1h1_CQ2	Fusarium vanettenii	GCA_025433535.2	CM049517.1	82.394	142	24	1	65247	65388	1350735	1350875	plus	3.65e-21	122	95930	48
Ph1h1_CQ2	Fusarium vanettenii	GCA_025433535.2	CM049517.1	81.818	143	26	0	54759	54901	682319	682461	plus	1.31e-20	121	95930	48
Ph1h1_CQ2	Fusarium vanettenii	GCA_025433535.2	CM049517.1	74.096	332	68	18	22780	23102	1343829	1344151	plus	1.31e-20	121	95930	48
Ph1h1_CQ2	Fusarium vanettenii	GCA_025433535.2	CM049517.1	74.096	332	68	18	23032	23354	1343829	1344151	plus	1.31e-20	121	95930	48
Ph1h1_CQ2	Fusarium vanettenii	GCA_025433535.2	CM049517.1	88.35	103	8	3	49332	49432	1794616	1794716	plus	1.31e-20	121	95930	48
Ph1h1_CQ2	Fusarium vanettenii	GCA_025433535.2	CM049517.1	85	120	16	2	79668	79787	2207718	2207601	minus	1.31e-20	121	95930	48
Ph1h1_CQ2	Fusarium vanettenii	GCA_025433535.2	CM049517.1	87.379	103	13	0	51382	51484	1479878	1479776	minus	4.72e-20	119	95930	48
Ph1h1_CQ2	Fusarium vanettenii	GCA_025433535.2	CM049517.1	87.879	99	12	0	5731	5829	636208	636306	plus	1.7e-19	117	95930	48
Ph1h1_CQ2	Fusarium vanettenii	GCA_025433535.2	CM049517.1	77.778	189	42	0	55399	55587	786043	785855	minus	1.7e-19	117	95930	48
Ph1h1_CQ2	Fusarium vanettenii	GCA_025433535.2	CM049517.1	77.778	189	42	0	55399	55587	901379	901567	plus	1.7e-19	117	95930	48
Ph1h1_CQ2	Fusarium vanettenii	GCA_025433535.2	CM049517.1	77.778	189	42	0	55399	55587	1106875	1106687	minus	1.7e-19	117	95930	48
Ph1h1_CQ2	Fusarium vanettenii	GCA_025433535.2	CM049517.1	76.818	220	44	7	23288	23505	2329808	2330022	plus	1.7e-19	117	95930	48
Ph1h1_CQ2	Fusarium vanettenii	GCA_025433535.2	CM049517.1	80.537	149	29	0	55399	55547	263143	263291	plus	6.1e-19	115	95930	48
Ph1h1_CQ2	Fusarium vanettenii	GCA_025433535.2	CM049517.1	73.371	353	77	12	22032	22371	607306	606958	minus	6.1e-19	115	95930	48
Ph1h1_CQ2	Fusarium vanettenii	GCA_025433535.2	CM049517.1	72.261	429	99	20	22432	22850	1343733	1344151	plus	6.1e-19	115	95930	48
Ph1h1_CQ2	Fusarium vanettenii	GCA_025433535.2	CM049517.1	77.778	189	41	1	55399	55587	2091741	2091928	plus	6.1e-19	115	95930	48
Ph1h1_CQ2	Fusarium vanettenii	GCA_025433535.2	CM049517.1	69.755	734	211	6	22026	22749	2330547	2331279	plus	6.1e-19	115	95930	48
Ph1h1_CQ2	Fusarium vanettenii	GCA_025433535.2	CM049517.1	82.812	128	20	2	60904	61030	559443	559317	minus	2.19e-18	113	95930	48
Ph1h1_CQ2	Fusarium vanettenii	GCA_025433535.2	CM049517.1	91.463	82	7	0	10932	11013	636306	636225	minus	2.19e-18	113	95930	48
Ph1h1_CQ2	Fusarium vanettenii	GCA_025433535.2	CM049517.1	74.899	247	62	0	55399	55645	771224	770978	minus	2.19e-18	113	95930	48
Ph1h1_CQ2	Fusarium vanettenii	GCA_025433535.2	CM049517.1	74.609	256	65	0	55390	55645	810428	810683	plus	2.19e-18	113	95930	48
Ph1h1_CQ2	Fusarium vanettenii	GCA_025433535.2	CM049517.1	77.778	189	39	1	55399	55587	1734681	1734866	plus	2.19e-18	113	95930	48
Ph1h1_CQ2	Fusarium vanettenii	GCA_025433535.2	CM049517.1	71.546	485	118	19	20225	20699	2328002	2328476	plus	2.19e-18	113	95930	48
Ph1h1_CQ2	Fusarium vanettenii	GCA_025433535.2	CM049517.1	76.233	223	45	6	22036	22254	607176	606958	minus	7.89e-18	111	95930	48
Ph1h1_CQ2	Fusarium vanettenii	GCA_025433535.2	CM049517.1	78.947	171	31	5	60863	61031	727445	727278	minus	7.89e-18	111	95930	48
Ph1h1_CQ2	Fusarium vanettenii	GCA_025433535.2	CM049517.1	81.119	143	23	4	54762	54902	1614298	1614158	minus	7.89e-18	111	95930	48
Ph1h1_CQ2	Fusarium vanettenii	GCA_025433535.2	CM049517.1	80.986	142	25	2	54762	54902	1614424	1614284	minus	7.89e-18	111	95930	48
Ph1h1_CQ2	Fusarium vanettenii	GCA_025433535.2	CM049517.1	73.826	298	68	10	22306	22598	1343859	1344151	plus	2.84e-17	110	95930	48
Ph1h1_CQ2	Fusarium vanettenii	GCA_025433535.2	CM049517.1	72.603	365	88	12	91498	91856	1409280	1408922	minus	2.84e-17	110	95930	48
Ph1h1_CQ2	Fusarium vanettenii	GCA_025433535.2	CM049517.1	76.617	201	45	2	65196	65395	1725223	1725422	plus	2.84e-17	110	95930	48
Ph1h1_CQ2	Fusarium vanettenii	GCA_025433535.2	CM049517.1	83.333	120	19	1	79668	79787	2035296	2035414	plus	2.84e-17	110	95930	48
Ph1h1_CQ2	Fusarium vanettenii	GCA_025433535.2	CM049517.1	71.064	470	130	6	22409	22875	2330813	2331279	plus	2.84e-17	110	95930	48
Ph1h1_CQ2	Fusarium vanettenii	GCA_025433535.2	CM049517.1	80.986	142	22	2	28853	28989	629166	629307	plus	1.02e-16	108	95930	48
Ph1h1_CQ2	Fusarium vanettenii	GCA_025433535.2	CM049517.1	94.286	70	4	0	13856	13925	642973	642904	minus	1.02e-16	108	95930	48
Ph1h1_CQ2	Fusarium vanettenii	GCA_025433535.2	CM049517.1	81.061	132	25	0	34181	34312	49460	49329	minus	3.67e-16	106	95930	48
Ph1h1_CQ2	Fusarium vanettenii	GCA_025433535.2	CM049517.1	79.73	148	29	1	60883	61030	258385	258531	plus	3.67e-16	106	95930	48
Ph1h1_CQ2	Fusarium vanettenii	GCA_025433535.2	CM049517.1	77.083	192	38	5	55399	55587	344539	344351	minus	3.67e-16	106	95930	48
Ph1h1_CQ2	Fusarium vanettenii	GCA_025433535.2	CM049517.1	75.688	218	50	3	23036	23253	2329808	2330022	plus	3.67e-16	106	95930	48
Ph1h1_CQ2	Fusarium vanettenii	GCA_025433535.2	CM049517.1	75.909	220	46	7	23414	23631	2329808	2330022	plus	3.67e-16	106	95930	48
Ph1h1_CQ2	Fusarium vanettenii	GCA_025433535.2	CM049517.1	87.64	89	11	0	13222	13310	630050	630138	plus	1.32e-15	104	95930	48
Ph1h1_CQ2	Fusarium vanettenii	GCA_025433535.2	CM049517.1	76.329	207	41	8	23059	23261	1344282	1344484	plus	1.32e-15	104	95930	48
Ph1h1_CQ2	Fusarium vanettenii	GCA_025433535.2	CM049517.1	81.967	122	20	1	79668	79787	1916273	1916152	minus	4.75e-15	102	95930	48
Ph1h1_CQ2	Fusarium vanettenii	GCA_025433535.2	CM049517.1	84.762	105	11	1	3965	4064	629704	629808	plus	1.71e-14	100	95930	48
Ph1h1_CQ2	Fusarium vanettenii	GCA_025433535.2	CM049517.1	86.17	94	12	1	10926	11018	642714	642807	plus	1.71e-14	100	95930	48
Ph1h1_CQ2	Fusarium vanettenii	GCA_025433535.2	CM049517.1	73.333	300	68	11	21208	21501	1342878	1343171	plus	1.71e-14	100	95930	48
Ph1h1_CQ2	Fusarium vanettenii	GCA_025433535.2	CM049517.1	81.667	120	22	0	79668	79787	1357748	1357867	plus	1.71e-14	100	95930	48
Ph1h1_CQ2	Fusarium vanettenii	GCA_025433535.2	CM049517.1	79.433	141	29	0	54762	54902	1613791	1613651	minus	1.71e-14	100	95930	48
Ph1h1_CQ2	Fusarium vanettenii	GCA_025433535.2	CM049517.1	79.577	142	27	2	54762	54902	1614676	1614536	minus	1.71e-14	100	95930	48
Ph1h1_CQ2	Fusarium vanettenii	GCA_025433535.2	CM049517.1	75.455	220	47	7	22910	23127	2329808	2330022	plus	1.71e-14	100	95930	48
Ph1h1_CQ2	Fusarium vanettenii	GCA_025433535.2	CM049517.1	75.566	221	45	9	23162	23379	2329808	2330022	plus	1.71e-14	100	95930	48
Ph1h1_CQ2	Fusarium vanettenii	GCA_025433535.2	CM049517.1	83.962	106	13	4	4471	4574	636838	636941	plus	6.14e-14	99	95930	48
Ph1h1_CQ2	Fusarium vanettenii	GCA_025433535.2	CM049517.1	81.667	120	21	1	79668	79787	749416	749298	minus	6.14e-14	99	95930	48
Ph1h1_CQ2	Fusarium vanettenii	GCA_025433535.2	CM049517.1	79.71	138	26	2	54768	54904	1614544	1614408	minus	6.14e-14	99	95930	48
Ph1h1_CQ2	Fusarium vanettenii	GCA_025433535.2	CM049517.1	80	140	23	5	60894	61031	2029802	2029938	plus	6.14e-14	99	95930	48
Ph1h1_CQ2	Fusarium vanettenii	GCA_025433535.2	CM049517.1	98.214	56	1	0	31638	31693	2263977	2264032	plus	6.14e-14	99	95930	48
Ph1h1_CQ2	Fusarium vanettenii	GCA_025433535.2	CM049517.1	76.923	169	38	1	65196	65363	558731	558899	plus	7.95e-13	95.3	95930	48
Ph1h1_CQ2	Fusarium vanettenii	GCA_025433535.2	CM049517.1	79.021	143	26	4	54762	54902	1614043	1613903	minus	7.95e-13	95.3	95930	48
Ph1h1_CQ2	Fusarium vanettenii	GCA_025433535.2	CM049517.1	84.375	96	15	0	54807	54902	1614883	1614788	minus	7.95e-13	95.3	95930	48
Ph1h1_CQ2	Fusarium vanettenii	GCA_025433535.2	CM049517.1	80.833	120	22	1	79668	79787	495794	495676	minus	2.86e-12	93.5	95930	48
Ph1h1_CQ2	Fusarium vanettenii	GCA_025433535.2	CM049517.1	80.833	120	22	1	79668	79787	572288	572170	minus	2.86e-12	93.5	95930	48
Ph1h1_CQ2	Fusarium vanettenii	GCA_025433535.2	CM049517.1	85.556	90	12	1	11687	11775	641963	642052	plus	2.86e-12	93.5	95930	48
Ph1h1_CQ2	Fusarium vanettenii	GCA_025433535.2	CM049517.1	82.692	104	17	1	51382	51484	545791	545894	plus	1.03e-11	91.6	95930	48
Ph1h1_CQ2	Fusarium vanettenii	GCA_025433535.2	CM049517.1	84.615	91	14	0	25198	25288	648211	648301	plus	1.03e-11	91.6	95930	48
Ph1h1_CQ2	Fusarium vanettenii	GCA_025433535.2	CM049517.1	75.369	203	40	8	22032	22229	1343954	1344151	plus	3.7e-11	89.8	95930	48
Ph1h1_CQ2	Fusarium vanettenii	GCA_025433535.2	CM049517.1	90.909	66	6	0	61051	61116	1633987	1634052	plus	3.7e-11	89.8	95930	48
Ph1h1_CQ2	Fusarium vanettenii	GCA_025433535.2	CM049517.1	93.22	59	4	0	12146	12204	229459	229401	minus	1.33e-10	87.9	95930	48
Ph1h1_CQ2	Fusarium vanettenii	GCA_025433535.2	CM049517.1	75.862	174	40	2	91684	91856	469168	468996	minus	1.33e-10	87.9	95930	48
Ph1h1_CQ2	Fusarium vanettenii	GCA_025433535.2	CM049517.1	78.523	149	21	8	92113	92255	676436	676579	plus	1.33e-10	87.9	95930	48
Ph1h1_CQ2	Fusarium vanettenii	GCA_025433535.2	CM049517.1	82.828	99	15	2	61038	61135	726667	726570	minus	1.33e-10	87.9	95930	48
Ph1h1_CQ2	Fusarium vanettenii	GCA_025433535.2	CM049517.1	74.879	207	44	8	22807	23009	1344282	1344484	plus	1.33e-10	87.9	95930	48
Ph1h1_CQ2	Fusarium vanettenii	GCA_025433535.2	CM049517.1	82.828	99	15	2	61038	61135	2030524	2030621	plus	1.33e-10	87.9	95930	48
Ph1h1_CQ2	Fusarium vanettenii	GCA_025433535.2	CM049517.1	86.842	76	10	0	24954	25029	293331	293256	minus	4.78e-10	86.1	95930	48
Ph1h1_CQ2	Fusarium vanettenii	GCA_025433535.2	CM049517.1	81.481	108	16	4	22026	22131	607060	606955	minus	4.78e-10	86.1	95930	48
Ph1h1_CQ2	Fusarium vanettenii	GCA_025433535.2	CM049517.1	75	204	42	7	95345	95543	690177	690376	plus	4.78e-10	86.1	95930	48
Ph1h1_CQ2	Fusarium vanettenii	GCA_025433535.2	CM049517.1	74.123	228	49	9	34088	34309	1479776	1479999	plus	4.78e-10	86.1	95930	48
Ph1h1_CQ2	Fusarium vanettenii	GCA_025433535.2	CM049517.1	80	115	23	0	34187	34301	1747989	1747875	minus	4.78e-10	86.1	95930	48
Ph1h1_CQ2	Fusarium vanettenii	GCA_025433535.2	CM049517.1	83.516	91	14	1	34219	34309	331259	331348	plus	1.72e-09	84.2	95930	48
Ph1h1_CQ2	Fusarium vanettenii	GCA_025433535.2	CM049517.1	82.292	96	17	0	34214	34309	374338	374243	minus	1.72e-09	84.2	95930	48
Ph1h1_CQ2	Fusarium vanettenii	GCA_025433535.2	CM049517.1	83.516	91	14	1	34219	34309	760820	760909	plus	1.72e-09	84.2	95930	48
Ph1h1_CQ2	Fusarium vanettenii	GCA_025433535.2	CM049517.1	82.178	101	15	3	51660	51759	1262554	1262652	plus	1.72e-09	84.2	95930	48
Ph1h1_CQ2	Fusarium vanettenii	GCA_025433535.2	CM049517.1	74.057	212	51	4	22296	22505	1344275	1344484	plus	1.72e-09	84.2	95930	48
Ph1h1_CQ2	Fusarium vanettenii	GCA_025433535.2	CM049517.1	74.408	211	47	7	22430	22636	1344283	1344490	plus	1.72e-09	84.2	95930	48
Ph1h1_CQ2	Fusarium vanettenii	GCA_025433535.2	CM049517.1	82.653	98	14	3	61040	61136	1989722	1989627	minus	1.72e-09	84.2	95930	48
Ph1h1_CQ2	Fusarium vanettenii	GCA_025433535.2	CM049517.1	83.516	91	14	1	34219	34309	2074134	2074045	minus	1.72e-09	84.2	95930	48
Ph1h1_CQ2	Fusarium vanettenii	GCA_025433535.2	CM049517.1	83.908	87	14	0	49144	49230	2163609	2163695	plus	1.72e-09	84.2	95930	48
Ph1h1_CQ2	Fusarium vanettenii	GCA_025433535.2	CM049517.1	83.516	91	14	1	34219	34309	2336095	2336184	plus	1.72e-09	84.2	95930	48
Ph1h1_CQ2	Fusarium vanettenii	GCA_025433535.2	CM049517.1	79.31	116	24	0	20768	20883	608947	608832	minus	6.19e-09	82.4	95930	48
Ph1h1_CQ2	Fusarium vanettenii	GCA_025433535.2	CM049517.1	72.474	287	67	11	20333	20613	609379	609099	minus	6.19e-09	82.4	95930	48
Ph1h1_CQ2	Fusarium vanettenii	GCA_025433535.2	CM049517.1	76.875	160	27	9	51969	52118	621449	621290	minus	6.19e-09	82.4	95930	48
Ph1h1_CQ2	Fusarium vanettenii	GCA_025433535.2	CM049517.1	82.796	93	14	2	83489	83581	1025159	1025249	plus	6.19e-09	82.4	95930	48
Ph1h1_CQ2	Fusarium vanettenii	GCA_025433535.2	CM049517.1	76.19	168	32	6	60856	61018	1676477	1676313	minus	6.19e-09	82.4	95930	48
Ph1h1_CQ2	Fusarium vanettenii	GCA_025433535.2	CM049517.1	87.5	72	8	1	83495	83566	2193397	2193327	minus	6.19e-09	82.4	95930	48
Ph1h1_CQ2	Fusarium vanettenii	GCA_025433535.2	CM049517.1	85	80	11	1	83489	83568	686799	686877	plus	2.23e-08	80.5	95930	48
Ph1h1_CQ2	Fusarium vanettenii	GCA_025433535.2	CM049517.1	85.526	76	11	0	24954	25029	1439150	1439225	plus	2.23e-08	80.5	95930	48
Ph1h1_CQ2	Fusarium vanettenii	GCA_025433535.2	CM049517.1	83.721	86	12	2	61051	61135	1641390	1641474	plus	2.23e-08	80.5	95930	48
Ph1h1_CQ2	Fusarium vanettenii	GCA_025433535.2	CM049517.1	90.164	61	4	2	61038	61097	84246	84187	minus	8e-08	78.7	95930	48
Ph1h1_CQ2	Fusarium vanettenii	GCA_025433535.2	CM049517.1	88.889	63	7	0	34247	34309	104843	104905	plus	8e-08	78.7	95930	48
Ph1h1_CQ2	Fusarium vanettenii	GCA_025433535.2	CM049517.1	87.879	66	8	0	34247	34312	172797	172732	minus	8e-08	78.7	95930	48
Ph1h1_CQ2	Fusarium vanettenii	GCA_025433535.2	CM049517.1	81.25	96	18	0	34214	34309	577902	577997	plus	8e-08	78.7	95930	48
Ph1h1_CQ2	Fusarium vanettenii	GCA_025433535.2	CM049517.1	81.633	98	14	4	11683	11778	636941	636846	minus	8e-08	78.7	95930	48
Ph1h1_CQ2	Fusarium vanettenii	GCA_025433535.2	CM049517.1	80.808	99	19	0	34214	34312	1191150	1191052	minus	8e-08	78.7	95930	48
Ph1h1_CQ2	Fusarium vanettenii	GCA_025433535.2	CM049517.1	81.25	96	18	0	34214	34309	1314867	1314962	plus	8e-08	78.7	95930	48
Ph1h1_CQ2	Fusarium vanettenii	GCA_025433535.2	CM049517.1	87.879	66	8	0	34247	34312	1548621	1548556	minus	8e-08	78.7	95930	48
Ph1h1_CQ2	Fusarium vanettenii	GCA_025433535.2	CM049517.1	75.148	169	38	4	89493	89659	473588	473422	minus	2.88e-07	76.8	95930	48
Ph1h1_CQ2	Fusarium vanettenii	GCA_025433535.2	CM049517.1	88.71	62	7	0	79768	79829	572168	572107	minus	2.88e-07	76.8	95930	48
Ph1h1_CQ2	Fusarium vanettenii	GCA_025433535.2	CM049517.1	78.102	137	18	8	27275	27411	661967	662091	plus	2.88e-07	76.8	95930	48
Ph1h1_CQ2	Fusarium vanettenii	GCA_025433535.2	CM049517.1	88.889	63	6	1	79765	79826	749300	749238	minus	2.88e-07	76.8	95930	48
Ph1h1_CQ2	Fusarium vanettenii	GCA_025433535.2	CM049517.1	75.148	169	38	4	89493	89659	1411307	1411141	minus	2.88e-07	76.8	95930	48
Ph1h1_CQ2	Fusarium vanettenii	GCA_025433535.2	CM049517.1	80.808	99	17	2	61038	61135	1556408	1556311	minus	2.88e-07	76.8	95930	48
Ph1h1_CQ2	Fusarium vanettenii	GCA_025433535.2	CM049517.1	89.831	59	6	0	79768	79826	1916150	1916092	minus	2.88e-07	76.8	95930	48
Ph1h1_CQ2	Fusarium vanettenii	GCA_025433535.2	CM049517.1	83.75	80	12	1	83498	83577	1019508	1019430	minus	1.04e-06	75	95930	48
Ph1h1_CQ2	Fusarium vanettenii	GCA_025433535.2	CM049517.1	83.133	83	13	1	83498	83580	1022257	1022338	plus	1.04e-06	75	95930	48
Ph1h1_CQ2	Fusarium vanettenii	GCA_025433535.2	CM049517.1	92.308	52	4	0	57827	57878	1330776	1330827	plus	1.04e-06	75	95930	48
Ph1h1_CQ2	Fusarium vanettenii	GCA_025433535.2	CM049517.1	92.308	52	4	0	57827	57878	1331121	1331070	minus	1.04e-06	75	95930	48
Ph1h1_CQ2	Fusarium vanettenii	GCA_025433535.2	CM049517.1	72.917	240	56	9	83346	83579	2195992	2196228	plus	1.04e-06	75	95930	48
Ph1h1_CQ2	Fusarium vanettenii	GCA_025433535.2	CM049517.1	92.308	52	4	0	57827	57878	2201669	2201720	plus	1.04e-06	75	95930	48
Ph1h1_CQ2	Fusarium vanettenii	GCA_025433535.2	CM049517.1	74.211	190	41	5	23446	23631	607647	607462	minus	3.72e-06	73.1	95930	48
Ph1h1_CQ2	Fusarium vanettenii	GCA_025433535.2	CM049517.1	81.111	90	17	0	34218	34307	1472219	1472308	plus	3.72e-06	73.1	95930	48
Ph1h1_CQ2	Fusarium vanettenii	GCA_025433535.2	CM049517.1	81.111	90	17	0	34218	34307	1595165	1595076	minus	3.72e-06	73.1	95930	48
Ph1h1_CQ2	Fusarium vanettenii	GCA_025433535.2	CM049517.1	79.646	113	13	10	60876	60983	1629113	1629220	plus	3.72e-06	73.1	95930	48
Ph1h1_CQ2	Fusarium vanettenii	GCA_025433535.2	CM049517.1	79.208	101	21	0	87833	87933	475176	475076	minus	1.34e-05	71.3	95930	48
Ph1h1_CQ2	Fusarium vanettenii	GCA_025433535.2	CM049517.1	75.484	155	32	5	60862	61013	1226918	1227069	plus	1.34e-05	71.3	95930	48
Ph1h1_CQ2	Fusarium vanettenii	GCA_025433535.2	CM049517.1	86.765	68	4	4	7430	7492	1304800	1304867	plus	1.34e-05	71.3	95930	48
Ph1h1_CQ2	Fusarium vanettenii	GCA_025433535.2	CM049517.1	92	50	4	0	79777	79826	1357878	1357927	plus	1.34e-05	71.3	95930	48
Ph1h1_CQ2	Fusarium vanettenii	GCA_025433535.2	CM049517.1	79.208	101	21	0	87833	87933	1412895	1412795	minus	1.34e-05	71.3	95930	48
Ph1h1_CQ2	Fusarium vanettenii	GCA_025433535.2	CM049517.1	87.302	63	6	1	84961	85021	1880018	1880080	plus	1.34e-05	71.3	95930	48
Ph1h1_CQ2	Fusarium vanettenii	GCA_025433535.2	CM049517.1	87.302	63	7	1	79765	79826	1913606	1913544	minus	1.34e-05	71.3	95930	48
Ph1h1_CQ2	Fusarium vanettenii	GCA_025433535.2	CM049517.1	92	50	4	0	79777	79826	2035425	2035474	plus	1.34e-05	71.3	95930	48
Ph1h1_CQ2	Fusarium vanettenii	GCA_025433535.2	CM049517.1	88.136	59	7	0	79768	79826	2207599	2207541	minus	1.34e-05	71.3	95930	48
Ph1h1_CQ2	Fusarium vanettenii	GCA_025433535.2	CM049517.1	87.097	62	7	1	79765	79825	495678	495617	minus	4.82e-05	69.4	95930	48
Ph1h1_CQ2	Fusarium vanettenii	GCA_025433535.2	CM049517.1	71.898	274	65	10	23320	23587	607647	607380	minus	4.82e-05	69.4	95930	48
Ph1h1_CQ2	Fusarium vanettenii	GCA_025433535.2	CM049517.1	97.5	40	1	0	25286	25325	658860	658899	plus	4.82e-05	69.4	95930	48
Ph1h1_CQ2	Fusarium vanettenii	GCA_025433535.2	CM049517.1	79.048	105	18	4	61033	61135	1327464	1327362	minus	4.82e-05	69.4	95930	48
Ph1h1_CQ2	Fusarium vanettenii	GCA_025433535.2	CM049517.1	72.811	217	53	6	23174	23387	1344271	1344484	plus	4.82e-05	69.4	95930	48
Ph1h1_CQ2	Fusarium vanettenii	GCA_025433535.2	CM049517.1	78.571	112	19	3	54795	54902	1614139	1614029	minus	4.82e-05	69.4	95930	48
Ph1h1_CQ2	Fusarium vanettenii	GCA_025433535.2	CM049517.1	82.278	79	13	1	49519	49596	1520101	1520179	plus	0.000173	67.6	95930	48
Ph1h1_CQ2	Fusarium vanettenii	GCA_025433535.2	CM049517.1	93.333	45	3	0	84961	85005	1647452	1647408	minus	0.000173	67.6	95930	48
Ph1h1_CQ2	Fusarium vanettenii	GCA_025433535.2	CM049517.1	100	36	0	0	60229	60264	1923120	1923155	plus	0.000173	67.6	95930	48
Ph1h1_CQ2	Fusarium vanettenii	GCA_025433535.2	CM049517.1	84.286	70	9	2	23311	23379	2330077	2330145	plus	0.000173	67.6	95930	48
Ph1h1_CQ2	Fusarium vanettenii	GCA_025433535.2	CM049517.1	83.333	72	10	2	83495	83566	101373	101304	minus	0.000623	65.8	95930	48
Ph1h1_CQ2	Fusarium vanettenii	GCA_025433535.2	CM049517.1	82.667	75	11	2	83492	83566	104058	104130	plus	0.000623	65.8	95930	48
Ph1h1_CQ2	Fusarium vanettenii	GCA_025433535.2	CM049517.1	81.818	77	14	0	60937	61013	113579	113503	minus	0.000623	65.8	95930	48
Ph1h1_CQ2	Fusarium vanettenii	GCA_025433535.2	CM049517.1	75.168	149	31	6	88973	89118	474045	473900	minus	0.000623	65.8	95930	48
Ph1h1_CQ2	Fusarium vanettenii	GCA_025433535.2	CM049517.1	77.778	108	23	1	5729	5835	642821	642714	minus	0.000623	65.8	95930	48
Ph1h1_CQ2	Fusarium vanettenii	GCA_025433535.2	CM049517.1	91.667	48	2	2	80246	80292	812103	812149	plus	0.000623	65.8	95930	48
Ph1h1_CQ2	Fusarium vanettenii	GCA_025433535.2	CM049517.1	85.714	63	7	1	84961	85021	812789	812851	plus	0.000623	65.8	95930	48
Ph1h1_CQ2	Fusarium vanettenii	GCA_025433535.2	CM049517.1	85.714	63	7	1	84961	85021	1381127	1381189	plus	0.000623	65.8	95930	48
Ph1h1_CQ2	Fusarium vanettenii	GCA_025433535.2	CM049517.1	75.168	149	31	6	88973	89118	1411764	1411619	minus	0.000623	65.8	95930	48
Ph1h1_CQ2	Fusarium vanettenii	GCA_025433535.2	CM049517.1	80.22	91	14	4	22336	22424	1614856	1614768	minus	0.000623	65.8	95930	48
Ph1h1_CQ2	Fusarium vanettenii	GCA_025433535.2	CM049517.1	97.368	38	1	0	92076	92113	1713588	1713551	minus	0.000623	65.8	95930	48
Ph1h1_CQ2	Fusarium vanettenii	GCA_025433535.2	CM049517.1	78.302	106	19	4	61033	61136	1857508	1857611	plus	0.000623	65.8	95930	48
Ph1h1_CQ2	Fusarium vanettenii	GCA_025433535.2	CM049517.1	79	100	17	4	61039	61136	1878971	1878874	minus	0.000623	65.8	95930	48
Ph1h1_CQ2	Fusarium vanettenii	GCA_025433535.2	CM049517.1	81.25	80	15	0	60934	61013	1908188	1908267	plus	0.000623	65.8	95930	48
Ph1h1_CQ2	Fusarium vanettenii	GCA_025433535.2	CM049517.1	80.233	86	16	1	47533	47617	687682	687767	plus	0.002	63.9	95930	48
Ph1h1_CQ2	Fusarium vanettenii	GCA_025433535.2	CM049517.1	79.592	98	12	6	34214	34307	1791237	1791330	plus	0.002	63.9	95930	48
Ph1h1_CQ2	Fusarium vanettenii	GCA_025433535.2	CM049517.1	87.5	56	3	4	80236	80288	49040	48986	minus	0.008	62.1	95930	48
Ph1h1_CQ2	Fusarium vanettenii	GCA_025433535.2	CM049517.1	85.246	61	8	1	84961	85020	374119	374059	minus	0.008	62.1	95930	48
Ph1h1_CQ2	Fusarium vanettenii	GCA_025433535.2	CM049517.1	80	85	15	2	91498	91581	471561	471478	minus	0.008	62.1	95930	48
Ph1h1_CQ2	Fusarium vanettenii	GCA_025433535.2	CM049517.1	87.273	55	6	1	3909	3962	629603	629657	plus	0.008	62.1	95930	48
Ph1h1_CQ2	Fusarium vanettenii	GCA_025433535.2	CM049517.1	75.61	123	30	0	1397	1519	896363	896241	minus	0.008	62.1	95930	48
Ph1h1_CQ2	Fusarium vanettenii	GCA_025433535.2	CM049517.1	76.852	108	25	0	1397	1504	1111891	1111998	plus	0.008	62.1	95930	48
Ph1h1_CQ2	Fusarium vanettenii	GCA_025433535.2	CM049517.1	84.127	63	10	0	60069	60131	1199542	1199604	plus	0.008	62.1	95930	48
Ph1h1_CQ2	Fusarium vanettenii	GCA_025433535.2	CM049517.1	71.523	302	65	15	22060	22346	1343856	1344151	plus	0.008	62.1	95930	48
Ph1h1_CQ2	Fusarium vanettenii	GCA_025433535.2	CM049517.1	82.192	73	11	2	22032	22103	1344080	1344151	plus	0.008	62.1	95930	48
Ph1h1_CQ2	Fusarium vanettenii	GCA_025433535.2	CM049517.1	100	33	0	0	50782	50814	1545921	1545953	plus	0.008	62.1	95930	48
Ph1h1_CQ2	Fusarium vanettenii	GCA_025433535.2	CM049517.1	81.333	75	14	0	60939	61013	1569831	1569757	minus	0.008	62.1	95930	48
Ph1h1_CQ2	Fusarium vanettenii	GCA_025433535.2	CM049517.1	92.857	42	3	0	60862	60903	1569934	1569975	plus	0.008	62.1	95930	48
Ph1h1_CQ2	Fusarium vanettenii	GCA_025433535.2	CM049517.1	97.222	36	1	0	60072	60107	1922963	1922998	plus	0.008	62.1	95930	48
Ph1h1_CQ2	Fusarium vanettenii	GCA_025433535.2	CM049517.1	85	60	9	0	23446	23505	2330086	2330145	plus	0.008	62.1	95930	48
Ph1h1_CQ2	Fusarium vanettenii	GCA_025433535.2	CM049517.1	85.714	56	8	0	24955	25010	49579	49634	plus	0.029	60.2	95930	48
Ph1h1_CQ2	Fusarium vanettenii	GCA_025433535.2	CM049517.1	85	60	7	2	79768	79826	89046	89104	plus	0.029	60.2	95930	48
Ph1h1_CQ2	Fusarium vanettenii	GCA_025433535.2	CM049517.1	74.815	135	32	2	54768	54901	1265872	1266005	plus	0.029	60.2	95930	48
Ph1h1_CQ2	Fusarium vanettenii	GCA_025433535.2	CM049517.1	76.316	114	25	2	22059	22171	1344281	1344393	plus	0.029	60.2	95930	48
Ph1h1_CQ2	Fusarium vanettenii	GCA_025433535.2	CM049517.1	84.127	63	9	1	59654	59715	1981406	1981468	plus	0.029	60.2	95930	48
Ph1h1_CQ2	Fusarium vanettenii	GCA_025433535.2	CM049517.1	84.746	59	9	0	60074	60132	1981468	1981410	minus	0.029	60.2	95930	48
Ph1h1_CQ2	Fusarium vanettenii	GCA_025433535.2	CM049517.1	94.737	38	2	0	57827	57864	2202054	2202017	minus	0.029	60.2	95930	48
Ph1h1_CQ2	Fusarium neocosmosporiellum	GCA_041296245.1	JBFYDM010000006.1	95.464	5534	219	13	86550	92076	4773606	4779114	plus	0	8800	95930	34
Ph1h1_CQ2	Fusarium neocosmosporiellum	GCA_041296245.1	JBFYDM010000006.1	92.668	3478	216	20	40756	44230	625977	629418	plus	0	4974	95930	34
Ph1h1_CQ2	Fusarium neocosmosporiellum	GCA_041296245.1	JBFYDM010000006.1	93.442	3248	198	11	3	3239	656910	653667	minus	0	4804	95930	34
Ph1h1_CQ2	Fusarium neocosmosporiellum	GCA_041296245.1	JBFYDM010000006.1	94.304	2247	112	7	28759	30999	634638	632402	minus	0	3426	95930	34
Ph1h1_CQ2	Fusarium neocosmosporiellum	GCA_041296245.1	JBFYDM010000006.1	81.542	2335	365	42	51489	53807	615499	613215	minus	0	1864	95930	34
Ph1h1_CQ2	Fusarium neocosmosporiellum	GCA_041296245.1	JBFYDM010000006.1	89.041	1533	112	22	27280	28787	638647	637146	minus	0	1849	95930	34
Ph1h1_CQ2	Fusarium neocosmosporiellum	GCA_041296245.1	JBFYDM010000006.1	94.103	780	28	7	31895	32658	630995	630218	minus	0	1170	95930	34
Ph1h1_CQ2	Fusarium neocosmosporiellum	GCA_041296245.1	JBFYDM010000006.1	90.336	745	72	0	54158	54902	612861	612117	minus	0	977	95930	34
Ph1h1_CQ2	Fusarium neocosmosporiellum	GCA_041296245.1	JBFYDM010000006.1	84.509	794	117	5	92584	93374	4588897	4588107	minus	0	780	95930	34
Ph1h1_CQ2	Fusarium neocosmosporiellum	GCA_041296245.1	JBFYDM010000006.1	92.824	432	31	0	30622	31053	3007825	3008256	plus	6.34e-173	627	95930	34
Ph1h1_CQ2	Fusarium neocosmosporiellum	GCA_041296245.1	JBFYDM010000006.1	81.606	685	99	15	82872	83531	4027796	4027114	minus	2.36e-147	542	95930	34
Ph1h1_CQ2	Fusarium neocosmosporiellum	GCA_041296245.1	JBFYDM010000006.1	79.595	740	97	29	82864	83577	850641	849930	minus	5.22e-129	481	95930	34
Ph1h1_CQ2	Fusarium neocosmosporiellum	GCA_041296245.1	JBFYDM010000006.1	75.626	1079	202	38	94409	95446	542465	541407	minus	1.88e-128	479	95930	34
Ph1h1_CQ2	Fusarium neocosmosporiellum	GCA_041296245.1	JBFYDM010000006.1	91.06	302	18	4	31700	31993	631476	631176	minus	1.5e-104	399	95930	34
Ph1h1_CQ2	Fusarium neocosmosporiellum	GCA_041296245.1	JBFYDM010000006.1	97.596	208	2	3	50781	50986	108371	108577	plus	1.19e-90	353	95930	34
Ph1h1_CQ2	Fusarium neocosmosporiellum	GCA_041296245.1	JBFYDM010000006.1	81.735	438	65	14	25343	25772	641178	640748	minus	4.27e-90	351	95930	34
Ph1h1_CQ2	Fusarium neocosmosporiellum	GCA_041296245.1	JBFYDM010000006.1	92.405	237	17	1	31751	31987	645319	645554	plus	1.2e-85	337	95930	34
Ph1h1_CQ2	Fusarium neocosmosporiellum	GCA_041296245.1	JBFYDM010000006.1	78.402	463	98	2	54762	55223	610874	610413	minus	1.57e-74	300	95930	34
Ph1h1_CQ2	Fusarium neocosmosporiellum	GCA_041296245.1	JBFYDM010000006.1	95.187	187	8	1	63124	63310	4869340	4869525	plus	7.3e-73	294	95930	34
Ph1h1_CQ2	Fusarium neocosmosporiellum	GCA_041296245.1	JBFYDM010000006.1	79.744	390	70	8	25328	25712	640794	641179	plus	9.51e-67	274	95930	34
Ph1h1_CQ2	Fusarium neocosmosporiellum	GCA_041296245.1	JBFYDM010000006.1	77.753	454	93	5	55388	55837	596161	596610	plus	3.42e-66	272	95930	34
Ph1h1_CQ2	Fusarium neocosmosporiellum	GCA_041296245.1	JBFYDM010000006.1	94.22	173	10	0	60864	61036	502254	502426	plus	5.72e-64	265	95930	34
Ph1h1_CQ2	Fusarium neocosmosporiellum	GCA_041296245.1	JBFYDM010000006.1	74.456	689	134	28	95260	95930	606654	605990	minus	2.66e-62	259	95930	34
Ph1h1_CQ2	Fusarium neocosmosporiellum	GCA_041296245.1	JBFYDM010000006.1	87.225	227	29	0	13413	13639	649174	648948	minus	2.66e-62	259	95930	34
Ph1h1_CQ2	Fusarium neocosmosporiellum	GCA_041296245.1	JBFYDM010000006.1	76.888	437	91	8	55388	55818	518309	518741	plus	3.47e-56	239	95930	34
Ph1h1_CQ2	Fusarium neocosmosporiellum	GCA_041296245.1	JBFYDM010000006.1	73.359	792	152	38	94128	94893	607788	607030	minus	3.47e-56	239	95930	34
Ph1h1_CQ2	Fusarium neocosmosporiellum	GCA_041296245.1	JBFYDM010000006.1	81.25	304	36	12	49315	49607	616963	616670	minus	2.7e-52	226	95930	34
Ph1h1_CQ2	Fusarium neocosmosporiellum	GCA_041296245.1	JBFYDM010000006.1	93.421	152	10	0	60881	61032	5105241	5105392	plus	2.7e-52	226	95930	34
Ph1h1_CQ2	Fusarium neocosmosporiellum	GCA_041296245.1	JBFYDM010000006.1	76.126	444	93	10	55388	55824	4529506	4529069	minus	1.26e-50	220	95930	34
Ph1h1_CQ2	Fusarium neocosmosporiellum	GCA_041296245.1	JBFYDM010000006.1	75.676	444	95	12	55388	55824	4450751	4451188	plus	2.72e-47	209	95930	34
Ph1h1_CQ2	Fusarium neocosmosporiellum	GCA_041296245.1	JBFYDM010000006.1	76.19	399	89	4	55423	55818	513287	512892	minus	3.52e-46	206	95930	34
Ph1h1_CQ2	Fusarium neocosmosporiellum	GCA_041296245.1	JBFYDM010000006.1	76	400	89	4	55425	55820	570624	571020	plus	1.64e-44	200	95930	34
Ph1h1_CQ2	Fusarium neocosmosporiellum	GCA_041296245.1	JBFYDM010000006.1	75.172	435	101	5	55406	55837	5096921	5097351	plus	5.89e-44	198	95930	34
Ph1h1_CQ2	Fusarium neocosmosporiellum	GCA_041296245.1	JBFYDM010000006.1	87.879	165	19	1	51209	51372	615779	615615	minus	2.74e-42	193	95930	34
Ph1h1_CQ2	Fusarium neocosmosporiellum	GCA_041296245.1	JBFYDM010000006.1	86.932	176	17	5	51041	51211	616439	616265	minus	2.74e-42	193	95930	34
Ph1h1_CQ2	Fusarium neocosmosporiellum	GCA_041296245.1	JBFYDM010000006.1	74.889	450	100	12	55388	55830	4796180	4795737	minus	2.74e-42	193	95930	34
Ph1h1_CQ2	Fusarium neocosmosporiellum	GCA_041296245.1	JBFYDM010000006.1	84	200	31	1	59524	59722	4687760	4687959	plus	9.85e-42	191	95930	34
Ph1h1_CQ2	Fusarium neocosmosporiellum	GCA_041296245.1	JBFYDM010000006.1	80.077	261	47	4	55388	55645	265970	266228	plus	3.54e-41	189	95930	34
Ph1h1_CQ2	Fusarium neocosmosporiellum	GCA_041296245.1	JBFYDM010000006.1	86.364	176	20	1	14567	14738	647664	647489	minus	3.54e-41	189	95930	34
Ph1h1_CQ2	Fusarium neocosmosporiellum	GCA_041296245.1	JBFYDM010000006.1	79.705	271	47	8	13180	13447	649354	649089	minus	3.54e-41	189	95930	34
Ph1h1_CQ2	Fusarium neocosmosporiellum	GCA_041296245.1	JBFYDM010000006.1	83.744	203	28	4	55388	55587	4476588	4476788	plus	1.27e-40	187	95930	34
Ph1h1_CQ2	Fusarium neocosmosporiellum	GCA_041296245.1	JBFYDM010000006.1	76.19	357	77	5	85410	85765	610686	610337	minus	5.93e-39	182	95930	34
Ph1h1_CQ2	Fusarium neocosmosporiellum	GCA_041296245.1	JBFYDM010000006.1	78.193	321	45	16	26465	26774	687624	687318	minus	5.93e-39	182	95930	34
Ph1h1_CQ2	Fusarium neocosmosporiellum	GCA_041296245.1	JBFYDM010000006.1	83.251	203	29	4	55388	55587	4148934	4148734	minus	5.93e-39	182	95930	34
Ph1h1_CQ2	Fusarium neocosmosporiellum	GCA_041296245.1	JBFYDM010000006.1	83.163	196	33	0	60071	60266	4687954	4687759	minus	2.13e-38	180	95930	34
Ph1h1_CQ2	Fusarium neocosmosporiellum	GCA_041296245.1	JBFYDM010000006.1	83.598	189	31	0	55399	55587	416816	416628	minus	7.67e-38	178	95930	34
Ph1h1_CQ2	Fusarium neocosmosporiellum	GCA_041296245.1	JBFYDM010000006.1	82.759	203	30	4	55388	55587	444165	444365	plus	2.76e-37	176	95930	34
Ph1h1_CQ2	Fusarium neocosmosporiellum	GCA_041296245.1	JBFYDM010000006.1	78.571	280	45	7	43937	44205	616955	616680	minus	1.28e-35	171	95930	34
Ph1h1_CQ2	Fusarium neocosmosporiellum	GCA_041296245.1	JBFYDM010000006.1	97.917	96	2	0	60864	60959	325541	325446	minus	1.66e-34	167	95930	34
Ph1h1_CQ2	Fusarium neocosmosporiellum	GCA_041296245.1	JBFYDM010000006.1	82.632	190	32	1	55399	55587	4453640	4453451	minus	1.66e-34	167	95930	34
Ph1h1_CQ2	Fusarium neocosmosporiellum	GCA_041296245.1	JBFYDM010000006.1	81.308	214	31	6	31431	31637	631670	631459	minus	5.97e-34	165	95930	34
Ph1h1_CQ2	Fusarium neocosmosporiellum	GCA_041296245.1	JBFYDM010000006.1	81.592	201	36	1	55388	55587	4554915	4555115	plus	5.97e-34	165	95930	34
Ph1h1_CQ2	Fusarium neocosmosporiellum	GCA_041296245.1	JBFYDM010000006.1	95.192	104	4	1	61034	61137	502637	502739	plus	2.15e-33	163	95930	34
Ph1h1_CQ2	Fusarium neocosmosporiellum	GCA_041296245.1	JBFYDM010000006.1	84.713	157	24	0	55431	55587	4457950	4458106	plus	9.99e-32	158	95930	34
Ph1h1_CQ2	Fusarium neocosmosporiellum	GCA_041296245.1	JBFYDM010000006.1	81.967	183	32	1	55399	55580	116469	116651	plus	1.29e-30	154	95930	34
Ph1h1_CQ2	Fusarium neocosmosporiellum	GCA_041296245.1	JBFYDM010000006.1	90.598	117	9	2	85977	86093	4773062	4773176	plus	1.29e-30	154	95930	34
Ph1h1_CQ2	Fusarium neocosmosporiellum	GCA_041296245.1	JBFYDM010000006.1	81.72	186	33	1	55399	55583	4899961	4899776	minus	1.29e-30	154	95930	34
Ph1h1_CQ2	Fusarium neocosmosporiellum	GCA_041296245.1	JBFYDM010000006.1	73.747	419	99	11	55406	55818	4968978	4968565	minus	1.29e-30	154	95930	34
Ph1h1_CQ2	Fusarium neocosmosporiellum	GCA_041296245.1	JBFYDM010000006.1	80.693	202	35	3	65196	65395	5188086	5188285	plus	1.29e-30	154	95930	34
Ph1h1_CQ2	Fusarium neocosmosporiellum	GCA_041296245.1	JBFYDM010000006.1	80.829	193	37	0	65196	65388	255853	255661	minus	4.65e-30	152	95930	34
Ph1h1_CQ2	Fusarium neocosmosporiellum	GCA_041296245.1	JBFYDM010000006.1	75.224	335	75	8	55399	55730	780996	780667	minus	4.65e-30	152	95930	34
Ph1h1_CQ2	Fusarium neocosmosporiellum	GCA_041296245.1	JBFYDM010000006.1	80.198	202	40	0	65196	65397	5036537	5036738	plus	4.65e-30	152	95930	34
Ph1h1_CQ2	Fusarium neocosmosporiellum	GCA_041296245.1	JBFYDM010000006.1	80.311	193	38	0	65196	65388	335256	335064	minus	2.16e-28	147	95930	34
Ph1h1_CQ2	Fusarium neocosmosporiellum	GCA_041296245.1	JBFYDM010000006.1	79.902	204	38	3	55388	55589	2987859	2988061	plus	2.16e-28	147	95930	34
Ph1h1_CQ2	Fusarium neocosmosporiellum	GCA_041296245.1	JBFYDM010000006.1	85.106	141	21	0	54762	54902	612005	611865	minus	7.78e-28	145	95930	34
Ph1h1_CQ2	Fusarium neocosmosporiellum	GCA_041296245.1	JBFYDM010000006.1	77.099	262	53	7	55388	55645	714380	714122	minus	7.78e-28	145	95930	34
Ph1h1_CQ2	Fusarium neocosmosporiellum	GCA_041296245.1	JBFYDM010000006.1	85.211	142	17	4	50261	50399	2306876	2307016	plus	2.8e-27	143	95930	34
Ph1h1_CQ2	Fusarium neocosmosporiellum	GCA_041296245.1	JBFYDM010000006.1	79.798	198	37	3	55388	55583	4705601	4705797	plus	1.01e-26	141	95930	34
Ph1h1_CQ2	Fusarium neocosmosporiellum	GCA_041296245.1	JBFYDM010000006.1	79.227	207	40	3	55388	55592	4794005	4793800	minus	1.01e-26	141	95930	34
Ph1h1_CQ2	Fusarium neocosmosporiellum	GCA_041296245.1	JBFYDM010000006.1	75.789	285	64	5	55388	55669	2982427	2982709	plus	3.62e-26	139	95930	34
Ph1h1_CQ2	Fusarium neocosmosporiellum	GCA_041296245.1	JBFYDM010000006.1	76.384	271	54	8	49324	49593	629126	629387	plus	1.3e-25	137	95930	34
Ph1h1_CQ2	Fusarium neocosmosporiellum	GCA_041296245.1	JBFYDM010000006.1	80.925	173	33	0	65216	65388	749085	748913	minus	1.3e-25	137	95930	34
Ph1h1_CQ2	Fusarium neocosmosporiellum	GCA_041296245.1	JBFYDM010000006.1	78.641	206	43	1	55388	55592	465926	465721	minus	4.68e-25	135	95930	34
Ph1h1_CQ2	Fusarium neocosmosporiellum	GCA_041296245.1	JBFYDM010000006.1	79.104	201	39	3	55388	55586	4534818	4534619	minus	4.68e-25	135	95930	34
Ph1h1_CQ2	Fusarium neocosmosporiellum	GCA_041296245.1	JBFYDM010000006.1	79.293	198	38	3	55388	55583	4790241	4790437	plus	4.68e-25	135	95930	34
Ph1h1_CQ2	Fusarium neocosmosporiellum	GCA_041296245.1	JBFYDM010000006.1	78.744	207	41	3	55388	55592	4972437	4972232	minus	4.68e-25	135	95930	34
Ph1h1_CQ2	Fusarium neocosmosporiellum	GCA_041296245.1	JBFYDM010000006.1	83.688	141	23	0	54762	54902	611123	610983	minus	1.68e-24	134	95930	34
Ph1h1_CQ2	Fusarium neocosmosporiellum	GCA_041296245.1	JBFYDM010000006.1	83.688	141	23	0	54762	54902	612131	611991	minus	1.68e-24	134	95930	34
Ph1h1_CQ2	Fusarium neocosmosporiellum	GCA_041296245.1	JBFYDM010000006.1	78.922	204	36	6	55388	55587	441016	440816	minus	6.06e-24	132	95930	34
Ph1h1_CQ2	Fusarium neocosmosporiellum	GCA_041296245.1	JBFYDM010000006.1	78.788	198	39	3	55388	55583	510617	510813	plus	2.18e-23	130	95930	34
Ph1h1_CQ2	Fusarium neocosmosporiellum	GCA_041296245.1	JBFYDM010000006.1	78.788	198	39	3	55388	55583	598457	598653	plus	2.18e-23	130	95930	34
Ph1h1_CQ2	Fusarium neocosmosporiellum	GCA_041296245.1	JBFYDM010000006.1	91.489	94	8	0	30954	31047	632405	632312	minus	2.18e-23	130	95930	34
Ph1h1_CQ2	Fusarium neocosmosporiellum	GCA_041296245.1	JBFYDM010000006.1	75.085	293	65	7	6259	6547	2308642	2308354	minus	2.18e-23	130	95930	34
Ph1h1_CQ2	Fusarium neocosmosporiellum	GCA_041296245.1	JBFYDM010000006.1	79.558	181	34	3	60864	61042	583718	583539	minus	2.82e-22	126	95930	34
Ph1h1_CQ2	Fusarium neocosmosporiellum	GCA_041296245.1	JBFYDM010000006.1	82.517	143	25	0	54762	54904	611879	611737	minus	2.82e-22	126	95930	34
Ph1h1_CQ2	Fusarium neocosmosporiellum	GCA_041296245.1	JBFYDM010000006.1	78.836	189	38	2	10315	10502	2308455	2308642	plus	2.82e-22	126	95930	34
Ph1h1_CQ2	Fusarium neocosmosporiellum	GCA_041296245.1	JBFYDM010000006.1	78.283	198	40	3	55388	55583	1029760	1029956	plus	1.01e-21	124	95930	34
Ph1h1_CQ2	Fusarium neocosmosporiellum	GCA_041296245.1	JBFYDM010000006.1	87.85	107	10	1	14531	14634	647827	647721	minus	3.65e-21	122	95930	34
Ph1h1_CQ2	Fusarium neocosmosporiellum	GCA_041296245.1	JBFYDM010000006.1	78.061	196	39	3	55390	55583	931665	931858	plus	1.31e-20	121	95930	34
Ph1h1_CQ2	Fusarium neocosmosporiellum	GCA_041296245.1	JBFYDM010000006.1	86.916	107	14	0	51382	51488	5014092	5014198	plus	1.31e-20	121	95930	34
Ph1h1_CQ2	Fusarium neocosmosporiellum	GCA_041296245.1	JBFYDM010000006.1	77.273	220	39	9	34089	34302	4652432	4652218	minus	4.72e-20	119	95930	34
Ph1h1_CQ2	Fusarium neocosmosporiellum	GCA_041296245.1	JBFYDM010000006.1	81.56	141	26	0	54762	54902	611249	611109	minus	1.7e-19	117	95930	34
Ph1h1_CQ2	Fusarium neocosmosporiellum	GCA_041296245.1	JBFYDM010000006.1	81.69	142	24	2	54762	54902	611753	611613	minus	1.7e-19	117	95930	34
Ph1h1_CQ2	Fusarium neocosmosporiellum	GCA_041296245.1	JBFYDM010000006.1	76.847	203	47	0	65198	65400	250926	250724	minus	6.1e-19	115	95930	34
Ph1h1_CQ2	Fusarium neocosmosporiellum	GCA_041296245.1	JBFYDM010000006.1	81.119	143	27	0	54762	54904	611501	611359	minus	6.1e-19	115	95930	34
Ph1h1_CQ2	Fusarium neocosmosporiellum	GCA_041296245.1	JBFYDM010000006.1	76.606	218	45	5	55431	55645	4161789	4161575	minus	6.1e-19	115	95930	34
Ph1h1_CQ2	Fusarium neocosmosporiellum	GCA_041296245.1	JBFYDM010000006.1	88.298	94	11	0	13684	13777	648940	648847	minus	2.19e-18	113	95930	34
Ph1h1_CQ2	Fusarium neocosmosporiellum	GCA_041296245.1	JBFYDM010000006.1	80.851	141	27	0	54762	54902	611627	611487	minus	7.89e-18	111	95930	34
Ph1h1_CQ2	Fusarium neocosmosporiellum	GCA_041296245.1	JBFYDM010000006.1	71.397	458	115	13	55388	55837	4486986	4486537	minus	3.67e-16	106	95930	34
Ph1h1_CQ2	Fusarium neocosmosporiellum	GCA_041296245.1	JBFYDM010000006.1	75.527	237	47	11	34084	34312	5014198	5013965	minus	3.67e-16	106	95930	34
Ph1h1_CQ2	Fusarium neocosmosporiellum	GCA_041296245.1	JBFYDM010000006.1	74.905	263	48	17	20225	20477	4385371	4385117	minus	1.32e-15	104	95930	34
Ph1h1_CQ2	Fusarium neocosmosporiellum	GCA_041296245.1	JBFYDM010000006.1	98.276	58	1	0	61080	61137	325446	325389	minus	4.75e-15	102	95930	34
Ph1h1_CQ2	Fusarium neocosmosporiellum	GCA_041296245.1	JBFYDM010000006.1	79.054	148	31	0	55401	55548	4817866	4818013	plus	4.75e-15	102	95930	34
Ph1h1_CQ2	Fusarium neocosmosporiellum	GCA_041296245.1	JBFYDM010000006.1	78.395	162	30	5	18814	18971	585019	584859	minus	1.71e-14	100	95930	34
Ph1h1_CQ2	Fusarium neocosmosporiellum	GCA_041296245.1	JBFYDM010000006.1	79.31	145	28	2	54759	54902	611378	611235	minus	1.71e-14	100	95930	34
Ph1h1_CQ2	Fusarium neocosmosporiellum	GCA_041296245.1	JBFYDM010000006.1	87.952	83	10	0	50697	50779	616539	616457	minus	6.14e-14	99	95930	34
Ph1h1_CQ2	Fusarium neocosmosporiellum	GCA_041296245.1	JBFYDM010000006.1	73.9	341	48	21	30941	31261	632355	632036	minus	6.14e-14	99	95930	34
Ph1h1_CQ2	Fusarium neocosmosporiellum	GCA_041296245.1	JBFYDM010000006.1	85.714	91	13	0	25198	25288	645309	645219	minus	2.21e-13	97.1	95930	34
Ph1h1_CQ2	Fusarium neocosmosporiellum	GCA_041296245.1	JBFYDM010000006.1	83.019	106	18	0	13311	13416	649174	649069	minus	2.21e-13	97.1	95930	34
Ph1h1_CQ2	Fusarium neocosmosporiellum	GCA_041296245.1	JBFYDM010000006.1	81.301	123	20	3	42679	42799	2251909	2251788	minus	2.21e-13	97.1	95930	34
Ph1h1_CQ2	Fusarium neocosmosporiellum	GCA_041296245.1	JBFYDM010000006.1	82.727	110	17	2	55439	55547	4436632	4436524	minus	2.21e-13	97.1	95930	34
Ph1h1_CQ2	Fusarium neocosmosporiellum	GCA_041296245.1	JBFYDM010000006.1	83.495	103	17	0	65286	65388	5037024	5036922	minus	2.21e-13	97.1	95930	34
Ph1h1_CQ2	Fusarium neocosmosporiellum	GCA_041296245.1	JBFYDM010000006.1	85.263	95	10	3	82689	82781	35145	35053	minus	7.95e-13	95.3	95930	34
Ph1h1_CQ2	Fusarium neocosmosporiellum	GCA_041296245.1	JBFYDM010000006.1	85.714	91	12	1	83489	83579	4029900	4029989	plus	7.95e-13	95.3	95930	34
Ph1h1_CQ2	Fusarium neocosmosporiellum	GCA_041296245.1	JBFYDM010000006.1	83.838	99	15	1	47520	47617	609053	608955	minus	2.86e-12	93.5	95930	34
Ph1h1_CQ2	Fusarium neocosmosporiellum	GCA_041296245.1	JBFYDM010000006.1	81.513	119	16	3	49917	50029	2306661	2306779	plus	2.86e-12	93.5	95930	34
Ph1h1_CQ2	Fusarium neocosmosporiellum	GCA_041296245.1	JBFYDM010000006.1	75.936	187	41	2	55404	55588	4564700	4564516	minus	2.86e-12	93.5	95930	34
Ph1h1_CQ2	Fusarium neocosmosporiellum	GCA_041296245.1	JBFYDM010000006.1	75.127	197	48	1	55388	55583	497435	497631	plus	1.03e-11	91.6	95930	34
Ph1h1_CQ2	Fusarium neocosmosporiellum	GCA_041296245.1	JBFYDM010000006.1	87.5	80	9	1	83489	83568	852741	852819	plus	1.03e-11	91.6	95930	34
Ph1h1_CQ2	Fusarium neocosmosporiellum	GCA_041296245.1	JBFYDM010000006.1	74.449	227	50	8	83346	83566	5148954	5149178	plus	1.03e-11	91.6	95930	34
Ph1h1_CQ2	Fusarium neocosmosporiellum	GCA_041296245.1	JBFYDM010000006.1	85.057	87	12	1	83495	83581	5146371	5146286	minus	1.33e-10	87.9	95930	34
Ph1h1_CQ2	Fusarium neocosmosporiellum	GCA_041296245.1	JBFYDM010000006.1	87.671	73	9	0	24954	25026	262731	262659	minus	4.78e-10	86.1	95930	34
Ph1h1_CQ2	Fusarium neocosmosporiellum	GCA_041296245.1	JBFYDM010000006.1	76.774	155	34	2	55427	55580	578285	578132	minus	4.78e-10	86.1	95930	34
Ph1h1_CQ2	Fusarium neocosmosporiellum	GCA_041296245.1	JBFYDM010000006.1	93.333	60	1	2	31638	31697	630267	630211	minus	4.78e-10	86.1	95930	34
Ph1h1_CQ2	Fusarium neocosmosporiellum	GCA_041296245.1	JBFYDM010000006.1	82	100	17	1	47519	47617	544019	543920	minus	1.72e-09	84.2	95930	34
Ph1h1_CQ2	Fusarium neocosmosporiellum	GCA_041296245.1	JBFYDM010000006.1	77.852	149	22	6	92113	92255	629041	629184	plus	6.19e-09	82.4	95930	34
Ph1h1_CQ2	Fusarium neocosmosporiellum	GCA_041296245.1	JBFYDM010000006.1	79.167	120	24	1	79668	79787	4470362	4470480	plus	6.19e-09	82.4	95930	34
Ph1h1_CQ2	Fusarium neocosmosporiellum	GCA_041296245.1	JBFYDM010000006.1	78.571	126	25	2	55459	55583	4502495	4502619	plus	6.19e-09	82.4	95930	34
Ph1h1_CQ2	Fusarium neocosmosporiellum	GCA_041296245.1	JBFYDM010000006.1	75.661	189	31	6	55399	55587	195850	196023	plus	2.23e-08	80.5	95930	34
Ph1h1_CQ2	Fusarium neocosmosporiellum	GCA_041296245.1	JBFYDM010000006.1	83.721	86	13	1	83496	83581	5215361	5215277	minus	2.23e-08	80.5	95930	34
Ph1h1_CQ2	Fusarium neocosmosporiellum	GCA_041296245.1	JBFYDM010000006.1	79.63	108	22	0	55286	55393	610313	610206	minus	8e-08	78.7	95930	34
Ph1h1_CQ2	Fusarium neocosmosporiellum	GCA_041296245.1	JBFYDM010000006.1	78.571	126	21	3	22009	22131	4383591	4383469	minus	8e-08	78.7	95930	34
Ph1h1_CQ2	Fusarium neocosmosporiellum	GCA_041296245.1	JBFYDM010000006.1	91.379	58	3	2	80236	80292	4983417	4983361	minus	8e-08	78.7	95930	34
Ph1h1_CQ2	Fusarium neocosmosporiellum	GCA_041296245.1	JBFYDM010000006.1	82.418	91	15	1	34219	34309	4990572	4990661	plus	8e-08	78.7	95930	34
Ph1h1_CQ2	Fusarium neocosmosporiellum	GCA_041296245.1	JBFYDM010000006.1	86.111	72	8	1	49637	49708	616671	616602	minus	2.88e-07	76.8	95930	34
Ph1h1_CQ2	Fusarium neocosmosporiellum	GCA_041296245.1	JBFYDM010000006.1	81.633	98	12	2	22910	23004	4383563	4383469	minus	2.88e-07	76.8	95930	34
Ph1h1_CQ2	Fusarium neocosmosporiellum	GCA_041296245.1	JBFYDM010000006.1	92.308	52	4	0	18552	18603	585071	585020	minus	1.04e-06	75	95930	34
Ph1h1_CQ2	Fusarium neocosmosporiellum	GCA_041296245.1	JBFYDM010000006.1	85.915	71	9	1	24956	25026	708012	708081	plus	1.04e-06	75	95930	34
Ph1h1_CQ2	Fusarium neocosmosporiellum	GCA_041296245.1	JBFYDM010000006.1	87.692	65	6	2	80229	80292	4514620	4514683	plus	1.04e-06	75	95930	34
Ph1h1_CQ2	Fusarium neocosmosporiellum	GCA_041296245.1	JBFYDM010000006.1	85.915	71	9	1	83498	83568	4581285	4581216	minus	1.04e-06	75	95930	34
Ph1h1_CQ2	Fusarium neocosmosporiellum	GCA_041296245.1	JBFYDM010000006.1	82.022	89	14	2	83498	83586	4584036	4584122	plus	1.04e-06	75	95930	34
Ph1h1_CQ2	Fusarium neocosmosporiellum	GCA_041296245.1	JBFYDM010000006.1	74.566	173	43	1	60857	61029	5085802	5085973	plus	1.04e-06	75	95930	34
Ph1h1_CQ2	Fusarium neocosmosporiellum	GCA_041296245.1	JBFYDM010000006.1	87.302	63	8	0	34247	34309	734265	734327	plus	3.72e-06	73.1	95930	34
Ph1h1_CQ2	Fusarium neocosmosporiellum	GCA_041296245.1	JBFYDM010000006.1	81.319	91	16	1	34219	34309	2290381	2290470	plus	3.72e-06	73.1	95930	34
Ph1h1_CQ2	Fusarium neocosmosporiellum	GCA_041296245.1	JBFYDM010000006.1	85.135	74	8	2	27301	27374	2310703	2310633	minus	3.72e-06	73.1	95930	34
Ph1h1_CQ2	Fusarium neocosmosporiellum	GCA_041296245.1	JBFYDM010000006.1	93.75	48	3	0	65341	65388	5145718	5145765	plus	3.72e-06	73.1	95930	34
Ph1h1_CQ2	Fusarium neocosmosporiellum	GCA_041296245.1	JBFYDM010000006.1	78.846	104	22	0	87830	87933	91574	91677	plus	1.34e-05	71.3	95930	34
Ph1h1_CQ2	Fusarium neocosmosporiellum	GCA_041296245.1	JBFYDM010000006.1	82.716	81	13	1	83498	83578	3250671	3250750	plus	1.34e-05	71.3	95930	34
Ph1h1_CQ2	Fusarium neocosmosporiellum	GCA_041296245.1	JBFYDM010000006.1	80.612	98	13	3	23162	23256	4383563	4383469	minus	1.34e-05	71.3	95930	34
Ph1h1_CQ2	Fusarium neocosmosporiellum	GCA_041296245.1	JBFYDM010000006.1	80.612	98	13	2	22658	22752	4383563	4383469	minus	1.34e-05	71.3	95930	34
Ph1h1_CQ2	Fusarium neocosmosporiellum	GCA_041296245.1	JBFYDM010000006.1	87.302	63	7	1	79765	79826	4470478	4470540	plus	1.34e-05	71.3	95930	34
Ph1h1_CQ2	Fusarium neocosmosporiellum	GCA_041296245.1	JBFYDM010000006.1	89.474	57	5	1	80237	80293	4792572	4792627	plus	1.34e-05	71.3	95930	34
Ph1h1_CQ2	Fusarium neocosmosporiellum	GCA_041296245.1	JBFYDM010000006.1	87.302	63	6	1	84961	85021	5020564	5020502	minus	1.34e-05	71.3	95930	34
Ph1h1_CQ2	Fusarium neocosmosporiellum	GCA_041296245.1	JBFYDM010000006.1	82.716	81	11	3	44259	44337	616673	616594	minus	4.82e-05	69.4	95930	34
Ph1h1_CQ2	Fusarium neocosmosporiellum	GCA_041296245.1	JBFYDM010000006.1	82.5	80	13	1	83498	83577	3247924	3247846	minus	4.82e-05	69.4	95930	34
Ph1h1_CQ2	Fusarium neocosmosporiellum	GCA_041296245.1	JBFYDM010000006.1	90.741	54	2	3	80243	80294	4152956	4152904	minus	4.82e-05	69.4	95930	34
Ph1h1_CQ2	Fusarium neocosmosporiellum	GCA_041296245.1	JBFYDM010000006.1	90.741	54	2	3	80243	80294	4160659	4160607	minus	4.82e-05	69.4	95930	34
Ph1h1_CQ2	Fusarium neocosmosporiellum	GCA_041296245.1	JBFYDM010000006.1	79.245	106	16	3	22398	22500	4383571	4383469	minus	4.82e-05	69.4	95930	34
Ph1h1_CQ2	Fusarium neocosmosporiellum	GCA_041296245.1	JBFYDM010000006.1	90.741	54	2	3	80243	80294	4487844	4487792	minus	4.82e-05	69.4	95930	34
Ph1h1_CQ2	Fusarium neocosmosporiellum	GCA_041296245.1	JBFYDM010000006.1	90.741	54	2	3	80243	80294	4810854	4810906	plus	4.82e-05	69.4	95930	34
Ph1h1_CQ2	Fusarium neocosmosporiellum	GCA_041296245.1	JBFYDM010000006.1	90.741	54	2	3	80243	80294	5131262	5131210	minus	4.82e-05	69.4	95930	34
Ph1h1_CQ2	Fusarium neocosmosporiellum	GCA_041296245.1	JBFYDM010000006.1	79.57	93	19	0	88809	88901	53020	53112	plus	0.000173	67.6	95930	34
Ph1h1_CQ2	Fusarium neocosmosporiellum	GCA_041296245.1	JBFYDM010000006.1	83.117	77	9	4	83492	83567	304003	304076	plus	0.000173	67.6	95930	34
Ph1h1_CQ2	Fusarium neocosmosporiellum	GCA_041296245.1	JBFYDM010000006.1	77.778	117	21	4	82689	82802	5036417	5036531	plus	0.000173	67.6	95930	34
Ph1h1_CQ2	Fusarium neocosmosporiellum	GCA_041296245.1	JBFYDM010000006.1	85.714	63	9	0	34247	34309	5039595	5039657	plus	0.000173	67.6	95930	34
Ph1h1_CQ2	Fusarium neocosmosporiellum	GCA_041296245.1	JBFYDM010000006.1	74.118	170	38	4	94935	95100	607010	606843	minus	0.000623	65.8	95930	34
Ph1h1_CQ2	Fusarium neocosmosporiellum	GCA_041296245.1	JBFYDM010000006.1	93.182	44	3	0	50782	50825	874902	874945	plus	0.000623	65.8	95930	34
Ph1h1_CQ2	Fusarium neocosmosporiellum	GCA_041296245.1	JBFYDM010000006.1	86.154	65	3	6	80234	80294	1026711	1026649	minus	0.000623	65.8	95930	34
Ph1h1_CQ2	Fusarium neocosmosporiellum	GCA_041296245.1	JBFYDM010000006.1	86.441	59	8	0	24956	25014	2459214	2459156	minus	0.000623	65.8	95930	34
Ph1h1_CQ2	Fusarium neocosmosporiellum	GCA_041296245.1	JBFYDM010000006.1	78.431	102	21	1	51382	51483	4652332	4652432	plus	0.000623	65.8	95930	34
Ph1h1_CQ2	Fusarium neocosmosporiellum	GCA_041296245.1	JBFYDM010000006.1	81.176	85	10	5	60934	61015	335958	336039	plus	0.002	63.9	95930	34
Ph1h1_CQ2	Fusarium neocosmosporiellum	GCA_041296245.1	JBFYDM010000006.1	77.57	107	23	1	85764	85870	610312	610207	minus	0.002	63.9	95930	34
Ph1h1_CQ2	Fusarium neocosmosporiellum	GCA_041296245.1	JBFYDM010000006.1	74.051	158	39	2	91424	91580	679839	679995	plus	0.002	63.9	95930	34
Ph1h1_CQ2	Fusarium neocosmosporiellum	GCA_041296245.1	JBFYDM010000006.1	88.889	54	3	3	80243	80294	704280	704332	plus	0.002	63.9	95930	34
Ph1h1_CQ2	Fusarium neocosmosporiellum	GCA_041296245.1	JBFYDM010000006.1	88.889	54	2	4	80243	80294	1013511	1013460	minus	0.002	63.9	95930	34
Ph1h1_CQ2	Fusarium neocosmosporiellum	GCA_041296245.1	JBFYDM010000006.1	88.889	54	2	4	80243	80294	3371571	3371520	minus	0.002	63.9	95930	34
Ph1h1_CQ2	Fusarium neocosmosporiellum	GCA_041296245.1	JBFYDM010000006.1	88.889	54	2	4	80243	80294	3972262	3972313	plus	0.002	63.9	95930	34
Ph1h1_CQ2	Fusarium neocosmosporiellum	GCA_041296245.1	JBFYDM010000006.1	88.889	54	3	3	80243	80294	4437353	4437301	minus	0.002	63.9	95930	34
Ph1h1_CQ2	Fusarium neocosmosporiellum	GCA_041296245.1	JBFYDM010000006.1	75.352	142	29	6	89525	89663	4591694	4591556	minus	0.002	63.9	95930	34
Ph1h1_CQ2	Fusarium neocosmosporiellum	GCA_041296245.1	JBFYDM010000006.1	81.928	83	7	7	60934	61012	5026201	5026279	plus	0.002	63.9	95930	34
Ph1h1_CQ2	Fusarium neocosmosporiellum	GCA_041296245.1	JBFYDM010000006.1	89.583	48	5	0	65341	65388	45415	45462	plus	0.008	62.1	95930	34
Ph1h1_CQ2	Fusarium neocosmosporiellum	GCA_041296245.1	JBFYDM010000006.1	89.583	48	5	0	65341	65388	183449	183402	minus	0.008	62.1	95930	34
Ph1h1_CQ2	Fusarium neocosmosporiellum	GCA_041296245.1	JBFYDM010000006.1	89.583	48	5	0	65341	65388	238743	238696	minus	0.008	62.1	95930	34
Ph1h1_CQ2	Fusarium neocosmosporiellum	GCA_041296245.1	JBFYDM010000006.1	81.818	77	10	4	83492	83567	301243	301170	minus	0.008	62.1	95930	34
Ph1h1_CQ2	Fusarium neocosmosporiellum	GCA_041296245.1	JBFYDM010000006.1	89.583	48	5	0	65341	65388	308826	308873	plus	0.008	62.1	95930	34
Ph1h1_CQ2	Fusarium neocosmosporiellum	GCA_041296245.1	JBFYDM010000006.1	89.583	48	5	0	65341	65388	328293	328246	minus	0.008	62.1	95930	34
Ph1h1_CQ2	Fusarium neocosmosporiellum	GCA_041296245.1	JBFYDM010000006.1	89.583	48	5	0	65341	65388	366335	366382	plus	0.008	62.1	95930	34
Ph1h1_CQ2	Fusarium neocosmosporiellum	GCA_041296245.1	JBFYDM010000006.1	89.583	48	5	0	65341	65388	691183	691136	minus	0.008	62.1	95930	34
Ph1h1_CQ2	Fusarium neocosmosporiellum	GCA_041296245.1	JBFYDM010000006.1	89.583	48	5	0	65341	65388	755418	755371	minus	0.008	62.1	95930	34
Ph1h1_CQ2	Fusarium neocosmosporiellum	GCA_041296245.1	JBFYDM010000006.1	89.583	48	5	0	65341	65388	783568	783521	minus	0.008	62.1	95930	34
Ph1h1_CQ2	Fusarium neocosmosporiellum	GCA_041296245.1	JBFYDM010000006.1	89.583	48	5	0	65341	65388	2116346	2116393	plus	0.008	62.1	95930	34
Ph1h1_CQ2	Fusarium neocosmosporiellum	GCA_041296245.1	JBFYDM010000006.1	80.769	78	15	0	31071	31148	3008295	3008372	plus	0.008	62.1	95930	34
Ph1h1_CQ2	Fusarium neocosmosporiellum	GCA_041296245.1	JBFYDM010000006.1	89.583	48	5	0	65341	65388	3183343	3183296	minus	0.008	62.1	95930	34
Ph1h1_CQ2	Fusarium neocosmosporiellum	GCA_041296245.1	JBFYDM010000006.1	95	40	1	1	92078	92117	4779146	4779184	plus	0.008	62.1	95930	34
Ph1h1_CQ2	Fusarium neocosmosporiellum	GCA_041296245.1	JBFYDM010000006.1	76.271	118	26	2	60914	61030	5020514	5020398	minus	0.008	62.1	95930	34
Ph1h1_CQ2	Fusarium neocosmosporiellum	GCA_041296245.1	JBFYDM010000006.1	89.583	48	5	0	65341	65388	5109309	5109262	minus	0.008	62.1	95930	34
Ph1h1_CQ2	Fusarium neocosmosporiellum	GCA_041296245.1	JBFYDM010000006.1	89.583	48	5	0	65341	65388	5114841	5114794	minus	0.008	62.1	95930	34
Ph1h1_CQ2	Fusarium neocosmosporiellum	GCA_041296245.1	JBFYDM010000006.1	84.375	64	8	2	24963	25026	5176029	5175968	minus	0.008	62.1	95930	34
Ph1h1_CQ2	Fusarium neocosmosporiellum	GCA_041296245.1	JBFYDM010000006.1	80.769	78	13	2	60937	61013	108164	108088	minus	0.029	60.2	95930	34
Ph1h1_CQ2	Fusarium neocosmosporiellum	GCA_041296245.1	JBFYDM010000006.1	94.737	38	2	0	85874	85911	609757	609720	minus	0.029	60.2	95930	34
Ph1h1_CQ2	Fusarium neocosmosporiellum	GCA_041296245.1	JBFYDM010000006.1	92.683	41	3	0	49637	49677	618122	618082	minus	0.029	60.2	95930	34
Ph1h1_CQ2	Fusarium neocosmosporiellum	GCA_041296245.1	JBFYDM010000006.1	80.247	81	14	2	60934	61013	932852	932931	plus	0.029	60.2	95930	34
Ph1h1_CQ2	Fusarium neocosmosporiellum	GCA_041296245.1	JBFYDM010000006.1	80.247	81	14	2	60934	61013	1571433	1571512	plus	0.029	60.2	95930	34
Ph1h1_CQ2	Fusarium neocosmosporiellum	GCA_041296245.1	JBFYDM010000006.1	75.969	129	24	6	9727	9851	2307824	2307949	plus	0.029	60.2	95930	34
Ph1h1_CQ2	Fusarium neocosmosporiellum	GCA_041296245.1	JBFYDM010000006.1	80.769	78	13	2	60937	61013	4002495	4002419	minus	0.029	60.2	95930	34
Ph1h1_CQ2	Fusarium neocosmosporiellum	GCA_041296245.1	JBFYDM010000006.1	78.571	98	15	3	23288	23382	4383563	4383469	minus	0.029	60.2	95930	34
Ph1h1_CQ2	Fusarium neocosmosporiellum	GCA_041296245.1	JBFYDM010000006.1	76.271	118	24	4	20768	20883	4384831	4384716	minus	0.029	60.2	95930	34
Ph1h1_CQ2	Fusarium neocosmosporiellum	GCA_041296245.1	JBFYDM010000006.1	84.746	59	9	0	12143	12201	4920730	4920788	plus	0.029	60.2	95930	34
Ph1h1_CQ2	Fusarium neocosmosporiellum	GCA_041296245.1	JBFYDM010000003.1	91.691	6282	458	16	17871	24117	398456	392204	minus	0	8650	95930	39
Ph1h1_CQ2	Fusarium neocosmosporiellum	GCA_041296245.1	JBFYDM010000003.1	89.551	5474	529	15	86489	91954	52380	57818	plus	0	6900	95930	39
Ph1h1_CQ2	Fusarium neocosmosporiellum	GCA_041296245.1	JBFYDM010000003.1	94.477	3114	152	13	1	3098	549510	552619	plus	0	4780	95930	39
Ph1h1_CQ2	Fusarium neocosmosporiellum	GCA_041296245.1	JBFYDM010000003.1	88.194	3532	390	13	40747	44270	622755	626267	plus	0	4187	95930	39
Ph1h1_CQ2	Fusarium neocosmosporiellum	GCA_041296245.1	JBFYDM010000003.1	79.503	5396	1046	43	86586	91968	6117834	6112486	minus	0	3783	95930	39
Ph1h1_CQ2	Fusarium neocosmosporiellum	GCA_041296245.1	JBFYDM010000003.1	88.003	2659	269	28	93295	95930	633048	635679	plus	0	3097	95930	39
Ph1h1_CQ2	Fusarium neocosmosporiellum	GCA_041296245.1	JBFYDM010000003.1	82.828	3366	499	55	51554	54902	627269	630572	plus	0	2940	95930	39
Ph1h1_CQ2	Fusarium neocosmosporiellum	GCA_041296245.1	JBFYDM010000003.1	86.671	1658	167	35	27168	28797	584392	586023	plus	0	1788	95930	39
Ph1h1_CQ2	Fusarium neocosmosporiellum	GCA_041296245.1	JBFYDM010000003.1	89.314	1123	89	14	27415	28533	614935	616030	plus	0	1380	95930	39
Ph1h1_CQ2	Fusarium neocosmosporiellum	GCA_041296245.1	JBFYDM010000003.1	78.714	1851	333	37	51494	53313	290367	292187	plus	0	1179	95930	39
Ph1h1_CQ2	Fusarium neocosmosporiellum	GCA_041296245.1	JBFYDM010000003.1	81.006	1511	259	19	22036	23532	394155	392659	minus	0	1175	95930	39
Ph1h1_CQ2	Fusarium neocosmosporiellum	GCA_041296245.1	JBFYDM010000003.1	81.204	1362	241	8	22300	23658	394260	392911	minus	0	1083	95930	39
Ph1h1_CQ2	Fusarium neocosmosporiellum	GCA_041296245.1	JBFYDM010000003.1	79.802	1515	276	23	22159	23658	394284	392785	minus	0	1075	95930	39
Ph1h1_CQ2	Fusarium neocosmosporiellum	GCA_041296245.1	JBFYDM010000003.1	81.897	1265	216	7	22396	23658	394290	393037	minus	0	1055	95930	39
Ph1h1_CQ2	Fusarium neocosmosporiellum	GCA_041296245.1	JBFYDM010000003.1	80.588	1360	249	8	22059	23406	394015	392659	minus	0	1035	95930	39
Ph1h1_CQ2	Fusarium neocosmosporiellum	GCA_041296245.1	JBFYDM010000003.1	81.116	1255	224	6	22037	23280	393911	392659	minus	0	992	95930	39
Ph1h1_CQ2	Fusarium neocosmosporiellum	GCA_041296245.1	JBFYDM010000003.1	81.695	1109	190	8	22552	23658	394260	393163	minus	0	911	95930	39
Ph1h1_CQ2	Fusarium neocosmosporiellum	GCA_041296245.1	JBFYDM010000003.1	80.654	1132	208	4	22033	23154	393789	392659	minus	0	867	95930	39
Ph1h1_CQ2	Fusarium neocosmosporiellum	GCA_041296245.1	JBFYDM010000003.1	79.261	1191	225	17	2058	3239	539443	538266	minus	0	811	95930	39
Ph1h1_CQ2	Fusarium neocosmosporiellum	GCA_041296245.1	JBFYDM010000003.1	81.151	1008	175	12	22033	23028	393663	392659	minus	0	795	95930	39
Ph1h1_CQ2	Fusarium neocosmosporiellum	GCA_041296245.1	JBFYDM010000003.1	80.539	1002	184	7	22658	23658	394280	393289	minus	0	760	95930	39
Ph1h1_CQ2	Fusarium neocosmosporiellum	GCA_041296245.1	JBFYDM010000003.1	89.381	565	50	5	12839	13402	526609	526054	minus	0	702	95930	39
Ph1h1_CQ2	Fusarium neocosmosporiellum	GCA_041296245.1	JBFYDM010000003.1	80.887	879	159	4	22780	23658	394284	393415	minus	0	684	95930	39
Ph1h1_CQ2	Fusarium neocosmosporiellum	GCA_041296245.1	JBFYDM010000003.1	83.134	753	118	2	22033	22776	393411	392659	minus	0	678	95930	39
Ph1h1_CQ2	Fusarium neocosmosporiellum	GCA_041296245.1	JBFYDM010000003.1	84.419	706	93	11	82876	83577	6109866	6109174	minus	0	678	95930	39
Ph1h1_CQ2	Fusarium neocosmosporiellum	GCA_041296245.1	JBFYDM010000003.1	85.191	655	91	5	2433	3084	5628236	5628887	plus	0	667	95930	39
Ph1h1_CQ2	Fusarium neocosmosporiellum	GCA_041296245.1	JBFYDM010000003.1	84.15	694	99	6	54158	54841	293020	293712	plus	0	662	95930	39
Ph1h1_CQ2	Fusarium neocosmosporiellum	GCA_041296245.1	JBFYDM010000003.1	82.072	753	126	5	22906	23658	394284	393541	minus	3.79e-175	634	95930	39
Ph1h1_CQ2	Fusarium neocosmosporiellum	GCA_041296245.1	JBFYDM010000003.1	79.53	894	170	9	22020	22902	393550	392659	minus	2.28e-172	625	95930	39
Ph1h1_CQ2	Fusarium neocosmosporiellum	GCA_041296245.1	JBFYDM010000003.1	89.293	467	50	0	54759	55225	631059	631525	plus	1.08e-160	586	95930	39
Ph1h1_CQ2	Fusarium neocosmosporiellum	GCA_041296245.1	JBFYDM010000003.1	80.223	627	115	2	23032	23658	394284	393667	minus	1.89e-123	462	95930	39
Ph1h1_CQ2	Fusarium neocosmosporiellum	GCA_041296245.1	JBFYDM010000003.1	89.037	374	36	4	85404	85774	631244	631615	plus	2.45e-122	459	95930	39
Ph1h1_CQ2	Fusarium neocosmosporiellum	GCA_041296245.1	JBFYDM010000003.1	76.392	898	178	29	1063	1944	540407	539528	minus	1.14e-120	453	95930	39
Ph1h1_CQ2	Fusarium neocosmosporiellum	GCA_041296245.1	JBFYDM010000003.1	88.235	391	20	8	17265	17649	398825	398455	minus	6.85e-118	444	95930	39
Ph1h1_CQ2	Fusarium neocosmosporiellum	GCA_041296245.1	JBFYDM010000003.1	83.297	455	61	13	25326	25772	577451	577898	plus	3.23e-106	405	95930	39
Ph1h1_CQ2	Fusarium neocosmosporiellum	GCA_041296245.1	JBFYDM010000003.1	78.378	629	123	6	22033	22650	393285	392659	minus	1.95e-103	396	95930	39
Ph1h1_CQ2	Fusarium neocosmosporiellum	GCA_041296245.1	JBFYDM010000003.1	81.275	502	83	9	23158	23658	394284	393793	minus	1.95e-103	396	95930	39
Ph1h1_CQ2	Fusarium neocosmosporiellum	GCA_041296245.1	JBFYDM010000003.1	85.755	351	40	2	80582	80922	5710603	5710253	minus	1.97e-93	363	95930	39
Ph1h1_CQ2	Fusarium neocosmosporiellum	GCA_041296245.1	JBFYDM010000003.1	79.724	508	92	9	22027	22524	393165	392659	minus	9.18e-92	357	95930	39
Ph1h1_CQ2	Fusarium neocosmosporiellum	GCA_041296245.1	JBFYDM010000003.1	82.426	404	62	9	25328	25726	577852	577453	minus	7.15e-88	344	95930	39
Ph1h1_CQ2	Fusarium neocosmosporiellum	GCA_041296245.1	JBFYDM010000003.1	92.405	237	14	2	31751	31987	567769	567537	minus	4.3e-85	335	95930	39
Ph1h1_CQ2	Fusarium neocosmosporiellum	GCA_041296245.1	JBFYDM010000003.1	92.641	231	17	0	50981	51211	626469	626699	plus	1.55e-84	333	95930	39
Ph1h1_CQ2	Fusarium neocosmosporiellum	GCA_041296245.1	JBFYDM010000003.1	83.562	365	41	8	13413	13777	553223	553568	plus	9.31e-82	324	95930	39
Ph1h1_CQ2	Fusarium neocosmosporiellum	GCA_041296245.1	JBFYDM010000003.1	95.855	193	8	0	59525	59717	5550549	5550741	plus	2.02e-78	313	95930	39
Ph1h1_CQ2	Fusarium neocosmosporiellum	GCA_041296245.1	JBFYDM010000003.1	78.842	449	84	7	55388	55830	308586	308143	minus	2.63e-72	292	95930	39
Ph1h1_CQ2	Fusarium neocosmosporiellum	GCA_041296245.1	JBFYDM010000003.1	78.571	448	88	5	55388	55830	355787	355343	minus	3.4e-71	289	95930	39
Ph1h1_CQ2	Fusarium neocosmosporiellum	GCA_041296245.1	JBFYDM010000003.1	80.8	375	61	6	23284	23657	394284	393920	minus	1.58e-69	283	95930	39
Ph1h1_CQ2	Fusarium neocosmosporiellum	GCA_041296245.1	JBFYDM010000003.1	78.132	439	83	9	55399	55830	6190568	6191000	plus	1.59e-64	267	95930	39
Ph1h1_CQ2	Fusarium neocosmosporiellum	GCA_041296245.1	JBFYDM010000003.1	79.082	392	72	5	85021	85405	2235355	2234967	minus	7.4e-63	261	95930	39
Ph1h1_CQ2	Fusarium neocosmosporiellum	GCA_041296245.1	JBFYDM010000003.1	77.602	442	92	4	55399	55837	5537196	5537633	plus	7.4e-63	261	95930	39
Ph1h1_CQ2	Fusarium neocosmosporiellum	GCA_041296245.1	JBFYDM010000003.1	79.31	377	69	4	22033	22400	393033	392657	minus	3.45e-61	255	95930	39
Ph1h1_CQ2	Fusarium neocosmosporiellum	GCA_041296245.1	JBFYDM010000003.1	93.529	170	11	0	60862	61031	679081	678912	minus	1.24e-60	254	95930	39
Ph1h1_CQ2	Fusarium neocosmosporiellum	GCA_041296245.1	JBFYDM010000003.1	79.888	358	63	8	79868	80221	5710296	5710648	plus	1.24e-60	254	95930	39
Ph1h1_CQ2	Fusarium neocosmosporiellum	GCA_041296245.1	JBFYDM010000003.1	90.155	193	19	0	60072	60264	5550741	5550549	minus	4.46e-60	252	95930	39
Ph1h1_CQ2	Fusarium neocosmosporiellum	GCA_041296245.1	JBFYDM010000003.1	86.695	233	21	4	50981	51211	289381	289605	plus	1.6e-59	250	95930	39
Ph1h1_CQ2	Fusarium neocosmosporiellum	GCA_041296245.1	JBFYDM010000003.1	85.47	234	32	2	13413	13645	526094	525862	minus	2.68e-57	243	95930	39
Ph1h1_CQ2	Fusarium neocosmosporiellum	GCA_041296245.1	JBFYDM010000003.1	76.432	454	99	6	55388	55837	696121	695672	minus	3.47e-56	239	95930	39
Ph1h1_CQ2	Fusarium neocosmosporiellum	GCA_041296245.1	JBFYDM010000003.1	71.166	978	277	5	90696	91670	5840903	5841878	plus	3.47e-56	239	95930	39
Ph1h1_CQ2	Fusarium neocosmosporiellum	GCA_041296245.1	JBFYDM010000003.1	82.51	263	46	0	53545	53807	292404	292666	plus	5.81e-54	231	95930	39
Ph1h1_CQ2	Fusarium neocosmosporiellum	GCA_041296245.1	JBFYDM010000003.1	85.981	214	23	3	31427	31634	598252	598464	plus	3.49e-51	222	95930	39
Ph1h1_CQ2	Fusarium neocosmosporiellum	GCA_041296245.1	JBFYDM010000003.1	82.857	245	42	0	23410	23654	394284	394040	minus	1.26e-50	220	95930	39
Ph1h1_CQ2	Fusarium neocosmosporiellum	GCA_041296245.1	JBFYDM010000003.1	76.866	402	81	10	55393	55788	168012	167617	minus	1.63e-49	217	95930	39
Ph1h1_CQ2	Fusarium neocosmosporiellum	GCA_041296245.1	JBFYDM010000003.1	75.901	444	94	12	55388	55824	522103	522540	plus	5.85e-49	215	95930	39
Ph1h1_CQ2	Fusarium neocosmosporiellum	GCA_041296245.1	JBFYDM010000003.1	84.977	213	29	3	13191	13402	553053	553263	plus	2.1e-48	213	95930	39
Ph1h1_CQ2	Fusarium neocosmosporiellum	GCA_041296245.1	JBFYDM010000003.1	95.455	132	6	0	85978	86109	51851	51982	plus	7.56e-48	211	95930	39
Ph1h1_CQ2	Fusarium neocosmosporiellum	GCA_041296245.1	JBFYDM010000003.1	80.534	262	48	3	55388	55647	228098	228358	plus	5.89e-44	198	95930	39
Ph1h1_CQ2	Fusarium neocosmosporiellum	GCA_041296245.1	JBFYDM010000003.1	76.156	411	79	16	55388	55788	891686	891285	minus	5.89e-44	198	95930	39
Ph1h1_CQ2	Fusarium neocosmosporiellum	GCA_041296245.1	JBFYDM010000003.1	71.599	838	204	31	39091	39908	2136966	2137789	plus	5.89e-44	198	95930	39
Ph1h1_CQ2	Fusarium neocosmosporiellum	GCA_041296245.1	JBFYDM010000003.1	80.153	262	49	3	55388	55647	5806428	5806168	minus	2.74e-42	193	95930	39
Ph1h1_CQ2	Fusarium neocosmosporiellum	GCA_041296245.1	JBFYDM010000003.1	74.88	418	105	0	89375	89792	5839588	5840005	plus	9.85e-42	191	95930	39
Ph1h1_CQ2	Fusarium neocosmosporiellum	GCA_041296245.1	JBFYDM010000003.1	84.737	190	28	1	55399	55587	333118	332929	minus	3.54e-41	189	95930	39
Ph1h1_CQ2	Fusarium neocosmosporiellum	GCA_041296245.1	JBFYDM010000003.1	75	440	94	14	55399	55830	460438	460869	plus	3.54e-41	189	95930	39
Ph1h1_CQ2	Fusarium neocosmosporiellum	GCA_041296245.1	JBFYDM010000003.1	80.078	256	49	2	55393	55647	6034340	6034594	plus	3.54e-41	189	95930	39
Ph1h1_CQ2	Fusarium neocosmosporiellum	GCA_041296245.1	JBFYDM010000003.1	83.105	219	23	9	51680	51888	5547131	5546917	minus	1.27e-40	187	95930	39
Ph1h1_CQ2	Fusarium neocosmosporiellum	GCA_041296245.1	JBFYDM010000003.1	83.744	203	28	4	55388	55587	5883764	5883964	plus	1.27e-40	187	95930	39
Ph1h1_CQ2	Fusarium neocosmosporiellum	GCA_041296245.1	JBFYDM010000003.1	83.251	203	29	4	55388	55587	390989	391189	plus	5.93e-39	182	95930	39
Ph1h1_CQ2	Fusarium neocosmosporiellum	GCA_041296245.1	JBFYDM010000003.1	80.469	256	35	9	60854	61098	5645002	5645253	plus	5.93e-39	182	95930	39
Ph1h1_CQ2	Fusarium neocosmosporiellum	GCA_041296245.1	JBFYDM010000003.1	85.976	164	23	0	51209	51372	290083	290246	plus	2.76e-37	176	95930	39
Ph1h1_CQ2	Fusarium neocosmosporiellum	GCA_041296245.1	JBFYDM010000003.1	75.194	387	88	8	35870	36252	2134732	2135114	plus	2.76e-37	176	95930	39
Ph1h1_CQ2	Fusarium neocosmosporiellum	GCA_041296245.1	JBFYDM010000003.1	93.913	115	7	0	11	125	541487	541373	minus	9.92e-37	174	95930	39
Ph1h1_CQ2	Fusarium neocosmosporiellum	GCA_041296245.1	JBFYDM010000003.1	87.097	155	19	1	79669	79822	684575	684421	minus	9.92e-37	174	95930	39
Ph1h1_CQ2	Fusarium neocosmosporiellum	GCA_041296245.1	JBFYDM010000003.1	74.33	448	95	17	55388	55824	5788476	5788914	plus	3.57e-36	172	95930	39
Ph1h1_CQ2	Fusarium neocosmosporiellum	GCA_041296245.1	JBFYDM010000003.1	88.112	143	16	1	26322	26464	580292	580433	plus	4.62e-35	169	95930	39
Ph1h1_CQ2	Fusarium neocosmosporiellum	GCA_041296245.1	JBFYDM010000003.1	91.736	121	10	0	12718	12838	613213	613333	plus	4.62e-35	169	95930	39
Ph1h1_CQ2	Fusarium neocosmosporiellum	GCA_041296245.1	JBFYDM010000003.1	82.828	198	25	7	49397	49593	626004	626193	plus	4.62e-35	169	95930	39
Ph1h1_CQ2	Fusarium neocosmosporiellum	GCA_041296245.1	JBFYDM010000003.1	90	130	9	4	80107	80236	76195	76070	minus	5.97e-34	165	95930	39
Ph1h1_CQ2	Fusarium neocosmosporiellum	GCA_041296245.1	JBFYDM010000003.1	73.991	446	99	14	55388	55824	5909094	5909531	plus	5.97e-34	165	95930	39
Ph1h1_CQ2	Fusarium neocosmosporiellum	GCA_041296245.1	JBFYDM010000003.1	75.482	363	75	11	55388	55742	6365530	6365886	plus	5.97e-34	165	95930	39
Ph1h1_CQ2	Fusarium neocosmosporiellum	GCA_041296245.1	JBFYDM010000003.1	82.796	186	28	3	55404	55587	411587	411770	plus	2.15e-33	163	95930	39
Ph1h1_CQ2	Fusarium neocosmosporiellum	GCA_041296245.1	JBFYDM010000003.1	77.481	262	59	0	22020	22281	392920	392659	minus	9.99e-32	158	95930	39
Ph1h1_CQ2	Fusarium neocosmosporiellum	GCA_041296245.1	JBFYDM010000003.1	90.678	118	11	0	5	122	5625725	5625842	plus	9.99e-32	158	95930	39
Ph1h1_CQ2	Fusarium neocosmosporiellum	GCA_041296245.1	JBFYDM010000003.1	81.579	190	34	1	55399	55587	4726928	4727117	plus	3.59e-31	156	95930	39
Ph1h1_CQ2	Fusarium neocosmosporiellum	GCA_041296245.1	JBFYDM010000003.1	80.711	197	36	2	65196	65391	6447449	6447254	minus	4.65e-30	152	95930	39
Ph1h1_CQ2	Fusarium neocosmosporiellum	GCA_041296245.1	JBFYDM010000003.1	85.417	144	21	0	54759	54902	630807	630950	plus	1.67e-29	150	95930	39
Ph1h1_CQ2	Fusarium neocosmosporiellum	GCA_041296245.1	JBFYDM010000003.1	73.556	450	94	18	55388	55824	673198	672761	minus	6.01e-29	148	95930	39
Ph1h1_CQ2	Fusarium neocosmosporiellum	GCA_041296245.1	JBFYDM010000003.1	89.167	120	12	1	85974	86092	6118423	6118304	minus	6.01e-29	148	95930	39
Ph1h1_CQ2	Fusarium neocosmosporiellum	GCA_041296245.1	JBFYDM010000003.1	91.509	106	8	1	49605	49709	289156	289261	plus	7.78e-28	145	95930	39
Ph1h1_CQ2	Fusarium neocosmosporiellum	GCA_041296245.1	JBFYDM010000003.1	84.722	144	22	0	54759	54902	630555	630698	plus	7.78e-28	145	95930	39
Ph1h1_CQ2	Fusarium neocosmosporiellum	GCA_041296245.1	JBFYDM010000003.1	90.09	111	11	0	79716	79826	6402183	6402073	minus	7.78e-28	145	95930	39
Ph1h1_CQ2	Fusarium neocosmosporiellum	GCA_041296245.1	JBFYDM010000003.1	87.603	121	15	0	79667	79787	506663	506543	minus	1.01e-26	141	95930	39
Ph1h1_CQ2	Fusarium neocosmosporiellum	GCA_041296245.1	JBFYDM010000003.1	76.718	262	54	5	55388	55645	388497	388755	plus	3.62e-26	139	95930	39
Ph1h1_CQ2	Fusarium neocosmosporiellum	GCA_041296245.1	JBFYDM010000003.1	84.028	144	23	0	54759	54902	630933	631076	plus	3.62e-26	139	95930	39
Ph1h1_CQ2	Fusarium neocosmosporiellum	GCA_041296245.1	JBFYDM010000003.1	91.176	102	8	1	80554	80655	76100	76200	plus	1.3e-25	137	95930	39
Ph1h1_CQ2	Fusarium neocosmosporiellum	GCA_041296245.1	JBFYDM010000003.1	79.293	198	38	3	55388	55583	22883	23079	plus	4.68e-25	135	95930	39
Ph1h1_CQ2	Fusarium neocosmosporiellum	GCA_041296245.1	JBFYDM010000003.1	92.632	95	5	2	32565	32658	567166	567259	plus	4.68e-25	135	95930	39
Ph1h1_CQ2	Fusarium neocosmosporiellum	GCA_041296245.1	JBFYDM010000003.1	81.287	171	29	3	60862	61031	6373829	6373661	minus	4.68e-25	135	95930	39
Ph1h1_CQ2	Fusarium neocosmosporiellum	GCA_041296245.1	JBFYDM010000003.1	81.988	161	28	1	55388	55547	6456447	6456607	plus	4.68e-25	135	95930	39
Ph1h1_CQ2	Fusarium neocosmosporiellum	GCA_041296245.1	JBFYDM010000003.1	86.992	123	11	3	44217	44334	289141	289263	plus	1.68e-24	134	95930	39
Ph1h1_CQ2	Fusarium neocosmosporiellum	GCA_041296245.1	JBFYDM010000003.1	83.333	144	24	0	54759	54902	630681	630824	plus	1.68e-24	134	95930	39
Ph1h1_CQ2	Fusarium neocosmosporiellum	GCA_041296245.1	JBFYDM010000003.1	78.641	206	41	3	50774	50978	5553856	5554059	plus	1.68e-24	134	95930	39
Ph1h1_CQ2	Fusarium neocosmosporiellum	GCA_041296245.1	JBFYDM010000003.1	78.922	204	36	6	55388	55587	546483	546283	minus	6.06e-24	132	95930	39
Ph1h1_CQ2	Fusarium neocosmosporiellum	GCA_041296245.1	JBFYDM010000003.1	79.188	197	35	6	55388	55580	663006	663200	plus	6.06e-24	132	95930	39
Ph1h1_CQ2	Fusarium neocosmosporiellum	GCA_041296245.1	JBFYDM010000003.1	78.818	203	38	4	55388	55587	6068705	6068505	minus	6.06e-24	132	95930	39
Ph1h1_CQ2	Fusarium neocosmosporiellum	GCA_041296245.1	JBFYDM010000003.1	77.586	232	40	11	34085	34309	6308970	6309196	plus	2.18e-23	130	95930	39
Ph1h1_CQ2	Fusarium neocosmosporiellum	GCA_041296245.1	JBFYDM010000003.1	93.182	88	5	1	32571	32658	5961664	5961578	minus	7.84e-23	128	95930	39
Ph1h1_CQ2	Fusarium neocosmosporiellum	GCA_041296245.1	JBFYDM010000003.1	79.058	191	36	4	55399	55587	6067257	6067445	plus	7.84e-23	128	95930	39
Ph1h1_CQ2	Fusarium neocosmosporiellum	GCA_041296245.1	JBFYDM010000003.1	78.462	195	40	2	55393	55586	235817	235624	minus	2.82e-22	126	95930	39
Ph1h1_CQ2	Fusarium neocosmosporiellum	GCA_041296245.1	JBFYDM010000003.1	80.864	162	30	1	55388	55548	946549	946388	minus	2.82e-22	126	95930	39
Ph1h1_CQ2	Fusarium neocosmosporiellum	GCA_041296245.1	JBFYDM010000003.1	71.767	464	125	6	87746	88206	5831703	5832163	plus	2.82e-22	126	95930	39
Ph1h1_CQ2	Fusarium neocosmosporiellum	GCA_041296245.1	JBFYDM010000003.1	78	200	44	0	65196	65395	5962326	5962127	minus	2.82e-22	126	95930	39
Ph1h1_CQ2	Fusarium neocosmosporiellum	GCA_041296245.1	JBFYDM010000003.1	87.273	110	12	2	13685	13794	5630655	5630548	minus	1.01e-21	124	95930	39
Ph1h1_CQ2	Fusarium neocosmosporiellum	GCA_041296245.1	JBFYDM010000003.1	78.283	198	40	3	55388	55583	5826608	5826804	plus	1.01e-21	124	95930	39
Ph1h1_CQ2	Fusarium neocosmosporiellum	GCA_041296245.1	JBFYDM010000003.1	70.431	673	177	19	36778	37440	2135596	2136256	plus	1.31e-20	121	95930	39
Ph1h1_CQ2	Fusarium neocosmosporiellum	GCA_041296245.1	JBFYDM010000003.1	80.247	162	29	3	55388	55547	5667538	5667378	minus	4.72e-20	119	95930	39
Ph1h1_CQ2	Fusarium neocosmosporiellum	GCA_041296245.1	JBFYDM010000003.1	77.72	193	42	1	65196	65388	6292280	6292089	minus	1.7e-19	117	95930	39
Ph1h1_CQ2	Fusarium neocosmosporiellum	GCA_041296245.1	JBFYDM010000003.1	85.088	114	17	0	65285	65398	6452607	6452494	minus	1.7e-19	117	95930	39
Ph1h1_CQ2	Fusarium neocosmosporiellum	GCA_041296245.1	JBFYDM010000003.1	79.775	178	21	8	92113	92281	625857	626028	plus	6.1e-19	115	95930	39
Ph1h1_CQ2	Fusarium neocosmosporiellum	GCA_041296245.1	JBFYDM010000003.1	77.957	186	39	2	55399	55583	721417	721601	plus	6.1e-19	115	95930	39
Ph1h1_CQ2	Fusarium neocosmosporiellum	GCA_041296245.1	JBFYDM010000003.1	85.849	106	15	0	13311	13416	553223	553328	plus	2.19e-18	113	95930	39
Ph1h1_CQ2	Fusarium neocosmosporiellum	GCA_041296245.1	JBFYDM010000003.1	85.577	104	15	0	28853	28956	613366	613469	plus	2.84e-17	110	95930	39
Ph1h1_CQ2	Fusarium neocosmosporiellum	GCA_041296245.1	JBFYDM010000003.1	77.041	196	42	3	55399	55592	6362287	6362093	minus	2.84e-17	110	95930	39
Ph1h1_CQ2	Fusarium neocosmosporiellum	GCA_041296245.1	JBFYDM010000003.1	83.784	111	18	0	55393	55503	5726126	5726236	plus	3.67e-16	106	95930	39
Ph1h1_CQ2	Fusarium neocosmosporiellum	GCA_041296245.1	JBFYDM010000003.1	82.353	119	21	0	23540	23658	394280	394162	minus	1.32e-15	104	95930	39
Ph1h1_CQ2	Fusarium neocosmosporiellum	GCA_041296245.1	JBFYDM010000003.1	86.316	95	13	0	51388	51482	506704	506798	plus	1.32e-15	104	95930	39
Ph1h1_CQ2	Fusarium neocosmosporiellum	GCA_041296245.1	JBFYDM010000003.1	71.264	435	115	8	555	984	540946	540517	minus	4.75e-15	102	95930	39
Ph1h1_CQ2	Fusarium neocosmosporiellum	GCA_041296245.1	JBFYDM010000003.1	75.829	211	43	7	55382	55587	364283	364490	plus	1.71e-14	100	95930	39
Ph1h1_CQ2	Fusarium neocosmosporiellum	GCA_041296245.1	JBFYDM010000003.1	84.314	102	16	0	22054	22155	392760	392659	minus	1.71e-14	100	95930	39
Ph1h1_CQ2	Fusarium neocosmosporiellum	GCA_041296245.1	JBFYDM010000003.1	95.238	63	3	0	91207	91269	920911	920849	minus	1.71e-14	100	95930	39
Ph1h1_CQ2	Fusarium neocosmosporiellum	GCA_041296245.1	JBFYDM010000003.1	85.87	92	13	0	25197	25288	567778	567869	plus	6.14e-14	99	95930	39
Ph1h1_CQ2	Fusarium neocosmosporiellum	GCA_041296245.1	JBFYDM010000003.1	77.193	171	37	2	55423	55592	899831	899662	minus	6.14e-14	99	95930	39
Ph1h1_CQ2	Fusarium neocosmosporiellum	GCA_041296245.1	JBFYDM010000003.1	79.72	143	23	6	1409	1548	5627256	5627395	plus	6.14e-14	99	95930	39
Ph1h1_CQ2	Fusarium neocosmosporiellum	GCA_041296245.1	JBFYDM010000003.1	82.456	114	19	1	85980	86092	5820259	5820372	plus	6.14e-14	99	95930	39
Ph1h1_CQ2	Fusarium neocosmosporiellum	GCA_041296245.1	JBFYDM010000003.1	84.158	101	14	2	51388	51487	6309069	6308970	minus	2.21e-13	97.1	95930	39
Ph1h1_CQ2	Fusarium neocosmosporiellum	GCA_041296245.1	JBFYDM010000003.1	78.431	153	28	5	85545	85696	294034	294182	plus	7.95e-13	95.3	95930	39
Ph1h1_CQ2	Fusarium neocosmosporiellum	GCA_041296245.1	JBFYDM010000003.1	79.71	138	23	4	55085	55221	294034	294167	plus	7.95e-13	95.3	95930	39
Ph1h1_CQ2	Fusarium neocosmosporiellum	GCA_041296245.1	JBFYDM010000003.1	81.356	118	20	2	55476	55592	897788	897672	minus	7.95e-13	95.3	95930	39
Ph1h1_CQ2	Fusarium neocosmosporiellum	GCA_041296245.1	JBFYDM010000003.1	81.356	118	20	2	83464	83580	5888772	5888656	minus	7.95e-13	95.3	95930	39
Ph1h1_CQ2	Fusarium neocosmosporiellum	GCA_041296245.1	JBFYDM010000003.1	74.274	241	54	8	83346	83580	5980379	5980617	plus	7.95e-13	95.3	95930	39
Ph1h1_CQ2	Fusarium neocosmosporiellum	GCA_041296245.1	JBFYDM010000003.1	76.382	199	32	10	59525	59717	376530	376719	plus	2.86e-12	93.5	95930	39
Ph1h1_CQ2	Fusarium neocosmosporiellum	GCA_041296245.1	JBFYDM010000003.1	82.243	107	19	0	13311	13417	526094	525988	minus	2.86e-12	93.5	95930	39
Ph1h1_CQ2	Fusarium neocosmosporiellum	GCA_041296245.1	JBFYDM010000003.1	98.113	53	1	0	31638	31690	567208	567260	plus	2.86e-12	93.5	95930	39
Ph1h1_CQ2	Fusarium neocosmosporiellum	GCA_041296245.1	JBFYDM010000003.1	74.648	213	50	4	27652	27862	610201	610411	plus	1.03e-11	91.6	95930	39
Ph1h1_CQ2	Fusarium neocosmosporiellum	GCA_041296245.1	JBFYDM010000003.1	74.059	239	54	8	83346	83578	878647	878411	minus	1.03e-11	91.6	95930	39
Ph1h1_CQ2	Fusarium neocosmosporiellum	GCA_041296245.1	JBFYDM010000003.1	98.077	52	1	0	31638	31689	5961629	5961578	minus	1.03e-11	91.6	95930	39
Ph1h1_CQ2	Fusarium neocosmosporiellum	GCA_041296245.1	JBFYDM010000003.1	85.882	85	12	0	61051	61135	5974619	5974703	plus	1.03e-11	91.6	95930	39
Ph1h1_CQ2	Fusarium neocosmosporiellum	GCA_041296245.1	JBFYDM010000003.1	96.296	54	2	0	12665	12718	540336	540283	minus	3.7e-11	89.8	95930	39
Ph1h1_CQ2	Fusarium neocosmosporiellum	GCA_041296245.1	JBFYDM010000003.1	73.643	258	55	13	72618	72869	4453312	4453562	plus	1.33e-10	87.9	95930	39
Ph1h1_CQ2	Fusarium neocosmosporiellum	GCA_041296245.1	JBFYDM010000003.1	80.342	117	19	3	34198	34312	6400589	6400475	minus	4.78e-10	86.1	95930	39
Ph1h1_CQ2	Fusarium neocosmosporiellum	GCA_041296245.1	JBFYDM010000003.1	83.516	91	14	1	34219	34309	81078	81167	plus	1.72e-09	84.2	95930	39
Ph1h1_CQ2	Fusarium neocosmosporiellum	GCA_041296245.1	JBFYDM010000003.1	84.524	84	13	0	3236	3319	538204	538121	minus	1.72e-09	84.2	95930	39
Ph1h1_CQ2	Fusarium neocosmosporiellum	GCA_041296245.1	JBFYDM010000003.1	76.048	167	36	3	55423	55587	694532	694696	plus	1.72e-09	84.2	95930	39
Ph1h1_CQ2	Fusarium neocosmosporiellum	GCA_041296245.1	JBFYDM010000003.1	75.74	169	40	1	60862	61030	6297113	6297280	plus	1.72e-09	84.2	95930	39
Ph1h1_CQ2	Fusarium neocosmosporiellum	GCA_041296245.1	JBFYDM010000003.1	87.5	72	8	1	83495	83566	5977787	5977717	minus	6.19e-09	82.4	95930	39
Ph1h1_CQ2	Fusarium neocosmosporiellum	GCA_041296245.1	JBFYDM010000003.1	79.508	122	20	4	82687	82805	6462559	6462678	plus	6.19e-09	82.4	95930	39
Ph1h1_CQ2	Fusarium neocosmosporiellum	GCA_041296245.1	JBFYDM010000003.1	78.231	147	17	9	26692	26827	584116	584258	plus	2.23e-08	80.5	95930	39
Ph1h1_CQ2	Fusarium neocosmosporiellum	GCA_041296245.1	JBFYDM010000003.1	94.34	53	2	1	51209	51260	627175	627227	plus	2.23e-08	80.5	95930	39
Ph1h1_CQ2	Fusarium neocosmosporiellum	GCA_041296245.1	JBFYDM010000003.1	73.729	236	49	10	34084	34312	653873	653644	minus	2.23e-08	80.5	95930	39
Ph1h1_CQ2	Fusarium neocosmosporiellum	GCA_041296245.1	JBFYDM010000003.1	88.235	68	7	1	83501	83568	6111811	6111877	plus	2.23e-08	80.5	95930	39
Ph1h1_CQ2	Fusarium neocosmosporiellum	GCA_041296245.1	JBFYDM010000003.1	80.952	105	17	3	61038	61140	6373483	6373380	minus	2.23e-08	80.5	95930	39
Ph1h1_CQ2	Fusarium neocosmosporiellum	GCA_041296245.1	JBFYDM010000003.1	79.464	112	22	1	79673	79784	124304	124414	plus	8e-08	78.7	95930	39
Ph1h1_CQ2	Fusarium neocosmosporiellum	GCA_041296245.1	JBFYDM010000003.1	91.379	58	3	2	80236	80292	5646386	5646330	minus	8e-08	78.7	95930	39
Ph1h1_CQ2	Fusarium neocosmosporiellum	GCA_041296245.1	JBFYDM010000003.1	78.992	119	20	4	82693	82808	141181	141065	minus	2.88e-07	76.8	95930	39
Ph1h1_CQ2	Fusarium neocosmosporiellum	GCA_041296245.1	JBFYDM010000003.1	78.102	137	18	8	27275	27411	614789	614913	plus	2.88e-07	76.8	95930	39
Ph1h1_CQ2	Fusarium neocosmosporiellum	GCA_041296245.1	JBFYDM010000003.1	82.022	89	16	0	82690	82778	6237959	6238047	plus	2.88e-07	76.8	95930	39
Ph1h1_CQ2	Fusarium neocosmosporiellum	GCA_041296245.1	JBFYDM010000003.1	76.471	136	32	0	55423	55558	5918108	5917973	minus	1.04e-06	75	95930	39
Ph1h1_CQ2	Fusarium neocosmosporiellum	GCA_041296245.1	JBFYDM010000003.1	83.333	84	9	1	3968	4046	526539	526456	minus	3.72e-06	73.1	95930	39
Ph1h1_CQ2	Fusarium neocosmosporiellum	GCA_041296245.1	JBFYDM010000003.1	79.412	102	21	0	87833	87934	6049884	6049783	minus	3.72e-06	73.1	95930	39
Ph1h1_CQ2	Fusarium neocosmosporiellum	GCA_041296245.1	JBFYDM010000003.1	84	75	11	1	83492	83566	881227	881300	plus	1.34e-05	71.3	95930	39
Ph1h1_CQ2	Fusarium neocosmosporiellum	GCA_041296245.1	JBFYDM010000003.1	74.405	168	41	2	55423	55589	5623411	5623245	minus	1.34e-05	71.3	95930	39
Ph1h1_CQ2	Fusarium neocosmosporiellum	GCA_041296245.1	JBFYDM010000003.1	79.208	101	21	0	82689	82789	6067827	6067727	minus	1.34e-05	71.3	95930	39
Ph1h1_CQ2	Fusarium neocosmosporiellum	GCA_041296245.1	JBFYDM010000003.1	88.333	60	6	1	80230	80289	6080728	6080786	plus	1.34e-05	71.3	95930	39
Ph1h1_CQ2	Fusarium neocosmosporiellum	GCA_041296245.1	JBFYDM010000003.1	87.302	63	6	1	84961	85021	6237933	6237871	minus	1.34e-05	71.3	95930	39
Ph1h1_CQ2	Fusarium neocosmosporiellum	GCA_041296245.1	JBFYDM010000003.1	84.507	71	11	0	51412	51482	6400823	6400893	plus	1.34e-05	71.3	95930	39
Ph1h1_CQ2	Fusarium neocosmosporiellum	GCA_041296245.1	JBFYDM010000003.1	93.617	47	2	1	80246	80292	74548	74593	plus	4.82e-05	69.4	95930	39
Ph1h1_CQ2	Fusarium neocosmosporiellum	GCA_041296245.1	JBFYDM010000003.1	80.899	89	15	2	6241	6328	120898	120985	plus	4.82e-05	69.4	95930	39
Ph1h1_CQ2	Fusarium neocosmosporiellum	GCA_041296245.1	JBFYDM010000003.1	80.899	89	15	2	10433	10520	120985	120898	minus	4.82e-05	69.4	95930	39
Ph1h1_CQ2	Fusarium neocosmosporiellum	GCA_041296245.1	JBFYDM010000003.1	81.928	83	14	1	50701	50783	626373	626454	plus	4.82e-05	69.4	95930	39
Ph1h1_CQ2	Fusarium neocosmosporiellum	GCA_041296245.1	JBFYDM010000003.1	82.5	80	13	1	83498	83577	6034759	6034681	minus	4.82e-05	69.4	95930	39
Ph1h1_CQ2	Fusarium neocosmosporiellum	GCA_041296245.1	JBFYDM010000003.1	75.524	143	33	2	91424	91565	6173629	6173488	minus	4.82e-05	69.4	95930	39
Ph1h1_CQ2	Fusarium neocosmosporiellum	GCA_041296245.1	JBFYDM010000003.1	81.928	83	13	2	90834	90915	6174223	6174142	minus	4.82e-05	69.4	95930	39
Ph1h1_CQ2	Fusarium neocosmosporiellum	GCA_041296245.1	JBFYDM010000003.1	100	36	0	0	59682	59717	5550584	5550549	minus	0.000173	67.6	95930	39
Ph1h1_CQ2	Fusarium neocosmosporiellum	GCA_041296245.1	JBFYDM010000003.1	87.931	58	5	2	80236	80292	5654071	5654015	minus	0.000173	67.6	95930	39
Ph1h1_CQ2	Fusarium neocosmosporiellum	GCA_041296245.1	JBFYDM010000003.1	91.667	48	4	0	65341	65388	5777998	5777951	minus	0.000173	67.6	95930	39
Ph1h1_CQ2	Fusarium neocosmosporiellum	GCA_041296245.1	JBFYDM010000003.1	90.566	53	2	3	80243	80293	5889810	5889759	minus	0.000173	67.6	95930	39
Ph1h1_CQ2	Fusarium neocosmosporiellum	GCA_041296245.1	JBFYDM010000003.1	87.931	58	5	2	80237	80293	6166680	6166624	minus	0.000173	67.6	95930	39
Ph1h1_CQ2	Fusarium neocosmosporiellum	GCA_041296245.1	JBFYDM010000003.1	86.441	59	8	0	24956	25014	263092	263034	minus	0.000623	65.8	95930	39
Ph1h1_CQ2	Fusarium neocosmosporiellum	GCA_041296245.1	JBFYDM010000003.1	84.848	66	8	2	47728	47793	289243	289180	minus	0.000623	65.8	95930	39
Ph1h1_CQ2	Fusarium neocosmosporiellum	GCA_041296245.1	JBFYDM010000003.1	76.296	135	25	7	26331	26460	537490	537622	plus	0.000623	65.8	95930	39
Ph1h1_CQ2	Fusarium neocosmosporiellum	GCA_041296245.1	JBFYDM010000003.1	91.489	47	4	0	28555	28601	616032	616078	plus	0.000623	65.8	95930	39
Ph1h1_CQ2	Fusarium neocosmosporiellum	GCA_041296245.1	JBFYDM010000003.1	82.278	79	10	3	55226	55302	631544	631620	plus	0.000623	65.8	95930	39
Ph1h1_CQ2	Fusarium neocosmosporiellum	GCA_041296245.1	JBFYDM010000003.1	75.342	146	31	3	55388	55530	699714	699571	minus	0.000623	65.8	95930	39
Ph1h1_CQ2	Fusarium neocosmosporiellum	GCA_041296245.1	JBFYDM010000003.1	82.667	75	12	1	24954	25028	951248	951175	minus	0.000623	65.8	95930	39
Ph1h1_CQ2	Fusarium neocosmosporiellum	GCA_041296245.1	JBFYDM010000003.1	88.889	54	4	2	80237	80289	5515171	5515119	minus	0.000623	65.8	95930	39
Ph1h1_CQ2	Fusarium neocosmosporiellum	GCA_041296245.1	JBFYDM010000003.1	88.679	53	6	0	86901	86953	5821157	5821209	plus	0.000623	65.8	95930	39
Ph1h1_CQ2	Fusarium neocosmosporiellum	GCA_041296245.1	JBFYDM010000003.1	83.333	72	10	2	83498	83568	6037508	6037578	plus	0.000623	65.8	95930	39
Ph1h1_CQ2	Fusarium neocosmosporiellum	GCA_041296245.1	JBFYDM010000003.1	71.579	285	68	12	88967	89245	6176045	6175768	minus	0.000623	65.8	95930	39
Ph1h1_CQ2	Fusarium neocosmosporiellum	GCA_041296245.1	JBFYDM010000003.1	85.714	63	7	1	84961	85021	6370951	6371013	plus	0.000623	65.8	95930	39
Ph1h1_CQ2	Fusarium neocosmosporiellum	GCA_041296245.1	JBFYDM010000003.1	79	100	17	4	61038	61135	6421935	6421838	minus	0.000623	65.8	95930	39
Ph1h1_CQ2	Fusarium neocosmosporiellum	GCA_041296245.1	JBFYDM010000003.1	75.352	142	29	6	89525	89663	64032	63894	minus	0.002	63.9	95930	39
Ph1h1_CQ2	Fusarium neocosmosporiellum	GCA_041296245.1	JBFYDM010000003.1	91.489	47	3	1	80246	80292	73496	73541	plus	0.002	63.9	95930	39
Ph1h1_CQ2	Fusarium neocosmosporiellum	GCA_041296245.1	JBFYDM010000003.1	88.889	54	3	3	80243	80294	519855	519907	plus	0.002	63.9	95930	39
Ph1h1_CQ2	Fusarium neocosmosporiellum	GCA_041296245.1	JBFYDM010000003.1	90	50	4	1	85929	85978	625804	625852	plus	0.002	63.9	95930	39
Ph1h1_CQ2	Fusarium neocosmosporiellum	GCA_041296245.1	JBFYDM010000003.1	88.889	54	2	4	80243	80294	941046	941097	plus	0.002	63.9	95930	39
Ph1h1_CQ2	Fusarium neocosmosporiellum	GCA_041296245.1	JBFYDM010000003.1	81.928	83	7	7	60934	61012	1226007	1226085	plus	0.002	63.9	95930	39
Ph1h1_CQ2	Fusarium neocosmosporiellum	GCA_041296245.1	JBFYDM010000003.1	81.818	77	13	1	83492	83568	5889663	5889738	plus	0.002	63.9	95930	39
Ph1h1_CQ2	Fusarium neocosmosporiellum	GCA_041296245.1	JBFYDM010000003.1	88.889	54	3	3	80243	80294	5917666	5917718	plus	0.002	63.9	95930	39
Ph1h1_CQ2	Fusarium neocosmosporiellum	GCA_041296245.1	JBFYDM010000003.1	88.889	54	2	4	80243	80294	6141681	6141630	minus	0.002	63.9	95930	39
Ph1h1_CQ2	Fusarium neocosmosporiellum	GCA_041296245.1	JBFYDM010000003.1	74.834	151	32	6	89512	89659	6175563	6175416	minus	0.002	63.9	95930	39
Ph1h1_CQ2	Fusarium neocosmosporiellum	GCA_041296245.1	JBFYDM010000003.1	86.207	58	7	1	3909	3965	526637	526580	minus	0.008	62.1	95930	39
Ph1h1_CQ2	Fusarium neocosmosporiellum	GCA_041296245.1	JBFYDM010000003.1	89.583	48	5	0	65341	65388	569252	569205	minus	0.008	62.1	95930	39
Ph1h1_CQ2	Fusarium neocosmosporiellum	GCA_041296245.1	JBFYDM010000003.1	89.583	48	5	0	65341	65388	574785	574738	minus	0.008	62.1	95930	39
Ph1h1_CQ2	Fusarium neocosmosporiellum	GCA_041296245.1	JBFYDM010000003.1	89.583	48	5	0	65341	65388	2759333	2759286	minus	0.008	62.1	95930	39
Ph1h1_CQ2	Fusarium neocosmosporiellum	GCA_041296245.1	JBFYDM010000003.1	89.583	48	5	0	65341	65388	4356740	4356693	minus	0.008	62.1	95930	39
Ph1h1_CQ2	Fusarium neocosmosporiellum	GCA_041296245.1	JBFYDM010000003.1	89.583	48	5	0	65341	65388	4704543	4704590	plus	0.008	62.1	95930	39
Ph1h1_CQ2	Fusarium neocosmosporiellum	GCA_041296245.1	JBFYDM010000003.1	89.583	48	5	0	65341	65388	5034767	5034814	plus	0.008	62.1	95930	39
Ph1h1_CQ2	Fusarium neocosmosporiellum	GCA_041296245.1	JBFYDM010000003.1	89.583	48	5	0	65341	65388	5158212	5158259	plus	0.008	62.1	95930	39
Ph1h1_CQ2	Fusarium neocosmosporiellum	GCA_041296245.1	JBFYDM010000003.1	97.222	36	1	0	60072	60107	5550549	5550584	plus	0.008	62.1	95930	39
Ph1h1_CQ2	Fusarium neocosmosporiellum	GCA_041296245.1	JBFYDM010000003.1	97.222	36	1	0	59525	59560	5550741	5550706	minus	0.008	62.1	95930	39
Ph1h1_CQ2	Fusarium neocosmosporiellum	GCA_041296245.1	JBFYDM010000003.1	97.222	36	1	0	60229	60264	5550706	5550741	plus	0.008	62.1	95930	39
Ph1h1_CQ2	Fusarium neocosmosporiellum	GCA_041296245.1	JBFYDM010000003.1	93.023	43	2	1	80246	80288	6064799	6064758	minus	0.008	62.1	95930	39
Ph1h1_CQ2	Fusarium neocosmosporiellum	GCA_041296245.1	JBFYDM010000003.1	89.583	48	5	0	65341	65388	6268020	6267973	minus	0.008	62.1	95930	39
Ph1h1_CQ2	Fusarium neocosmosporiellum	GCA_041296245.1	JBFYDM010000003.1	89.583	48	5	0	65341	65388	6348112	6348159	plus	0.008	62.1	95930	39
Ph1h1_CQ2	Fusarium neocosmosporiellum	GCA_041296245.1	JBFYDM010000003.1	84.127	63	9	1	79765	79826	124728	124790	plus	0.029	60.2	95930	39
Ph1h1_CQ2	Fusarium neocosmosporiellum	GCA_041296245.1	JBFYDM010000003.1	80.769	78	13	2	60937	61013	150975	150899	minus	0.029	60.2	95930	39
Ph1h1_CQ2	Fusarium neocosmosporiellum	GCA_041296245.1	JBFYDM010000003.1	89.362	47	5	0	65341	65387	169280	169234	minus	0.029	60.2	95930	39
Ph1h1_CQ2	Fusarium neocosmosporiellum	GCA_041296245.1	JBFYDM010000003.1	80.247	81	14	2	60934	61013	3141348	3141427	plus	0.029	60.2	95930	39
Ph1h1_CQ2	Fusarium neocosmosporiellum	GCA_041296245.1	JBFYDM010000003.1	80.247	81	14	2	60934	61013	4633673	4633752	plus	0.029	60.2	95930	39
Ph1h1_CQ2	Fusarium neocosmosporiellum	GCA_041296245.1	JBFYDM010000003.1	80.247	81	14	2	60934	61013	5814119	5814198	plus	0.029	60.2	95930	39
Ph1h1_CQ2	Fusarium neocosmosporiellum	GCA_041296245.1	JBFYDM010000003.1	74.453	137	35	0	91816	91952	5842024	5842160	plus	0.029	60.2	95930	39
Ph1h1_CQ2	Fusarium neocosmosporiellum	GCA_041296245.1	JBFYDM010000003.1	73.373	169	41	4	89493	89659	5941318	5941152	minus	0.029	60.2	95930	39
Ph1h1_CQ2	Fusarium neocosmosporiellum	GCA_041296245.1	JBFYDM010000003.1	88	50	6	0	65339	65388	6155034	6155083	plus	0.029	60.2	95930	39
Ph1h1_CQ2	Fusarium neocosmosporiellum	GCA_041296245.1	JBFYDM010000003.1	73.837	172	35	10	60864	61030	6423887	6423721	minus	0.029	60.2	95930	39
Ph1h1_CQ2	Fusarium solani	GCA_030014125.1	JARIYF010000026.1	91.731	6228	451	32	17871	24058	2201662	2195459	minus	0	8589	95930	33
Ph1h1_CQ2	Fusarium solani	GCA_030014125.1	JARIYF010000026.1	93.982	5417	280	18	86550	91957	257664	252285	minus	0	8155	95930	33
Ph1h1_CQ2	Fusarium solani	GCA_030014125.1	JARIYF010000026.1	91.057	3746	334	1	88210	91954	1775124	1778869	plus	0	5060	95930	33
Ph1h1_CQ2	Fusarium solani	GCA_030014125.1	JARIYF010000026.1	86.614	2144	281	3	28879	31022	1339686	1337549	minus	0	2364	95930	33
Ph1h1_CQ2	Fusarium solani	GCA_030014125.1	JARIYF010000026.1	98.356	1338	18	1	45770	47107	1510480	1509147	minus	0	2346	95930	33
Ph1h1_CQ2	Fusarium solani	GCA_030014125.1	JARIYF010000026.1	98.219	1123	18	2	90538	91658	2375690	2376812	plus	0	1962	95930	33
Ph1h1_CQ2	Fusarium solani	GCA_030014125.1	JARIYF010000026.1	94.382	1246	64	4	32950	34192	1930093	1931335	plus	0	1908	95930	33
Ph1h1_CQ2	Fusarium solani	GCA_030014125.1	JARIYF010000026.1	98.531	885	13	0	44887	45771	1513593	1512709	minus	0	1563	95930	33
Ph1h1_CQ2	Fusarium solani	GCA_030014125.1	JARIYF010000026.1	95.265	887	37	5	49788	50672	1509168	1508285	minus	0	1400	95930	33
Ph1h1_CQ2	Fusarium solani	GCA_030014125.1	JARIYF010000026.1	94.718	852	25	7	31752	32588	1667185	1666339	minus	0	1306	95930	33
Ph1h1_CQ2	Fusarium solani	GCA_030014125.1	JARIYF010000026.1	85.703	1217	159	6	42672	43885	1514795	1513591	minus	0	1269	95930	33
Ph1h1_CQ2	Fusarium solani	GCA_030014125.1	JARIYF010000026.1	81.704	1514	249	19	22033	23532	2197353	2195854	minus	0	1236	95930	33
Ph1h1_CQ2	Fusarium solani	GCA_030014125.1	JARIYF010000026.1	80.013	1516	271	22	22159	23658	2197479	2195980	minus	0	1092	95930	33
Ph1h1_CQ2	Fusarium solani	GCA_030014125.1	JARIYF010000026.1	81.232	1364	237	12	22300	23658	2197455	2196106	minus	0	1083	95930	33
Ph1h1_CQ2	Fusarium solani	GCA_030014125.1	JARIYF010000026.1	81.673	1255	217	6	22037	23280	2197106	2195854	minus	0	1031	95930	33
Ph1h1_CQ2	Fusarium solani	GCA_030014125.1	JARIYF010000026.1	81.107	1265	226	7	22396	23658	2197485	2196232	minus	0	1000	95930	33
Ph1h1_CQ2	Fusarium solani	GCA_030014125.1	JARIYF010000026.1	79.838	1359	261	6	22059	23406	2197210	2195854	minus	0	979	95930	33
Ph1h1_CQ2	Fusarium solani	GCA_030014125.1	JARIYF010000026.1	80.742	1132	207	4	22033	23154	2196984	2195854	minus	0	872	95930	33
Ph1h1_CQ2	Fusarium solani	GCA_030014125.1	JARIYF010000026.1	81.081	1110	195	10	22552	23658	2197455	2196358	minus	0	872	95930	33
Ph1h1_CQ2	Fusarium solani	GCA_030014125.1	JARIYF010000026.1	81.587	1021	173	12	22020	23028	2196871	2195854	minus	0	830	95930	33
Ph1h1_CQ2	Fusarium solani	GCA_030014125.1	JARIYF010000026.1	80.539	1002	184	7	22658	23658	2197475	2196484	minus	0	760	95930	33
Ph1h1_CQ2	Fusarium solani	GCA_030014125.1	JARIYF010000026.1	99.054	423	4	0	91654	92076	2376997	2377419	plus	0	760	95930	33
Ph1h1_CQ2	Fusarium solani	GCA_030014125.1	JARIYF010000026.1	88.152	633	39	10	17033	17649	2202273	2201661	minus	0	721	95930	33
Ph1h1_CQ2	Fusarium solani	GCA_030014125.1	JARIYF010000026.1	83.155	748	115	4	22039	22776	2196600	2195854	minus	0	673	95930	33
Ph1h1_CQ2	Fusarium solani	GCA_030014125.1	JARIYF010000026.1	74.08	1794	354	69	94203	95930	1502216	1500468	minus	3.79e-175	634	95930	33
Ph1h1_CQ2	Fusarium solani	GCA_030014125.1	JARIYF010000026.1	79.909	881	164	8	22780	23658	2197479	2196610	minus	3.79e-175	634	95930	33
Ph1h1_CQ2	Fusarium solani	GCA_030014125.1	JARIYF010000026.1	82.095	754	124	7	22906	23658	2197479	2196736	minus	3.79e-175	634	95930	33
Ph1h1_CQ2	Fusarium solani	GCA_030014125.1	JARIYF010000026.1	79.665	895	167	8	22020	22902	2196745	2195854	minus	4.9e-174	630	95930	33
Ph1h1_CQ2	Fusarium solani	GCA_030014125.1	JARIYF010000026.1	75.332	1354	241	67	94495	95781	1966246	1967573	plus	5.04e-154	564	95930	33
Ph1h1_CQ2	Fusarium solani	GCA_030014125.1	JARIYF010000026.1	75.055	1355	237	75	94498	95781	791016	789692	minus	1.1e-145	536	95930	33
Ph1h1_CQ2	Fusarium solani	GCA_030014125.1	JARIYF010000026.1	90.127	395	32	4	16049	16438	2205548	2205156	minus	8.61e-137	507	95930	33
Ph1h1_CQ2	Fusarium solani	GCA_030014125.1	JARIYF010000026.1	89.822	393	39	1	91685	92076	1048658	1049050	plus	1.11e-135	503	95930	33
Ph1h1_CQ2	Fusarium solani	GCA_030014125.1	JARIYF010000026.1	81.88	585	84	13	51494	52068	1764538	1763966	minus	8.74e-127	473	95930	33
Ph1h1_CQ2	Fusarium solani	GCA_030014125.1	JARIYF010000026.1	79.904	627	117	2	23032	23658	2197479	2196862	minus	4.09e-120	451	95930	33
Ph1h1_CQ2	Fusarium solani	GCA_030014125.1	JARIYF010000026.1	88.981	363	30	6	16675	17034	2204862	2204507	minus	8.86e-117	440	95930	33
Ph1h1_CQ2	Fusarium solani	GCA_030014125.1	JARIYF010000026.1	85.891	404	52	4	52413	52813	2207425	2207024	minus	2.48e-112	425	95930	33
Ph1h1_CQ2	Fusarium solani	GCA_030014125.1	JARIYF010000026.1	79.14	628	120	4	22033	22650	2196480	2195854	minus	8.92e-112	424	95930	33
Ph1h1_CQ2	Fusarium solani	GCA_030014125.1	JARIYF010000026.1	81.474	502	82	9	23158	23658	2197479	2196988	minus	4.18e-105	401	95930	33
Ph1h1_CQ2	Fusarium solani	GCA_030014125.1	JARIYF010000026.1	80.276	507	91	5	22027	22524	2196360	2195854	minus	9.12e-97	374	95930	33
Ph1h1_CQ2	Fusarium solani	GCA_030014125.1	JARIYF010000026.1	84.469	367	52	5	80554	80918	485269	484906	minus	9.18e-92	357	95930	33
Ph1h1_CQ2	Fusarium solani	GCA_030014125.1	JARIYF010000026.1	87.458	295	32	3	44045	44334	1759713	1759419	minus	4.3e-85	335	95930	33
Ph1h1_CQ2	Fusarium solani	GCA_030014125.1	JARIYF010000026.1	97.884	189	3	1	63125	63313	247067	246880	minus	2.59e-82	326	95930	33
Ph1h1_CQ2	Fusarium solani	GCA_030014125.1	JARIYF010000026.1	98.387	186	2	1	63125	63310	898038	898222	plus	2.59e-82	326	95930	33
Ph1h1_CQ2	Fusarium solani	GCA_030014125.1	JARIYF010000026.1	98.387	186	2	1	63125	63310	1200205	1200021	minus	2.59e-82	326	95930	33
Ph1h1_CQ2	Fusarium solani	GCA_030014125.1	JARIYF010000026.1	79.654	462	86	8	92668	93125	1503746	1503289	minus	2.59e-82	326	95930	33
Ph1h1_CQ2	Fusarium solani	GCA_030014125.1	JARIYF010000026.1	97.861	187	3	1	63124	63310	455047	454862	minus	3.35e-81	322	95930	33
Ph1h1_CQ2	Fusarium solani	GCA_030014125.1	JARIYF010000026.1	97.861	187	3	1	63125	63311	1806619	1806804	plus	3.35e-81	322	95930	33
Ph1h1_CQ2	Fusarium solani	GCA_030014125.1	JARIYF010000026.1	97.849	186	3	1	63125	63310	302767	302583	minus	1.2e-80	320	95930	33
Ph1h1_CQ2	Fusarium solani	GCA_030014125.1	JARIYF010000026.1	97.849	186	3	1	63125	63310	450357	450173	minus	1.2e-80	320	95930	33
Ph1h1_CQ2	Fusarium solani	GCA_030014125.1	JARIYF010000026.1	97.849	186	3	1	63125	63310	1392228	1392044	minus	1.2e-80	320	95930	33
Ph1h1_CQ2	Fusarium solani	GCA_030014125.1	JARIYF010000026.1	97.849	186	3	1	63125	63310	1854510	1854694	plus	1.2e-80	320	95930	33
Ph1h1_CQ2	Fusarium solani	GCA_030014125.1	JARIYF010000026.1	96.842	190	4	2	63125	63313	671254	671442	plus	1.56e-79	316	95930	33
Ph1h1_CQ2	Fusarium solani	GCA_030014125.1	JARIYF010000026.1	97.326	187	4	1	63124	63310	783684	783869	plus	1.56e-79	316	95930	33
Ph1h1_CQ2	Fusarium solani	GCA_030014125.1	JARIYF010000026.1	97.326	187	4	1	63124	63310	2052556	2052371	minus	1.56e-79	316	95930	33
Ph1h1_CQ2	Fusarium solani	GCA_030014125.1	JARIYF010000026.1	96.825	189	5	1	63125	63313	1641480	1641293	minus	5.6e-79	315	95930	33
Ph1h1_CQ2	Fusarium solani	GCA_030014125.1	JARIYF010000026.1	97.312	186	4	1	63125	63310	2372016	2372200	plus	5.6e-79	315	95930	33
Ph1h1_CQ2	Fusarium solani	GCA_030014125.1	JARIYF010000026.1	96.842	190	3	3	63122	63310	2377000	2376813	minus	5.6e-79	315	95930	33
Ph1h1_CQ2	Fusarium solani	GCA_030014125.1	JARIYF010000026.1	97.312	186	4	1	63125	63310	2412201	2412017	minus	5.6e-79	315	95930	33
Ph1h1_CQ2	Fusarium solani	GCA_030014125.1	JARIYF010000026.1	95.833	192	6	2	63120	63310	750563	750373	minus	2.61e-77	309	95930	33
Ph1h1_CQ2	Fusarium solani	GCA_030014125.1	JARIYF010000026.1	96.774	186	5	1	63125	63310	1528348	1528164	minus	2.61e-77	309	95930	33
Ph1h1_CQ2	Fusarium solani	GCA_030014125.1	JARIYF010000026.1	96.296	189	6	1	63122	63310	1772853	1773040	plus	2.61e-77	309	95930	33
Ph1h1_CQ2	Fusarium solani	GCA_030014125.1	JARIYF010000026.1	96.257	187	5	2	63124	63310	1793485	1793669	plus	3.37e-76	305	95930	33
Ph1h1_CQ2	Fusarium solani	GCA_030014125.1	JARIYF010000026.1	81.867	375	57	6	23284	23657	2197479	2197115	minus	3.37e-76	305	95930	33
Ph1h1_CQ2	Fusarium solani	GCA_030014125.1	JARIYF010000026.1	96.237	186	6	1	63125	63310	2016251	2016067	minus	1.21e-75	303	95930	33
Ph1h1_CQ2	Fusarium solani	GCA_030014125.1	JARIYF010000026.1	94.388	196	2	2	63124	63310	763898	764093	plus	2.63e-72	292	95930	33
Ph1h1_CQ2	Fusarium solani	GCA_030014125.1	JARIYF010000026.1	81.016	374	62	4	22036	22400	2196225	2195852	minus	3.4e-71	289	95930	33
Ph1h1_CQ2	Fusarium solani	GCA_030014125.1	JARIYF010000026.1	94.18	189	9	2	63125	63312	2394254	2394441	plus	1.22e-70	287	95930	33
Ph1h1_CQ2	Fusarium solani	GCA_030014125.1	JARIYF010000026.1	88.841	233	18	5	50981	51211	1765524	1765298	minus	2.04e-68	279	95930	33
Ph1h1_CQ2	Fusarium solani	GCA_030014125.1	JARIYF010000026.1	94.318	176	5	2	63122	63296	2027452	2027623	plus	5.72e-64	265	95930	33
Ph1h1_CQ2	Fusarium solani	GCA_030014125.1	JARIYF010000026.1	79.093	397	66	8	79828	80221	484904	485286	plus	9.58e-62	257	95930	33
Ph1h1_CQ2	Fusarium solani	GCA_030014125.1	JARIYF010000026.1	93.605	172	11	0	60863	61034	1570426	1570255	minus	9.58e-62	257	95930	33
Ph1h1_CQ2	Fusarium solani	GCA_030014125.1	JARIYF010000026.1	93.103	174	12	0	60859	61032	1693304	1693131	minus	3.45e-61	255	95930	33
Ph1h1_CQ2	Fusarium solani	GCA_030014125.1	JARIYF010000026.1	91.351	185	15	1	60859	61042	1814184	1814368	plus	4.46e-60	252	95930	33
Ph1h1_CQ2	Fusarium solani	GCA_030014125.1	JARIYF010000026.1	90.909	187	15	2	63125	63310	1172586	1172401	minus	1.6e-59	250	95930	33
Ph1h1_CQ2	Fusarium solani	GCA_030014125.1	JARIYF010000026.1	96.644	149	4	1	63166	63314	225979	225832	minus	2.07e-58	246	95930	33
Ph1h1_CQ2	Fusarium solani	GCA_030014125.1	JARIYF010000026.1	78.462	390	74	9	12289	12674	1507685	1507302	minus	2.07e-58	246	95930	33
Ph1h1_CQ2	Fusarium solani	GCA_030014125.1	JARIYF010000026.1	90.503	179	17	0	60864	61042	1847849	1847671	minus	1.25e-55	237	95930	33
Ph1h1_CQ2	Fusarium solani	GCA_030014125.1	JARIYF010000026.1	89.418	189	16	4	63125	63310	329424	329237	minus	4.49e-55	235	95930	33
Ph1h1_CQ2	Fusarium solani	GCA_030014125.1	JARIYF010000026.1	91.975	162	12	1	60873	61033	577066	576905	minus	2.7e-52	226	95930	33
Ph1h1_CQ2	Fusarium solani	GCA_030014125.1	JARIYF010000026.1	90.244	164	16	0	51209	51372	1764822	1764659	minus	5.85e-49	215	95930	33
Ph1h1_CQ2	Fusarium solani	GCA_030014125.1	JARIYF010000026.1	89.881	168	12	3	55666	55830	2013104	2012939	minus	7.56e-48	211	95930	33
Ph1h1_CQ2	Fusarium solani	GCA_030014125.1	JARIYF010000026.1	81.107	307	19	20	44044	44334	1765961	1765678	minus	2.72e-47	209	95930	33
Ph1h1_CQ2	Fusarium solani	GCA_030014125.1	JARIYF010000026.1	81.633	245	45	0	23410	23654	2197479	2197235	minus	1.27e-45	204	95930	33
Ph1h1_CQ2	Fusarium solani	GCA_030014125.1	JARIYF010000026.1	80.534	262	51	0	22020	22281	2196115	2195854	minus	4.55e-45	202	95930	33
Ph1h1_CQ2	Fusarium solani	GCA_030014125.1	JARIYF010000026.1	96.639	119	3	1	63125	63243	2116265	2116382	plus	2.12e-43	196	95930	33
Ph1h1_CQ2	Fusarium solani	GCA_030014125.1	JARIYF010000026.1	80.408	245	46	2	55404	55647	225151	225394	plus	4.58e-40	185	95930	33
Ph1h1_CQ2	Fusarium solani	GCA_030014125.1	JARIYF010000026.1	83.069	189	32	0	55399	55587	1136914	1136726	minus	3.57e-36	172	95930	33
Ph1h1_CQ2	Fusarium solani	GCA_030014125.1	JARIYF010000026.1	78.746	287	34	11	49446	49709	1759703	1759421	minus	1.66e-34	167	95930	33
Ph1h1_CQ2	Fusarium solani	GCA_030014125.1	JARIYF010000026.1	91.525	118	7	2	16562	16676	2205154	2205037	minus	2.78e-32	159	95930	33
Ph1h1_CQ2	Fusarium solani	GCA_030014125.1	JARIYF010000026.1	94.175	103	6	0	61034	61136	1847467	1847365	minus	9.99e-32	158	95930	33
Ph1h1_CQ2	Fusarium solani	GCA_030014125.1	JARIYF010000026.1	88.976	127	11	3	85980	86106	258204	258081	minus	1.29e-30	154	95930	33
Ph1h1_CQ2	Fusarium solani	GCA_030014125.1	JARIYF010000026.1	77.972	286	36	14	49441	49709	1765955	1765680	minus	1.29e-30	154	95930	33
Ph1h1_CQ2	Fusarium solani	GCA_030014125.1	JARIYF010000026.1	93.939	99	6	0	61038	61136	1686206	1686108	minus	1.67e-29	150	95930	33
Ph1h1_CQ2	Fusarium solani	GCA_030014125.1	JARIYF010000026.1	78.879	232	39	9	34086	34312	1473410	1473184	minus	6.01e-29	148	95930	33
Ph1h1_CQ2	Fusarium solani	GCA_030014125.1	JARIYF010000026.1	80	200	40	0	65196	65395	1557642	1557443	minus	6.01e-29	148	95930	33
Ph1h1_CQ2	Fusarium solani	GCA_030014125.1	JARIYF010000026.1	93.069	101	7	0	61034	61134	1816337	1816437	plus	6.01e-29	148	95930	33
Ph1h1_CQ2	Fusarium solani	GCA_030014125.1	JARIYF010000026.1	83.75	160	22	2	79667	79826	2083199	2083354	plus	6.01e-29	148	95930	33
Ph1h1_CQ2	Fusarium solani	GCA_030014125.1	JARIYF010000026.1	81.768	181	28	5	60859	61036	215107	214929	minus	2.16e-28	147	95930	33
Ph1h1_CQ2	Fusarium solani	GCA_030014125.1	JARIYF010000026.1	92.157	102	8	0	61034	61135	576692	576591	minus	7.78e-28	145	95930	33
Ph1h1_CQ2	Fusarium solani	GCA_030014125.1	JARIYF010000026.1	79.798	198	40	0	65196	65393	654947	654750	minus	7.78e-28	145	95930	33
Ph1h1_CQ2	Fusarium solani	GCA_030014125.1	JARIYF010000026.1	82.143	168	25	5	60863	61028	627455	627291	minus	3.62e-26	139	95930	33
Ph1h1_CQ2	Fusarium solani	GCA_030014125.1	JARIYF010000026.1	91.919	99	8	0	61038	61136	1570054	1569956	minus	3.62e-26	139	95930	33
Ph1h1_CQ2	Fusarium solani	GCA_030014125.1	JARIYF010000026.1	82.278	158	28	0	55390	55547	87745	87902	plus	1.3e-25	137	95930	33
Ph1h1_CQ2	Fusarium solani	GCA_030014125.1	JARIYF010000026.1	78.325	203	44	0	65193	65395	237592	237794	plus	6.06e-24	132	95930	33
Ph1h1_CQ2	Fusarium solani	GCA_030014125.1	JARIYF010000026.1	78	200	44	0	65196	65395	1845270	1845071	minus	2.82e-22	126	95930	33
Ph1h1_CQ2	Fusarium solani	GCA_030014125.1	JARIYF010000026.1	77.293	229	40	11	34086	34308	2165127	2164905	minus	1.01e-21	124	95930	33
Ph1h1_CQ2	Fusarium solani	GCA_030014125.1	JARIYF010000026.1	79.762	168	34	0	65228	65395	1611872	1611705	minus	3.65e-21	122	95930	33
Ph1h1_CQ2	Fusarium solani	GCA_030014125.1	JARIYF010000026.1	73.563	348	81	9	52821	53162	2206856	2206514	minus	3.65e-21	122	95930	33
Ph1h1_CQ2	Fusarium solani	GCA_030014125.1	JARIYF010000026.1	79.762	168	32	2	60864	61031	478083	477918	minus	1.31e-20	121	95930	33
Ph1h1_CQ2	Fusarium solani	GCA_030014125.1	JARIYF010000026.1	85	120	17	1	79668	79787	654475	654593	plus	1.31e-20	121	95930	33
Ph1h1_CQ2	Fusarium solani	GCA_030014125.1	JARIYF010000026.1	88.35	103	8	3	49332	49432	2411634	2411534	minus	1.31e-20	121	95930	33
Ph1h1_CQ2	Fusarium solani	GCA_030014125.1	JARIYF010000026.1	80.503	159	27	3	17693	17851	810478	810324	minus	4.72e-20	119	95930	33
Ph1h1_CQ2	Fusarium solani	GCA_030014125.1	JARIYF010000026.1	97.183	71	1	1	32587	32657	1664075	1664006	minus	4.72e-20	119	95930	33
Ph1h1_CQ2	Fusarium solani	GCA_030014125.1	JARIYF010000026.1	84.167	120	19	0	79668	79787	549553	549434	minus	1.7e-19	117	95930	33
Ph1h1_CQ2	Fusarium solani	GCA_030014125.1	JARIYF010000026.1	78.125	192	36	5	55399	55587	1659023	1658835	minus	1.7e-19	117	95930	33
Ph1h1_CQ2	Fusarium solani	GCA_030014125.1	JARIYF010000026.1	87.255	102	13	0	22054	22155	2195955	2195854	minus	1.7e-19	117	95930	33
Ph1h1_CQ2	Fusarium solani	GCA_030014125.1	JARIYF010000026.1	76.339	224	47	6	52993	53213	177109	177329	plus	6.1e-19	115	95930	33
Ph1h1_CQ2	Fusarium solani	GCA_030014125.1	JARIYF010000026.1	78.125	192	34	7	59531	59718	565134	564947	minus	6.1e-19	115	95930	33
Ph1h1_CQ2	Fusarium solani	GCA_030014125.1	JARIYF010000026.1	90.11	91	5	3	32569	32658	2207556	2207469	minus	6.1e-19	115	95930	33
Ph1h1_CQ2	Fusarium solani	GCA_030014125.1	JARIYF010000026.1	77.72	193	35	7	60070	60258	564946	565134	plus	7.89e-18	111	95930	33
Ph1h1_CQ2	Fusarium solani	GCA_030014125.1	JARIYF010000026.1	86.408	103	10	3	49332	49432	566923	567023	plus	2.84e-17	110	95930	33
Ph1h1_CQ2	Fusarium solani	GCA_030014125.1	JARIYF010000026.1	80.851	141	26	1	65247	65387	775862	775723	minus	2.84e-17	110	95930	33
Ph1h1_CQ2	Fusarium solani	GCA_030014125.1	JARIYF010000026.1	83.333	120	19	1	79668	79787	2333408	2333526	plus	2.84e-17	110	95930	33
Ph1h1_CQ2	Fusarium solani	GCA_030014125.1	JARIYF010000026.1	83.621	116	17	1	49318	49433	1759900	1759787	minus	1.02e-16	108	95930	33
Ph1h1_CQ2	Fusarium solani	GCA_030014125.1	JARIYF010000026.1	78.363	171	32	5	60863	61031	829622	829455	minus	3.67e-16	106	95930	33
Ph1h1_CQ2	Fusarium solani	GCA_030014125.1	JARIYF010000026.1	100	56	0	0	63253	63308	157533	157478	minus	1.32e-15	104	95930	33
Ph1h1_CQ2	Fusarium solani	GCA_030014125.1	JARIYF010000026.1	82.5	120	20	1	79668	79787	280520	280402	minus	1.32e-15	104	95930	33
Ph1h1_CQ2	Fusarium solani	GCA_030014125.1	JARIYF010000026.1	89.157	83	9	0	50697	50779	1765620	1765538	minus	1.32e-15	104	95930	33
Ph1h1_CQ2	Fusarium solani	GCA_030014125.1	JARIYF010000026.1	91.781	73	6	0	24954	25026	1650821	1650749	minus	4.75e-15	102	95930	33
Ph1h1_CQ2	Fusarium solani	GCA_030014125.1	JARIYF010000026.1	98.276	58	1	0	63253	63310	2116371	2116428	plus	4.75e-15	102	95930	33
Ph1h1_CQ2	Fusarium solani	GCA_030014125.1	JARIYF010000026.1	77.976	168	31	6	60864	61030	195009	194847	minus	1.71e-14	100	95930	33
Ph1h1_CQ2	Fusarium solani	GCA_030014125.1	JARIYF010000026.1	81.667	120	21	1	79668	79787	478946	478828	minus	6.14e-14	99	95930	33
Ph1h1_CQ2	Fusarium solani	GCA_030014125.1	JARIYF010000026.1	81.667	120	21	1	79668	79787	560846	560728	minus	6.14e-14	99	95930	33
Ph1h1_CQ2	Fusarium solani	GCA_030014125.1	JARIYF010000026.1	81.667	120	21	1	79668	79787	647307	647189	minus	6.14e-14	99	95930	33
Ph1h1_CQ2	Fusarium solani	GCA_030014125.1	JARIYF010000026.1	81.667	120	21	1	79668	79787	1687222	1687104	minus	6.14e-14	99	95930	33
Ph1h1_CQ2	Fusarium solani	GCA_030014125.1	JARIYF010000026.1	81.667	120	21	1	79668	79787	1691938	1691820	minus	6.14e-14	99	95930	33
Ph1h1_CQ2	Fusarium solani	GCA_030014125.1	JARIYF010000026.1	81.6	125	17	5	79668	79787	1749062	1748939	minus	6.14e-14	99	95930	33
Ph1h1_CQ2	Fusarium solani	GCA_030014125.1	JARIYF010000026.1	83.495	103	17	0	51382	51484	1473306	1473408	plus	2.21e-13	97.1	95930	33
Ph1h1_CQ2	Fusarium solani	GCA_030014125.1	JARIYF010000026.1	78.261	161	25	10	59565	59720	228245	228090	minus	7.95e-13	95.3	95930	33
Ph1h1_CQ2	Fusarium solani	GCA_030014125.1	JARIYF010000026.1	84	100	15	1	12	110	1055634	1055535	minus	7.95e-13	95.3	95930	33
Ph1h1_CQ2	Fusarium solani	GCA_030014125.1	JARIYF010000026.1	72.781	338	71	10	2760	3090	1470026	1470349	plus	7.95e-13	95.3	95930	33
Ph1h1_CQ2	Fusarium solani	GCA_030014125.1	JARIYF010000026.1	77.64	161	32	2	55401	55559	2014491	2014649	plus	7.95e-13	95.3	95930	33
Ph1h1_CQ2	Fusarium solani	GCA_030014125.1	JARIYF010000026.1	83.333	102	17	0	55400	55501	2218801	2218902	plus	7.95e-13	95.3	95930	33
Ph1h1_CQ2	Fusarium solani	GCA_030014125.1	JARIYF010000026.1	78.472	144	29	2	60860	61003	237946	237805	minus	2.86e-12	93.5	95930	33
Ph1h1_CQ2	Fusarium solani	GCA_030014125.1	JARIYF010000026.1	80.992	121	20	3	79668	79787	1526941	1526823	minus	2.86e-12	93.5	95930	33
Ph1h1_CQ2	Fusarium solani	GCA_030014125.1	JARIYF010000026.1	92.537	67	2	3	31638	31704	1664055	1663992	minus	2.86e-12	93.5	95930	33
Ph1h1_CQ2	Fusarium solani	GCA_030014125.1	JARIYF010000026.1	80.833	120	22	1	79668	79787	2328737	2328855	plus	2.86e-12	93.5	95930	33
Ph1h1_CQ2	Fusarium solani	GCA_030014125.1	JARIYF010000026.1	85.227	88	13	0	49318	49405	1766050	1765963	minus	1.03e-11	91.6	95930	33
Ph1h1_CQ2	Fusarium solani	GCA_030014125.1	JARIYF010000026.1	80.508	118	23	0	23540	23657	2197475	2197358	minus	1.03e-11	91.6	95930	33
Ph1h1_CQ2	Fusarium solani	GCA_030014125.1	JARIYF010000026.1	84.615	91	13	1	34219	34309	1275840	1275929	plus	3.7e-11	89.8	95930	33
Ph1h1_CQ2	Fusarium solani	GCA_030014125.1	JARIYF010000026.1	74.877	203	48	1	65196	65395	1897760	1897962	plus	3.7e-11	89.8	95930	33
Ph1h1_CQ2	Fusarium solani	GCA_030014125.1	JARIYF010000026.1	80	120	23	1	79668	79787	290617	290499	minus	1.33e-10	87.9	95930	33
Ph1h1_CQ2	Fusarium solani	GCA_030014125.1	JARIYF010000026.1	76.331	169	37	3	60863	61030	995193	995027	minus	1.33e-10	87.9	95930	33
Ph1h1_CQ2	Fusarium solani	GCA_030014125.1	JARIYF010000026.1	83.333	96	15	1	51388	51482	2165029	2165124	plus	1.33e-10	87.9	95930	33
Ph1h1_CQ2	Fusarium solani	GCA_030014125.1	JARIYF010000026.1	77.419	155	28	6	60864	61015	312618	312768	plus	4.78e-10	86.1	95930	33
Ph1h1_CQ2	Fusarium solani	GCA_030014125.1	JARIYF010000026.1	84.091	88	14	0	65286	65373	507222	507309	plus	4.78e-10	86.1	95930	33
Ph1h1_CQ2	Fusarium solani	GCA_030014125.1	JARIYF010000026.1	76.331	169	34	5	60864	61029	2066143	2066308	plus	4.78e-10	86.1	95930	33
Ph1h1_CQ2	Fusarium solani	GCA_030014125.1	JARIYF010000026.1	82.292	96	17	0	34214	34309	396820	396915	plus	1.72e-09	84.2	95930	33
Ph1h1_CQ2	Fusarium solani	GCA_030014125.1	JARIYF010000026.1	82.653	98	14	3	61040	61136	625072	624977	minus	1.72e-09	84.2	95930	33
Ph1h1_CQ2	Fusarium solani	GCA_030014125.1	JARIYF010000026.1	79.365	126	20	3	79668	79787	2028343	2028218	minus	1.72e-09	84.2	95930	33
Ph1h1_CQ2	Fusarium solani	GCA_030014125.1	JARIYF010000026.1	82.979	94	13	3	59525	59617	2354669	2354578	minus	6.19e-09	82.4	95930	33
Ph1h1_CQ2	Fusarium solani	GCA_030014125.1	JARIYF010000026.1	89.394	66	3	2	84961	85023	412828	412764	minus	2.23e-08	80.5	95930	33
Ph1h1_CQ2	Fusarium solani	GCA_030014125.1	JARIYF010000026.1	81.633	98	16	2	61038	61134	828848	828752	minus	2.23e-08	80.5	95930	33
Ph1h1_CQ2	Fusarium solani	GCA_030014125.1	JARIYF010000026.1	76.582	158	27	6	60072	60224	228093	228245	plus	8e-08	78.7	95930	33
Ph1h1_CQ2	Fusarium solani	GCA_030014125.1	JARIYF010000026.1	88.06	67	7	1	79765	79830	290501	290435	minus	8e-08	78.7	95930	33
Ph1h1_CQ2	Fusarium solani	GCA_030014125.1	JARIYF010000026.1	82.418	91	15	1	34219	34309	343020	343109	plus	8e-08	78.7	95930	33
Ph1h1_CQ2	Fusarium solani	GCA_030014125.1	JARIYF010000026.1	88.889	63	7	0	34247	34309	391238	391300	plus	8e-08	78.7	95930	33
Ph1h1_CQ2	Fusarium solani	GCA_030014125.1	JARIYF010000026.1	91.379	58	3	2	80237	80293	890582	890526	minus	8e-08	78.7	95930	33
Ph1h1_CQ2	Fusarium solani	GCA_030014125.1	JARIYF010000026.1	82.105	95	13	3	34219	34309	1025964	1026058	plus	8e-08	78.7	95930	33
Ph1h1_CQ2	Fusarium solani	GCA_030014125.1	JARIYF010000026.1	88.06	67	7	1	79765	79830	1330110	1330044	minus	8e-08	78.7	95930	33
Ph1h1_CQ2	Fusarium solani	GCA_030014125.1	JARIYF010000026.1	76.282	156	32	4	60863	61015	1341332	1341485	plus	8e-08	78.7	95930	33
Ph1h1_CQ2	Fusarium solani	GCA_030014125.1	JARIYF010000026.1	88.889	63	7	0	34247	34309	1422529	1422591	plus	8e-08	78.7	95930	33
Ph1h1_CQ2	Fusarium solani	GCA_030014125.1	JARIYF010000026.1	88.889	63	7	0	34247	34309	1669989	1670051	plus	8e-08	78.7	95930	33
Ph1h1_CQ2	Fusarium solani	GCA_030014125.1	JARIYF010000026.1	88.889	63	7	0	34247	34309	1718619	1718557	minus	8e-08	78.7	95930	33
Ph1h1_CQ2	Fusarium solani	GCA_030014125.1	JARIYF010000026.1	94.231	52	1	1	31638	31689	2207518	2207469	minus	8e-08	78.7	95930	33
Ph1h1_CQ2	Fusarium solani	GCA_030014125.1	JARIYF010000026.1	84.615	78	12	0	79710	79787	2253746	2253669	minus	8e-08	78.7	95930	33
Ph1h1_CQ2	Fusarium solani	GCA_030014125.1	JARIYF010000026.1	89.831	59	6	0	79768	79826	280400	280342	minus	2.88e-07	76.8	95930	33
Ph1h1_CQ2	Fusarium solani	GCA_030014125.1	JARIYF010000026.1	88.71	62	7	0	79768	79829	478826	478765	minus	2.88e-07	76.8	95930	33
Ph1h1_CQ2	Fusarium solani	GCA_030014125.1	JARIYF010000026.1	89.831	59	6	0	79768	79826	560726	560668	minus	2.88e-07	76.8	95930	33
Ph1h1_CQ2	Fusarium solani	GCA_030014125.1	JARIYF010000026.1	89.831	59	6	0	79768	79826	647187	647129	minus	2.88e-07	76.8	95930	33
Ph1h1_CQ2	Fusarium solani	GCA_030014125.1	JARIYF010000026.1	88.889	63	6	1	79765	79826	865431	865493	plus	2.88e-07	76.8	95930	33
Ph1h1_CQ2	Fusarium solani	GCA_030014125.1	JARIYF010000026.1	88.889	63	6	1	79765	79826	1025573	1025511	minus	2.88e-07	76.8	95930	33
Ph1h1_CQ2	Fusarium solani	GCA_030014125.1	JARIYF010000026.1	78.689	122	21	4	79668	79787	1330226	1330108	minus	2.88e-07	76.8	95930	33
Ph1h1_CQ2	Fusarium solani	GCA_030014125.1	JARIYF010000026.1	88.889	63	6	1	79765	79826	1414578	1414640	plus	2.88e-07	76.8	95930	33
Ph1h1_CQ2	Fusarium solani	GCA_030014125.1	JARIYF010000026.1	89.831	59	6	0	79768	79826	1526821	1526763	minus	2.88e-07	76.8	95930	33
Ph1h1_CQ2	Fusarium solani	GCA_030014125.1	JARIYF010000026.1	89.831	59	6	0	79768	79826	1687102	1687044	minus	2.88e-07	76.8	95930	33
Ph1h1_CQ2	Fusarium solani	GCA_030014125.1	JARIYF010000026.1	89.831	59	6	0	79768	79826	1691818	1691760	minus	2.88e-07	76.8	95930	33
Ph1h1_CQ2	Fusarium solani	GCA_030014125.1	JARIYF010000026.1	74.725	182	41	4	43686	43863	1766293	1766113	minus	2.88e-07	76.8	95930	33
Ph1h1_CQ2	Fusarium solani	GCA_030014125.1	JARIYF010000026.1	75.449	167	35	5	60864	61030	1844740	1844900	plus	2.88e-07	76.8	95930	33
Ph1h1_CQ2	Fusarium solani	GCA_030014125.1	JARIYF010000026.1	88.889	63	6	1	79765	79826	2028220	2028158	minus	2.88e-07	76.8	95930	33
Ph1h1_CQ2	Fusarium solani	GCA_030014125.1	JARIYF010000026.1	91.071	56	5	0	12146	12201	2091285	2091340	plus	2.88e-07	76.8	95930	33
Ph1h1_CQ2	Fusarium solani	GCA_030014125.1	JARIYF010000026.1	89.062	64	4	3	79765	79826	2253671	2253609	minus	2.88e-07	76.8	95930	33
Ph1h1_CQ2	Fusarium solani	GCA_030014125.1	JARIYF010000026.1	88.525	61	7	0	12152	12212	1122903	1122843	minus	1.04e-06	75	95930	33
Ph1h1_CQ2	Fusarium solani	GCA_030014125.1	JARIYF010000026.1	81.053	95	16	2	34214	34307	1223953	1224046	plus	1.04e-06	75	95930	33
Ph1h1_CQ2	Fusarium solani	GCA_030014125.1	JARIYF010000026.1	88.525	61	7	0	12152	12212	2002577	2002517	minus	1.04e-06	75	95930	33
Ph1h1_CQ2	Fusarium solani	GCA_030014125.1	JARIYF010000026.1	90.909	55	5	0	79777	79831	2333537	2333591	plus	1.04e-06	75	95930	33
Ph1h1_CQ2	Fusarium solani	GCA_030014125.1	JARIYF010000026.1	88.333	60	7	0	79728	79787	79101	79160	plus	3.72e-06	73.1	95930	33
Ph1h1_CQ2	Fusarium solani	GCA_030014125.1	JARIYF010000026.1	87.302	63	8	0	34247	34309	185314	185376	plus	3.72e-06	73.1	95930	33
Ph1h1_CQ2	Fusarium solani	GCA_030014125.1	JARIYF010000026.1	87.5	64	6	2	34247	34309	351909	351847	minus	3.72e-06	73.1	95930	33
Ph1h1_CQ2	Fusarium solani	GCA_030014125.1	JARIYF010000026.1	80.412	97	17	2	34214	34309	428737	428832	plus	3.72e-06	73.1	95930	33
Ph1h1_CQ2	Fusarium solani	GCA_030014125.1	JARIYF010000026.1	87.5	64	6	2	34247	34309	955516	955454	minus	3.72e-06	73.1	95930	33
Ph1h1_CQ2	Fusarium solani	GCA_030014125.1	JARIYF010000026.1	71.429	308	78	8	47317	47617	1503746	1503442	minus	3.72e-06	73.1	95930	33
Ph1h1_CQ2	Fusarium solani	GCA_030014125.1	JARIYF010000026.1	88.525	61	6	1	84962	85021	1737112	1737172	plus	3.72e-06	73.1	95930	33
Ph1h1_CQ2	Fusarium solani	GCA_030014125.1	JARIYF010000026.1	81.111	90	17	0	34218	34307	1936906	1936817	minus	3.72e-06	73.1	95930	33
Ph1h1_CQ2	Fusarium solani	GCA_030014125.1	JARIYF010000026.1	81.522	92	13	4	18471	18559	2205435	2205525	plus	3.72e-06	73.1	95930	33
Ph1h1_CQ2	Fusarium solani	GCA_030014125.1	JARIYF010000026.1	81.928	83	15	0	61053	61135	81933	82015	plus	1.34e-05	71.3	95930	33
Ph1h1_CQ2	Fusarium solani	GCA_030014125.1	JARIYF010000026.1	79.798	99	18	2	61038	61135	477740	477643	minus	1.34e-05	71.3	95930	33
Ph1h1_CQ2	Fusarium solani	GCA_030014125.1	JARIYF010000026.1	92	50	4	0	79777	79826	654604	654653	plus	1.34e-05	71.3	95930	33
Ph1h1_CQ2	Fusarium solani	GCA_030014125.1	JARIYF010000026.1	82.5	80	14	0	27539	27618	670310	670389	plus	1.34e-05	71.3	95930	33
Ph1h1_CQ2	Fusarium solani	GCA_030014125.1	JARIYF010000026.1	80.899	89	17	0	34214	34302	1211210	1211298	plus	1.34e-05	71.3	95930	33
Ph1h1_CQ2	Fusarium solani	GCA_030014125.1	JARIYF010000026.1	79.245	106	18	4	61033	61136	1398605	1398708	plus	1.34e-05	71.3	95930	33
Ph1h1_CQ2	Fusarium solani	GCA_030014125.1	JARIYF010000026.1	86.364	66	8	1	79765	79829	1748941	1748876	minus	1.34e-05	71.3	95930	33
Ph1h1_CQ2	Fusarium solani	GCA_030014125.1	JARIYF010000026.1	92	50	4	0	79777	79826	2328866	2328915	plus	1.34e-05	71.3	95930	33
Ph1h1_CQ2	Fusarium solani	GCA_030014125.1	JARIYF010000026.1	84.507	71	9	1	63173	63243	157590	157522	minus	4.82e-05	69.4	95930	33
Ph1h1_CQ2	Fusarium solani	GCA_030014125.1	JARIYF010000026.1	100	37	0	0	17652	17688	810327	810363	plus	4.82e-05	69.4	95930	33
Ph1h1_CQ2	Fusarium solani	GCA_030014125.1	JARIYF010000026.1	77.165	127	23	5	60895	61018	1482558	1482435	minus	4.82e-05	69.4	95930	33
Ph1h1_CQ2	Fusarium solani	GCA_030014125.1	JARIYF010000026.1	85.938	64	9	0	12146	12209	1537232	1537295	plus	4.82e-05	69.4	95930	33
Ph1h1_CQ2	Fusarium solani	GCA_030014125.1	JARIYF010000026.1	77.419	124	22	4	43925	44046	1759906	1759787	minus	4.82e-05	69.4	95930	33
Ph1h1_CQ2	Fusarium solani	GCA_030014125.1	JARIYF010000026.1	86.885	61	8	0	34247	34307	2030405	2030345	minus	4.82e-05	69.4	95930	33
Ph1h1_CQ2	Fusarium solani	GCA_030014125.1	JARIYF010000026.1	87.931	58	7	0	65334	65391	2254319	2254262	minus	4.82e-05	69.4	95930	33
Ph1h1_CQ2	Fusarium solani	GCA_030014125.1	JARIYF010000026.1	79.208	101	18	2	49144	49242	149859	149760	minus	0.000173	67.6	95930	33
Ph1h1_CQ2	Fusarium solani	GCA_030014125.1	JARIYF010000026.1	91.667	48	4	0	65341	65388	674605	674558	minus	0.000173	67.6	95930	33
Ph1h1_CQ2	Fusarium solani	GCA_030014125.1	JARIYF010000026.1	79.208	101	18	2	49144	49242	1108250	1108151	minus	0.000173	67.6	95930	33
Ph1h1_CQ2	Fusarium solani	GCA_030014125.1	JARIYF010000026.1	91.667	48	4	0	65341	65388	2036738	2036691	minus	0.000173	67.6	95930	33
Ph1h1_CQ2	Fusarium solani	GCA_030014125.1	JARIYF010000026.1	87.931	58	6	1	16090	16146	2200965	2201022	plus	0.000173	67.6	95930	33
Ph1h1_CQ2	Fusarium solani	GCA_030014125.1	JARIYF010000026.1	73.684	171	43	2	91684	91853	366639	366808	plus	0.000623	65.8	95930	33
Ph1h1_CQ2	Fusarium solani	GCA_030014125.1	JARIYF010000026.1	76.19	126	28	2	17694	17818	565100	564976	minus	0.000623	65.8	95930	33
Ph1h1_CQ2	Fusarium solani	GCA_030014125.1	JARIYF010000026.1	91.667	48	2	2	80246	80293	846356	846401	plus	0.000623	65.8	95930	33
Ph1h1_CQ2	Fusarium solani	GCA_030014125.1	JARIYF010000026.1	74.269	171	36	8	60864	61030	2029943	2029777	minus	0.000623	65.8	95930	33
Ph1h1_CQ2	Fusarium solani	GCA_030014125.1	JARIYF010000026.1	84.848	66	9	1	59654	59718	2232781	2232716	minus	0.000623	65.8	95930	33
Ph1h1_CQ2	Fusarium solani	GCA_030014125.1	JARIYF010000026.1	85.484	62	9	0	60071	60132	2232716	2232777	plus	0.000623	65.8	95930	33
Ph1h1_CQ2	Fusarium solani	GCA_030014125.1	JARIYF010000026.1	79.787	94	16	3	60172	60264	2354578	2354669	plus	0.000623	65.8	95930	33
Ph1h1_CQ2	Fusarium solani	GCA_030014125.1	JARIYF010000026.1	97.368	38	1	0	92076	92113	2377449	2377486	plus	0.000623	65.8	95930	33
Ph1h1_CQ2	Fusarium solani	GCA_030014125.1	JARIYF010000026.1	76.923	117	23	4	54771	54885	181641	181755	plus	0.002	63.9	95930	33
Ph1h1_CQ2	Fusarium solani	GCA_030014125.1	JARIYF010000026.1	84.615	65	8	2	61053	61116	182407	182344	minus	0.002	63.9	95930	33
Ph1h1_CQ2	Fusarium solani	GCA_030014125.1	JARIYF010000026.1	91.489	47	2	2	80246	80292	908698	908654	minus	0.002	63.9	95930	33
Ph1h1_CQ2	Fusarium solani	GCA_030014125.1	JARIYF010000026.1	91.304	46	4	0	84960	85005	1019543	1019498	minus	0.002	63.9	95930	33
Ph1h1_CQ2	Fusarium solani	GCA_030014125.1	JARIYF010000026.1	74.118	170	36	8	60863	61028	1431368	1431203	minus	0.002	63.9	95930	33
Ph1h1_CQ2	Fusarium solani	GCA_030014125.1	JARIYF010000026.1	83.824	68	9	2	47726	47793	1759437	1759502	plus	0.002	63.9	95930	33
Ph1h1_CQ2	Fusarium solani	GCA_030014125.1	JARIYF010000026.1	84.848	66	7	3	47728	47793	1765698	1765760	plus	0.002	63.9	95930	33
Ph1h1_CQ2	Fusarium solani	GCA_030014125.1	JARIYF010000026.1	85.714	63	5	4	17787	17847	2232776	2232716	minus	0.002	63.9	95930	33
Ph1h1_CQ2	Fusarium solani	GCA_030014125.1	JARIYF010000026.1	84.375	64	8	2	79765	79826	79158	79221	plus	0.008	62.1	95930	33
Ph1h1_CQ2	Fusarium solani	GCA_030014125.1	JARIYF010000026.1	78.571	98	17	3	34214	34309	247749	247654	minus	0.008	62.1	95930	33
Ph1h1_CQ2	Fusarium solani	GCA_030014125.1	JARIYF010000026.1	79.762	84	17	0	61053	61136	312796	312879	plus	0.008	62.1	95930	33
Ph1h1_CQ2	Fusarium solani	GCA_030014125.1	JARIYF010000026.1	78.495	93	20	0	90836	90928	365784	365876	plus	0.008	62.1	95930	33
Ph1h1_CQ2	Fusarium solani	GCA_030014125.1	JARIYF010000026.1	93.023	43	2	1	80246	80288	753902	753861	minus	0.008	62.1	95930	33
Ph1h1_CQ2	Fusarium solani	GCA_030014125.1	JARIYF010000026.1	74.342	152	35	4	60863	61012	806980	806831	minus	0.008	62.1	95930	33
Ph1h1_CQ2	Fusarium solani	GCA_030014125.1	JARIYF010000026.1	81.333	75	14	0	60939	61013	1854147	1854073	minus	0.008	62.1	95930	33
Ph1h1_CQ2	Fusarium solani	GCA_030014125.1	JARIYF010000026.1	84.615	65	7	2	84958	85020	1942481	1942544	plus	0.008	62.1	95930	33
Ph1h1_CQ2	Fusarium solani	GCA_030014125.1	JARIYF010000026.1	78.218	101	18	3	49144	49242	2106712	2106810	plus	0.008	62.1	95930	33
Ph1h1_CQ2	Fusarium solani	GCA_030014125.1	JARIYF010000026.1	85.965	57	7	1	63209	63264	232960	233016	plus	0.029	60.2	95930	33
Ph1h1_CQ2	Fusarium solani	GCA_030014125.1	JARIYF010000026.1	83.871	62	10	0	65334	65395	241692	241631	minus	0.029	60.2	95930	33
Ph1h1_CQ2	Fusarium solani	GCA_030014125.1	JARIYF010000026.1	83.333	66	9	2	84958	85021	1077717	1077782	plus	0.029	60.2	95930	33
Ph1h1_CQ2	Fusarium keratoplasticum	GCA_025433555.1	CM046492.1	92.203	5784	402	13	4741	10517	4803847	4809588	plus	0	8137	95930	33
Ph1h1_CQ2	Fusarium keratoplasticum	GCA_025433555.1	CM046492.1	93.667	4532	266	13	40756	45279	4859122	4863640	plus	0	6759	95930	33
Ph1h1_CQ2	Fusarium keratoplasticum	GCA_025433555.1	CM046492.1	92.94	3725	251	8	40552	44270	4638180	4634462	minus	0	5411	95930	33
Ph1h1_CQ2	Fusarium keratoplasticum	GCA_025433555.1	CM046492.1	95.226	3226	136	8	1	3213	4682494	4679274	minus	0	5088	95930	33
Ph1h1_CQ2	Fusarium keratoplasticum	GCA_025433555.1	CM046492.1	94.023	2309	132	5	28766	31071	4649707	4647402	minus	0	3494	95930	33
Ph1h1_CQ2	Fusarium keratoplasticum	GCA_025433555.1	CM046492.1	93.164	2238	137	7	28761	30992	4839296	4841523	plus	0	3271	95930	33
Ph1h1_CQ2	Fusarium keratoplasticum	GCA_025433555.1	CM046492.1	95.921	1667	62	5	12867	14532	4811647	4813308	plus	0	2697	95930	33
Ph1h1_CQ2	Fusarium keratoplasticum	GCA_025433555.1	CM046492.1	86.126	2501	302	21	93448	95930	4631599	4629126	minus	0	2654	95930	33
Ph1h1_CQ2	Fusarium keratoplasticum	GCA_025433555.1	CM046492.1	92.053	1359	91	9	27415	28770	4651270	4649926	minus	0	1895	95930	33
Ph1h1_CQ2	Fusarium keratoplasticum	GCA_025433555.1	CM046492.1	89.694	1407	111	18	27415	28811	4837900	4839282	plus	0	1764	95930	33
Ph1h1_CQ2	Fusarium keratoplasticum	GCA_025433555.1	CM046492.1	87.492	1543	169	1	10244	11786	4805599	4804081	minus	0	1759	95930	33
Ph1h1_CQ2	Fusarium keratoplasticum	GCA_025433555.1	CM046492.1	86.882	1395	177	6	4179	5570	4803537	4804928	plus	0	1557	95930	33
Ph1h1_CQ2	Fusarium keratoplasticum	GCA_025433555.1	CM046492.1	90.515	970	81	3	11178	12147	4809959	4810917	plus	0	1271	95930	33
Ph1h1_CQ2	Fusarium keratoplasticum	GCA_025433555.1	CM046492.1	87.302	1008	128	0	10933	11940	4804682	4803675	minus	0	1153	95930	33
Ph1h1_CQ2	Fusarium keratoplasticum	GCA_025433555.1	CM046492.1	85.428	1098	155	5	4615	5710	4803847	4804941	plus	0	1136	95930	33
Ph1h1_CQ2	Fusarium keratoplasticum	GCA_025433555.1	CM046492.1	85.876	970	136	1	4867	5835	4803847	4804816	plus	0	1031	95930	33
Ph1h1_CQ2	Fusarium keratoplasticum	GCA_025433555.1	CM046492.1	85.568	977	135	6	4471	5444	4803955	4804928	plus	0	1018	95930	33
Ph1h1_CQ2	Fusarium keratoplasticum	GCA_025433555.1	CM046492.1	86.099	928	126	2	10607	11534	4809642	4810566	plus	0	996	95930	33
Ph1h1_CQ2	Fusarium keratoplasticum	GCA_025433555.1	CM046492.1	87.471	862	107	1	10926	11786	4804816	4803955	minus	0	992	95930	33
Ph1h1_CQ2	Fusarium keratoplasticum	GCA_025433555.1	CM046492.1	88.598	763	86	1	4317	5079	4810720	4809959	minus	0	926	95930	33
Ph1h1_CQ2	Fusarium keratoplasticum	GCA_025433555.1	CM046492.1	86.675	833	111	0	4993	5825	4803847	4804679	plus	0	924	95930	33
Ph1h1_CQ2	Fusarium keratoplasticum	GCA_025433555.1	CM046492.1	82.745	1049	164	16	2058	3098	4801276	4802315	plus	0	918	95930	33
Ph1h1_CQ2	Fusarium keratoplasticum	GCA_025433555.1	CM046492.1	84.556	913	136	4	5243	6154	4810550	4809642	minus	0	900	95930	33
Ph1h1_CQ2	Fusarium keratoplasticum	GCA_025433555.1	CM046492.1	85.277	849	123	2	4471	5318	4804081	4804928	plus	0	874	95930	33
Ph1h1_CQ2	Fusarium keratoplasticum	GCA_025433555.1	CM046492.1	87.246	737	91	3	11051	11786	4804941	4804207	minus	0	837	95930	33
Ph1h1_CQ2	Fusarium keratoplasticum	GCA_025433555.1	CM046492.1	87.431	724	90	1	10926	11648	4804564	4803841	minus	0	832	95930	33
Ph1h1_CQ2	Fusarium keratoplasticum	GCA_025433555.1	CM046492.1	88.871	611	67	1	11052	11662	4809959	4810568	plus	0	750	95930	33
Ph1h1_CQ2	Fusarium keratoplasticum	GCA_025433555.1	CM046492.1	85.237	718	105	1	5119	5835	4803847	4804564	plus	0	737	95930	33
Ph1h1_CQ2	Fusarium keratoplasticum	GCA_025433555.1	CM046492.1	84.668	737	110	3	4471	5206	4804207	4804941	plus	0	732	95930	33
Ph1h1_CQ2	Fusarium keratoplasticum	GCA_025433555.1	CM046492.1	87.049	610	78	1	11177	11786	4804941	4804333	minus	0	688	95930	33
Ph1h1_CQ2	Fusarium keratoplasticum	GCA_025433555.1	CM046492.1	86.088	611	84	1	5099	5709	4810568	4809959	minus	0	656	95930	33
Ph1h1_CQ2	Fusarium keratoplasticum	GCA_025433555.1	CM046492.1	86.61	590	79	0	10933	11522	4804430	4803841	minus	1.05e-180	652	95930	33
Ph1h1_CQ2	Fusarium keratoplasticum	GCA_025433555.1	CM046492.1	86.341	593	80	1	4613	5205	4810550	4809959	minus	1.75e-178	645	95930	33
Ph1h1_CQ2	Fusarium keratoplasticum	GCA_025433555.1	CM046492.1	97.098	379	7	3	48289	48666	4863640	4864015	plus	1.05e-175	636	95930	33
Ph1h1_CQ2	Fusarium keratoplasticum	GCA_025433555.1	CM046492.1	85.786	598	84	1	4986	5583	4810555	4809959	minus	1.36e-174	632	95930	33
Ph1h1_CQ2	Fusarium keratoplasticum	GCA_025433555.1	CM046492.1	85.57	596	86	0	4471	5066	4804333	4804928	plus	2.28e-172	625	95930	33
Ph1h1_CQ2	Fusarium keratoplasticum	GCA_025433555.1	CM046492.1	84.779	611	92	1	4847	5457	4810568	4809959	minus	1.77e-168	612	95930	33
Ph1h1_CQ2	Fusarium keratoplasticum	GCA_025433555.1	CM046492.1	85.324	586	86	0	4739	5324	4810550	4809965	minus	8.26e-167	606	95930	33
Ph1h1_CQ2	Fusarium keratoplasticum	GCA_025433555.1	CM046492.1	89.496	476	50	0	11311	11786	4809965	4810440	plus	1.07e-165	603	95930	33
Ph1h1_CQ2	Fusarium keratoplasticum	GCA_025433555.1	CM046492.1	88.797	482	53	1	10926	11406	4810083	4810564	plus	8.31e-162	590	95930	33
Ph1h1_CQ2	Fusarium keratoplasticum	GCA_025433555.1	CM046492.1	90.828	447	28	5	26023	26466	4654897	4654461	minus	1.08e-160	586	95930	33
Ph1h1_CQ2	Fusarium keratoplasticum	GCA_025433555.1	CM046492.1	84.76	584	83	4	5245	5825	4803847	4804427	plus	5e-159	580	95930	33
Ph1h1_CQ2	Fusarium keratoplasticum	GCA_025433555.1	CM046492.1	96.439	337	12	0	12146	12482	4811051	4811387	plus	8.43e-152	556	95930	33
Ph1h1_CQ2	Fusarium keratoplasticum	GCA_025433555.1	CM046492.1	86.892	473	61	1	5364	5835	4810555	4810083	minus	1.84e-143	529	95930	33
Ph1h1_CQ2	Fusarium keratoplasticum	GCA_025433555.1	CM046492.1	86.2	471	63	2	11317	11786	4804928	4804459	minus	2.4e-137	508	95930	33
Ph1h1_CQ2	Fusarium keratoplasticum	GCA_025433555.1	CM046492.1	85.895	475	66	1	10926	11399	4804312	4803838	minus	3.1e-136	505	95930	33
Ph1h1_CQ2	Fusarium keratoplasticum	GCA_025433555.1	CM046492.1	85.507	483	69	1	4471	4953	4810440	4809959	minus	1.11e-135	503	95930	33
Ph1h1_CQ2	Fusarium keratoplasticum	GCA_025433555.1	CM046492.1	85.408	466	67	1	5371	5835	4803847	4804312	plus	1.45e-129	483	95930	33
Ph1h1_CQ2	Fusarium keratoplasticum	GCA_025433555.1	CM046492.1	84.322	472	70	4	4471	4940	4804459	4804928	plus	2.45e-122	459	95930	33
Ph1h1_CQ2	Fusarium keratoplasticum	GCA_025433555.1	CM046492.1	97.328	262	7	0	12575	12836	4811381	4811642	plus	1.9e-118	446	95930	33
Ph1h1_CQ2	Fusarium keratoplasticum	GCA_025433555.1	CM046492.1	75.607	947	194	32	1041	1974	4800294	4801216	plus	4.12e-115	435	95930	33
Ph1h1_CQ2	Fusarium keratoplasticum	GCA_025433555.1	CM046492.1	88.547	358	40	1	10926	11282	4810209	4810566	plus	1.48e-114	433	95930	33
Ph1h1_CQ2	Fusarium keratoplasticum	GCA_025433555.1	CM046492.1	93.684	285	18	0	6244	6528	4809588	4809304	minus	6.9e-113	427	95930	33
Ph1h1_CQ2	Fusarium keratoplasticum	GCA_025433555.1	CM046492.1	87.955	357	42	1	11430	11786	4809959	4810314	plus	1.15e-110	420	95930	33
Ph1h1_CQ2	Fusarium keratoplasticum	GCA_025433555.1	CM046492.1	87.675	357	43	1	4471	4827	4810314	4809959	minus	5.37e-109	414	95930	33
Ph1h1_CQ2	Fusarium keratoplasticum	GCA_025433555.1	CM046492.1	88.372	344	40	0	5479	5822	4810566	4810223	minus	5.37e-109	414	95930	33
Ph1h1_CQ2	Fusarium keratoplasticum	GCA_025433555.1	CM046492.1	97.468	237	6	0	48665	48901	4864442	4864678	plus	3.23e-106	405	95930	33
Ph1h1_CQ2	Fusarium keratoplasticum	GCA_025433555.1	CM046492.1	85.794	359	48	3	11429	11786	4804941	4804585	minus	7.05e-98	377	95930	33
Ph1h1_CQ2	Fusarium keratoplasticum	GCA_025433555.1	CM046492.1	92.664	259	11	2	25029	25287	4670504	4670254	minus	1.53e-94	366	95930	33
Ph1h1_CQ2	Fusarium keratoplasticum	GCA_025433555.1	CM046492.1	84.971	346	51	1	10926	11270	4804186	4803841	minus	1.54e-89	350	95930	33
Ph1h1_CQ2	Fusarium keratoplasticum	GCA_025433555.1	CM046492.1	84.309	376	38	8	13400	13757	4803012	4803384	plus	5.53e-89	348	95930	33
Ph1h1_CQ2	Fusarium keratoplasticum	GCA_025433555.1	CM046492.1	84.118	340	53	1	5497	5835	4803847	4804186	plus	7.2e-83	327	95930	33
Ph1h1_CQ2	Fusarium keratoplasticum	GCA_025433555.1	CM046492.1	83.526	346	53	4	4471	4814	4804585	4804928	plus	1.2e-80	320	95930	33
Ph1h1_CQ2	Fusarium keratoplasticum	GCA_025433555.1	CM046492.1	89.27	233	22	3	10926	11156	4810335	4810566	plus	3.4e-71	289	95930	33
Ph1h1_CQ2	Fusarium keratoplasticum	GCA_025433555.1	CM046492.1	73.623	853	177	32	77854	78690	3574602	3573782	minus	4.39e-70	285	95930	33
Ph1h1_CQ2	Fusarium keratoplasticum	GCA_025433555.1	CM046492.1	78.348	448	88	6	55388	55830	262720	263163	plus	5.68e-69	281	95930	33
Ph1h1_CQ2	Fusarium keratoplasticum	GCA_025433555.1	CM046492.1	92.147	191	15	0	12839	13029	4802681	4802871	plus	1.23e-65	270	95930	33
Ph1h1_CQ2	Fusarium keratoplasticum	GCA_025433555.1	CM046492.1	87.5	232	28	1	5605	5835	4810566	4810335	minus	1.59e-64	267	95930	33
Ph1h1_CQ2	Fusarium keratoplasticum	GCA_025433555.1	CM046492.1	87.446	231	28	1	4471	4701	4810188	4809959	minus	5.72e-64	265	95930	33
Ph1h1_CQ2	Fusarium keratoplasticum	GCA_025433555.1	CM046492.1	87.946	224	27	0	11563	11786	4809965	4810188	plus	5.72e-64	265	95930	33
Ph1h1_CQ2	Fusarium keratoplasticum	GCA_025433555.1	CM046492.1	90.306	196	17	2	25575	25768	4669620	4669425	minus	3.45e-61	255	95930	33
Ph1h1_CQ2	Fusarium keratoplasticum	GCA_025433555.1	CM046492.1	86.147	231	32	0	13186	13416	4802898	4803128	plus	1.6e-59	250	95930	33
Ph1h1_CQ2	Fusarium keratoplasticum	GCA_025433555.1	CM046492.1	80.968	310	50	6	31336	31637	4842272	4842580	plus	1.25e-55	237	95930	33
Ph1h1_CQ2	Fusarium keratoplasticum	GCA_025433555.1	CM046492.1	85.845	219	29	2	4471	4688	4804711	4804928	plus	5.81e-54	231	95930	33
Ph1h1_CQ2	Fusarium keratoplasticum	GCA_025433555.1	CM046492.1	85.845	219	29	2	11569	11786	4804928	4804711	minus	5.81e-54	231	95930	33
Ph1h1_CQ2	Fusarium keratoplasticum	GCA_025433555.1	CM046492.1	87.755	196	21	3	25524	25717	4669609	4669803	plus	2.7e-52	226	95930	33
Ph1h1_CQ2	Fusarium keratoplasticum	GCA_025433555.1	CM046492.1	98.347	121	2	0	12718	12838	4675628	4675508	minus	2.1e-48	213	95930	33
Ph1h1_CQ2	Fusarium keratoplasticum	GCA_025433555.1	CM046492.1	83.71	221	33	3	10926	11144	4804060	4803841	minus	3.52e-46	206	95930	33
Ph1h1_CQ2	Fusarium keratoplasticum	GCA_025433555.1	CM046492.1	88.068	176	17	2	14567	14738	4824480	4824655	plus	3.52e-46	206	95930	33
Ph1h1_CQ2	Fusarium keratoplasticum	GCA_025433555.1	CM046492.1	96.721	122	4	0	1	122	4799181	4799302	plus	1.27e-45	204	95930	33
Ph1h1_CQ2	Fusarium keratoplasticum	GCA_025433555.1	CM046492.1	80.695	259	44	5	55390	55645	35557	35812	plus	2.12e-43	196	95930	33
Ph1h1_CQ2	Fusarium keratoplasticum	GCA_025433555.1	CM046492.1	80.695	259	44	5	55390	55645	4730210	4730465	plus	2.12e-43	196	95930	33
Ph1h1_CQ2	Fusarium keratoplasticum	GCA_025433555.1	CM046492.1	91.156	147	10	2	92112	92255	4862214	4862360	plus	2.12e-43	196	95930	33
Ph1h1_CQ2	Fusarium keratoplasticum	GCA_025433555.1	CM046492.1	86.111	180	24	1	25336	25515	4669804	4669626	minus	2.74e-42	193	95930	33
Ph1h1_CQ2	Fusarium keratoplasticum	GCA_025433555.1	CM046492.1	80.8	250	42	5	55399	55645	4225304	4225058	minus	9.85e-42	191	95930	33
Ph1h1_CQ2	Fusarium keratoplasticum	GCA_025433555.1	CM046492.1	80.8	250	42	5	55399	55645	4615260	4615014	minus	9.85e-42	191	95930	33
Ph1h1_CQ2	Fusarium keratoplasticum	GCA_025433555.1	CM046492.1	80.8	250	42	5	55399	55645	4620297	4620051	minus	9.85e-42	191	95930	33
Ph1h1_CQ2	Fusarium keratoplasticum	GCA_025433555.1	CM046492.1	82.791	215	34	3	5623	5835	4803847	4804060	plus	3.54e-41	189	95930	33
Ph1h1_CQ2	Fusarium keratoplasticum	GCA_025433555.1	CM046492.1	80	250	44	5	55399	55645	4627054	4626808	minus	2.13e-38	180	95930	33
Ph1h1_CQ2	Fusarium keratoplasticum	GCA_025433555.1	CM046492.1	93.496	123	5	2	26292	26411	4669429	4669307	minus	2.13e-38	180	95930	33
Ph1h1_CQ2	Fusarium keratoplasticum	GCA_025433555.1	CM046492.1	79.537	259	47	5	55390	55645	4688466	4688721	plus	2.13e-38	180	95930	33
Ph1h1_CQ2	Fusarium keratoplasticum	GCA_025433555.1	CM046492.1	81.776	214	31	4	31431	31637	4646749	4646537	minus	3.57e-36	172	95930	33
Ph1h1_CQ2	Fusarium keratoplasticum	GCA_025433555.1	CM046492.1	89.313	131	14	0	13795	13925	4803614	4803744	plus	5.97e-34	165	95930	33
Ph1h1_CQ2	Fusarium keratoplasticum	GCA_025433555.1	CM046492.1	81.865	193	35	0	59525	59717	135705	135897	plus	2.15e-33	163	95930	33
Ph1h1_CQ2	Fusarium keratoplasticum	GCA_025433555.1	CM046492.1	72.967	492	123	10	491	979	4799704	4800188	plus	2.15e-33	163	95930	33
Ph1h1_CQ2	Fusarium keratoplasticum	GCA_025433555.1	CM046492.1	74.656	363	89	3	85978	86338	96926	96565	minus	9.99e-32	158	95930	33
Ph1h1_CQ2	Fusarium keratoplasticum	GCA_025433555.1	CM046492.1	74.762	420	71	18	49318	49716	4862296	4862701	plus	3.59e-31	156	95930	33
Ph1h1_CQ2	Fusarium keratoplasticum	GCA_025433555.1	CM046492.1	81.622	185	34	0	55399	55583	3805238	3805422	plus	1.29e-30	154	95930	33
Ph1h1_CQ2	Fusarium keratoplasticum	GCA_025433555.1	CM046492.1	81.868	182	33	0	55399	55580	3831809	3831990	plus	1.29e-30	154	95930	33
Ph1h1_CQ2	Fusarium keratoplasticum	GCA_025433555.1	CM046492.1	88.372	129	13	1	4256	4384	4812573	4812699	plus	1.29e-30	154	95930	33
Ph1h1_CQ2	Fusarium keratoplasticum	GCA_025433555.1	CM046492.1	80.928	194	35	2	60072	60264	135897	135705	minus	4.65e-30	152	95930	33
Ph1h1_CQ2	Fusarium keratoplasticum	GCA_025433555.1	CM046492.1	78.829	222	45	2	33522	33742	885616	885396	minus	6.01e-29	148	95930	33
Ph1h1_CQ2	Fusarium keratoplasticum	GCA_025433555.1	CM046492.1	80.851	188	36	0	55393	55580	4714873	4715060	plus	6.01e-29	148	95930	33
Ph1h1_CQ2	Fusarium keratoplasticum	GCA_025433555.1	CM046492.1	81.461	178	33	0	55406	55583	3784335	3784158	minus	2.16e-28	147	95930	33
Ph1h1_CQ2	Fusarium keratoplasticum	GCA_025433555.1	CM046492.1	91.429	105	8	1	4471	4575	4810062	4809959	minus	2.8e-27	143	95930	33
Ph1h1_CQ2	Fusarium keratoplasticum	GCA_025433555.1	CM046492.1	80.22	182	36	0	55399	55580	3787621	3787802	plus	1.3e-25	137	95930	33
Ph1h1_CQ2	Fusarium keratoplasticum	GCA_025433555.1	CM046492.1	76.471	272	52	10	49324	49593	4634797	4634536	minus	1.3e-25	137	95930	33
Ph1h1_CQ2	Fusarium keratoplasticum	GCA_025433555.1	CM046492.1	80.108	186	36	1	55399	55583	4693925	4693740	minus	1.3e-25	137	95930	33
Ph1h1_CQ2	Fusarium keratoplasticum	GCA_025433555.1	CM046492.1	82.468	154	27	0	25328	25481	4669467	4669620	plus	4.68e-25	135	95930	33
Ph1h1_CQ2	Fusarium keratoplasticum	GCA_025433555.1	CM046492.1	88.496	113	12	1	12839	12950	4675127	4675015	minus	4.68e-25	135	95930	33
Ph1h1_CQ2	Fusarium keratoplasticum	GCA_025433555.1	CM046492.1	92.632	95	5	2	32565	32658	4831328	4831421	plus	4.68e-25	135	95930	33
Ph1h1_CQ2	Fusarium keratoplasticum	GCA_025433555.1	CM046492.1	92.308	91	7	0	30954	31044	4841527	4841617	plus	2.18e-23	130	95930	33
Ph1h1_CQ2	Fusarium keratoplasticum	GCA_025433555.1	CM046492.1	74.847	326	60	12	30956	31260	4647433	4647109	minus	7.84e-23	128	95930	33
Ph1h1_CQ2	Fusarium keratoplasticum	GCA_025433555.1	CM046492.1	88.679	106	11	1	10926	11030	4810461	4810566	plus	7.84e-23	128	95930	33
Ph1h1_CQ2	Fusarium keratoplasticum	GCA_025433555.1	CM046492.1	72.5	400	104	6	82039	82435	4004580	4004184	minus	1.01e-21	124	95930	33
Ph1h1_CQ2	Fusarium keratoplasticum	GCA_025433555.1	CM046492.1	86.792	106	13	1	5731	5835	4810566	4810461	minus	1.7e-19	117	95930	33
Ph1h1_CQ2	Fusarium keratoplasticum	GCA_025433555.1	CM046492.1	88.66	97	9	2	14549	14645	4824330	4824424	plus	1.7e-19	117	95930	33
Ph1h1_CQ2	Fusarium keratoplasticum	GCA_025433555.1	CM046492.1	78.571	196	25	11	79831	80022	464448	464630	plus	2.19e-18	113	95930	33
Ph1h1_CQ2	Fusarium keratoplasticum	GCA_025433555.1	CM046492.1	76.132	243	41	14	27174	27414	4651524	4651297	minus	7.89e-18	111	95930	33
Ph1h1_CQ2	Fusarium keratoplasticum	GCA_025433555.1	CM046492.1	98.438	64	0	1	31638	31701	4831370	4831432	plus	7.89e-18	111	95930	33
[truncated: 2,183 more rows]
