# Supplementary material for: Starship giant transposons dominate plastic genomic regions in a fungal plant pathogen and drive virulence evolution
Source: Nat Commun. 2025 Jul 24;16:6806. doi: 10.1038/s41467-025-61986-6 (PMC12289983; doi:10.1038/s41467-025-61986-6)
Supplement: Supplementary file 6 — Source Data [file 41467_2025_61986_MOESM6_ESM.zip › Source Data/Fig1b.xlsx]

## Sheet: Fig1b
Strain	Family	Navis	Haplotype	Starship count	Label
CQ2	Phoenix	Ph1	Ph1h1	1	Id
VD991	Phoenix	Ph1	Ph1h1	1	Id
XJ592	Phoenix	Ph1	Ph1h1	1	Id
CQ2	Phoenix	Ph1	Ph1h2	1
VD991	Phoenix	Ph1	Ph1h2	1	Id
XJ592	Phoenix	Ph1	Ph1h2	1	Id
PD660	Phoenix	Ph1	Ph1h3	1
XJ511	Phoenix	Ph1	Ph1h4	1
PD739	Phoenix	Ph3	Ph3h1	1
CBS382.66	Serenity	Se1	Se1h1	1
JR2	Serenity	Se1	Se1h1	1
MPI-CAGE	Serenity	Se1	Se1h1	2
S023	Serenity	Se1	Se1h1	1
VLB2	Serenity	Se1	Se1h1	1
Gf-Cb5	Serenity	Se1	Se1h2	1
PD593	Serenity	Se1	Se1h3	1
CQ2	Prometheus	Pr1	Pr1h1	1	Id
DAR82592	Prometheus	Pr1	Pr1h1	1	Id
DAR83143	Prometheus	Pr1	Pr1h1	1	Id
DAR83175	Prometheus	Pr1	Pr1h1	1
VD991	Prometheus	Pr1	Pr1h1	1
XJ592	Prometheus	Pr1	Pr1h1	1	Id
VL20	Enterprise	En2	En2h1	1
VLB2	Enterprise	En2	En2h1	1
PD739	Enterprise	En3	En3h1	1
DK045	Galactica	Ga1	Ga1h1	1	Id
VdB09	Galactica	Ga1	Ga1h1	1	Id
PD618	Galactica	Ga1	Ga1h2	1
CBS385.49	Arwing	Ar1	Ar1h1	1	Id
GF1192	Arwing	Ar1	Ar1h1	1	Id
GF1300	Arwing	Ar1	Ar1h1	1	Id
Gf-Cb5	Arwing	Ar1	Ar1h1	1
HoMCLT	Arwing	Ar1	Ar1h1	1	Id
JR2	Arwing	Ar1	Ar1h1	1
VT-2A	Arwing	Ar1	Ar1h1	1
VdB09	Arwing	Ar1	Ar1h1	1
VdC07	Arwing	Ar1	Ar1h1	1
DAR82592	Arwing	Ar1	Ar1h2	1
DAR83138	Arwing	Ar1	Ar1h2	1
VD991	Arwing	Ar1	Ar1h2	1
GF1207	Arwing	Ar3	Ar3h1	1
Vd-H5	Arwing	Ar3	Ar3h1	1
Vd-R1	Arwing	Ar3	Ar3h1	1
VdB09	Arwing	Ar3	Ar3h1	1
PD660	Arwing	Ar3	Ar3h2	1
PD670	Arwing	Ar3	Ar3h3	1
VSO1	Arwing	Ar3	Ar3h4	1
JR2	Arwing	Ar4	Ar4h1	1
MPI-CAGE	Arwing	Ar4	Ar4h1	1
S011	Arwing	Ar5	Ar5h1	1
PD660	Arwing	Ar7	Ar7h1	1
PD618	Arwing	Ar9	Ar9h1	1
PD739	Clade3	Cl4	Cl4h1	1
