# Supplementary material for: Starship giant transposons dominate plastic genomic regions in a fungal plant pathogen and drive virulence evolution
Source: Nat Commun. 2025 Jul 24;16:6806. doi: 10.1038/s41467-025-61986-6 (PMC12289983; doi:10.1038/s41467-025-61986-6)
Supplement: Supplementary file 6 — Source Data [file 41467_2025_61986_MOESM6_ESM.zip › Source Data/Fig5b_tree.nwk]

(((((((((Ar1h1_GF1300:0,((((((((((((((Pr1h1_XJ592:9e-05,Pr1h1_CQ2:5e-05)81:0.00031,Pr1h1_DAR83143:0.00036)77:0.00047,Pr1h1_DAR82592:0.00085)19:0.00109,Pr1h1_DAR83175:0)98:0.00378,Pr1h1_VD991:0.01606)100:0.17073,En2h1_VLB2:0)85:0.0021,En2h1_VL20:0)91:0.15256,Se1h1_S023:0)32:0.05075,(((((Ph1h4_XJ511:0.20934,Se1h1_MPI-CAGE_a:0)32:0.0772,Se1h1_VLB2:0)4:0.01621,Se1h1_CBS382.66:0)2:0.01484,Se1h1_MPI-CAGE_b:0)6:0.00686,Se1h1_JR2:0)6:0.00968)10:0.02103,Se1h2_Gf-Cb5:0.0507)4:0.08355,((Ar1h2_VD991:0.00029,(Ar1h2_DAR83138:0.00039,Ar1h2_DAR82592:0.00094)82:0.00015)96:0.00468,(Ar4h1_MPI-CAGE:0.00029,Ar4h1_JR2:0.00048)65:0.01152)24:0.01259)2:0.0198,Ar1h1_CBS385.49:0)0:0.00135,Ar1h1_VT-2A:0)0:0.00061,Ar1h1_GF1192:0)0:1e-05)100:0,Ar1h1_HoMCLT:0)0:0.00014,Ar1h1_Gf-Cb5:0)0:0.00884,Ar1h1_VdB09:2e-05)0:0.00419,(Ar1h1_VdC07:0.00036,Ar1h1_JR2:0.00106)23:0.00088)0:0,((((((Ar3h4_VSO1:0.11365,Ar7h1_PD660:0.07082)91:0.00648,Ar3h2_PD660:0)41:0.0255,Ar3h1_GF1207:0)69:0.00337,Ar3h1_Vd-R1:0)48:0.00137,Ar3h1_Vd-H5:0)86:0.00222,Ar3h1_VdB09:0)93:0.06537)0:0.05024,(Ar3h3_PD670:0.13599,Se1h3_PD593:0.04714)70:0.11147)2:0.04617,((Ar5h1_S011:0.23555,Ar9h1_PD618:0.10404)20:0.05317,En3h1_PD739:0.05687)12:0.10956)2:0.0628,(((((((((Ph1h2_XJ592:0,Ph1h2_VD991:0)47:0.0001,Ph1h2_CQ2:0.0001)47:0.00238,F135_s00340:0.00239)99:0.06322,((Ph1h1_XJ592:1e-05,Ph1h1_VD991:1e-05)99:6e-05,Ph1h1_CQ2:7e-05)100:0.06979)99:0.08793,F130_s00317:0.2169)47:0.01605,F214_s00556:0.14339)11:0.24422,(((F203_s00503:0.09445,F023_s00056:0.06992)100:0.13607,(F130_s00321:0.0304,F054_s00159:0.01669)99:0.16378)0:0.18146,(F201_s00499:0.36239,(((((F176_s00430:0,F161_s00408:0.00363)99:0.01363,F149_s00370:0)100:0.09674,(F090_s00226:0.13645,F047_s00137:0.12901)55:0.05123)28:0.03792,F012_s00035:0.12988)31:0.03949,F012_s00034:0.13597)1:0.13752)0:0.04877)0:0.07274)0:0.00384,(((((F283_s00800:0.02842,F251_s00677:0.07167)38:0.11952,(F203_s00504:0.17708,F160_s00402:0.03542)31:0.13739)1:0.04646,(((F276_s00771:0.04625,F270_s00756:0.02771)100:0.05993,F123_s00302:0.07088)97:0.0316,(((F217_s00570:0.00476,((F140_s00352:0.01851,(F062_s00173:7e-05,F057_s00164:0.0002)100:0.03487)16:0.00906,(F121_s00294:5e-05,F081_s00201:5e-05)97:0.01169)6:0.00971)47:0.0104,F214_s00555:0.01544)100:0.04695,F212_s00547:0.07864)95:0.01359)99:0.1867)0:0.06087,(((F269_s00753:0,(F161_s00407:0.06266,F050_s00147:0.1163)75:0.05275)95:0.12772,(F005_s00012:0,F004_s00005:0.0785)100:0.2172)7:0.09818,(F208_s00517:0.09285,F130_s00320:0.07547)100:0.26424)2:0.03392)0:0.06422,((F214_s00563:0.11841,(F150_s00375:0.09363,F026_s00068:0.03862)93:0.03848)47:0.04868,((F187_s00457:0,F140_s00353:0.01672)82:0.01024,(F044_s00124:0.02521,F006_s00017:0.15836)23:0.01613)56:0.06603)92:0.27089)0:0.02667)1:0.03218,((Cl4h1_PD739:0.5,F008_s00025:0.5)90:0.00061,(((F268_s00746:0.0005,((F151_s00377:0.00017,F046_s00132:0.00017)99:1e-05,F028_s00070:0.00019)100:0.00032)100:0.06383,F030_s00077:0.02272)100:0.3125,F025_s00062:0.34677)10:0.148)1:0.01219)43:0.24407,((Ga1h1_VdB09:0.00084,Ga1h1_DK045:0)100:0.1963,((Ph3h1_PD739:0.25338,Ph1h3_PD660:0.05957)27:0.08441,Ga1h2_PD618:0)8:0.07581)7:0.05791)2;
