# Supplementary material for: Starship giant transposons dominate plastic genomic regions in a fungal plant pathogen and drive virulence evolution
Source: Nat Commun. 2025 Jul 24;16:6806. doi: 10.1038/s41467-025-61986-6 (PMC12289983; doi:10.1038/s41467-025-61986-6)
Supplement: Supplementary file 6 — Source Data [file 41467_2025_61986_MOESM6_ESM.zip › Source Data/Fig5c.xlsx]

## Sheet: Fig5c sector
Contig ID	Sector start	Sector end	Strain	Species
CQ2_Chr7	610352	764767	CQ2	Verticillium dahliae
VD991_CP119267.1	610264	764818	VD991	Verticillium dahliae
XJ592_WJDY01000005.1	610542	765096	XJ592	Verticillium dahliae
F135_CM046496.1	3047725	3194741	LHS11.1	Fusarium keratoplasticum
Vd39_tig00000083	588991	688995	Vd39	Verticillium dahliae
F130_CM046511.1	2934889	3034894	Fu6.1	Fusarium keratoplasticum

## Sheet: Fig5c Starship
Contig	Start	End	Starship ID
CQ2_Chr7	660352	714767	Ph1h2_CQ2
VD991_CP119267.1	660264	714818	Ph1h2_VD991
XJ592_WJDY01000005.1	660542	715096	Ph1h2_XJ592
F135_CM046496.1	3097725	3144741	F135_s00340

## Sheet: Fig5c synteny
Ref contig	Ref start	Ref end	Query contig	Query start	Query end	Identity (%)
F135_CM046496.1	3097718	3108186	CQ2_Chr7	660344	670812	99.79
F135_CM046496.1	3108180	3138170	CQ2_Chr7	678354	708326	99.72
F135_CM046496.1	3097718	3108186	XJ592_WJDY01000005.1	660534	671002	99.79
F135_CM046496.1	3108180	3144753	XJ592_WJDY01000005.1	678545	715109	99.9
F135_CM046496.1	3097718	3108186	VD991_CP119267.1	660256	670724	99.79
F135_CM046496.1	3108180	3144753	VD991_CP119267.1	678267	714831	99.9
XJ592_WJDY01000005.1	36	450654	CQ2_Chr7	1	450640	99.95
XJ592_WJDY01000005.1	450653	708808	CQ2_Chr7	450436	708581	99.91
XJ592_WJDY01000005.1	708067	973477	CQ2_Chr7	707742	973126	99.96
XJ592_WJDY01000005.1	953477	1242011	CQ2_Chr7	953115	1241716	99.93
XJ592_WJDY01000005.1	1242093	1441974	CQ2_Chr7	1241899	1441803	99.95
XJ592_WJDY01000005.1	1421877	1538098	CQ2_Chr7	1421715	1537920	99.98
XJ592_WJDY01000005.1	1538099	1794213	CQ2_Chr7	1538092	1794184	99.96
XJ592_WJDY01000005.1	1784210	2371591	CQ2_Chr7	1784183	2371503	99.92
XJ592_WJDY01000005.1	2371965	2586201	CQ2_Chr7	2371962	2586208	99.92
XJ592_WJDY01000005.1	2566242	2654821	CQ2_Chr7	2566217	2654839	99.92
XJ592_WJDY01000005.1	2634863	2930731	CQ2_Chr7	2634861	2930702	99.93
XJ592_WJDY01000005.1	2930730	3341258	CQ2_Chr7	2930567	3341019	99.96
VD991_CP119267.1	20	291294	CQ2_Chr7	1	291287	99.75
VD991_CP119267.1	291288	505429	CQ2_Chr7	291404	505487	99.97
VD991_CP119267.1	505426	708530	CQ2_Chr7	505519	708581	99.7
VD991_CP119267.1	707789	1071391	CQ2_Chr7	707742	1071336	99.45
VD991_CP119267.1	1523103	1629200	CQ2_Chr7	1524315	1630406	99.92
VD991_CP119267.1	1609208	1863395	CQ2_Chr7	1610410	1864602	99.92
VD991_CP119267.1	1863379	2020326	CQ2_Chr7	1864625	2021545	99.95
VD991_CP119267.1	2000342	2876662	CQ2_Chr7	2001553	2877949	99.74
VD991_CP119267.1	2876495	3339857	CQ2_Chr7	2877704	3341008	99.76
VD991_CP119267.1	1	73357	XJ592_WJDY01000005.1	17	73378	99.99
VD991_CP119267.1	53363	170277	XJ592_WJDY01000005.1	53379	170338	99.46
VD991_CP119267.1	150294	291294	XJ592_WJDY01000005.1	150345	291353	99.99
VD991_CP119267.1	291288	450565	XJ592_WJDY01000005.1	291470	450654	99.94
VD991_CP119267.1	450361	548223	XJ592_WJDY01000005.1	450653	548502	99.89
VD991_CP119267.1	528230	811997	XJ592_WJDY01000005.1	528509	812281	99.66
VD991_CP119267.1	792009	1071391	XJ592_WJDY01000005.1	792285	1071670	99.49
VD991_CP119267.1	1107684	1164774	XJ592_WJDY01000005.1	1109233	1166331	99.81
VD991_CP119267.1	1144783	1240487	XJ592_WJDY01000005.1	1146332	1242011	99.94
VD991_CP119267.1	1523103	1536708	XJ592_WJDY01000005.1	1524489	1538098	99.5
VD991_CP119267.1	1536880	1629201	XJ592_WJDY01000005.1	1538099	1630419	99.98
VD991_CP119267.1	1609211	1737910	XJ592_WJDY01000005.1	1610422	1739148	99.96
VD991_CP119267.1	1717911	1792970	XJ592_WJDY01000005.1	1719146	1794213	99.96
VD991_CP119267.1	1792926	2020329	XJ592_WJDY01000005.1	1794121	2021551	99.93
VD991_CP119267.1	2000344	2355726	XJ592_WJDY01000005.1	2001556	2357021	99.96
VD991_CP119267.1	2335741	2370289	XJ592_WJDY01000005.1	2337028	2371591	99.93
VD991_CP119267.1	2370749	2468422	XJ592_WJDY01000005.1	2371965	2469621	99.95
VD991_CP119267.1	2448436	2560527	XJ592_WJDY01000005.1	2449626	2561755	99.68
VD991_CP119267.1	2540542	2584960	XJ592_WJDY01000005.1	2541760	2586206	99.93
VD991_CP119267.1	2564997	2711730	XJ592_WJDY01000005.1	2566224	2713000	99.62
VD991_CP119267.1	2691747	2806622	XJ592_WJDY01000005.1	2693006	2807920	99.61
VD991_CP119267.1	2786661	2845463	XJ592_WJDY01000005.1	2787930	2846766	99.93
VD991_CP119267.1	2929380	3257465	XJ592_WJDY01000005.1	2930730	3258843	99.97
VD991_CP119267.1	3237487	3279607	XJ592_WJDY01000005.1	3238853	3281000	99.94
VD991_CP119267.1	3259624	3339857	XJ592_WJDY01000005.1	3261002	3341246	99.97
Vd39_tig00000083	2085	26936	CQ2_Chr7	95	24985	99.21
Vd39_tig00000083	32118	99474	CQ2_Chr7	29765	97182	99.49
Vd39_tig00000083	188942	322778	CQ2_Chr7	197689	331731	99.49
Vd39_tig00000083	322775	461575	CQ2_Chr7	331778	470682	99.41
Vd39_tig00000083	470120	506525	CQ2_Chr7	478847	515359	99.18
Vd39_tig00000083	579192	638995	CQ2_Chr7	586872	646664	99.15
Vd39_tig00000083	638991	689279	CQ2_Chr7	727015	777271	99.41
Vd39_tig00000083	689778	717186	CQ2_Chr7	784887	812332	99.42
Vd39_tig00000083	793440	840344	CQ2_Chr7	823788	870735	99.06
Vd39_tig00000083	840343	861775	CQ2_Chr7	871755	893208	99.42
Vd39_tig00000083	867746	886464	CQ2_Chr7	893372	912118	99.18
Vd39_tig00000083	888278	941252	CQ2_Chr7	912106	965173	99.32
Vd39_tig00000083	941248	988063	CQ2_Chr7	990240	1037111	99.35
Vd39_tig00000030	7174	54074	CQ2_Chr7	1108375	1155385	99.35
Vd39_tig00000030	67167	95544	CQ2_Chr7	1168779	1197204	99.4
Vd39_tig00000030	95543	156553	CQ2_Chr7	1197244	1258239	99.74
Vd39_tig00000008	7675	101745	CQ2_Chr7	1284503	1378651	99.82
Vd39_tig00000077	65414	80566	CQ2_Chr7	1523094	1538257	99.47
Vd39_tig00000077	80561	239099	CQ2_Chr7	1538321	1696978	99.72
Vd39_tig00000077	239255	306181	CQ2_Chr7	1697292	1764324	99.36
Vd39_tig00000077	306125	318658	CQ2_Chr7	1764344	1776931	99.05
Vd39_tig00000077	318644	389363	CQ2_Chr7	1777136	1848054	99.23
Vd39_tig00000077	401123	444515	CQ2_Chr7	1848040	1891543	99.09
Vd39_tig00000077	455268	472804	CQ2_Chr7	1901885	1919452	99.66
Vd39_tig00000077	472816	586274	CQ2_Chr7	1919400	2032991	99.65
Vd39_tig00000077	586275	697149	CQ2_Chr7	2033089	2144169	99.23
Vd39_tig00000077	697139	759436	CQ2_Chr7	2145376	2207761	99.52
Vd39_tig00000077	759391	811207	CQ2_Chr7	2207788	2259671	99.52
Vd39_tig00000077	811171	840452	CQ2_Chr7	2259698	2288979	99.58
Vd39_tig00000077	852910	1046042	CQ2_Chr7	2295692	2489056	99.48
Vd39_tig00000077	1046036	1066274	CQ2_Chr7	2514516	2534825	99.46
Vd39_tig00000077	1066162	1106174	CQ2_Chr7	2534818	2574871	99.67
Vd39_tig00000077	1106173	1179540	CQ2_Chr7	2574909	2648339	99.6
Vd39_tig00000078	93805	77516	CQ2_Chr7	2674296	2690591	99.47
Vd39_tig00000078	74703	43674	CQ2_Chr7	2700332	2731346	99.63
Vd39_tig00000078	102592	123104	CQ2_Chr7	2766140	2786697	99.06
Vd39_tig00000078	123102	157879	CQ2_Chr7	2787272	2822109	99.4
Vd39_tig00000078	171836	204780	CQ2_Chr7	2823801	2856789	99.56
Vd39_tig00000038	17274	41696	CQ2_Chr7	2904929	2929362	99.46
Vd39_tig00000038	101853	159981	CQ2_Chr7	2989272	3047492	99.21
Vd39_tig00000038	159980	175504	CQ2_Chr7	3048677	3064228	99.5
Vd39_tig00000038	183021	283898	CQ2_Chr7	3077649	3178577	99.74
Vd39_tig00000038	283896	307600	CQ2_Chr7	3179264	3203007	99.66
Vd39_tig00000038	309581	390103	CQ2_Chr7	3205063	3285636	99.64
Vd39_tig00000038	390096	407201	CQ2_Chr7	3285912	3303028	99.77
Vd39_tig00000038	407202	444164	CQ2_Chr7	3303121	3340083	99.68
F135_CM046496.1	109631	240047	F130_CM046511.1	2474	132890	99.99
F135_CM046496.1	241912	511371	F130_CM046511.1	132889	402356	99.99
F135_CM046496.1	491357	752886	F130_CM046511.1	382336	643785	99.52
F135_CM046496.1	802256	923363	F130_CM046511.1	686686	807810	99.65
F135_CM046496.1	925507	1157112	F130_CM046511.1	807809	1039412	99.77
F135_CM046496.1	1193199	1252556	F130_CM046511.1	1073928	1133259	99.24
F135_CM046496.1	1253474	1719186	F130_CM046511.1	1133255	1598999	99.54
F135_CM046496.1	1719184	2473479	F130_CM046511.1	1599304	2353662	99.91
F135_CM046496.1	2481076	2494822	F130_CM046511.1	2362187	2375933	99.17
F135_CM046496.1	2576737	2653030	F130_CM046511.1	2459705	2536038	99.49
F135_CM046496.1	2956755	3027093	F130_CM046511.1	2839172	2909502	99.42
F135_CM046496.1	3027092	3095457	F130_CM046511.1	2912393	2980760	99.98
F135_CM046496.1	3147333	3166235	F130_CM046511.1	2987912	3006814	99.99
F135_CM046496.1	3167194	3228464	F130_CM046511.1	3012894	3074164	99.99
F135_CM046496.1	3233995	3251625	F130_CM046511.1	3074160	3091791	99.97
F135_CM046496.1	3251623	3268888	F130_CM046511.1	3093654	3110919	99.99
F135_CM046496.1	3277655	3288108	F130_CM046511.1	3123415	3133868	99.98
F135_CM046496.1	3289488	3303055	F130_CM046511.1	3133866	3147430	99.98

## Sheet: Fig5c gene TE
Contig	Start	End	strand	Feature	ID	TE classification
CQ2_Chr7	610614	613476	-	gene	CQ2_g8158
CQ2_Chr7	617430	618965	+	gene	CQ2_g8159
CQ2_Chr7	620139	621898	-	gene	CQ2_g8160
CQ2_Chr7	624050	624695	-	gene	CQ2_g8161
CQ2_Chr7	626952	629242	-	gene	CQ2_g8162
CQ2_Chr7	631710	632138	+	gene	CQ2_g8163
CQ2_Chr7	632245	633384	-	gene	CQ2_g8164
CQ2_Chr7	633903	635090	+	gene	CQ2_g8165
CQ2_Chr7	636944	638423	+	gene	CQ2_g8166
CQ2_Chr7	642107	643096	-	gene	CQ2_g8167
CQ2_Chr7	643443	644879	-	gene	CQ2_g8168
CQ2_Chr7	660814	663450	+	gene	CQ2_g8169
CQ2_Chr7	664333	667683	-	gene	CQ2_g8170
CQ2_Chr7	671365	672374	+	gene	CQ2_g8171
CQ2_Chr7	672415	673716	-	gene	CQ2_g8172
CQ2_Chr7	674556	675566	+	gene	CQ2_g8173
CQ2_Chr7	703045	704867	+	gene	CQ2_g8174
CQ2_Chr7	705168	710285	+	gene	CQ2_g8175
CQ2_Chr7	727197	727532	+	gene	CQ2_g8176
CQ2_Chr7	728376	730234	+	gene	CQ2_g8177
CQ2_Chr7	730570	732363	-	gene	CQ2_g8178
CQ2_Chr7	735000	736413	-	gene	CQ2_g8179
CQ2_Chr7	736910	739687	-	gene	CQ2_g8180
CQ2_Chr7	740927	741876	-	gene	CQ2_g8181
CQ2_Chr7	742358	743198	+	gene	CQ2_g8182
CQ2_Chr7	748894	750551	+	gene	CQ2_g8183
CQ2_Chr7	751001	752272	+	gene	CQ2_g8184
CQ2_Chr7	752934	753671	+	gene	CQ2_g8185
CQ2_Chr7	754414	755411	-	gene	CQ2_g8186
CQ2_Chr7	756235	759302	-	gene	CQ2_g8187
CQ2_Chr7	759326	760581	-	gene	CQ2_g8188
CQ2_Chr7	760826	761215	-	gene	CQ2_g8189
XJ592_WJDY01000005.1	610797	613659	-	gene	XJ592_g5801
XJ592_WJDY01000005.1	617614	619149	+	gene	XJ592_g5802
XJ592_WJDY01000005.1	619455	620126	+	gene	XJ592_g5803
XJ592_WJDY01000005.1	620323	622083	-	gene	XJ592_g5804
XJ592_WJDY01000005.1	624236	624881	-	gene	XJ592_g5805
XJ592_WJDY01000005.1	627138	629428	-	gene	XJ592_g5806
XJ592_WJDY01000005.1	631895	632323	+	gene	XJ592_g5807
XJ592_WJDY01000005.1	632430	633569	-	gene	XJ592_g5808
XJ592_WJDY01000005.1	634088	635276	+	gene	XJ592_g5809
XJ592_WJDY01000005.1	637131	638611	+	gene	XJ592_g5810
XJ592_WJDY01000005.1	642295	643284	-	gene	XJ592_g5811
XJ592_WJDY01000005.1	642497	643284	-	gene	XJ592_g5812
XJ592_WJDY01000005.1	642986	643284	-	gene	XJ592_g5813
XJ592_WJDY01000005.1	643631	645067	-	gene	XJ592_g5814
XJ592_WJDY01000005.1	645538	646904	+	gene	XJ592_g5815
XJ592_WJDY01000005.1	661004	663640	+	gene	XJ592_g5816
XJ592_WJDY01000005.1	664523	667873	-	gene	XJ592_g5817
XJ592_WJDY01000005.1	671555	672565	+	gene	XJ592_g5818
XJ592_WJDY01000005.1	672606	673907	-	gene	XJ592_g5819
XJ592_WJDY01000005.1	674747	678199	+	gene	XJ592_g5820
XJ592_WJDY01000005.1	686029	686481	-	gene	XJ592_g5821
XJ592_WJDY01000005.1	688326	690572	-	gene	XJ592_g5822
XJ592_WJDY01000005.1	698504	700000	+	gene	XJ592_g5823
XJ592_WJDY01000005.1	703241	705064	+	gene	XJ592_g5824
XJ592_WJDY01000005.1	705365	706856	+	gene	XJ592_g5825
XJ592_WJDY01000005.1	707318	710778	+	gene	XJ592_g5826
XJ592_WJDY01000005.1	712893	713514	-	gene	XJ592_g5827
XJ592_WJDY01000005.1	727526	727861	+	gene	XJ592_g5828
XJ592_WJDY01000005.1	728706	730564	+	gene	XJ592_g5829
XJ592_WJDY01000005.1	730900	732693	-	gene	XJ592_g5830
XJ592_WJDY01000005.1	735330	736743	-	gene	XJ592_g5831
XJ592_WJDY01000005.1	737240	740018	-	gene	XJ592_g5832
XJ592_WJDY01000005.1	741258	742207	-	gene	XJ592_g5833
XJ592_WJDY01000005.1	742689	743529	+	gene	XJ592_g5834
XJ592_WJDY01000005.1	749230	750887	+	gene	XJ592_g5835
XJ592_WJDY01000005.1	751337	752609	+	gene	XJ592_g5836
XJ592_WJDY01000005.1	753271	754008	+	gene	XJ592_g5837
XJ592_WJDY01000005.1	754751	755748	-	gene	XJ592_g5838
XJ592_WJDY01000005.1	756573	758929	-	gene	XJ592_g5839
XJ592_WJDY01000005.1	759665	760920	-	gene	XJ592_g5840
XJ592_WJDY01000005.1	761165	761554	-	gene	XJ592_g5841
XJ592_WJDY01000005.1	763697	764665	+	gene	XJ592_g5842
VD991_CP119267.1	610518	613380	-	gene	VD991_g8281
VD991_CP119267.1	617335	618870	+	gene	VD991_g8282
VD991_CP119267.1	619389	619847	+	gene	VD991_g8283
VD991_CP119267.1	620044	621803	-	gene	VD991_g8284
VD991_CP119267.1	623956	624601	-	gene	VD991_g8285
VD991_CP119267.1	626858	629148	-	gene	VD991_g8286
VD991_CP119267.1	631615	632043	+	gene	VD991_g8287
VD991_CP119267.1	632150	633289	-	gene	VD991_g8288
VD991_CP119267.1	633808	634996	+	gene	VD991_g8289
VD991_CP119267.1	636851	638331	+	gene	VD991_g8290
VD991_CP119267.1	642015	643004	-	gene	VD991_g8291
VD991_CP119267.1	642470	643004	-	gene	VD991_g8292
VD991_CP119267.1	642706	643004	-	gene	VD991_g8293
VD991_CP119267.1	643351	644787	-	gene	VD991_g8294
VD991_CP119267.1	645258	646624	+	gene	VD991_g8295
VD991_CP119267.1	660726	663362	+	gene	VD991_g8296
VD991_CP119267.1	664245	667595	-	gene	VD991_g8297
VD991_CP119267.1	671277	672287	+	gene	VD991_g8298
VD991_CP119267.1	672328	673629	-	gene	VD991_g8299
VD991_CP119267.1	674469	677921	+	gene	VD991_g8300
VD991_CP119267.1	685751	686203	-	gene	VD991_g8301
VD991_CP119267.1	688048	690294	-	gene	VD991_g8302
VD991_CP119267.1	698226	699722	+	gene	VD991_g8303
VD991_CP119267.1	702963	704786	+	gene	VD991_g8304
VD991_CP119267.1	705087	706578	+	gene	VD991_g8305
VD991_CP119267.1	707352	710500	+	gene	VD991_g8306
VD991_CP119267.1	712615	713236	-	gene	VD991_g8307
VD991_CP119267.1	727249	727584	+	gene	VD991_g8308
VD991_CP119267.1	728429	730287	+	gene	VD991_g8309
VD991_CP119267.1	730623	732416	-	gene	VD991_g8310
VD991_CP119267.1	735053	736466	-	gene	VD991_g8311
VD991_CP119267.1	736963	739741	-	gene	VD991_g8312
VD991_CP119267.1	740981	741930	-	gene	VD991_g8313
VD991_CP119267.1	742412	743252	+	gene	VD991_g8314
VD991_CP119267.1	748953	750610	+	gene	VD991_g8315
VD991_CP119267.1	751060	752332	+	gene	VD991_g8316
VD991_CP119267.1	752994	753731	+	gene	VD991_g8317
VD991_CP119267.1	754474	755471	-	gene	VD991_g8318
VD991_CP119267.1	756296	758652	-	gene	VD991_g8319
VD991_CP119267.1	759388	760643	-	gene	VD991_g8320
VD991_CP119267.1	760888	761277	-	gene	VD991_g8321
VD991_CP119267.1	763420	764388	+	gene	VD991_g8322
F135_CM046496.1	3050409	3051203	+	gene	F135_g9022
F135_CM046496.1	3051527	3052714	-	gene	F135_g9023
F135_CM046496.1	3054173	3055840	+	gene	F135_g9024
F135_CM046496.1	3056497	3058047	+	gene	F135_g9025
F135_CM046496.1	3058810	3059727	+	gene	F135_g9026
F135_CM046496.1	3060453	3061856	-	gene	F135_g9027
F135_CM046496.1	3063428	3065027	+	gene	F135_g9028
F135_CM046496.1	3065063	3066918	-	gene	F135_g9029
F135_CM046496.1	3067789	3070106	+	gene	F135_g9030
F135_CM046496.1	3070529	3071197	+	gene	F135_g9031
F135_CM046496.1	3071619	3072459	+	gene	F135_g9032
F135_CM046496.1	3074405	3076271	+	gene	F135_g9033
F135_CM046496.1	3076582	3078040	-	gene	F135_g9034
F135_CM046496.1	3078608	3080729	-	gene	F135_g9035
F135_CM046496.1	3081404	3088327	+	gene	F135_g9036
F135_CM046496.1	3088884	3089515	-	gene	F135_g9037
F135_CM046496.1	3093656	3094327	+	gene	F135_g9038
F135_CM046496.1	3098173	3099876	+	gene	F135_g9039
F135_CM046496.1	3099967	3100824	+	gene	F135_g9040
F135_CM046496.1	3101707	3105057	-	gene	F135_g9041
F135_CM046496.1	3106394	3107067	-	gene	F135_g9042
F135_CM046496.1	3108949	3109625	-	gene	F135_g9043
F135_CM046496.1	3115664	3116116	-	gene	F135_g9044
F135_CM046496.1	3116554	3116988	-	gene	F135_g9045
F135_CM046496.1	3117961	3120207	-	gene	F135_g9046
F135_CM046496.1	3121786	3122718	+	gene	F135_g9047
F135_CM046496.1	3128149	3129645	+	gene	F135_g9048
F135_CM046496.1	3130088	3130997	+	gene	F135_g9049
F135_CM046496.1	3132886	3134709	+	gene	F135_g9050
F135_CM046496.1	3135010	3140423	+	gene	F135_g9051
F135_CM046496.1	3141444	3143159	-	gene	F135_g9052
F135_CM046496.1	3149509	3150717	-	gene	F135_g9053
F135_CM046496.1	3151700	3152447	-	gene	F135_g9054
F135_CM046496.1	3153780	3155022	-	gene	F135_g9055
F135_CM046496.1	3158745	3160087	+	gene	F135_g9056
F135_CM046496.1	3160909	3161943	+	gene	F135_g9057
F135_CM046496.1	3163404	3164373	+	gene	F135_g9058
F135_CM046496.1	3164761	3165501	-	gene	F135_g9059
F135_CM046496.1	3167536	3169301	-	gene	F135_g9060
F135_CM046496.1	3169023	3169204	-	gene	F135_g9061
F135_CM046496.1	3169900	3171909	+	gene	F135_g9062
F135_CM046496.1	3171952	3173367	-	gene	F135_g9063
F135_CM046496.1	3175067	3176162	-	gene	F135_g9064
F135_CM046496.1	3176729	3178786	-	gene	F135_g9065
F135_CM046496.1	3180601	3182355	+	gene	F135_g9066
F135_CM046496.1	3183371	3185252	+	gene	F135_g9067
F135_CM046496.1	3185365	3186744	-	gene	F135_g9068
F135_CM046496.1	3187279	3189103	+	gene	F135_g9069
F135_CM046496.1	3189132	3190978	-	gene	F135_g9070
F135_CM046496.1	3191692	3193481	+	gene	F135_g9071
Vd39_tig00000083	588998	590271	-	gene	Vd39_g6757
Vd39_tig00000083	591423	592403	-	gene	Vd39_g6758
Vd39_tig00000083	594689	597250	+	gene	Vd39_g6759
Vd39_tig00000083	597929	598684	-	gene	Vd39_g6760
Vd39_tig00000083	599466	600643	-	gene	Vd39_g6761
Vd39_tig00000083	601052	601845	-	gene	Vd39_g6762
Vd39_tig00000083	601903	602106	-	gene	Vd39_g6763
Vd39_tig00000083	602960	605822	-	gene	Vd39_g6764
Vd39_tig00000083	609776	611311	+	gene	Vd39_g6765
Vd39_tig00000083	612485	614226	-	gene	Vd39_g6766
Vd39_tig00000083	616378	617023	-	gene	Vd39_g6767
Vd39_tig00000083	619284	621574	-	gene	Vd39_g6768
Vd39_tig00000083	624563	625702	-	gene	Vd39_g6769
Vd39_tig00000083	626221	627388	+	gene	Vd39_g6770
Vd39_tig00000083	629243	630723	+	gene	Vd39_g6771
Vd39_tig00000083	634453	635442	-	gene	Vd39_g6772
Vd39_tig00000083	635789	637223	-	gene	Vd39_g6773
Vd39_tig00000083	637680	639508	+	gene	Vd39_g6774
Vd39_tig00000083	640353	642212	+	gene	Vd39_g6775
Vd39_tig00000083	642548	644341	-	gene	Vd39_g6776
Vd39_tig00000083	646978	648391	-	gene	Vd39_g6777
Vd39_tig00000083	648888	651666	-	gene	Vd39_g6778
Vd39_tig00000083	652921	653870	-	gene	Vd39_g6779
Vd39_tig00000083	654352	655192	+	gene	Vd39_g6780
Vd39_tig00000083	660894	662551	+	gene	Vd39_g6781
Vd39_tig00000083	663001	664273	+	gene	Vd39_g6782
Vd39_tig00000083	664935	665672	+	gene	Vd39_g6783
Vd39_tig00000083	666415	667412	-	gene	Vd39_g6784
Vd39_tig00000083	668237	670589	-	gene	Vd39_g6785
Vd39_tig00000083	671325	672580	-	gene	Vd39_g6786
Vd39_tig00000083	672825	673214	-	gene	Vd39_g6787
Vd39_tig00000083	675356	678310	+	gene	Vd39_g6788
Vd39_tig00000083	678820	680724	-	gene	Vd39_g6789
Vd39_tig00000083	683482	686585	-	gene	Vd39_g6790
F130_CM046511.1	2935710	2936504	+	gene	F130_g12694
F130_CM046511.1	2936828	2938015	-	gene	F130_g12695
F130_CM046511.1	2939474	2941141	+	gene	F130_g12696
F130_CM046511.1	2941798	2943348	+	gene	F130_g12697
F130_CM046511.1	2944111	2945028	+	gene	F130_g12698
F130_CM046511.1	2945754	2947157	-	gene	F130_g12699
F130_CM046511.1	2948729	2950328	+	gene	F130_g12700
F130_CM046511.1	2950364	2952219	-	gene	F130_g12701
F130_CM046511.1	2953090	2955407	+	gene	F130_g12702
F130_CM046511.1	2955830	2956498	+	gene	F130_g12703
F130_CM046511.1	2956920	2957760	+	gene	F130_g12704
F130_CM046511.1	2959707	2961573	+	gene	F130_g12705
F130_CM046511.1	2961884	2963342	-	gene	F130_g12706
F130_CM046511.1	2963910	2966031	-	gene	F130_g12707
F130_CM046511.1	2966706	2970425	+	gene	F130_g12708
F130_CM046511.1	2972002	2973630	+	gene	F130_g12709
F130_CM046511.1	2974187	2974818	-	gene	F130_g12710
F130_CM046511.1	2978044	2979630	+	gene	F130_g12711
F130_CM046511.1	2990088	2991296	-	gene	F130_g12712
F130_CM046511.1	2992279	2993026	-	gene	F130_g12713
F130_CM046511.1	2994359	2995601	-	gene	F130_g12714
F130_CM046511.1	2999324	3000666	+	gene	F130_g12715
F130_CM046511.1	3001488	3002522	+	gene	F130_g12716
F130_CM046511.1	3003983	3004952	+	gene	F130_g12717
F130_CM046511.1	3006973	3008542	-	gene	F130_g12718
F130_CM046511.1	3008631	3009629	-	gene	F130_g12719
F130_CM046511.1	3013236	3015001	-	gene	F130_g12720
F130_CM046511.1	3014723	3014904	-	gene	F130_g12721
F130_CM046511.1	3015600	3017609	+	gene	F130_g12722
F130_CM046511.1	3017652	3019067	-	gene	F130_g12723
F130_CM046511.1	3020767	3021862	-	gene	F130_g12724
F130_CM046511.1	3022429	3024486	-	gene	F130_g12725
F130_CM046511.1	3026301	3028055	+	gene	F130_g12726
F130_CM046511.1	3029071	3030952	+	gene	F130_g12727
F130_CM046511.1	3031065	3032444	-	gene	F130_g12728
F130_CM046511.1	3032979	3034803	+	gene	F130_g12729
CQ2_Chr7	639345	639563	-	TE	CQ2_TE_homo_2197	DNA/Helitron
CQ2_Chr7	640853	640999	+	TE	CQ2_TE_homo_2198	DNA/DTM
CQ2_Chr7	641896	641975	-	TE	CQ2_TE_homo_2199	Unknown
CQ2_Chr7	642007	642091	-	TE	CQ2_TE_homo_2200	Unknown
CQ2_Chr7	646666	646817	-	TE	CQ2_TE_homo_2201	DNA/DTH
CQ2_Chr7	646706	646948	+	TE	CQ2_TE_homo_2202	DNA/DTH
CQ2_Chr7	646942	648838	-	TE	CQ2_TE_homo_2203	LTR/Copia
CQ2_Chr7	648840	650469	-	TE	CQ2_TE_homo_2204	LTR/Gypsy
CQ2_Chr7	650470	657404	-	TE	CQ2_TE_homo_2205	LTR/Gypsy
CQ2_Chr7	657405	660352	-	TE	CQ2_TE_homo_2206	LTR/Gypsy
CQ2_Chr7	671526	671926	+	TE	CQ2_TE_homo_2207	DNA/Helitron
CQ2_Chr7	680980	681182	+	TE	CQ2_TE_homo_2208	DNA/DTT
CQ2_Chr7	714768	717135	-	TE	CQ2_TE_homo_2209	LTR/Gypsy
CQ2_Chr7	717136	717800	-	TE	CQ2_TE_homo_2210	LTR/Copia
CQ2_Chr7	717801	724733	+	TE	CQ2_TE_homo_2211	LTR/Gypsy
CQ2_Chr7	724734	726863	-	TE	CQ2_TE_homo_2212	LTR/Copia
CQ2_Chr7	726864	727014	-	TE	CQ2_TE_homo_2213	DNA/DTH
XJ592_WJDY01000005.1	639533	639751	-	TE	XJ592_TE_homo_1287	DNA/Helitron
XJ592_WJDY01000005.1	641041	641187	+	TE	XJ592_TE_homo_1288	DNA/DTM
XJ592_WJDY01000005.1	642084	642163	+	TE	XJ592_TE_homo_1289	Unknown
XJ592_WJDY01000005.1	642195	642279	+	TE	XJ592_TE_homo_1290	Unknown
XJ592_WJDY01000005.1	646854	647006	+	TE	XJ592_TE_homo_1291	LTR/Gypsy
XJ592_WJDY01000005.1	647001	647369	+	TE	XJ592_TE_homo_1292	LTR/Gypsy
XJ592_WJDY01000005.1	647369	648373	-	TE	XJ592_TE_homo_1293	LTR/Copia
XJ592_WJDY01000005.1	648503	649028	-	TE	XJ592_TE_homo_1294	LTR/Copia
XJ592_WJDY01000005.1	649030	650659	-	TE	XJ592_TE_homo_1295	LTR/Gypsy
XJ592_WJDY01000005.1	650660	657594	-	TE	XJ592_TE_homo_1296	LTR/Gypsy
XJ592_WJDY01000005.1	657595	660542	-	TE	XJ592_TE_homo_1297	LTR/Gypsy
XJ592_WJDY01000005.1	671717	672117	+	TE	XJ592_TE_homo_1298	DNA/Helitron
XJ592_WJDY01000005.1	715097	717464	-	TE	XJ592_TE_homo_1299	LTR/Gypsy
XJ592_WJDY01000005.1	717494	718129	-	TE	XJ592_TE_homo_1300	LTR/Copia
XJ592_WJDY01000005.1	718130	725062	+	TE	XJ592_TE_homo_1301	LTR/Gypsy
XJ592_WJDY01000005.1	725063	726938	-	TE	XJ592_TE_homo_1302	LTR/Copia
XJ592_WJDY01000005.1	726938	727190	+	TE	XJ592_TE_homo_1303	LTR/Gypsy
XJ592_WJDY01000005.1	727193	727343	+	TE	XJ592_TE_homo_1304	LTR/Gypsy
VD991_CP119267.1	639268	639471	-	TE	VD991_TE_homo_2191	DNA/Helitron
VD991_CP119267.1	640761	640889	+	TE	VD991_TE_homo_2192	rRNA
VD991_CP119267.1	641804	641883	+	TE	VD991_TE_homo_2193	Unknown
VD991_CP119267.1	641915	641999	+	TE	VD991_TE_homo_2194	Unknown
VD991_CP119267.1	646573	646726	+	TE	VD991_TE_homo_2195	LTR/Gypsy
VD991_CP119267.1	646721	648747	+	TE	VD991_TE_homo_2196	LTR/Gypsy
VD991_CP119267.1	648751	650381	-	TE	VD991_TE_homo_2197	LTR/Gypsy
VD991_CP119267.1	650382	657316	-	TE	VD991_TE_homo_2198	LTR/Gypsy
VD991_CP119267.1	657317	660264	-	TE	VD991_TE_homo_2199	LTR/Gypsy
VD991_CP119267.1	680893	681095	+	TE	VD991_TE_homo_2200	DNA/DTT
VD991_CP119267.1	714819	717186	-	TE	VD991_TE_homo_2201	LTR/Gypsy
VD991_CP119267.1	717187	717850	+	TE	VD991_TE_homo_2202	LTR/Gypsy
VD991_CP119267.1	717851	724784	+	TE	VD991_TE_homo_2203	LTR/Gypsy
VD991_CP119267.1	724785	726908	+	TE	VD991_TE_homo_2204	LTR/Gypsy
VD991_CP119267.1	726909	727066	+	TE	VD991_TE_homo_2205	LTR/Gypsy
F135_CM046496.1	3085219	3085313	+	TE	F135_TE_homo_1218	Unknown
F135_CM046496.1	3085930	3086154	-	TE	F135_TE_homo_1219	Unknown
F135_CM046496.1	3086200	3086407	-	TE	F135_TE_homo_1220	Unknown
F135_CM046496.1	3089583	3089825	-	TE	F135_TE_homo_1221	DNA/Kolobok-H
F135_CM046496.1	3095412	3095719	+	TE	F135_TE_homo_1222	Unknown
F135_CM046496.1	3097321	3097663	+	TE	F135_TE_homo_1223	Unknown
F135_CM046496.1	3099139	3100801	-	TE	F135_TE_homo_1224	DNA/DTH
F135_CM046496.1	3105929	3106241	-	TE	F135_TE_homo_1225	DNA/DTH
F135_CM046496.1	3136640	3142558	+	TE	F135_TE_homo_1226	DNA/DTM
F135_CM046496.1	3145190	3146760	+	TE	F135_TE_homo_1227	Unknown
Vd39_tig00000083	613338	613673	+	TE	Vd39_TE_homo_2073	DNA/Helitron
Vd39_tig00000083	631676	631858	-	TE	Vd39_TE_homo_2074	DNA/Helitron
Vd39_tig00000083	633165	633289	+	TE	Vd39_TE_homo_2075	rRNA
Vd39_tig00000083	634353	634437	-	TE	Vd39_TE_homo_2076	Unknown
Vd39_tig00000083	656129	656329	+	TE	Vd39_TE_homo_2077	DNA/Helitron
F130_CM046511.1	2970522	2970607	-	TE	F130_TE_homo_1791	DNA/TcMar-Fot1
F130_CM046511.1	2970664	2970811	+	TE	F130_TE_homo_1792	DNA/TcMar-Fot1
F130_CM046511.1	2971233	2971457	+	TE	F130_TE_homo_1793	DNA/TcMar-Fot1
F130_CM046511.1	2971525	2971707	-	TE	F130_TE_homo_1794	DNA/TcMar-Fot1
F130_CM046511.1	2974886	2975128	-	TE	F130_TE_homo_1795	DNA/Kolobok-H
F130_CM046511.1	2980760	2982493	-	TE	F130_TE_homo_1796	DNA/Tc1-Mariner
F130_CM046511.1	2983022	2983210	-	TE	F130_TE_homo_1797	Unknown
F130_CM046511.1	2983211	2983377	-	TE	F130_TE_homo_1798	DNA/TcMar-Fot1
F130_CM046511.1	2983938	2984357	+	TE	F130_TE_homo_1799	DNA/DTH
F130_CM046511.1	2986131	2986476	+	TE	F130_TE_homo_1800	Unknown
F130_CM046511.1	3006814	3010066	.	TE	F130_TE_struc_102	DNA/DTA
F130_CM046511.1	3011162	3012893	+	TE	F130_TE_homo_1801	DNA/Tc1-Mariner
CQ2_Chr7	29361	29497	-	TE	CQ2_TE_homo_2174	Unknown
CQ2_Chr7	117708	117849	+	TE	CQ2_TE_homo_2175	Unknown
CQ2_Chr7	117758	117970	-	TE	CQ2_TE_homo_2176	Unknown
CQ2_Chr7	119073	126005	+	TE	CQ2_TE_homo_2177	LTR/Gypsy
CQ2_Chr7	126006	129355	-	TE	CQ2_TE_homo_2178	LTR/Gypsy
CQ2_Chr7	132653	132739	+	TE	CQ2_TE_homo_2179	LTR/Gypsy
CQ2_Chr7	132735	133846	+	TE	CQ2_TE_homo_2180	LTR/Gypsy
CQ2_Chr7	133842	133961	+	TE	CQ2_TE_homo_2181	LTR/Gypsy
CQ2_Chr7	135957	136098	+	TE	CQ2_TE_homo_2182	Unknown
CQ2_Chr7	136007	136219	-	TE	CQ2_TE_homo_2183	Unknown
CQ2_Chr7	154938	155151	-	TE	CQ2_TE_homo_2184	Unknown
CQ2_Chr7	188264	188403	-	TE	CQ2_TE_homo_2185	Unknown
CQ2_Chr7	305054	305640	-	TE	CQ2_TE_homo_2186	Unknown
CQ2_Chr7	306490	306859	-	TE	CQ2_TE_homo_2187	Unknown
CQ2_Chr7	334697	334847	+	TE	CQ2_TE_homo_2188	Unknown
CQ2_Chr7	334748	334968	-	TE	CQ2_TE_homo_2189	Unknown
CQ2_Chr7	367492	367684	+	TE	CQ2_TE_homo_2190	DNA/DTC
CQ2_Chr7	515094	515258	+	TE	CQ2_TE_homo_2191	DNA/DTH
CQ2_Chr7	515278	515971	+	TE	CQ2_TE_homo_2192	LTR/Copia
CQ2_Chr7	515971	516194	-	TE	CQ2_TE_homo_2193	DNA/DTH
CQ2_Chr7	516091	516244	+	TE	CQ2_TE_homo_2194	DNA/DTH
CQ2_Chr7	521009	521188	+	TE	CQ2_TE_homo_2195	Unknown
CQ2_Chr7	559375	559502	+	TE	CQ2_TE_homo_2196	tRNA
CQ2_Chr7	639345	639563	-	TE	CQ2_TE_homo_2197	DNA/Helitron
CQ2_Chr7	640853	640999	+	TE	CQ2_TE_homo_2198	DNA/DTM
CQ2_Chr7	641896	641975	-	TE	CQ2_TE_homo_2199	Unknown
CQ2_Chr7	642007	642091	-	TE	CQ2_TE_homo_2200	Unknown
CQ2_Chr7	646666	646817	-	TE	CQ2_TE_homo_2201	DNA/DTH
CQ2_Chr7	646706	646948	+	TE	CQ2_TE_homo_2202	DNA/DTH
CQ2_Chr7	646942	648838	-	TE	CQ2_TE_homo_2203	LTR/Copia
CQ2_Chr7	648840	650469	-	TE	CQ2_TE_homo_2204	LTR/Gypsy
CQ2_Chr7	650470	657404	-	TE	CQ2_TE_homo_2205	LTR/Gypsy
CQ2_Chr7	657405	660352	-	TE	CQ2_TE_homo_2206	LTR/Gypsy
CQ2_Chr7	671526	671926	+	TE	CQ2_TE_homo_2207	DNA/Helitron
CQ2_Chr7	680980	681182	+	TE	CQ2_TE_homo_2208	DNA/DTT
CQ2_Chr7	714768	717135	-	TE	CQ2_TE_homo_2209	LTR/Gypsy
CQ2_Chr7	717136	717800	-	TE	CQ2_TE_homo_2210	LTR/Copia
CQ2_Chr7	717801	724733	+	TE	CQ2_TE_homo_2211	LTR/Gypsy
CQ2_Chr7	724734	726863	-	TE	CQ2_TE_homo_2212	LTR/Copia
CQ2_Chr7	726864	727014	-	TE	CQ2_TE_homo_2213	DNA/DTH
CQ2_Chr7	777276	777555	+	TE	CQ2_TE_homo_2214	Unknown
CQ2_Chr7	778061	784886	+	TE	CQ2_TE_homo_2215	LTR/Gypsy
CQ2_Chr7	795763	799085	.	TE	CQ2_TE_struc_63	DNA/DTC
CQ2_Chr7	811939	812227	+	TE	CQ2_TE_homo_2216	Unknown
CQ2_Chr7	815005	815333	-	TE	CQ2_TE_homo_2217	LTR/Gypsy
CQ2_Chr7	845777	845869	-	TE	CQ2_TE_homo_2218	Unknown
CQ2_Chr7	862228	862386	+	TE	CQ2_TE_homo_2219	Unknown
CQ2_Chr7	951985	952187	+	TE	CQ2_TE_homo_2220	DNA/Helitron
CQ2_Chr7	965174	970387	-	TE	CQ2_TE_homo_2221	LTR/Gypsy
CQ2_Chr7	976873	981550	-	TE	CQ2_TE_homo_2222	LTR/Gypsy
CQ2_Chr7	981546	988375	+	TE	CQ2_TE_homo_2223	LTR/Gypsy
CQ2_Chr7	988376	990239	-	TE	CQ2_TE_homo_2224	LTR/Gypsy
CQ2_Chr7	1025933	1026058	-	TE	CQ2_TE_homo_2225	Unknown
CQ2_Chr7	1026094	1026235	-	TE	CQ2_TE_homo_2226	LTR/Gypsy
CQ2_Chr7	1047368	1054302	+	TE	CQ2_TE_homo_2227	LTR/Gypsy
CQ2_Chr7	1055575	1055787	-	TE	CQ2_TE_homo_2228	Unknown
CQ2_Chr7	1070318	1070544	-	TE	CQ2_TE_homo_2229	Unknown
CQ2_Chr7	1070884	1071031	+	TE	CQ2_TE_homo_2230	Unknown
CQ2_Chr7	1070930	1071156	-	TE	CQ2_TE_homo_2231	Unknown
CQ2_Chr7	1076195	1076389	+	TE	CQ2_TE_homo_2232	DNA/Helitron
CQ2_Chr7	1076556	1076931	+	TE	CQ2_TE_homo_2233	DNA/DTA
CQ2_Chr7	1077225	1077551	+	TE	CQ2_TE_homo_2234	DNA/DTA
CQ2_Chr7	1078036	1078527	-	TE	CQ2_TE_homo_2235	DNA/DTA
CQ2_Chr7	1078749	1079065	-	TE	CQ2_TE_homo_2236	DNA/DTA
CQ2_Chr7	1080003	1080164	+	TE	CQ2_TE_homo_2237	Unknown
CQ2_Chr7	1080062	1080290	-	TE	CQ2_TE_homo_2238	Unknown
CQ2_Chr7	1081504	1081604	-	TE	CQ2_TE_homo_2239	LTR/unknown
CQ2_Chr7	1081622	1084315	-	TE	CQ2_TE_homo_2240	Unknown
CQ2_Chr7	1084859	1091688	-	TE	CQ2_TE_homo_2241	LTR/Gypsy
CQ2_Chr7	1094367	1094519	+	TE	CQ2_TE_homo_2242	Unknown
CQ2_Chr7	1094512	1094955	-	TE	CQ2_TE_homo_2243	DNA/DTA
CQ2_Chr7	1095182	1095343	+	TE	CQ2_TE_homo_2244	Unknown
CQ2_Chr7	1095241	1095470	-	TE	CQ2_TE_homo_2245	Unknown
CQ2_Chr7	1099228	1099426	+	TE	CQ2_TE_homo_2246	LTR/unknown
CQ2_Chr7	1099425	1102136	+	TE	CQ2_TE_homo_2247	LTR/unknown
CQ2_Chr7	1102286	1106584	+	TE	CQ2_TE_homo_2248	LTR/unknown
CQ2_Chr7	1106585	1106788	+	TE	CQ2_TE_homo_2249	LTR/unknown
CQ2_Chr7	1114431	1118591	.	TE	CQ2_TE_struc_64	DNA/DTC
CQ2_Chr7	1136827	1137081	+	TE	CQ2_TE_homo_2250	Unknown
CQ2_Chr7	1251619	1251707	-	TE	CQ2_TE_homo_2251	LTR/Gypsy
CQ2_Chr7	1257807	1258287	+	TE	CQ2_TE_homo_2252	LTR/Gypsy
CQ2_Chr7	1264328	1265646	-	TE	CQ2_TE_homo_2253	LTR/Gypsy
CQ2_Chr7	1265642	1265867	+	TE	CQ2_TE_homo_2254	Unknown
CQ2_Chr7	1265765	1265926	-	TE	CQ2_TE_homo_2255	Unknown
CQ2_Chr7	1265925	1271444	-	TE	CQ2_TE_homo_2256	LTR/Gypsy
CQ2_Chr7	1276844	1276981	-	TE	CQ2_TE_homo_2257	DNA/DTH
CQ2_Chr7	1276876	1277115	+	TE	CQ2_TE_homo_2258	DNA/DTH
CQ2_Chr7	1277404	1284338	-	TE	CQ2_TE_homo_2259	LTR/Gypsy
CQ2_Chr7	1285014	1285305	+	TE	CQ2_TE_homo_2260	LTR/Gypsy
CQ2_Chr7	1288850	1288931	+	TE	CQ2_TE_homo_2261	Unknown
CQ2_Chr7	1288930	1289065	+	TE	CQ2_TE_homo_2262	Unknown
CQ2_Chr7	1378059	1378229	+	TE	CQ2_TE_homo_2263	LTR/unknown
CQ2_Chr7	1378626	1378769	+	TE	CQ2_TE_homo_2264	Unknown
CQ2_Chr7	1378667	1378895	-	TE	CQ2_TE_homo_2265	Unknown
CQ2_Chr7	1379093	1379289	+	TE	CQ2_TE_homo_2266	LTR/unknown
CQ2_Chr7	1379288	1381986	+	TE	CQ2_TE_homo_2267	LTR/unknown
CQ2_Chr7	1382144	1386457	+	TE	CQ2_TE_homo_2268	LTR/unknown
CQ2_Chr7	1386458	1386661	+	TE	CQ2_TE_homo_2269	LTR/unknown
CQ2_Chr7	1387669	1387872	-	TE	CQ2_TE_homo_2270	LTR/unknown
CQ2_Chr7	1387873	1392186	-	TE	CQ2_TE_homo_2271	LTR/unknown
CQ2_Chr7	1392348	1392778	-	TE	CQ2_TE_homo_2272	LTR/unknown
CQ2_Chr7	1392869	1395142	-	TE	CQ2_TE_homo_2273	LTR/unknown
CQ2_Chr7	1395141	1395337	-	TE	CQ2_TE_homo_2274	LTR/unknown
CQ2_Chr7	1396943	1397146	-	TE	CQ2_TE_homo_2275	LTR/unknown
CQ2_Chr7	1397147	1401457	-	TE	CQ2_TE_homo_2276	LTR/unknown
CQ2_Chr7	1401618	1404316	-	TE	CQ2_TE_homo_2277	LTR/unknown
CQ2_Chr7	1404315	1404511	-	TE	CQ2_TE_homo_2278	LTR/unknown
CQ2_Chr7	1405486	1405664	+	TE	CQ2_TE_homo_2279	LTR/unknown
CQ2_Chr7	1405668	1405864	+	TE	CQ2_TE_homo_2280	LTR/unknown
CQ2_Chr7	1405863	1408564	+	TE	CQ2_TE_homo_2281	LTR/unknown
CQ2_Chr7	1408727	1413039	+	TE	CQ2_TE_homo_2282	LTR/unknown
CQ2_Chr7	1413040	1413243	+	TE	CQ2_TE_homo_2283	LTR/unknown
CQ2_Chr7	1413262	1414630	+	TE	CQ2_TE_homo_2284	LTR/unknown
CQ2_Chr7	1414631	1415312	-	TE	CQ2_TE_homo_2285	LTR/Gypsy
CQ2_Chr7	1415317	1415448	+	TE	CQ2_TE_homo_2286	DNA/DTH
CQ2_Chr7	1415493	1415740	-	TE	CQ2_TE_homo_2287	Unknown
CQ2_Chr7	1415732	1416232	-	TE	CQ2_TE_homo_2288	Unknown
CQ2_Chr7	1416233	1422262	+	TE	CQ2_TE_homo_2289	LTR/Gypsy
CQ2_Chr7	1422263	1424733	+	TE	CQ2_TE_homo_2290	Unknown
CQ2_Chr7	1424462	1424797	-	TE	CQ2_TE_homo_2291	Unknown
CQ2_Chr7	1424851	1425006	-	TE	CQ2_TE_homo_2292	Unknown
CQ2_Chr7	1425006	1425137	+	TE	CQ2_TE_homo_2293	DNA/DTH
CQ2_Chr7	1425191	1431343	-	TE	CQ2_TE_homo_2294	LTR/Gypsy
CQ2_Chr7	1431344	1431739	+	TE	CQ2_TE_homo_2295	LTR/unknown
CQ2_Chr7	1431770	1432286	+	TE	CQ2_TE_homo_2296	LTR/unknown
CQ2_Chr7	1432284	1432480	+	TE	CQ2_TE_homo_2297	LTR/unknown
CQ2_Chr7	1432479	1435183	+	TE	CQ2_TE_homo_2298	LTR/unknown
CQ2_Chr7	1435342	1439655	+	TE	CQ2_TE_homo_2299	LTR/unknown
CQ2_Chr7	1439656	1439859	+	TE	CQ2_TE_homo_2300	LTR/unknown
CQ2_Chr7	1439860	1440342	+	TE	CQ2_TE_homo_2301	LTR/unknown
CQ2_Chr7	1440503	1444812	+	TE	CQ2_TE_homo_2302	LTR/unknown
CQ2_Chr7	1444813	1445015	+	TE	CQ2_TE_homo_2303	LTR/unknown
CQ2_Chr7	1445020	1446338	-	TE	CQ2_TE_homo_2304	LTR/unknown
CQ2_Chr7	1446339	1453161	+	TE	CQ2_TE_homo_2305	LTR/Gypsy
CQ2_Chr7	1453162	1454376	-	TE	CQ2_TE_homo_2306	LTR/unknown
CQ2_Chr7	1454591	1457282	-	TE	CQ2_TE_homo_2307	LTR/unknown
CQ2_Chr7	1457281	1457368	-	TE	CQ2_TE_homo_2308	LTR/unknown
CQ2_Chr7	1457369	1457572	-	TE	CQ2_TE_homo_2309	LTR/unknown
CQ2_Chr7	1457573	1460913	-	TE	CQ2_TE_homo_2310	LTR/unknown
CQ2_Chr7	1460914	1461115	+	TE	CQ2_TE_homo_2311	LTR/unknown
CQ2_Chr7	1461114	1463815	+	TE	CQ2_TE_homo_2312	LTR/unknown
CQ2_Chr7	1463974	1468286	+	TE	CQ2_TE_homo_2313	LTR/unknown
CQ2_Chr7	1468287	1468490	+	TE	CQ2_TE_homo_2314	LTR/unknown
CQ2_Chr7	1468491	1469342	-	TE	CQ2_TE_homo_2315	LTR/unknown
CQ2_Chr7	1469503	1470623	-	TE	CQ2_TE_homo_2316	LTR/unknown
CQ2_Chr7	1470624	1470827	-	TE	CQ2_TE_homo_2317	LTR/unknown
CQ2_Chr7	1470828	1475140	-	TE	CQ2_TE_homo_2318	LTR/unknown
CQ2_Chr7	1475299	1478000	-	TE	CQ2_TE_homo_2319	LTR/unknown
CQ2_Chr7	1477999	1478195	-	TE	CQ2_TE_homo_2320	LTR/unknown
CQ2_Chr7	1478194	1479778	-	TE	CQ2_TE_homo_2321	LTR/unknown
CQ2_Chr7	1479777	1479971	-	TE	CQ2_TE_homo_2322	LTR/unknown
CQ2_Chr7	1480092	1480208	-	TE	CQ2_TE_homo_2323	DNA/DTH
CQ2_Chr7	1480601	1481531	-	TE	CQ2_TE_homo_2324	Unknown
CQ2_Chr7	1481536	1481732	+	TE	CQ2_TE_homo_2325	LTR/unknown
CQ2_Chr7	1481745	1482023	-	TE	CQ2_TE_homo_2326	Unknown
CQ2_Chr7	1482024	1482225	+	TE	CQ2_TE_homo_2327	LTR/unknown
CQ2_Chr7	1482224	1484922	+	TE	CQ2_TE_homo_2328	LTR/unknown
CQ2_Chr7	1485083	1489403	+	TE	CQ2_TE_homo_2329	LTR/unknown
CQ2_Chr7	1489404	1489607	+	TE	CQ2_TE_homo_2330	LTR/unknown
CQ2_Chr7	1489606	1492324	+	TE	CQ2_TE_homo_2331	LTR/unknown
CQ2_Chr7	1492488	1496801	+	TE	CQ2_TE_homo_2332	LTR/unknown
CQ2_Chr7	1496801	1496890	+	TE	CQ2_TE_homo_2333	LTR/unknown
CQ2_Chr7	1496891	1497094	-	TE	CQ2_TE_homo_2334	LTR/unknown
CQ2_Chr7	1497095	1501408	-	TE	CQ2_TE_homo_2335	LTR/unknown
CQ2_Chr7	1501567	1504266	-	TE	CQ2_TE_homo_2336	LTR/unknown
CQ2_Chr7	1504265	1504462	-	TE	CQ2_TE_homo_2337	LTR/unknown
CQ2_Chr7	1506961	1508095	-	TE	CQ2_TE_homo_2338	LTR/Gypsy
CQ2_Chr7	1508096	1508299	-	TE	CQ2_TE_homo_2339	LTR/unknown
CQ2_Chr7	1508300	1512613	-	TE	CQ2_TE_homo_2340	LTR/unknown
CQ2_Chr7	1512771	1515471	-	TE	CQ2_TE_homo_2341	LTR/unknown
CQ2_Chr7	1515470	1515671	-	TE	CQ2_TE_homo_2342	LTR/unknown
CQ2_Chr7	1515672	1518405	-	TE	CQ2_TE_homo_2343	LTR/unknown
CQ2_Chr7	1518566	1521270	-	TE	CQ2_TE_homo_2344	LTR/unknown
CQ2_Chr7	1521269	1521467	-	TE	CQ2_TE_homo_2345	LTR/unknown
CQ2_Chr7	1521467	1523318	+	TE	CQ2_TE_homo_2346	LTR/unknown
CQ2_Chr7	1523319	1523522	+	TE	CQ2_TE_homo_2347	LTR/unknown
CQ2_Chr7	1523523	1524758	-	TE	CQ2_TE_homo_2348	LTR/unknown
CQ2_Chr7	1524757	1524953	-	TE	CQ2_TE_homo_2349	LTR/unknown
CQ2_Chr7	1545266	1545579	-	TE	CQ2_TE_homo_2350	Unknown
CQ2_Chr7	1645152	1645390	+	TE	CQ2_TE_homo_2351	Unknown
CQ2_Chr7	1776931	1777144	-	TE	CQ2_TE_homo_2352	DNA/Helitron
CQ2_Chr7	1847758	1848012	+	TE	CQ2_TE_homo_2353	Unknown
CQ2_Chr7	1894674	1894894	+	TE	CQ2_TE_homo_2354	DNA/Helitron
CQ2_Chr7	1895759	1895942	+	TE	CQ2_TE_homo_2355	Unknown
CQ2_Chr7	1905697	1905819	-	TE	CQ2_TE_homo_2356	Unknown
CQ2_Chr7	1905818	1905904	-	TE	CQ2_TE_homo_2357	Unknown
CQ2_Chr7	1919282	1920324	.	TE	CQ2_TE_struc_65	DNA/DTM
CQ2_Chr7	1941174	1941326	-	TE	CQ2_TE_homo_2358	Unknown
CQ2_Chr7	1953874	1954026	-	TE	CQ2_TE_homo_2359	Unknown
CQ2_Chr7	1954202	1954480	+	TE	CQ2_TE_homo_2360	Unknown
CQ2_Chr7	1966454	1966601	-	TE	CQ2_TE_homo_2361	Unknown
CQ2_Chr7	1966611	1966704	-	TE	CQ2_TE_homo_2362	Unknown
CQ2_Chr7	1999936	2003838	.	TE	CQ2_TE_struc_66	DNA/DTC
CQ2_Chr7	2024334	2024460	-	TE	CQ2_TE_homo_2363	Unknown
CQ2_Chr7	2024470	2024565	-	TE	CQ2_TE_homo_2364	Unknown
CQ2_Chr7	2145207	2145329	+	TE	CQ2_TE_homo_2365	Unknown
CQ2_Chr7	2314653	2314771	-	TE	CQ2_TE_homo_2366	Unknown
CQ2_Chr7	2415425	2415561	-	TE	CQ2_TE_homo_2367	DNA/DTM
CQ2_Chr7	2489057	2490769	-	TE	CQ2_TE_homo_2368	LTR/Gypsy
CQ2_Chr7	2490770	2497593	+	TE	CQ2_TE_homo_2369	LTR/Gypsy
CQ2_Chr7	2497594	2501328	-	TE	CQ2_TE_homo_2370	LTR/Gypsy
CQ2_Chr7	2501329	2508216	+	TE	CQ2_TE_homo_2371	LTR/Gypsy
CQ2_Chr7	2508217	2514517	-	TE	CQ2_TE_homo_2372	LTR/Gypsy
CQ2_Chr7	2648339	2648485	+	TE	CQ2_TE_homo_2373	DNA/DTH
CQ2_Chr7	2648486	2651842	+	TE	CQ2_TE_homo_2374	LTR/Copia
CQ2_Chr7	2651844	2658710	-	TE	CQ2_TE_homo_2375	LTR/Gypsy
CQ2_Chr7	2658713	2665639	+	TE	CQ2_TE_homo_2376	LTR/Gypsy
CQ2_Chr7	2665640	2666973	+	TE	CQ2_TE_homo_2377	LTR/Copia
CQ2_Chr7	2666967	2667206	-	TE	CQ2_TE_homo_2378	DNA/DTH
CQ2_Chr7	2667099	2667248	+	TE	CQ2_TE_homo_2379	DNA/DTH
CQ2_Chr7	2681687	2681862	-	TE	CQ2_TE_homo_2380	Unknown
CQ2_Chr7	2681953	2682061	+	TE	CQ2_TE_homo_2381	DNA/Helitron
CQ2_Chr7	2687679	2687866	+	TE	CQ2_TE_homo_2382	DNA/DTC
CQ2_Chr7	2690110	2690316	-	TE	CQ2_TE_homo_2383	DNA/Helitron
CQ2_Chr7	2690604	2690782	+	TE	CQ2_TE_homo_2384	Unknown
CQ2_Chr7	2739691	2743468	+	TE	CQ2_TE_homo_2385	LTR/Gypsy
CQ2_Chr7	2743469	2750334	-	TE	CQ2_TE_homo_2386	LTR/Gypsy
CQ2_Chr7	2750337	2753488	+	TE	CQ2_TE_homo_2387	LTR/Gypsy
CQ2_Chr7	2757603	2757805	+	TE	CQ2_TE_homo_2388	Unknown
CQ2_Chr7	2757669	2757844	-	TE	CQ2_TE_homo_2389	Unknown
CQ2_Chr7	2759895	2760093	-	TE	CQ2_TE_homo_2390	DNA/Helitron
CQ2_Chr7	2776529	2777591	+	TE	CQ2_TE_homo_2391	DNA/DTC
CQ2_Chr7	2790115	2790301	+	TE	CQ2_TE_homo_2392	DNA/DTC
CQ2_Chr7	2801557	2801890	-	TE	CQ2_TE_homo_2393	LTR/Gypsy
CQ2_Chr7	2804445	2804623	+	TE	CQ2_TE_homo_2394	DNA/DTC
CQ2_Chr7	2820193	2820500	+	TE	CQ2_TE_homo_2395	DNA/DTC
CQ2_Chr7	2863199	2863424	+	TE	CQ2_TE_homo_2396	Unknown
CQ2_Chr7	2863322	2863483	-	TE	CQ2_TE_homo_2397	Unknown
CQ2_Chr7	2863596	2870527	+	TE	CQ2_TE_homo_2398	LTR/Gypsy
CQ2_Chr7	2877345	2877570	+	TE	CQ2_TE_homo_2399	Unknown
CQ2_Chr7	2877468	2877629	-	TE	CQ2_TE_homo_2400	Unknown
CQ2_Chr7	2883947	2884423	+	TE	CQ2_TE_homo_2401	LTR/Gypsy
CQ2_Chr7	2885048	2886661	+	TE	CQ2_TE_homo_2402	LINE/unknown
CQ2_Chr7	2886837	2887050	+	TE	CQ2_TE_homo_2403	Unknown
CQ2_Chr7	2887051	2887323	+	TE	CQ2_TE_homo_2404	LINE/unknown
CQ2_Chr7	2887330	2887475	-	TE	CQ2_TE_homo_2405	Unknown
CQ2_Chr7	2887488	2889452	+	TE	CQ2_TE_homo_2406	LTR/Gypsy
CQ2_Chr7	2889456	2896317	+	TE	CQ2_TE_homo_2407	LTR/Gypsy
CQ2_Chr7	2896318	2897094	+	TE	CQ2_TE_homo_2408	LTR/Gypsy
CQ2_Chr7	2897097	2901042	+	TE	CQ2_TE_homo_2409	LTR/Gypsy
CQ2_Chr7	2904553	2904712	+	TE	CQ2_TE_homo_2410	Unknown
CQ2_Chr7	2904610	2904835	-	TE	CQ2_TE_homo_2411	Unknown
CQ2_Chr7	2945742	2945870	-	TE	CQ2_TE_homo_2412	tRNA
CQ2_Chr7	3027222	3027411	+	TE	CQ2_TE_homo_2413	DNA/Helitron
CQ2_Chr7	3027614	3027817	-	TE	CQ2_TE_homo_2414	DNA/Helitron
CQ2_Chr7	3050695	3050806	-	TE	CQ2_TE_homo_2415	Unknown
CQ2_Chr7	3054983	3055136	+	TE	CQ2_TE_homo_2416	DNA/DTM
CQ2_Chr7	3055251	3055441	+	TE	CQ2_TE_homo_2417	DNA/DTM
CQ2_Chr7	3055847	3056286	+	TE	CQ2_TE_homo_2418	DNA/DTM
CQ2_Chr7	3056566	3056885	+	TE	CQ2_TE_homo_2419	DNA/DTM
CQ2_Chr7	3111040	3111161	-	TE	CQ2_TE_homo_2420	DNA/DTH
CQ2_Chr7	3123822	3124036	-	TE	CQ2_TE_homo_2421	DNA/DTC
CQ2_Chr7	3180845	3181173	+	TE	CQ2_TE_homo_2422	Unknown
CQ2_Chr7	3189535	3189719	-	TE	CQ2_TE_homo_2423	DNA/Helitron
CQ2_Chr7	3202998	3203214	-	TE	CQ2_TE_homo_2424	DNA/Helitron
CQ2_Chr7	3238483	3240391	.	TE	CQ2_TE_struc_67	DNA/DTM
CQ2_Chr7	3279878	3280069	+	TE	CQ2_TE_homo_2425	DNA/Helitron
CQ2_Chr7	3285636	3285914	-	TE	CQ2_TE_homo_2426	Unknown
CQ2_Chr7	3309476	3309613	+	TE	CQ2_TE_homo_2427	DNA/Helitron
CQ2_Chr7	3320824	3333599	+	TE	CQ2_TE_struc_62	DNA/Helitron
CQ2_Chr7	3340552	3340901	+	TE	CQ2_TE_homo_2428	LTR/Gypsy
XJ592_WJDY01000005.1	29397	29625	+	TE	XJ592_TE_homo_1269	Unknown
XJ592_WJDY01000005.1	117748	118002	+	TE	XJ592_TE_homo_1270	DNA/DTC
XJ592_WJDY01000005.1	119107	126039	+	TE	XJ592_TE_homo_1271	LTR/Gypsy
XJ592_WJDY01000005.1	126040	129389	-	TE	XJ592_TE_homo_1272	LTR/Gypsy
XJ592_WJDY01000005.1	132687	132773	+	TE	XJ592_TE_homo_1273	LTR/Gypsy
XJ592_WJDY01000005.1	132769	133880	+	TE	XJ592_TE_homo_1274	LTR/Gypsy
XJ592_WJDY01000005.1	133876	133995	+	TE	XJ592_TE_homo_1275	LTR/Gypsy
XJ592_WJDY01000005.1	135997	136251	+	TE	XJ592_TE_homo_1276	DNA/DTC
XJ592_WJDY01000005.1	154977	155190	-	TE	XJ592_TE_homo_1277	Unknown
XJ592_WJDY01000005.1	188489	188726	+	TE	XJ592_TE_homo_1278	Unknown
XJ592_WJDY01000005.1	334650	337991	.	TE	XJ592_TE_struc_47	DNA/DTC
XJ592_WJDY01000005.1	367580	367764	-	TE	XJ592_TE_homo_1279	DNA/Helitron
XJ592_WJDY01000005.1	515273	515430	-	TE	XJ592_TE_homo_1280	LTR/Gypsy
XJ592_WJDY01000005.1	515457	515653	-	TE	XJ592_TE_homo_1281	LTR/Gypsy
XJ592_WJDY01000005.1	515654	516100	-	TE	XJ592_TE_homo_1282	LTR/Gypsy
XJ592_WJDY01000005.1	516150	516271	-	TE	XJ592_TE_homo_1283	LTR/Gypsy
XJ592_WJDY01000005.1	516266	516423	-	TE	XJ592_TE_homo_1284	LTR/Gypsy
XJ592_WJDY01000005.1	521188	521367	-	TE	XJ592_TE_homo_1285	Unknown
XJ592_WJDY01000005.1	559545	559673	+	TE	XJ592_TE_homo_1286	tRNA
XJ592_WJDY01000005.1	639533	639751	-	TE	XJ592_TE_homo_1287	DNA/Helitron
XJ592_WJDY01000005.1	641041	641187	+	TE	XJ592_TE_homo_1288	DNA/DTM
XJ592_WJDY01000005.1	642084	642163	+	TE	XJ592_TE_homo_1289	Unknown
XJ592_WJDY01000005.1	642195	642279	+	TE	XJ592_TE_homo_1290	Unknown
XJ592_WJDY01000005.1	646854	647006	+	TE	XJ592_TE_homo_1291	LTR/Gypsy
XJ592_WJDY01000005.1	647001	647369	+	TE	XJ592_TE_homo_1292	LTR/Gypsy
XJ592_WJDY01000005.1	647369	648373	-	TE	XJ592_TE_homo_1293	LTR/Copia
XJ592_WJDY01000005.1	648503	649028	-	TE	XJ592_TE_homo_1294	LTR/Copia
XJ592_WJDY01000005.1	649030	650659	-	TE	XJ592_TE_homo_1295	LTR/Gypsy
XJ592_WJDY01000005.1	650660	657594	-	TE	XJ592_TE_homo_1296	LTR/Gypsy
XJ592_WJDY01000005.1	657595	660542	-	TE	XJ592_TE_homo_1297	LTR/Gypsy
XJ592_WJDY01000005.1	671717	672117	+	TE	XJ592_TE_homo_1298	DNA/Helitron
XJ592_WJDY01000005.1	715097	717464	-	TE	XJ592_TE_homo_1299	LTR/Gypsy
XJ592_WJDY01000005.1	717494	718129	-	TE	XJ592_TE_homo_1300	LTR/Copia
XJ592_WJDY01000005.1	718130	725062	+	TE	XJ592_TE_homo_1301	LTR/Gypsy
XJ592_WJDY01000005.1	725063	726938	-	TE	XJ592_TE_homo_1302	LTR/Copia
XJ592_WJDY01000005.1	726938	727190	+	TE	XJ592_TE_homo_1303	LTR/Gypsy
XJ592_WJDY01000005.1	727193	727343	+	TE	XJ592_TE_homo_1304	LTR/Gypsy
XJ592_WJDY01000005.1	777618	777898	+	TE	XJ592_TE_homo_1305	Unknown
XJ592_WJDY01000005.1	778404	785229	+	TE	XJ592_TE_homo_1306	LTR/Gypsy
XJ592_WJDY01000005.1	796106	799427	.	TE	XJ592_TE_struc_48	DNA/DTC
XJ592_WJDY01000005.1	812277	812569	+	TE	XJ592_TE_homo_1307	Unknown
XJ592_WJDY01000005.1	813039	813163	+	TE	XJ592_TE_homo_1308	Unknown
XJ592_WJDY01000005.1	815348	815676	-	TE	XJ592_TE_homo_1309	LTR/Gypsy
XJ592_WJDY01000005.1	829723	832870	.	TE	XJ592_TE_struc_49	DNA/DTM
XJ592_WJDY01000005.1	846064	846237	+	TE	XJ592_TE_homo_1310	Unknown
XJ592_WJDY01000005.1	952347	952549	+	TE	XJ592_TE_homo_1311	DNA/Helitron
XJ592_WJDY01000005.1	965524	965708	-	TE	XJ592_TE_homo_1312	LTR/Gypsy
XJ592_WJDY01000005.1	970736	977223	-	TE	XJ592_TE_homo_1313	LTR/Gypsy
XJ592_WJDY01000005.1	977459	977889	-	TE	XJ592_TE_homo_1314	LTR/Gypsy
XJ592_WJDY01000005.1	977890	981897	+	TE	XJ592_TE_homo_1315	DNA/DTM
XJ592_WJDY01000005.1	981898	988727	+	TE	XJ592_TE_homo_1316	LTR/Gypsy
XJ592_WJDY01000005.1	988728	989430	+	TE	XJ592_TE_homo_1317	DNA/DTM
XJ592_WJDY01000005.1	989431	990591	-	TE	XJ592_TE_homo_1318	LTR/Gypsy
XJ592_WJDY01000005.1	1026290	1026415	-	TE	XJ592_TE_homo_1319	Unknown
XJ592_WJDY01000005.1	1026451	1026591	-	TE	XJ592_TE_homo_1320	LTR/Gypsy
XJ592_WJDY01000005.1	1047711	1054645	+	TE	XJ592_TE_homo_1321	LTR/Gypsy
XJ592_WJDY01000005.1	1055918	1056130	-	TE	XJ592_TE_homo_1322	Unknown
XJ592_WJDY01000005.1	1057356	1063893	+	TE	XJ592_TE_homo_1323	LTR/Gypsy
XJ592_WJDY01000005.1	1064119	1070588	-	TE	XJ592_TE_homo_1324	LTR/Gypsy
XJ592_WJDY01000005.1	1070651	1070876	+	TE	XJ592_TE_homo_1325	DNA/DTC
XJ592_WJDY01000005.1	1071224	1071488	+	TE	XJ592_TE_homo_1326	DNA/DTC
XJ592_WJDY01000005.1	1071496	1071971	+	TE	XJ592_TE_homo_1327	LTR/Gypsy
XJ592_WJDY01000005.1	1076530	1076724	+	TE	XJ592_TE_homo_1328	DNA/Helitron
XJ592_WJDY01000005.1	1076891	1077266	-	TE	XJ592_TE_homo_1329	DNA/DTA
XJ592_WJDY01000005.1	1077560	1077886	-	TE	XJ592_TE_homo_1330	DNA/DTA
XJ592_WJDY01000005.1	1078371	1078862	+	TE	XJ592_TE_homo_1331	DNA/DTA
XJ592_WJDY01000005.1	1079084	1079400	+	TE	XJ592_TE_homo_1332	DNA/DTA
XJ592_WJDY01000005.1	1080344	1080623	+	TE	XJ592_TE_homo_1333	DNA/DTC
XJ592_WJDY01000005.1	1081839	1081939	-	TE	XJ592_TE_homo_1334	LTR/unknown
XJ592_WJDY01000005.1	1081957	1085194	-	TE	XJ592_TE_homo_1335	Unknown
XJ592_WJDY01000005.1	1085195	1092024	-	TE	XJ592_TE_homo_1336	LTR/Gypsy
XJ592_WJDY01000005.1	1092025	1092750	-	TE	XJ592_TE_homo_1337	Unknown
XJ592_WJDY01000005.1	1092731	1094702	-	TE	XJ592_TE_homo_1338	LTR/Gypsy
XJ592_WJDY01000005.1	1094848	1095291	+	TE	XJ592_TE_homo_1339	DNA/DTA
XJ592_WJDY01000005.1	1095566	1095804	+	TE	XJ592_TE_homo_1340	DNA/DTC
XJ592_WJDY01000005.1	1095806	1096805	-	TE	XJ592_TE_homo_1341	LTR/Gypsy
XJ592_WJDY01000005.1	1096797	1099565	-	TE	XJ592_TE_homo_1342	LTR/Gypsy
XJ592_WJDY01000005.1	1099564	1099762	+	TE	XJ592_TE_homo_1343	LTR/unknown
XJ592_WJDY01000005.1	1099761	1102436	+	TE	XJ592_TE_homo_1344	LTR/unknown
XJ592_WJDY01000005.1	1102586	1106884	+	TE	XJ592_TE_homo_1345	LTR/unknown
XJ592_WJDY01000005.1	1106885	1107088	+	TE	XJ592_TE_homo_1346	LTR/unknown
XJ592_WJDY01000005.1	1107089	1108639	-	TE	XJ592_TE_homo_1347	LTR/Gypsy
XJ592_WJDY01000005.1	1108658	1109231	+	TE	XJ592_TE_homo_1348	LTR/Gypsy
XJ592_WJDY01000005.1	1109233	1109942	-	TE	XJ592_TE_homo_1349	LTR/Gypsy
XJ592_WJDY01000005.1	1109933	1110087	+	TE	XJ592_TE_homo_1350	LTR/Gypsy
XJ592_WJDY01000005.1	1114732	1118892	.	TE	XJ592_TE_struc_50	DNA/DTC
XJ592_WJDY01000005.1	1137130	1137384	+	TE	XJ592_TE_homo_1351	Unknown
XJ592_WJDY01000005.1	1251779	1251867	-	TE	XJ592_TE_homo_1352	LTR/Gypsy
XJ592_WJDY01000005.1	1257968	1258448	+	TE	XJ592_TE_homo_1353	LTR/Gypsy
XJ592_WJDY01000005.1	1258424	1264489	+	TE	XJ592_TE_homo_1354	LTR/Gypsy
XJ592_WJDY01000005.1	1264490	1265808	-	TE	XJ592_TE_homo_1355	LTR/Gypsy
XJ592_WJDY01000005.1	1265806	1266082	-	TE	XJ592_TE_homo_1356	DNA/DTC
XJ592_WJDY01000005.1	1266087	1271606	-	TE	XJ592_TE_homo_1357	LTR/Gypsy
XJ592_WJDY01000005.1	1271607	1272042	+	TE	XJ592_TE_homo_1358	LTR/Gypsy
XJ592_WJDY01000005.1	1272025	1273653	+	TE	XJ592_TE_homo_1359	LTR/Gypsy
XJ592_WJDY01000005.1	1273874	1274586	-	TE	XJ592_TE_homo_1360	LTR/Gypsy
XJ592_WJDY01000005.1	1276996	1277143	+	TE	XJ592_TE_homo_1361	LTR/Gypsy
XJ592_WJDY01000005.1	1277140	1277290	+	TE	XJ592_TE_homo_1362	LTR/Gypsy
XJ592_WJDY01000005.1	1277295	1277565	-	TE	XJ592_TE_homo_1363	LTR/Gypsy
XJ592_WJDY01000005.1	1277566	1284500	-	TE	XJ592_TE_homo_1364	LTR/Gypsy
XJ592_WJDY01000005.1	1284501	1284668	-	TE	XJ592_TE_homo_1365	LTR/Gypsy
XJ592_WJDY01000005.1	1284710	1284815	+	TE	XJ592_TE_homo_1366	LTR/Gypsy
XJ592_WJDY01000005.1	1284802	1285183	-	TE	XJ592_TE_homo_1367	LTR/Gypsy
XJ592_WJDY01000005.1	1285343	1285467	+	TE	XJ592_TE_homo_1368	LTR/Gypsy
XJ592_WJDY01000005.1	1288990	1289227	-	TE	XJ592_TE_homo_1369	Unknown
XJ592_WJDY01000005.1	1378221	1378391	+	TE	XJ592_TE_homo_1370	LTR/unknown
XJ592_WJDY01000005.1	1379255	1379451	+	TE	XJ592_TE_homo_1371	LTR/unknown
XJ592_WJDY01000005.1	1379450	1382148	+	TE	XJ592_TE_homo_1372	LTR/unknown
XJ592_WJDY01000005.1	1382306	1386619	+	TE	XJ592_TE_homo_1373	LTR/unknown
XJ592_WJDY01000005.1	1386620	1386823	+	TE	XJ592_TE_homo_1374	LTR/unknown
XJ592_WJDY01000005.1	1387831	1388034	-	TE	XJ592_TE_homo_1375	LTR/unknown
XJ592_WJDY01000005.1	1388035	1392348	-	TE	XJ592_TE_homo_1376	LTR/unknown
XJ592_WJDY01000005.1	1392510	1392940	-	TE	XJ592_TE_homo_1377	LTR/unknown
XJ592_WJDY01000005.1	1393031	1395304	-	TE	XJ592_TE_homo_1378	LTR/unknown
XJ592_WJDY01000005.1	1395303	1395499	-	TE	XJ592_TE_homo_1379	LTR/unknown
XJ592_WJDY01000005.1	1397105	1397308	-	TE	XJ592_TE_homo_1380	LTR/unknown
XJ592_WJDY01000005.1	1397309	1401619	-	TE	XJ592_TE_homo_1381	LTR/unknown
XJ592_WJDY01000005.1	1401780	1404478	-	TE	XJ592_TE_homo_1382	LTR/unknown
XJ592_WJDY01000005.1	1404477	1404673	-	TE	XJ592_TE_homo_1383	LTR/unknown
XJ592_WJDY01000005.1	1405648	1405826	+	TE	XJ592_TE_homo_1384	LTR/unknown
XJ592_WJDY01000005.1	1405830	1406026	+	TE	XJ592_TE_homo_1385	LTR/unknown
XJ592_WJDY01000005.1	1406025	1408726	+	TE	XJ592_TE_homo_1386	LTR/unknown
XJ592_WJDY01000005.1	1408889	1413201	+	TE	XJ592_TE_homo_1387	LTR/unknown
XJ592_WJDY01000005.1	1413202	1413405	+	TE	XJ592_TE_homo_1388	LTR/unknown
XJ592_WJDY01000005.1	1413424	1414792	+	TE	XJ592_TE_homo_1389	LTR/unknown
XJ592_WJDY01000005.1	1414793	1415474	-	TE	XJ592_TE_homo_1390	LTR/Gypsy
XJ592_WJDY01000005.1	1415498	1415610	+	TE	XJ592_TE_homo_1391	DNA/DTH
XJ592_WJDY01000005.1	1415618	1415907	+	TE	XJ592_TE_homo_1392	Unknown
XJ592_WJDY01000005.1	1415894	1418067	+	TE	XJ592_TE_homo_1393	Unknown
XJ592_WJDY01000005.1	1418068	1422409	+	TE	XJ592_TE_homo_1394	LTR/Gypsy
XJ592_WJDY01000005.1	1422516	1424895	+	TE	XJ592_TE_homo_1395	Unknown
XJ592_WJDY01000005.1	1425020	1425194	+	TE	XJ592_TE_homo_1396	Unknown
XJ592_WJDY01000005.1	1425187	1425299	+	TE	XJ592_TE_homo_1397	DNA/DTH
XJ592_WJDY01000005.1	1425353	1431505	-	TE	XJ592_TE_homo_1398	LTR/Gypsy
XJ592_WJDY01000005.1	1431506	1431901	+	TE	XJ592_TE_homo_1399	LTR/unknown
XJ592_WJDY01000005.1	1431941	1432457	+	TE	XJ592_TE_homo_1400	LTR/unknown
XJ592_WJDY01000005.1	1432455	1432651	+	TE	XJ592_TE_homo_1401	LTR/unknown
XJ592_WJDY01000005.1	1432650	1435354	+	TE	XJ592_TE_homo_1402	LTR/unknown
XJ592_WJDY01000005.1	1435513	1439826	+	TE	XJ592_TE_homo_1403	LTR/unknown
XJ592_WJDY01000005.1	1439827	1440030	+	TE	XJ592_TE_homo_1404	LTR/unknown
XJ592_WJDY01000005.1	1440031	1440513	+	TE	XJ592_TE_homo_1405	LTR/unknown
XJ592_WJDY01000005.1	1440674	1444983	+	TE	XJ592_TE_homo_1406	LTR/unknown
XJ592_WJDY01000005.1	1444984	1445186	+	TE	XJ592_TE_homo_1407	LTR/unknown
XJ592_WJDY01000005.1	1445191	1446509	-	TE	XJ592_TE_homo_1408	LTR/unknown
XJ592_WJDY01000005.1	1446510	1453333	+	TE	XJ592_TE_homo_1409	LTR/Gypsy
XJ592_WJDY01000005.1	1453334	1454548	-	TE	XJ592_TE_homo_1410	LTR/unknown
XJ592_WJDY01000005.1	1454763	1457454	-	TE	XJ592_TE_homo_1411	LTR/unknown
XJ592_WJDY01000005.1	1457453	1457540	-	TE	XJ592_TE_homo_1412	LTR/unknown
XJ592_WJDY01000005.1	1457541	1457744	-	TE	XJ592_TE_homo_1413	LTR/unknown
XJ592_WJDY01000005.1	1457745	1461085	-	TE	XJ592_TE_homo_1414	LTR/unknown
XJ592_WJDY01000005.1	1461086	1461287	+	TE	XJ592_TE_homo_1415	LTR/unknown
XJ592_WJDY01000005.1	1461286	1463987	+	TE	XJ592_TE_homo_1416	LTR/unknown
XJ592_WJDY01000005.1	1464146	1468459	+	TE	XJ592_TE_homo_1417	LTR/unknown
XJ592_WJDY01000005.1	1468460	1468663	+	TE	XJ592_TE_homo_1418	LTR/unknown
XJ592_WJDY01000005.1	1468664	1469515	-	TE	XJ592_TE_homo_1419	LTR/unknown
XJ592_WJDY01000005.1	1469676	1470796	-	TE	XJ592_TE_homo_1420	LTR/unknown
XJ592_WJDY01000005.1	1470797	1471000	-	TE	XJ592_TE_homo_1421	LTR/unknown
XJ592_WJDY01000005.1	1471001	1475314	-	TE	XJ592_TE_homo_1422	LTR/unknown
XJ592_WJDY01000005.1	1475473	1478174	-	TE	XJ592_TE_homo_1423	LTR/unknown
XJ592_WJDY01000005.1	1478173	1478369	-	TE	XJ592_TE_homo_1424	LTR/unknown
XJ592_WJDY01000005.1	1478368	1479952	-	TE	XJ592_TE_homo_1425	LTR/unknown
XJ592_WJDY01000005.1	1479951	1480145	-	TE	XJ592_TE_homo_1426	LTR/unknown
XJ592_WJDY01000005.1	1480266	1480366	-	TE	XJ592_TE_homo_1427	DNA/DTH
XJ592_WJDY01000005.1	1480775	1481705	-	TE	XJ592_TE_homo_1428	Unknown
XJ592_WJDY01000005.1	1481710	1481906	+	TE	XJ592_TE_homo_1429	LTR/unknown
XJ592_WJDY01000005.1	1481919	1482197	-	TE	XJ592_TE_homo_1430	Unknown
XJ592_WJDY01000005.1	1482198	1482399	+	TE	XJ592_TE_homo_1431	LTR/unknown
XJ592_WJDY01000005.1	1482398	1485096	+	TE	XJ592_TE_homo_1432	LTR/unknown
XJ592_WJDY01000005.1	1485257	1489577	+	TE	XJ592_TE_homo_1433	LTR/unknown
XJ592_WJDY01000005.1	1489578	1489781	+	TE	XJ592_TE_homo_1434	LTR/unknown
XJ592_WJDY01000005.1	1489780	1492498	+	TE	XJ592_TE_homo_1435	LTR/unknown
XJ592_WJDY01000005.1	1492662	1496975	+	TE	XJ592_TE_homo_1436	LTR/unknown
XJ592_WJDY01000005.1	1496975	1497064	+	TE	XJ592_TE_homo_1437	LTR/unknown
XJ592_WJDY01000005.1	1497065	1497268	-	TE	XJ592_TE_homo_1438	LTR/unknown
XJ592_WJDY01000005.1	1497269	1501582	-	TE	XJ592_TE_homo_1439	LTR/unknown
XJ592_WJDY01000005.1	1501741	1504440	-	TE	XJ592_TE_homo_1440	LTR/unknown
XJ592_WJDY01000005.1	1504439	1504636	-	TE	XJ592_TE_homo_1441	LTR/unknown
XJ592_WJDY01000005.1	1504635	1507169	-	TE	XJ592_TE_homo_1442	LTR/Gypsy
XJ592_WJDY01000005.1	1507135	1508269	-	TE	XJ592_TE_homo_1443	Unknown
XJ592_WJDY01000005.1	1508270	1508473	-	TE	XJ592_TE_homo_1444	LTR/unknown
XJ592_WJDY01000005.1	1508474	1512787	-	TE	XJ592_TE_homo_1445	LTR/unknown
XJ592_WJDY01000005.1	1512945	1515645	-	TE	XJ592_TE_homo_1446	LTR/unknown
XJ592_WJDY01000005.1	1515644	1515845	-	TE	XJ592_TE_homo_1447	LTR/unknown
XJ592_WJDY01000005.1	1515846	1518579	-	TE	XJ592_TE_homo_1448	LTR/unknown
XJ592_WJDY01000005.1	1518740	1521444	-	TE	XJ592_TE_homo_1449	LTR/unknown
XJ592_WJDY01000005.1	1521443	1521641	-	TE	XJ592_TE_homo_1450	LTR/unknown
XJ592_WJDY01000005.1	1521641	1523492	+	TE	XJ592_TE_homo_1451	LTR/unknown
XJ592_WJDY01000005.1	1523493	1523696	+	TE	XJ592_TE_homo_1452	LTR/unknown
XJ592_WJDY01000005.1	1523697	1524932	-	TE	XJ592_TE_homo_1453	LTR/unknown
XJ592_WJDY01000005.1	1524931	1525127	-	TE	XJ592_TE_homo_1454	LTR/unknown
XJ592_WJDY01000005.1	1545346	1545583	+	TE	XJ592_TE_homo_1455	Unknown
XJ592_WJDY01000005.1	1645160	1645408	+	TE	XJ592_TE_homo_1456	Unknown
XJ592_WJDY01000005.1	1776958	1777171	-	TE	XJ592_TE_homo_1457	DNA/Helitron
XJ592_WJDY01000005.1	1847751	1848005	+	TE	XJ592_TE_homo_1458	Unknown
XJ592_WJDY01000005.1	1894662	1894882	+	TE	XJ592_TE_homo_1459	DNA/Helitron
XJ592_WJDY01000005.1	1895749	1895935	-	TE	XJ592_TE_homo_1460	DNA/DTC
XJ592_WJDY01000005.1	1905686	1905894	+	TE	XJ592_TE_homo_1461	Unknown
XJ592_WJDY01000005.1	1919158	1920325	.	TE	XJ592_TE_struc_51	DNA/DTM
XJ592_WJDY01000005.1	1919273	1920317	.	TE	XJ592_TE_struc_52	DNA/DTM
XJ592_WJDY01000005.1	1941169	1941358	+	TE	XJ592_TE_homo_1462	Unknown
XJ592_WJDY01000005.1	1953872	1954024	+	TE	XJ592_TE_homo_1463	Unknown
XJ592_WJDY01000005.1	1954200	1954478	-	TE	XJ592_TE_homo_1464	Unknown
XJ592_WJDY01000005.1	1966462	1966717	+	TE	XJ592_TE_homo_1465	Unknown
XJ592_WJDY01000005.1	1999937	2003839	.	TE	XJ592_TE_struc_53	DNA/DTC
XJ592_WJDY01000005.1	2024337	2024588	+	TE	XJ592_TE_homo_1466	Unknown
XJ592_WJDY01000005.1	2145202	2145324	+	TE	XJ592_TE_homo_1467	Unknown
XJ592_WJDY01000005.1	2314706	2314818	+	TE	XJ592_TE_homo_1468	Unknown
XJ592_WJDY01000005.1	2415412	2415548	-	TE	XJ592_TE_homo_1469	DNA/DTM
XJ592_WJDY01000005.1	2489068	2489252	-	TE	XJ592_TE_homo_1470	LTR/Gypsy
XJ592_WJDY01000005.1	2490782	2497605	+	TE	XJ592_TE_homo_1471	LTR/Gypsy
XJ592_WJDY01000005.1	2501341	2508229	+	TE	XJ592_TE_homo_1472	LTR/Gypsy
XJ592_WJDY01000005.1	2508230	2508660	-	TE	XJ592_TE_homo_1473	LTR/Gypsy
XJ592_WJDY01000005.1	2508661	2513369	+	TE	XJ592_TE_homo_1474	DNA/DTM
XJ592_WJDY01000005.1	2513371	2514531	-	TE	XJ592_TE_homo_1475	LTR/Gypsy
XJ592_WJDY01000005.1	2648321	2648469	-	TE	XJ592_TE_homo_1476	LTR/Gypsy
XJ592_WJDY01000005.1	2648470	2648722	-	TE	XJ592_TE_homo_1477	LTR/Gypsy
XJ592_WJDY01000005.1	2648722	2651225	+	TE	XJ592_TE_homo_1478	LTR/Copia
XJ592_WJDY01000005.1	2651209	2651782	+	TE	XJ592_TE_homo_1479	LTR/Copia
XJ592_WJDY01000005.1	2651826	2658692	-	TE	XJ592_TE_homo_1480	LTR/Gypsy
XJ592_WJDY01000005.1	2658695	2665621	+	TE	XJ592_TE_homo_1481	LTR/Gypsy
XJ592_WJDY01000005.1	2665716	2666718	+	TE	XJ592_TE_homo_1482	LTR/Copia
XJ592_WJDY01000005.1	2666718	2667086	-	TE	XJ592_TE_homo_1483	LTR/Gypsy
XJ592_WJDY01000005.1	2667081	2667229	-	TE	XJ592_TE_homo_1484	LTR/Gypsy
XJ592_WJDY01000005.1	2681668	2681843	+	TE	XJ592_TE_homo_1485	Unknown
XJ592_WJDY01000005.1	2681934	2682042	+	TE	XJ592_TE_homo_1486	DNA/Helitron
XJ592_WJDY01000005.1	2687664	2687849	-	TE	XJ592_TE_homo_1487	DNA/Helitron
XJ592_WJDY01000005.1	2690094	2690300	-	TE	XJ592_TE_homo_1488	DNA/Helitron
XJ592_WJDY01000005.1	2690588	2690766	-	TE	XJ592_TE_homo_1489	Unknown
XJ592_WJDY01000005.1	2739699	2743476	+	TE	XJ592_TE_homo_1490	LTR/Gypsy
XJ592_WJDY01000005.1	2743477	2750342	-	TE	XJ592_TE_homo_1491	LTR/Gypsy
XJ592_WJDY01000005.1	2750345	2753496	+	TE	XJ592_TE_homo_1492	LTR/Gypsy
XJ592_WJDY01000005.1	2757520	2757709	+	TE	XJ592_TE_homo_1493	Unknown
XJ592_WJDY01000005.1	2757690	2757806	+	TE	XJ592_TE_homo_1494	Unknown
XJ592_WJDY01000005.1	2757702	2757997	-	TE	XJ592_TE_homo_1495	Unknown
XJ592_WJDY01000005.1	2759907	2760105	-	TE	XJ592_TE_homo_1496	DNA/Helitron
XJ592_WJDY01000005.1	2776543	2777605	+	TE	XJ592_TE_homo_1497	DNA/DTC
XJ592_WJDY01000005.1	2790126	2790307	-	TE	XJ592_TE_homo_1498	DNA/Helitron
XJ592_WJDY01000005.1	2801549	2801882	-	TE	XJ592_TE_homo_1499	LTR/Gypsy
XJ592_WJDY01000005.1	2804434	2804613	-	TE	XJ592_TE_homo_1500	DNA/Helitron
XJ592_WJDY01000005.1	2863208	2863484	-	TE	XJ592_TE_homo_1501	DNA/DTC
XJ592_WJDY01000005.1	2863603	2870534	+	TE	XJ592_TE_homo_1502	LTR/Gypsy
XJ592_WJDY01000005.1	2877993	2883993	-	TE	XJ592_TE_homo_1503	LTR/Gypsy
XJ592_WJDY01000005.1	2883994	2884470	+	TE	XJ592_TE_homo_1504	LTR/Gypsy
XJ592_WJDY01000005.1	2884472	2884969	-	TE	XJ592_TE_homo_1505	LTR/Gypsy
XJ592_WJDY01000005.1	2885095	2886708	+	TE	XJ592_TE_homo_1506	LINE/unknown
XJ592_WJDY01000005.1	2886884	2887098	+	TE	XJ592_TE_homo_1507	Unknown
XJ592_WJDY01000005.1	2887099	2887371	+	TE	XJ592_TE_homo_1508	LINE/unknown
XJ592_WJDY01000005.1	2887378	2887523	-	TE	XJ592_TE_homo_1509	Unknown
XJ592_WJDY01000005.1	2887536	2889500	+	TE	XJ592_TE_homo_1510	LTR/Gypsy
XJ592_WJDY01000005.1	2889504	2896365	+	TE	XJ592_TE_homo_1511	LTR/Gypsy
XJ592_WJDY01000005.1	2896366	2897142	+	TE	XJ592_TE_homo_1512	LTR/Gypsy
XJ592_WJDY01000005.1	2897145	2901090	+	TE	XJ592_TE_homo_1513	LTR/Gypsy
XJ592_WJDY01000005.1	2901091	2901813	-	TE	XJ592_TE_homo_1514	LTR/Gypsy
XJ592_WJDY01000005.1	2904647	2904881	+	TE	XJ592_TE_homo_1515	DNA/DTC
XJ592_WJDY01000005.1	2904871	2905574	+	TE	XJ592_TE_homo_1516	LTR/Gypsy
XJ592_WJDY01000005.1	2945903	2946031	-	TE	XJ592_TE_homo_1517	tRNA
XJ592_WJDY01000005.1	3027396	3027585	+	TE	XJ592_TE_homo_1518	DNA/Helitron
XJ592_WJDY01000005.1	3027788	3027992	-	TE	XJ592_TE_homo_1519	DNA/Helitron
XJ592_WJDY01000005.1	3055165	3055318	+	TE	XJ592_TE_homo_1520	DNA/DTM
XJ592_WJDY01000005.1	3055433	3055623	+	TE	XJ592_TE_homo_1521	DNA/DTM
XJ592_WJDY01000005.1	3056029	3056468	+	TE	XJ592_TE_homo_1522	DNA/DTM
XJ592_WJDY01000005.1	3056748	3057067	+	TE	XJ592_TE_homo_1523	DNA/DTM
XJ592_WJDY01000005.1	3064437	3064519	+	TE	XJ592_TE_homo_1524	Unknown
XJ592_WJDY01000005.1	3068371	3068551	-	TE	XJ592_TE_homo_1525	Unknown
XJ592_WJDY01000005.1	3111229	3111406	+	TE	XJ592_TE_homo_1526	LTR/Gypsy
XJ592_WJDY01000005.1	3124030	3124129	-	TE	XJ592_TE_homo_1527	Unknown
XJ592_WJDY01000005.1	3181054	3181381	-	TE	XJ592_TE_homo_1528	Unknown
XJ592_WJDY01000005.1	3189744	3189928	-	TE	XJ592_TE_homo_1529	DNA/Helitron
XJ592_WJDY01000005.1	3203213	3203430	-	TE	XJ592_TE_homo_1530	DNA/Helitron
XJ592_WJDY01000005.1	3238705	3240613	.	TE	XJ592_TE_struc_54	DNA/DTM
XJ592_WJDY01000005.1	3280099	3280290	+	TE	XJ592_TE_homo_1531	DNA/Helitron
XJ592_WJDY01000005.1	3285860	3286139	-	TE	XJ592_TE_homo_1532	Unknown
XJ592_WJDY01000005.1	3309708	3309845	+	TE	XJ592_TE_homo_1533	DNA/Helitron
XJ592_WJDY01000005.1	3321059	3333835	+	TE	XJ592_TE_struc_46	DNA/Helitron
XJ592_WJDY01000005.1	3340789	3341139	+	TE	XJ592_TE_homo_1534	LTR/Gypsy
VD991_CP119267.1	29381	29602	+	TE	VD991_TE_homo_2169	Unknown
VD991_CP119267.1	117690	117944	+	TE	VD991_TE_homo_2170	DNA/DTC
VD991_CP119267.1	117948	119049	+	TE	VD991_TE_homo_2171	LTR/Copia
VD991_CP119267.1	119050	125984	+	TE	VD991_TE_homo_2172	LTR/Gypsy
VD991_CP119267.1	125985	129335	-	TE	VD991_TE_homo_2173	LTR/Gypsy
VD991_CP119267.1	129336	132670	+	TE	VD991_TE_homo_2174	LTR/Copia
VD991_CP119267.1	132637	132723	+	TE	VD991_TE_homo_2175	LTR/Gypsy
VD991_CP119267.1	132719	133830	+	TE	VD991_TE_homo_2176	LTR/Gypsy
VD991_CP119267.1	133826	133945	+	TE	VD991_TE_homo_2177	LTR/Gypsy
VD991_CP119267.1	133940	135939	+	TE	VD991_TE_homo_2178	LTR/Copia
VD991_CP119267.1	135947	136201	+	TE	VD991_TE_homo_2179	DNA/DTC
VD991_CP119267.1	154926	155139	-	TE	VD991_TE_homo_2180	Unknown
VD991_CP119267.1	188429	188664	+	TE	VD991_TE_homo_2181	Unknown
VD991_CP119267.1	334468	337809	.	TE	VD991_TE_struc_70	DNA/DTC
VD991_CP119267.1	367400	367584	-	TE	VD991_TE_homo_2182	DNA/Helitron
VD991_CP119267.1	447014	448150	+	TE	VD991_TE_homo_2183	DNA/DTM
VD991_CP119267.1	515004	515166	-	TE	VD991_TE_homo_2184	LTR/Gypsy
VD991_CP119267.1	515188	515384	-	TE	VD991_TE_homo_2185	LTR/Gypsy
VD991_CP119267.1	515385	515881	-	TE	VD991_TE_homo_2186	LTR/Gypsy
VD991_CP119267.1	515881	516002	-	TE	VD991_TE_homo_2187	LTR/Gypsy
VD991_CP119267.1	515997	516145	-	TE	VD991_TE_homo_2188	LTR/Gypsy
VD991_CP119267.1	520919	521098	-	TE	VD991_TE_homo_2189	Unknown
VD991_CP119267.1	559266	559394	+	TE	VD991_TE_homo_2190	tRNA
VD991_CP119267.1	639268	639471	-	TE	VD991_TE_homo_2191	DNA/Helitron
VD991_CP119267.1	640761	640889	+	TE	VD991_TE_homo_2192	rRNA
VD991_CP119267.1	641804	641883	+	TE	VD991_TE_homo_2193	Unknown
VD991_CP119267.1	641915	641999	+	TE	VD991_TE_homo_2194	Unknown
VD991_CP119267.1	646573	646726	+	TE	VD991_TE_homo_2195	LTR/Gypsy
VD991_CP119267.1	646721	648747	+	TE	VD991_TE_homo_2196	LTR/Gypsy
VD991_CP119267.1	648751	650381	-	TE	VD991_TE_homo_2197	LTR/Gypsy
VD991_CP119267.1	650382	657316	-	TE	VD991_TE_homo_2198	LTR/Gypsy
VD991_CP119267.1	657317	660264	-	TE	VD991_TE_homo_2199	LTR/Gypsy
VD991_CP119267.1	680893	681095	+	TE	VD991_TE_homo_2200	DNA/DTT
VD991_CP119267.1	714819	717186	-	TE	VD991_TE_homo_2201	LTR/Gypsy
VD991_CP119267.1	717187	717850	+	TE	VD991_TE_homo_2202	LTR/Gypsy
VD991_CP119267.1	717851	724784	+	TE	VD991_TE_homo_2203	LTR/Gypsy
VD991_CP119267.1	724785	726908	+	TE	VD991_TE_homo_2204	LTR/Gypsy
VD991_CP119267.1	726909	727066	+	TE	VD991_TE_homo_2205	LTR/Gypsy
VD991_CP119267.1	777341	777621	+	TE	VD991_TE_homo_2206	Unknown
VD991_CP119267.1	778127	784953	+	TE	VD991_TE_homo_2207	LTR/Gypsy
VD991_CP119267.1	795830	799152	.	TE	VD991_TE_struc_71	DNA/DTC
VD991_CP119267.1	811996	812285	-	TE	VD991_TE_homo_2208	Unknown
VD991_CP119267.1	812753	812875	+	TE	VD991_TE_homo_2209	Unknown
VD991_CP119267.1	815063	815391	-	TE	VD991_TE_homo_2210	LTR/Gypsy
VD991_CP119267.1	829438	832585	.	TE	VD991_TE_struc_72	DNA/DTM
VD991_CP119267.1	845779	845950	+	TE	VD991_TE_homo_2211	Unknown
VD991_CP119267.1	952055	952257	+	TE	VD991_TE_homo_2212	DNA/Helitron
VD991_CP119267.1	965214	966261	+	TE	VD991_TE_homo_2213	Unknown
VD991_CP119267.1	967790	970429	+	TE	VD991_TE_homo_2214	Unknown
VD991_CP119267.1	970427	976912	-	TE	VD991_TE_homo_2215	LTR/Gypsy
VD991_CP119267.1	977148	977578	+	TE	VD991_TE_homo_2216	LTR/Gypsy
VD991_CP119267.1	977646	981106	-	TE	VD991_TE_homo_2217	DNA/DTM
VD991_CP119267.1	981107	981584	+	TE	VD991_TE_homo_2218	DNA/DTM
VD991_CP119267.1	981585	988431	+	TE	VD991_TE_homo_2219	LTR/Gypsy
VD991_CP119267.1	988432	989134	+	TE	VD991_TE_homo_2220	DNA/DTM
VD991_CP119267.1	989135	990295	+	TE	VD991_TE_homo_2221	LTR/Gypsy
VD991_CP119267.1	1025998	1026123	-	TE	VD991_TE_homo_2222	Unknown
VD991_CP119267.1	1026159	1026300	+	TE	VD991_TE_homo_2223	Unknown
VD991_CP119267.1	1047439	1054374	+	TE	VD991_TE_homo_2224	LTR/Gypsy
VD991_CP119267.1	1055647	1055859	-	TE	VD991_TE_homo_2225	Unknown
VD991_CP119267.1	1057083	1063605	+	TE	VD991_TE_homo_2226	LTR/Gypsy
VD991_CP119267.1	1063841	1070310	-	TE	VD991_TE_homo_2227	LTR/Gypsy
VD991_CP119267.1	1070373	1070599	+	TE	VD991_TE_homo_2228	DNA/DTC
VD991_CP119267.1	1070613	1070937	+	TE	VD991_TE_homo_2229	LTR/Copia
VD991_CP119267.1	1070945	1071212	+	TE	VD991_TE_homo_2230	DNA/DTC
VD991_CP119267.1	1071235	1071680	+	TE	VD991_TE_homo_2231	LTR/Gypsy
VD991_CP119267.1	1076239	1076433	+	TE	VD991_TE_homo_2232	DNA/Helitron
VD991_CP119267.1	1076600	1076975	-	TE	VD991_TE_homo_2233	DNA/DTA
VD991_CP119267.1	1077272	1077598	-	TE	VD991_TE_homo_2234	DNA/DTA
VD991_CP119267.1	1078083	1078574	+	TE	VD991_TE_homo_2235	DNA/DTA
VD991_CP119267.1	1078796	1079112	+	TE	VD991_TE_homo_2236	DNA/DTA
VD991_CP119267.1	1080056	1080335	+	TE	VD991_TE_homo_2237	DNA/DTC
VD991_CP119267.1	1081552	1081652	-	TE	VD991_TE_homo_2238	LTR/unknown
VD991_CP119267.1	1081677	1084923	-	TE	VD991_TE_homo_2239	Unknown
VD991_CP119267.1	1084937	1091765	-	TE	VD991_TE_homo_2240	LTR/Gypsy
VD991_CP119267.1	1091766	1092573	-	TE	VD991_TE_homo_2241	Unknown
VD991_CP119267.1	1092472	1094441	-	TE	VD991_TE_homo_2242	LTR/Gypsy
VD991_CP119267.1	1094587	1095029	+	TE	VD991_TE_homo_2243	DNA/DTA
VD991_CP119267.1	1094869	1095256	+	TE	VD991_TE_homo_2244	LTR/Copia
VD991_CP119267.1	1095264	1095545	+	TE	VD991_TE_homo_2245	DNA/DTC
VD991_CP119267.1	1095547	1095822	-	TE	VD991_TE_homo_2246	LTR/Gypsy
VD991_CP119267.1	1095822	1096550	-	TE	VD991_TE_homo_2247	LTR/Gypsy
VD991_CP119267.1	1096538	1099300	-	TE	VD991_TE_homo_2248	LTR/Gypsy
VD991_CP119267.1	1099299	1099497	+	TE	VD991_TE_homo_2249	LTR/unknown
VD991_CP119267.1	1099496	1102203	+	TE	VD991_TE_homo_2250	LTR/unknown
VD991_CP119267.1	1102353	1106652	+	TE	VD991_TE_homo_2251	LTR/unknown
VD991_CP119267.1	1106653	1106856	+	TE	VD991_TE_homo_2252	LTR/unknown
VD991_CP119267.1	1106857	1108410	-	TE	VD991_TE_homo_2253	LTR/Gypsy
VD991_CP119267.1	1108396	1108551	+	TE	VD991_TE_homo_2254	LTR/Gypsy
VD991_CP119267.1	1113196	1117356	.	TE	VD991_TE_struc_73	DNA/DTC
VD991_CP119267.1	1135581	1135835	+	TE	VD991_TE_homo_2255	Unknown
VD991_CP119267.1	1250397	1250485	+	TE	VD991_TE_homo_2256	LTR/Gypsy
VD991_CP119267.1	1256586	1257058	-	TE	VD991_TE_homo_2257	LTR/Gypsy
VD991_CP119267.1	1257035	1263113	+	TE	VD991_TE_homo_2258	LTR/Gypsy
VD991_CP119267.1	1263114	1264432	-	TE	VD991_TE_homo_2259	LTR/Gypsy
VD991_CP119267.1	1264430	1264706	-	TE	VD991_TE_homo_2260	DNA/DTC
VD991_CP119267.1	1264711	1270232	-	TE	VD991_TE_homo_2261	LTR/Gypsy
VD991_CP119267.1	1270233	1270668	+	TE	VD991_TE_homo_2262	LTR/Gypsy
VD991_CP119267.1	1270651	1272276	+	TE	VD991_TE_homo_2263	LTR/Gypsy
VD991_CP119267.1	1272496	1273230	-	TE	VD991_TE_homo_2264	LTR/Gypsy
VD991_CP119267.1	1275633	1275774	+	TE	VD991_TE_homo_2265	LTR/Gypsy
VD991_CP119267.1	1275771	1275928	+	TE	VD991_TE_homo_2266	LTR/Gypsy
VD991_CP119267.1	1275926	1276196	-	TE	VD991_TE_homo_2267	LTR/Gypsy
VD991_CP119267.1	1276197	1283132	-	TE	VD991_TE_homo_2268	LTR/Gypsy
VD991_CP119267.1	1283133	1283300	-	TE	VD991_TE_homo_2269	LTR/Gypsy
VD991_CP119267.1	1283342	1283447	+	TE	VD991_TE_homo_2270	LTR/Gypsy
VD991_CP119267.1	1283411	1283806	-	TE	VD991_TE_homo_2271	LTR/Gypsy
VD991_CP119267.1	1283806	1284097	-	TE	VD991_TE_homo_2272	Unknown
VD991_CP119267.1	1287623	1287858	-	TE	VD991_TE_homo_2273	Unknown
VD991_CP119267.1	1376847	1377017	+	TE	VD991_TE_homo_2274	LTR/unknown
VD991_CP119267.1	1377420	1377690	+	TE	VD991_TE_homo_2275	DNA/DTC
VD991_CP119267.1	1377694	1377899	+	TE	VD991_TE_homo_2276	LTR/Copia
VD991_CP119267.1	1377890	1378086	+	TE	VD991_TE_homo_2277	LTR/unknown
VD991_CP119267.1	1378085	1380788	+	TE	VD991_TE_homo_2278	LTR/unknown
VD991_CP119267.1	1380946	1385263	+	TE	VD991_TE_homo_2279	LTR/unknown
VD991_CP119267.1	1385264	1385467	+	TE	VD991_TE_homo_2280	LTR/unknown
VD991_CP119267.1	1385469	1386474	+	TE	VD991_TE_homo_2281	LTR/Copia
VD991_CP119267.1	1386475	1386678	-	TE	VD991_TE_homo_2282	LTR/unknown
VD991_CP119267.1	1386679	1390990	-	TE	VD991_TE_homo_2283	LTR/unknown
VD991_CP119267.1	1391149	1391589	-	TE	VD991_TE_homo_2284	LTR/unknown
VD991_CP119267.1	1391683	1393950	-	TE	VD991_TE_homo_2285	LTR/unknown
VD991_CP119267.1	1393949	1394142	-	TE	VD991_TE_homo_2286	LTR/unknown
VD991_CP119267.1	1394146	1395750	+	TE	VD991_TE_homo_2287	LTR/Copia
VD991_CP119267.1	1395751	1395954	-	TE	VD991_TE_homo_2288	LTR/unknown
VD991_CP119267.1	1395955	1400268	-	TE	VD991_TE_homo_2289	LTR/unknown
VD991_CP119267.1	1400429	1403128	-	TE	VD991_TE_homo_2290	LTR/unknown
VD991_CP119267.1	1403127	1403323	-	TE	VD991_TE_homo_2291	LTR/unknown
VD991_CP119267.1	1403324	1404297	+	TE	VD991_TE_homo_2292	LTR/Copia
VD991_CP119267.1	1404298	1404476	+	TE	VD991_TE_homo_2293	LTR/unknown
VD991_CP119267.1	1404480	1404676	+	TE	VD991_TE_homo_2294	LTR/unknown
VD991_CP119267.1	1404675	1407383	+	TE	VD991_TE_homo_2295	LTR/unknown
VD991_CP119267.1	1407546	1411857	+	TE	VD991_TE_homo_2296	LTR/unknown
VD991_CP119267.1	1411858	1412061	+	TE	VD991_TE_homo_2297	LTR/unknown
VD991_CP119267.1	1412080	1413451	+	TE	VD991_TE_homo_2298	LTR/unknown
VD991_CP119267.1	1413452	1414134	-	TE	VD991_TE_homo_2299	LTR/Gypsy
VD991_CP119267.1	1414144	1414435	-	TE	VD991_TE_homo_2300	Unknown
VD991_CP119267.1	1414554	1415985	-	TE	VD991_TE_homo_2301	Unknown
VD991_CP119267.1	1415986	1421501	+	TE	VD991_TE_homo_2302	LTR/Gypsy
VD991_CP119267.1	1421502	1421758	-	TE	VD991_TE_homo_2303	Unknown
VD991_CP119267.1	1421759	1423555	+	TE	VD991_TE_homo_2304	Unknown
VD991_CP119267.1	1423673	1424011	-	TE	VD991_TE_homo_2305	Unknown
VD991_CP119267.1	1424013	1430165	-	TE	VD991_TE_homo_2306	LTR/Gypsy
VD991_CP119267.1	1430166	1430562	+	TE	VD991_TE_homo_2307	LTR/unknown
VD991_CP119267.1	1430599	1431116	+	TE	VD991_TE_homo_2308	LTR/unknown
VD991_CP119267.1	1431114	1431310	+	TE	VD991_TE_homo_2309	LTR/unknown
VD991_CP119267.1	1431309	1434013	+	TE	VD991_TE_homo_2310	LTR/unknown
VD991_CP119267.1	1434172	1438485	+	TE	VD991_TE_homo_2311	LTR/unknown
VD991_CP119267.1	1438486	1438689	+	TE	VD991_TE_homo_2312	LTR/unknown
VD991_CP119267.1	1438690	1439172	+	TE	VD991_TE_homo_2313	LTR/unknown
VD991_CP119267.1	1439333	1443641	+	TE	VD991_TE_homo_2314	LTR/unknown
VD991_CP119267.1	1443642	1443843	+	TE	VD991_TE_homo_2315	LTR/unknown
VD991_CP119267.1	1443848	1445166	-	TE	VD991_TE_homo_2316	LTR/unknown
VD991_CP119267.1	1445167	1451992	+	TE	VD991_TE_homo_2317	LTR/Gypsy
VD991_CP119267.1	1451993	1453202	-	TE	VD991_TE_homo_2318	LTR/unknown
VD991_CP119267.1	1453417	1456117	-	TE	VD991_TE_homo_2319	LTR/unknown
VD991_CP119267.1	1456116	1456203	-	TE	VD991_TE_homo_2320	LTR/unknown
VD991_CP119267.1	1456204	1456407	-	TE	VD991_TE_homo_2321	LTR/unknown
VD991_CP119267.1	1456408	1459748	-	TE	VD991_TE_homo_2322	LTR/unknown
VD991_CP119267.1	1459749	1459950	+	TE	VD991_TE_homo_2323	LTR/unknown
VD991_CP119267.1	1459949	1462650	+	TE	VD991_TE_homo_2324	LTR/unknown
VD991_CP119267.1	1462809	1467122	+	TE	VD991_TE_homo_2325	LTR/unknown
VD991_CP119267.1	1467123	1467326	+	TE	VD991_TE_homo_2326	LTR/unknown
VD991_CP119267.1	1467327	1468178	-	TE	VD991_TE_homo_2327	LTR/unknown
VD991_CP119267.1	1468339	1469459	-	TE	VD991_TE_homo_2328	LTR/unknown
VD991_CP119267.1	1469460	1469663	-	TE	VD991_TE_homo_2329	LTR/unknown
VD991_CP119267.1	1469664	1473977	-	TE	VD991_TE_homo_2330	LTR/unknown
VD991_CP119267.1	1474136	1476837	-	TE	VD991_TE_homo_2331	LTR/unknown
VD991_CP119267.1	1476836	1477032	-	TE	VD991_TE_homo_2332	LTR/unknown
VD991_CP119267.1	1477031	1478618	-	TE	VD991_TE_homo_2333	LTR/unknown
VD991_CP119267.1	1478617	1478811	-	TE	VD991_TE_homo_2334	LTR/unknown
VD991_CP119267.1	1478865	1479159	+	TE	VD991_TE_homo_2335	Unknown
VD991_CP119267.1	1479413	1480320	-	TE	VD991_TE_homo_2336	Unknown
VD991_CP119267.1	1480325	1480521	+	TE	VD991_TE_homo_2337	LTR/unknown
VD991_CP119267.1	1480525	1480812	+	TE	VD991_TE_homo_2338	Unknown
VD991_CP119267.1	1480813	1481014	+	TE	VD991_TE_homo_2339	LTR/unknown
VD991_CP119267.1	1481013	1483712	+	TE	VD991_TE_homo_2340	LTR/unknown
VD991_CP119267.1	1483873	1488195	+	TE	VD991_TE_homo_2341	LTR/unknown
VD991_CP119267.1	1488196	1488399	+	TE	VD991_TE_homo_2342	LTR/unknown
VD991_CP119267.1	1488398	1491120	+	TE	VD991_TE_homo_2343	LTR/unknown
VD991_CP119267.1	1491279	1495588	+	TE	VD991_TE_homo_2344	LTR/unknown
VD991_CP119267.1	1495588	1495677	+	TE	VD991_TE_homo_2345	LTR/unknown
VD991_CP119267.1	1495678	1495881	-	TE	VD991_TE_homo_2346	LTR/unknown
VD991_CP119267.1	1495882	1500193	-	TE	VD991_TE_homo_2347	LTR/unknown
VD991_CP119267.1	1500352	1503051	-	TE	VD991_TE_homo_2348	LTR/unknown
VD991_CP119267.1	1503050	1503247	-	TE	VD991_TE_homo_2349	LTR/unknown
VD991_CP119267.1	1503246	1505783	-	TE	VD991_TE_homo_2350	LTR/Gypsy
VD991_CP119267.1	1505769	1506885	+	TE	VD991_TE_homo_2351	Unknown
VD991_CP119267.1	1506886	1507089	-	TE	VD991_TE_homo_2352	LTR/unknown
VD991_CP119267.1	1507090	1511403	-	TE	VD991_TE_homo_2353	LTR/unknown
VD991_CP119267.1	1511561	1514261	-	TE	VD991_TE_homo_2354	LTR/unknown
VD991_CP119267.1	1514260	1514461	-	TE	VD991_TE_homo_2355	LTR/unknown
VD991_CP119267.1	1514462	1517195	-	TE	VD991_TE_homo_2356	LTR/unknown
VD991_CP119267.1	1517356	1520056	-	TE	VD991_TE_homo_2357	LTR/unknown
VD991_CP119267.1	1520055	1520253	-	TE	VD991_TE_homo_2358	LTR/unknown
VD991_CP119267.1	1520253	1522105	+	TE	VD991_TE_homo_2359	LTR/unknown
VD991_CP119267.1	1522106	1522309	+	TE	VD991_TE_homo_2360	LTR/unknown
VD991_CP119267.1	1522310	1523546	-	TE	VD991_TE_homo_2361	LTR/unknown
VD991_CP119267.1	1523545	1523741	-	TE	VD991_TE_homo_2362	LTR/unknown
VD991_CP119267.1	1643942	1644190	-	TE	VD991_TE_homo_2363	Unknown
VD991_CP119267.1	1746412	1748264	.	TE	VD991_TE_struc_74	DNA/DTC
VD991_CP119267.1	1775714	1775927	-	TE	VD991_TE_homo_2364	DNA/Helitron
VD991_CP119267.1	1846560	1846814	+	TE	VD991_TE_homo_2365	Unknown
VD991_CP119267.1	1893441	1893661	+	TE	VD991_TE_homo_2366	DNA/Helitron
VD991_CP119267.1	1894528	1894714	-	TE	VD991_TE_homo_2367	DNA/DTC
VD991_CP119267.1	1904465	1904673	+	TE	VD991_TE_homo_2368	Unknown
VD991_CP119267.1	1917929	1919096	.	TE	VD991_TE_struc_75	DNA/DTM
VD991_CP119267.1	1918044	1919088	.	TE	VD991_TE_struc_76	DNA/DTM
VD991_CP119267.1	1939940	1940092	+	TE	VD991_TE_homo_2369	Unknown
VD991_CP119267.1	1952646	1952798	+	TE	VD991_TE_homo_2370	Unknown
VD991_CP119267.1	1952974	1953252	-	TE	VD991_TE_homo_2371	Unknown
VD991_CP119267.1	1965229	1965484	+	TE	VD991_TE_homo_2372	Unknown
VD991_CP119267.1	1998725	2002627	.	TE	VD991_TE_struc_77	DNA/DTC
VD991_CP119267.1	2023115	2023364	+	TE	VD991_TE_homo_2373	Unknown
VD991_CP119267.1	2313419	2313537	+	TE	VD991_TE_homo_2374	Unknown
VD991_CP119267.1	2414220	2414346	-	TE	VD991_TE_homo_2375	rRNA
VD991_CP119267.1	2487871	2488910	+	TE	VD991_TE_homo_2376	Unknown
VD991_CP119267.1	2489583	2496407	+	TE	VD991_TE_homo_2377	LTR/Gypsy
VD991_CP119267.1	2497526	2499912	+	TE	VD991_TE_homo_2378	Unknown
VD991_CP119267.1	2500210	2507031	+	TE	VD991_TE_homo_2379	LTR/Gypsy
VD991_CP119267.1	2507032	2507462	+	TE	VD991_TE_homo_2380	LTR/Gypsy
VD991_CP119267.1	2507530	2510996	-	TE	VD991_TE_homo_2381	DNA/DTM
VD991_CP119267.1	2510997	2512172	+	TE	VD991_TE_homo_2382	DNA/DTM
VD991_CP119267.1	2512173	2513333	+	TE	VD991_TE_homo_2383	LTR/Gypsy
VD991_CP119267.1	2647063	2647216	-	TE	VD991_TE_homo_2384	LTR/Gypsy
VD991_CP119267.1	2647217	2650569	-	TE	VD991_TE_homo_2385	LTR/Gypsy
VD991_CP119267.1	2650571	2657437	-	TE	VD991_TE_homo_2386	LTR/Gypsy
VD991_CP119267.1	2657440	2664366	+	TE	VD991_TE_homo_2387	LTR/Gypsy
VD991_CP119267.1	2664367	2665829	-	TE	VD991_TE_homo_2388	LTR/Gypsy
VD991_CP119267.1	2665824	2665972	-	TE	VD991_TE_homo_2389	LTR/Gypsy
VD991_CP119267.1	2680408	2680583	+	TE	VD991_TE_homo_2390	Unknown
VD991_CP119267.1	2680674	2680782	+	TE	VD991_TE_homo_2391	DNA/Helitron
VD991_CP119267.1	2686404	2686589	-	TE	VD991_TE_homo_2392	DNA/Helitron
VD991_CP119267.1	2688835	2689041	-	TE	VD991_TE_homo_2393	DNA/Helitron
VD991_CP119267.1	2689329	2689507	-	TE	VD991_TE_homo_2394	Unknown
VD991_CP119267.1	2738433	2742212	+	TE	VD991_TE_homo_2395	LTR/Gypsy
VD991_CP119267.1	2742213	2749078	-	TE	VD991_TE_homo_2396	LTR/Gypsy
VD991_CP119267.1	2749081	2752230	+	TE	VD991_TE_homo_2397	LTR/Gypsy
VD991_CP119267.1	2756254	2756425	+	TE	VD991_TE_homo_2398	Unknown
VD991_CP119267.1	2756426	2756526	-	TE	VD991_TE_homo_2399	Unknown
VD991_CP119267.1	2756510	2756731	-	TE	VD991_TE_homo_2400	Unknown
VD991_CP119267.1	2756527	2756634	+	TE	VD991_TE_homo_2401	Unknown
VD991_CP119267.1	2758642	2758840	-	TE	VD991_TE_homo_2402	DNA/Helitron
VD991_CP119267.1	2775274	2776336	+	TE	VD991_TE_homo_2403	DNA/DTC
VD991_CP119267.1	2788840	2789021	-	TE	VD991_TE_homo_2404	DNA/Helitron
VD991_CP119267.1	2800251	2800584	-	TE	VD991_TE_homo_2405	LTR/Gypsy
VD991_CP119267.1	2803136	2803315	-	TE	VD991_TE_homo_2406	DNA/Helitron
VD991_CP119267.1	2861907	2862183	-	TE	VD991_TE_homo_2407	DNA/DTC
VD991_CP119267.1	2862191	2862301	-	TE	VD991_TE_homo_2408	LTR/Copia
VD991_CP119267.1	2862302	2869233	+	TE	VD991_TE_homo_2409	LTR/Gypsy
VD991_CP119267.1	2869234	2876052	-	TE	VD991_TE_homo_2410	LTR/Copia
VD991_CP119267.1	2876056	2876335	-	TE	VD991_TE_homo_2411	DNA/DTC
VD991_CP119267.1	2876731	2882724	-	TE	VD991_TE_homo_2412	LTR/Gypsy
VD991_CP119267.1	2882725	2883201	+	TE	VD991_TE_homo_2413	LTR/Gypsy
VD991_CP119267.1	2883203	2883700	-	TE	VD991_TE_homo_2414	LTR/Gypsy
VD991_CP119267.1	2883826	2885439	+	TE	VD991_TE_homo_2415	LINE/unknown
VD991_CP119267.1	2885615	2885829	+	TE	VD991_TE_homo_2416	Unknown
VD991_CP119267.1	2885830	2886102	+	TE	VD991_TE_homo_2417	LINE/unknown
VD991_CP119267.1	2886109	2886254	-	TE	VD991_TE_homo_2418	Unknown
VD991_CP119267.1	2886265	2888232	+	TE	VD991_TE_homo_2419	LTR/Gypsy
VD991_CP119267.1	2888235	2895096	+	TE	VD991_TE_homo_2420	LTR/Gypsy
VD991_CP119267.1	2895097	2895873	+	TE	VD991_TE_homo_2421	LTR/Gypsy
VD991_CP119267.1	2895876	2899822	+	TE	VD991_TE_homo_2422	LTR/Gypsy
VD991_CP119267.1	2899823	2900550	-	TE	VD991_TE_homo_2423	LTR/Gypsy
VD991_CP119267.1	2900539	2903355	+	TE	VD991_TE_homo_2424	LTR/Copia
VD991_CP119267.1	2903363	2903639	+	TE	VD991_TE_homo_2425	DNA/DTC
VD991_CP119267.1	2903629	2904329	+	TE	VD991_TE_homo_2426	LTR/Gypsy
VD991_CP119267.1	2944557	2944685	-	TE	VD991_TE_homo_2427	tRNA
VD991_CP119267.1	3026032	3026221	+	TE	VD991_TE_homo_2428	DNA/Helitron
VD991_CP119267.1	3026424	3026628	-	TE	VD991_TE_homo_2429	DNA/Helitron
VD991_CP119267.1	3049513	3049624	-	TE	VD991_TE_homo_2430	Unknown
VD991_CP119267.1	3067002	3067182	-	TE	VD991_TE_homo_2431	Unknown
VD991_CP119267.1	3109882	3109988	+	TE	VD991_TE_homo_2432	LTR/Gypsy
VD991_CP119267.1	3179922	3180013	-	TE	VD991_TE_homo_2433	Unknown
VD991_CP119267.1	3188376	3188560	-	TE	VD991_TE_homo_2434	DNA/Helitron
VD991_CP119267.1	3201845	3202062	-	TE	VD991_TE_homo_2435	DNA/Helitron
VD991_CP119267.1	3237339	3239247	.	TE	VD991_TE_struc_78	DNA/DTM
VD991_CP119267.1	3278706	3278897	+	TE	VD991_TE_homo_2436	DNA/Helitron
VD991_CP119267.1	3284467	3284746	-	TE	VD991_TE_homo_2437	Unknown
VD991_CP119267.1	3308315	3308452	+	TE	VD991_TE_homo_2438	DNA/Helitron
VD991_CP119267.1	3319666	3332442	+	TE	VD991_TE_struc_69	DNA/Helitron
VD991_CP119267.1	3339396	3339746	-	TE	VD991_TE_homo_2439	LTR/Gypsy
F135_CM046496.1	7	10394	+	TE	F135_TE_homo_1077	Unknown
F135_CM046496.1	10395	25972	-	TE	F135_TE_homo_1078	DNA/Kolobok-H
F135_CM046496.1	25973	26093	-	TE	F135_TE_homo_1079	Unknown
F135_CM046496.1	26896	27272	-	TE	F135_TE_homo_1080	DNA/DTC
F135_CM046496.1	40756	40944	+	TE	F135_TE_homo_1081	LTR/Copia
F135_CM046496.1	40962	41114	+	TE	F135_TE_homo_1082	Unknown
F135_CM046496.1	41693	41812	-	TE	F135_TE_homo_1083	DNA/Kolobok-H
F135_CM046496.1	42639	42882	+	TE	F135_TE_homo_1084	Unknown
F135_CM046496.1	42825	44464	+	TE	F135_TE_homo_1085	DNA/Tc1-Mariner
F135_CM046496.1	44354	44683	+	TE	F135_TE_homo_1086	Unknown
F135_CM046496.1	44751	45178	+	TE	F135_TE_homo_1087	Unknown
F135_CM046496.1	46552	46940	+	TE	F135_TE_homo_1088	Unknown
F135_CM046496.1	47942	48375	-	TE	F135_TE_homo_1089	Unknown
F135_CM046496.1	48972	49741	-	TE	F135_TE_homo_1090	Unknown
F135_CM046496.1	49742	50181	-	TE	F135_TE_homo_1091	Unknown
F135_CM046496.1	50240	50445	+	TE	F135_TE_homo_1092	LTR/unknown
F135_CM046496.1	51262	52020	+	TE	F135_TE_homo_1093	Unknown
F135_CM046496.1	52071	52191	+	TE	F135_TE_homo_1094	Unknown
F135_CM046496.1	52309	53795	+	TE	F135_TE_homo_1095	DNA/Tc1-Mariner
F135_CM046496.1	54358	54557	+	TE	F135_TE_homo_1096	LTR/unknown
F135_CM046496.1	54572	54973	+	TE	F135_TE_homo_1097	Unknown
F135_CM046496.1	54986	55703	+	TE	F135_TE_homo_1098	LTR/unknown
F135_CM046496.1	55704	60523	+	TE	F135_TE_homo_1099	LTR/unknown
F135_CM046496.1	60514	61231	+	TE	F135_TE_homo_1100	LTR/unknown
F135_CM046496.1	61232	61727	-	TE	F135_TE_homo_1101	Unknown
F135_CM046496.1	61301	62003	+	TE	F135_TE_homo_1102	Unknown
F135_CM046496.1	61729	62221	+	TE	F135_TE_homo_1103	LTR/unknown
F135_CM046496.1	63406	64220	-	TE	F135_TE_homo_1104	Unknown
F135_CM046496.1	65161	66901	+	TE	F135_TE_homo_1105	DNA/Tc1-Mariner
F135_CM046496.1	66902	67110	+	TE	F135_TE_homo_1106	Unknown
F135_CM046496.1	66982	67137	-	TE	F135_TE_homo_1107	Unknown
F135_CM046496.1	67130	67483	-	TE	F135_TE_homo_1108	Unknown
F135_CM046496.1	67131	68334	+	TE	F135_TE_homo_1109	Unknown
F135_CM046496.1	83927	84082	-	TE	F135_TE_homo_1110	Unknown
F135_CM046496.1	83951	84131	+	TE	F135_TE_homo_1111	LTR/unknown
F135_CM046496.1	107470	107709	+	TE	F135_TE_homo_1112	Unknown
F135_CM046496.1	109207	109712	+	TE	F135_TE_homo_1113	Unknown
F135_CM046496.1	109291	109876	-	TE	F135_TE_homo_1114	Unknown
F135_CM046496.1	111371	111617	-	TE	F135_TE_homo_1115	Unknown
F135_CM046496.1	117856	119716	+	TE	F135_TE_homo_1116	DNA/Tc1-Mariner
F135_CM046496.1	130537	130793	+	TE	F135_TE_homo_1117	Unknown
F135_CM046496.1	132657	132777	-	TE	F135_TE_homo_1118	Unknown
F135_CM046496.1	180916	181010	+	TE	F135_TE_homo_1119	DNA/DTM
F135_CM046496.1	184411	184801	+	TE	F135_TE_homo_1120	LTR/Copia
F135_CM046496.1	185020	185232	-	TE	F135_TE_homo_1121	DNA/hAT
F135_CM046496.1	233144	233453	+	TE	F135_TE_homo_1122	Unknown
F135_CM046496.1	234442	234792	-	TE	F135_TE_homo_1123	Unknown
F135_CM046496.1	236395	238031	+	TE	F135_TE_homo_1124	DNA/Tc1-Mariner
F135_CM046496.1	237938	238065	+	TE	F135_TE_homo_1125	Unknown
F135_CM046496.1	238173	238773	-	TE	F135_TE_homo_1126	Unknown
F135_CM046496.1	238843	238954	-	TE	F135_TE_homo_1127	Unknown
F135_CM046496.1	239009	239321	+	TE	F135_TE_homo_1128	Unknown
F135_CM046496.1	239576	239997	-	TE	F135_TE_homo_1129	Unknown
F135_CM046496.1	240048	241781	-	TE	F135_TE_homo_1130	DNA/Tc1-Mariner
F135_CM046496.1	243493	244212	-	TE	F135_TE_homo_1131	LTR/unknown
F135_CM046496.1	244436	244628	+	TE	F135_TE_homo_1132	Unknown
F135_CM046496.1	244626	244936	-	TE	F135_TE_homo_1133	Unknown
F135_CM046496.1	246020	247669	+	TE	F135_TE_homo_1134	DNA/Tc1-Mariner
F135_CM046496.1	248907	249230	+	TE	F135_TE_homo_1135	Unknown
F135_CM046496.1	251037	251240	+	TE	F135_TE_homo_1136	Unknown
F135_CM046496.1	279121	279275	-	TE	F135_TE_homo_1137	Unknown
F135_CM046496.1	288845	288996	-	TE	F135_TE_homo_1138	LINE/Tad1
F135_CM046496.1	309419	309614	+	TE	F135_TE_homo_1139	LTR/unknown
F135_CM046496.1	318790	320649	-	TE	F135_TE_homo_1140	DNA/Tc1-Mariner
F135_CM046496.1	353856	353954	-	TE	F135_TE_homo_1141	DNA/DTM
F135_CM046496.1	436144	436228	+	TE	F135_TE_homo_1142	DNA/DTM
F135_CM046496.1	437411	438002	-	TE	F135_TE_homo_1143	DNA/DTM
F135_CM046496.1	457209	457298	-	TE	F135_TE_homo_1144	Unknown
F135_CM046496.1	552954	553054	-	TE	F135_TE_homo_1145	DNA/DTM
F135_CM046496.1	634295	634413	-	TE	F135_TE_homo_1146	Unknown
F135_CM046496.1	647270	647503	+	TE	F135_TE_homo_1147	DNA/DTC
F135_CM046496.1	647565	647848	+	TE	F135_TE_homo_1148	DNA/DTC
F135_CM046496.1	738725	738853	-	TE	F135_TE_homo_1149	rRNA
F135_CM046496.1	752479	752785	-	TE	F135_TE_homo_1150	Unknown
F135_CM046496.1	752533	753452	+	TE	F135_TE_homo_1151	Unknown
F135_CM046496.1	753433	754511	+	TE	F135_TE_homo_1152	Unknown
F135_CM046496.1	755102	755797	+	TE	F135_TE_homo_1153	Unknown
F135_CM046496.1	756388	757490	+	TE	F135_TE_homo_1154	Unknown
F135_CM046496.1	757944	758395	+	TE	F135_TE_homo_1155	Unknown
F135_CM046496.1	758819	758967	+	TE	F135_TE_homo_1156	Unknown
F135_CM046496.1	759200	762267	+	TE	F135_TE_homo_1157	Unknown
F135_CM046496.1	762197	763188	-	TE	F135_TE_homo_1158	Unknown
F135_CM046496.1	763189	763790	+	TE	F135_TE_homo_1159	Unknown
F135_CM046496.1	763784	764440	+	TE	F135_TE_homo_1160	Unknown
F135_CM046496.1	764329	764809	-	TE	F135_TE_homo_1161	Unknown
F135_CM046496.1	765415	765739	+	TE	F135_TE_homo_1162	Unknown
F135_CM046496.1	766778	766858	-	TE	F135_TE_homo_1163	Unknown
F135_CM046496.1	766854	767043	-	TE	F135_TE_homo_1164	Unknown
F135_CM046496.1	769456	769685	+	TE	F135_TE_homo_1165	Unknown
F135_CM046496.1	771110	771366	+	TE	F135_TE_homo_1166	Unknown
F135_CM046496.1	774088	774353	-	TE	F135_TE_homo_1167	Unknown
F135_CM046496.1	774958	775697	-	TE	F135_TE_homo_1168	Unknown
F135_CM046496.1	775795	776281	-	TE	F135_TE_homo_1169	Unknown
F135_CM046496.1	776025	778480	+	TE	F135_TE_homo_1170	Unknown
F135_CM046496.1	778891	779026	+	TE	F135_TE_homo_1171	Unknown
F135_CM046496.1	782838	783279	+	TE	F135_TE_homo_1172	Unknown
F135_CM046496.1	783376	783499	-	TE	F135_TE_homo_1173	Unknown
F135_CM046496.1	783921	784236	-	TE	F135_TE_homo_1174	Unknown
F135_CM046496.1	784237	784332	+	TE	F135_TE_homo_1175	Unknown
F135_CM046496.1	787657	788218	-	TE	F135_TE_homo_1176	Unknown
F135_CM046496.1	788210	788424	-	TE	F135_TE_homo_1177	Unknown
F135_CM046496.1	789016	789783	-	TE	F135_TE_homo_1178	Unknown
F135_CM046496.1	789854	790577	-	TE	F135_TE_homo_1179	Unknown
F135_CM046496.1	790538	790734	+	TE	F135_TE_homo_1180	Unknown
F135_CM046496.1	792200	792414	+	TE	F135_TE_homo_1181	Unknown
F135_CM046496.1	792362	793021	-	TE	F135_TE_homo_1182	Unknown
F135_CM046496.1	794132	794369	+	TE	F135_TE_homo_1183	Unknown
F135_CM046496.1	794498	795240	+	TE	F135_TE_homo_1184	Unknown
F135_CM046496.1	795841	796085	+	TE	F135_TE_homo_1185	Unknown
F135_CM046496.1	798339	798658	+	TE	F135_TE_homo_1186	DNA/DTC
F135_CM046496.1	801126	801222	-	TE	F135_TE_homo_1187	DNA/DTC
F135_CM046496.1	804080	804253	-	TE	F135_TE_homo_1188	Unknown
F135_CM046496.1	804261	804685	-	TE	F135_TE_homo_1189	Unknown
F135_CM046496.1	804417	804931	+	TE	F135_TE_homo_1190	Unknown
F135_CM046496.1	869721	869845	+	TE	F135_TE_homo_1191	rRNA
F135_CM046496.1	923362	925508	-	TE	F135_TE_homo_1192	DNA/DTA
F135_CM046496.1	1157798	1158489	+	TE	F135_TE_homo_1193	DNA/TcMar-Tc1
F135_CM046496.1	1192609	1192853	-	TE	F135_TE_homo_1194	rRNA
F135_CM046496.1	1193481	1193586	+	TE	F135_TE_homo_1195	DNA/DTM
F135_CM046496.1	1194910	1195045	-	TE	F135_TE_homo_1196	rRNA
F135_CM046496.1	1303874	1305366	.	TE	F135_TE_struc_52	DNA/DTC
F135_CM046496.1	1493033	1497524	.	TE	F135_TE_struc_53	DNA/DTC
F135_CM046496.1	1722282	1722369	+	TE	F135_TE_homo_1197	Unknown
F135_CM046496.1	1777449	1777560	-	TE	F135_TE_homo_1198	Unknown
F135_CM046496.1	1837337	1837444	-	TE	F135_TE_homo_1199	Unknown
F135_CM046496.1	1844842	1844986	+	TE	F135_TE_homo_1200	Unknown
F135_CM046496.1	2200458	2200564	-	TE	F135_TE_homo_1201	Unknown
F135_CM046496.1	2267537	2267708	+	TE	F135_TE_homo_1202	Unknown
F135_CM046496.1	2271709	2271901	+	TE	F135_TE_homo_1203	DNA/TcMar-Tc1
F135_CM046496.1	2312624	2312857	-	TE	F135_TE_homo_1204	Unknown
F135_CM046496.1	2464576	2467966	.	TE	F135_TE_struc_54	DNA/DTC
F135_CM046496.1	2473478	2473798	+	TE	F135_TE_homo_1205	DNA/DTC
F135_CM046496.1	2476247	2476343	-	TE	F135_TE_homo_1206	DNA/DTC
F135_CM046496.1	2757377	2757537	-	TE	F135_TE_homo_1207	DNA/DTH
F135_CM046496.1	2804839	2804945	+	TE	F135_TE_homo_1208	Unknown
F135_CM046496.1	2823784	2823939	-	TE	F135_TE_homo_1209	Unknown
F135_CM046496.1	2874694	2876800	.	TE	F135_TE_struc_55	DNA/DTM
F135_CM046496.1	2911808	2912063	-	TE	F135_TE_homo_1210	Unknown
F135_CM046496.1	2997510	2997630	-	TE	F135_TE_homo_1211	LINE/CRE
F135_CM046496.1	3007887	3007994	-	TE	F135_TE_homo_1212	Unknown
F135_CM046496.1	3018091	3018239	-	TE	F135_TE_homo_1213	Unknown
F135_CM046496.1	3018409	3018559	-	TE	F135_TE_homo_1214	Unknown
F135_CM046496.1	3018547	3018729	-	TE	F135_TE_homo_1215	Unknown
F135_CM046496.1	3030957	3031104	+	TE	F135_TE_homo_1216	DNA/DTM
F135_CM046496.1	3047314	3047531	+	TE	F135_TE_homo_1217	Unknown
F135_CM046496.1	3085219	3085313	+	TE	F135_TE_homo_1218	Unknown
F135_CM046496.1	3085930	3086154	-	TE	F135_TE_homo_1219	Unknown
F135_CM046496.1	3086200	3086407	-	TE	F135_TE_homo_1220	Unknown
F135_CM046496.1	3089583	3089825	-	TE	F135_TE_homo_1221	DNA/Kolobok-H
F135_CM046496.1	3095412	3095719	+	TE	F135_TE_homo_1222	Unknown
F135_CM046496.1	3097321	3097663	+	TE	F135_TE_homo_1223	Unknown
F135_CM046496.1	3099139	3100801	-	TE	F135_TE_homo_1224	DNA/DTH
F135_CM046496.1	3105929	3106241	-	TE	F135_TE_homo_1225	DNA/DTH
F135_CM046496.1	3136640	3142558	+	TE	F135_TE_homo_1226	DNA/DTM
F135_CM046496.1	3145190	3146760	+	TE	F135_TE_homo_1227	Unknown
F135_CM046496.1	3195303	3195467	-	TE	F135_TE_homo_1228	Unknown
F135_CM046496.1	3224816	3224930	-	TE	F135_TE_homo_1229	DNA/DTM
F135_CM046496.1	3228460	3233999	-	TE	F135_repeat_region_5	LTR/Copia
F135_CM046496.1	3228460	3228464	-	TE	F135_lTSD_5	Name=VdLTRE5
F135_CM046496.1	3228465	3228600	-	TE	F135_lLTR_5	Name=VdLTRE5
F135_CM046496.1	3228465	3233994	-	TE	F135_LTRRT_5	Name=VdLTRE5
F135_CM046496.1	3233859	3233994	-	TE	F135_rLTR_5	Name=VdLTRE5
F135_CM046496.1	3233995	3233999	-	TE	F135_rTSD_5	Name=VdLTRE5
F135_CM046496.1	3237925	3238031	+	TE	F135_TE_homo_1230	DNA/DTM
F135_CM046496.1	3241223	3242038	-	TE	F135_TE_homo_1231	Unknown
F135_CM046496.1	3242650	3243369	-	TE	F135_TE_homo_1232	Unknown
F135_CM046496.1	3243523	3244050	-	TE	F135_TE_homo_1233	Unknown
F135_CM046496.1	3244642	3245356	-	TE	F135_TE_homo_1234	Unknown
F135_CM046496.1	3245473	3247844	-	TE	F135_TE_homo_1235	Unknown
F135_CM046496.1	3249506	3250542	-	TE	F135_TE_homo_1236	LTR/unknown
F135_CM046496.1	3250526	3250717	-	TE	F135_TE_homo_1237	Unknown
F135_CM046496.1	3250718	3250947	+	TE	F135_TE_homo_1238	DNA/Helitron
F135_CM046496.1	3250948	3251488	-	TE	F135_TE_homo_1239	Unknown
F135_CM046496.1	3251546	3252353	-	TE	F135_TE_homo_1240	LTR/unknown
F135_CM046496.1	3252575	3252934	+	TE	F135_TE_homo_1241	Unknown
F135_CM046496.1	3253351	3254381	-	TE	F135_TE_homo_1242	Unknown
F135_CM046496.1	3254240	3254398	+	TE	F135_TE_homo_1243	Unknown
F135_CM046496.1	3254380	3254758	-	TE	F135_TE_homo_1244	Unknown
F135_CM046496.1	3260839	3260954	+	TE	F135_TE_homo_1245	Unknown
F135_CM046496.1	3266508	3266604	-	TE	F135_TE_homo_1246	DNA/DTM
F135_CM046496.1	3266912	3267181	+	TE	F135_TE_homo_1247	Unknown
F135_CM046496.1	3267261	3267685	+	TE	F135_TE_homo_1248	Unknown
F135_CM046496.1	3267736	3268041	+	TE	F135_TE_homo_1249	Unknown
F135_CM046496.1	3268043	3269865	+	TE	F135_TE_homo_1250	Unknown
F135_CM046496.1	3269805	3270291	-	TE	F135_TE_homo_1251	Unknown
F135_CM046496.1	3269865	3272909	+	TE	F135_TE_homo_1252	Unknown
F135_CM046496.1	3276176	3277266	+	TE	F135_TE_homo_1253	Unknown
F135_CM046496.1	3277857	3278069	+	TE	F135_TE_homo_1254	Unknown
F135_CM046496.1	3278493	3278770	-	TE	F135_TE_homo_1255	DNA/DTH
F135_CM046496.1	3278770	3279198	+	TE	F135_TE_homo_1256	Unknown
F135_CM046496.1	3279199	3280166	-	TE	F135_TE_homo_1257	DNA/DTH
F135_CM046496.1	3280285	3281281	+	TE	F135_TE_homo_1258	Unknown
F135_CM046496.1	3281038	3281529	-	TE	F135_TE_homo_1259	DNA/DTH
F135_CM046496.1	3281369	3281712	-	TE	F135_TE_homo_1260	Unknown
F135_CM046496.1	3282314	3283084	-	TE	F135_TE_homo_1261	Unknown
F135_CM046496.1	3283370	3284544	-	TE	F135_TE_homo_1262	DNA/DTH
F135_CM046496.1	3284459	3284975	-	TE	F135_TE_homo_1263	Unknown
F135_CM046496.1	3284976	3285678	+	TE	F135_TE_homo_1264	LTR/unknown
F135_CM046496.1	3286107	3287356	+	TE	F135_TE_homo_1265	Unknown
F135_CM046496.1	3288220	3288782	-	TE	F135_TE_homo_1266	DNA/TcMar-Tc1
F135_CM046496.1	3289229	3289363	-	TE	F135_TE_homo_1267	DNA/TcMar-Tc1
F135_CM046496.1	3294705	3294878	-	TE	F135_TE_homo_1268	DNA/DTA
F135_CM046496.1	3303054	3303150	+	TE	F135_TE_homo_1269	DNA/DTC
F135_CM046496.1	3305599	3305919	-	TE	F135_TE_homo_1270	DNA/DTC
F135_CM046496.1	3305901	3306065	+	TE	F135_TE_homo_1271	Unknown
F135_CM046496.1	3308620	3308861	+	TE	F135_TE_homo_1272	DNA/Kolobok-H
F135_CM046496.1	3309423	3310150	-	TE	F135_TE_homo_1273	LINE/CRE
F135_CM046496.1	3310161	3310327	+	TE	F135_TE_homo_1274	Unknown
F135_CM046496.1	3310328	3326245	+	TE	F135_TE_homo_1275	DNA/Kolobok-H
F135_CM046496.1	3326246	3336617	-	TE	F135_TE_homo_1276	Unknown
Vd39_tig00000083	1	166	-	TE	Vd39_TE_homo_2050	DNA/DTM
Vd39_tig00000083	167	688	+	TE	Vd39_TE_homo_2051	DNA/Helitron
Vd39_tig00000083	709	1052	+	TE	Vd39_TE_homo_2052	DNA/DTA
Vd39_tig00000083	26937	27151	-	TE	Vd39_TE_homo_2053	DNA/Helitron
Vd39_tig00000083	31544	31757	+	TE	Vd39_TE_homo_2054	Unknown
Vd39_tig00000083	31942	32118	-	TE	Vd39_TE_homo_2055	DNA/Helitron
Vd39_tig00000083	100020	100293	-	TE	Vd39_TE_homo_2056	DNA/DTM
Vd39_tig00000083	100290	107087	-	TE	Vd39_TE_homo_2057	LTR/Gypsy
Vd39_tig00000083	107088	107339	-	TE	Vd39_TE_homo_2058	DNA/DTM
Vd39_tig00000083	107340	108067	+	TE	Vd39_TE_homo_2059	DNA/Helitron
Vd39_tig00000083	179851	179955	+	TE	Vd39_TE_homo_2060	Unknown
Vd39_tig00000083	325773	325992	-	TE	Vd39_TE_homo_2061	Unknown
Vd39_tig00000083	358469	358653	-	TE	Vd39_TE_homo_2062	DNA/Helitron
Vd39_tig00000083	461591	461754	+	TE	Vd39_TE_homo_2063	DNA/Helitron
Vd39_tig00000083	469705	469900	-	TE	Vd39_TE_homo_2064	DNA/Helitron
Vd39_tig00000083	484123	484210	+	TE	Vd39_TE_homo_2065	DNA/TcMar-Fot1
Vd39_tig00000083	506290	506525	+	TE	Vd39_TE_homo_2066	Unknown
Vd39_tig00000083	506525	507940	-	TE	Vd39_TE_homo_2067	DNA/Tc1-Mariner
Vd39_tig00000083	507941	508120	-	TE	Vd39_TE_homo_2068	LTR/Copia
Vd39_tig00000083	508277	508585	-	TE	Vd39_TE_homo_2069	LTR/Copia
Vd39_tig00000083	513480	513658	+	TE	Vd39_TE_homo_2070	Unknown
Vd39_tig00000083	551596	551724	+	TE	Vd39_TE_homo_2071	tRNA
Vd39_tig00000083	578965	579186	+	TE	Vd39_TE_homo_2072	Unknown
Vd39_tig00000083	613338	613673	+	TE	Vd39_TE_homo_2073	DNA/Helitron
Vd39_tig00000083	631676	631858	-	TE	Vd39_TE_homo_2074	DNA/Helitron
Vd39_tig00000083	633165	633289	+	TE	Vd39_TE_homo_2075	rRNA
Vd39_tig00000083	634353	634437	-	TE	Vd39_TE_homo_2076	Unknown
Vd39_tig00000083	656129	656329	+	TE	Vd39_TE_homo_2077	DNA/Helitron
Vd39_tig00000083	700629	703942	.	TE	Vd39_TE_struc_52	DNA/DTC
Vd39_tig00000083	716781	717091	+	TE	Vd39_TE_homo_2078	Unknown
Vd39_tig00000083	717187	717372	-	TE	Vd39_TE_homo_2079	Unknown
Vd39_tig00000083	717567	717811	-	TE	Vd39_TE_homo_2080	Unknown
Vd39_tig00000083	717827	719995	+	TE	Vd39_TE_homo_2081	Unknown
Vd39_tig00000083	721204	727971	-	TE	Vd39_TE_homo_2082	LTR/Gypsy
Vd39_tig00000083	729370	731189	+	TE	Vd39_TE_homo_2083	DNA/Tc1-Mariner
Vd39_tig00000083	732724	732842	+	TE	Vd39_TE_homo_2084	Unknown
Vd39_tig00000083	732842	739673	-	TE	Vd39_TE_homo_2085	LTR/Gypsy
Vd39_tig00000083	739684	739913	+	TE	Vd39_TE_homo_2086	LTR/Copia
Vd39_tig00000083	739914	740303	+	TE	Vd39_TE_homo_2087	Unknown
Vd39_tig00000083	739959	740390	-	TE	Vd39_TE_homo_2088	Unknown
Vd39_tig00000083	740391	745672	+	TE	Vd39_TE_homo_2089	LTR/Copia
Vd39_tig00000083	745673	746061	+	TE	Vd39_TE_homo_2090	Unknown
Vd39_tig00000083	745718	746127	-	TE	Vd39_TE_homo_2091	Unknown
Vd39_tig00000083	746109	750341	+	TE	Vd39_TE_homo_2092	Unknown
Vd39_tig00000083	753442	754062	-	TE	Vd39_TE_homo_2093	LTR/Gypsy
Vd39_tig00000083	754464	756421	+	TE	Vd39_TE_homo_2094	Unknown
Vd39_tig00000083	756542	758139	-	TE	Vd39_TE_homo_2095	DNA/Tc1-Mariner
Vd39_tig00000083	758159	758352	+	TE	Vd39_TE_homo_2096	Unknown
Vd39_tig00000083	759007	759331	+	TE	Vd39_TE_homo_2097	Unknown
Vd39_tig00000083	760001	760225	+	TE	Vd39_TE_homo_2098	Unknown
Vd39_tig00000083	760279	760403	+	TE	Vd39_TE_homo_2099	Unknown
Vd39_tig00000083	762584	762933	-	TE	Vd39_TE_homo_2100	LTR/Gypsy
Vd39_tig00000083	771039	771716	.	TE	Vd39_TE_struc_53	DNA/DTH
Vd39_tig00000083	771796	771965	-	TE	Vd39_TE_homo_2101	Unknown
Vd39_tig00000083	771961	776737	+	TE	Vd39_TE_homo_2102	Unknown
Vd39_tig00000083	776737	776957	+	TE	Vd39_TE_homo_2103	Unknown
Vd39_tig00000083	776881	777019	-	TE	Vd39_TE_homo_2104	Unknown
Vd39_tig00000083	777004	777396	-	TE	Vd39_TE_homo_2105	Unknown
Vd39_tig00000083	777397	777800	+	TE	Vd39_TE_homo_2106	Unknown
Vd39_tig00000083	777802	783706	-	TE	Vd39_TE_homo_2107	Unknown
Vd39_tig00000083	783692	783947	+	TE	Vd39_TE_homo_2108	LTR/Copia
Vd39_tig00000083	783948	784341	+	TE	Vd39_TE_homo_2109	Unknown
Vd39_tig00000083	783993	784428	-	TE	Vd39_TE_homo_2110	Unknown
Vd39_tig00000083	784429	789719	+	TE	Vd39_TE_homo_2111	LTR/Copia
Vd39_tig00000083	789720	790115	+	TE	Vd39_TE_homo_2112	Unknown
Vd39_tig00000083	789765	790393	-	TE	Vd39_TE_homo_2113	Unknown
Vd39_tig00000083	790394	790574	+	TE	Vd39_TE_homo_2114	Unknown
Vd39_tig00000083	790574	791823	+	TE	Vd39_TE_homo_2115	Unknown
Vd39_tig00000083	790575	790901	-	TE	Vd39_TE_homo_2116	Unknown
Vd39_tig00000083	791846	792266	+	TE	Vd39_TE_homo_2117	LTR/Gypsy
Vd39_tig00000083	792264	792484	+	TE	Vd39_TE_homo_2118	Unknown
Vd39_tig00000083	792485	792892	-	TE	Vd39_TE_homo_2119	Unknown
Vd39_tig00000083	792774	793208	+	TE	Vd39_TE_homo_2120	Unknown
Vd39_tig00000083	793193	793318	+	TE	Vd39_TE_homo_2121	Unknown
Vd39_tig00000083	793242	793447	-	TE	Vd39_TE_homo_2122	Unknown
Vd39_tig00000083	799020	802165	.	TE	Vd39_TE_struc_54	DNA/DTM
Vd39_tig00000083	815358	815534	+	TE	Vd39_TE_homo_2123	Unknown
Vd39_tig00000083	861880	867751	-	TE	Vd39_TE_homo_2124	LTR/Gypsy
Vd39_tig00000083	886979	887499	-	TE	Vd39_TE_homo_2125	DNA/DTM
Vd39_tig00000083	887500	888226	+	TE	Vd39_TE_homo_2126	DNA/Helitron
Vd39_tig00000083	928120	928322	+	TE	Vd39_TE_homo_2127	DNA/Helitron
Vd39_tig00000083	976879	976993	-	TE	Vd39_TE_homo_2128	Unknown
Vd39_tig00000083	977041	977181	-	TE	Vd39_TE_homo_2129	Unknown
Vd39_tig00000083	997574	997745	-	TE	Vd39_TE_homo_2130	Unknown
Vd39_tig00000083	998396	998505	-	TE	Vd39_TE_homo_2131	Unknown
Vd39_tig00000083	1000102	1000404	+	TE	Vd39_TE_homo_2132	Unknown
Vd39_tig00000083	1000383	1000684	-	TE	Vd39_TE_homo_2133	Unknown
Vd39_tig00000083	1000610	1000772	+	TE	Vd39_TE_homo_2134	Unknown
Vd39_tig00000083	1000772	1001102	+	TE	Vd39_TE_homo_2135	Unknown
Vd39_tig00000083	1001103	1008223	-	TE	Vd39_TE_homo_2136	LTR/Gypsy
Vd39_tig00000083	1008224	1009724	+	TE	Vd39_TE_homo_2137	Unknown
Vd39_tig00000083	1009202	1010066	-	TE	Vd39_TE_homo_2138	Unknown
Vd39_tig00000083	1010066	1010233	+	TE	Vd39_TE_homo_2139	Unknown
Vd39_tig00000083	1010279	1014716	-	TE	Vd39_TE_homo_2140	LTR/Copia
Vd39_tig00000083	1014716	1014884	-	TE	Vd39_TE_homo_2141	DNA/Tc1-Mariner
Vd39_tig00000083	1014885	1015081	+	TE	Vd39_TE_homo_2142	DNA/TcMar-Fot1
Vd39_tig00000083	1015081	1016497	-	TE	Vd39_TE_homo_2143	DNA/Tc1-Mariner
Vd39_tig00000083	1016500	1017383	-	TE	Vd39_TE_homo_2144	LTR/Copia
Vd39_tig00000083	1017384	1017819	+	TE	Vd39_TE_homo_2145	Unknown
Vd39_tig00000083	1017471	1017864	-	TE	Vd39_TE_homo_2146	Unknown
Vd39_tig00000083	1017865	1018119	-	TE	Vd39_TE_homo_2147	LTR/Copia
Vd39_tig00000083	1018124	1024906	-	TE	Vd39_TE_homo_2148	LTR/Gypsy
Vd39_tig00000083	1032759	1032901	-	TE	Vd39_TE_homo_2149	DNA/hAT
Vd39_tig00000083	1033672	1034521	-	TE	Vd39_TE_homo_2150	DNA/hAT
Vd39_tig00000083	1037230	1037477	+	TE	Vd39_TE_homo_2151	LTR/Copia
Vd39_tig00000083	1037478	1037879	+	TE	Vd39_TE_homo_2152	Unknown
Vd39_tig00000083	1037523	1037953	-	TE	Vd39_TE_homo_2153	Unknown
Vd39_tig00000083	1037954	1039137	+	TE	Vd39_TE_homo_2154	LTR/Copia
Vd39_tig00000083	1039138	1039558	+	TE	Vd39_TE_homo_2155	Unknown
Vd39_tig00000083	1039209	1039603	-	TE	Vd39_TE_homo_2156	Unknown
Vd39_tig00000083	1039604	1044828	-	TE	Vd39_TE_homo_2157	LTR/Copia
Vd39_tig00000083	1044829	1045264	+	TE	Vd39_TE_homo_2158	Unknown
Vd39_tig00000083	1044916	1045309	-	TE	Vd39_TE_homo_2159	Unknown
Vd39_tig00000083	1045310	1045565	-	TE	Vd39_TE_homo_2160	LTR/Copia
Vd39_tig00000083	1045563	1048060	+	TE	Vd39_TE_homo_2161	LTR/Copia
Vd39_tig00000083	1048061	1054979	+	TE	Vd39_TE_homo_2162	LTR/Gypsy
Vd39_tig00000083	1054978	1056624	+	TE	Vd39_TE_homo_2163	LTR/Copia
Vd39_tig00000083	1056625	1057018	+	TE	Vd39_TE_homo_2164	Unknown
Vd39_tig00000083	1056670	1057246	-	TE	Vd39_TE_homo_2165	Unknown
Vd39_tig00000083	1057247	1057564	-	TE	Vd39_TE_homo_2166	LTR/Copia
Vd39_tig00000083	1057501	1057828	+	TE	Vd39_TE_homo_2167	Unknown
Vd39_tig00000083	1057838	1058059	-	TE	Vd39_TE_homo_2168	Unknown
Vd39_tig00000083	1058064	1058414	+	TE	Vd39_TE_homo_2169	Unknown
Vd39_tig00000083	1058399	1058523	+	TE	Vd39_TE_homo_2170	Unknown
Vd39_tig00000083	1058448	1058671	-	TE	Vd39_TE_homo_2171	Unknown
Vd39_tig00000083	1058679	1058846	+	TE	Vd39_TE_homo_2172	Unknown
Vd39_tig00000083	1058901	1059153	-	TE	Vd39_TE_homo_2173	LTR/Copia
Vd39_tig00000083	1063712	1063906	+	TE	Vd39_TE_homo_2174	DNA/Helitron
Vd39_tig00000083	1064079	1064459	-	TE	Vd39_TE_homo_2175	DNA/DTA
Vd39_tig00000083	1064603	1065325	+	TE	Vd39_TE_homo_2176	Unknown
Vd39_tig00000083	1065290	1065578	+	TE	Vd39_TE_homo_2177	LTR/Copia
Vd39_tig00000083	1065579	1065971	+	TE	Vd39_TE_homo_2178	Unknown
Vd39_tig00000083	1065624	1066039	-	TE	Vd39_TE_homo_2179	Unknown
Vd39_tig00000083	1066017	1068262	+	TE	Vd39_TE_homo_2180	Unknown
Vd39_tig00000083	1068264	1068670	-	TE	Vd39_TE_homo_2181	Unknown
Vd39_tig00000083	1068671	1069063	+	TE	Vd39_TE_homo_2182	Unknown
Vd39_tig00000083	1069048	1069185	+	TE	Vd39_TE_homo_2183	Unknown
Vd39_tig00000083	1069109	1069331	-	TE	Vd39_TE_homo_2184	Unknown
Vd39_tig00000083	1069376	1069766	+	TE	Vd39_TE_homo_2185	Unknown
Vd39_tig00000083	1069419	1069811	-	TE	Vd39_TE_homo_2186	Unknown
Vd39_tig00000083	1069812	1070191	-	TE	Vd39_TE_homo_2187	LTR/Copia
Vd39_tig00000083	1070158	1070470	-	TE	Vd39_TE_homo_2188	DNA/DTA
Vd39_tig00000083	1070747	1071102	-	TE	Vd39_TE_homo_2189	DNA/DTA
Vd39_tig00000083	1071094	1076011	-	TE	Vd39_TE_homo_2190	LTR/Copia
Vd39_tig00000083	1076012	1076445	+	TE	Vd39_TE_homo_2191	Unknown
Vd39_tig00000083	1076099	1076490	-	TE	Vd39_TE_homo_2192	Unknown
Vd39_tig00000083	1076491	1076719	-	TE	Vd39_TE_homo_2193	LTR/Copia
Vd39_tig00000083	1077586	1079623	+	TE	Vd39_TE_homo_2194	Unknown
Vd39_tig00000083	1079625	1080040	+	TE	Vd39_TE_homo_2195	Unknown
Vd39_tig00000083	1079693	1080085	-	TE	Vd39_TE_homo_2196	Unknown
Vd39_tig00000083	1080086	1085329	-	TE	Vd39_TE_homo_2197	LTR/Copia
Vd39_tig00000083	1085330	1085763	+	TE	Vd39_TE_homo_2198	Unknown
Vd39_tig00000083	1085417	1085808	-	TE	Vd39_TE_homo_2199	Unknown
Vd39_tig00000083	1085809	1086065	-	TE	Vd39_TE_homo_2200	LTR/Copia
Vd39_tig00000083	1086063	1086216	+	TE	Vd39_TE_homo_2201	Unknown
Vd39_tig00000083	1087696	1087994	-	TE	Vd39_TE_homo_2202	DNA/DTA
Vd39_tig00000083	1088327	1088574	+	TE	Vd39_TE_homo_2203	LTR/Copia
Vd39_tig00000083	1088575	1088980	+	TE	Vd39_TE_homo_2204	Unknown
Vd39_tig00000083	1088621	1089053	-	TE	Vd39_TE_homo_2205	Unknown
Vd39_tig00000083	1089054	1092618	+	TE	Vd39_TE_homo_2206	LTR/Copia
Vd39_tig00000083	1092617	1099341	-	TE	Vd39_TE_homo_2207	LTR/Gypsy
Vd39_tig00000083	1099340	1100460	+	TE	Vd39_TE_homo_2208	LTR/Copia
Vd39_tig00000083	1100436	1100823	+	TE	Vd39_TE_homo_2209	Unknown
Vd39_tig00000083	1100843	1101087	+	TE	Vd39_TE_homo_2210	DNA/DTA
Vd39_tig00000083	1101080	1101235	-	TE	Vd39_TE_homo_2211	Unknown
Vd39_tig00000083	1101230	1101517	-	TE	Vd39_TE_homo_2212	Unknown
Vd39_tig00000083	1102178	1103081	-	TE	Vd39_TE_homo_2213	Unknown
Vd39_tig00000083	1103090	1105287	+	TE	Vd39_TE_homo_2214	Unknown
Vd39_tig00000083	1108406	1109024	-	TE	Vd39_TE_homo_2215	LTR/Gypsy
Vd39_tig00000083	1109425	1111554	+	TE	Vd39_TE_homo_2216	Unknown
Vd39_tig00000083	1112186	1112497	+	TE	Vd39_TE_homo_2217	Unknown
Vd39_tig00000083	1112482	1113688	-	TE	Vd39_TE_homo_2218	Unknown
Vd39_tig00000083	1114089	1114708	+	TE	Vd39_TE_homo_2219	LTR/Gypsy
Vd39_tig00000083	1117820	1120076	-	TE	Vd39_TE_homo_2220	Unknown
Vd39_tig00000083	1120045	1125264	-	TE	Vd39_TE_homo_2221	LTR/Copia
Vd39_tig00000083	1125265	1125699	+	TE	Vd39_TE_homo_2222	Unknown
Vd39_tig00000083	1125351	1125744	-	TE	Vd39_TE_homo_2223	Unknown
Vd39_tig00000083	1125745	1125992	-	TE	Vd39_TE_homo_2224	LTR/Copia
Vd39_tig00000083	1125994	1126116	+	TE	Vd39_TE_homo_2225	LTR/Copia
Vd39_tig00000083	1126122	1126233	+	TE	Vd39_TE_homo_2226	Unknown
F130_CM046511.1	702	2361	-	TE	F130_TE_homo_1694	DNA/Tc1-Mariner
F130_CM046511.1	2868	3287	-	TE	F130_TE_homo_1695	DNA/DTH
F130_CM046511.1	10699	12559	+	TE	F130_TE_homo_1696	DNA/Tc1-Mariner
F130_CM046511.1	73759	73853	+	TE	F130_TE_homo_1697	DNA/DTM
F130_CM046511.1	77254	77639	-	TE	F130_TE_homo_1698	LTR/unknown
F130_CM046511.1	77863	78075	-	TE	F130_TE_homo_1699	DNA/hAT
F130_CM046511.1	102334	102600	+	TE	F130_TE_homo_1700	DNA/DTM
F130_CM046511.1	123409	123612	-	TE	F130_TE_homo_1701	Unknown
F130_CM046511.1	123613	123703	-	TE	F130_TE_homo_1702	DNA/TcMar-Fot1
F130_CM046511.1	125992	126298	-	TE	F130_TE_homo_1703	LTR/unknown
F130_CM046511.1	127774	128184	-	TE	F130_TE_homo_1704	DNA/DTH
F130_CM046511.1	129238	130874	+	TE	F130_TE_homo_1705	DNA/Tc1-Mariner
F130_CM046511.1	131016	131443	-	TE	F130_TE_homo_1706	DNA/TcMar-Fot1
F130_CM046511.1	131692	131785	-	TE	F130_TE_homo_1707	DNA/TcMar-Fot1
F130_CM046511.1	131786	132030	-	TE	F130_TE_homo_1708	Unknown
F130_CM046511.1	132411	132521	+	TE	F130_TE_homo_1709	DNA/TcMar-Fot1
F130_CM046511.1	132522	132780	+	TE	F130_TE_homo_1710	Unknown
F130_CM046511.1	132781	133121	+	TE	F130_TE_homo_1711	DNA/TcMar-Fot1
F130_CM046511.1	133358	133758	+	TE	F130_TE_homo_1712	DNA/DTH
F130_CM046511.1	135603	135903	+	TE	F130_TE_homo_1713	LTR/unknown
F130_CM046511.1	136999	138648	+	TE	F130_TE_homo_1714	DNA/Tc1-Mariner
F130_CM046511.1	139331	139749	+	TE	F130_TE_homo_1715	DNA/DTH
F130_CM046511.1	140277	140686	-	TE	F130_TE_homo_1716	DNA/DTH
F130_CM046511.1	142024	142217	+	TE	F130_TE_homo_1717	Unknown
F130_CM046511.1	170093	170240	-	TE	F130_TE_homo_1718	Unknown
F130_CM046511.1	179829	179975	-	TE	F130_TE_homo_1719	LINE/Tad1
F130_CM046511.1	200398	200590	+	TE	F130_TE_homo_1720	LTR/unknown
F130_CM046511.1	208595	208830	+	TE	F130_TE_homo_1721	DNA/DTC
F130_CM046511.1	209769	211628	-	TE	F130_TE_homo_1722	DNA/Tc1-Mariner
F130_CM046511.1	244835	244933	-	TE	F130_TE_homo_1723	DNA/DTM
F130_CM046511.1	272804	272906	+	TE	F130_TE_homo_1724	Unknown
F130_CM046511.1	327123	327207	+	TE	F130_TE_homo_1725	DNA/DTM
F130_CM046511.1	328390	328981	-	TE	F130_TE_homo_1726	DNA/DTM
F130_CM046511.1	348192	348278	+	TE	F130_TE_homo_1727	Unknown
F130_CM046511.1	443913	444013	-	TE	F130_TE_homo_1728	DNA/DTM
F130_CM046511.1	497836	498403	+	TE	F130_TE_homo_1729	Unknown
F130_CM046511.1	538182	538415	+	TE	F130_TE_homo_1730	DNA/DTC
F130_CM046511.1	538477	538760	+	TE	F130_TE_homo_1731	DNA/DTC
F130_CM046511.1	629630	629757	-	TE	F130_TE_homo_1732	rRNA
F130_CM046511.1	643581	643875	+	TE	F130_TE_homo_1733	DNA/TcMar-Fot1
F130_CM046511.1	643919	644355	+	TE	F130_TE_homo_1734	DNA/TcMar-Fot1
F130_CM046511.1	644461	644696	+	TE	F130_TE_homo_1735	DNA/TcMar-Fot1
F130_CM046511.1	644697	645116	-	TE	F130_TE_homo_1736	DNA/DTH
F130_CM046511.1	647523	647942	+	TE	F130_TE_homo_1737	DNA/DTH
F130_CM046511.1	648331	648428	-	TE	F130_TE_homo_1738	DNA/TcMar-Fot1
F130_CM046511.1	649005	650504	-	TE	F130_TE_homo_1739	DNA/TcMar-Fot1
F130_CM046511.1	651086	651609	+	TE	F130_TE_homo_1740	DNA/TcMar-Fot1
F130_CM046511.1	651699	653463	-	TE	F130_TE_homo_1741	DNA/TcMar-Fot1
F130_CM046511.1	653520	653983	-	TE	F130_TE_homo_1742	DNA/TcMar-Fot1
F130_CM046511.1	654101	654773	-	TE	F130_TE_homo_1743	DNA/TcMar-Fot1
F130_CM046511.1	654548	654888	+	TE	F130_TE_homo_1744	DNA/TcMar-Fot1
F130_CM046511.1	655083	655427	+	TE	F130_TE_homo_1745	Unknown
F130_CM046511.1	655788	656586	+	TE	F130_TE_homo_1746	DNA/TcMar-Fot1
F130_CM046511.1	656711	656973	+	TE	F130_TE_homo_1747	DNA/TcMar-Fot1
F130_CM046511.1	656974	657381	-	TE	F130_TE_homo_1748	DNA/DTH
F130_CM046511.1	658486	658677	+	TE	F130_TE_homo_1749	Unknown
F130_CM046511.1	659795	660435	-	TE	F130_TE_homo_1750	DNA/TcMar-Fot1
F130_CM046511.1	660966	661073	-	TE	F130_TE_homo_1751	DNA/TcMar-Fot1
F130_CM046511.1	662119	662535	+	TE	F130_TE_homo_1752	DNA/DTH
F130_CM046511.1	664217	665856	+	TE	F130_TE_homo_1753	DNA/Tc1-Mariner
F130_CM046511.1	667375	667794	+	TE	F130_TE_homo_1754	DNA/DTH
F130_CM046511.1	667795	668140	-	TE	F130_TE_homo_1755	DNA/TcMar-Fot1
F130_CM046511.1	671046	672208	+	TE	F130_TE_homo_1756	DNA/TcMar-Fot1
F130_CM046511.1	672972	674222	-	TE	F130_TE_homo_1757	DNA/TcMar-Fot1
F130_CM046511.1	675360	675809	-	TE	F130_TE_homo_1758	DNA/TcMar-Fot1
F130_CM046511.1	678242	678579	+	TE	F130_TE_homo_1759	DNA/TcMar-Fot1
F130_CM046511.1	678605	679162	+	TE	F130_TE_homo_1760	DNA/TcMar-Fot1
F130_CM046511.1	679001	679208	-	TE	F130_TE_homo_1761	DNA/TcMar-Fot1
F130_CM046511.1	682408	683322	-	TE	F130_TE_homo_1762	DNA/TcMar-Fot1
F130_CM046511.1	683288	683525	-	TE	F130_TE_homo_1763	Unknown
F130_CM046511.1	683319	685169	-	TE	F130_TE_homo_1764	DNA/TcMar-Fot1
F130_CM046511.1	685304	686120	-	TE	F130_TE_homo_1765	DNA/TcMar-Fot1
F130_CM046511.1	686953	687391	-	TE	F130_TE_homo_1766	DNA/TcMar-Fot1
F130_CM046511.1	688305	688650	-	TE	F130_TE_homo_1767	Unknown
F130_CM046511.1	688598	688940	-	TE	F130_TE_homo_1768	DNA/TcMar-Fot1
F130_CM046511.1	689133	689324	+	TE	F130_TE_homo_1769	Unknown
F130_CM046511.1	754160	754284	+	TE	F130_TE_homo_1770	rRNA
F130_CM046511.1	764335	764430	-	TE	F130_TE_homo_1771	Unknown
F130_CM046511.1	1073503	1073740	-	TE	F130_TE_homo_1772	rRNA
F130_CM046511.1	1074209	1074308	+	TE	F130_TE_homo_1773	DNA/DTM
F130_CM046511.1	1075638	1075773	-	TE	F130_TE_homo_1774	rRNA
F130_CM046511.1	1183652	1185144	.	TE	F130_TE_struc_98	DNA/DTC
F130_CM046511.1	1364541	1364627	-	TE	F130_TE_homo_1775	RC/Helitron
F130_CM046511.1	1730868	1731061	-	TE	F130_TE_homo_1776	Unknown
F130_CM046511.1	2147680	2147830	+	TE	F130_TE_homo_1777	Unknown
F130_CM046511.1	2192744	2192977	-	TE	F130_TE_homo_1778	Unknown
F130_CM046511.1	2193432	2193535	-	TE	F130_TE_homo_1779	Unknown
F130_CM046511.1	2242889	2243082	+	TE	F130_TE_homo_1780	Unknown
F130_CM046511.1	2344767	2348150	.	TE	F130_TE_struc_99	DNA/DTC
F130_CM046511.1	2355552	2359485	.	TE	F130_TE_struc_100	DNA/DTM
F130_CM046511.1	2430602	2430829	-	TE	F130_TE_homo_1781	Unknown
F130_CM046511.1	2444520	2444618	-	TE	F130_TE_homo_1782	Unknown
F130_CM046511.1	2677166	2677257	-	TE	F130_TE_homo_1783	Unknown
F130_CM046511.1	2755766	2757872	.	TE	F130_TE_struc_101	DNA/DTM
F130_CM046511.1	2836594	2836902	+	TE	F130_TE_homo_1784	LTR/unknown
F130_CM046511.1	2837970	2838069	+	TE	F130_TE_homo_1785	DNA/DTM
F130_CM046511.1	2900525	2900679	-	TE	F130_TE_homo_1786	DNA/PiggyBac
F130_CM046511.1	2900831	2900976	-	TE	F130_TE_homo_1787	Unknown
F130_CM046511.1	2900964	2901132	-	TE	F130_TE_homo_1788	Unknown
F130_CM046511.1	2916258	2916405	+	TE	F130_TE_homo_1789	DNA/DTM
F130_CM046511.1	2932616	2932830	+	TE	F130_TE_homo_1790	Unknown
F130_CM046511.1	2970522	2970607	-	TE	F130_TE_homo_1791	DNA/TcMar-Fot1
F130_CM046511.1	2970664	2970811	+	TE	F130_TE_homo_1792	DNA/TcMar-Fot1
F130_CM046511.1	2971233	2971457	+	TE	F130_TE_homo_1793	DNA/TcMar-Fot1
F130_CM046511.1	2971525	2971707	-	TE	F130_TE_homo_1794	DNA/TcMar-Fot1
F130_CM046511.1	2974886	2975128	-	TE	F130_TE_homo_1795	DNA/Kolobok-H
F130_CM046511.1	2980760	2982493	-	TE	F130_TE_homo_1796	DNA/Tc1-Mariner
F130_CM046511.1	2983022	2983210	-	TE	F130_TE_homo_1797	Unknown
F130_CM046511.1	2983211	2983377	-	TE	F130_TE_homo_1798	DNA/TcMar-Fot1
F130_CM046511.1	2983938	2984357	+	TE	F130_TE_homo_1799	DNA/DTH
F130_CM046511.1	2986131	2986476	+	TE	F130_TE_homo_1800	Unknown
F130_CM046511.1	3006814	3010066	.	TE	F130_TE_struc_102	DNA/DTA
F130_CM046511.1	3011162	3012893	+	TE	F130_TE_homo_1801	DNA/Tc1-Mariner
F130_CM046511.1	3070516	3070630	-	TE	F130_TE_homo_1802	DNA/DTM
F130_CM046511.1	3078099	3078196	+	TE	F130_TE_homo_1803	DNA/DTM
F130_CM046511.1	3082360	3082779	-	TE	F130_TE_homo_1804	DNA/DTH
F130_CM046511.1	3084003	3084514	+	TE	F130_TE_homo_1805	DNA/TcMar-Fot1
F130_CM046511.1	3084356	3084771	-	TE	F130_TE_homo_1806	DNA/DTH
F130_CM046511.1	3085991	3086174	-	TE	F130_TE_homo_1807	Unknown
F130_CM046511.1	3086175	3086324	+	TE	F130_TE_homo_1808	LTR/unknown
F130_CM046511.1	3086327	3086526	+	TE	F130_TE_homo_1809	Unknown
F130_CM046511.1	3086766	3086983	-	TE	F130_TE_homo_1810	Unknown
F130_CM046511.1	3087156	3087359	-	TE	F130_TE_homo_1811	LTR/unknown
F130_CM046511.1	3087361	3087817	-	TE	F130_TE_homo_1812	LTR/unknown
F130_CM046511.1	3088179	3088583	-	TE	F130_TE_homo_1813	DNA/DTH
F130_CM046511.1	3089646	3090482	-	TE	F130_TE_homo_1814	LTR/unknown
F130_CM046511.1	3090794	3091790	-	TE	F130_TE_homo_1815	LTR/unknown
F130_CM046511.1	3091791	3093653	+	TE	F130_TE_homo_1816	DNA/Tc1-Mariner
F130_CM046511.1	3093654	3094595	-	TE	F130_TE_homo_1817	LTR/unknown
F130_CM046511.1	3094591	3095346	-	TE	F130_TE_homo_1818	LTR/unknown
F130_CM046511.1	3096215	3096418	-	TE	F130_TE_homo_1819	LTR/unknown
F130_CM046511.1	3108539	3108635	-	TE	F130_TE_homo_1820	DNA/DTM
F130_CM046511.1	3109767	3110071	-	TE	F130_TE_homo_1821	LTR/unknown
F130_CM046511.1	3110931	3112771	.	TE	F130_TE_struc_103	DNA/DTA
F130_CM046511.1	3112783	3113754	-	TE	F130_TE_homo_1822	LTR/unknown
F130_CM046511.1	3113705	3113809	+	TE	F130_TE_homo_1823	DNA/TcMar-Fot1
F130_CM046511.1	3113810	3114147	+	TE	F130_TE_homo_1824	Unknown
F130_CM046511.1	3114191	3120106	-	TE	F130_TE_homo_1825	LTR/unknown
F130_CM046511.1	3121197	3121549	+	TE	F130_TE_homo_1826	DNA/DTH
F130_CM046511.1	3121672	3123415	+	TE	F130_TE_homo_1827	DNA/Tc1-Mariner
F130_CM046511.1	3123829	3124530	-	TE	F130_TE_homo_1828	LTR/unknown
F130_CM046511.1	3124621	3124903	+	TE	F130_TE_homo_1829	Unknown
F130_CM046511.1	3124959	3125915	-	TE	F130_TE_homo_1830	LTR/unknown
F130_CM046511.1	3125952	3126068	+	TE	F130_TE_homo_1831	Unknown
F130_CM046511.1	3126042	3126497	-	TE	F130_TE_homo_1832	DNA/TcMar-Fot1
F130_CM046511.1	3126493	3126755	+	TE	F130_TE_homo_1833	Unknown
F130_CM046511.1	3126516	3126797	+	TE	F130_TE_homo_1834	DNA/TcMar-Fot1
F130_CM046511.1	3127623	3128038	-	TE	F130_TE_homo_1835	DNA/DTH
F130_CM046511.1	3129134	3130302	-	TE	F130_TE_homo_1836	LTR/unknown
F130_CM046511.1	3130302	3130739	+	TE	F130_TE_homo_1837	DNA/TcMar-Fot1
F130_CM046511.1	3131461	3131804	+	TE	F130_TE_homo_1838	DNA/DTH
F130_CM046511.1	3132296	3132440	+	TE	F130_TE_homo_1839	DNA/TcMar-Fot1
F130_CM046511.1	3132441	3132791	+	TE	F130_TE_homo_1840	Unknown
F130_CM046511.1	3132792	3133117	+	TE	F130_TE_homo_1841	DNA/TcMar-Fot1
F130_CM046511.1	3150131	3150372	+	TE	F130_TE_homo_1842	DNA/Kolobok-H
F130_CM046511.1	3151839	3157387	+	TE	F130_TE_homo_1843	DNA/Kolobok-H
F130_CM046511.1	3157388	3158609	+	TE	F130_TE_homo_1844	Unknown
F130_CM046511.1	3158724	3160100	+	TE	F130_TE_homo_1845	DNA/Tc1-Mariner
F130_CM046511.1	3160938	3161157	-	TE	F130_TE_homo_1846	Unknown
F130_CM046511.1	3161125	3161458	-	TE	F130_TE_homo_1847	Unknown
F130_CM046511.1	3161441	3161820	-	TE	F130_TE_homo_1848	Unknown
F130_CM046511.1	3161842	3166093	+	TE	F130_TE_homo_1849	DNA/Kolobok-H
F130_CM046511.1	3166384	3167507	+	TE	F130_TE_homo_1850	DNA/Kolobok-H
CQ2_Chr7	660814	663408	+	Captain	CQ2_g8169.t1
VD991_CP119267.1	660726	663320	+	Captain	VD991_g8296.t1
XJ592_WJDY01000005.1	661004	663598	+	Captain	XJ592_g5816.t1
F135_CM046496.1	3098188	3100296	+	Captain	F135_tyr350
