# Supplementary material for: Starship giant transposons dominate plastic genomic regions in a fungal plant pathogen and drive virulence evolution
Source: Nat Commun. 2025 Jul 24;16:6806. doi: 10.1038/s41467-025-61986-6 (PMC12289983; doi:10.1038/s41467-025-61986-6)
Supplement: Supplementary file 6 — Source Data [file 41467_2025_61986_MOESM6_ESM.zip › Source Data/Fig6a_tree.nwk]

((((((((((((((((((((12008_g358.t1:0,MPI-CAGE_g4142.t1:0):0,Vd39_g7329.t1:0):0,VdLs17_g6770.t1:0):0,S023_g9104.t1:0):0,XJ511_g7291.t1:0):0,VDAG_JR2_Chr4g05950a-00001:0):2.0431e-06,85S_g3154.t1:2.0431e-06):2.0431e-06,(((((((((CQ2_g7512.t1:0,VD991_g7479.t1:0):0,DAR83143_g7287.t1:0):0,DAR83138_g7641.t1:0):0,DAR83175_g7439.t1:0):0,XJ592_g5005.t1:0):2.0431e-06,DAR82592_g7268.t1:2.0431e-06)74:2.0431e-06,(S011_g8092.t1:0.0044908458,PD589_g15310.t1:0.038450586)60:2.0431e-06)41:2.0431e-06,I1V_g7945.t1:0.0045180338)98:0.0041964778,(VL20_g18857.t1:2.0431e-06,VLB2_g5814.t1:2.0431e-06)100:0.0042023642)30:2.0431e-06)68:2.0431e-06,HoMCF_g2875.t1:0.0225535995)57:0.0041966389,(GF1207_g7831.t1:0.0064083281,V13_g4590.t1:0.427110344)89:0.006673739)77:2.0443e-06,CBS385.49_g5607.t1:2.0431e-06)20:2.0443e-06,GF1192_g1728.t1:2.0431e-06)19:2.0443e-06,((((((((((DK045_g9032.t1:0,Gf-Cb5_g4605.t1:0):0,GF1300_g6171.t1:0):0,VdB09_g9703.t1:0):0,VdC07_g605.t1:0):0,Gf-Ca2_g8346.t1:0):0,VdLs16_g7836.t1:0):0,TO22_g6379.t1:0):0,VT-2A_g4726.t1:0):0,HoMCLT_g2195.t1:0):0,Ud1-4-1_g4565.t1:0):2.0431e-06)13:2.0443e-06,((Vd-653_g8550.t1:0.0130501524,Vd-R1_g4718.t1:2.0431e-06)98:0.0056046104,Vd-H5_g7203.t1:2.0431e-06)49:0.0132563979)20:0.0128279093,((VL20_g17450.t1:2.0431e-06,PD589_g13425.t1:0.0698246862)41:2.5678e-06,VLB2_g12050.t1:2.0431e-06)59:2.5678e-06)95:2.3039e-06,(((CBS382.66_g5795.t1:0,WCS072_g5615.t1:0):2.0431e-06,T2_g5801.t1:2.0431e-06)100:0.0041949125,PD683_g5713.t1:2.0431e-06)100:0.0042041244)57:0.006534112,((VdLs17_g4253.t1:0.2678217292,((((MUCL9792_g10611.t1:2.0431e-06,PD593_g8432.t1:2.0431e-06)100:0.0204411396,(((((PD401_g7339.t1:0,PD659_g7370.t1:0):0,VSO1_g5184.t1:0):0,Vt305_g3295.t1:0):2.0431e-06,PD618_g9213.t1:2.0431e-06)80:2.0431e-06,PD660_g7826.t1:0.008416187)61:0.0109007768)36:0.0066032202,(PD736_g9411.t1:2.0431e-06,PD739_g10815.t1:0.004182225)95:2.0443e-06)97:0.0361577375,(PD670_g7258.t1:2.0431e-06,PD747_g9751.t1:2.0431e-06)100:0.0393128366)98:0.0339226944)71:0.0059965509,397_g4853.t1:0.0253384041)98:0.0331058651)81:0.2472144479,(((((((((((((((((((((((12008_g8848.t1:0,DK045_g1138.t1:0):0,TO22_g2541.t1:0):0,VDAG_JR2_Chr6g08770a-00001:0):0,XJ511_g5932.t1:0):0,Ud1-4-1_g2858.t1:0):0,MPI-CAGE_g8268.t1:0):0,VdLs17_g4391.t1:0):0,S023_g5904.t1:0):0,VdLs16_g5560.t1:0):0,VdC07_g4261.t1:0):2.0431e-06,85S_g4744.t1:2.0431e-06)90:2.0431e-06,(((((HoMCF_g3274.t1:2.0431e-06,Vd-R1_g9491.t1:2.0431e-06)84:2.0431e-06,HoMCF_g6096.t1:2.0431e-06)87:2.0431e-06,V13_g3397.t1:0.1092474838)75:0.0065912415,HoMCF_g6093.t1:0.0828308857)65:2.0431e-06,Vd-653_g1291.t1:2.0431e-06)77:2.0431e-06)82:0.0010691134,VdB09_g5096.t1:2.0431e-06)47:0.0010691134,I1V_g9550.t1:0.0055245141)79:0.0022702789,((((((((CQ2_g3454.t1:0,DAR83175_g4731.t1:0):0,VD991_g2531.t1:0):0,XJ592_g8068.t1:0):0,S011_g9203.t1:0):0,DAR83143_g4335.t1:0):0,Vd39_g9298.t1:0):0,PD589_g14661.t1:0):2.0431e-06,DAR83138_g4314.t1:2.0431e-06)81:2.0431e-06)73:0.0010691134,DAR82592_g4435.t1:0.0097276298)47:0.0032985451,(((GF1192_g8987.t1:0,HoMCLT_g6335.t1:0):0,Gf-Cb5_g3949.t1:0):2.0431e-06,GF1300_g9714.t1:2.0431e-06)89:2.0431e-06)57:0.0043613588,((((CBS385.49_g189.t1:0.0299792283,VT-2A_g6341.t1:2.0431e-06)100:0.020464078,Vd-H5_g8546.t1:0.0027417816)92:0.0119251933,(GF1207_g6876.t1:2.0431e-06,Gf-Ca2_g3481.t1:2.0431e-06)100:0.024516107)34:2.2654e-06,(VL20_g14042.t1:2.0431e-06,VLB2_g13703.t1:2.0431e-06)100:0.0087279724)31:2.4739e-06)98:0.022161297,((CBS382.66_g9605.t1:0,WCS072_g4007.t1:0):2.0431e-06,T2_g4868.t1:2.0431e-06)100:0.0178637098)50:0.0041407031,PD683_g3895.t1:0.0044771239)48:0.0152779095,(VL20_g11025.t1:0.0043884375,(VLB2_g1761.t1:2.0431e-06,PD589_g3050.t1:2.0431e-06)83:2.0431e-06)60:0.0114843722)55:0.0333847064,PD589_g856.t1:0.3780209692)100:0.1478629917,((((((MUCL9792_g2463.t1:0,PD593_g9596.t1:0):0,PD659_g10785.t1:0):2.0431e-06,PD401_g10483.t1:2.0431e-06)87:2.0431e-06,(PD618_g9942.t1:0.0043654368,((PD660_g6305.t1:0,Vt305_g1664.t1:0):2.0431e-06,VSO1_g1731.t1:2.0431e-06)87:2.0431e-06)100:0.0087122431)100:0.0043380622,(PD736_g8670.t1:2.0431e-06,PD739_g8512.t1:2.0431e-06)84:2.0431e-06)100:0.0339554054,(PD670_g10529.t1:2.0431e-06,PD747_g10549.t1:2.0431e-06)100:0.020143939)100:0.1346176765)100:0.3417017063)100:0.2683022216,(((((((((((((((((((((12008_g7652.t1:0,VdLs17_g8809.t1:0):0,XJ511_g8237.t1:0):0,S023_g3148.t1:0):2.0431e-06,VDAG_JR2_Chr2g05460a-00001:2.3084e-06)55:2.3084e-06,MPI-CAGE_g9956.t1:2.0431e-06)93:0.0042869647,((GF1207_g6669.t1:2.0431e-06,Gf-Ca2_g3687.t1:2.0431e-06)100:0.0125177896,(V13_g9739.t1:0.3147599338,VT-2A_g6128.t2:0.0675979037)91:0.0101542583)92:0.0225841473)43:2.049e-06,VdB09_g4877.t1:2.0431e-06)45:2.049e-06,((((((((((((((((((((85S_g9168.t1:0,VL20_g13837.t1:0):0,VdLs16_g5349.t1:0):0,Ud1-4-1_g3064.t1:0):0,HoMCLT_g3698.t1:0):0,S011_g8986.t1:0):0,VD991_g2742.t1:0):0,VdC07_g4482.t1:0):0,PD589_g18192.t1:0):0,DAR83175_g4514.t1:0):0,Gf-Cb5_g7934.t1:0):0,VLB2_g13499.t1:0):0,XJ592_g7860.t1:0):0,Vd39_g8964.t1:0):0,DAR83143_g4545.t1:0):0,GF1300_g3720.t1:0):0,TO22_g2749.t1:0):0,GF1192_g5025.t1:0):0,DAR83138_g4535.t1:0):0,DK045_g927.t1:0):0,DAR82592_g4647.t1:0):2.0431e-06)23:2.049e-06,CQ2_g3243.t1:2.0431e-06)42:2.049e-06,Vd-R1_g926.t1:2.0431e-06)27:2.049e-06,Vd-H5_g2477.t1:2.0431e-06)37:2.049e-06,(CBS385.49_g400.t1:0.0064357579,CBS385.49_g400.t2:0.0045589318)68:0.0555772235)54:2.0094e-06,I1V_g10783.t1:0.0049449465)40:2.181e-06,Vd-653_g3686.t1:0.0300912533)56:2.3131e-06,HoMCF_g6549.t1:2.0431e-06)55:2.3131e-06,Vd-653_g3685.t1:2.0431e-06)93:0.0043725869,VT-2A_g6128.t1:2.0431e-06)99:0.0273353889,(((CBS382.66_g4327.t1:0,WCS072_g4219.t1:0):2.0431e-06,T2_g4661.t1:2.0431e-06)100:0.0085435275,PD683_g4100.t1:2.0431e-06)100:0.0082013831)96:0.0172976608,((VL20_g4752.t1:2.0431e-06,VLB2_g16101.t1:2.0431e-06)74:2.0431e-06,PD589_g6775.t1:0.0042315738)99:0.0129461452)99:0.0080078127,(397_g8350.t1:0.0487996877,((MUCL9792_g7308.t1:0.004561084,(((((((PD401_g3373.t1:0,PD659_g5819.t1:0):0,PD660_g1229.t1:0):2.0431e-06,PD618_g5755.t1:2.0431e-06)72:2.0431e-06,Vt305_g7985.t1:0.0042009585)83:2.0431e-06,(PD736_g919.t1:2.0431e-06,PD739_g7436.t1:0.0041973504)96:0.0126493695)95:0.0041922797,VSO1_g539.t1:2.0431e-06)95:0.0041889801,PD593_g7030.t1:2.0431e-06)90:2.1939e-06)100:0.0761840702,(PD670_g5219.t1:0.0041079647,PD747_g5167.t1:2.0431e-06)100:0.047902873)100:0.062414648)99:0.0342362066)100:0.3212156094,(PD670_g10480.t1:2.0431e-06,PD747_g10498.t1:2.0431e-06)100:0.6755020349)100:0.2347977879)100:0.2186777088,(((((((((((((((((((((((((12008_g4461.t1:0,VDAG_JR2_Chr3g00800a-00001:0):0,VdLs16_g8455.t1:0):0,HoMCLT_g4981.t1:0):0,MPI-CAGE_g5591.t1:0):0,GF1300_g1512.t1:0):0,TO22_g3776.t1:0):0,Ud1-4-1_g2536.t1:0):0,DK045_g2451.t1:0):0,VdLs17_g64.t1:0):0,XJ511_g1518.t1:0):0,S023_g4559.t1:0):0,Gf-Cb5_g7167.t1:0):0,VdC07_g2986.t1:0):0,GF1192_g2840.t1:0):2.0431e-06,85S_g9863.t1:2.0431e-06)60:2.0431e-06,(((((((CBS385.49_g7723.t1:0.0124607898,((V13_g5067.t1:0.1637872114,Vd-R1_g3679.t1:2.0431e-06)52:2.5713e-06,Vd-653_g9566.t1:2.0431e-06)100:0.0437102601)63:2.049e-06,Vd-H5_g6144.t1:2.0431e-06)45:2.049e-06,(VdB09_g1751.t1:0,VT-2A_g1161.t1:0):2.0431e-06)43:2.049e-06,DAR82592_g62.t1:0.004498282)65:2.3273e-06,HoMCF_g10173.t1:0.0052536062)100:0.122919247,GF1207_g4890.t1:2.0431e-06)50:2.8345e-06,Gf-Ca2_g111.t1:2.0431e-06)100:0.0166327351)100:0.0040605129,(VL20_g9415.t1:2.0431e-06,VLB2_g16543.t1:2.0431e-06)100:0.0164329187)34:2.0431e-06,((((((((CQ2_g4742.t1:0,DAR83175_g61.t1:0):0,DAR83143_g61.t1:0):0,Vd39_g4379.t1:0):0,XJ592_g3433.t1:0):0,S011_g2838.t1:0):0,VD991_g3719.t1:0):2.0431e-06,DAR83138_g60.t1:2.0431e-06)33:2.0431e-06,PD589_g7665.t1:0.0040640402)16:2.0431e-06)96:0.0040629859,((((CBS382.66_g6578.t1:0,WCS072_g6396.t1:0):2.0431e-06,T2_g7997.t1:2.0431e-06)99:0.0040599517,PD683_g7092.t1:0.0040576476)99:0.0040606712,((VL20_g14284.t1:0,PD589_g17659.t1:0):2.0431e-06,VLB2_g14318.t1:2.0431e-06)100:0.004050891)72:2.0431e-06)98:0.0153811355,397_g7397.t1:0.0402042594)93:0.0233974833,((PD670_g4670.t1:2.0431e-06,PD747_g4174.t1:2.0431e-06)100:0.0460130743,(PD736_g10271.t1:0.004069088,PD739_g4443.t1:0.0040764377)97:0.0040049055)63:0.0041153728)81:0.0042869562,Vt305_g2624.t1:2.0431e-06)52:2.0431e-06,((((PD401_g4730.t1:0,PD659_g2262.t1:0):0,VSO1_g4972.t1:0):0,PD660_g3973.t1:0):2.0431e-06,PD618_g3974.t1:2.0431e-06)100:0.0040868876)85:0.0082165388,(MUCL9792_g6332.t1:2.0431e-06,PD593_g2728.t1:2.0431e-06)80:2.145e-06)100:0.5681524291,((((((((((12008_g7340.t1:0,VdLs17_g8273.t1:0):0,XJ511_g4592.t1:0):0,S023_g7666.t1:0):2.0431e-06,MPI-CAGE_g3967.t1:2.0431e-06)43:2.0431e-06,(HoMCF_g1490.t1:0.0265156977,V13_g6708.t1:0.2002996186)92:0.0054060336)80:2.0431e-06,VDAG_JR2_Chr8g10650a-00001:2.0431e-06)92:0.0035733372,((CBS385.49_g1381.t1:0.0041978858,GF1207_g5214.t1:2.0431e-06)96:0.0140243757,(((((CQ2_g8820.t1:2.0431e-06,(VdC07_g1872.t1:2.0431e-06,PD589_g51.t1:0.0037480496)71:0.0122941507)72:2.1901e-06,((I1V_g13776.t1:0.0108479937,(S011_g5817.t1:2.0431e-06,Vd39_g3907.t1:2.0431e-06)99:0.0010691134)49:0.0028705102,VT-2A_g1267.t1:0.0044153614)16:2.0431e-06)21:2.0431e-06,(((((DAR82592_g8837.t1:0,Ud1-4-1_g9889.t1:0):0,VD991_g8969.t1:0):0,Gf-Ca2_g4661.t1:0):0,HoMCLT_g2713.t1:0):2.0431e-06,DAR83138_g9085.t1:2.0431e-06)21:2.0431e-06)65:2.5678e-06,DAR83175_g8890.t1:2.0431e-06)35:2.5678e-06,((((((((DAR83143_g8715.t1:0,DK045_g5985.t1:0):0,Gf-Cb5_g8589.t1:0):0,VdLs16_g6952.t1:0):0,GF1300_g3582.t1:0):0,TO22_g9457.t1:0):0,XJ592_g6487.t1:0):0,VdB09_g1685.t1:0):0,GF1192_g6069.t1:0):2.0431e-06)61:3.83143e-05)99:0.0325830122)71:2.0507e-06,((85S_g58.t1:2.0431e-06,(VL20_g12965.t1:2.0431e-06,VLB2_g12617.t1:2.0431e-06)100:0.0147639355)51:2.0431e-06,(((Vd-653_g3339.t1:0.0716939984,(397_g6363.t1:0.1232946492,((MUCL9792_g3157.t1:0.0373965568,(PD660_g10032.t1:0.0075807498,VSO1_g1937.t1:0.0150941738)100:0.0048581915)100:0.3079008053,(PD670_g2580.t1:2.0431e-06,PD747_g9207.t1:0.0114260996)100:0.0796602646)100:0.0336250867)100:0.1228851489)89:0.0091080626,((((CBS382.66_g8384.t1:0,WCS072_g8181.t1:0):2.0431e-06,T2_g7120.t1:2.0431e-06)100:0.0036583683,PD683_g8130.t1:2.0431e-06)69:2.0431e-06,((((VL20_g5938.t1:0,VLB2_g15187.t1:0):0,PD589_g16171.t1:0):2.0431e-06,VL20_g18964.t1:2.0431e-06)55:2.0431e-06,(((VL20_g5938.t2:0,PD589_g16171.t2:0):0,VLB2_g15187.t2:0):2.0431e-06,VL20_g18964.t2:2.0431e-06)87:2.0431e-06)99:0.0143836496)98:0.0072830706)90:0.0034378144,(Vd-H5_g5176.t1:2.0431e-06,Vd-R1_g5037.t1:2.4431e-06)100:0.0335981938)58:2.049e-06)64:0.0035571546)100:0.7377813312,((((((((((((12008_g8465.t1:0,VDAG_JR2_Chr1g22850a-00001:0):0,VdLs17_g1975.t1:0):2.0431e-06,S023_g1908.t1:2.0431e-06)69:2.0431e-06,MPI-CAGE_g1577.t1:2.0431e-06)67:2.0431e-06,XJ511_g1085.t1:0.0033068717)87:0.0033118362,(((((CQ2_g254.t1:0,DAR83143_g1427.t1:0):0,VD991_g2070.t1:0):0,DAR83175_g2075.t1:0):0,XJ592_g261.t1:0):2.0431e-06,DAR83138_g1199.t1:2.0431e-06)99:0.0033158143)44:2.0431e-06,(85S_g7040.t1:2.0431e-06,PD589_g13197.t1:2.0431e-06)67:2.0431e-06)46:2.0431e-06,(VL20_g7800.t1:2.0431e-06,VLB2_g585.t1:2.0431e-06)100:0.013322204)63:0.0033110089,((((((((CBS385.49_g8721.t1:0.0010691134,GF1207_g2093.t1:2.0431e-06)34:0.0010655682,Gf-Ca2_g2398.t1:0.0036983747)47:0.0005248373,VT-2A_g9510.t1:2.0431e-06)38:2.0431e-06,VT-2A_g9511.t1:2.0431e-06)86:0.0006387148,(((((((((DK045_g3667.t1:0,Ud1-4-1_g261.t1:0):0,Gf-Cb5_g260.t1:0):0,VdC07_g7672.t1:0):0,TO22_g2077.t1:0):0,VdLs16_g2071.t1:0):0,HoMCLT_g1190.t1:0):0,GF1300_g259.t1:0):2.0431e-06,GF1192_g257.t1:2.0431e-06)52:2.0431e-06,VdB09_g7661.t1:2.0431e-06)51:2.0431e-06)84:0.0066251714,Vd-653_g2557.t1:0.0751709681)16:2.0431e-06,(S011_g1207.t1:2.0431e-06,Vd39_g2716.t1:2.0431e-06)100:0.0033126794)17:2.0431e-06,Vd-R1_g8886.t1:2.0431e-06)31:2.0431e-06)47:0.0032087434,I1V_g9695.t1:2.0431e-06)39:0.0022717138,(397_g7755.t1:0.195338555,((((((CBS382.66_g255.t1:0,WCS072_g2037.t1:0):2.0431e-06,T2_g2030.t1:2.0431e-06)99:2.046e-06,(CBS382.66_g255.t2:0,WCS072_g2037.t2:0):2.0431e-06)50:2.046e-06,T2_g2030.t2:2.0431e-06)90:2.5713e-06,PD683_g248.t1:0.0069648811)98:0.0203214176,((VL20_g11172.t1:0,PD589_g6680.t1:0):2.0431e-06,VLB2_g2033.t1:2.0431e-06)100:0.0266054704)86:0.0071431695)95:0.0145055356)32:2.2155e-06,(DAR82592_g1639.t1:2.0431e-06,((HoMCF_g4303.t1:0.1756321841,V13_g10958.t1:2.0431e-06)85:0.0101573448,Vd-H5_g9396.t1:2.0431e-06)41:2.8345e-06)78:0.0044080744)100:0.6389024895)93:0.0938014354,(((((((((((((((((((((((((((((12008_g7834.t1:0,MPI-CAGE_g10572.t1:0):0,S023_g5760.t1:0):0,VD991_g2394.t1:0):0,VDAG_JR2_Chr6g10260a-00001:0):0,PD589_g14539.t1:0):0,DAR83143_g4194.t1:0):0,VdLs17_g5246.t1:0):0,VdB09_g1055.t1:0):0,DAR83138_g4173.t1:0):0,Ud1-4-1_g2721.t1:0):0,GF1207_g6999.t1:0):0,MPI-CAGE_g8414.t1:0):0,VLB2_g13833.t1:0):0,VdC07_g4126.t1:0):0,XJ592_g8206.t1:0):0,TO22_g2405.t1:0):0,VL20_g14171.t1:0):0,XJ511_g5794.t1:0):0,VdLs16_g5699.t1:0):0,Gf-Ca2_g3362.t1:0):2.0431e-06,((85S_g4608.t1:0.0037222208,(((((CBS385.49_g66.t1:2.0431e-06,Vd-653_g5777.t1:0.0301189147)50:2.0431e-06,Vd-H5_g8423.t1:2.0431e-06)54:2.0431e-06,(((((DK045_g1272.t1:0,GF1300_g9576.t1:0):0,Vd-R1_g9617.t1:0):0,Gf-Cb5_g4084.t1:0):0,HoMCLT_g6471.t1:0):2.0431e-06,GF1192_g9126.t1:2.0431e-06)22:2.0431e-06)41:2.0431e-06,VT-2A_g6470.t1:2.0431e-06)99:0.0037150673,(DAR83175_g5817.t1:0.0113854985,I1V_g12440.t1:0.0234073185)52:2.3084e-06)34:2.5678e-06)41:2.5678e-06,S011_g8657.t1:2.0431e-06)30:2.5678e-06)16:2.5678e-06,DAR82592_g4307.t1:2.0431e-06)21:2.5678e-06,HoMCF_g5967.t1:2.0431e-06)25:2.5678e-06,Vd39_g3506.t1:2.0431e-06)24:2.5678e-06,(CQ2_g3584.t1:2.0431e-06,V13_g3278.t1:0.0377881731)46:2.0431e-06)100:0.0187856901,(((CBS382.66_g9740.t1:0,WCS072_g3872.t1:0):2.0431e-06,T2_g5004.t1:2.0431e-06)100:0.0037193202,(PD683_g3766.t1:0.0075008331,((VL20_g6061.t1:2.0431e-06,VLB2_g6534.t1:2.0431e-06)72:2.0431e-06,PD589_g14403.t1:0.030222452)100:0.0112337704)99:0.0036743905)82:2.5678e-06)99:0.095079775,397_g9733.t1:0.037591802)98:0.112213745,(PD670_g8696.t1:2.0431e-06,PD747_g10403.t1:0.0037619719)100:0.0500055761)100:0.4910964256,(((((((CQ2_g2332.t3:2.0431e-06,((VD991_g3653.t1:2.0431e-06,(VD991_g3653.t2:2.4454e-06,XJ592_g9637.t2:2.0431e-06)67:2.4454e-06)71:2.4454e-06,XJ592_g9637.t1:2.0431e-06)60:2.4454e-06)50:2.4454e-06,DAR83138_g3565.t3:2.0431e-06)89:0.0157713701,(((((((((((CQ2_g2332.t4:0,Vd39_g2112.t3:0):0,S011_g7486.t1:0):2.0431e-06,DAR83175_g3551.t1:2.0431e-06)58:2.0431e-06,DAR82592_g3508.t1:2.0431e-06)78:2.0431e-06,DAR83143_g3521.t1:2.0431e-06)80:0.0010691134,V13_g9344.t1:0.0146160949)55:0.003255523,VdB09_g3918.t1:2.0431e-06)58:2.7654e-06,(Ud1-4-1_g3975.t1:0,JR2_g2720.t1:0):2.0431e-06)34:2.149e-06,VdLs17_g3499.t1:2.0431e-06)87:0.0291250529,Gf-Cb5_g6249.t1:0.2790709094)91:0.0279678224,MPI-CAGE_g2204.t1:2.0431e-06)78:0.0013362233)85:2.3895e-06,Vd39_g2112.t1:0.0326157442)100:0.0404953334,VLB2_g19098.t1:0.010774703)98:0.0065772571,((((CBS382.66_g5334.t1:0,WCS072_g5132.t1:0):2.0431e-06,T2_g3751.t1:2.0431e-06)82:2.0431e-06,((CBS382.66_g5334.t2:0,WCS072_g5132.t2:0):2.0431e-06,T2_g3751.t2:2.0431e-06)98:2.0431e-06)99:0.0035305135,(PD683_g5003.t1:2.0431e-06,PD683_g5003.t2:2.0431e-06)100:0.0035363635)99:0.0065088081)98:0.0603626359,(((((MUCL9792_g4589.t1:2.0431e-06,PD593_g749.t1:2.0431e-06)93:2.0431e-06,MUCL9792_g4589.t2:2.0431e-06)98:2.81e-06,MUCL9792_g4589.t3:2.0431e-06)100:0.0164177229,(PD670_g3093.t1:2.0431e-06,PD747_g20.t1:0.0011792692)100:0.0025638994)100:0.0572467535,(PD736_g10840.t1:0.0089624349,PD739_g34.t1:0.0029860918)100:0.0511924933)94:0.0215324518)100:0.4477727344)90:0.146462809)97:0.153923035)100:0.5948894306,((((397_g2445.t1:0.0924624695,(PD670_g11082.t1:2.0431e-06,PD747_g277.t1:2.0431e-06)100:0.1597092702)97:0.0444727146,(((PD401_g2361.t1:2.0431e-06,PD659_g6753.t1:0.0039623068)100:0.0015643095,(PD736_g10939.t1:0.009171001,PD739_g131.t1:0.0112523256)100:0.0310421956)91:0.0240026041,(PD618_g114.t1:2.0431e-06,((PD660_g9669.t1:2.0431e-06,VSO1_g1387.t1:2.0431e-06)99:0.003983022,Vt305_g4616.t1:2.0431e-06)100:0.00397642)100:0.0123970234)91:0.0234059249)92:0.0177376351,MUCL9792_g2802.t1:0.003615553)81:0.0078493291,PD593_g2541.t1:0.0046192217)100:0.4189594263)100;
