# Supplementary material for: Starship giant transposons dominate plastic genomic regions in a fungal plant pathogen and drive virulence evolution
Source: Nat Commun. 2025 Jul 24;16:6806. doi: 10.1038/s41467-025-61986-6 (PMC12289983; doi:10.1038/s41467-025-61986-6)
Supplement: Supplementary file 6 — Source Data [file 41467_2025_61986_MOESM6_ESM.zip › Source Data/Fig3e.xlsx]

## Sheet: Fig3e
Compartment	TE density (count/10 kb)	10 kb window count
Starship	0	54
Starship	1	44
Starship	2	44
Starship	3	18
Starship	4	15
Starship	5	6
Starship	6	5
Starship	7	1
Starship	8	1
core	0	2464
core	1	351
core	2	116
core	3	82
core	4	41
core	5	35
core	6	23
core	7	5
core	8	7
core	9	1
other AGR	0	59
other AGR	1	37
other AGR	2	34
other AGR	3	10
other AGR	4	6
other AGR	5	1
other AGR	6	2
other AGR	7	3
other AGR	8	1

## Sheet: Fig3e median
Compartment	Median TE density	Mean TE density
Starship	1	1.70745
core	0	0.44992
other AGR	1	1.33987

## Sheet: Fig3e dunn
Comparison	Adjusted p-value	Significance
core - other AGR	5.07019e-29	*
core - Starship	1.40483e-56	*
other AGR - Starship	0.0233248	*

## Sheet: Fig3e raw
Index	Compartment	Chr	Start	End	Length	TE count
core0001	core	1	1	10000	10000	3
core0002	core	1	10001	20000	10000	4
core0003	core	1	20001	30000	10000	2
core0004	core	1	30001	40000	10000	3
core0005	core	1	40001	50000	10000	3
core0006	core	1	50001	60000	10000	3
core0007	core	1	60001	70000	10000	4
core0008	core	1	70001	80000	10000	5
core0009	core	1	80001	90000	10000	2
core0010	core	1	90001	100000	10000	6
core0011	core	1	100001	110000	10000	0
core0012	core	1	110001	120000	10000	1
core0013	core	1	120001	130000	10000	0
core0014	core	1	130001	140000	10000	0
core0015	core	1	140001	150000	10000	0
core0016	core	1	150001	160000	10000	0
core0017	core	1	160001	170000	10000	0
core0018	core	1	170001	180000	10000	1
core0019	core	1	180001	190000	10000	0
core0020	core	1	190001	200000	10000	0
core0021	core	1	200001	210000	10000	0
core0022	core	1	210001	220000	10000	1
core0023	core	1	220001	230000	10000	1
core0024	core	1	230001	240000	10000	0
core0025	core	1	240001	250000	10000	0
core0026	core	1	250001	260000	10000	0
core0027	core	1	260001	270000	10000	0
core0028	core	1	270001	280000	10000	0
core0029	core	1	280001	290000	10000	0
core0030	core	1	290001	300000	10000	0
core0031	core	1	300001	310000	10000	0
core0032	core	1	310001	320000	10000	0
core0033	core	1	320001	330000	10000	2
core0034	core	1	330001	340000	10000	0
core0035	core	1	340001	350000	10000	0
core0036	core	1	350001	360000	10000	0
core0037	core	1	360001	370000	10000	0
core0038	core	1	370001	380000	10000	0
core0039	core	1	380001	390000	10000	0
core0040	core	1	390001	400000	10000	1
core0041	core	1	400001	410000	10000	0
core0042	core	1	410001	420000	10000	0
core0043	core	1	420001	430000	10000	0
core0044	core	1	430001	440000	10000	0
core0045	core	1	440001	450000	10000	0
core0046	core	1	450001	460000	10000	0
core0047	core	1	460001	470000	10000	3
core0048	core	1	470001	480000	10000	5
core0049	core	1	480001	490000	10000	4
core0050	core	1	490001	500000	10000	0
core0051	core	1	500001	510000	10000	0
core0052	core	1	510001	520000	10000	1
core0053	core	1	520001	530000	10000	0
core0054	core	1	530001	540000	10000	1
core0055	core	1	540001	550000	10000	5
core0056	core	1	550001	560000	10000	5
core0057	core	1	560001	570000	10000	5
core0058	core	1	570001	580000	10000	6
core0059	core	1	580001	590000	10000	5
core0060	core	1	590001	600000	10000	6
core0061	core	1	600001	610000	10000	4
core0062	core	1	610001	620000	10000	4
core0063	core	1	620001	630000	10000	3
core0064	core	1	630001	640000	10000	5
core0065	core	1	640001	650000	10000	5
core0066	core	1	650001	660000	10000	3
core0067	core	1	660001	670000	10000	5
core0068	core	1	670001	680000	10000	6
core0069	core	1	680001	690000	10000	2
core0070	core	1	690001	700000	10000	0
core0071	core	1	700001	710000	10000	2
core0072	core	1	710001	720000	10000	0
core0073	core	1	720001	730000	10000	0
core0074	core	1	730001	740000	10000	3
core0075	core	1	740001	750000	10000	4
core0076	core	1	750001	760000	10000	1
core0077	core	1	760001	770000	10000	0
core0078	core	1	770001	780000	10000	0
core0079	core	1	780001	790000	10000	0
core0080	core	1	790001	800000	10000	0
core0081	core	1	800001	810000	10000	0
core0082	core	1	810001	820000	10000	1
core0083	core	1	820001	830000	10000	0
core0084	core	1	830001	840000	10000	0
core0085	core	1	840001	850000	10000	0
core0086	core	1	850001	860000	10000	0
core0087	core	1	860001	870000	10000	0
core0088	core	1	870001	880000	10000	0
core0089	core	1	880001	890000	10000	0
core0090	core	1	890001	900000	10000	0
core0091	core	1	900001	910000	10000	0
core0092	core	1	910001	920000	10000	0
core0093	core	1	920001	930000	10000	0
core0094	core	1	930001	940000	10000	0
core0095	core	1	940001	950000	10000	0
core0096	core	1	950001	960000	10000	0
core0097	core	1	960001	970000	10000	0
core0098	core	1	970001	980000	10000	0
core0099	core	1	980001	990000	10000	0
core0100	core	1	990001	1000000	10000	2
core0101	core	1	1000001	1010000	10000	0
core0102	core	1	1010001	1020000	10000	0
core0103	core	1	1020001	1030000	10000	0
core0104	core	1	1030001	1040000	10000	0
core0105	core	1	1040001	1050000	10000	0
core0106	core	1	1050001	1060000	10000	0
core0107	core	1	1060001	1070000	10000	0
core0108	core	1	1070001	1080000	10000	0
core0109	core	1	1080001	1090000	10000	0
core0110	core	1	1090001	1100000	10000	0
core0111	core	1	1100001	1110000	10000	0
core0112	core	1	1110001	1120000	10000	0
core0113	core	1	1120001	1130000	10000	0
core0114	core	1	1130001	1140000	10000	0
core0115	core	1	1140001	1150000	10000	0
core0116	core	1	1150001	1160000	10000	0
core0117	core	1	1160001	1170000	10000	0
core0118	core	1	1170001	1180000	10000	0
core0119	core	1	1180001	1190000	10000	0
core0120	core	1	1190001	1200000	10000	0
core0121	core	1	1200001	1210000	10000	0
core0122	core	1	1210001	1220000	10000	0
core0123	core	1	1220001	1230000	10000	0
core0124	core	1	1230001	1240000	10000	0
core0125	core	1	1240001	1250000	10000	0
core0126	core	1	1250001	1260000	10000	0
core0127	core	1	1260001	1270000	10000	0
core0128	core	1	1270001	1280000	10000	0
core0129	core	1	1280001	1290000	10000	0
core0130	core	1	1290001	1300000	10000	0
core0131	core	1	1300001	1310000	10000	0
core0132	core	1	1310001	1320000	10000	0
core0133	core	1	1320001	1330000	10000	0
core0134	core	1	1330001	1340000	10000	0
core0135	core	1	1340001	1350000	10000	0
core0136	core	1	1350001	1360000	10000	0
core0137	core	1	1360001	1370000	10000	0
core0138	core	1	1370001	1380000	10000	0
core0139	core	1	1380001	1390000	10000	0
core0140	core	1	1390001	1400000	10000	0
core0141	core	1	1400001	1410000	10000	0
core0142	core	1	1410001	1420000	10000	0
core0143	core	1	1420001	1430000	10000	0
core0144	core	1	1430001	1440000	10000	0
core0145	core	1	1440001	1450000	10000	0
core0146	core	1	1450001	1460000	10000	0
core0147	core	1	1460001	1470000	10000	0
core0148	core	1	1470001	1480000	10000	0
core0149	core	1	1480001	1490000	10000	0
core0150	core	1	1490001	1500000	10000	0
core0151	core	1	1500001	1510000	10000	0
core0152	core	1	1510001	1520000	10000	0
core0153	core	1	1520001	1530000	10000	0
core0154	core	1	1530001	1540000	10000	0
core0155	core	1	1540001	1550000	10000	0
core0156	core	1	1550001	1560000	10000	0
core0157	core	1	1560001	1570000	10000	0
core0158	core	1	1570001	1580000	10000	0
core0159	core	1	1580001	1590000	10000	0
core0160	core	1	1590001	1600000	10000	0
core0161	core	1	1600001	1610000	10000	0
core0162	core	1	1610001	1620000	10000	0
core0163	core	1	1620001	1630000	10000	0
core0164	core	1	1630001	1640000	10000	0
core0165	core	1	1640001	1650000	10000	0
core0166	core	1	1650001	1660000	10000	0
core0167	core	1	1660001	1670000	10000	0
core0168	core	1	1670001	1680000	10000	0
core0169	core	1	1680001	1690000	10000	0
otherAGR0001	other AGR	1	1690001	1700000	10000	0
core0170	core	1	1700001	1710000	10000	0
core0171	core	1	1710001	1720000	10000	0
core0172	core	1	1720001	1730000	10000	1
core0173	core	1	1730001	1740000	10000	0
core0174	core	1	1740001	1750000	10000	0
core0175	core	1	1750001	1760000	10000	2
core0176	core	1	1760001	1770000	10000	2
core0177	core	1	1770001	1780000	10000	0
core0178	core	1	1780001	1790000	10000	0
core0179	core	1	1790001	1800000	10000	0
core0180	core	1	1800001	1810000	10000	0
core0181	core	1	1810001	1820000	10000	0
core0182	core	1	1820001	1830000	10000	0
core0183	core	1	1830001	1840000	10000	1
core0184	core	1	1840001	1850000	10000	0
core0185	core	1	1850001	1860000	10000	1
core0186	core	1	1860001	1870000	10000	0
core0187	core	1	1870001	1880000	10000	0
core0188	core	1	1880001	1890000	10000	1
core0189	core	1	1890001	1900000	10000	0
core0190	core	1	1900001	1910000	10000	0
core0191	core	1	1910001	1920000	10000	1
core0192	core	1	1920001	1930000	10000	1
core0193	core	1	1930001	1940000	10000	0
core0194	core	1	1940001	1950000	10000	0
core0195	core	1	1950001	1960000	10000	0
core0196	core	1	1960001	1970000	10000	0
core0197	core	1	1970001	1980000	10000	0
core0198	core	1	1980001	1990000	10000	0
core0199	core	1	1990001	2000000	10000	0
core0200	core	1	2000001	2010000	10000	0
core0201	core	1	2010001	2020000	10000	0
core0202	core	1	2020001	2030000	10000	0
core0203	core	1	2030001	2040000	10000	0
core0204	core	1	2040001	2050000	10000	0
core0205	core	1	2050001	2060000	10000	0
core0206	core	1	2060001	2070000	10000	0
core0207	core	1	2070001	2080000	10000	0
core0208	core	1	2080001	2090000	10000	0
core0209	core	1	2090001	2100000	10000	0
core0210	core	1	2100001	2110000	10000	1
otherAGR0002	other AGR	1	2110001	2120000	10000	0
core0211	core	1	2120001	2130000	10000	2
core0212	core	1	2130001	2140000	10000	0
core0213	core	1	2140001	2150000	10000	0
core0214	core	1	2150001	2160000	10000	0
core0215	core	1	2160001	2170000	10000	0
core0216	core	1	2170001	2180000	10000	0
core0217	core	1	2180001	2190000	10000	0
core0218	core	1	2190001	2200000	10000	0
core0219	core	1	2200001	2210000	10000	0
core0220	core	1	2210001	2220000	10000	0
core0221	core	1	2220001	2230000	10000	0
core0222	core	1	2230001	2240000	10000	0
core0223	core	1	2240001	2250000	10000	0
core0224	core	1	2250001	2260000	10000	0
core0225	core	1	2260001	2270000	10000	1
core0226	core	1	2270001	2280000	10000	0
core0227	core	1	2280001	2290000	10000	0
core0228	core	1	2290001	2300000	10000	0
core0229	core	1	2300001	2310000	10000	0
core0230	core	1	2310001	2320000	10000	0
core0231	core	1	2320001	2330000	10000	0
core0232	core	1	2330001	2340000	10000	0
core0233	core	1	2340001	2350000	10000	0
core0234	core	1	2350001	2360000	10000	0
core0235	core	1	2360001	2370000	10000	0
core0236	core	1	2370001	2380000	10000	0
core0237	core	1	2380001	2390000	10000	0
core0238	core	1	2390001	2400000	10000	0
core0239	core	1	2400001	2410000	10000	0
core0240	core	1	2410001	2420000	10000	0
core0241	core	1	2420001	2430000	10000	1
core0242	core	1	2430001	2440000	10000	0
core0243	core	1	2440001	2450000	10000	0
core0244	core	1	2450001	2460000	10000	0
core0245	core	1	2460001	2470000	10000	0
core0246	core	1	2470001	2480000	10000	0
core0247	core	1	2480001	2490000	10000	0
core0248	core	1	2490001	2500000	10000	0
core0249	core	1	2500001	2510000	10000	0
core0250	core	1	2510001	2520000	10000	0
core0251	core	1	2520001	2530000	10000	0
core0252	core	1	2530001	2540000	10000	0
core0253	core	1	2540001	2550000	10000	0
core0254	core	1	2550001	2560000	10000	0
core0255	core	1	2560001	2570000	10000	0
core0256	core	1	2570001	2580000	10000	0
core0257	core	1	2580001	2590000	10000	1
core0258	core	1	2590001	2600000	10000	0
core0259	core	1	2600001	2610000	10000	1
core0260	core	1	2610001	2620000	10000	0
core0261	core	1	2620001	2630000	10000	0
core0262	core	1	2630001	2640000	10000	0
core0263	core	1	2640001	2650000	10000	1
core0264	core	1	2650001	2660000	10000	0
core0265	core	1	2660001	2670000	10000	1
core0266	core	1	2670001	2680000	10000	1
core0267	core	1	2680001	2690000	10000	0
core0268	core	1	2690001	2700000	10000	0
core0269	core	1	2700001	2710000	10000	0
core0270	core	1	2710001	2720000	10000	0
core0271	core	1	2720001	2730000	10000	0
core0272	core	1	2730001	2740000	10000	0
core0273	core	1	2740001	2750000	10000	0
core0274	core	1	2750001	2760000	10000	0
core0275	core	1	2760001	2770000	10000	0
core0276	core	1	2770001	2780000	10000	0
core0277	core	1	2780001	2790000	10000	0
core0278	core	1	2790001	2800000	10000	0
core0279	core	1	2800001	2810000	10000	0
core0280	core	1	2810001	2820000	10000	0
core0281	core	1	2820001	2830000	10000	0
core0282	core	1	2830001	2840000	10000	0
core0283	core	1	2840001	2850000	10000	0
core0284	core	1	2850001	2860000	10000	0
core0285	core	1	2860001	2870000	10000	0
core0286	core	1	2870001	2880000	10000	0
core0287	core	1	2880001	2890000	10000	0
core0288	core	1	2890001	2900000	10000	1
core0289	core	1	2900001	2910000	10000	1
core0290	core	1	2910001	2920142	10142	3
core0291	core	1	3094180	3104179	10000	1
core0292	core	1	3104180	3114179	10000	0
core0293	core	1	3114180	3124179	10000	0
core0294	core	1	3124180	3134179	10000	0
core0295	core	1	3134180	3144179	10000	1
core0296	core	1	3144180	3154179	10000	0
core0297	core	1	3154180	3164179	10000	0
core0298	core	1	3164180	3174179	10000	0
core0299	core	1	3174180	3184179	10000	0
core0300	core	1	3184180	3194179	10000	0
core0301	core	1	3194180	3204179	10000	0
core0302	core	1	3204180	3214179	10000	0
core0303	core	1	3214180	3224179	10000	0
core0304	core	1	3224180	3234179	10000	0
core0305	core	1	3234180	3244179	10000	0
core0306	core	1	3244180	3254179	10000	0
core0307	core	1	3254180	3264179	10000	0
core0308	core	1	3264180	3274179	10000	0
core0309	core	1	3274180	3284179	10000	0
core0310	core	1	3284180	3294179	10000	0
core0311	core	1	3294180	3304179	10000	0
core0312	core	1	3304180	3314179	10000	0
core0313	core	1	3314180	3324179	10000	1
core0314	core	1	3324180	3334179	10000	0
core0315	core	1	3334180	3344179	10000	0
core0316	core	1	3344180	3354179	10000	0
core0317	core	1	3354180	3364179	10000	1
core0318	core	1	3364180	3374179	10000	1
core0319	core	1	3374180	3384179	10000	0
core0320	core	1	3384180	3394179	10000	0
core0321	core	1	3394180	3404179	10000	0
core0322	core	1	3404180	3414179	10000	0
core0323	core	1	3414180	3424179	10000	0
core0324	core	1	3424180	3434179	10000	0
core0325	core	1	3434180	3444179	10000	0
core0326	core	1	3444180	3454179	10000	0
core0327	core	1	3454180	3464179	10000	0
core0328	core	1	3464180	3474179	10000	0
core0329	core	1	3474180	3484179	10000	0
core0330	core	1	3484180	3494179	10000	0
core0331	core	1	3494180	3504179	10000	0
core0332	core	1	3504180	3514179	10000	0
core0333	core	1	3514180	3524179	10000	0
core0334	core	1	3524180	3534179	10000	0
core0335	core	1	3534180	3544179	10000	0
core0336	core	1	3544180	3554179	10000	0
core0337	core	1	3554180	3564179	10000	0
core0338	core	1	3564180	3574179	10000	3
core0339	core	1	3574180	3584179	10000	0
core0340	core	1	3584180	3594179	10000	0
core0341	core	1	3594180	3604179	10000	0
core0342	core	1	3604180	3614179	10000	0
core0343	core	1	3614180	3624179	10000	0
core0344	core	1	3624180	3634179	10000	0
core0345	core	1	3634180	3644179	10000	0
core0346	core	1	3644180	3654179	10000	0
core0347	core	1	3654180	3664179	10000	0
core0348	core	1	3664180	3674179	10000	0
core0349	core	1	3674180	3684179	10000	0
core0350	core	1	3684180	3694179	10000	0
core0351	core	1	3694180	3704179	10000	0
core0352	core	1	3704180	3714179	10000	0
otherAGR0003	other AGR	1	3720001	3730000	10000	1
core0354	core	1	3730001	3740000	10000	3
core0355	core	1	3740001	3750000	10000	2
core0356	core	1	3750001	3760000	10000	4
core0357	core	1	3760001	3770000	10000	3
core0358	core	1	3770001	3780000	10000	3
core0359	core	1	3780001	3790000	10000	3
core0360	core	1	3790001	3800000	10000	0
core0361	core	1	3800001	3810000	10000	0
core0362	core	1	3810001	3820000	10000	0
core0363	core	1	3820001	3830000	10000	0
core0364	core	1	3830001	3840000	10000	0
core0365	core	1	3840001	3850000	10000	0
core0366	core	1	3850001	3860000	10000	0
core0367	core	1	3860001	3870000	10000	0
core0368	core	1	3870001	3880000	10000	0
core0369	core	1	3880001	3890000	10000	0
core0370	core	1	3890001	3900000	10000	0
core0371	core	1	3900001	3910000	10000	0
core0372	core	1	3910001	3920000	10000	0
core0373	core	1	3920001	3930000	10000	0
core0374	core	1	3930001	3940000	10000	0
core0375	core	1	3940001	3950000	10000	0
core0376	core	1	3950001	3960000	10000	0
core0377	core	1	3960001	3970000	10000	0
core0378	core	1	3970001	3980000	10000	0
core0379	core	1	3980001	3990000	10000	0
core0380	core	1	3990001	4000000	10000	0
core0381	core	1	4000001	4010000	10000	0
core0382	core	1	4010001	4020000	10000	0
core0383	core	1	4020001	4030000	10000	0
core0384	core	1	4030001	4040000	10000	0
core0385	core	1	4040001	4050000	10000	0
core0386	core	1	4050001	4060000	10000	0
core0387	core	1	4060001	4070000	10000	0
core0388	core	1	4070001	4080000	10000	0
core0389	core	1	4080001	4090000	10000	0
core0390	core	1	4090001	4100000	10000	0
core0391	core	1	4100001	4110000	10000	0
core0392	core	1	4110001	4120000	10000	0
core0393	core	1	4120001	4130000	10000	0
core0394	core	1	4130001	4140000	10000	0
core0395	core	1	4140001	4150000	10000	0
core0396	core	1	4150001	4160000	10000	1
core0397	core	1	4160001	4170000	10000	0
core0398	core	1	4170001	4180000	10000	0
core0399	core	1	4180001	4190000	10000	1
core0400	core	1	4190001	4200000	10000	0
core0401	core	1	4200001	4210000	10000	0
core0402	core	1	4210001	4220000	10000	0
core0403	core	1	4220001	4230000	10000	0
core0404	core	1	4230001	4240000	10000	0
core0405	core	1	4240001	4250000	10000	0
core0406	core	1	4250001	4260000	10000	2
core0407	core	1	4260001	4270000	10000	3
core0408	core	1	4270001	4280000	10000	3
core0409	core	1	4280001	4290000	10000	3
core0410	core	1	4290001	4300000	10000	0
core0411	core	1	4300001	4310000	10000	0
core0412	core	1	4310001	4320000	10000	0
core0413	core	1	4320001	4330000	10000	0
core0414	core	1	4330001	4340000	10000	0
core0415	core	1	4340001	4350000	10000	0
core0416	core	1	4350001	4360000	10000	0
core0417	core	1	4360001	4370000	10000	0
core0418	core	1	4370001	4380000	10000	0
core0419	core	1	4380001	4390000	10000	0
core0420	core	1	4390001	4400000	10000	0
core0421	core	1	4400001	4410000	10000	0
core0422	core	1	4410001	4420000	10000	2
core0423	core	1	4420001	4430000	10000	2
core0424	core	1	4430001	4440000	10000	5
core0425	core	1	4440001	4450000	10000	4
core0426	core	1	4450001	4460000	10000	4
core0427	core	1	4460001	4470000	10000	2
core0428	core	1	4470001	4480000	10000	0
core0429	core	1	4480001	4490000	10000	0
core0430	core	1	4490001	4500000	10000	0
core0431	core	1	4500001	4510000	10000	0
core0432	core	1	4510001	4520000	10000	0
core0433	core	1	4520001	4530000	10000	0
core0434	core	1	4530001	4540000	10000	0
core0435	core	1	4540001	4550000	10000	0
core0436	core	1	4550001	4560000	10000	0
core0437	core	1	4560001	4570000	10000	0
core0438	core	1	4570001	4580000	10000	0
core0439	core	1	4580001	4590000	10000	0
core0440	core	1	4590001	4600000	10000	0
core0441	core	1	4600001	4610000	10000	0
core0442	core	1	4610001	4620000	10000	0
core0443	core	1	4620001	4630000	10000	0
core0444	core	1	4630001	4640000	10000	0
core0445	core	1	4640001	4650000	10000	0
core0446	core	1	4650001	4660000	10000	0
core0447	core	1	4660001	4670000	10000	0
core0448	core	1	4670001	4680000	10000	0
core0449	core	1	4680001	4690000	10000	0
core0450	core	1	4690001	4700000	10000	0
core0451	core	1	4700001	4710000	10000	0
core0452	core	1	4710001	4720000	10000	0
core0453	core	1	4720001	4730000	10000	0
core0454	core	1	4730001	4740000	10000	1
core0455	core	1	4740001	4750000	10000	0
core0456	core	1	4750001	4760000	10000	0
core0457	core	1	4760001	4770000	10000	0
core0458	core	1	4770001	4780000	10000	0
core0459	core	1	4780001	4790000	10000	0
core0460	core	1	4790001	4800000	10000	0
core0461	core	1	4800001	4810000	10000	0
core0462	core	1	4810001	4820000	10000	1
core0463	core	1	4820001	4830000	10000	0
core0464	core	1	4830001	4840000	10000	0
core0465	core	1	4840001	4850000	10000	0
core0466	core	1	4850001	4860000	10000	0
core0467	core	1	4860001	4870000	10000	0
core0468	core	1	4870001	4880000	10000	1
core0469	core	1	4880001	4890000	10000	1
core0470	core	1	4890001	4900000	10000	0
core0471	core	1	4900001	4910000	10000	0
core0472	core	1	4910001	4920000	10000	0
core0473	core	1	4920001	4930000	10000	0
core0474	core	1	4930001	4940000	10000	0
core0475	core	1	4940001	4950000	10000	0
core0476	core	1	4950001	4960000	10000	0
core0477	core	1	4960001	4970000	10000	0
core0478	core	1	4970001	4980000	10000	0
core0479	core	1	4980001	4990000	10000	0
core0480	core	1	4990001	5000000	10000	1
core0481	core	1	5000001	5010000	10000	0
core0482	core	1	5010001	5020000	10000	0
core0483	core	1	5020001	5030000	10000	0
core0484	core	1	5030001	5040000	10000	0
core0485	core	1	5040001	5050000	10000	0
core0486	core	1	5050001	5060000	10000	0
core0487	core	1	5060001	5070000	10000	0
core0488	core	1	5070001	5080000	10000	0
core0489	core	1	5080001	5090000	10000	0
core0490	core	1	5090001	5100000	10000	0
otherAGR0004	other AGR	1	5100001	5110000	10000	0
core0491	core	1	5110001	5120000	10000	1
core0492	core	1	5120001	5130000	10000	0
core0493	core	1	5130001	5140000	10000	0
core0494	core	1	5140001	5150000	10000	0
core0495	core	1	5150001	5160000	10000	0
core0496	core	1	5160001	5170000	10000	0
core0497	core	1	5170001	5180000	10000	0
core0498	core	1	5180001	5190000	10000	0
core0499	core	1	5190001	5200000	10000	0
core0500	core	1	5200001	5210000	10000	0
core0501	core	1	5210001	5220000	10000	0
core0502	core	1	5220001	5230000	10000	0
core0503	core	1	5230001	5240000	10000	0
core0504	core	1	5240001	5250000	10000	0
core0505	core	1	5250001	5260000	10000	0
core0506	core	1	5260001	5270000	10000	0
core0507	core	1	5270001	5280000	10000	0
core0508	core	1	5280001	5290000	10000	0
core0509	core	1	5290001	5300000	10000	0
core0510	core	1	5300001	5310000	10000	0
core0511	core	1	5310001	5320000	10000	0
core0512	core	1	5320001	5330000	10000	0
core0513	core	1	5330001	5340000	10000	0
core0514	core	1	5340001	5350000	10000	0
core0515	core	1	5350001	5360000	10000	0
core0516	core	1	5360001	5370000	10000	0
core0517	core	1	5370001	5380000	10000	2
core0518	core	1	5380001	5390000	10000	0
core0519	core	1	5390001	5400000	10000	0
core0520	core	1	5400001	5410000	10000	0
core0521	core	1	5410001	5420000	10000	0
core0522	core	1	5420001	5430000	10000	0
core0523	core	1	5430001	5440000	10000	0
core0524	core	1	5440001	5450000	10000	0
core0525	core	1	5450001	5460000	10000	0
core0526	core	1	5460001	5470000	10000	0
core0527	core	1	5470001	5480000	10000	0
core0528	core	1	5480001	5490000	10000	0
core0529	core	1	5490001	5500000	10000	0
core0530	core	1	5500001	5510000	10000	0
core0531	core	1	5510001	5520000	10000	0
core0532	core	1	5520001	5530000	10000	1
core0533	core	1	5530001	5540000	10000	1
core0534	core	1	5540001	5550000	10000	0
core0535	core	1	5550001	5560000	10000	1
core0536	core	1	5560001	5570000	10000	1
core0537	core	1	5570001	5580000	10000	0
core0538	core	1	5580001	5590000	10000	0
core0539	core	1	5590001	5600000	10000	1
core0540	core	1	5600001	5610000	10000	2
core0541	core	1	5610001	5620000	10000	0
core0542	core	1	5620001	5630000	10000	0
core0543	core	1	5630001	5640000	10000	0
core0544	core	1	5640001	5650000	10000	0
core0545	core	1	5650001	5660000	10000	0
core0546	core	1	5660001	5670000	10000	0
core0547	core	1	5670001	5680000	10000	0
core0548	core	1	5680001	5690000	10000	0
core0549	core	1	5690001	5700000	10000	0
core0550	core	1	5700001	5710000	10000	0
core0551	core	1	5710001	5720000	10000	0
core0552	core	1	5720001	5730000	10000	0
core0553	core	1	5730001	5740000	10000	0
core0554	core	1	5740001	5750000	10000	0
core0555	core	1	5750001	5760000	10000	0
core0556	core	1	5760001	5770000	10000	0
core0557	core	1	5770001	5780000	10000	0
core0558	core	1	5780001	5790000	10000	0
core0559	core	1	5790001	5800000	10000	0
core0560	core	1	5800001	5810000	10000	0
core0561	core	1	5810001	5820000	10000	0
core0562	core	1	5820001	5830000	10000	0
core0563	core	1	5830001	5840000	10000	0
core0564	core	1	5840001	5850000	10000	0
core0565	core	1	5850001	5860000	10000	0
core0566	core	1	5860001	5870000	10000	0
core0567	core	1	5870001	5880000	10000	0
core0568	core	1	5880001	5890000	10000	0
core0569	core	1	5890001	5900000	10000	0
core0570	core	1	5900001	5910000	10000	0
core0571	core	1	5910001	5920000	10000	0
core0572	core	1	5920001	5930000	10000	0
core0573	core	1	5930001	5940000	10000	0
core0574	core	1	5940001	5950000	10000	0
core0575	core	1	5950001	5960000	10000	0
core0576	core	1	5960001	5970000	10000	0
core0577	core	1	5970001	5980000	10000	0
core0578	core	1	5980001	5990000	10000	0
core0579	core	1	5990001	6000000	10000	0
core0580	core	1	6000001	6010000	10000	0
core0581	core	1	6010001	6020000	10000	0
core0582	core	1	6020001	6030000	10000	0
core0583	core	1	6030001	6040000	10000	0
core0584	core	1	6040001	6050000	10000	0
core0585	core	1	6050001	6060000	10000	0
core0586	core	1	6060001	6070000	10000	1
core0587	core	1	6070001	6080000	10000	0
core0588	core	1	6080001	6090000	10000	1
core0589	core	1	6090001	6100000	10000	0
core0590	core	1	6100001	6110000	10000	0
core0591	core	1	6110001	6120000	10000	0
core0592	core	1	6120001	6130000	10000	0
core0593	core	1	6130001	6140000	10000	0
core0594	core	1	6140001	6150000	10000	0
core0595	core	1	6150001	6160000	10000	0
core0596	core	1	6160001	6170000	10000	1
core0597	core	1	6170001	6180000	10000	0
core0598	core	1	6180001	6190000	10000	0
core0599	core	1	6190001	6200000	10000	0
core0600	core	1	6200001	6210000	10000	0
core0601	core	1	6210001	6220000	10000	0
core0602	core	1	6220001	6230000	10000	0
core0603	core	1	6230001	6240000	10000	0
core0604	core	1	6240001	6250000	10000	1
core0605	core	1	6250001	6260000	10000	0
core0606	core	1	6260001	6270000	10000	0
core0607	core	1	6270001	6280000	10000	0
core0608	core	1	6280001	6290000	10000	0
core0609	core	1	6290001	6300000	10000	0
core0610	core	1	6300001	6310000	10000	0
core0611	core	1	6310001	6320000	10000	2
core0612	core	1	6320001	6330000	10000	0
core0613	core	1	6330001	6340000	10000	0
core0614	core	1	6340001	6350000	10000	1
core0615	core	1	6350001	6360000	10000	0
core0616	core	1	6360001	6370000	10000	0
core0617	core	1	6370001	6380000	10000	0
core0618	core	1	6380001	6390000	10000	0
core0619	core	1	6390001	6400000	10000	0
core0620	core	1	6400001	6410000	10000	0
core0621	core	1	6410001	6420000	10000	0
core0622	core	1	6420001	6430000	10000	0
core0623	core	1	6430001	6440000	10000	0
core0624	core	1	6440001	6450000	10000	0
core0625	core	1	6450001	6460000	10000	0
core0626	core	1	6460001	6470000	10000	0
core0627	core	1	6470001	6480000	10000	0
core0628	core	1	6480001	6490000	10000	0
core0629	core	1	6490001	6500000	10000	0
core0630	core	1	6500001	6510000	10000	2
core0631	core	1	6510001	6520000	10000	0
core0632	core	1	6520001	6530000	10000	0
core0633	core	1	6530001	6540000	10000	0
core0634	core	1	6540001	6550000	10000	0
core0635	core	1	6550001	6560000	10000	0
core0636	core	1	6560001	6570000	10000	0
core0637	core	1	6570001	6580000	10000	0
core0638	core	1	6580001	6590000	10000	0
core0639	core	1	6590001	6600000	10000	0
core0640	core	1	6600001	6610000	10000	0
core0641	core	1	6610001	6620000	10000	0
core0642	core	1	6620001	6630000	10000	0
core0643	core	1	6630001	6640000	10000	0
core0644	core	1	6640001	6650000	10000	0
core0645	core	1	6650001	6660000	10000	0
core0646	core	1	6660001	6670000	10000	0
core0647	core	1	6670001	6680000	10000	0
core0648	core	1	6680001	6690000	10000	0
core0649	core	1	6690001	6700000	10000	0
core0650	core	1	6700001	6710000	10000	0
core0651	core	1	6710001	6720000	10000	0
core0652	core	1	6720001	6730000	10000	0
core0653	core	1	6730001	6740000	10000	0
core0654	core	1	6740001	6750000	10000	0
core0655	core	1	6750001	6760000	10000	0
core0656	core	1	6760001	6770000	10000	0
core0657	core	1	6770001	6780000	10000	0
core0658	core	1	6780001	6790000	10000	0
core0659	core	1	6790001	6800000	10000	0
core0660	core	1	6800001	6810000	10000	0
core0661	core	1	6810001	6820000	10000	0
core0662	core	1	6820001	6830000	10000	0
core0663	core	1	6830001	6840000	10000	0
core0664	core	1	6840001	6850000	10000	0
core0665	core	1	6850001	6860000	10000	0
core0666	core	1	6860001	6870000	10000	0
core0667	core	1	6870001	6880000	10000	0
core0668	core	1	6880001	6890000	10000	0
core0669	core	1	6890001	6900000	10000	0
core0670	core	1	6900001	6910000	10000	0
core0671	core	1	6910001	6920000	10000	0
core0672	core	1	6920001	6930000	10000	2
core0673	core	1	6930001	6940000	10000	0
core0674	core	1	6940001	6950000	10000	0
core0675	core	1	6950001	6960000	10000	0
core0676	core	1	6960001	6970000	10000	0
core0677	core	1	6970001	6980000	10000	0
core0678	core	1	6980001	6990000	10000	0
otherAGR0005	other AGR	1	6990001	7000000	10000	0
core0679	core	1	7000001	7010000	10000	0
core0680	core	1	7010001	7020000	10000	0
core0681	core	1	7020001	7030000	10000	0
core0682	core	1	7030001	7040000	10000	0
core0683	core	1	7040001	7050000	10000	0
core0684	core	1	7050001	7060000	10000	0
core0685	core	1	7060001	7070000	10000	2
core0686	core	1	7070001	7080000	10000	0
core0687	core	1	7080001	7090000	10000	0
core0688	core	1	7090001	7100000	10000	3
core0689	core	1	7100001	7110000	10000	6
core0690	core	1	7110001	7120000	10000	2
core0691	core	1	7120001	7130000	10000	6
core0692	core	1	7130001	7140000	10000	3
core0693	core	1	7140001	7150000	10000	6
core0694	core	1	7150001	7160000	10000	8
core0695	core	1	7160001	7170000	10000	5
core0696	core	1	7170001	7180000	10000	2
core0697	core	1	7180001	7190000	10000	8
core0698	core	1	7190001	7200000	10000	6
core0699	core	1	7200001	7210000	10000	3
core0700	core	1	7210001	7220000	10000	5
core0701	core	1	7220001	7230000	10000	3
core0702	core	1	7230001	7240000	10000	3
core0703	core	1	7240001	7250000	10000	5
core0704	core	1	7250001	7260000	10000	2
core0705	core	1	7260001	7270000	10000	1
core0706	core	1	7270001	7280000	10000	0
core0707	core	1	7280001	7290000	10000	0
core0708	core	1	7290001	7300000	10000	0
core0709	core	1	7300001	7310000	10000	0
core0710	core	1	7310001	7320000	10000	0
core0711	core	1	7320001	7330000	10000	0
core0712	core	1	7330001	7340000	10000	1
core0713	core	1	7340001	7350000	10000	0
core0714	core	1	7350001	7360000	10000	0
core0715	core	1	7360001	7370000	10000	0
core0716	core	1	7370001	7380000	10000	1
core0717	core	1	7380001	7390000	10000	0
core0718	core	1	7390001	7400000	10000	0
core0719	core	1	7400001	7410000	10000	0
core0720	core	1	7410001	7420000	10000	1
core0721	core	1	7420001	7430000	10000	0
core0722	core	1	7430001	7440000	10000	0
core0723	core	1	7440001	7450000	10000	0
core0724	core	1	7450001	7460000	10000	0
core0725	core	1	7460001	7470000	10000	0
core0726	core	1	7470001	7480000	10000	0
otherAGR0006	other AGR	1	7480001	7490000	10000	0
otherAGR0007	other AGR	1	7490001	7500000	10000	0
otherAGR0008	other AGR	1	7500001	7510000	10000	1
core0727	core	1	7510001	7520000	10000	3
core0728	core	1	7520001	7530000	10000	2
core0729	core	1	7530001	7540000	10000	0
core0730	core	1	7540001	7550000	10000	0
core0731	core	1	7550001	7560000	10000	0
core0732	core	1	7560001	7570000	10000	1
core0733	core	1	7570001	7580000	10000	0
core0734	core	1	7580001	7590000	10000	0
core0735	core	1	7590001	7600000	10000	1
core0736	core	1	7600001	7610000	10000	0
core0737	core	1	7610001	7620000	10000	0
core0738	core	1	7620001	7630000	10000	0
core0739	core	1	7630001	7640000	10000	1
core0740	core	1	7640001	7650000	10000	2
otherAGR0009	other AGR	1	7650001	7660000	10000	1
core0741	core	1	7660001	7670000	10000	1
core0742	core	1	7670001	7680000	10000	0
core0743	core	1	7680001	7690000	10000	1
core0744	core	1	7690001	7700000	10000	0
core0745	core	1	7700001	7710000	10000	0
otherAGR0010	other AGR	1	7710001	7720000	10000	3
core0746	core	1	7720001	7730000	10000	3
core0747	core	1	7730001	7740000	10000	1
core0748	core	1	7740001	7750000	10000	0
core0749	core	1	7750001	7760000	10000	0
core0750	core	1	7760001	7770000	10000	1
core0751	core	1	7770001	7780000	10000	0
core0752	core	1	7780001	7790000	10000	0
core0753	core	1	7790001	7800000	10000	0
core0754	core	1	7800001	7810000	10000	1
core0755	core	1	7810001	7820000	10000	1
core0756	core	1	7820001	7830000	10000	0
core0757	core	1	7830001	7840000	10000	0
core0758	core	1	7840001	7850000	10000	0
core0759	core	1	7850001	7860000	10000	0
core0760	core	1	7860001	7870000	10000	1
core0761	core	1	7870001	7880000	10000	0
core0762	core	1	7880001	7890000	10000	0
core0763	core	1	7890001	7900000	10000	0
core0764	core	1	7900001	7910000	10000	0
core0765	core	1	7910001	7920000	10000	0
core0766	core	1	7920001	7930000	10000	0
core0767	core	1	7930001	7940000	10000	0
core0768	core	1	7940001	7950000	10000	0
core0769	core	1	7950001	7960000	10000	0
core0770	core	1	7960001	7970000	10000	0
core0771	core	1	7970001	7980000	10000	0
core0772	core	1	7980001	7990000	10000	0
core0773	core	1	7990001	8000000	10000	0
core0774	core	1	8000001	8010000	10000	0
core0775	core	1	8010001	8020000	10000	0
core0776	core	1	8020001	8030000	10000	0
core0777	core	1	8030001	8040000	10000	0
core0778	core	1	8040001	8050000	10000	0
core0779	core	1	8050001	8060000	10000	0
core0780	core	1	8060001	8070000	10000	0
core0781	core	1	8070001	8080000	10000	0
core0782	core	1	8080001	8090000	10000	0
core0783	core	1	8090001	8100000	10000	0
core0784	core	1	8100001	8110000	10000	0
core0785	core	1	8110001	8120000	10000	0
core0786	core	1	8120001	8130000	10000	0
core0787	core	1	8130001	8140000	10000	0
core0788	core	1	8140001	8150000	10000	0
core0789	core	1	8150001	8160000	10000	1
core0790	core	1	8160001	8170000	10000	0
core0791	core	1	8170001	8180000	10000	0
core0792	core	1	8180001	8190000	10000	2
core0793	core	1	8190001	8200000	10000	1
core0794	core	1	8200001	8210000	10000	0
core0795	core	1	8210001	8220000	10000	0
core0796	core	1	8220001	8230000	10000	0
core0797	core	1	8230001	8240000	10000	0
core0798	core	1	8240001	8250000	10000	0
core0799	core	1	8250001	8260000	10000	0
core0800	core	1	8260001	8270000	10000	0
core0801	core	1	8270001	8280000	10000	0
core0802	core	1	8280001	8290000	10000	0
core0803	core	1	8290001	8300000	10000	2
core0804	core	1	8300001	8310000	10000	2
core0805	core	1	8310001	8320000	10000	0
core0806	core	1	8320001	8330000	10000	0
core0807	core	1	8330001	8340000	10000	0
core0808	core	1	8340001	8350000	10000	0
core0809	core	1	8350001	8360000	10000	2
core0810	core	1	8360001	8370000	10000	0
core0811	core	1	8370001	8380000	10000	0
core0812	core	1	8380001	8390000	10000	0
core0813	core	1	8390001	8400000	10000	0
core0814	core	1	8400001	8410000	10000	0
core0815	core	1	8410001	8420000	10000	0
core0816	core	1	8420001	8430000	10000	0
core0817	core	1	8430001	8440000	10000	0
core0818	core	1	8440001	8450000	10000	0
core0819	core	1	8450001	8460000	10000	0
core0820	core	1	8460001	8470000	10000	0
core0821	core	1	8470001	8480000	10000	0
core0822	core	1	8480001	8490000	10000	0
core0823	core	1	8490001	8500000	10000	0
core0824	core	1	8500001	8510000	10000	0
core0825	core	1	8510001	8520000	10000	0
core0826	core	1	8520001	8530000	10000	0
core0827	core	1	8530001	8540000	10000	1
core0828	core	1	8540001	8550000	10000	1
core0829	core	1	8550001	8560000	10000	1
core0830	core	1	8560001	8570000	10000	0
core0831	core	1	8570001	8580000	10000	0
core0832	core	1	8580001	8590000	10000	0
core0833	core	1	8590001	8600000	10000	0
core0834	core	1	8600001	8610000	10000	0
core0835	core	1	8610001	8620000	10000	0
core0836	core	1	8620001	8630000	10000	0
core0837	core	1	8630001	8640000	10000	0
core0838	core	1	8640001	8650000	10000	0
core0839	core	1	8650001	8660000	10000	1
core0840	core	1	8660001	8670000	10000	0
core0841	core	1	8670001	8680000	10000	0
otherAGR0011	other AGR	1	8680001	8690000	10000	1
otherAGR0012	other AGR	1	8690001	8700000	10000	0
otherAGR0013	other AGR	1	8700001	8710000	10000	0
core0842	core	1	8710001	8720000	10000	2
core0843	core	1	8720001	8730000	10000	0
core0844	core	1	8730001	8740000	10000	0
otherAGR0014	other AGR	1	8740001	8750000	10000	4
core0845	core	1	8750001	8760000	10000	2
core0846	core	1	8760001	8770000	10000	0
core0847	core	1	8770001	8780000	10000	0
core0848	core	1	8780001	8790000	10000	3
core0849	core	1	8790001	8800000	10000	0
core0850	core	1	8800001	8810000	10000	2
core0851	core	1	8810001	8820000	10000	2
core0852	core	1	8820001	8830000	10000	1
core0853	core	1	8830001	8840000	10000	1
core0854	core	1	8840001	8850000	10000	0
core0855	core	1	8850001	8860000	10000	0
core0856	core	1	8860001	8870000	10000	0
core0857	core	1	8870001	8880000	10000	0
core0858	core	1	8880001	8890000	10000	2
core0859	core	1	8890001	8900000	10000	1
core0860	core	1	8900001	8910000	10000	2
core0861	core	1	8910001	8920000	10000	0
core0862	core	1	8920001	8930000	10000	0
core0863	core	1	8930001	8940000	10000	0
core0864	core	1	8940001	8950000	10000	0
core0865	core	1	8950001	8960000	10000	0
core0866	core	1	8960001	8970000	10000	0
core0867	core	1	8970001	8980000	10000	0
core0868	core	1	8980001	8990000	10000	0
otherAGR0015	other AGR	1	8990001	9000000	10000	2
otherAGR0016	other AGR	1	9000001	9010000	10000	0
otherAGR0017	other AGR	1	9010001	9020000	10000	0
otherAGR0018	other AGR	1	9020001	9030000	10000	0
core0869	core	1	9030001	9040000	10000	0
core0870	core	1	9040001	9050000	10000	0
core0871	core	1	9050001	9060000	10000	0
core0872	core	1	9060001	9070000	10000	0
core0873	core	1	9070001	9080000	10000	0
core0874	core	1	9080001	9090000	10000	0
core0875	core	1	9090001	9100000	10000	0
core0876	core	1	9100001	9110000	10000	0
core0877	core	1	9110001	9120000	10000	1
core0878	core	1	9120001	9130000	10000	0
core0879	core	1	9130001	9140000	10000	1
core0880	core	1	9140001	9150000	10000	0
core0881	core	1	9150001	9160000	10000	0
core0882	core	1	9160001	9170000	10000	0
core0883	core	1	9170001	9180000	10000	0
core0884	core	1	9180001	9190000	10000	2
core0885	core	1	9190001	9200000	10000	3
core0886	core	1	9200001	9210000	10000	0
core0887	core	1	9210001	9220000	10000	1
core0888	core	1	9220001	9230000	10000	1
core0889	core	1	9230001	9240000	10000	0
core0890	core	1	9240001	9250000	10000	0
otherAGR0019	other AGR	1	9250001	9260000	10000	1
otherAGR0020	other AGR	1	9260001	9270000	10000	2
otherAGR0021	other AGR	2	1	10000	10000	2
core0892	core	2	10001	20000	10000	0
core0893	core	2	20001	30000	10000	0
core0894	core	2	30001	40000	10000	0
core0895	core	2	40001	50000	10000	0
core0896	core	2	50001	60000	10000	0
core0897	core	2	60001	70000	10000	0
core0898	core	2	70001	80000	10000	0
core0899	core	2	80001	90000	10000	0
core0900	core	2	90001	100000	10000	0
core0901	core	2	100001	110000	10000	0
otherAGR0022	other AGR	2	110001	120000	10000	1
otherAGR0023	other AGR	2	120001	130000	10000	0
otherAGR0024	other AGR	2	130001	140000	10000	0
otherAGR0025	other AGR	2	140001	150000	10000	0
core0902	core	2	150001	160000	10000	0
core0903	core	2	160001	170000	10000	0
core0904	core	2	170001	180000	10000	1
core0905	core	2	180001	190000	10000	0
otherAGR0026	other AGR	2	190001	200000	10000	0
core0906	core	2	200001	210000	10000	1
core0907	core	2	210001	220000	10000	0
core0908	core	2	220001	230000	10000	1
core0909	core	2	230001	240000	10000	3
core0910	core	2	240001	250000	10000	0
core0911	core	2	250001	260000	10000	0
core0912	core	2	260001	270000	10000	1
core0913	core	2	270001	280000	10000	0
core0914	core	2	280001	290000	10000	0
core0915	core	2	290001	300000	10000	0
core0916	core	2	300001	310000	10000	3
core0917	core	2	310001	320000	10000	0
core0918	core	2	320001	330000	10000	0
core0919	core	2	330001	340000	10000	1
core0920	core	2	340001	350000	10000	3
core0921	core	2	350001	360000	10000	3
core0922	core	2	360001	370000	10000	4
core0923	core	2	370001	380000	10000	0
core0924	core	2	380001	390000	10000	1
core0925	core	2	390001	400000	10000	0
core0926	core	2	400001	410000	10000	1
core0927	core	2	410001	420000	10000	0
core0928	core	2	420001	430000	10000	0
core0929	core	2	430001	440000	10000	0
core0930	core	2	440001	450000	10000	0
core0931	core	2	450001	460000	10000	0
core0932	core	2	460001	470000	10000	0
core0933	core	2	470001	480000	10000	0
core0934	core	2	480001	490000	10000	0
core0935	core	2	490001	500000	10000	2
core0936	core	2	500001	510000	10000	5
core0937	core	2	510001	520000	10000	2
core0939	core	2	672282	682281	10000	1
core0940	core	2	682282	692281	10000	0
core0941	core	2	692282	702281	10000	1
core0942	core	2	702282	712281	10000	0
core0943	core	2	712282	722281	10000	0
core0944	core	2	722282	732281	10000	0
core0945	core	2	732282	742281	10000	0
core0946	core	2	742282	752281	10000	0
core0947	core	2	752282	762281	10000	0
core0948	core	2	762282	772281	10000	0
core0949	core	2	772282	782281	10000	0
core0950	core	2	782282	792281	10000	0
core0951	core	2	792282	802281	10000	0
core0952	core	2	802282	812281	10000	0
core0953	core	2	812282	822281	10000	0
core0954	core	2	822282	832281	10000	1
core0955	core	2	832282	842281	10000	0
core0956	core	2	842282	852281	10000	0
core0957	core	2	852282	862281	10000	0
core0958	core	2	862282	872281	10000	0
core0959	core	2	872282	882281	10000	1
core0960	core	2	882282	892281	10000	0
core0961	core	2	892282	902281	10000	0
core0962	core	2	902282	912281	10000	1
core0963	core	2	912282	922281	10000	0
core0964	core	2	922282	932281	10000	0
core0965	core	2	932282	942281	10000	0
core0966	core	2	942282	952281	10000	0
core0967	core	2	952282	962281	10000	0
core0968	core	2	962282	972281	10000	0
core0969	core	2	972282	982281	10000	2
core0970	core	2	982282	992281	10000	1
core0971	core	2	992282	1002281	10000	2
core0972	core	2	1002282	1012281	10000	0
core0973	core	2	1012282	1022281	10000	0
core0974	core	2	1022282	1032281	10000	0
core0975	core	2	1032282	1042281	10000	1
core0976	core	2	1042282	1052281	10000	1
core0977	core	2	1052282	1062281	10000	0
core0978	core	2	1062282	1072281	10000	1
core0979	core	2	1072282	1082281	10000	0
core0980	core	2	1082282	1092281	10000	1
core0981	core	2	1092282	1102281	10000	0
core0982	core	2	1102282	1112281	10000	0
core0983	core	2	1112282	1122281	10000	0
core0984	core	2	1122282	1132281	10000	0
core0985	core	2	1132282	1142281	10000	2
core0986	core	2	1142282	1152281	10000	1
core0987	core	2	1152282	1162281	10000	0
core0988	core	2	1162282	1172281	10000	0
core0989	core	2	1172282	1182281	10000	0
core0990	core	2	1182282	1192281	10000	0
core0991	core	2	1192282	1202281	10000	0
core0992	core	2	1202282	1212281	10000	0
core0993	core	2	1212282	1222281	10000	0
core0994	core	2	1222282	1232281	10000	0
core0995	core	2	1232282	1242281	10000	0
core0996	core	2	1242282	1252281	10000	1
core0997	core	2	1252282	1262281	10000	0
core0998	core	2	1262282	1272281	10000	0
core0999	core	2	1272282	1282281	10000	0
core1000	core	2	1282282	1292281	10000	0
core1001	core	2	1292282	1302281	10000	0
core1002	core	2	1302282	1312281	10000	0
otherAGR0027	other AGR	2	1320001	1330000	10000	2
core1004	core	2	1330001	1340000	10000	1
core1005	core	2	1340001	1350000	10000	1
core1006	core	2	1350001	1360000	10000	0
core1007	core	2	1360001	1370000	10000	1
core1008	core	2	1370001	1380000	10000	0
core1009	core	2	1380001	1390000	10000	1
core1010	core	2	1390001	1400000	10000	1
core1011	core	2	1400001	1410000	10000	1
core1012	core	2	1410001	1420000	10000	0
otherAGR0028	other AGR	2	1420001	1430000	10000	1
core1013	core	2	1430001	1440000	10000	1
core1014	core	2	1440001	1450000	10000	0
core1015	core	2	1450001	1460000	10000	0
core1016	core	2	1460001	1470000	10000	0
core1017	core	2	1470001	1480000	10000	0
core1018	core	2	1480001	1490000	10000	6
core1019	core	2	1490001	1500000	10000	1
core1020	core	2	1500001	1510000	10000	0
core1021	core	2	1510001	1520000	10000	0
core1022	core	2	1520001	1530000	10000	0
core1023	core	2	1530001	1540000	10000	0
core1024	core	2	1540001	1550000	10000	0
core1025	core	2	1550001	1560000	10000	0
core1026	core	2	1560001	1570000	10000	1
core1027	core	2	1570001	1580000	10000	1
core1028	core	2	1580001	1590000	10000	0
core1029	core	2	1590001	1600000	10000	0
core1030	core	2	1600001	1610000	10000	0
core1031	core	2	1610001	1620000	10000	0
core1032	core	2	1620001	1630000	10000	0
core1033	core	2	1630001	1640000	10000	0
core1034	core	2	1640001	1650000	10000	0
core1035	core	2	1650001	1660000	10000	0
core1036	core	2	1660001	1670000	10000	0
core1037	core	2	1670001	1680000	10000	0
core1038	core	2	1680001	1690000	10000	0
core1039	core	2	1690001	1700000	10000	0
core1040	core	2	1700001	1710000	10000	1
core1041	core	2	1710001	1720000	10000	0
core1042	core	2	1720001	1730000	10000	0
core1043	core	2	1730001	1740000	10000	0
core1044	core	2	1740001	1750000	10000	1
core1045	core	2	1750001	1760000	10000	0
core1046	core	2	1760001	1770000	10000	0
core1047	core	2	1770001	1780000	10000	0
core1048	core	2	1780001	1790000	10000	0
core1049	core	2	1790001	1800000	10000	0
core1050	core	2	1800001	1810000	10000	0
core1051	core	2	1810001	1820000	10000	0
core1052	core	2	1820001	1830000	10000	0
core1053	core	2	1830001	1840000	10000	0
core1054	core	2	1840001	1850000	10000	0
core1055	core	2	1850001	1860000	10000	0
core1056	core	2	1860001	1870000	10000	0
core1057	core	2	1870001	1880000	10000	0
core1058	core	2	1880001	1890000	10000	0
core1059	core	2	1890001	1900000	10000	1
core1060	core	2	1900001	1910000	10000	0
core1061	core	2	1910001	1920000	10000	0
core1062	core	2	1920001	1930000	10000	0
core1063	core	2	1930001	1940000	10000	0
core1064	core	2	1940001	1950000	10000	0
core1065	core	2	1950001	1960000	10000	0
core1066	core	2	1960001	1970000	10000	0
core1067	core	2	1970001	1980000	10000	0
core1068	core	2	1980001	1990000	10000	1
core1069	core	2	1990001	2000000	10000	0
core1070	core	2	2000001	2010000	10000	0
core1071	core	2	2010001	2020000	10000	0
core1072	core	2	2020001	2030000	10000	0
core1073	core	2	2030001	2040000	10000	0
core1074	core	2	2040001	2050000	10000	0
core1075	core	2	2050001	2060000	10000	0
core1076	core	2	2060001	2070000	10000	0
core1077	core	2	2070001	2080000	10000	0
core1078	core	2	2080001	2090000	10000	0
core1079	core	2	2090001	2100000	10000	0
core1080	core	2	2100001	2110000	10000	0
core1081	core	2	2110001	2120000	10000	0
core1082	core	2	2120001	2130000	10000	0
core1083	core	2	2130001	2140000	10000	0
core1084	core	2	2140001	2150000	10000	2
core1085	core	2	2150001	2160000	10000	0
core1086	core	2	2160001	2170000	10000	0
core1087	core	2	2170001	2180000	10000	0
core1088	core	2	2180001	2190000	10000	0
otherAGR0029	other AGR	2	2190001	2200000	10000	1
core1089	core	2	2200001	2210000	10000	2
core1090	core	2	2210001	2220000	10000	0
core1091	core	2	2220001	2230000	10000	0
core1092	core	2	2230001	2240000	10000	0
core1093	core	2	2240001	2250000	10000	0
core1094	core	2	2250001	2260000	10000	0
core1095	core	2	2260001	2270000	10000	0
core1096	core	2	2270001	2280000	10000	0
core1097	core	2	2280001	2290000	10000	0
core1098	core	2	2290001	2300000	10000	1
core1099	core	2	2300001	2310000	10000	0
core1100	core	2	2310001	2320000	10000	0
core1101	core	2	2320001	2330000	10000	0
core1102	core	2	2330001	2340000	10000	2
core1103	core	2	2340001	2350000	10000	0
core1104	core	2	2350001	2360000	10000	0
core1105	core	2	2360001	2370000	10000	0
core1106	core	2	2370001	2380000	10000	1
core1107	core	2	2380001	2390000	10000	0
core1108	core	2	2390001	2400000	10000	0
core1109	core	2	2400001	2410000	10000	0
core1110	core	2	2410001	2420000	10000	0
core1111	core	2	2420001	2430000	10000	0
core1112	core	2	2430001	2440000	10000	0
core1113	core	2	2440001	2450000	10000	1
core1114	core	2	2450001	2460000	10000	0
core1115	core	2	2460001	2470000	10000	0
core1116	core	2	2470001	2480000	10000	0
core1117	core	2	2480001	2490000	10000	0
core1118	core	2	2490001	2500000	10000	0
core1119	core	2	2500001	2510000	10000	0
core1120	core	2	2510001	2520000	10000	0
core1121	core	2	2520001	2530000	10000	0
core1122	core	2	2530001	2540000	10000	0
core1123	core	2	2540001	2550000	10000	1
core1124	core	2	2550001	2560000	10000	3
otherAGR0030	other AGR	2	2560001	2570000	10000	1
core1125	core	2	2570001	2580000	10000	0
core1126	core	2	2580001	2590000	10000	0
core1127	core	2	2590001	2600000	10000	0
core1128	core	2	2600001	2610000	10000	0
core1129	core	2	2610001	2620000	10000	0
core1130	core	2	2620001	2630000	10000	0
core1131	core	2	2630001	2640000	10000	0
core1132	core	2	2640001	2650000	10000	0
core1133	core	2	2650001	2660000	10000	0
core1134	core	2	2660001	2670000	10000	1
core1135	core	2	2670001	2680000	10000	3
otherAGR0031	other AGR	2	2680001	2690000	10000	2
core1136	core	2	2690001	2700000	10000	1
core1137	core	2	2700001	2710000	10000	0
core1138	core	2	2710001	2720000	10000	0
core1139	core	2	2720001	2730000	10000	0
core1140	core	2	2730001	2740000	10000	0
core1141	core	2	2740001	2750000	10000	0
core1142	core	2	2750001	2760000	10000	0
core1143	core	2	2760001	2770000	10000	0
core1144	core	2	2770001	2780000	10000	0
core1145	core	2	2780001	2790000	10000	0
core1146	core	2	2790001	2800000	10000	0
core1147	core	2	2800001	2810000	10000	0
otherAGR0032	other AGR	2	2810001	2820000	10000	0
otherAGR0033	other AGR	2	2820001	2830000	10000	0
core1148	core	2	2830001	2840000	10000	0
core1149	core	2	2840001	2850000	10000	0
core1150	core	2	2850001	2860000	10000	0
core1151	core	2	2860001	2870000	10000	0
Starship0001	Starship	2	2876672	2886671	10000	1
Starship0002	Starship	2	2886672	2896671	10000	2
Starship0003	Starship	2	2896672	2906671	10000	1
Starship0004	Starship	2	2906672	2916671	10000	1
Starship0005	Starship	2	2916672	2926671	10000	0
Starship0006	Starship	2	2926672	2936671	10000	0
Starship0007	Starship	2	2936672	2946671	10000	2
Starship0008	Starship	2	2946672	2956671	10000	4
Starship0009	Starship	2	2956672	2966671	10000	0
Starship0010	Starship	2	2966672	2976671	10000	1
Starship0011	Starship	2	2976672	2986671	10000	2
Starship0012	Starship	2	2986672	2996671	10000	2
core1153	core	2	3003728	3013727	10000	4
core1154	core	2	3013728	3023727	10000	6
otherAGR0034	other AGR	2	3030001	3040000	10000	7
core1156	core	2	3040001	3050000	10000	0
core1157	core	2	3050001	3060000	10000	0
core1158	core	2	3060001	3070000	10000	0
core1159	core	2	3070001	3080000	10000	0
core1160	core	2	3080001	3090000	10000	0
core1161	core	2	3090001	3100000	10000	0
core1162	core	2	3100001	3110000	10000	0
core1163	core	2	3110001	3120000	10000	1
Starship0014	Starship	2	3121585	3131584	10000	1
Starship0015	Starship	2	3131585	3141584	10000	0
Starship0016	Starship	2	3141585	3151584	10000	1
Starship0017	Starship	2	3151585	3161584	10000	0
Starship0018	Starship	2	3161585	3171584	10000	1
Starship0019	Starship	2	3171585	3181584	10000	4
Starship0020	Starship	2	3181585	3191584	10000	0
Starship0021	Starship	2	3191585	3201584	10000	0
Starship0022	Starship	2	3201585	3211584	10000	2
Starship0023	Starship	2	3211585	3221584	10000	2
Starship0024	Starship	2	3221585	3231584	10000	2
Starship0025	Starship	2	3231585	3241584	10000	0
Starship0026	Starship	2	3241585	3251584	10000	0
Starship0027	Starship	2	3251585	3261584	10000	2
Starship0028	Starship	2	3261585	3271584	10000	0
Starship0029	Starship	2	3271585	3281584	10000	0
Starship0030	Starship	2	3281585	3291584	10000	0
Starship0031	Starship	2	3291585	3301584	10000	0
Starship0032	Starship	2	3301585	3311584	10000	3
Starship0033	Starship	2	3311585	3321584	10000	1
Starship0034	Starship	2	3321585	3331584	10000	0
Starship0035	Starship	2	3331585	3341584	10000	2
Starship0036	Starship	2	3341585	3351584	10000	1
Starship0037	Starship	2	3351585	3361584	10000	0
Starship0038	Starship	2	3361585	3371584	10000	0
Starship0039	Starship	2	3371585	3381584	10000	2
Starship0040	Starship	2	3381585	3391584	10000	1
Starship0041	Starship	2	3391585	3401584	10000	0
Starship0042	Starship	2	3401585	3411584	10000	0
Starship0043	Starship	2	3411585	3421584	10000	0
Starship0044	Starship	2	3421585	3431584	10000	2
Starship0045	Starship	2	3431585	3441584	10000	3
Starship0046	Starship	2	3441585	3451584	10000	5
Starship0047	Starship	2	3451585	3461584	10000	0
Starship0048	Starship	2	3461585	3471584	10000	4
Starship0049	Starship	2	3471585	3481584	10000	3
Starship0050	Starship	2	3481585	3491584	10000	1
Starship0051	Starship	2	3491585	3501584	10000	3
Starship0052	Starship	2	3501585	3511584	10000	5
Starship0053	Starship	2	3511585	3521584	10000	4
Starship0054	Starship	2	3521585	3531584	10000	1
Starship0055	Starship	2	3531585	3541584	10000	0
Starship0056	Starship	2	3541585	3551584	10000	2
Starship0057	Starship	2	3551585	3561584	10000	2
Starship0058	Starship	2	3561585	3571584	10000	1
Starship0059	Starship	2	3571585	3581584	10000	0
Starship0060	Starship	2	3581585	3591584	10000	2
Starship0061	Starship	2	3591585	3601584	10000	0
Starship0062	Starship	2	3601585	3611584	10000	1
core1164	core	2	3620791	3630790	10000	4
core1165	core	2	3630791	3640790	10000	5
core1166	core	2	3640791	3650790	10000	5
core1167	core	2	3650791	3660790	10000	3
core1168	core	2	3660791	3670790	10000	3
core1169	core	2	3670791	3680790	10000	0
core1170	core	2	3680791	3690790	10000	0
core1171	core	2	3690791	3700790	10000	4
core1172	core	2	3700791	3710790	10000	0
core1173	core	2	3710791	3720790	10000	0
core1174	core	2	3720791	3730790	10000	0
core1175	core	2	3730791	3740790	10000	0
core1176	core	2	3740791	3750790	10000	0
core1177	core	2	3750791	3760790	10000	0
core1178	core	2	3760791	3770790	10000	0
core1179	core	2	3770791	3780790	10000	0
core1180	core	2	3780791	3790790	10000	3
core1181	core	2	3790791	3800790	10000	3
core1182	core	2	3800791	3810790	10000	4
core1183	core	2	3810791	3820790	10000	3
core1184	core	2	3820791	3830790	10000	0
core1185	core	2	3830791	3840790	10000	0
core1186	core	2	3840791	3850790	10000	0
core1187	core	2	3850791	3860790	10000	0
core1188	core	2	3860791	3870790	10000	1
core1189	core	2	3870791	3880790	10000	1
core1190	core	2	3880791	3890790	10000	0
core1191	core	2	3890791	3900790	10000	0
core1192	core	2	3900791	3910790	10000	5
core1193	core	2	3910791	3920790	10000	6
core1194	core	2	3920791	3930790	10000	0
core1195	core	2	3930791	3940790	10000	0
core1196	core	2	3940791	3950790	10000	0
core1197	core	2	3950791	3960790	10000	0
core1198	core	2	3960791	3970790	10000	0
core1199	core	2	3970791	3980790	10000	0
core1200	core	2	3980791	3990790	10000	0
core1201	core	2	3990791	4000790	10000	0
core1202	core	2	4000791	4010790	10000	0
core1203	core	2	4010791	4020790	10000	0
core1204	core	2	4020791	4030790	10000	1
core1205	core	2	4030791	4040790	10000	0
core1206	core	2	4040791	4050790	10000	0
core1207	core	2	4050791	4060790	10000	0
core1208	core	2	4060791	4070790	10000	0
core1209	core	2	4070791	4080790	10000	0
core1210	core	2	4080791	4090790	10000	0
core1211	core	2	4090791	4100790	10000	1
core1212	core	2	4100791	4110790	10000	1
core1213	core	2	4110791	4120790	10000	2
core1214	core	2	4120791	4130790	10000	0
core1215	core	2	4130791	4140790	10000	0
core1216	core	2	4140791	4150790	10000	0
core1217	core	2	4150791	4160790	10000	1
core1218	core	2	4160791	4170790	10000	1
core1219	core	2	4170791	4180790	10000	0
core1220	core	2	4180791	4190790	10000	0
core1221	core	2	4190791	4200790	10000	0
core1222	core	2	4200791	4210790	10000	0
core1223	core	2	4210791	4220790	10000	1
core1224	core	2	4220791	4230790	10000	0
core1225	core	2	4230791	4240790	10000	0
core1226	core	2	4240791	4250790	10000	5
core1227	core	2	4250791	4260790	10000	2
core1228	core	2	4260791	4270790	10000	1
core1230	core	3	1	10000	10000	2
core1231	core	3	10001	20000	10000	0
core1232	core	3	20001	30000	10000	0
core1233	core	3	30001	40000	10000	0
core1234	core	3	40001	50000	10000	0
core1235	core	3	50001	60000	10000	0
core1236	core	3	60001	70000	10000	0
core1237	core	3	70001	80000	10000	0
core1238	core	3	80001	90000	10000	0
core1239	core	3	90001	100000	10000	0
core1240	core	3	100001	110000	10000	1
core1241	core	3	110001	120000	10000	0
core1242	core	3	120001	130000	10000	5
core1243	core	3	130001	140000	10000	8
core1244	core	3	140001	150000	10000	7
core1245	core	3	150001	160000	10000	4
otherAGR0036	other AGR	3	160001	170000	10000	8
core1246	core	3	170001	180000	10000	1
core1247	core	3	180001	190000	10000	0
core1248	core	3	190001	200000	10000	0
core1249	core	3	200001	210000	10000	0
core1250	core	3	210001	220000	10000	5
otherAGR0037	other AGR	3	220001	230000	10000	6
core1251	core	3	230001	240000	10000	6
core1252	core	3	240001	250000	10000	6
core1253	core	3	250001	260000	10000	3
core1254	core	3	260001	270000	10000	4
core1255	core	3	270001	280000	10000	0
core1256	core	3	280001	290000	10000	0
core1257	core	3	290001	300000	10000	0
core1258	core	3	300001	310000	10000	0
core1259	core	3	310001	320000	10000	0
core1260	core	3	320001	330000	10000	0
otherAGR0038	other AGR	3	330001	340000	10000	2
otherAGR0039	other AGR	3	340001	350000	10000	2
otherAGR0040	other AGR	3	350001	360000	10000	1
core1261	core	3	360001	370000	10000	0
core1262	core	3	370001	380000	10000	0
core1263	core	3	380001	390000	10000	0
core1264	core	3	390001	400000	10000	0
core1265	core	3	400001	410000	10000	0
core1266	core	3	410001	420000	10000	1
core1267	core	3	420001	430000	10000	0
core1268	core	3	430001	440000	10000	0
core1269	core	3	440001	450000	10000	0
core1270	core	3	450001	460000	10000	0
core1271	core	3	460001	470000	10000	0
core1272	core	3	470001	480000	10000	0
core1273	core	3	480001	490000	10000	1
core1274	core	3	490001	500000	10000	1
core1275	core	3	500001	510000	10000	0
core1276	core	3	510001	520000	10000	0
core1277	core	3	520001	530000	10000	0
core1278	core	3	530001	540000	10000	0
core1279	core	3	540001	550000	10000	0
core1280	core	3	550001	560000	10000	0
core1281	core	3	560001	570000	10000	0
core1282	core	3	570001	580000	10000	0
core1283	core	3	580001	590000	10000	0
core1284	core	3	590001	600000	10000	0
core1285	core	3	600001	610000	10000	0
core1286	core	3	610001	620000	10000	1
core1287	core	3	620001	630000	10000	1
core1288	core	3	630001	640000	10000	1
core1289	core	3	640001	650000	10000	0
core1290	core	3	650001	660000	10000	1
core1291	core	3	660001	670000	10000	0
core1292	core	3	670001	680000	10000	1
core1293	core	3	680001	690000	10000	0
core1294	core	3	690001	700000	10000	0
core1295	core	3	700001	710000	10000	0
core1296	core	3	710001	720000	10000	0
core1297	core	3	720001	730000	10000	0
core1298	core	3	730001	740000	10000	0
core1299	core	3	740001	750000	10000	0
core1300	core	3	750001	760000	10000	0
core1301	core	3	760001	770000	10000	0
core1302	core	3	770001	780000	10000	0
core1303	core	3	780001	790000	10000	0
core1304	core	3	790001	800000	10000	0
core1305	core	3	800001	810000	10000	0
core1306	core	3	810001	820000	10000	0
core1307	core	3	820001	830000	10000	0
core1308	core	3	830001	840000	10000	0
core1309	core	3	840001	850000	10000	0
core1310	core	3	850001	860000	10000	1
core1311	core	3	860001	870000	10000	0
core1312	core	3	870001	880000	10000	0
core1313	core	3	880001	890000	10000	1
core1314	core	3	890001	900000	10000	0
core1315	core	3	900001	910000	10000	0
core1316	core	3	910001	920000	10000	0
core1317	core	3	920001	930000	10000	0
core1318	core	3	930001	940000	10000	0
core1319	core	3	940001	950000	10000	0
core1320	core	3	950001	960000	10000	0
core1321	core	3	960001	970000	10000	1
core1322	core	3	970001	980000	10000	0
core1323	core	3	980001	990000	10000	0
core1324	core	3	990001	1000000	10000	0
core1325	core	3	1000001	1010000	10000	0
core1326	core	3	1010001	1020000	10000	0
core1327	core	3	1020001	1030000	10000	0
core1328	core	3	1030001	1040000	10000	0
core1329	core	3	1040001	1050000	10000	0
core1330	core	3	1050001	1060000	10000	0
core1331	core	3	1060001	1070000	10000	1
core1332	core	3	1070001	1080000	10000	0
core1333	core	3	1080001	1090000	10000	0
core1334	core	3	1090001	1100000	10000	0
core1335	core	3	1100001	1110000	10000	0
core1336	core	3	1110001	1120000	10000	0
core1337	core	3	1120001	1130000	10000	0
core1338	core	3	1130001	1140000	10000	0
core1339	core	3	1140001	1150000	10000	0
core1340	core	3	1150001	1160000	10000	0
core1341	core	3	1160001	1170000	10000	0
core1342	core	3	1170001	1180000	10000	0
core1343	core	3	1180001	1190000	10000	0
core1344	core	3	1190001	1200000	10000	0
core1345	core	3	1200001	1210000	10000	0
core1346	core	3	1210001	1220000	10000	0
core1347	core	3	1220001	1230000	10000	0
core1348	core	3	1230001	1240000	10000	0
core1349	core	3	1240001	1250000	10000	0
core1350	core	3	1250001	1260000	10000	0
core1351	core	3	1260001	1270000	10000	0
core1352	core	3	1270001	1280000	10000	0
core1353	core	3	1280001	1290000	10000	0
core1354	core	3	1290001	1300000	10000	0
core1355	core	3	1300001	1310000	10000	1
core1356	core	3	1310001	1320000	10000	0
core1357	core	3	1320001	1330000	10000	0
core1358	core	3	1330001	1340000	10000	0
core1359	core	3	1340001	1350000	10000	0
core1360	core	3	1350001	1360000	10000	0
core1361	core	3	1360001	1370000	10000	0
core1362	core	3	1370001	1380000	10000	0
core1363	core	3	1380001	1390000	10000	0
core1364	core	3	1390001	1400000	10000	0
core1365	core	3	1400001	1410000	10000	0
core1366	core	3	1410001	1420000	10000	0
core1367	core	3	1420001	1430000	10000	0
core1368	core	3	1430001	1440000	10000	0
core1369	core	3	1440001	1450000	10000	0
core1370	core	3	1450001	1460000	10000	0
core1371	core	3	1460001	1470000	10000	2
core1372	core	3	1470001	1480000	10000	0
core1373	core	3	1480001	1490000	10000	0
core1374	core	3	1490001	1500000	10000	0
core1375	core	3	1500001	1510000	10000	0
core1376	core	3	1510001	1520000	10000	1
core1377	core	3	1520001	1530000	10000	0
core1378	core	3	1530001	1540000	10000	0
core1379	core	3	1540001	1550000	10000	0
core1380	core	3	1550001	1560000	10000	0
core1381	core	3	1560001	1570000	10000	0
core1382	core	3	1570001	1580000	10000	0
core1383	core	3	1580001	1590000	10000	0
core1384	core	3	1590001	1600000	10000	0
core1385	core	3	1600001	1610000	10000	0
core1386	core	3	1610001	1620000	10000	0
core1387	core	3	1620001	1630000	10000	0
core1388	core	3	1630001	1640000	10000	1
core1389	core	3	1640001	1650000	10000	0
core1390	core	3	1650001	1660000	10000	0
core1391	core	3	1660001	1670000	10000	0
core1392	core	3	1670001	1680000	10000	0
core1393	core	3	1680001	1690000	10000	2
core1394	core	3	1690001	1700000	10000	0
core1395	core	3	1700001	1710000	10000	0
core1396	core	3	1710001	1720000	10000	0
core1397	core	3	1720001	1730000	10000	3
core1398	core	3	1730001	1740000	10000	6
core1399	core	3	1740001	1750000	10000	5
core1400	core	3	1750001	1760000	10000	3
core1401	core	3	1760001	1770000	10000	2
core1402	core	3	1770001	1780000	10000	0
core1403	core	3	1780001	1790000	10000	0
core1404	core	3	1790001	1800000	10000	0
core1405	core	3	1800001	1810000	10000	1
core1406	core	3	1810001	1820000	10000	1
core1407	core	3	1820001	1830000	10000	1
core1408	core	3	1830001	1840000	10000	0
core1409	core	3	1840001	1850000	10000	0
core1410	core	3	1850001	1860000	10000	0
core1411	core	3	1860001	1870000	10000	0
core1412	core	3	1870001	1880000	10000	0
core1413	core	3	1880001	1890000	10000	0
core1414	core	3	1890001	1900000	10000	1
core1415	core	3	1900001	1910000	10000	0
core1416	core	3	1910001	1920000	10000	0
core1417	core	3	1920001	1930000	10000	0
core1418	core	3	1930001	1940000	10000	4
core1419	core	3	1940001	1950000	10000	0
core1420	core	3	1950001	1960000	10000	0
core1421	core	3	1960001	1970000	10000	0
core1422	core	3	1970001	1980000	10000	0
core1423	core	3	1980001	1990000	10000	0
core1424	core	3	1990001	2000000	10000	0
core1425	core	3	2000001	2010000	10000	0
core1426	core	3	2010001	2020000	10000	0
core1427	core	3	2020001	2030000	10000	0
core1428	core	3	2030001	2040000	10000	0
core1429	core	3	2040001	2050000	10000	0
core1430	core	3	2050001	2060000	10000	0
core1431	core	3	2060001	2070000	10000	1
core1432	core	3	2070001	2080000	10000	0
core1433	core	3	2080001	2090000	10000	0
core1434	core	3	2090001	2100000	10000	1
core1435	core	3	2100001	2110000	10000	0
core1436	core	3	2110001	2120000	10000	0
core1437	core	3	2120001	2130000	10000	0
core1438	core	3	2130001	2140000	10000	0
core1439	core	3	2140001	2150000	10000	0
core1440	core	3	2150001	2160000	10000	0
core1441	core	3	2160001	2170000	10000	0
core1442	core	3	2170001	2180000	10000	0
core1443	core	3	2180001	2190000	10000	0
core1444	core	3	2190001	2200000	10000	1
core1445	core	3	2200001	2210000	10000	0
core1446	core	3	2210001	2220000	10000	0
core1447	core	3	2220001	2230000	10000	0
core1448	core	3	2230001	2240000	10000	0
core1449	core	3	2240001	2250000	10000	0
core1450	core	3	2250001	2260000	10000	0
core1451	core	3	2260001	2270000	10000	0
core1452	core	3	2270001	2280000	10000	0
core1453	core	3	2280001	2290000	10000	0
core1454	core	3	2290001	2300000	10000	0
core1455	core	3	2300001	2310000	10000	0
core1456	core	3	2310001	2320000	10000	0
core1457	core	3	2320001	2330000	10000	0
core1458	core	3	2330001	2340000	10000	1
core1459	core	3	2340001	2350000	10000	0
core1460	core	3	2350001	2360000	10000	0
core1461	core	3	2360001	2370000	10000	0
core1463	core	3	2541027	2551026	10000	3
core1464	core	3	2551027	2561026	10000	2
core1465	core	3	2561027	2571026	10000	0
core1466	core	3	2571027	2581026	10000	0
core1467	core	3	2581027	2591026	10000	0
core1468	core	3	2591027	2601026	10000	0
core1469	core	3	2601027	2611026	10000	0
core1470	core	3	2611027	2621026	10000	0
core1471	core	3	2621027	2631026	10000	0
core1472	core	3	2631027	2641026	10000	0
core1473	core	3	2641027	2651026	10000	0
core1474	core	3	2651027	2661026	10000	0
core1475	core	3	2661027	2671026	10000	0
core1476	core	3	2671027	2681026	10000	0
core1477	core	3	2681027	2691026	10000	0
core1478	core	3	2691027	2701026	10000	0
core1479	core	3	2701027	2711026	10000	0
core1480	core	3	2711027	2721026	10000	0
core1481	core	3	2721027	2731026	10000	0
core1482	core	3	2731027	2741026	10000	0
core1483	core	3	2741027	2751026	10000	0
core1484	core	3	2751027	2761026	10000	2
core1485	core	3	2761027	2771026	10000	3
core1486	core	3	2771027	2781026	10000	5
core1487	core	3	2781027	2791026	10000	2
core1488	core	3	2791027	2801026	10000	0
core1489	core	3	2801027	2811026	10000	0
core1490	core	3	2811027	2821026	10000	0
core1491	core	3	2821027	2831026	10000	0
core1492	core	3	2831027	2841026	10000	0
otherAGR0041	other AGR	3	2850001	2860000	10000	4
core1494	core	3	2860001	2870000	10000	0
core1495	core	3	2870001	2880000	10000	0
core1496	core	3	2880001	2890000	10000	0
core1497	core	3	2890001	2900000	10000	0
core1498	core	3	2900001	2910000	10000	0
core1499	core	3	2910001	2920000	10000	0
core1500	core	3	2920001	2930000	10000	0
core1501	core	3	2930001	2940000	10000	0
core1502	core	3	2940001	2950000	10000	0
core1503	core	3	2950001	2960000	10000	2
core1504	core	3	2960001	2970000	10000	0
core1505	core	3	2970001	2980000	10000	2
core1506	core	3	2980001	2990000	10000	0
core1507	core	3	2990001	3000000	10000	0
core1508	core	3	3000001	3010000	10000	0
core1509	core	3	3010001	3020000	10000	0
core1510	core	3	3020001	3030000	10000	0
core1511	core	3	3030001	3040000	10000	1
core1512	core	3	3040001	3050000	10000	0
core1513	core	3	3050001	3060000	10000	0
core1514	core	3	3060001	3070000	10000	1
core1515	core	3	3070001	3080000	10000	0
core1516	core	3	3080001	3090000	10000	0
core1517	core	3	3090001	3100000	10000	1
core1518	core	3	3100001	3110000	10000	0
core1519	core	3	3110001	3120000	10000	0
core1520	core	3	3120001	3130000	10000	0
core1521	core	3	3130001	3140000	10000	0
core1522	core	3	3140001	3150000	10000	0
core1523	core	3	3150001	3160000	10000	0
core1524	core	3	3160001	3170000	10000	1
core1525	core	3	3170001	3180000	10000	0
core1526	core	3	3180001	3190000	10000	0
core1527	core	3	3190001	3200000	10000	0
core1528	core	3	3200001	3210000	10000	0
core1529	core	3	3210001	3220000	10000	0
core1530	core	3	3220001	3230000	10000	0
core1531	core	3	3230001	3240000	10000	0
core1532	core	3	3240001	3250000	10000	0
core1533	core	3	3250001	3260000	10000	2
core1534	core	3	3260001	3270000	10000	0
core1535	core	3	3270001	3280000	10000	0
core1536	core	3	3280001	3290000	10000	0
core1537	core	3	3290001	3300000	10000	0
core1538	core	3	3300001	3310000	10000	0
core1539	core	3	3310001	3320000	10000	0
core1540	core	3	3320001	3330000	10000	0
core1541	core	3	3330001	3340000	10000	0
core1542	core	3	3340001	3350000	10000	0
core1543	core	3	3350001	3360000	10000	4
core1544	core	3	3360001	3370000	10000	0
core1545	core	3	3370001	3380000	10000	0
core1546	core	3	3380001	3390000	10000	0
core1547	core	3	3390001	3400000	10000	0
core1548	core	3	3400001	3410000	10000	0
core1549	core	3	3410001	3420000	10000	0
core1550	core	3	3420001	3430000	10000	0
core1551	core	3	3430001	3440000	10000	0
core1552	core	3	3440001	3450000	10000	0
core1553	core	3	3450001	3460000	10000	0
core1554	core	3	3460001	3470000	10000	0
core1555	core	3	3470001	3480000	10000	0
core1556	core	3	3480001	3490000	10000	0
core1557	core	3	3490001	3500000	10000	0
core1558	core	3	3500001	3510000	10000	0
core1559	core	3	3510001	3520000	10000	0
core1560	core	3	3520001	3530000	10000	0
core1561	core	3	3530001	3540000	10000	0
core1562	core	3	3540001	3550000	10000	0
core1563	core	3	3550001	3560000	10000	0
core1564	core	3	3560001	3570000	10000	0
core1565	core	3	3570001	3580000	10000	0
core1566	core	3	3580001	3590000	10000	0
core1567	core	3	3590001	3600000	10000	0
core1568	core	3	3600001	3610000	10000	1
core1569	core	3	3610001	3620000	10000	3
core1570	core	3	3620001	3630000	10000	2
core1571	core	3	3630001	3640000	10000	0
core1572	core	3	3640001	3650000	10000	0
core1573	core	3	3650001	3660000	10000	0
core1574	core	3	3660001	3670000	10000	0
core1575	core	3	3670001	3680000	10000	0
core1576	core	3	3680001	3690000	10000	0
core1577	core	3	3690001	3700000	10000	0
core1578	core	3	3700001	3710000	10000	0
core1579	core	3	3710001	3720000	10000	0
core1580	core	3	3720001	3730000	10000	0
core1581	core	3	3730001	3740000	10000	1
core1582	core	3	3740001	3750000	10000	2
otherAGR0042	other AGR	3	3750001	3760000	10000	1
core1583	core	3	3760001	3770000	10000	0
core1584	core	3	3770001	3780000	10000	0
core1585	core	3	3780001	3790000	10000	1
core1586	core	3	3790001	3800000	10000	0
core1587	core	3	3800001	3810000	10000	0
core1588	core	3	3810001	3820000	10000	0
core1589	core	3	3820001	3830000	10000	0
core1590	core	3	3830001	3840000	10000	0
core1591	core	3	3840001	3850000	10000	0
core1592	core	3	3850001	3860000	10000	0
core1593	core	3	3860001	3870000	10000	0
core1594	core	3	3870001	3880000	10000	0
core1595	core	3	3880001	3890000	10000	2
core1596	core	3	3890001	3900000	10000	1
core1597	core	3	3900001	3910000	10000	1
otherAGR0043	other AGR	3	3910001	3920000	10000	3
core1598	core	3	3920001	3930000	10000	0
core1599	core	3	3930001	3940000	10000	0
core1600	core	3	3940001	3950000	10000	0
core1601	core	3	3950001	3960000	10000	0
core1602	core	3	3960001	3970000	10000	0
core1603	core	3	3970001	3980000	10000	1
core1604	core	3	3980001	3990000	10000	0
core1605	core	3	3990001	4000000	10000	0
core1606	core	3	4000001	4010000	10000	0
core1607	core	3	4010001	4020000	10000	0
core1608	core	3	4020001	4030000	10000	0
core1609	core	3	4030001	4040000	10000	0
core1610	core	3	4040001	4050000	10000	1
core1611	core	3	4050001	4060000	10000	0
core1612	core	3	4060001	4070000	10000	0
core1613	core	3	4070001	4080000	10000	0
core1614	core	3	4080001	4090000	10000	0
core1615	core	3	4090001	4100000	10000	0
core1616	core	3	4100001	4110000	10000	0
core1617	core	3	4110001	4120000	10000	0
core1618	core	3	4120001	4130000	10000	0
core1619	core	3	4130001	4140000	10000	0
core1620	core	3	4140001	4150000	10000	0
otherAGR0044	other AGR	3	4150001	4160000	10000	2
otherAGR0046	other AGR	4	1	10000	10000	1
core1621	core	4	10001	20000	10000	0
core1622	core	4	20001	30000	10000	0
core1623	core	4	30001	40000	10000	0
core1624	core	4	40001	50000	10000	0
core1625	core	4	50001	60000	10000	0
core1626	core	4	60001	70000	10000	1
core1627	core	4	70001	80000	10000	0
core1628	core	4	80001	90000	10000	0
core1629	core	4	90001	100000	10000	0
core1630	core	4	100001	110000	10000	0
core1631	core	4	110001	120000	10000	0
core1632	core	4	120001	130000	10000	0
core1633	core	4	130001	140000	10000	0
core1634	core	4	140001	150000	10000	0
core1635	core	4	150001	160000	10000	0
core1636	core	4	160001	170000	10000	0
core1637	core	4	170001	180000	10000	0
core1638	core	4	180001	190000	10000	0
core1639	core	4	190001	200000	10000	0
core1640	core	4	200001	210000	10000	0
core1641	core	4	210001	220000	10000	0
core1642	core	4	220001	230000	10000	0
core1643	core	4	230001	240000	10000	0
core1644	core	4	240001	250000	10000	0
core1645	core	4	250001	260000	10000	0
core1646	core	4	260001	270000	10000	0
core1647	core	4	270001	280000	10000	0
otherAGR0047	other AGR	4	280001	290000	10000	4
otherAGR0048	other AGR	4	290001	300000	10000	1
core1648	core	4	300001	310000	10000	0
core1649	core	4	310001	320000	10000	0
core1650	core	4	320001	330000	10000	0
core1651	core	4	330001	340000	10000	0
core1652	core	4	340001	350000	10000	1
core1653	core	4	350001	360000	10000	0
core1654	core	4	360001	370000	10000	0
core1655	core	4	370001	380000	10000	0
core1656	core	4	380001	390000	10000	1
core1657	core	4	390001	400000	10000	0
core1658	core	4	400001	410000	10000	1
core1659	core	4	410001	420000	10000	0
core1660	core	4	420001	430000	10000	0
core1661	core	4	430001	440000	10000	0
core1662	core	4	440001	450000	10000	0
core1663	core	4	450001	460000	10000	0
core1664	core	4	460001	470000	10000	0
core1665	core	4	470001	480000	10000	0
core1666	core	4	480001	490000	10000	0
core1667	core	4	490001	500000	10000	1
core1668	core	4	500001	510000	10000	0
core1669	core	4	510001	520000	10000	0
core1670	core	4	520001	530000	10000	1
core1671	core	4	530001	540000	10000	0
core1672	core	4	540001	550000	10000	0
core1673	core	4	550001	560000	10000	0
core1674	core	4	560001	570000	10000	0
core1675	core	4	570001	580000	10000	2
otherAGR0049	other AGR	4	580001	590000	10000	2
core1676	core	4	590001	600000	10000	0
core1677	core	4	600001	610000	10000	2
core1678	core	4	610001	620000	10000	0
core1679	core	4	620001	630000	10000	0
core1680	core	4	630001	640000	10000	0
core1681	core	4	640001	650000	10000	0
core1682	core	4	650001	660000	10000	0
core1683	core	4	660001	670000	10000	1
core1684	core	4	670001	680000	10000	0
core1685	core	4	680001	690000	10000	1
core1686	core	4	690001	700000	10000	0
core1687	core	4	700001	710000	10000	1
core1688	core	4	710001	720000	10000	0
core1689	core	4	720001	730000	10000	0
core1690	core	4	730001	740000	10000	0
core1691	core	4	740001	750000	10000	0
core1692	core	4	750001	760000	10000	0
core1693	core	4	760001	770000	10000	0
core1694	core	4	770001	780000	10000	3
core1695	core	4	780001	790000	10000	1
core1696	core	4	790001	800000	10000	1
core1697	core	4	800001	810000	10000	0
core1698	core	4	810001	820000	10000	0
core1699	core	4	820001	830000	10000	0
core1700	core	4	830001	840000	10000	0
core1701	core	4	840001	850000	10000	2
core1702	core	4	850001	860000	10000	2
core1703	core	4	860001	870000	10000	0
core1704	core	4	870001	880000	10000	3
core1705	core	4	880001	890000	10000	1
core1706	core	4	890001	900000	10000	0
core1707	core	4	900001	910000	10000	1
core1708	core	4	910001	920000	10000	0
core1709	core	4	920001	930000	10000	0
Starship0064	Starship	4	937731	947730	10000	2
Starship0065	Starship	4	947731	957730	10000	2
Starship0066	Starship	4	957731	967730	10000	4
Starship0067	Starship	4	967731	977730	10000	2
Starship0068	Starship	4	977731	987730	10000	1
Starship0069	Starship	4	987731	997730	10000	0
Starship0070	Starship	4	997731	1007730	10000	0
Starship0071	Starship	4	1007731	1017730	10000	1
Starship0072	Starship	4	1017731	1027730	10000	1
Starship0073	Starship	4	1027731	1037730	10000	1
Starship0074	Starship	4	1037731	1047730	10000	5
Starship0075	Starship	4	1047731	1057730	10000	0
Starship0076	Starship	4	1057731	1067730	10000	2
Starship0077	Starship	4	1067731	1077730	10000	2
Starship0078	Starship	4	1077731	1087730	10000	0
Starship0079	Starship	4	1087731	1097730	10000	0
Starship0080	Starship	4	1097731	1107730	10000	1
Starship0081	Starship	4	1107731	1117730	10000	2
Starship0082	Starship	4	1117731	1127730	10000	1
Starship0083	Starship	4	1127731	1137730	10000	4
Starship0084	Starship	4	1137731	1147730	10000	2
Starship0085	Starship	4	1147731	1157730	10000	1
Starship0086	Starship	4	1157731	1167730	10000	1
Starship0087	Starship	4	1167731	1177730	10000	5
Starship0088	Starship	4	1177731	1187730	10000	8
Starship0089	Starship	4	1187731	1197730	10000	5
Starship0090	Starship	4	1197731	1207730	10000	1
Starship0091	Starship	4	1207731	1217730	10000	3
Starship0092	Starship	4	1217731	1227730	10000	0
Starship0093	Starship	4	1227731	1237730	10000	3
Starship0094	Starship	4	1237731	1247730	10000	2
Starship0095	Starship	4	1247731	1257730	10000	3
Starship0096	Starship	4	1257731	1267730	10000	0
Starship0097	Starship	4	1267731	1277730	10000	2
Starship0098	Starship	4	1277731	1287730	10000	1
Starship0099	Starship	4	1287731	1297730	10000	0
Starship0100	Starship	4	1297731	1307730	10000	0
Starship0101	Starship	4	1307731	1317730	10000	4
Starship0102	Starship	4	1317731	1327730	10000	1
Starship0103	Starship	4	1327731	1337730	10000	1
Starship0104	Starship	4	1337731	1347730	10000	6
Starship0105	Starship	4	1347731	1357730	10000	3
Starship0106	Starship	4	1357731	1367730	10000	3
Starship0107	Starship	4	1367731	1377730	10000	1
Starship0108	Starship	4	1377731	1387730	10000	3
Starship0109	Starship	4	1387731	1397730	10000	3
Starship0110	Starship	4	1397731	1407730	10000	4
Starship0111	Starship	4	1407731	1417730	10000	2
Starship0112	Starship	4	1417731	1427730	10000	0
Starship0113	Starship	4	1427731	1437730	10000	2
Starship0114	Starship	4	1437731	1447730	10000	4
Starship0115	Starship	4	1447731	1457730	10000	6
Starship0116	Starship	4	1457731	1467730	10000	3
Starship0117	Starship	4	1467731	1477730	10000	3
core1710	core	4	1480001	1490000	10000	0
core1711	core	4	1490001	1500000	10000	0
core1712	core	4	1500001	1510000	10000	0
otherAGR0052	other AGR	4	1510001	1520000	10000	1
otherAGR0053	other AGR	4	1520001	1530000	10000	0
otherAGR0054	other AGR	4	1530001	1540000	10000	0
core1713	core	4	1540001	1550000	10000	0
core1714	core	4	1550001	1560000	10000	0
core1715	core	4	1560001	1570000	10000	0
core1716	core	4	1570001	1580000	10000	0
core1717	core	4	1580001	1590000	10000	0
core1718	core	4	1590001	1600000	10000	0
otherAGR0055	other AGR	4	1600001	1610000	10000	0
core1719	core	4	1610001	1620000	10000	0
core1720	core	4	1620001	1630000	10000	0
core1721	core	4	1630001	1640000	10000	0
core1722	core	4	1640001	1650000	10000	0
core1723	core	4	1650001	1660000	10000	0
core1724	core	4	1660001	1670000	10000	0
core1725	core	4	1670001	1680000	10000	0
core1726	core	4	1680001	1690000	10000	0
core1727	core	4	1690001	1700000	10000	0
core1728	core	4	1700001	1710000	10000	0
core1729	core	4	1710001	1720000	10000	0
core1730	core	4	1720001	1730000	10000	1
core1731	core	4	1730001	1740000	10000	0
core1732	core	4	1740001	1750000	10000	0
core1733	core	4	1750001	1760000	10000	0
core1734	core	4	1760001	1770000	10000	0
core1735	core	4	1770001	1780000	10000	0
core1736	core	4	1780001	1790000	10000	0
core1737	core	4	1790001	1800000	10000	0
core1738	core	4	1800001	1810000	10000	0
core1739	core	4	1810001	1820000	10000	0
core1740	core	4	1820001	1830000	10000	0
core1741	core	4	1830001	1840000	10000	0
core1742	core	4	1840001	1850000	10000	0
core1743	core	4	1850001	1860000	10000	0
core1744	core	4	1860001	1870000	10000	0
core1745	core	4	1870001	1880000	10000	2
core1746	core	4	1880001	1890000	10000	0
core1747	core	4	1890001	1900000	10000	0
core1748	core	4	1900001	1910000	10000	0
core1749	core	4	1910001	1920000	10000	0
core1750	core	4	1920001	1930000	10000	0
core1751	core	4	1930001	1940000	10000	0
core1752	core	4	1940001	1950000	10000	0
core1753	core	4	1950001	1960000	10000	0
core1754	core	4	1960001	1970000	10000	0
core1755	core	4	1970001	1980000	10000	0
core1756	core	4	1980001	1990000	10000	0
core1757	core	4	1990001	2000000	10000	0
core1758	core	4	2000001	2010000	10000	1
core1759	core	4	2010001	2020000	10000	0
core1760	core	4	2020001	2030000	10000	0
core1761	core	4	2030001	2040000	10000	0
core1762	core	4	2040001	2050000	10000	0
core1763	core	4	2050001	2060000	10000	0
core1764	core	4	2060001	2070000	10000	0
core1765	core	4	2070001	2080000	10000	0
core1766	core	4	2080001	2090000	10000	0
core1767	core	4	2090001	2100000	10000	0
core1768	core	4	2100001	2110000	10000	0
core1769	core	4	2110001	2120000	10000	0
core1770	core	4	2120001	2130000	10000	0
core1771	core	4	2130001	2140000	10000	0
core1772	core	4	2140001	2150000	10000	0
core1773	core	4	2150001	2160000	10000	0
core1774	core	4	2160001	2170000	10000	0
core1775	core	4	2170001	2180000	10000	0
core1776	core	4	2180001	2190000	10000	0
core1777	core	4	2190001	2200000	10000	0
core1778	core	4	2200001	2210000	10000	0
core1779	core	4	2210001	2220000	10000	0
core1780	core	4	2220001	2230000	10000	0
core1781	core	4	2230001	2240000	10000	0
core1782	core	4	2240001	2250000	10000	0
core1783	core	4	2250001	2260000	10000	0
core1784	core	4	2260001	2270000	10000	0
core1785	core	4	2270001	2280000	10000	0
core1786	core	4	2280001	2290000	10000	0
core1787	core	4	2290001	2300000	10000	1
core1788	core	4	2300001	2310000	10000	0
core1789	core	4	2310001	2320000	10000	2
core1790	core	4	2320001	2330000	10000	3
core1791	core	4	2330001	2340000	10000	5
core1792	core	4	2340001	2350000	10000	0
core1793	core	4	2350001	2360000	10000	1
core1794	core	4	2360001	2370000	10000	0
core1795	core	4	2370001	2380000	10000	1
core1796	core	4	2380001	2390000	10000	0
core1797	core	4	2390001	2400000	10000	0
core1798	core	4	2400001	2410000	10000	0
core1799	core	4	2410001	2420000	10000	0
core1800	core	4	2420001	2430000	10000	0
core1801	core	4	2430001	2440000	10000	0
core1802	core	4	2440001	2450000	10000	0
core1803	core	4	2450001	2460000	10000	0
core1804	core	4	2460001	2470000	10000	1
core1805	core	4	2470001	2480000	10000	0
core1806	core	4	2480001	2490000	10000	1
core1807	core	4	2490001	2500000	10000	0
core1808	core	4	2500001	2510000	10000	0
core1809	core	4	2510001	2520000	10000	0
core1810	core	4	2520001	2530000	10000	0
core1811	core	4	2530001	2540000	10000	1
core1812	core	4	2540001	2550000	10000	0
core1813	core	4	2550001	2560000	10000	1
core1814	core	4	2560001	2570000	10000	0
core1815	core	4	2570001	2580000	10000	0
core1816	core	4	2580001	2590000	10000	0
core1817	core	4	2590001	2600000	10000	0
core1818	core	4	2600001	2610000	10000	0
core1819	core	4	2610001	2620000	10000	0
core1820	core	4	2620001	2630000	10000	0
core1821	core	4	2630001	2640000	10000	0
core1822	core	4	2640001	2650000	10000	0
core1823	core	4	2650001	2660000	10000	0
core1824	core	4	2660001	2670000	10000	0
core1825	core	4	2670001	2680000	10000	0
core1826	core	4	2680001	2690000	10000	0
core1827	core	4	2690001	2700000	10000	0
core1828	core	4	2700001	2710000	10000	0
core1829	core	4	2710001	2720000	10000	0
core1830	core	4	2720001	2730000	10000	0
core1831	core	4	2730001	2740000	10000	0
core1832	core	4	2740001	2750000	10000	0
core1833	core	4	2750001	2760000	10000	0
core1834	core	4	2760001	2770000	10000	0
core1835	core	4	2770001	2780000	10000	0
core1836	core	4	2780001	2790000	10000	0
core1837	core	4	2790001	2800000	10000	0
core1838	core	4	2800001	2810000	10000	0
core1839	core	4	2810001	2820000	10000	0
core1840	core	4	2820001	2830000	10000	0
core1841	core	4	2830001	2840000	10000	0
core1842	core	4	2840001	2850000	10000	0
[truncated: 1,467 more rows]
