# Supplementary material for: Starship giant transposons dominate plastic genomic regions in a fungal plant pathogen and drive virulence evolution
Source: Nat Commun. 2025 Jul 24;16:6806. doi: 10.1038/s41467-025-61986-6 (PMC12289983; doi:10.1038/s41467-025-61986-6)
Supplement: Supplementary file 6 — Source Data [file 41467_2025_61986_MOESM6_ESM.zip › Source Data/Fig2c.xlsx]

## Sheet: Fig2c
Compartment	Query strain	Total aligned length (bp)	Compartment length (bp)	Coverage (%)	Genome-wide ANI (%)
Starship	12008	1477276	1922819	76.83	99.79
Starship	85S	436928	1922819	22.72	98.82
Starship	CBS385.49	564911	1922819	29.38	98.56
Starship	CQ2	565964	1922819	29.43	98.73
Starship	DAR82592	574983	1922819	29.9	98.5
Starship	DAR83138	574281	1922819	29.87	98.61
Starship	DAR83143	574309	1922819	29.87	98.64
Starship	DAR83175	570186	1922819	29.65	98.58
Starship	DK045	711871	1922819	37.02	98.98
Starship	GF1192	586185	1922819	30.49	98.93
Starship	GF1207	626041	1922819	32.56	98.55
Starship	GF1300	591938	1922819	30.78	98.93
Starship	Gf-Ca2	652120	1922819	33.91	98.6
Starship	Gf-Cb5	712847	1922819	37.07	98.86
Starship	HoMCF	473787	1922819	24.64	98.83
Starship	HoMCLT	591926	1922819	30.78	99.03
Starship	I1V	476510	1922819	24.78	98.24
Starship	MPI-CAGE	1520752	1922819	79.09	99.65
Starship	S011	676885	1922819	35.2	98.84
Starship	S023	227732	1922819	11.84	99.73
Starship	TO22	627733	1922819	32.65	98.94
Starship	Ud1-4-1	641260	1922819	33.35	98.94
Starship	V13	54290	1922819	2.82	98.34
Starship	VD991	580276	1922819	30.18	98.72
Starship	VT-2A	596717	1922819	31.03	98.53
Starship	Vd-653	496369	1922819	25.81	98.13
Starship	Vd-H5	530477	1922819	27.59	98.61
Starship	Vd-R1	521032	1922819	27.1	98.57
Starship	Vd39	651905	1922819	33.9	97.96
Starship	VdB09	668044	1922819	34.74	98.79
Starship	VdC07	626670	1922819	32.59	98.84
Starship	VdLs16	775936	1922819	40.35	98.98
Starship	VdLs17	818691	1922819	42.58	99.76
Starship	XJ511	1124445	1922819	58.48	99.75
Starship	XJ592	571053	1922819	29.7	98.75
other AGR	12008	1514349	1562518	96.92	99.79
other AGR	85S	1344295	1562518	86.03	98.82
other AGR	CBS385.49	1346903	1562518	86.2	98.56
other AGR	CQ2	1233635	1562518	78.95	98.73
other AGR	DAR82592	1166201	1562518	74.64	98.5
other AGR	DAR83138	1207865	1562518	77.3	98.61
other AGR	DAR83143	1232043	1562518	78.85	98.64
other AGR	DAR83175	1231905	1562518	78.84	98.58
other AGR	DK045	1328888	1562518	85.05	98.98
other AGR	GF1192	1346903	1562518	86.2	98.93
other AGR	GF1207	1308525	1562518	83.74	98.55
other AGR	GF1300	1346903	1562518	86.2	98.93
other AGR	Gf-Ca2	1294745	1562518	82.86	98.6
other AGR	Gf-Cb5	1342052	1562518	85.89	98.86
other AGR	HoMCF	1482447	1562518	94.88	98.83
other AGR	HoMCLT	1346903	1562518	86.2	99.03
other AGR	I1V	1209985	1562518	77.44	98.24
other AGR	MPI-CAGE	1492176	1562518	95.5	99.65
other AGR	S011	1216633	1562518	77.86	98.84
other AGR	S023	1492388	1562518	95.51	99.73
other AGR	TO22	1316359	1562518	84.25	98.94
other AGR	Ud1-4-1	1311447	1562518	83.93	98.94
other AGR	V13	1482213	1562518	94.86	98.34
other AGR	VD991	1233634	1562518	78.95	98.72
other AGR	VT-2A	1308371	1562518	83.73	98.53
other AGR	Vd-653	1398123	1562518	89.48	98.13
other AGR	Vd-H5	1410321	1562518	90.26	98.61
other AGR	Vd-R1	1402852	1562518	89.78	98.57
other AGR	Vd39	1479986	1562518	94.72	97.96
other AGR	VdB09	1306272	1562518	83.6	98.79
other AGR	VdC07	1303780	1562518	83.44	98.84
other AGR	VdLs16	1301024	1562518	83.26	98.98
other AGR	VdLs17	1494261	1562518	95.63	99.76
other AGR	XJ511	1495440	1562518	95.71	99.75
other AGR	XJ592	1233637	1562518	78.95	98.75
core	12008	30943252	31395474	98.56	99.79
core	85S	29064898	31395474	92.58	98.82
core	CBS385.49	29143206	31395474	92.83	98.56
core	CQ2	28733765	31395474	91.52	98.73
core	DAR82592	28565210	31395474	90.99	98.5
core	DAR83138	28644686	31395474	91.24	98.61
core	DAR83143	28701829	31395474	91.42	98.64
core	DAR83175	28577109	31395474	91.02	98.58
core	DK045	29221371	31395474	93.08	98.98
core	GF1192	29116540	31395474	92.74	98.93
core	GF1207	29233181	31395474	93.11	98.55
core	GF1300	29112136	31395474	92.73	98.93
core	Gf-Ca2	29253863	31395474	93.18	98.6
core	Gf-Cb5	29098449	31395474	92.68	98.86
core	HoMCF	30435500	31395474	96.94	98.83
core	HoMCLT	29124537	31395474	92.77	99.03
core	I1V	28245115	31395474	89.97	98.24
core	MPI-CAGE	31234865	31395474	99.49	99.65
core	S011	28500372	31395474	90.78	98.84
core	S023	30734315	31395474	97.89	99.73
core	TO22	29260562	31395474	93.2	98.94
core	Ud1-4-1	29230068	31395474	93.1	98.94
core	V13	30223109	31395474	96.27	98.34
core	VD991	28732124	31395474	91.52	98.72
core	VT-2A	29089940	31395474	92.66	98.53
core	Vd-653	29431251	31395474	93.74	98.13
core	Vd-H5	29882717	31395474	95.18	98.61
core	Vd-R1	29854545	31395474	95.09	98.57
core	Vd39	30743522	31395474	97.92	97.96
core	VdB09	29223713	31395474	93.08	98.79
core	VdC07	29284599	31395474	93.28	98.84
core	VdLs16	29225190	31395474	93.09	98.98
core	VdLs17	30553373	31395474	97.32	99.76
core	XJ511	30755944	31395474	97.96	99.75
core	XJ592	28728073	31395474	91.5	98.75

## Sheet: Fig2c median
Compartment	Median coverage (%)
Starship	30.78
core	93.085
other AGR	85.47

## Sheet: Fig2c dunn
Comparison	Adjusted p-value	Significance
core - other AGR	0.00341316	*
core - Starship	7.69157e-17	*
other AGR - Starship	1.45689e-07	*

## Sheet: Fig2c raw
Ref chr	Ref start	Ref end	Query strain	Query chr	Query start	Query end	Identity (%)
JR2_1	95418	216573	GF1207	GF1207_tig00000001	141892	262432	99.16
JR2_1	216533	310118	GF1207	GF1207_tig00000001	262434	355588	98.84
JR2_1	314901	395264	GF1207	GF1207_tig00000001	361497	441739	98.33
JR2_1	395296	406792	GF1207	GF1207_tig00000001	464239	475657	97.7
JR2_1	407391	462161	GF1207	GF1207_tig00000001	475654	530199	99.51
JR2_1	462637	544133	GF1207	GF1207_tig00000001	530194	611343	99.38
JR2_1	683022	737992	GF1207	GF1207_tig00000001	696518	751309	99.25
JR2_1	753119	815425	GF1207	GF1207_tig00000001	768289	830365	98.92
JR2_1	817288	875185	GF1207	GF1207_tig00000001	830364	887911	98.31
JR2_1	875167	1142216	GF1207	GF1207_tig00000001	887931	1153254	99.14
JR2_1	1142202	1545775	GF1207	GF1207_tig00000001	1153198	1555132	98.94
JR2_1	1551750	1563259	GF1207	GF1207_tig00000001	1562046	1573514	98.59
JR2_1	1563262	1650524	GF1207	GF1207_tig00000001	1573668	1660585	98.63
JR2_1	1650509	1771928	GF1207	GF1207_tig00000001	1660797	1781705	98.25
JR2_1	1772032	1784371	GF1207	GF1207_tig00000001	1781655	1793869	97.86
JR2_1	1784397	2213634	GF1207	GF1207_tig00000001	1794040	2221309	99.34
JR2_1	2213632	2263031	GF1207	GF1207_tig00000001	2222086	2271337	99.05
JR2_1	2263023	2354864	GF1207	GF1207_tig00000001	2271545	2362764	98.97
JR2_1	2354862	2518946	GF1207	GF1207_tig00000001	2364071	2527329	99.11
JR2_1	2518947	2558633	GF1207	GF1207_tig00000001	2527439	2566921	98.6
JR2_1	2558830	2575276	GF1207	GF1207_tig00000001	2566921	2583337	98.02
JR2_1	2575347	2589211	GF1207	GF1207_tig00000001	2583304	2597070	97.52
JR2_1	2589432	2681334	GF1207	GF1207_tig00000001	2597067	2688459	98.22
JR2_1	2681349	2792889	GF1207	GF1207_tig00000001	2688757	2799516	98.58
JR2_1	2792909	2812898	GF1207	GF1207_tig00000001	2799480	2819385	98.7
JR2_1	2813000	2902098	GF1207	GF1207_tig00000001	2819503	2908111	98.91
JR2_1	2902251	2923094	GF1207	GF1207_tig00000001	2908107	2928878	98.81
JR2_1	3009084	3020367	GF1207	GF1207_tig00000009	1996524	1985261	88.26
JR2_1	3094006	3225533	GF1207	GF1207_tig00000001	3114720	3245640	99.25
JR2_1	3094006	3131867	GF1207	GF1207_tig00000006	38282	75604	98.35
JR2_1	3225536	3270881	GF1207	GF1207_tig00000001	3245821	3290822	98.53
JR2_1	3271151	3326718	GF1207	GF1207_tig00000001	3290887	3346225	98.74
JR2_1	3327265	3355386	GF1207	GF1207_tig00000001	3347617	3375538	98.09
JR2_1	3355385	3470998	GF1207	GF1207_tig00000001	3375755	3490489	98.21
JR2_1	3470994	3565337	GF1207	GF1207_tig00000001	3490946	3584766	98.6
JR2_1	3565327	3650278	GF1207	GF1207_tig00000001	3584847	3669373	98.52
JR2_1	3650195	3719056	GF1207	GF1207_tig00000001	3669365	3737955	98.82
JR2_1	3785947	3975314	GF1207	GF1207_tig00000001	3773183	3961285	98.71
JR2_1	3977072	4053997	GF1207	GF1207_tig00000001	3962916	4039390	98.72
JR2_1	4053983	4065245	GF1207	GF1207_tig00000001	4039259	4050466	99.06
JR2_1	4065267	4169518	GF1207	GF1207_tig00000001	4050434	4154108	98.92
JR2_1	4169587	4250963	GF1207	GF1207_tig00000001	4154062	4235132	99.18
JR2_1	4276871	4386766	GF1207	GF1207_tig00000001	4250427	4359634	98.73
JR2_1	4386720	4403538	GF1207	GF1207_tig00000001	4359683	4376376	98.34
JR2_1	4403729	4416588	GF1207	GF1207_tig00000001	4376372	4389119	98.28
JR2_1	4462504	4475505	GF1207	GF1207_tig00000001	4389115	4402022	98.84
JR2_1	4481691	4500358	GF1207	GF1207_tig00000001	4408083	4426642	98.18
JR2_1	4500413	4531634	GF1207	GF1207_tig00000001	4426625	4457579	98.47
JR2_1	4531595	4615279	GF1207	GF1207_tig00000001	4457485	4540752	99.46
JR2_1	4615249	4840189	GF1207	GF1207_tig00000001	4540793	4764625	99.24
JR2_1	4840139	5011353	GF1207	GF1207_tig00000001	4764490	4934639	99.28
JR2_1	5011611	5082651	GF1207	GF1207_tig00000001	4934490	5005154	99.41
JR2_1	5082839	5225284	GF1207	GF1207_tig00000001	5005245	5147111	99.36
JR2_1	5094574	5106100	GF1207	GF1207_tig00000058	16338	4895	99.07
JR2_1	5226042	5269305	GF1207	GF1207_tig00000001	5147110	5190172	99.03
JR2_1	5269366	5419480	GF1207	GF1207_tig00000001	5190171	5339620	99.33
JR2_1	5419447	5485964	GF1207	GF1207_tig00000001	5339737	5405918	98.22
JR2_1	5485924	5520582	GF1207	GF1207_tig00000001	5406004	5440493	98.7
JR2_1	5520653	5532086	GF1207	GF1207_tig00000001	5445885	5457258	98.5
JR2_1	5533395	5592274	GF1207	GF1207_tig00000001	5457247	5515696	98.8
JR2_1	5607838	5648262	GF1207	GF1207_tig00000001	5515698	5555957	99.11
JR2_1	5648402	5670238	GF1207	GF1207_tig00000001	5555957	5577678	98.72
JR2_1	5670188	5912513	GF1207	GF1207_tig00000001	5577664	5818809	99
JR2_1	5912542	6047739	GF1207	GF1207_tig00000001	5818770	5953421	98.9
JR2_1	6055381	6112059	GF1207	GF1207_tig00000001	5960979	6017319	98.92
JR2_1	6112057	6152756	GF1207	GF1207_tig00000001	6017421	6057945	99.21
JR2_1	6152698	6365790	GF1207	GF1207_tig00000001	6057947	6269939	98.89
JR2_1	6366031	6497459	GF1207	GF1207_tig00000001	6269938	6400535	98.82
JR2_1	6496969	6723079	GF1207	GF1207_tig00000001	6400201	6624987	99.14
JR2_1	6723037	6815211	GF1207	GF1207_tig00000001	6625009	6716527	98.5
JR2_1	6815306	6869073	GF1207	GF1207_tig00000001	6716528	6770112	98.58
JR2_1	6869048	6914744	GF1207	GF1207_tig00000001	6770151	6815736	98.92
JR2_1	6924682	6938319	GF1207	GF1207_tig00000001	6824965	6838537	98.56
JR2_1	6940037	6968677	GF1207	GF1207_tig00000001	6859891	6888412	98.22
JR2_1	6968671	6989929	GF1207	GF1207_tig00000001	6888684	6909761	97.59
JR2_1	7000070	7044679	GF1207	GF1207_tig00000001	6919638	6964037	98.51
JR2_1	7046449	7094676	GF1207	GF1207_tig00000001	6965201	7013287	98.54
JR2_1	7269069	7283565	GF1207	GF1207_tig00000001	7043587	7058036	98.36
JR2_1	7283603	7371433	GF1207	GF1207_tig00000001	7058035	7145191	97.75
JR2_1	7385839	7475057	GF1207	GF1207_tig00000001	7158494	7247269	99.01
JR2_1	7474948	7508356	GF1207	GF1207_tig00000001	7247310	7280607	99.19
JR2_1	7527149	7552754	GF1207	GF1207_tig00000001	7280604	7306107	99.35
JR2_1	7552721	7638164	GF1207	GF1207_tig00000001	7306338	7391384	98.93
JR2_1	7638449	7782028	GF1207	GF1207_tig00000001	7391382	7534422	98.96
JR2_1	7782867	7795361	GF1207	GF1207_tig00000001	7534412	7546863	98.25
JR2_1	7796249	7813184	GF1207	GF1207_tig00000001	7546862	7563734	99.04
JR2_1	7819055	7843270	GF1207	GF1207_tig00000001	7563726	7587907	98.57
JR2_1	7860125	7964196	GF1207	GF1207_tig00000001	7612777	7716410	99.05
JR2_1	7964140	8013865	GF1207	GF1207_tig00000001	7716405	7765837	99.04
JR2_1	8018299	8141126	GF1207	GF1207_tig00000061	1280409	1158201	98.29
JR2_1	8141128	8352426	GF1207	GF1207_tig00000061	1157873	947580	99.29
JR2_1	8352773	8399028	GF1207	GF1207_tig00000061	947705	901680	98.7
JR2_1	8406780	8647149	GF1207	GF1207_tig00000061	893827	654660	99.16
JR2_1	8647187	8685093	GF1207	GF1207_tig00000061	654661	616867	98.8
JR2_1	8688038	8703530	GF1207	GF1207_tig00000061	616718	601293	98.14
JR2_1	8709455	8766204	GF1207	GF1207_tig00000061	570012	513621	98.23
JR2_1	8767531	8832541	GF1207	GF1207_tig00000061	494463	429780	98.95
JR2_1	8838415	9055692	GF1207	GF1207_tig00000061	429784	213565	99.42
JR2_1	9055644	9137874	GF1207	GF1207_tig00000061	213566	131681	99.32
JR2_1	9137722	9190220	GF1207	GF1207_tig00000061	130783	78469	99.63
JR2_1	9197156	9275377	GF1207	GF1207_tig00000061	78473	486	99.66
JR2_2	1493	50058	GF1207	GF1207_tig00000007	3610247	3561759	99.23
JR2_2	50030	201691	GF1207	GF1207_tig00000007	3561747	3410570	98.8
JR2_2	188679	201691	GF1207	GF1207_tig00000050	1	12996	97.85
JR2_2	219874	233815	GF1207	GF1207_tig00000007	3369995	3356133	98.59
JR2_2	230525	240865	GF1207	GF1207_tig00000060	1	10109	96.89
JR2_2	233804	256907	GF1207	GF1207_tig00000007	3350572	3327641	98.23
JR2_2	267282	355070	GF1207	GF1207_tig00000007	3314423	3227117	98.05
JR2_2	364442	500834	GF1207	GF1207_tig00000007	3217715	3081980	99.22
JR2_2	520534	582216	GF1207	GF1207_tig00000024	3216	63912	97.57
JR2_2	590725	603603	GF1207	GF1207_tig00000030	1	12661	96.44
JR2_2	606332	632260	GF1207	GF1207_tig00000030	14982	40651	98.02
JR2_2	667800	734035	GF1207	GF1207_tig00000007	2947351	2881269	99.35
JR2_2	734041	818892	GF1207	GF1207_tig00000007	2881353	2796729	98.81
JR2_2	819059	832954	GF1207	GF1207_tig00000007	2795866	2781988	97.88
JR2_2	833750	905126	GF1207	GF1207_tig00000007	2781471	2710438	98.94
JR2_2	905078	1008141	GF1207	GF1207_tig00000007	2710443	2607962	99
JR2_2	1008319	1018618	GF1207	GF1207_tig00000007	2607898	2597661	98.19
JR2_2	1018624	1069537	GF1207	GF1207_tig00000007	2597347	2546558	98.78
JR2_2	1071399	1127995	GF1207	GF1207_tig00000007	2546559	2490161	99.63
JR2_2	1127956	1147903	GF1207	GF1207_tig00000007	2490161	2470266	99.41
JR2_2	1148065	1293256	GF1207	GF1207_tig00000007	2470212	2325678	99.11
JR2_2	1294761	1316340	GF1207	GF1207_tig00000007	2325382	2303908	98.79
JR2_2	1317316	1394947	GF1207	GF1207_tig00000007	2303578	2226245	98.99
JR2_2	1400475	1422937	GF1207	GF1207_tig00000007	2226249	2203859	99.44
JR2_2	1422924	1481238	GF1207	GF1207_tig00000007	2203290	2145145	99.5
JR2_2	1495216	1565475	GF1207	GF1207_tig00000007	2137837	2067827	99.36
JR2_2	1576787	1715663	GF1207	GF1207_tig00000061	3391261	3253149	98.53
JR2_2	1724708	1888399	GF1207	GF1207_tig00000061	3244336	3081523	98.5
JR2_2	1888807	2022284	GF1207	GF1207_tig00000061	3081463	2948815	98.6
JR2_2	2022279	2091824	GF1207	GF1207_tig00000061	2929000	2859922	98.35
JR2_2	2091820	2119881	GF1207	GF1207_tig00000061	2859742	2831781	98.81
JR2_2	2120080	2151666	GF1207	GF1207_tig00000061	2831906	2800427	99.23
JR2_2	2151525	2239729	GF1207	GF1207_tig00000061	2800436	2712493	99.23
JR2_2	2239644	2331236	GF1207	GF1207_tig00000061	2712530	2621277	98.94
JR2_2	2332602	2544119	GF1207	GF1207_tig00000061	2619438	2409139	99.04
JR2_2	2560178	2576530	GF1207	GF1207_tig00000061	2392665	2376408	97.5
JR2_2	2576530	2626175	GF1207	GF1207_tig00000061	2376036	2326720	98.26
JR2_2	2626391	2669008	GF1207	GF1207_tig00000061	2326708	2284311	98.67
JR2_2	2681979	2694194	GF1207	GF1207_tig00000061	2282911	2270780	98.94
JR2_2	2694142	2736328	GF1207	GF1207_tig00000061	2270780	2228725	98.6
JR2_2	2736324	2760561	GF1207	GF1207_tig00000061	2210348	2186166	99.06
JR2_2	2760560	2875624	GF1207	GF1207_tig00000061	2184327	2069865	98.71
JR2_2	3035373	3050316	GF1207	GF1207_tig00000061	2049938	2035075	99.23
JR2_2	3050317	3063498	GF1207	GF1207_tig00000061	2034893	2021780	99.04
JR2_2	3063473	3115290	GF1207	GF1207_tig00000061	2021754	1970294	98.89
JR2_2	3105278	3115346	GF1207	GF1207_tig00000061	1980262	1970206	98.94
JR2_2	3666282	3691351	GF1207	GF1207_tig00000061	1835119	1810259	98.59
JR2_2	3692099	3769978	GF1207	GF1207_tig00000061	1809617	1732278	98.61
JR2_2	3769977	3787884	GF1207	GF1207_tig00000061	1722962	1705126	98.35
JR2_2	3821196	3914502	GF1207	GF1207_tig00000061	1693744	1600909	99.2
JR2_2	3914500	4133788	GF1207	GF1207_tig00000061	1594000	1375630	99.2
JR2_2	4133883	4156324	GF1207	GF1207_tig00000061	1375668	1353395	98.02
JR2_2	4156623	4198605	GF1207	GF1207_tig00000061	1353397	1311620	97.76
JR2_2	4198598	4225618	GF1207	GF1207_tig00000061	1311583	1284730	98.44
JR2_2	4225617	4238541	GF1207	GF1207_tig00000001	7765834	7778712	99.53
JR2_2	4238540	4254051	GF1207	GF1207_tig00000001	7780032	7795569	99.13
JR2_2	4254050	4273721	GF1207	GF1207_tig00000001	7828198	7808554	99.01
JR2_3	3998	128615	GF1207	GF1207_tig00000012	2494218	2370124	99.47
JR2_3	166294	203229	GF1207	GF1207_tig00000012	2339611	2302806	99.16
JR2_3	203205	215698	GF1207	GF1207_tig00000012	2302787	2290349	99.37
JR2_3	220083	231624	GF1207	GF1207_tig00000012	2280920	2269390	98.43
JR2_3	227479	248616	GF1207	GF1207_tig00000012	2245708	2224655	96.6
JR2_3	247896	263304	GF1207	GF1207_tig00000012	2219681	2204333	98.83
JR2_3	263299	273874	GF1207	GF1207_tig00000012	2197481	2186936	99.22
JR2_3	273871	308317	GF1207	GF1207_tig00000012	1970731	2005044	98.91
JR2_3	308317	322419	GF1207	GF1207_tig00000012	2005157	2019140	98.93
JR2_3	346989	443228	GF1207	GF1207_tig00000012	2044760	2140669	98.83
JR2_3	443152	489796	GF1207	GF1207_tig00000012	2140647	2186937	99.05
JR2_3	489798	768161	GF1207	GF1207_tig00000012	1970731	1693994	98.86
JR2_3	768702	894161	GF1207	GF1207_tig00000012	1693870	1569028	98.59
JR2_3	894169	962599	GF1207	GF1207_tig00000012	1569065	1500883	98.61
JR2_3	962596	989817	GF1207	GF1207_tig00000012	1500669	1473588	97.67
JR2_3	990592	1276913	GF1207	GF1207_tig00000012	1473600	1188488	98.98
JR2_3	1276913	1305465	GF1207	GF1207_tig00000012	1188329	1159872	98.83
JR2_3	1308938	1445981	GF1207	GF1207_tig00000012	1159883	1023761	98.61
JR2_3	1446019	1489914	GF1207	GF1207_tig00000012	1023771	980158	98.53
JR2_3	1489911	1526242	GF1207	GF1207_tig00000012	979414	943245	98.61
JR2_3	1526219	1622399	GF1207	GF1207_tig00000012	943223	847688	98.82
JR2_3	1622773	1684622	GF1207	GF1207_tig00000012	847686	786188	97.99
JR2_3	1684620	1723055	GF1207	GF1207_tig00000012	786122	747830	99.21
JR2_3	1755622	1887799	GF1207	GF1207_tig00000012	725415	593921	98.51
JR2_3	1887797	1924829	GF1207	GF1207_tig00000012	593802	556914	98.59
JR2_3	1934231	2148156	GF1207	GF1207_tig00000012	549710	337506	98.29
JR2_3	2148131	2158572	GF1207	GF1207_tig00000012	337665	327280	98.96
JR2_3	2158573	2172623	GF1207	GF1207_tig00000012	327129	313126	98.99
JR2_3	2173083	2280203	GF1207	GF1207_tig00000012	313130	206631	98.94
JR2_3	2280198	2372010	GF1207	GF1207_tig00000012	206358	114902	99.28
JR2_3	2541266	2552038	GF1207	GF1207_tig00000018	16340	5603	98.84
JR2_3	2541266	2554614	GF1207	GF1207_tig00000071	13215	1	98.38
JR2_3	2542724	2598238	GF1207	GF1207_tig00000070	1665263	1610032	99.14
JR2_3	2598209	2688585	GF1207	GF1207_tig00000070	1609983	1520185	99.04
JR2_3	2688699	2759712	GF1207	GF1207_tig00000070	1519891	1449265	98.38
JR2_3	2781909	2854900	GF1207	GF1207_tig00000070	1440434	1368058	98.33
JR2_3	2858426	2887920	GF1207	GF1207_tig00000070	1365095	1335955	97.86
JR2_3	2887914	2907230	GF1207	GF1207_tig00000070	1335787	1316604	98.43
JR2_3	2907223	3031111	GF1207	GF1207_tig00000070	1316384	1193013	98.73
JR2_3	3031604	3273784	GF1207	GF1207_tig00000070	1193014	951847	98.77
JR2_3	3273939	3325753	GF1207	GF1207_tig00000070	951836	900260	98.61
JR2_3	3325988	3350887	GF1207	GF1207_tig00000070	900192	875428	98.49
JR2_3	3351053	3377136	GF1207	GF1207_tig00000070	875535	849626	98.53
JR2_3	3386823	3465486	GF1207	GF1207_tig00000070	840389	762219	98.31
JR2_3	3465683	3496865	GF1207	GF1207_tig00000070	762211	731166	98.81
JR2_3	3497555	3521996	GF1207	GF1207_tig00000070	729653	705334	98.83
JR2_3	3522675	3602323	GF1207	GF1207_tig00000070	705337	626133	98.5
JR2_3	3626059	3696400	GF1207	GF1207_tig00000070	612325	542202	98.3
JR2_3	3696396	3737136	GF1207	GF1207_tig00000070	522773	482154	98.46
JR2_3	3737156	3748145	GF1207	GF1207_tig00000070	482173	471195	97.14
JR2_3	3755767	3891159	GF1207	GF1207_tig00000070	431124	296448	98.63
JR2_3	3891937	4096639	GF1207	GF1207_tig00000070	296456	92516	99.47
JR2_3	4097092	4155750	GF1207	GF1207_tig00000070	92516	34141	99.39
JR2_3	4155745	4168215	GF1207	GF1207_tig00000070	27228	14800	99.54
JR2_4	2595	146419	GF1207	GF1207_tig00000064	3633635	3490573	99.21
JR2_4	146585	195447	GF1207	GF1207_tig00000064	3490494	3441929	98.53
JR2_4	195447	399818	GF1207	GF1207_tig00000064	3441765	3238077	98.54
JR2_4	399941	574890	GF1207	GF1207_tig00000064	3238107	3063980	98.59
JR2_4	416940	432418	GF1207	GF1207_tig00000052	5256	20615	97.83
JR2_4	432772	444059	GF1207	GF1207_tig00000052	34897	46139	98.71
JR2_4	575228	668385	GF1207	GF1207_tig00000064	3063593	2970859	98.85
JR2_4	668381	687130	GF1207	GF1207_tig00000064	2775291	2756692	98.52
JR2_4	687352	727493	GF1207	GF1207_tig00000064	2756669	2716789	98.61
JR2_4	727615	774739	GF1207	GF1207_tig00000064	2716771	2669907	98.7
JR2_4	775300	833276	GF1207	GF1207_tig00000064	2638828	2581112	98.61
JR2_4	854649	871481	GF1207	GF1207_tig00000064	2573872	2557066	98.3
JR2_4	885265	908673	GF1207	GF1207_tig00000064	2551167	2527835	98.61
JR2_4	908829	937731	GF1207	GF1207_tig00000064	2527839	2498999	98.97
JR2_4	939860	956872	GF1207	GF1207_tig00000014	37502	20487	97.23
JR2_4	939860	961042	GF1207	GF1207_tig00000064	321307	300205	97.51
JR2_4	940768	956848	GF1207	GF1207_tig00000016	410004	426109	97.43
JR2_4	961042	995609	GF1207	GF1207_tig00000064	299707	265119	98.75
JR2_4	977298	994534	GF1207	GF1207_tig00000019	43	17223	97.65
JR2_4	983743	995609	GF1207	GF1207_tig00000019	164454	176275	98.65
JR2_4	1002492	1017023	GF1207	GF1207_tig00000019	29907	44364	99.32
JR2_4	1062499	1084598	GF1207	GF1207_tig00000019	57021	79023	99.14
JR2_4	1084036	1107064	GF1207	GF1207_tig00000019	79465	102432	99.17
JR2_4	1150888	1173232	GF1207	GF1207_tig00000008	64941	42665	99.53
JR2_4	1196800	1210186	GF1207	GF1207_tig00000064	100256	86902	99.52
JR2_4	1210184	1237239	GF1207	GF1207_tig00000064	82124	55143	99.47
JR2_4	1252416	1274346	GF1207	GF1207_tig00000019	130659	108774	99.38
JR2_4	1359950	1381569	GF1207	GF1207_tig00000064	324183	302685	97.92
JR2_4	1395553	1411964	GF1207	GF1207_tig00000064	248745	265118	99.42
JR2_4	1419557	1433088	GF1207	GF1207_tig00000064	265119	278645	97.69
JR2_4	1431643	1448978	GF1207	GF1207_tig00000019	164454	147131	99.01
JR2_4	1479710	1496260	GF1207	GF1207_tig00000064	2499006	2482558	98.62
JR2_4	1496249	1723950	GF1207	GF1207_tig00000064	2481796	2254866	98.85
JR2_4	1724051	1743564	GF1207	GF1207_tig00000064	2254863	2235438	98.76
JR2_4	1746754	1810093	GF1207	GF1207_tig00000064	2232491	2169612	98.54
JR2_4	1810574	1908727	GF1207	GF1207_tig00000064	2169612	2071822	98.65
JR2_4	1911649	1945249	GF1207	GF1207_tig00000064	2069683	2036253	97.75
JR2_4	1945235	1957884	GF1207	GF1207_tig00000064	2036225	2023665	98.23
JR2_4	1957861	1988414	GF1207	GF1207_tig00000064	2023652	1993389	98.22
JR2_4	1997545	2108924	GF1207	GF1207_tig00000064	1984138	1873300	98.56
JR2_4	2112574	2325098	GF1207	GF1207_tig00000064	1871161	1659649	99.26
JR2_4	2330021	2595329	GF1207	GF1207_tig00000064	1659654	1395861	98.76
JR2_4	2595321	2641983	GF1207	GF1207_tig00000064	1395908	1349663	98.63
JR2_4	2642000	2813630	GF1207	GF1207_tig00000064	1349692	1178961	98.98
JR2_4	2813626	2884868	GF1207	GF1207_tig00000064	1177759	1106753	99.43
JR2_4	3070432	3199100	GF1207	GF1207_tig00000064	972614	844805	98.78
JR2_4	3199090	3212871	GF1207	GF1207_tig00000064	844870	831253	97.98
JR2_4	3213819	3318489	GF1207	GF1207_tig00000064	830418	726203	98.49
JR2_4	3318617	3345400	GF1207	GF1207_tig00000064	726191	699624	98.26
JR2_4	3389527	3485627	GF1207	GF1207_tig00000064	675299	579547	98.61
JR2_4	3489777	3516706	GF1207	GF1207_tig00000064	548218	574944	97.99
JR2_4	3516738	3531913	GF1207	GF1207_tig00000064	548222	533106	97.51
JR2_4	3540007	3660243	GF1207	GF1207_tig00000064	533105	413147	99.54
JR2_4	3660234	3701877	GF1207	GF1207_tig00000064	392671	351165	99.55
JR2_4	3701871	3716870	GF1207	GF1207_tig00000064	344251	329251	98.28
JR2_4	3720893	3782582	GF1207	GF1207_tig00000016	408934	347407	99.28
JR2_4	3784445	3826121	GF1207	GF1207_tig00000016	347408	305923	99.2
JR2_4	3826314	3856219	GF1207	GF1207_tig00000016	305923	276164	98.15
JR2_4	3861074	3936350	GF1207	GF1207_tig00000016	255632	180578	99.01
JR2_4	3936369	3956980	GF1207	GF1207_tig00000016	180653	160098	99.43
JR2_4	3961891	3982935	GF1207	GF1207_tig00000016	155504	134519	99.24
JR2_4	3997993	4032225	GF1207	GF1207_tig00000016	79707	45607	99.05
JR2_4	4032316	4077994	GF1207	GF1207_tig00000016	45610	99	99.28
JR2_5	724	22406	GF1207	GF1207_tig00000065	931	22540	99.4
JR2_5	30632	51887	GF1207	GF1207_tig00000065	28722	49924	99.59
JR2_5	56516	100710	GF1207	GF1207_tig00000065	49921	93901	99.16
JR2_5	101008	134207	GF1207	GF1207_tig00000065	94032	127110	99.21
JR2_5	134270	331351	GF1207	GF1207_tig00000065	127085	323288	98.97
JR2_5	331558	515393	GF1207	GF1207_tig00000065	323321	506299	98.77
JR2_5	522920	561861	GF1207	GF1207_tig00000065	511975	550759	98.8
JR2_5	561713	576822	GF1207	GF1207_tig00000014	41307	26230	98.33
JR2_5	561790	579143	GF1207	GF1207_tig00000064	325032	307714	98
JR2_5	599829	616873	GF1207	GF1207_tig00000064	286662	269615	98.69
JR2_5	727456	737886	GF1207	GF1207_tig00000019	136698	147103	99.21
JR2_5	731396	746044	GF1207	GF1207_tig00000008	36444	21804	96.89
JR2_5	738096	755413	GF1207	GF1207_tig00000019	147131	164454	99.14
JR2_5	757240	903718	GF1207	GF1207_tig00000064	275650	129662	99.56
JR2_5	757250	771607	GF1207	GF1207_tig00000019	165778	180061	97.31
JR2_5	762397	783129	GF1207	GF1207_tig00000008	98083	77455	99.11
JR2_5	911343	978141	GF1207	GF1207_tig00000019	196407	263000	99.67
JR2_5	953685	1051216	GF1207	GF1207_tig00000063	1139071	1041825	99.59
JR2_5	956086	985904	GF1207	GF1207_tig00000064	29642	1	99.31
JR2_5	964676	980564	GF1207	GF1207_tig00000008	1	15836	99.52
JR2_5	983975	1000107	GF1207	GF1207_tig00000014	18851	2801	98.14
JR2_5	983975	1000107	GF1207	GF1207_tig00000064	302669	286577	98.65
JR2_5	1051085	1061658	GF1207	GF1207_tig00000063	1041872	1031337	98.75
JR2_5	1075128	1147259	GF1207	GF1207_tig00000065	564113	636002	98.3
JR2_5	1153132	1171037	GF1207	GF1207_tig00000065	635997	653830	98.44
JR2_5	1172900	1195678	GF1207	GF1207_tig00000065	653829	676540	98.73
JR2_5	1195672	1244086	GF1207	GF1207_tig00000065	704792	753036	98
JR2_5	1247975	1294399	GF1207	GF1207_tig00000065	755080	801318	98.73
JR2_5	1324434	1468308	GF1207	GF1207_tig00000065	860608	1003902	98.84
JR2_5	1468426	1523762	GF1207	GF1207_tig00000065	1003901	1059017	98.66
JR2_5	1526703	1539679	GF1207	GF1207_tig00000065	1082116	1094994	97.81
JR2_5	1581797	1623785	GF1207	GF1207_tig00000065	1110559	1152187	98.07
JR2_5	1623887	1686216	GF1207	GF1207_tig00000065	1152198	1214257	99.33
JR2_5	1686514	1714550	GF1207	GF1207_tig00000065	1214384	1242224	99.25
JR2_5	1714544	1796632	GF1207	GF1207_tig00000065	1242257	1323837	98.97
JR2_5	1796813	1880676	GF1207	GF1207_tig00000065	1323857	1407375	98.71
JR2_5	1882129	1895796	GF1207	GF1207_tig00000054	26521	13057	96.05
JR2_5	1899244	1913675	GF1207	GF1207_tig00000065	1425396	1439757	94.85
JR2_5	1915677	1936403	GF1207	GF1207_tig00000065	1434012	1454653	94.38
JR2_5	1972809	1990235	GF1207	GF1207_tig00000065	1468878	1486262	93.48
JR2_5	2026298	2081974	GF1207	GF1207_tig00000065	1502717	1558261	98.21
JR2_5	2081969	2136383	GF1207	GF1207_tig00000065	1597442	1651496	99.06
JR2_5	2207316	2243208	GF1207	GF1207_tig00000065	1654571	1690241	98.6
JR2_5	2252166	2268191	GF1207	GF1207_tig00000065	1698920	1714891	99.54
JR2_5	2268265	2285454	GF1207	GF1207_tig00000065	1714839	1731963	99.34
JR2_5	2285583	2332184	GF1207	GF1207_tig00000065	1731868	1778247	99.25
JR2_5	2310003	2345072	GF1207	GF1207_tig00000066	1	34853	99.15
JR2_5	2327355	2345072	GF1207	GF1207_tig00000069	60466	42925	98.67
JR2_5	2332372	2347912	GF1207	GF1207_tig00000065	1778264	1793720	98.26
JR2_5	2345035	2360514	GF1207	GF1207_tig00000066	34880	50259	97.69
JR2_5	2390674	2514967	GF1207	GF1207_tig00000066	55746	179208	99.09
JR2_5	2514961	2556311	GF1207	GF1207_tig00000066	179166	220292	98.99
JR2_5	2556162	2668932	GF1207	GF1207_tig00000066	223602	335871	99.09
JR2_5	2669120	2743516	GF1207	GF1207_tig00000066	335871	409965	98.41
JR2_5	2745366	2769622	GF1207	GF1207_tig00000066	409964	434142	98.47
JR2_5	2769638	2884756	GF1207	GF1207_tig00000066	434116	548605	98.85
JR2_5	2904078	3003100	GF1207	GF1207_tig00000066	567230	665754	98.03
JR2_5	3003174	3120431	GF1207	GF1207_tig00000066	665753	782416	98.93
JR2_5	3120472	3209063	GF1207	GF1207_tig00000066	782409	870530	99.33
JR2_5	3209018	3279496	GF1207	GF1207_tig00000066	870523	940612	99.04
JR2_5	3280705	3323978	GF1207	GF1207_tig00000066	940634	983711	98.39
JR2_5	3323979	3372686	GF1207	GF1207_tig00000066	983873	1032449	97.82
JR2_5	3375029	3413836	GF1207	GF1207_tig00000066	1032775	1071312	97.58
JR2_5	3741884	3819058	GF1207	GF1207_tig00000066	1097835	1174653	98.93
JR2_5	3819188	3899093	GF1207	GF1207_tig00000066	1174656	1254182	98.7
JR2_5	3899080	3969311	GF1207	GF1207_tig00000066	1254892	1324798	98.78
JR2_5	3969621	4001001	GF1207	GF1207_tig00000066	1324799	1355919	98.33
JR2_5	4008685	4061197	GF1207	GF1207_tig00000066	1364156	1416422	98.96
JR2_5	4061194	4074668	GF1207	GF1207_tig00000066	1416701	1430071	99.03
JR2_5	4074884	4171714	GF1207	GF1207_tig00000066	1430071	1526490	99.41
JR2_6	1640	70066	GF1207	GF1207_tig00000007	98	68265	99.34
JR2_6	70063	87720	GF1207	GF1207_tig00000007	70110	87735	99.15
JR2_6	94246	211906	GF1207	GF1207_tig00000007	124000	241184	98.77
JR2_6	212014	344356	GF1207	GF1207_tig00000007	241198	372929	98.63
JR2_6	359784	431140	GF1207	GF1207_tig00000007	376856	447849	99.38
JR2_6	440147	532036	GF1207	GF1207_tig00000007	448053	539532	99.33
JR2_6	532194	550543	GF1207	GF1207_tig00000007	539528	557824	98.9
JR2_6	558930	568970	GF1207	GF1207_tig00000061	504726	494710	88.92
JR2_6	569264	582255	GF1207	GF1207_tig00000007	559743	572686	98.97
JR2_6	587727	636261	GF1207	GF1207_tig00000007	585749	634098	98.08
JR2_6	642111	700137	GF1207	GF1207_tig00000007	634087	691881	98.66
JR2_6	707412	836163	GF1207	GF1207_tig00000007	698736	826936	98.38
JR2_6	836158	850545	GF1207	GF1207_tig00000007	827085	841385	98.34
JR2_6	862271	901314	GF1207	GF1207_tig00000007	871724	910612	98.63
JR2_6	909118	1010344	GF1207	GF1207_tig00000007	918130	1018720	98.97
JR2_6	1010327	1026488	GF1207	GF1207_tig00000007	1018752	1034734	98.26
JR2_6	1026822	1074631	GF1207	GF1207_tig00000007	1034729	1082369	98.44
JR2_6	1083988	1184409	GF1207	GF1207_tig00000007	1092333	1192203	99.07
JR2_6	1184604	1209751	GF1207	GF1207_tig00000007	1197379	1222387	98.38
JR2_6	1209753	1236985	GF1207	GF1207_tig00000007	1222493	1249616	97.61
JR2_6	1236980	1250310	GF1207	GF1207_tig00000007	1250816	1264106	98.25
JR2_6	1250596	1309422	GF1207	GF1207_tig00000007	1264104	1322699	98.51
JR2_6	1309422	1403257	GF1207	GF1207_tig00000007	1322908	1416343	98.33
JR2_6	1403304	1536154	GF1207	GF1207_tig00000007	1416314	1548355	98.37
JR2_6	1536353	1618883	GF1207	GF1207_tig00000007	1548380	1630389	98.23
JR2_6	1618887	1668193	GF1207	GF1207_tig00000007	1630513	1679419	98.58
JR2_6	1668164	1773966	GF1207	GF1207_tig00000007	1679446	1784718	98.86
JR2_6	1774316	1814996	GF1207	GF1207_tig00000007	1784855	1825260	98.27
JR2_6	1815623	1825759	GF1207	GF1207_tig00000007	1825845	1835991	97.28
JR2_6	1839545	1886829	GF1207	GF1207_tig00000007	1845299	1892443	98.85
JR2_6	1898067	1930551	GF1207	GF1207_tig00000007	1943242	1975539	98.65
JR2_6	1931009	2018982	GF1207	GF1207_tig00000007	1975533	2063150	99.1
JR2_6	2018982	2179350	GF1207	GF1207_tig00000061	3396608	3556273	99.08
JR2_6	2154932	2169181	GF1207	GF1207_tig00000055	18984	4816	99.26
JR2_6	2176327	2198674	GF1207	GF1207_tig00000039	21986	1	97.46
JR2_6	2187768	2214492	GF1207	GF1207_tig00000061	3563266	3589942	97.64
JR2_6	2216353	2230014	GF1207	GF1207_tig00000061	3589940	3603564	98.84
JR2_6	2232122	2268888	GF1207	GF1207_tig00000061	3607608	3644203	98.75
JR2_6	2270751	2288439	GF1207	GF1207_tig00000061	3644202	3661811	97.74
JR2_6	2295306	2308983	GF1207	GF1207_tig00000061	3661806	3675445	98.17
JR2_6	2333043	2606223	GF1207	GF1207_tig00000061	3723353	3995203	99.33
JR2_6	2618908	2658426	GF1207	GF1207_tig00000061	4007522	4046854	98.94
JR2_6	2664299	2729459	GF1207	GF1207_tig00000061	4046849	4111719	98.82
JR2_6	2729675	2810960	GF1207	GF1207_tig00000061	4111725	4193002	98.15
JR2_6	2812821	2851768	GF1207	GF1207_tig00000061	4193000	4231756	99.22
JR2_6	2851756	3035693	GF1207	GF1207_tig00000061	4231831	4414851	98.55
JR2_6	3035694	3076871	GF1207	GF1207_tig00000061	4414986	4456015	98.95
JR2_6	3084115	3110832	GF1207	GF1207_tig00000061	4463305	4489938	99.34
JR2_6	3112694	3144165	GF1207	GF1207_tig00000061	4489937	4521325	99.36
JR2_6	3144381	3163784	GF1207	GF1207_tig00000061	4521321	4540632	98.79
JR2_6	3188778	3212526	GF1207	GF1207_tig00000061	4561261	4584911	98.21
JR2_6	3229593	3263385	GF1207	GF1207_tig00000061	4594268	4627990	98.43
JR2_6	3263345	3346462	GF1207	GF1207_tig00000061	4627996	4710680	98.38
JR2_6	3346453	3358723	GF1207	GF1207_tig00000057	3207	15417	99.2
JR2_6	3346453	3408987	GF1207	GF1207_tig00000061	4711846	4774212	99.43
JR2_6	3408982	3437294	GF1207	GF1207_tig00000061	4774487	4802669	99.07
JR2_6	3518582	3530788	GF1207	GF1207_tig00000062	18058	30248	98.44
JR2_7	7721	25049	GF1207	GF1207_tig00000009	2524	19766	99.45
JR2_7	25007	52824	GF1207	GF1207_tig00000009	19664	47397	99.08
JR2_7	52820	123438	GF1207	GF1207_tig00000009	54209	124517	99.38
JR2_7	123719	319059	GF1207	GF1207_tig00000009	124569	319081	99.21
JR2_7	319543	393057	GF1207	GF1207_tig00000009	319875	393104	99.01
JR2_7	393054	434077	GF1207	GF1207_tig00000009	393141	433807	98.45
JR2_7	440247	451163	GF1207	GF1207_tig00000009	439791	450637	98.18
JR2_7	453204	490232	GF1207	GF1207_tig00000009	468543	505366	99.08
JR2_7	490180	625056	GF1207	GF1207_tig00000009	505366	638989	98.42
JR2_7	633916	680915	GF1207	GF1207_tig00000009	647661	694324	98.84
JR2_7	691071	760835	GF1207	GF1207_tig00000009	704141	773513	99.38
JR2_7	760719	812460	GF1207	GF1207_tig00000009	773451	824876	99.31
JR2_7	812332	1018947	GF1207	GF1207_tig00000009	824928	1030450	99.34
JR2_7	1018965	1129105	GF1207	GF1207_tig00000009	1039904	1149338	98.76
JR2_7	1129105	1142325	GF1207	GF1207_tig00000009	1149508	1162675	99.33
JR2_7	1142732	1295853	GF1207	GF1207_tig00000009	1162908	1315267	98.83
JR2_7	1295781	1361772	GF1207	GF1207_tig00000009	1315399	1381110	98.4
JR2_7	1362729	1447416	GF1207	GF1207_tig00000009	1381110	1465238	98.83
JR2_7	1447331	1466929	GF1207	GF1207_tig00000009	1465209	1484743	98.7
JR2_7	1466925	1518393	GF1207	GF1207_tig00000009	1484955	1536162	98.74
JR2_7	1518376	1599779	GF1207	GF1207_tig00000009	1536194	1617433	97.86
JR2_7	1599776	1628193	GF1207	GF1207_tig00000009	1617387	1645687	98.38
JR2_7	1628409	1724848	GF1207	GF1207_tig00000009	1645909	1741832	98.95
JR2_7	1724843	1899254	GF1207	GF1207_tig00000009	1742106	1915905	99.18
JR2_7	1900460	1945826	GF1207	GF1207_tig00000009	1915901	1961141	99.55
JR2_7	1955665	1968571	GF1207	GF1207_tig00000009	1966877	1979747	94.78
JR2_7	1965099	1975942	GF1207	GF1207_tig00000012	70339	59527	87.46
JR2_7	1968389	1988211	GF1207	GF1207_tig00000009	2004488	2024262	95.25
JR2_7	1990283	2012563	GF1207	GF1207_tig00000009	2036054	2058211	98.04
JR2_7	2042175	2319458	GF1207	GF1207_tig00000009	2127194	2402750	98.92
JR2_7	2319743	2495956	GF1207	GF1207_tig00000009	2402756	2578052	99.03
JR2_7	2495933	2603412	GF1207	GF1207_tig00000009	2578069	2684811	98.57
JR2_7	2603690	2642260	GF1207	GF1207_tig00000009	2684805	2723237	98.98
JR2_7	2642245	2804394	GF1207	GF1207_tig00000009	2723568	2884537	98.47
JR2_7	2817676	2841693	GF1207	GF1207_tig00000009	2891637	2915540	98.25
JR2_7	2841566	2863147	GF1207	GF1207_tig00000009	2915725	2937145	98.94
JR2_7	2863160	2937039	GF1207	GF1207_tig00000009	2937123	3010524	98.44
JR2_7	2937024	2986516	GF1207	GF1207_tig00000009	3010674	3059834	98.79
JR2_7	2986810	3022392	GF1207	GF1207_tig00000009	3091963	3127395	98.01
JR2_7	3022375	3054238	GF1207	GF1207_tig00000009	3127331	3159058	98.06
JR2_7	3117250	3130446	GF1207	GF1207_tig00000009	3159160	3172258	98.57
JR2_7	3130445	3211890	GF1207	GF1207_tig00000009	3172295	3253461	99.16
JR2_7	3212207	3277451	GF1207	GF1207_tig00000009	3253456	3318478	99.02
JR2_8	77	246237	GF1207	GF1207_tig00000020	1087396	842210	99.51
JR2_8	252110	316270	GF1207	GF1207_tig00000020	842215	778319	99.41
JR2_8	327585	422036	GF1207	GF1207_tig00000020	766999	672846	98.78
JR2_8	423898	470205	GF1207	GF1207_tig00000020	672847	626689	98.86
JR2_8	470424	513287	GF1207	GF1207_tig00000020	626693	584090	98.51
JR2_8	513300	530458	GF1207	GF1207_tig00000020	568536	551492	98.42
JR2_8	530461	558929	GF1207	GF1207_tig00000020	551305	523080	98.1
JR2_8	559072	586541	GF1207	GF1207_tig00000020	523079	495597	98.2
JR2_8	586809	634138	GF1207	GF1207_tig00000020	495601	448562	98.37
JR2_8	646719	697011	GF1207	GF1207_tig00000020	389898	339830	98.77
JR2_8	697506	724912	GF1207	GF1207_tig00000020	332242	305019	98.59
JR2_8	801789	848016	GF1207	GF1207_tig00000020	293542	247426	98.22
JR2_8	848669	870209	GF1207	GF1207_tig00000020	245757	224204	97.12
JR2_8	876083	894783	GF1207	GF1207_tig00000020	224208	205583	98.84
JR2_8	896617	985465	GF1207	GF1207_tig00000020	205584	117074	98.69
JR2_8	985459	1006179	GF1207	GF1207_tig00000020	95711	75118	97.9
JR2_8	985459	997780	GF1207	GF1207_tig00000036	16160	28278	96.32
JR2_8	1138516	1184020	GF1207	GF1207_tig00000068	181905	136611	98.75
JR2_8	1184104	1280180	GF1207	GF1207_tig00000068	136725	41117	98.65
JR2_8	1310029	1406934	GF1207	GF1207_tig00000067	114253	17708	99.4
JR2_8	1406783	1421890	GF1207	GF1207_tig00000067	15095	157	94.96
JR2_8	1411015	1421885	GF1207	GF1207_tig00000025	1	10712	87.39
JR2_8	1458987	1492675	GF1207	GF1207_tig00000063	74844	41421	94.66
JR2_8	1558775	1890149	GF1207	GF1207_tig00000063	96887	426650	98.97
JR2_8	1560018	1571370	GF1207	GF1207_tig00000041	11268	1	98.93
JR2_8	1890143	1906330	GF1207	GF1207_tig00000063	453574	469697	99.22
JR2_8	1906516	2082361	GF1207	GF1207_tig00000063	469697	644513	99.16
JR2_8	2082361	2111782	GF1207	GF1207_tig00000063	644607	673836	99.06
JR2_8	2111944	2172491	GF1207	GF1207_tig00000063	673836	733880	98.74
JR2_8	2172808	2201867	GF1207	GF1207_tig00000063	734011	762869	98.67
JR2_8	2201965	2294787	GF1207	GF1207_tig00000063	762869	855097	98.69
JR2_8	2294780	2337087	GF1207	GF1207_tig00000063	863156	905229	98.75
JR2_8	2349547	2406883	GF1207	GF1207_tig00000063	911882	968962	98.74
JR2_8	2406879	2469425	GF1207	GF1207_tig00000063	969239	1031399	98.54
JR2_8	2469418	2565743	GF1207	GF1207_tig00000014	41158	137097	98.75
JR2_8	2565744	2603351	GF1207	GF1207_tig00000014	137485	174862	98.76
JR2_8	2603350	2683823	GF1207	GF1207_tig00000014	174900	254995	98.66
JR2_8	2689696	2708465	GF1207	GF1207_tig00000014	254990	273675	98.49
JR2_8	2708465	2753582	GF1207	GF1207_tig00000014	274807	319578	98.3
JR2_8	2778583	2801426	GF1207	GF1207_tig00000014	331956	354676	98.13
JR2_8	2801564	2814495	GF1207	GF1207_tig00000014	354675	367499	97.29
JR2_8	2814749	2905783	GF1207	GF1207_tig00000014	367511	458024	98.41
JR2_8	2910164	2923450	GF1207	GF1207_tig00000014	462340	475561	99.35
JR2_8	2931067	2990090	GF1207	GF1207_tig00000014	485590	544391	99.5
JR2_8	2990165	3091838	GF1207	GF1207_tig00000014	544361	645565	99.18
JR2_8	3099406	3121293	GF1207	GF1207_tig00000014	658906	680730	97.97
JR2_8	3121287	3152621	GF1207	GF1207_tig00000014	715443	746662	98.65
JR2_8	3152490	3176825	GF1207	GF1207_tig00000014	746598	770891	98.06
JR2_8	3176916	3200369	GF1207	GF1207_tig00000014	770893	794262	99.04
JR2_8	3200368	3224131	GF1207	GF1207_tig00000014	795159	818866	98.07
JR2_8	3224119	3269836	GF1207	GF1207_tig00000014	819070	864700	98.45
JR2_8	3269836	3360782	GF1207	GF1207_tig00000014	864853	955530	99.14
JR2_1	95418	216573	Gf-Ca2	Gf-Ca2_tig00000018	1101506	980892	99.23
JR2_1	216533	310118	Gf-Ca2	Gf-Ca2_tig00000018	980890	887658	98.92
JR2_1	314901	395264	Gf-Ca2	Gf-Ca2_tig00000018	881743	801485	98.36
JR2_1	395296	406792	Gf-Ca2	Gf-Ca2_tig00000018	778970	767552	97.7
JR2_1	407391	462161	Gf-Ca2	Gf-Ca2_tig00000018	767555	712974	99.59
JR2_1	462637	544133	Gf-Ca2	Gf-Ca2_tig00000018	712979	631803	99.42
JR2_1	683022	737992	Gf-Ca2	Gf-Ca2_tig00000018	546640	491847	99.26
JR2_1	753119	815425	Gf-Ca2	Gf-Ca2_tig00000018	474863	412767	98.98
JR2_1	817288	875185	Gf-Ca2	Gf-Ca2_tig00000018	412768	355147	98.43
JR2_1	875167	1142216	Gf-Ca2	Gf-Ca2_tig00000018	355127	89474	99.27
JR2_1	1142202	1202782	Gf-Ca2	Gf-Ca2_tig00000018	89529	29243	99.46
JR2_1	1207429	1545775	Gf-Ca2	Gf-Ca2_tig00000001	2149469	2486678	98.92
JR2_1	1545767	1563259	Gf-Ca2	Gf-Ca2_tig00000001	2487729	2505218	98.37
JR2_1	1563262	1650524	Gf-Ca2	Gf-Ca2_tig00000001	2505372	2592321	98.66
JR2_1	1650509	1771928	Gf-Ca2	Gf-Ca2_tig00000001	2592533	2713509	98.31
JR2_1	1772032	1784371	Gf-Ca2	Gf-Ca2_tig00000001	2713459	2725683	97.95
JR2_1	1784397	2213634	Gf-Ca2	Gf-Ca2_tig00000001	2725854	3153400	99.41
JR2_1	2213632	2263031	Gf-Ca2	Gf-Ca2_tig00000001	3154177	3203460	99.12
JR2_1	2263023	2354864	Gf-Ca2	Gf-Ca2_tig00000001	3203668	3294937	99.04
JR2_1	2354862	2518946	Gf-Ca2	Gf-Ca2_tig00000001	3296244	3459643	99.21
JR2_1	2518947	2575276	Gf-Ca2	Gf-Ca2_tig00000001	3459747	3515891	98.53
JR2_1	2575347	2589211	Gf-Ca2	Gf-Ca2_tig00000001	3515858	3529646	97.68
JR2_1	2589432	2681334	Gf-Ca2	Gf-Ca2_tig00000001	3529643	3621134	98.35
JR2_1	2681349	2792889	Gf-Ca2	Gf-Ca2_tig00000001	3621433	3732344	98.73
JR2_1	2792909	2812898	Gf-Ca2	Gf-Ca2_tig00000001	3732308	3752228	98.78
JR2_1	2813000	2902098	Gf-Ca2	Gf-Ca2_tig00000001	3752346	3841051	99.02
JR2_1	2902251	2923094	Gf-Ca2	Gf-Ca2_tig00000001	3841047	3861840	98.91
JR2_1	3009084	3020367	Gf-Ca2	Gf-Ca2_tig00000017	1995189	1983919	88.27
JR2_1	3094006	3225533	Gf-Ca2	Gf-Ca2_tig00000001	4038124	4169068	99.27
JR2_1	3225536	3326718	Gf-Ca2	Gf-Ca2_tig00000001	4169249	4269748	98.56
JR2_1	3327265	3355386	Gf-Ca2	Gf-Ca2_tig00000001	4271144	4299068	98.12
JR2_1	3355385	3470998	Gf-Ca2	Gf-Ca2_tig00000001	4299287	4414235	98.41
JR2_1	3470994	3565337	Gf-Ca2	Gf-Ca2_tig00000001	4414692	4508567	98.66
JR2_1	3565327	3650278	Gf-Ca2	Gf-Ca2_tig00000001	4508648	4593200	98.56
JR2_1	3650195	3719056	Gf-Ca2	Gf-Ca2_tig00000001	4593192	4661784	98.82
JR2_1	3785947	3975314	Gf-Ca2	Gf-Ca2_tig00000001	4697011	4885199	98.78
JR2_1	3977072	4053997	Gf-Ca2	Gf-Ca2_tig00000001	4886837	4963314	98.71
JR2_1	4054125	4065245	Gf-Ca2	Gf-Ca2_tig00000001	4963316	4974395	99.24
JR2_1	4065267	4169518	Gf-Ca2	Gf-Ca2_tig00000001	4974363	5078069	98.95
JR2_1	4169587	4206724	Gf-Ca2	Gf-Ca2_tig00000001	5078023	5115029	99.22
JR2_1	4206980	4250963	Gf-Ca2	Gf-Ca2_tig00000001	5115189	5159010	99.2
JR2_1	4276871	4386766	Gf-Ca2	Gf-Ca2_tig00000001	5174317	5283686	98.91
JR2_1	4386720	4403538	Gf-Ca2	Gf-Ca2_tig00000001	5283735	5300452	98.47
JR2_1	4403729	4416588	Gf-Ca2	Gf-Ca2_tig00000001	5300448	5313197	98.3
JR2_1	4462504	4475505	Gf-Ca2	Gf-Ca2_tig00000001	5313193	5326104	98.88
JR2_1	4481691	4500358	Gf-Ca2	Gf-Ca2_tig00000001	5332172	5350725	98.14
JR2_1	4500413	4531634	Gf-Ca2	Gf-Ca2_tig00000001	5350708	5381698	98.59
JR2_1	4531595	4615279	Gf-Ca2	Gf-Ca2_tig00000001	5381604	5464951	99.57
JR2_1	4619381	4728487	Gf-Ca2	Gf-Ca2_tig00000001	5468839	5577544	99.14
JR2_1	4728714	4840189	Gf-Ca2	Gf-Ca2_tig00000001	5577619	5688529	99.43
JR2_1	4840139	5005139	Gf-Ca2	Gf-Ca2_tig00000001	5688394	5852470	99.37
JR2_1	5011611	5225284	Gf-Ca2	Gf-Ca2_tig00000001	5858470	6071214	99.39
JR2_1	5226042	5269305	Gf-Ca2	Gf-Ca2_tig00000001	6071213	6114278	99.03
JR2_1	5269366	5419480	Gf-Ca2	Gf-Ca2_tig00000001	6114277	6263759	99.35
JR2_1	5419447	5485964	Gf-Ca2	Gf-Ca2_tig00000001	6263876	6330077	98.27
JR2_1	5485924	5520582	Gf-Ca2	Gf-Ca2_tig00000001	6330172	6364648	98.67
JR2_1	5520653	5532086	Gf-Ca2	Gf-Ca2_tig00000001	6370038	6381407	98.46
JR2_1	5533395	5592274	Gf-Ca2	Gf-Ca2_tig00000001	6381396	6439872	98.87
JR2_1	5607838	5670238	Gf-Ca2	Gf-Ca2_tig00000001	6439874	6502048	99.09
JR2_1	5670188	5912513	Gf-Ca2	Gf-Ca2_tig00000001	6502034	6743385	99.1
JR2_1	5912542	6047739	Gf-Ca2	Gf-Ca2_tig00000001	6743346	6878034	98.94
JR2_1	6055381	6078515	Gf-Ca2	Gf-Ca2_tig00000001	6885595	6908591	98.68
JR2_1	6078677	6108164	Gf-Ca2	Gf-Ca2_tig00000001	6908665	6938046	99.36
JR2_1	6112057	6152756	Gf-Ca2	Gf-Ca2_tig00000001	6941978	6982505	99.2
JR2_1	6152698	6497223	Gf-Ca2	Gf-Ca2_tig00000001	6982507	7325348	98.95
JR2_1	6497224	6723079	Gf-Ca2	Gf-Ca2_tig00000001	7325453	7550132	99.22
JR2_1	6723037	6815211	Gf-Ca2	Gf-Ca2_tig00000001	7550154	7641868	98.72
JR2_1	6815306	6869073	Gf-Ca2	Gf-Ca2_tig00000001	7641869	7695503	98.68
JR2_1	6869048	6914744	Gf-Ca2	Gf-Ca2_tig00000001	7695542	7741138	98.94
JR2_1	6924682	6938319	Gf-Ca2	Gf-Ca2_tig00000001	7750366	7763945	98.61
JR2_1	6940037	6968677	Gf-Ca2	Gf-Ca2_tig00000001	7785308	7813834	98.25
JR2_1	6968671	6989929	Gf-Ca2	Gf-Ca2_tig00000001	7814108	7835208	97.71
JR2_1	7000070	7044585	Gf-Ca2	Gf-Ca2_tig00000001	7845160	7889504	98.61
JR2_1	7046449	7094676	Gf-Ca2	Gf-Ca2_tig00000001	7891125	7939263	98.61
JR2_1	7255621	7269075	Gf-Ca2	Gf-Ca2_tig00000001	7948876	7962294	98.29
JR2_1	7269069	7283565	Gf-Ca2	Gf-Ca2_tig00000001	7969814	7984262	98.36
JR2_1	7294306	7382809	Gf-Ca2	Gf-Ca2_tig00000001	7993560	8081696	98.47
JR2_1	7385839	7475168	Gf-Ca2	Gf-Ca2_tig00000001	8084763	8173684	99.03
JR2_1	7474948	7508356	Gf-Ca2	Gf-Ca2_tig00000001	8173617	8206927	99.24
JR2_1	7527149	7552754	Gf-Ca2	Gf-Ca2_tig00000001	8206924	8232438	99.39
JR2_1	7552721	7638164	Gf-Ca2	Gf-Ca2_tig00000001	8232669	8317743	98.96
JR2_1	7638449	7782028	Gf-Ca2	Gf-Ca2_tig00000001	8317741	8460822	99
JR2_1	7782867	7795361	Gf-Ca2	Gf-Ca2_tig00000001	8460812	8473273	98.35
JR2_1	7796249	7813184	Gf-Ca2	Gf-Ca2_tig00000001	8473272	8490148	99.06
JR2_1	7819055	7843270	Gf-Ca2	Gf-Ca2_tig00000001	8490140	8514335	98.56
JR2_1	7860125	7964196	Gf-Ca2	Gf-Ca2_tig00000001	8539208	8642893	99.11
JR2_1	7964140	8013865	Gf-Ca2	Gf-Ca2_tig00000001	8642888	8692357	99.14
JR2_1	8013866	8141126	Gf-Ca2	Gf-Ca2_tig00000008	3585154	3711925	98.44
JR2_1	8141128	8305679	Gf-Ca2	Gf-Ca2_tig00000008	3712253	3876182	99.39
JR2_1	8306083	8352426	Gf-Ca2	Gf-Ca2_tig00000008	3876280	3922344	99.17
JR2_1	8352773	8399028	Gf-Ca2	Gf-Ca2_tig00000008	3922219	3968252	98.72
JR2_1	8406780	8647149	Gf-Ca2	Gf-Ca2_tig00000008	3976103	4215413	99.22
JR2_1	8647187	8685093	Gf-Ca2	Gf-Ca2_tig00000008	4215412	4253216	98.83
JR2_1	8709455	8766204	Gf-Ca2	Gf-Ca2_tig00000008	4299908	4356280	98.21
JR2_1	8767531	8832541	Gf-Ca2	Gf-Ca2_tig00000008	4375444	4440161	99.01
JR2_1	8838415	8904271	Gf-Ca2	Gf-Ca2_tig00000008	4440157	4505726	99.54
JR2_1	8904482	9055692	Gf-Ca2	Gf-Ca2_tig00000008	4505770	4656395	99.51
JR2_1	9055644	9137874	Gf-Ca2	Gf-Ca2_tig00000008	4656394	4738383	99.46
JR2_1	9137722	9190220	Gf-Ca2	Gf-Ca2_tig00000008	4739282	4791604	99.65
JR2_1	9197156	9275377	Gf-Ca2	Gf-Ca2_tig00000008	4791600	4869599	99.68
JR2_2	1493	50058	Gf-Ca2	Gf-Ca2_tig00000028	13258	61718	99.17
JR2_2	50030	201691	Gf-Ca2	Gf-Ca2_tig00000028	61730	213021	98.89
JR2_2	219874	233815	Gf-Ca2	Gf-Ca2_tig00000028	253631	267516	98.82
JR2_2	233804	256907	Gf-Ca2	Gf-Ca2_tig00000028	273072	296000	98.19
JR2_2	267282	333262	Gf-Ca2	Gf-Ca2_tig00000028	309227	374831	97.77
JR2_2	314830	355070	Gf-Ca2	Gf-Ca2_tig00000032	1	39638	98.02
JR2_2	333318	355070	Gf-Ca2	Gf-Ca2_tig00000019	50671	72242	98.5
JR2_2	339651	355070	Gf-Ca2	Gf-Ca2_tig00000033	1	15255	97.93
JR2_2	364442	379940	Gf-Ca2	Gf-Ca2_tig00000032	48814	64145	98.76
JR2_2	364442	500834	Gf-Ca2	Gf-Ca2_tig00000033	24656	160440	99.26
JR2_2	551497	562808	Gf-Ca2	Gf-Ca2_tig00000008	1249983	1261165	86.24
JR2_2	669569	734035	Gf-Ca2	Gf-Ca2_tig00000033	296676	360995	99.39
JR2_2	734041	759233	Gf-Ca2	Gf-Ca2_tig00000033	360911	386004	99.18
JR2_2	759954	818892	Gf-Ca2	Gf-Ca2_tig00000033	386095	444959	98.65
JR2_2	819059	832954	Gf-Ca2	Gf-Ca2_tig00000033	445820	459702	97.92
JR2_2	833750	905126	Gf-Ca2	Gf-Ca2_tig00000033	460219	531280	98.98
JR2_2	905078	1018618	Gf-Ca2	Gf-Ca2_tig00000033	531275	644325	99.07
JR2_2	1018620	1069537	Gf-Ca2	Gf-Ca2_tig00000033	644632	695436	98.82
JR2_2	1071399	1127995	Gf-Ca2	Gf-Ca2_tig00000033	695435	751844	99.66
JR2_2	1127956	1293256	Gf-Ca2	Gf-Ca2_tig00000033	751844	916518	99.2
JR2_2	1304400	1394947	Gf-Ca2	Gf-Ca2_tig00000033	926131	1016361	99.03
JR2_2	1400475	1422937	Gf-Ca2	Gf-Ca2_tig00000033	1016357	1038743	99.43
JR2_2	1422924	1481238	Gf-Ca2	Gf-Ca2_tig00000033	1039312	1097506	99.59
JR2_2	1495216	1565475	Gf-Ca2	Gf-Ca2_tig00000033	1104813	1174817	99.36
JR2_2	1581528	1715663	Gf-Ca2	Gf-Ca2_tig00000008	1481751	1615112	98.52
JR2_2	1715544	2022284	Gf-Ca2	Gf-Ca2_tig00000008	1615032	1920178	98.61
JR2_2	2022279	2091824	Gf-Ca2	Gf-Ca2_tig00000008	1940008	2009120	98.39
JR2_2	2091820	2119881	Gf-Ca2	Gf-Ca2_tig00000008	2009300	2037293	98.94
JR2_2	2120080	2151666	Gf-Ca2	Gf-Ca2_tig00000008	2037168	2068663	99.28
JR2_2	2151525	2239729	Gf-Ca2	Gf-Ca2_tig00000008	2068654	2156537	99.17
JR2_2	2239644	2331236	Gf-Ca2	Gf-Ca2_tig00000008	2156500	2247814	99.03
JR2_2	2332602	2544119	Gf-Ca2	Gf-Ca2_tig00000008	2249657	2460145	99.13
JR2_2	2560178	2576530	Gf-Ca2	Gf-Ca2_tig00000008	2476639	2492915	97.61
JR2_2	2576530	2669008	Gf-Ca2	Gf-Ca2_tig00000008	2493287	2585305	98.59
JR2_2	2681979	2693219	Gf-Ca2	Gf-Ca2_tig00000008	2586707	2597864	98.88
JR2_2	2694142	2736328	Gf-Ca2	Gf-Ca2_tig00000008	2598672	2640712	98.57
JR2_2	2736324	2760561	Gf-Ca2	Gf-Ca2_tig00000008	2659088	2683270	99.07
JR2_2	2760560	2875624	Gf-Ca2	Gf-Ca2_tig00000008	2685110	2799650	98.8
JR2_2	3035373	3050316	Gf-Ca2	Gf-Ca2_tig00000008	2819573	2834447	99.31
JR2_2	3050317	3063498	Gf-Ca2	Gf-Ca2_tig00000008	2834629	2847748	99.09
JR2_2	3063473	3115290	Gf-Ca2	Gf-Ca2_tig00000008	2847774	2899323	99.08
JR2_2	3105278	3115346	Gf-Ca2	Gf-Ca2_tig00000008	2889345	2899411	99.05
JR2_2	3666282	3691351	Gf-Ca2	Gf-Ca2_tig00000008	3034724	3059592	98.64
JR2_2	3692099	3769978	Gf-Ca2	Gf-Ca2_tig00000008	3060234	3137639	98.72
JR2_2	3769977	3787884	Gf-Ca2	Gf-Ca2_tig00000008	3146956	3164817	98.48
JR2_2	3821196	3914502	Gf-Ca2	Gf-Ca2_tig00000008	3176203	3269100	99.29
JR2_2	3914500	4133788	Gf-Ca2	Gf-Ca2_tig00000008	3276015	3494339	99.18
JR2_2	4133883	4156324	Gf-Ca2	Gf-Ca2_tig00000008	3494301	3516607	98.19
JR2_2	4156623	4198605	Gf-Ca2	Gf-Ca2_tig00000008	3516605	3558374	97.76
JR2_2	4198598	4223287	Gf-Ca2	Gf-Ca2_tig00000008	3558411	3582979	98.5
JR2_2	4225617	4238541	Gf-Ca2	Gf-Ca2_tig00000001	8692354	8705236	99.56
JR2_2	4238540	4254051	Gf-Ca2	Gf-Ca2_tig00000001	8706554	8722097	99.16
JR2_2	4254050	4273721	Gf-Ca2	Gf-Ca2_tig00000001	8754752	8735081	99.15
JR2_3	3998	128615	Gf-Ca2	Gf-Ca2_tig00000001	3171	127279	99.49
JR2_3	166294	203229	Gf-Ca2	Gf-Ca2_tig00000001	157796	194620	99.22
JR2_3	203205	215698	Gf-Ca2	Gf-Ca2_tig00000001	194639	207082	99.4
JR2_3	220083	231624	Gf-Ca2	Gf-Ca2_tig00000001	216518	228036	98.35
JR2_3	227479	248616	Gf-Ca2	Gf-Ca2_tig00000001	251731	272832	96.81
JR2_3	247896	263304	Gf-Ca2	Gf-Ca2_tig00000001	277797	293149	98.88
JR2_3	263299	273874	Gf-Ca2	Gf-Ca2_tig00000001	300003	310550	99.23
JR2_3	273870	308317	Gf-Ca2	Gf-Ca2_tig00000001	526734	492416	98.9
JR2_3	308317	322419	Gf-Ca2	Gf-Ca2_tig00000001	492301	478352	98.51
JR2_3	346989	421938	Gf-Ca2	Gf-Ca2_tig00000001	452761	378042	98.74
JR2_3	411910	443228	Gf-Ca2	Gf-Ca2_tig00000001	388009	356833	99.06
JR2_3	443152	489796	Gf-Ca2	Gf-Ca2_tig00000001	356855	310549	99.07
JR2_3	489800	693482	Gf-Ca2	Gf-Ca2_tig00000001	526733	729225	99.09
JR2_3	693449	894161	Gf-Ca2	Gf-Ca2_tig00000001	729242	929025	98.58
JR2_3	894169	962599	Gf-Ca2	Gf-Ca2_tig00000001	928988	997185	98.63
JR2_3	962596	989817	Gf-Ca2	Gf-Ca2_tig00000001	997398	1024488	97.71
JR2_3	990592	1093677	Gf-Ca2	Gf-Ca2_tig00000001	1024476	1127080	98.97
JR2_3	1093547	1276913	Gf-Ca2	Gf-Ca2_tig00000001	1127056	1309696	99.09
JR2_3	1276913	1305465	Gf-Ca2	Gf-Ca2_tig00000001	1309855	1338307	98.81
JR2_3	1308938	1445981	Gf-Ca2	Gf-Ca2_tig00000001	1338296	1474486	98.67
JR2_3	1446019	1489914	Gf-Ca2	Gf-Ca2_tig00000001	1474476	1518097	98.56
JR2_3	1489911	1526242	Gf-Ca2	Gf-Ca2_tig00000001	1518841	1555003	98.59
JR2_3	1526219	1622399	Gf-Ca2	Gf-Ca2_tig00000001	1555025	1650663	98.94
JR2_3	1622773	1684622	Gf-Ca2	Gf-Ca2_tig00000001	1650665	1712306	98.24
JR2_3	1684620	1723055	Gf-Ca2	Gf-Ca2_tig00000001	1712372	1750679	99.26
JR2_3	1755622	1857966	Gf-Ca2	Gf-Ca2_tig00000001	1773112	1874971	98.65
JR2_3	1859968	1887799	Gf-Ca2	Gf-Ca2_tig00000001	1874963	1902680	98.32
JR2_3	1887797	1924829	Gf-Ca2	Gf-Ca2_tig00000001	1902800	1939728	98.7
JR2_3	1934231	2138196	Gf-Ca2	Gf-Ca2_tig00000001	1946937	2149460	98.36
JR2_3	2121025	2148156	Gf-Ca2	Gf-Ca2_tig00000011	1	26915	98.87
JR2_3	2148131	2158572	Gf-Ca2	Gf-Ca2_tig00000011	26756	37152	98.99
JR2_3	2148219	2158572	Gf-Ca2	Gf-Ca2_tig00000018	23936	13617	99.16
JR2_3	2158573	2172623	Gf-Ca2	Gf-Ca2_tig00000011	37303	51303	98.98
JR2_3	2158573	2172104	Gf-Ca2	Gf-Ca2_tig00000018	13466	1	98.84
JR2_3	2173083	2280203	Gf-Ca2	Gf-Ca2_tig00000011	51299	157826	98.97
JR2_3	2280198	2372010	Gf-Ca2	Gf-Ca2_tig00000011	158101	249570	99.29
JR2_3	2476470	2487893	Gf-Ca2	Gf-Ca2_tig00000007	1400107	1411492	87.88
JR2_3	2541266	2598238	Gf-Ca2	Gf-Ca2_tig00000011	415650	472404	99.24
JR2_3	2598216	2688585	Gf-Ca2	Gf-Ca2_tig00000011	472458	562325	99.13
JR2_3	2688699	2759712	Gf-Ca2	Gf-Ca2_tig00000011	562619	633320	98.48
JR2_3	2781909	2854900	Gf-Ca2	Gf-Ca2_tig00000011	642173	714593	98.42
JR2_3	2858426	2887920	Gf-Ca2	Gf-Ca2_tig00000011	717558	746837	98.34
JR2_3	2887914	2907230	Gf-Ca2	Gf-Ca2_tig00000011	747005	766186	98.4
JR2_3	2907223	3031111	Gf-Ca2	Gf-Ca2_tig00000011	766406	889848	98.79
JR2_3	3031604	3273784	Gf-Ca2	Gf-Ca2_tig00000011	889847	1131109	98.81
JR2_3	3273939	3350887	Gf-Ca2	Gf-Ca2_tig00000011	1131120	1207788	98.71
JR2_3	3351053	3379524	Gf-Ca2	Gf-Ca2_tig00000011	1207680	1235993	98.68
JR2_3	3386823	3465486	Gf-Ca2	Gf-Ca2_tig00000011	1243218	1321438	98.39
JR2_3	3465683	3496865	Gf-Ca2	Gf-Ca2_tig00000011	1321446	1352492	98.81
JR2_3	3497555	3521996	Gf-Ca2	Gf-Ca2_tig00000011	1354005	1378321	98.81
JR2_3	3522675	3602323	Gf-Ca2	Gf-Ca2_tig00000011	1378318	1457581	98.58
JR2_3	3626059	3696400	Gf-Ca2	Gf-Ca2_tig00000011	1471392	1541542	98.34
JR2_3	3696396	3737136	Gf-Ca2	Gf-Ca2_tig00000011	1560972	1601605	98.53
JR2_3	3737156	3748145	Gf-Ca2	Gf-Ca2_tig00000011	1601586	1612560	97.1
JR2_3	3755767	3802233	Gf-Ca2	Gf-Ca2_tig00000011	1652644	1698911	98.56
JR2_3	3802673	3891159	Gf-Ca2	Gf-Ca2_tig00000011	1699065	1787102	98.75
JR2_3	3891937	4155750	Gf-Ca2	Gf-Ca2_tig00000011	1787094	2049981	99.51
JR2_3	4155745	4168215	Gf-Ca2	Gf-Ca2_tig00000011	2056896	2069321	99.52
JR2_4	2592	52202	Gf-Ca2	Gf-Ca2_tig00000019	1192	50670	99.35
JR2_4	37614	66474	Gf-Ca2	Gf-Ca2_tig00000023	40146	11569	98.76
JR2_4	52369	195447	Gf-Ca2	Gf-Ca2_tig00000028	374831	517104	99.02
JR2_4	66933	78274	Gf-Ca2	Gf-Ca2_tig00000023	11238	1	99
JR2_4	195447	399818	Gf-Ca2	Gf-Ca2_tig00000028	517268	721123	98.64
JR2_4	399941	574890	Gf-Ca2	Gf-Ca2_tig00000028	721093	895296	98.64
JR2_4	575228	668385	Gf-Ca2	Gf-Ca2_tig00000028	895682	988452	98.9
JR2_4	668381	687130	Gf-Ca2	Gf-Ca2_tig00000028	1184104	1202701	98.52
JR2_4	687352	774739	Gf-Ca2	Gf-Ca2_tig00000028	1202724	1289638	98.74
JR2_4	775300	833276	Gf-Ca2	Gf-Ca2_tig00000028	1320716	1378462	98.67
JR2_4	854649	871481	Gf-Ca2	Gf-Ca2_tig00000028	1385709	1402520	98.32
JR2_4	885265	908673	Gf-Ca2	Gf-Ca2_tig00000028	1408418	1431768	98.69
JR2_4	908829	937731	Gf-Ca2	Gf-Ca2_tig00000028	1431764	1460616	98.99
JR2_4	939860	956872	Gf-Ca2	Gf-Ca2_tig00000009	926226	943259	97.32
JR2_4	939860	961042	Gf-Ca2	Gf-Ca2_tig00000028	3639596	3660658	97.36
JR2_4	939860	961042	Gf-Ca2	Gf-Ca2_tig00000031	73639	52540	97.3
JR2_4	940768	956848	Gf-Ca2	Gf-Ca2_tig00000012	24746	8655	97.34
JR2_4	940768	956853	Gf-Ca2	Gf-Ca2_tig00000029	412	16466	96.91
JR2_4	961040	976959	Gf-Ca2	Gf-Ca2_tig00000009	947847	963761	98.38
JR2_4	961042	977274	Gf-Ca2	Gf-Ca2_tig00000028	3661155	3677372	98.73
JR2_4	961042	995609	Gf-Ca2	Gf-Ca2_tig00000031	52042	17482	98.78
JR2_4	966721	995609	Gf-Ca2	Gf-Ca2_tig00000006	1	28834	98.53
JR2_4	969942	995609	Gf-Ca2	Gf-Ca2_tig00000030	507227	481825	98.18
JR2_4	977352	994534	Gf-Ca2	Gf-Ca2_tig00000030	29234	46424	98.06
JR2_4	983743	995609	Gf-Ca2	Gf-Ca2_tig00000005	51039	39200	98.79
JR2_4	983743	995609	Gf-Ca2	Gf-Ca2_tig00000030	193906	205742	98.75
JR2_4	1002492	1017023	Gf-Ca2	Gf-Ca2_tig00000030	59109	73571	99.35
JR2_4	1062499	1084598	Gf-Ca2	Gf-Ca2_tig00000030	86233	108267	99.27
JR2_4	1084036	1107064	Gf-Ca2	Gf-Ca2_tig00000030	108709	131683	99.21
JR2_4	1150854	1173232	Gf-Ca2	Gf-Ca2_tig00000030	454039	431762	99.41
JR2_4	1196800	1210186	Gf-Ca2	Gf-Ca2_tig00000004	96545	83186	99.54
JR2_4	1196800	1210186	Gf-Ca2	Gf-Ca2_tig00000006	83556	96875	99.26
JR2_4	1210184	1237239	Gf-Ca2	Gf-Ca2_tig00000004	78409	51420	99.5
JR2_4	1252416	1274346	Gf-Ca2	Gf-Ca2_tig00000030	159931	138033	99.45
JR2_4	1359950	1379908	Gf-Ca2	Gf-Ca2_tig00000028	3636717	3656580	97.83
JR2_4	1363752	1374167	Gf-Ca2	Gf-Ca2_tig00000012	24746	14372	98.09
JR2_4	1395558	1411964	Gf-Ca2	Gf-Ca2_tig00000006	45209	28835	99.46
JR2_4	1396660	1411964	Gf-Ca2	Gf-Ca2_tig00000031	2212	17481	99.46
JR2_4	1419557	1433088	Gf-Ca2	Gf-Ca2_tig00000006	28834	15308	97.66
JR2_4	1431643	1458846	Gf-Ca2	Gf-Ca2_tig00000030	193906	166783	98.4
JR2_4	1479710	1496260	Gf-Ca2	Gf-Ca2_tig00000028	1460609	1477062	98.64
JR2_4	1496249	1556378	Gf-Ca2	Gf-Ca2_tig00000028	1477824	1537876	98.46
JR2_4	1556410	1723950	Gf-Ca2	Gf-Ca2_tig00000028	1537854	1704764	99.05
JR2_4	1724051	1743564	Gf-Ca2	Gf-Ca2_tig00000028	1704767	1724195	98.79
JR2_4	1746756	1810093	Gf-Ca2	Gf-Ca2_tig00000028	1727143	1790154	98.76
JR2_4	1810574	1908727	Gf-Ca2	Gf-Ca2_tig00000028	1790154	1887988	98.7
JR2_4	1911496	1926651	Gf-Ca2	Gf-Ca2_tig00000028	1890888	1905909	97.77
JR2_4	1927453	1945249	Gf-Ca2	Gf-Ca2_tig00000028	1906149	1923869	97.43
JR2_4	1945235	1957884	Gf-Ca2	Gf-Ca2_tig00000028	1923897	1936463	98.39
JR2_4	1957861	1988435	Gf-Ca2	Gf-Ca2_tig00000028	1936476	1966775	98.28
JR2_4	1997545	2108924	Gf-Ca2	Gf-Ca2_tig00000028	1976012	2086891	98.59
JR2_4	2112574	2325098	Gf-Ca2	Gf-Ca2_tig00000028	2089032	2300605	99.3
JR2_4	2330021	2595329	Gf-Ca2	Gf-Ca2_tig00000028	2300600	2564509	98.81
JR2_4	2595321	2641983	Gf-Ca2	Gf-Ca2_tig00000028	2564462	2610731	98.7
JR2_4	2642000	2813630	Gf-Ca2	Gf-Ca2_tig00000028	2610702	2781529	99.05
JR2_4	2813626	2864238	Gf-Ca2	Gf-Ca2_tig00000028	2782729	2833220	99.57
JR2_4	2864611	2884868	Gf-Ca2	Gf-Ca2_tig00000028	2833325	2853504	99.28
JR2_4	3070432	3199100	Gf-Ca2	Gf-Ca2_tig00000028	2987748	3115647	98.86
JR2_4	3199090	3212871	Gf-Ca2	Gf-Ca2_tig00000028	3115582	3129252	98.44
JR2_4	3213819	3345400	Gf-Ca2	Gf-Ca2_tig00000028	3130088	3261051	98.51
JR2_4	3389527	3485627	Gf-Ca2	Gf-Ca2_tig00000028	3285396	3381215	98.68
JR2_4	3489777	3516706	Gf-Ca2	Gf-Ca2_tig00000028	3412646	3385821	98.34
JR2_4	3516738	3531913	Gf-Ca2	Gf-Ca2_tig00000028	3412642	3427762	97.54
JR2_4	3540007	3660243	Gf-Ca2	Gf-Ca2_tig00000028	3427763	3547729	99.55
JR2_4	3660234	3701871	Gf-Ca2	Gf-Ca2_tig00000028	3568214	3609726	99.59
JR2_4	3701871	3716870	Gf-Ca2	Gf-Ca2_tig00000028	3616645	3631647	98.26
JR2_4	3720893	3782582	Gf-Ca2	Gf-Ca2_tig00000012	25816	87394	99.36
JR2_4	3784445	3826121	Gf-Ca2	Gf-Ca2_tig00000012	87393	128917	99.31
JR2_4	3826314	3856219	Gf-Ca2	Gf-Ca2_tig00000012	128917	158692	98.21
JR2_4	3838547	3856219	Gf-Ca2	Gf-Ca2_tig00000013	1	17483	97.19
JR2_4	3861074	3936350	Gf-Ca2	Gf-Ca2_tig00000012	198771	273825	99.02
JR2_4	3861074	3871769	Gf-Ca2	Gf-Ca2_tig00000013	38019	48679	98.06
JR2_4	3936369	3961920	Gf-Ca2	Gf-Ca2_tig00000012	273750	299238	99.5
JR2_4	3961891	3982935	Gf-Ca2	Gf-Ca2_tig00000012	299308	320300	99.27
JR2_4	3997993	4032225	Gf-Ca2	Gf-Ca2_tig00000012	375153	409327	99.27
JR2_4	4032316	4077993	Gf-Ca2	Gf-Ca2_tig00000012	409324	454838	99.3
JR2_5	724	22406	Gf-Ca2	Gf-Ca2_tig00000015	3291773	3270164	99.41
JR2_5	30632	51887	Gf-Ca2	Gf-Ca2_tig00000015	3263981	3242764	99.66
JR2_5	56516	134207	Gf-Ca2	Gf-Ca2_tig00000015	3242767	3165391	99.22
JR2_5	134270	317930	Gf-Ca2	Gf-Ca2_tig00000015	3165416	2982357	99.06
JR2_5	318097	515393	Gf-Ca2	Gf-Ca2_tig00000015	2982348	2785820	98.91
JR2_5	522920	561861	Gf-Ca2	Gf-Ca2_tig00000015	2780147	2741333	98.88
JR2_5	561636	576822	Gf-Ca2	Gf-Ca2_tig00000009	922347	937517	98.29
JR2_5	561790	579143	Gf-Ca2	Gf-Ca2_tig00000028	3635867	3653179	97.96
JR2_5	561790	579143	Gf-Ca2	Gf-Ca2_tig00000031	77367	60048	97.71
JR2_5	589610	599771	Gf-Ca2	Gf-Ca2_tig00000031	49137	38930	98.25
JR2_5	592329	604372	Gf-Ca2	Gf-Ca2_tig00000029	26763	38759	97.96
JR2_5	592329	603070	Gf-Ca2	Gf-Ca2_tig00000030	18381	29066	99.09
JR2_5	599588	616873	Gf-Ca2	Gf-Ca2_tig00000006	7048	24341	98.76
JR2_5	603120	616873	Gf-Ca2	Gf-Ca2_tig00000030	29234	43014	97.51
JR2_5	727456	755413	Gf-Ca2	Gf-Ca2_tig00000030	165972	193906	99.23
JR2_5	743633	755413	Gf-Ca2	Gf-Ca2_tig00000005	62757	51039	99.27
JR2_5	757240	807768	Gf-Ca2	Gf-Ca2_tig00000006	18303	68682	99.46
JR2_5	757250	771607	Gf-Ca2	Gf-Ca2_tig00000005	49714	35417	97.35
JR2_5	757250	771629	Gf-Ca2	Gf-Ca2_tig00000030	195230	209551	97.37
JR2_5	761146	783129	Gf-Ca2	Gf-Ca2_tig00000030	488475	466564	99.19
JR2_5	799415	903718	Gf-Ca2	Gf-Ca2_tig00000030	217510	321516	99.47
JR2_5	903714	983974	Gf-Ca2	Gf-Ca2_tig00000030	328328	408467	99.69
JR2_5	911343	930473	Gf-Ca2	Gf-Ca2_tig00000005	19071	1	99.65
JR2_5	955017	1061659	Gf-Ca2	Gf-Ca2_tig00000007	2551224	2444860	99.52
JR2_5	956067	982051	Gf-Ca2	Gf-Ca2_tig00000004	25910	1	99.6
JR2_5	983975	1000107	Gf-Ca2	Gf-Ca2_tig00000009	944881	960967	97.76
JR2_5	983975	1000107	Gf-Ca2	Gf-Ca2_tig00000028	3658194	3674258	98.47
JR2_5	983975	1000239	Gf-Ca2	Gf-Ca2_tig00000029	18095	34293	98.07
JR2_5	983975	1000239	Gf-Ca2	Gf-Ca2_tig00000030	9677	25918	98.5
JR2_5	983975	1000107	Gf-Ca2	Gf-Ca2_tig00000031	55002	38920	97.83
JR2_5	1075128	1147259	Gf-Ca2	Gf-Ca2_tig00000015	2727978	2656067	98.33
JR2_5	1153132	1171037	Gf-Ca2	Gf-Ca2_tig00000015	2656072	2638241	98.42
JR2_5	1172900	1195678	Gf-Ca2	Gf-Ca2_tig00000015	2638242	2615521	98.78
JR2_5	1195672	1244086	Gf-Ca2	Gf-Ca2_tig00000015	2587258	2538977	98.08
JR2_5	1247975	1294399	Gf-Ca2	Gf-Ca2_tig00000015	2536930	2490684	98.76
JR2_5	1324434	1468308	Gf-Ca2	Gf-Ca2_tig00000015	2431401	2288073	98.87
JR2_5	1468426	1523762	Gf-Ca2	Gf-Ca2_tig00000015	2288074	2232957	98.65
JR2_5	1526703	1539679	Gf-Ca2	Gf-Ca2_tig00000015	2203432	2190536	98
JR2_5	1581797	1714550	Gf-Ca2	Gf-Ca2_tig00000015	2174961	2043001	98.95
JR2_5	1714544	1880676	Gf-Ca2	Gf-Ca2_tig00000015	2042968	1877604	98.9
JR2_5	1899244	1913675	Gf-Ca2	Gf-Ca2_tig00000015	1859568	1845141	95.27
JR2_5	1915677	1936403	Gf-Ca2	Gf-Ca2_tig00000015	1850896	1830223	94.51
JR2_5	1972809	1990235	Gf-Ca2	Gf-Ca2_tig00000015	1815981	1798595	93.49
JR2_5	2026298	2081974	Gf-Ca2	Gf-Ca2_tig00000015	1782136	1726562	98.27
JR2_5	2081969	2136385	Gf-Ca2	Gf-Ca2_tig00000015	1687231	1633147	99.12
JR2_5	2207316	2243195	Gf-Ca2	Gf-Ca2_tig00000015	1630075	1594407	98.64
JR2_5	2252166	2268191	Gf-Ca2	Gf-Ca2_tig00000015	1585673	1569703	99.53
JR2_5	2268265	2285454	Gf-Ca2	Gf-Ca2_tig00000015	1569755	1552644	99.27
JR2_5	2285583	2327206	Gf-Ca2	Gf-Ca2_tig00000015	1552739	1511325	99.21
JR2_5	2327455	2345072	Gf-Ca2	Gf-Ca2_tig00000015	1511191	1493674	99.26
JR2_5	2345035	2360514	Gf-Ca2	Gf-Ca2_tig00000015	1493647	1478264	97.71
JR2_5	2390674	2514967	Gf-Ca2	Gf-Ca2_tig00000015	1472775	1349213	99.17
JR2_5	2521023	2556311	Gf-Ca2	Gf-Ca2_tig00000015	1343272	1308118	99.26
JR2_5	2556162	2668932	Gf-Ca2	Gf-Ca2_tig00000015	1304805	1192507	99.12
JR2_5	2669120	2743516	Gf-Ca2	Gf-Ca2_tig00000015	1192507	1118396	98.44
JR2_5	2745366	2894608	Gf-Ca2	Gf-Ca2_tig00000015	1118397	969813	98.74
JR2_5	2904078	3003100	Gf-Ca2	Gf-Ca2_tig00000015	960770	862154	98.14
JR2_5	3003174	3120431	Gf-Ca2	Gf-Ca2_tig00000015	862155	745314	99.09
JR2_5	3120472	3209063	Gf-Ca2	Gf-Ca2_tig00000015	745321	657131	99.41
JR2_5	3209018	3279496	Gf-Ca2	Gf-Ca2_tig00000015	657138	587034	99.06
JR2_5	3280705	3323978	Gf-Ca2	Gf-Ca2_tig00000015	587012	543920	98.44
JR2_5	3323979	3372686	Gf-Ca2	Gf-Ca2_tig00000015	543758	495166	97.87
JR2_5	3375029	3413836	Gf-Ca2	Gf-Ca2_tig00000015	494840	456290	97.63
JR2_5	3741884	3819076	Gf-Ca2	Gf-Ca2_tig00000015	429764	352911	98.96
JR2_5	3819176	3899093	Gf-Ca2	Gf-Ca2_tig00000015	352938	273353	98.77
JR2_5	3899080	3969311	Gf-Ca2	Gf-Ca2_tig00000015	272644	202686	98.86
JR2_5	3969621	4008693	Gf-Ca2	Gf-Ca2_tig00000015	202685	163754	98.52
JR2_5	4008685	4061197	Gf-Ca2	Gf-Ca2_tig00000015	163072	110764	99.06
JR2_5	4061194	4074668	Gf-Ca2	Gf-Ca2_tig00000015	110486	97097	99.08
JR2_5	4074884	4171714	Gf-Ca2	Gf-Ca2_tig00000015	97097	585	99.51
JR2_6	1640	70066	Gf-Ca2	Gf-Ca2_tig00000033	3243089	3174906	99.36
JR2_6	70063	87720	Gf-Ca2	Gf-Ca2_tig00000033	3173060	3155434	99.15
JR2_6	94246	280349	Gf-Ca2	Gf-Ca2_tig00000033	3119167	2933890	98.62
JR2_6	280451	344361	Gf-Ca2	Gf-Ca2_tig00000033	2933897	2870256	98.82
JR2_6	359784	431140	Gf-Ca2	Gf-Ca2_tig00000033	2866314	2795309	99.42
JR2_6	440147	532036	Gf-Ca2	Gf-Ca2_tig00000033	2795105	2703573	99.4
JR2_6	532194	550543	Gf-Ca2	Gf-Ca2_tig00000033	2703577	2685278	98.92
JR2_6	558930	568970	Gf-Ca2	Gf-Ca2_tig00000008	4365180	4375197	88.92
JR2_6	569264	582255	Gf-Ca2	Gf-Ca2_tig00000033	2683354	2670408	99
JR2_6	587727	636261	Gf-Ca2	Gf-Ca2_tig00000033	2657338	2608936	98.2
JR2_6	642111	700137	Gf-Ca2	Gf-Ca2_tig00000033	2608947	2551126	98.7
JR2_6	707412	836163	Gf-Ca2	Gf-Ca2_tig00000033	2544263	2415970	98.47
JR2_6	836158	850545	Gf-Ca2	Gf-Ca2_tig00000033	2415821	2401512	98.38
JR2_6	862271	901314	Gf-Ca2	Gf-Ca2_tig00000033	2371177	2332253	98.73
JR2_6	909118	1010344	Gf-Ca2	Gf-Ca2_tig00000033	2324730	2224094	99.03
JR2_6	1010327	1026488	Gf-Ca2	Gf-Ca2_tig00000033	2224062	2208076	98.32
JR2_6	1026822	1074631	Gf-Ca2	Gf-Ca2_tig00000033	2208081	2160416	98.53
JR2_6	1083988	1184409	Gf-Ca2	Gf-Ca2_tig00000033	2150450	2050534	99.12
JR2_6	1184604	1209751	Gf-Ca2	Gf-Ca2_tig00000033	2045355	2020348	98.37
JR2_6	1209753	1236985	Gf-Ca2	Gf-Ca2_tig00000033	2020242	1993102	97.68
JR2_6	1236980	1250310	Gf-Ca2	Gf-Ca2_tig00000033	1991902	1978605	98.31
JR2_6	1250596	1309422	Gf-Ca2	Gf-Ca2_tig00000033	1978607	1919968	98.62
JR2_6	1309422	1403257	Gf-Ca2	Gf-Ca2_tig00000033	1919764	1826273	98.41
JR2_6	1403304	1483222	Gf-Ca2	Gf-Ca2_tig00000033	1826302	1746794	98.42
JR2_6	1483401	1535832	Gf-Ca2	Gf-Ca2_tig00000033	1746722	1694553	98.56
JR2_6	1536326	1664473	Gf-Ca2	Gf-Ca2_tig00000033	1694466	1567161	98.38
JR2_6	1668164	1773966	Gf-Ca2	Gf-Ca2_tig00000033	1563389	1458081	98.91
JR2_6	1774316	1814996	Gf-Ca2	Gf-Ca2_tig00000033	1457944	1417489	98.38
JR2_6	1815623	1825759	Gf-Ca2	Gf-Ca2_tig00000033	1416904	1406762	97.23
JR2_6	1839545	1886829	Gf-Ca2	Gf-Ca2_tig00000033	1397442	1350272	98.89
JR2_6	1898067	1930551	Gf-Ca2	Gf-Ca2_tig00000033	1299464	1267131	98.77
JR2_6	1931009	2018982	Gf-Ca2	Gf-Ca2_tig00000033	1267137	1179494	99.13
JR2_6	2018982	2179350	Gf-Ca2	Gf-Ca2_tig00000008	1471769	1311979	99.16
JR2_6	2187768	2214492	Gf-Ca2	Gf-Ca2_tig00000008	1304981	1278297	97.68
JR2_6	2216353	2230014	Gf-Ca2	Gf-Ca2_tig00000008	1278299	1264673	98.79
JR2_6	2232122	2268888	Gf-Ca2	Gf-Ca2_tig00000008	1260631	1223978	98.88
JR2_6	2270751	2288439	Gf-Ca2	Gf-Ca2_tig00000008	1223979	1206342	97.91
JR2_6	2295306	2308983	Gf-Ca2	Gf-Ca2_tig00000008	1206347	1192705	98.18
JR2_6	2333043	2517543	Gf-Ca2	Gf-Ca2_tig00000008	1144741	960919	99.46
JR2_6	2517586	2606223	Gf-Ca2	Gf-Ca2_tig00000008	960966	872781	99.25
JR2_6	2618908	2658426	Gf-Ca2	Gf-Ca2_tig00000008	860637	821271	99.02
JR2_6	2664299	2729459	Gf-Ca2	Gf-Ca2_tig00000008	821276	756361	98.89
JR2_6	2729675	2810960	Gf-Ca2	Gf-Ca2_tig00000008	756355	675001	98.26
JR2_6	2812821	2851768	Gf-Ca2	Gf-Ca2_tig00000008	675003	636212	99.33
JR2_6	2851761	3035693	Gf-Ca2	Gf-Ca2_tig00000008	636133	452955	98.65
JR2_6	3035694	3076871	Gf-Ca2	Gf-Ca2_tig00000008	452820	411783	98.97
JR2_6	3084115	3110832	Gf-Ca2	Gf-Ca2_tig00000008	404491	377850	99.37
JR2_6	3112694	3144165	Gf-Ca2	Gf-Ca2_tig00000008	377851	346459	99.38
JR2_6	3144381	3163784	Gf-Ca2	Gf-Ca2_tig00000008	346463	327130	98.9
JR2_6	3188778	3212526	Gf-Ca2	Gf-Ca2_tig00000008	306504	282850	98.24
JR2_6	3229593	3263385	Gf-Ca2	Gf-Ca2_tig00000008	273488	239753	98.47
JR2_6	3263345	3346462	Gf-Ca2	Gf-Ca2_tig00000008	239747	156913	98.58
JR2_6	3346453	3408987	Gf-Ca2	Gf-Ca2_tig00000008	155746	93351	99.49
JR2_6	3408982	3437294	Gf-Ca2	Gf-Ca2_tig00000008	93075	64888	99.09
JR2_6	3518582	3530788	Gf-Ca2	Gf-Ca2_tig00000008	20907	8724	98.39
JR2_7	7721	25049	Gf-Ca2	Gf-Ca2_tig00000017	2388	19625	99.42
JR2_7	25007	52824	Gf-Ca2	Gf-Ca2_tig00000017	19523	47249	99.04
JR2_7	52820	123449	Gf-Ca2	Gf-Ca2_tig00000017	54061	124405	99.42
JR2_7	123732	156486	Gf-Ca2	Gf-Ca2_tig00000017	124490	157158	99.48
JR2_7	157370	319059	Gf-Ca2	Gf-Ca2_tig00000017	157252	318336	99.17
JR2_7	319543	393057	Gf-Ca2	Gf-Ca2_tig00000017	319128	392379	99.02
JR2_7	393054	434077	Gf-Ca2	Gf-Ca2_tig00000017	392416	433097	98.49
JR2_7	440247	451163	Gf-Ca2	Gf-Ca2_tig00000017	439085	449943	98.3
JR2_7	453204	490232	Gf-Ca2	Gf-Ca2_tig00000017	467861	504595	98.85
JR2_7	490180	633942	Gf-Ca2	Gf-Ca2_tig00000017	504595	647280	98.62
JR2_7	633916	680915	Gf-Ca2	Gf-Ca2_tig00000017	647310	693999	98.91
JR2_7	680919	760835	Gf-Ca2	Gf-Ca2_tig00000017	693968	773561	99.47
JR2_7	760719	812460	Gf-Ca2	Gf-Ca2_tig00000017	773499	824939	99.34
JR2_7	812332	985479	Gf-Ca2	Gf-Ca2_tig00000017	824991	997264	99.43
JR2_7	986161	1018947	Gf-Ca2	Gf-Ca2_tig00000017	997282	1029955	99.29
JR2_7	1018965	1129105	Gf-Ca2	Gf-Ca2_tig00000017	1039425	1148954	98.85
JR2_7	1129105	1142325	Gf-Ca2	Gf-Ca2_tig00000017	1149124	1162302	99.42
JR2_7	1142732	1295853	Gf-Ca2	Gf-Ca2_tig00000017	1162534	1314988	98.9
JR2_7	1295781	1361772	Gf-Ca2	Gf-Ca2_tig00000017	1315126	1380853	98.43
JR2_7	1362729	1409416	Gf-Ca2	Gf-Ca2_tig00000017	1380853	1427270	98.95
JR2_7	1409448	1447416	Gf-Ca2	Gf-Ca2_tig00000017	1427266	1465051	98.95
JR2_7	1447331	1466929	Gf-Ca2	Gf-Ca2_tig00000017	1465022	1484555	98.71
JR2_7	1466925	1518393	Gf-Ca2	Gf-Ca2_tig00000017	1484767	1535994	98.78
JR2_7	1518376	1599779	Gf-Ca2	Gf-Ca2_tig00000017	1536026	1617348	97.98
JR2_7	1599776	1628193	Gf-Ca2	Gf-Ca2_tig00000017	1617302	1645614	98.44
JR2_7	1628409	1639335	Gf-Ca2	Gf-Ca2_tig00000017	1645836	1656713	98.96
JR2_7	1641531	1724848	Gf-Ca2	Gf-Ca2_tig00000017	1657584	1740501	99.01
JR2_7	1729431	1899254	Gf-Ca2	Gf-Ca2_tig00000017	1745274	1914543	99.31
JR2_7	1900460	1945826	Gf-Ca2	Gf-Ca2_tig00000017	1914539	1959780	99.55
JR2_7	1955665	1968571	Gf-Ca2	Gf-Ca2_tig00000017	1965516	1978405	94.87
JR2_7	1965099	1975942	Gf-Ca2	Gf-Ca2_tig00000011	294267	305084	87.47
JR2_7	1968389	1988211	Gf-Ca2	Gf-Ca2_tig00000017	2003156	2022933	95.25
JR2_7	1990283	2012563	Gf-Ca2	Gf-Ca2_tig00000017	2034781	2056945	98.08
JR2_7	2042175	2603412	Gf-Ca2	Gf-Ca2_tig00000017	2118481	2676754	98.96
JR2_7	2603690	2642260	Gf-Ca2	Gf-Ca2_tig00000017	2676748	2715206	99.05
JR2_7	2642245	2804394	Gf-Ca2	Gf-Ca2_tig00000017	2715538	2876687	98.61
JR2_7	2817676	2831017	Gf-Ca2	Gf-Ca2_tig00000017	2883801	2897086	98.3
JR2_7	2831256	2841693	Gf-Ca2	Gf-Ca2_tig00000017	2897120	2907522	98.49
JR2_7	2841566	2863147	Gf-Ca2	Gf-Ca2_tig00000017	2907707	2929155	99.08
JR2_7	2863160	2893637	Gf-Ca2	Gf-Ca2_tig00000017	2929133	2959507	98.75
JR2_7	2897687	2937039	Gf-Ca2	Gf-Ca2_tig00000017	2962707	3001911	98.68
JR2_7	2937024	2986516	Gf-Ca2	Gf-Ca2_tig00000017	3002060	3051244	98.83
JR2_7	2986810	3054238	Gf-Ca2	Gf-Ca2_tig00000017	3083492	3150626	98.01
JR2_7	3117250	3130446	Gf-Ca2	Gf-Ca2_tig00000017	3150728	3163846	98.72
JR2_7	3130445	3211890	Gf-Ca2	Gf-Ca2_tig00000017	3163883	3245096	99.22
JR2_7	3212207	3277451	Gf-Ca2	Gf-Ca2_tig00000017	3245091	3310133	99.06
JR2_8	77	246237	Gf-Ca2	Gf-Ca2_tig00000007	1053	246304	99.54
JR2_8	252110	316270	Gf-Ca2	Gf-Ca2_tig00000007	246299	310177	99.4
JR2_8	327585	422036	Gf-Ca2	Gf-Ca2_tig00000007	321511	415719	98.85
JR2_8	423898	470205	Gf-Ca2	Gf-Ca2_tig00000007	415718	461880	98.87
JR2_8	470424	513287	Gf-Ca2	Gf-Ca2_tig00000007	461876	504509	98.59
JR2_8	513300	530458	Gf-Ca2	Gf-Ca2_tig00000007	520068	537122	98.47
JR2_8	530461	558929	Gf-Ca2	Gf-Ca2_tig00000007	537309	565561	98.22
JR2_8	559072	586541	Gf-Ca2	Gf-Ca2_tig00000007	565562	593061	98.27
JR2_8	586809	634138	Gf-Ca2	Gf-Ca2_tig00000007	593057	640198	98.6
JR2_8	646719	697011	Gf-Ca2	Gf-Ca2_tig00000007	698866	749008	98.92
JR2_8	697506	724912	Gf-Ca2	Gf-Ca2_tig00000007	756599	783850	98.7
JR2_8	801789	848016	Gf-Ca2	Gf-Ca2_tig00000007	795329	841486	98.32
JR2_8	848669	870209	Gf-Ca2	Gf-Ca2_tig00000007	843154	864716	97.18
JR2_8	876083	894783	Gf-Ca2	Gf-Ca2_tig00000007	864712	883353	98.94
JR2_8	896617	985465	Gf-Ca2	Gf-Ca2_tig00000007	883352	971900	98.74
JR2_8	985459	1006179	Gf-Ca2	Gf-Ca2_tig00000007	993269	1013868	97.92
JR2_8	1138516	1184020	Gf-Ca2	Gf-Ca2_tig00000007	1105818	1151113	98.77
JR2_8	1184104	1280180	Gf-Ca2	Gf-Ca2_tig00000007	1150999	1246626	98.68
JR2_8	1310029	1406934	Gf-Ca2	Gf-Ca2_tig00000007	1300738	1397330	99.46
JR2_8	1406783	1421890	Gf-Ca2	Gf-Ca2_tig00000007	1399948	1414991	95.65
JR2_8	1458987	1492675	Gf-Ca2	Gf-Ca2_tig00000007	1493795	1460273	94.94
JR2_8	1558775	1890149	Gf-Ca2	Gf-Ca2_tig00000007	1515844	1845885	99.06
JR2_8	1890143	2082361	Gf-Ca2	Gf-Ca2_tig00000007	1866438	2057727	99.26
JR2_8	2082361	2111782	Gf-Ca2	Gf-Ca2_tig00000007	2057821	2087077	99.16
JR2_8	2111944	2172493	Gf-Ca2	Gf-Ca2_tig00000007	2087077	2147196	98.87
JR2_8	2172736	2201867	Gf-Ca2	Gf-Ca2_tig00000007	2147292	2176248	98.77
JR2_8	2201965	2294787	Gf-Ca2	Gf-Ca2_tig00000007	2176248	2268532	98.76
JR2_8	2294780	2337087	Gf-Ca2	Gf-Ca2_tig00000007	2276597	2318694	98.82
JR2_8	2349547	2406883	Gf-Ca2	Gf-Ca2_tig00000007	2325354	2382454	98.79
JR2_8	2406879	2469422	Gf-Ca2	Gf-Ca2_tig00000007	2382730	2444920	98.6
JR2_8	2469418	2565743	Gf-Ca2	Gf-Ca2_tig00000009	922570	826589	98.79
JR2_8	2565744	2603351	Gf-Ca2	Gf-Ca2_tig00000009	826200	788792	98.85
JR2_8	2603350	2683823	Gf-Ca2	Gf-Ca2_tig00000009	788755	708651	98.67
JR2_8	2689696	2708465	Gf-Ca2	Gf-Ca2_tig00000009	708656	689965	98.53
JR2_8	2708465	2753582	Gf-Ca2	Gf-Ca2_tig00000009	688833	643955	98.56
JR2_8	2778583	2801426	Gf-Ca2	Gf-Ca2_tig00000009	631568	608843	98.15
JR2_8	2801564	2814494	Gf-Ca2	Gf-Ca2_tig00000009	608844	596011	97.42
JR2_8	2814749	2910168	Gf-Ca2	Gf-Ca2_tig00000009	596000	501090	98.49
JR2_8	2858083	2910168	Gf-Ca2	Gf-Ca2_tig00000010	83232	31640	98.37
JR2_8	2910164	2923450	Gf-Ca2	Gf-Ca2_tig00000009	494233	481015	99.33
JR2_8	2910164	2923450	Gf-Ca2	Gf-Ca2_tig00000010	31187	17965	99.36
JR2_8	2931067	2990079	Gf-Ca2	Gf-Ca2_tig00000009	470984	412179	99.52
JR2_8	2990188	3091838	Gf-Ca2	Gf-Ca2_tig00000009	412179	310956	99.22
JR2_8	3099406	3121293	Gf-Ca2	Gf-Ca2_tig00000009	297606	275758	98.09
JR2_8	3121287	3152621	Gf-Ca2	Gf-Ca2_tig00000009	241034	209807	98.68
JR2_8	3152490	3176828	Gf-Ca2	Gf-Ca2_tig00000009	209871	185584	98.03
JR2_8	3176916	3200369	Gf-Ca2	Gf-Ca2_tig00000009	185584	162227	98.99
JR2_8	3200368	3224131	Gf-Ca2	Gf-Ca2_tig00000009	161330	137623	98.08
JR2_8	3224119	3269836	Gf-Ca2	Gf-Ca2_tig00000009	137419	91747	98.54
JR2_8	3269836	3360782	Gf-Ca2	Gf-Ca2_tig00000009	91593	897	99.16
JR2_1	33910	43952	TO22	TO22_JACORB010000001.1	61959	72047	95.28
JR2_1	95418	216573	TO22	TO22_JACORB010000001.1	101094	222104	99.53
JR2_1	216533	310118	TO22	TO22_JACORB010000001.1	222106	315740	99.28
JR2_1	314901	395264	TO22	TO22_JACORB010000001.1	321673	402249	98.67
JR2_1	395296	406792	TO22	TO22_JACORB010000001.1	424812	436316	98.08
JR2_1	407391	462161	TO22	TO22_JACORB010000001.1	436313	491081	99.93
JR2_1	462637	544133	TO22	TO22_JACORB010000001.1	491076	572552	99.77
JR2_1	683022	737992	TO22	TO22_JACORB010000001.1	657997	713009	99.57
JR2_1	753119	772558	TO22	TO22_JACORB010000001.1	730025	749463	99.81
JR2_1	772549	815425	TO22	TO22_JACORB010000001.1	749502	792379	99.21
JR2_1	817288	875185	TO22	TO22_JACORB010000001.1	792378	850262	98.85
JR2_1	875167	1142216	TO22	TO22_JACORB010000001.1	850282	1117143	99.71
JR2_1	1142202	1545775	TO22	TO22_JACORB010000001.1	1117087	1520778	99.33
JR2_1	1551750	1563259	TO22	TO22_JACORB010000001.1	1527904	1539458	98.82
JR2_1	1563262	1650524	TO22	TO22_JACORB010000001.1	1539612	1626912	99.04
JR2_1	1650509	1771928	TO22	TO22_JACORB010000001.1	1627124	1748498	98.58
JR2_1	1772032	1784371	TO22	TO22_JACORB010000001.1	1748448	1760740	98.4
JR2_1	1784397	2213634	TO22	TO22_JACORB010000001.1	1760911	2190126	99.78
JR2_1	2213632	2263031	TO22	TO22_JACORB010000001.1	2190908	2240330	99.39
JR2_1	2263023	2354864	TO22	TO22_JACORB010000001.1	2240540	2332302	99.47
JR2_1	2354862	2518946	TO22	TO22_JACORB010000001.1	2333614	2497723	99.6
JR2_1	2518947	2575276	TO22	TO22_JACORB010000001.1	2497829	2554215	98.88
JR2_1	2575347	2589211	TO22	TO22_JACORB010000001.1	2554182	2568086	98.35
JR2_1	2589432	2681334	TO22	TO22_JACORB010000001.1	2568083	2660088	98.83
JR2_1	2681349	2792889	TO22	TO22_JACORB010000001.1	2660387	2771809	99.11
JR2_1	2792909	2812898	TO22	TO22_JACORB010000001.1	2771773	2791793	99.18
JR2_1	2813000	2902098	TO22	TO22_JACORB010000001.1	2791911	2881014	99.43
JR2_1	2902251	2923094	TO22	TO22_JACORB010000001.1	2881010	2901849	99.12
JR2_1	3009084	3020367	TO22	TO22_JACORB010000006.1	2007680	1996388	88.39
JR2_1	3094006	3225538	TO22	TO22_JACORB010000001.1	3088243	3219668	99.58
JR2_1	3225532	3326718	TO22	TO22_JACORB010000001.1	3219844	3321047	99.18
JR2_1	3327265	3355386	TO22	TO22_JACORB010000001.1	3322448	3350528	98.61
JR2_1	3355385	3371738	TO22	TO22_JACORB010000001.1	3350748	3367047	97.92
JR2_1	3371710	3460766	TO22	TO22_JACORB010000001.1	3367067	3456124	99.12
JR2_1	3450758	3470998	TO22	TO22_JACORB010000001.1	3446150	3466305	98.86
JR2_1	3470994	3565337	TO22	TO22_JACORB010000001.1	3466766	3561082	99.04
JR2_1	3565327	3650278	TO22	TO22_JACORB010000001.1	3561163	3646080	98.93
JR2_1	3650195	3719056	TO22	TO22_JACORB010000001.1	3646072	3714912	99.16
JR2_1	3785947	3975314	TO22	TO22_JACORB010000001.1	3750221	3939468	99.22
JR2_1	3977072	4053997	TO22	TO22_JACORB010000001.1	3941110	4018013	99.17
JR2_1	4054125	4065245	TO22	TO22_JACORB010000001.1	4018015	4029140	99.39
JR2_1	4065267	4169518	TO22	TO22_JACORB010000001.1	4029108	4133393	99.42
JR2_1	4169587	4250963	TO22	TO22_JACORB010000001.1	4133347	4214739	99.53
JR2_1	4276871	4386766	TO22	TO22_JACORB010000001.1	4230077	4340019	99.35
JR2_1	4386720	4403538	TO22	TO22_JACORB010000001.1	4340068	4356860	98.87
JR2_1	4403729	4416588	TO22	TO22_JACORB010000001.1	4356856	4369647	98.6
JR2_1	4462504	4475505	TO22	TO22_JACORB010000001.1	4369643	4382633	99.3
JR2_1	4481691	4500358	TO22	TO22_JACORB010000001.1	4388757	4407427	98.64
JR2_1	4500413	4531634	TO22	TO22_JACORB010000001.1	4407410	4438584	99.1
JR2_1	4531595	4615279	TO22	TO22_JACORB010000001.1	4438490	4522182	99.96
JR2_1	4615249	4669933	TO22	TO22_JACORB010000001.1	4522224	4576954	99.62
JR2_1	4669856	4840189	TO22	TO22_JACORB010000001.1	4576936	4747297	99.86
JR2_1	4840139	5005139	TO22	TO22_JACORB010000001.1	4747162	4912120	99.89
JR2_1	5011611	5225284	TO22	TO22_JACORB010000001.1	4918164	5131833	99.81
JR2_1	5226042	5269305	TO22	TO22_JACORB010000001.1	5131832	5175069	99.41
JR2_1	5269366	5297014	TO22	TO22_JACORB010000001.1	5175068	5202701	99.28
JR2_1	5297032	5419480	TO22	TO22_JACORB010000001.1	5202679	5325114	99.86
JR2_1	5419447	5485964	TO22	TO22_JACORB010000001.1	5325231	5391768	98.65
JR2_1	5485924	5520582	TO22	TO22_JACORB010000001.1	5391863	5426574	99.01
JR2_1	5520653	5532086	TO22	TO22_JACORB010000001.1	5431972	5443395	98.58
JR2_1	5533395	5592274	TO22	TO22_JACORB010000001.1	5443384	5502182	99.31
JR2_1	5607838	5670238	TO22	TO22_JACORB010000001.1	5502184	5564612	99.45
JR2_1	5670188	5912513	TO22	TO22_JACORB010000001.1	5564598	5807057	99.51
JR2_1	5912542	6047739	TO22	TO22_JACORB010000001.1	5807018	5942349	99.3
JR2_1	6055381	6108164	TO22	TO22_JACORB010000001.1	5949932	6002660	99.41
JR2_1	6112057	6152756	TO22	TO22_JACORB010000001.1	6006610	6047266	99.5
JR2_1	6152698	6497223	TO22	TO22_JACORB010000001.1	6047262	6391713	99.37
JR2_1	6497224	6723079	TO22	TO22_JACORB010000001.1	6391818	6617568	99.66
JR2_1	6723037	6815211	TO22	TO22_JACORB010000001.1	6617595	6709821	99.14
JR2_1	6815306	6837717	TO22	TO22_JACORB010000001.1	6709822	6732226	99.19
JR2_1	6837342	6869073	TO22	TO22_JACORB010000001.1	6731938	6763647	98.96
JR2_1	6869048	6914744	TO22	TO22_JACORB010000001.1	6763686	6809404	99.2
JR2_1	6924682	6938319	TO22	TO22_JACORB010000001.1	6818673	6832295	98.94
JR2_1	6940037	6968677	TO22	TO22_JACORB010000001.1	6853706	6882321	98.53
JR2_1	6968671	6989929	TO22	TO22_JACORB010000001.1	6882599	6903818	97.99
JR2_1	7000070	7045865	TO22	TO22_JACORB010000001.1	6913828	6959651	98.92
JR2_1	7046449	7094676	TO22	TO22_JACORB010000001.1	6960166	7008442	98.84
JR2_1	7255621	7269075	TO22	TO22_JACORB010000001.1	7018076	7031547	98.68
JR2_1	7269069	7283565	TO22	TO22_JACORB010000001.1	7039076	7053564	98.62
JR2_1	7283603	7300889	TO22	TO22_JACORB010000001.1	7053563	7070606	94.8
JR2_1	7300880	7382809	TO22	TO22_JACORB010000001.1	7070555	7152534	98.93
JR2_1	7385839	7475168	TO22	TO22_JACORB010000001.1	7155615	7244951	99.35
JR2_1	7474948	7508356	TO22	TO22_JACORB010000001.1	7244884	7278290	99.46
JR2_1	7527149	7552754	TO22	TO22_JACORB010000001.1	7278287	7303888	99.7
JR2_1	7552721	7638164	TO22	TO22_JACORB010000001.1	7304119	7389525	99.28
JR2_1	7638449	7782028	TO22	TO22_JACORB010000001.1	7389523	7533134	99.34
JR2_1	7782867	7795361	TO22	TO22_JACORB010000001.1	7533124	7545674	98.75
JR2_1	7796249	7813185	TO22	TO22_JACORB010000001.1	7545673	7562589	99.27
JR2_1	7819058	7843270	TO22	TO22_JACORB010000001.1	7562584	7586880	98.81
JR2_1	7860125	7964196	TO22	TO22_JACORB010000001.1	7611817	7715892	99.42
JR2_1	7964140	8013865	TO22	TO22_JACORB010000001.1	7715887	7765548	99.49
JR2_1	8013866	8141126	TO22	TO22_JACORB010000002.1	3600706	3728029	98.82
JR2_1	8141128	8352426	TO22	TO22_JACORB010000002.1	3728358	3939729	99.81
JR2_1	8352773	8399028	TO22	TO22_JACORB010000002.1	3939604	3985868	99.16
JR2_1	8406780	8511287	TO22	TO22_JACORB010000002.1	3993764	4098213	99.86
JR2_1	8491297	8685093	TO22	TO22_JACORB010000002.1	4078249	4272109	99.39
JR2_1	8688038	8703530	TO22	TO22_JACORB010000002.1	4272258	4287740	98.46
JR2_1	8709455	8766204	TO22	TO22_JACORB010000002.1	4319119	4375759	98.62
JR2_1	8767531	8832541	TO22	TO22_JACORB010000002.1	4394944	4459921	99.38
JR2_1	8838415	9055692	TO22	TO22_JACORB010000002.1	4459917	4677152	99.9
JR2_1	9055644	9137874	TO22	TO22_JACORB010000002.1	4677151	4759432	99.81
JR2_1	9137722	9190220	TO22	TO22_JACORB010000002.1	4760332	4812831	99.98
JR2_1	9197156	9264912	TO22	TO22_JACORB010000002.1	4812827	4880581	99.98
JR2_2	1493	50058	TO22	TO22_JACORB010000004.1	3627354	3578742	99.48
JR2_2	50030	201691	TO22	TO22_JACORB010000004.1	3578730	3426951	99.18
JR2_2	219874	233815	TO22	TO22_JACORB010000004.1	3386238	3372294	99.25
JR2_2	233804	256907	TO22	TO22_JACORB010000004.1	3366722	3343633	98.9
JR2_2	267282	295026	TO22	TO22_JACORB010000004.1	3330367	3302640	97.14
JR2_2	294942	345677	TO22	TO22_JACORB010000004.1	3302673	3252014	99.32
JR2_2	364442	500834	TO22	TO22_JACORB010000004.1	3233162	3096753	99.68
JR2_2	551497	562808	TO22	TO22_JACORB010000002.1	1254521	1265733	86.3
JR2_2	667800	734035	TO22	TO22_JACORB010000004.1	2961702	2895411	99.64
JR2_2	734041	818892	TO22	TO22_JACORB010000004.1	2895495	2810562	99.12
JR2_2	819059	832954	TO22	TO22_JACORB010000004.1	2809685	2795769	98.14
JR2_2	833750	905126	TO22	TO22_JACORB010000004.1	2795252	2723860	99.32
JR2_2	905078	925895	TO22	TO22_JACORB010000004.1	2723865	2703035	98.89
JR2_2	925877	1018618	TO22	TO22_JACORB010000004.1	2703011	2610249	99.58
JR2_2	1027671	1069537	TO22	TO22_JACORB010000004.1	2600929	2558993	99.34
JR2_2	1071399	1127995	TO22	TO22_JACORB010000004.1	2558994	2502405	99.98
JR2_2	1127956	1293256	TO22	TO22_JACORB010000004.1	2502405	2337097	99.57
JR2_2	1294761	1394947	TO22	TO22_JACORB010000004.1	2336801	2236673	99.31
JR2_2	1400475	1422937	TO22	TO22_JACORB010000004.1	2236677	2214227	99.72
JR2_2	1422924	1481238	TO22	TO22_JACORB010000004.1	2213658	2155337	99.81
JR2_2	1495216	1565475	TO22	TO22_JACORB010000004.1	2148012	2077736	99.73
JR2_2	1576787	1715663	TO22	TO22_JACORB010000002.1	1482355	1621263	98.98
JR2_2	1715544	2022284	TO22	TO22_JACORB010000002.1	1621183	1927805	98.98
JR2_2	2022279	2091824	TO22	TO22_JACORB010000002.1	1947694	2017184	98.86
JR2_2	2091820	2119881	TO22	TO22_JACORB010000002.1	2017365	2045469	99.31
JR2_2	2120080	2151666	TO22	TO22_JACORB010000002.1	2045344	2076969	99.71
JR2_2	2151525	2192871	TO22	TO22_JACORB010000002.1	2076960	2118381	99.37
JR2_2	2192822	2239729	TO22	TO22_JACORB010000002.1	2118370	2165272	99.91
JR2_2	2239644	2331236	TO22	TO22_JACORB010000002.1	2165235	2256957	99.4
JR2_2	2332602	2544119	TO22	TO22_JACORB010000002.1	2258812	2470407	99.61
JR2_2	2560178	2576530	TO22	TO22_JACORB010000002.1	2486979	2503318	97.94
JR2_2	2576530	2669008	TO22	TO22_JACORB010000002.1	2503690	2596235	99.08
JR2_2	2681979	2694194	TO22	TO22_JACORB010000002.1	2597641	2609829	99.4
JR2_2	2694142	2736328	TO22	TO22_JACORB010000002.1	2609829	2652040	98.95
JR2_2	2736324	2760561	TO22	TO22_JACORB010000002.1	2670467	2694714	99.31
JR2_2	2760560	2875624	TO22	TO22_JACORB010000002.1	2696564	2811613	99.18
JR2_2	3035373	3050316	TO22	TO22_JACORB010000002.1	2831647	2846589	99.74
JR2_2	3050317	3063498	TO22	TO22_JACORB010000002.1	2846771	2859926	99.36
JR2_2	3063473	3115290	TO22	TO22_JACORB010000002.1	2859952	2911753	99.48
JR2_2	3105311	3115346	TO22	TO22_JACORB010000002.1	2901773	2911841	99.37
JR2_2	3666282	3691351	TO22	TO22_JACORB010000002.1	3047557	3072522	99.02
JR2_2	3692099	3769978	TO22	TO22_JACORB010000002.1	3073168	3150990	99.18
JR2_2	3769977	3787884	TO22	TO22_JACORB010000002.1	3160332	3178250	98.72
JR2_2	3821196	3914504	TO22	TO22_JACORB010000002.1	3189664	3282948	99.66
JR2_2	3914500	4133788	TO22	TO22_JACORB010000002.1	3289876	3509226	99.61
JR2_2	4133883	4156324	TO22	TO22_JACORB010000002.1	3509188	3531619	98.66
JR2_2	4156623	4198605	TO22	TO22_JACORB010000002.1	3531617	3573617	98.2
JR2_2	4198598	4225618	TO22	TO22_JACORB010000002.1	3573654	3600710	99.17
JR2_2	4225617	4238541	TO22	TO22_JACORB010000001.1	7765545	7778469	99.85
JR2_2	4238540	4254051	TO22	TO22_JACORB010000001.1	7779790	7795365	99.4
JR2_2	4254050	4269217	TO22	TO22_JACORB010000001.1	7828114	7812936	99.66
JR2_3	3998	128615	TO22	TO22_JACORB010000003.1	3226	127812	99.88
JR2_3	166294	215698	TO22	TO22_JACORB010000003.1	158417	207860	99.46
JR2_3	220083	231624	TO22	TO22_JACORB010000003.1	217315	228874	98.66
JR2_3	227479	248616	TO22	TO22_JACORB010000003.1	252628	273784	97.03
JR2_3	247896	263304	TO22	TO22_JACORB010000003.1	278808	294216	99.2
JR2_3	263299	273874	TO22	TO22_JACORB010000003.1	301080	311655	99.51
JR2_3	273871	308335	TO22	TO22_JACORB010000003.1	528962	494504	99.25
JR2_3	308215	322419	TO22	TO22_JACORB010000003.1	494507	480289	99.5
JR2_3	346989	421938	TO22	TO22_JACORB010000003.1	454621	379629	99.08
JR2_3	411948	443228	TO22	TO22_JACORB010000003.1	389621	358309	99.56
JR2_3	443152	489796	TO22	TO22_JACORB010000003.1	358331	311654	99.77
JR2_3	489798	693482	TO22	TO22_JACORB010000003.1	528962	732526	99.56
JR2_3	693449	894161	TO22	TO22_JACORB010000003.1	732543	933317	99.02
JR2_3	894169	962599	TO22	TO22_JACORB010000003.1	933280	1001722	98.96
JR2_3	962596	989817	TO22	TO22_JACORB010000003.1	1001938	1029126	98.05
JR2_3	990592	1276913	TO22	TO22_JACORB010000003.1	1029114	1315456	99.37
JR2_3	1276913	1305465	TO22	TO22_JACORB010000003.1	1315615	1344174	99.17
JR2_3	1308938	1445981	TO22	TO22_JACORB010000003.1	1344163	1481066	99.12
JR2_3	1446019	1489914	TO22	TO22_JACORB010000003.1	1481056	1524869	98.95
JR2_3	1489911	1526242	TO22	TO22_JACORB010000003.1	1525615	1561877	98.85
JR2_3	1526219	1622399	TO22	TO22_JACORB010000003.1	1561899	1657992	99.38
JR2_3	1622773	1684622	TO22	TO22_JACORB010000003.1	1657994	1719924	98.62
JR2_3	1684620	1723055	TO22	TO22_JACORB010000003.1	1719990	1758412	99.56
JR2_3	1755622	1887799	TO22	TO22_JACORB010000003.1	1780899	1913181	99.04
JR2_3	1887797	1924829	TO22	TO22_JACORB010000003.1	1913301	1950396	99.1
JR2_3	1934231	2017258	TO22	TO22_JACORB010000003.1	1957631	2040631	98.79
JR2_3	2017203	2148156	TO22	TO22_JACORB010000003.1	2040636	2171420	99.07
JR2_3	2148131	2158572	TO22	TO22_JACORB010000003.1	2171257	2181699	99.5
JR2_3	2158573	2172623	TO22	TO22_JACORB010000003.1	2181850	2195914	99.42
JR2_3	2173083	2280203	TO22	TO22_JACORB010000003.1	2195910	2303020	99.38
JR2_3	2280198	2372010	TO22	TO22_JACORB010000003.1	2303299	2395073	99.57
JR2_3	2476470	2487893	TO22	TO22_JACORB010000008.1	314114	302691	88.01
JR2_3	2541266	2598238	TO22	TO22_JACORB010000003.1	2561817	2618768	99.55
JR2_3	2598209	2688585	TO22	TO22_JACORB010000003.1	2618817	2709104	99.48
JR2_3	2688699	2759712	TO22	TO22_JACORB010000003.1	2709398	2780481	98.83
JR2_3	2781909	2845023	TO22	TO22_JACORB010000003.1	2789360	2852388	99.03
JR2_3	2858426	2887920	TO22	TO22_JACORB010000003.1	2865174	2894643	98.87
JR2_3	2887914	2907230	TO22	TO22_JACORB010000003.1	2894811	2914068	98.81
JR2_3	2907223	3029916	TO22	TO22_JACORB010000003.1	2914288	3037000	99.18
JR2_3	3031604	3156531	TO22	TO22_JACORB010000003.1	3038238	3163200	99.19
JR2_3	3136541	3273784	TO22	TO22_JACORB010000003.1	3143206	3280530	99.25
JR2_3	3273939	3350887	TO22	TO22_JACORB010000003.1	3280541	3357465	98.96
JR2_3	3351053	3379524	TO22	TO22_JACORB010000003.1	3357356	3385859	99.16
JR2_3	3386823	3429239	TO22	TO22_JACORB010000003.1	3393169	3435665	99.1
JR2_3	3429235	3465486	TO22	TO22_JACORB010000003.1	3435698	3471848	98.55
JR2_3	3465683	3496865	TO22	TO22_JACORB010000003.1	3471856	3503039	99.2
JR2_3	3497555	3521996	TO22	TO22_JACORB010000003.1	3504553	3528984	99.25
JR2_3	3522675	3535346	TO22	TO22_JACORB010000003.1	3528981	3541662	99.33
JR2_3	3535332	3552628	TO22	TO22_JACORB010000003.1	3541697	3558918	98.44
JR2_3	3552607	3602323	TO22	TO22_JACORB010000003.1	3558939	3608679	99.24
JR2_3	3626059	3696400	TO22	TO22_JACORB010000003.1	3622552	3692945	98.65
JR2_3	3696396	3737136	TO22	TO22_JACORB010000003.1	3712424	3753180	98.81
JR2_3	3737156	3748145	TO22	TO22_JACORB010000003.1	3753161	3764183	97.45
JR2_3	3755767	3891159	TO22	TO22_JACORB010000003.1	3804360	3939738	99.05
JR2_3	3891937	4010920	TO22	TO22_JACORB010000003.1	3939730	4058654	99.86
JR2_3	4010895	4155750	TO22	TO22_JACORB010000003.1	4058710	4203530	99.91
JR2_3	4155745	4168215	TO22	TO22_JACORB010000003.1	4210452	4222914	99.82
JR2_4	2592	195447	TO22	TO22_JACORB010000005.1	3337389	3144588	99.52
JR2_4	195447	399818	TO22	TO22_JACORB010000005.1	3144424	2939822	98.9
JR2_4	399941	574890	TO22	TO22_JACORB010000005.1	2939852	2764978	98.96
JR2_4	575228	668385	TO22	TO22_JACORB010000005.1	2764591	2671416	99.27
JR2_4	668381	687130	TO22	TO22_JACORB010000005.1	2474632	2455920	99.1
JR2_4	687352	774739	TO22	TO22_JACORB010000005.1	2455897	2368641	99.01
JR2_4	775300	833276	TO22	TO22_JACORB010000005.1	2337474	2279520	99.01
JR2_4	854649	871481	TO22	TO22_JACORB010000005.1	2272254	2255401	98.54
JR2_4	885265	908673	TO22	TO22_JACORB010000005.1	2249486	2226050	99.06
JR2_4	908829	937731	TO22	TO22_JACORB010000005.1	2226054	2197120	99.23
JR2_4	939860	955425	TO22	TO22_JACORB010000010.1	17480	1882	97.12
JR2_4	939860	956872	TO22	TO22_JACORB010000014.1	71748	54760	97.05
JR2_4	940768	956860	TO22	TO22_JACORB010000011.1	19579	3451	97.51
JR2_4	961040	974123	TO22	TO22_JACORB010000013.1	15938	29095	98.95
JR2_4	961040	995609	TO22	TO22_JACORB010000014.1	50150	15508	98.47
JR2_4	966501	994534	TO22	TO22_JACORB010000012.1	300245	328232	98.52
JR2_4	983743	995609	TO22	TO22_JACORB010000012.1	476142	487996	98.89
JR2_4	1002492	1017023	TO22	TO22_JACORB010000012.1	340960	355492	99.78
JR2_4	1062499	1084598	TO22	TO22_JACORB010000012.1	368190	390285	99.55
JR2_4	1084036	1107064	TO22	TO22_JACORB010000012.1	390728	413758	99.46
JR2_4	1150888	1173232	TO22	TO22_JACORB010000012.1	27127	49469	99.83
JR2_4	1196800	1210186	TO22	TO22_JACORB010000012.1	171677	158291	99.76
JR2_4	1210184	1237239	TO22	TO22_JACORB010000012.1	153489	126431	99.75
JR2_4	1252416	1274346	TO22	TO22_JACORB010000012.1	442081	420134	99.68
JR2_4	1359950	1377330	TO22	TO22_JACORB010000014.1	74632	57283	97.7
JR2_4	1363752	1374167	TO22	TO22_JACORB010000011.1	19579	9171	98.16
JR2_4	1395558	1411964	TO22	TO22_JACORB010000009.1	20339	3928	99.7
JR2_4	1396426	1411964	TO22	TO22_JACORB010000014.1	1	15507	99.47
JR2_4	1396660	1410578	TO22	TO22_JACORB010000012.1	14576	681	99.48
JR2_4	1419557	1433088	TO22	TO22_JACORB010000014.1	15508	29037	97.8
JR2_4	1431643	1458846	TO22	TO22_JACORB010000012.1	476142	448942	98.67
JR2_4	1479710	1496260	TO22	TO22_JACORB010000005.1	2197127	2180581	99.16
JR2_4	1496249	1556378	TO22	TO22_JACORB010000005.1	2179790	2119493	98.79
JR2_4	1556410	1723950	TO22	TO22_JACORB010000005.1	2119515	1951972	99.4
JR2_4	1724051	1743564	TO22	TO22_JACORB010000005.1	1951969	1932478	99.01
JR2_4	1746748	1810093	TO22	TO22_JACORB010000005.1	1929509	1866151	99.2
JR2_4	1810574	1908727	TO22	TO22_JACORB010000005.1	1866151	1767829	99.12
JR2_4	1908727	1945249	TO22	TO22_JACORB010000005.1	1767591	1730948	98.28
JR2_4	1945235	1957884	TO22	TO22_JACORB010000005.1	1730920	1718251	98.79
JR2_4	1963225	1988435	TO22	TO22_JACORB010000005.1	1712953	1687774	98.92
JR2_4	1997545	2108924	TO22	TO22_JACORB010000005.1	1678491	1567099	98.95
JR2_4	2112574	2325098	TO22	TO22_JACORB010000005.1	1564955	1352487	99.71
JR2_4	2330021	2595329	TO22	TO22_JACORB010000005.1	1352492	1087372	99.21
JR2_4	2595321	2641983	TO22	TO22_JACORB010000005.1	1087419	1040942	99.06
JR2_4	2642000	2813630	TO22	TO22_JACORB010000005.1	1040971	869237	99.49
JR2_4	2813626	2884868	TO22	TO22_JACORB010000005.1	868031	796821	99.72
JR2_4	3070432	3199100	TO22	TO22_JACORB010000005.1	662213	533744	99.27
JR2_4	3199090	3212871	TO22	TO22_JACORB010000005.1	533809	520056	99.03
JR2_4	3213819	3345400	TO22	TO22_JACORB010000005.1	519219	387726	98.88
JR2_4	3389527	3485627	TO22	TO22_JACORB010000005.1	363332	267200	99
JR2_4	3489777	3516706	TO22	TO22_JACORB010000005.1	235667	262584	98.67
JR2_4	3516738	3531913	TO22	TO22_JACORB010000005.1	235671	220489	97.89
JR2_4	3540007	3660243	TO22	TO22_JACORB010000005.1	220488	100233	99.79
JR2_4	3660234	3701877	TO22	TO22_JACORB010000005.1	79704	38063	99.9
JR2_4	3701871	3716870	TO22	TO22_JACORB010000005.1	31137	16074	98.64
JR2_4	3720893	3782582	TO22	TO22_JACORB010000013.1	90678	152386	99.58
JR2_4	3784445	3826121	TO22	TO22_JACORB010000013.1	152385	194050	99.66
JR2_4	3826314	3856219	TO22	TO22_JACORB010000013.1	194050	223948	98.55
JR2_4	3861074	3936350	TO22	TO22_JACORB010000013.1	244546	319868	99.32
JR2_4	3936369	3961920	TO22	TO22_JACORB010000013.1	319793	345359	99.81
JR2_4	3961891	3982935	TO22	TO22_JACORB010000013.1	345429	366460	99.43
JR2_4	3997993	4032225	TO22	TO22_JACORB010000013.1	421473	455753	99.53
JR2_4	4032316	4077994	TO22	TO22_JACORB010000013.1	455750	501425	99.62
JR2_5	724	22406	TO22	TO22_JACORB010000007.1	131	21809	99.75
JR2_5	30632	51887	TO22	TO22_JACORB010000007.1	28009	49267	99.84
JR2_5	56516	134209	TO22	TO22_JACORB010000007.1	49264	126976	99.57
JR2_5	134268	515393	TO22	TO22_JACORB010000007.1	126949	508279	99.37
JR2_5	522920	561861	TO22	TO22_JACORB010000007.1	513976	552912	99.17
JR2_5	561636	576822	TO22	TO22_JACORB010000010.1	21377	6173	98.45
JR2_5	561790	573541	TO22	TO22_JACORB010000005.1	11833	87	98.84
JR2_5	561791	579137	TO22	TO22_JACORB010000014.1	75483	58129	97.93
JR2_5	599588	616873	TO22	TO22_JACORB010000012.1	307515	324809	98.12
JR2_5	599588	616873	TO22	TO22_JACORB010000014.1	37316	20008	98.78
JR2_5	727456	755413	TO22	TO22_JACORB010000012.1	448130	476142	99.5
JR2_5	731396	746044	TO22	TO22_JACORB010000012.1	55717	70385	97.06
JR2_5	757240	783363	TO22	TO22_JACORB010000014.1	26041	1	99.02
JR2_5	757250	771607	TO22	TO22_JACORB010000012.1	477466	491787	97.49
JR2_5	763872	804524	TO22	TO22_JACORB010000009.1	3	40604	99.65
JR2_5	799415	903718	TO22	TO22_JACORB010000012.1	305532	201224	99.93
JR2_5	911343	963878	TO22	TO22_JACORB010000012.1	508173	560678	99.92
JR2_5	956067	983974	TO22	TO22_JACORB010000012.1	100858	72917	99.59
JR2_5	971010	1051216	TO22	TO22_JACORB010000013.1	1	80212	99.88
JR2_5	983975	1000107	TO22	TO22_JACORB010000014.1	53122	36990	98.02
JR2_5	987502	997791	TO22	TO22_JACORB010000009.1	45797	35515	98.36
JR2_5	1051085	1061657	TO22	TO22_JACORB010000013.1	80165	90736	99.85
JR2_5	1075128	1147259	TO22	TO22_JACORB010000007.1	566360	638489	98.59
JR2_5	1153132	1171037	TO22	TO22_JACORB010000007.1	638484	656362	98.65
JR2_5	1172900	1195678	TO22	TO22_JACORB010000007.1	656361	679130	98.95
JR2_5	1195672	1244086	TO22	TO22_JACORB010000007.1	707466	755915	98.41
JR2_5	1247975	1294399	TO22	TO22_JACORB010000007.1	757979	804393	99.1
JR2_5	1324434	1468308	TO22	TO22_JACORB010000007.1	863845	1007681	99.18
JR2_5	1468426	1523762	TO22	TO22_JACORB010000007.1	1007680	1063017	99.02
JR2_5	1526703	1539679	TO22	TO22_JACORB010000007.1	1086212	1099195	98.48
JR2_5	1581797	1714550	TO22	TO22_JACORB010000007.1	1114828	1247558	99.42
JR2_5	1714544	1880676	TO22	TO22_JACORB010000007.1	1247591	1413635	99.27
JR2_5	1899244	1913675	TO22	TO22_JACORB010000007.1	1431715	1446154	95.32
JR2_5	1915677	1936403	TO22	TO22_JACORB010000007.1	1440392	1461110	94.7
JR2_5	1972809	1990235	TO22	TO22_JACORB010000007.1	1475407	1492835	93.69
JR2_5	2026298	2081974	TO22	TO22_JACORB010000007.1	1509315	1565020	98.5
JR2_5	2081969	2136385	TO22	TO22_JACORB010000007.1	1604447	1658782	99.54
JR2_5	2207316	2252164	TO22	TO22_JACORB010000007.1	1661867	1706726	99.24
JR2_5	2252166	2268191	TO22	TO22_JACORB010000007.1	1706652	1722672	99.86
JR2_5	2268265	2285454	TO22	TO22_JACORB010000007.1	1722620	1739816	99.67
JR2_5	2285583	2345072	TO22	TO22_JACORB010000007.1	1739721	1799176	99.65
JR2_5	2345035	2360514	TO22	TO22_JACORB010000007.1	1799203	1814621	97.92
JR2_5	2390674	2514967	TO22	TO22_JACORB010000007.1	1820115	1944314	99.68
JR2_5	2521023	2556311	TO22	TO22_JACORB010000007.1	1950273	1985557	99.6
JR2_5	2556162	2668932	TO22	TO22_JACORB010000007.1	1988883	2101686	99.5
JR2_5	2669120	2713874	TO22	TO22_JACORB010000007.1	2101686	2146515	98.99
JR2_5	2713877	2743516	TO22	TO22_JACORB010000007.1	2146455	2176180	98.85
JR2_5	2745366	2894608	TO22	TO22_JACORB010000007.1	2176179	2325524	99.19
JR2_5	2904078	3003100	TO22	TO22_JACORB010000007.1	2334585	2433647	98.49
JR2_5	3003174	3120431	TO22	TO22_JACORB010000007.1	2433646	2551012	99.39
JR2_5	3120472	3209063	TO22	TO22_JACORB010000007.1	2551005	2639548	99.81
JR2_5	3209018	3279496	TO22	TO22_JACORB010000007.1	2639541	2710031	99.58
JR2_5	3280705	3323978	TO22	TO22_JACORB010000007.1	2710053	2753342	98.82
JR2_5	3323979	3372686	TO22	TO22_JACORB010000007.1	2753505	2802243	98.14
JR2_5	3375029	3413836	TO22	TO22_JACORB010000007.1	2802570	2841263	97.81
JR2_5	3741884	3819076	TO22	TO22_JACORB010000007.1	2867843	2944996	99.34
JR2_5	3819176	3899093	TO22	TO22_JACORB010000007.1	2944969	3025037	99.3
JR2_5	3899080	3969311	TO22	TO22_JACORB010000007.1	3025749	3095930	99.17
JR2_5	3969621	4008693	TO22	TO22_JACORB010000007.1	3095931	3135053	98.87
JR2_5	4008685	4061197	TO22	TO22_JACORB010000007.1	3135746	3188316	99.44
JR2_5	4061194	4074668	TO22	TO22_JACORB010000007.1	3188597	3202077	99.5
JR2_5	4074884	4171714	TO22	TO22_JACORB010000007.1	3202077	3298903	99.83
JR2_6	1640	70066	TO22	TO22_JACORB010000004.1	103	68458	99.62
JR2_6	70063	87720	TO22	TO22_JACORB010000004.1	70313	87969	99.28
JR2_6	94246	344361	TO22	TO22_JACORB010000004.1	124334	374498	99.01
JR2_6	359784	431140	TO22	TO22_JACORB010000004.1	378453	449805	99.9
JR2_6	440147	532036	TO22	TO22_JACORB010000004.1	450009	541876	99.75
JR2_6	532194	550543	TO22	TO22_JACORB010000004.1	541872	560225	99.21
JR2_6	558930	568970	TO22	TO22_JACORB010000002.1	4384669	4394696	88.98
JR2_6	569264	582255	TO22	TO22_JACORB010000004.1	562151	575154	99.14
JR2_6	587727	636261	TO22	TO22_JACORB010000004.1	588254	636825	98.38
JR2_6	642111	700137	TO22	TO22_JACORB010000004.1	636814	694824	98.98
JR2_6	707412	836163	TO22	TO22_JACORB010000004.1	701720	830525	98.76
JR2_6	836158	850545	TO22	TO22_JACORB010000004.1	830674	845084	98.94
JR2_6	862271	901314	TO22	TO22_JACORB010000004.1	875512	914589	99.08
JR2_6	909118	1007346	TO22	TO22_JACORB010000004.1	922141	1020337	99.54
JR2_6	1026822	1074644	TO22	TO22_JACORB010000004.1	1039414	1087339	98.84
JR2_6	1083988	1184409	TO22	TO22_JACORB010000004.1	1097306	1197741	99.51
JR2_6	1184604	1209751	TO22	TO22_JACORB010000004.1	1202933	1228055	98.69
JR2_6	1209753	1236985	TO22	TO22_JACORB010000004.1	1228161	1255382	97.94
JR2_6	1236980	1250310	TO22	TO22_JACORB010000004.1	1256587	1269921	98.57
JR2_6	1250596	1309422	TO22	TO22_JACORB010000004.1	1269919	1328796	98.98
JR2_6	1309422	1403257	TO22	TO22_JACORB010000004.1	1329005	1422873	98.73
JR2_6	1403304	1618939	TO22	TO22_JACORB010000004.1	1422844	1638370	98.8
JR2_6	1618887	1664473	TO22	TO22_JACORB010000004.1	1638442	1683967	99.31
JR2_6	1668164	1773966	TO22	TO22_JACORB010000004.1	1687754	1793501	99.26
JR2_6	1774316	1814996	TO22	TO22_JACORB010000004.1	1793638	1834214	98.65
JR2_6	1815623	1825759	TO22	TO22_JACORB010000004.1	1834799	1845014	97.83
JR2_6	1839545	1886829	TO22	TO22_JACORB010000004.1	1854373	1901688	99.12
JR2_6	1898067	1930551	TO22	TO22_JACORB010000004.1	1952605	1985093	99.04
JR2_6	1931009	2018982	TO22	TO22_JACORB010000004.1	1985087	2073045	99.48
JR2_6	2018982	2179350	TO22	TO22_JACORB010000002.1	1476980	1316648	99.48
JR2_6	2187768	2214492	TO22	TO22_JACORB010000002.1	1309629	1282909	97.8
JR2_6	2216353	2230014	TO22	TO22_JACORB010000002.1	1282911	1269257	98.98
JR2_6	2232122	2268888	TO22	TO22_JACORB010000002.1	1265198	1228448	99.13
JR2_6	2270751	2288439	TO22	TO22_JACORB010000002.1	1228449	1210760	98.19
JR2_6	2295306	2308983	TO22	TO22_JACORB010000002.1	1210765	1197096	98.36
JR2_6	2333043	2517543	TO22	TO22_JACORB010000002.1	1149025	964541	99.81
JR2_6	2517586	2606223	TO22	TO22_JACORB010000002.1	964588	875926	99.79
JR2_6	2618908	2658426	TO22	TO22_JACORB010000002.1	863540	824029	99.38
JR2_6	2664299	2729459	TO22	TO22_JACORB010000002.1	824034	758835	99.3
JR2_6	2729675	2810960	TO22	TO22_JACORB010000002.1	758829	677182	98.59
JR2_6	2812821	2851768	TO22	TO22_JACORB010000002.1	677184	638260	99.65
JR2_6	2851756	3035693	TO22	TO22_JACORB010000002.1	638185	454337	98.99
JR2_6	3035694	3076871	TO22	TO22_JACORB010000002.1	454202	413053	99.24
JR2_6	3084115	3110832	TO22	TO22_JACORB010000002.1	405749	379037	99.65
JR2_6	3112694	3144165	TO22	TO22_JACORB010000002.1	379038	347567	99.63
JR2_6	3144381	3163785	TO22	TO22_JACORB010000002.1	347571	328195	99.07
JR2_6	3163782	3179710	TO22	TO22_JACORB010000002.1	327907	312000	98.21
JR2_6	3188778	3212526	TO22	TO22_JACORB010000002.1	307282	283533	98.55
JR2_6	3229593	3263385	TO22	TO22_JACORB010000002.1	274154	240300	98.77
JR2_6	3263345	3346462	TO22	TO22_JACORB010000002.1	240294	157126	98.96
JR2_6	3346453	3408987	TO22	TO22_JACORB010000002.1	155942	93422	99.68
JR2_6	3408982	3437294	TO22	TO22_JACORB010000002.1	93143	64817	99.44
JR2_6	3518582	3530788	TO22	TO22_JACORB010000002.1	20731	8523	98.57
JR2_7	7721	25049	TO22	TO22_JACORB010000006.1	2516	19838	99.92
JR2_7	25007	52824	TO22	TO22_JACORB010000006.1	19736	47544	99.34
JR2_7	52820	319059	TO22	TO22_JACORB010000006.1	54372	320623	99.66
JR2_7	319543	393057	TO22	TO22_JACORB010000006.1	321417	394917	99.34
JR2_7	393054	434077	TO22	TO22_JACORB010000006.1	394954	435986	99.14
JR2_7	440247	451163	TO22	TO22_JACORB010000006.1	442017	452895	98.48
JR2_7	453204	490232	TO22	TO22_JACORB010000006.1	470847	507845	99.48
JR2_7	490180	527281	TO22	TO22_JACORB010000006.1	507845	544907	99.29
JR2_7	527281	633942	TO22	TO22_JACORB010000006.1	544869	651460	99.08
JR2_7	633916	680915	TO22	TO22_JACORB010000006.1	651490	698482	99.38
JR2_7	680919	760835	TO22	TO22_JACORB010000006.1	698451	778351	99.86
JR2_7	760719	812460	TO22	TO22_JACORB010000006.1	778289	830001	99.8
JR2_7	812332	1018947	TO22	TO22_JACORB010000006.1	830053	1036650	99.88
JR2_7	1018965	1050685	TO22	TO22_JACORB010000006.1	1046165	1077867	99.57
JR2_7	1030703	1129105	TO22	TO22_JACORB010000006.1	1057859	1156221	99.22
JR2_7	1129105	1142703	TO22	TO22_JACORB010000006.1	1156391	1169909	99.15
JR2_7	1142775	1295853	TO22	TO22_JACORB010000006.1	1169894	1323010	99.32
JR2_7	1295781	1361772	TO22	TO22_JACORB010000006.1	1323154	1389239	98.91
JR2_7	1362729	1409416	TO22	TO22_JACORB010000006.1	1389239	1435886	99.31
JR2_7	1409448	1447416	TO22	TO22_JACORB010000006.1	1435882	1473813	99.37
JR2_7	1447331	1466929	TO22	TO22_JACORB010000006.1	1473791	1493397	98.89
JR2_7	1472338	1518393	TO22	TO22_JACORB010000006.1	1499059	1545155	99.13
JR2_7	1518376	1599779	TO22	TO22_JACORB010000006.1	1545187	1626894	98.39
JR2_7	1599776	1628193	TO22	TO22_JACORB010000006.1	1626848	1655314	98.95
JR2_7	1628409	1724848	TO22	TO22_JACORB010000006.1	1655540	1751941	99.37
JR2_7	1728090	1785263	TO22	TO22_JACORB010000006.1	1755524	1812722	99.43
JR2_7	1775294	1899254	TO22	TO22_JACORB010000006.1	1802752	1926830	99.66
JR2_7	1900460	1945826	TO22	TO22_JACORB010000006.1	1926826	1972189	99.83
JR2_7	1955665	1968571	TO22	TO22_JACORB010000006.1	1977947	1990864	95.01
JR2_7	1965099	1975942	TO22	TO22_JACORB010000003.1	2439887	2450727	87.59
JR2_7	1968389	1988211	TO22	TO22_JACORB010000006.1	2015663	2035484	95.44
JR2_7	1990283	2012563	TO22	TO22_JACORB010000006.1	2047346	2069554	98.27
JR2_7	2042175	2102632	TO22	TO22_JACORB010000006.1	2131275	2191687	99.82
JR2_7	2102628	2429710	TO22	TO22_JACORB010000006.1	2191614	2518747	99.5
JR2_7	2429693	2495956	TO22	TO22_JACORB010000006.1	2518771	2585106	99.39
JR2_7	2495933	2603412	TO22	TO22_JACORB010000006.1	2585123	2692599	99.17
JR2_7	2603690	2642260	TO22	TO22_JACORB010000006.1	2692593	2731215	99.37
JR2_7	2642245	2681274	TO22	TO22_JACORB010000006.1	2731550	2770614	99
JR2_7	2681252	2754740	TO22	TO22_JACORB010000006.1	2770634	2844031	99.2
JR2_7	2754710	2784266	TO22	TO22_JACORB010000006.1	2844057	2873437	98.92
JR2_7	2784234	2804394	TO22	TO22_JACORB010000006.1	2873369	2893506	99.29
JR2_7	2817676	2841693	TO22	TO22_JACORB010000006.1	2900669	2924687	98.7
JR2_7	2841566	2863147	TO22	TO22_JACORB010000006.1	2924872	2946456	99.56
JR2_7	2863160	2937039	TO22	TO22_JACORB010000006.1	2946434	3020323	99.06
JR2_7	2937024	2986516	TO22	TO22_JACORB010000006.1	3020476	3069923	99.19
JR2_7	2986810	3022392	TO22	TO22_JACORB010000006.1	3102489	3138112	98.48
JR2_7	3022375	3054238	TO22	TO22_JACORB010000006.1	3138048	3169967	98.42
JR2_7	3117250	3130446	TO22	TO22_JACORB010000006.1	3170069	3183286	99.39
JR2_7	3130445	3211890	TO22	TO22_JACORB010000006.1	3183323	3264787	99.52
JR2_7	3212207	3277451	TO22	TO22_JACORB010000006.1	3264782	3330013	99.33
JR2_8	77	73654	TO22	TO22_JACORB010000008.1	1718197	1644629	99.96
JR2_8	53611	246237	TO22	TO22_JACORB010000008.1	1664663	1472041	99.87
JR2_8	252110	316270	TO22	TO22_JACORB010000008.1	1472046	1407896	99.82
JR2_8	327585	422036	TO22	TO22_JACORB010000008.1	1396523	1302037	99.11
JR2_8	423898	470205	TO22	TO22_JACORB010000008.1	1302038	1255717	99.21
JR2_8	470424	513287	TO22	TO22_JACORB010000008.1	1255721	1212885	99.02
JR2_8	513300	530458	TO22	TO22_JACORB010000008.1	1197289	1180172	98.77
JR2_8	530461	558929	TO22	TO22_JACORB010000008.1	1179985	1151579	98.67
JR2_8	559072	569530	TO22	TO22_JACORB010000008.1	1151578	1141089	98.17
JR2_8	569411	586541	TO22	TO22_JACORB010000008.1	1141127	1124000	99.24
JR2_8	586809	634138	TO22	TO22_JACORB010000008.1	1124004	1076648	98.92
JR2_8	646719	697011	TO22	TO22_JACORB010000008.1	1017843	967567	99.19
JR2_8	697506	724912	TO22	TO22_JACORB010000008.1	959953	932561	98.97
JR2_8	801789	848016	TO22	TO22_JACORB010000008.1	921025	874684	98.65
JR2_8	848669	870209	TO22	TO22_JACORB010000008.1	873012	851367	97.43
JR2_8	876083	894783	TO22	TO22_JACORB010000008.1	851371	832667	99.27
JR2_8	896617	985465	TO22	TO22_JACORB010000008.1	832668	743826	99.06
JR2_8	985459	1006179	TO22	TO22_JACORB010000008.1	722415	701709	98.29
JR2_8	1138516	1184020	TO22	TO22_JACORB010000008.1	609512	564018	99.17
JR2_8	1184104	1280180	TO22	TO22_JACORB010000008.1	564132	468046	99.09
JR2_8	1310029	1406934	TO22	TO22_JACORB010000008.1	413810	316896	99.77
JR2_8	1406783	1421890	TO22	TO22_JACORB010000008.1	314273	299185	95.88
JR2_8	1458987	1492675	TO22	TO22_JACORB010000008.1	220155	253765	95.09
JR2_8	1558775	1756886	TO22	TO22_JACORB010000008.1	198065	15	99.54
JR2_8	1745225	1890149	TO22	TO22_JACORB010000011.1	774065	628989	99.26
JR2_8	1890143	2053730	TO22	TO22_JACORB010000011.1	602014	438490	99.8
JR2_8	2053678	2082361	TO22	TO22_JACORB010000011.1	438488	409804	99.4
JR2_8	2082361	2111782	TO22	TO22_JACORB010000011.1	409710	380307	99.61
JR2_8	2111944	2201867	TO22	TO22_JACORB010000011.1	380307	290542	99.3
JR2_8	2201965	2294787	TO22	TO22_JACORB010000011.1	290542	197747	99.22
JR2_8	2294780	2337087	TO22	TO22_JACORB010000011.1	189661	147390	99.18
JR2_8	2349547	2406886	TO22	TO22_JACORB010000011.1	140685	83367	99.14
JR2_8	2406879	2469425	TO22	TO22_JACORB010000011.1	83088	20646	98.94
JR2_8	2469418	2565743	TO22	TO22_JACORB010000010.1	21154	117571	99.2
JR2_8	2565744	2683823	TO22	TO22_JACORB010000010.1	117960	235985	99.05
JR2_8	2689696	2708465	TO22	TO22_JACORB010000010.1	235980	254729	98.83
JR2_8	2708465	2753582	TO22	TO22_JACORB010000010.1	255864	300905	98.9
JR2_8	2778583	2801426	TO22	TO22_JACORB010000010.1	313336	336153	98.5
JR2_8	2801564	2814498	TO22	TO22_JACORB010000010.1	336152	349054	97.79
JR2_8	2814749	2910168	TO22	TO22_JACORB010000010.1	349063	444362	98.84
JR2_8	2910164	2923450	TO22	TO22_JACORB010000010.1	444816	458097	99.79
JR2_8	2931067	2990090	TO22	TO22_JACORB010000010.1	468143	527167	99.88
JR2_8	2990165	3091838	TO22	TO22_JACORB010000010.1	527137	628869	99.59
JR2_8	3099406	3121293	TO22	TO22_JACORB010000010.1	642268	664173	98.32
JR2_8	3121287	3152621	TO22	TO22_JACORB010000010.1	698945	730264	98.93
JR2_8	3152490	3176828	TO22	TO22_JACORB010000010.1	730200	754543	98.24
JR2_8	3176916	3200369	TO22	TO22_JACORB010000010.1	754543	777967	99.25
JR2_8	3200368	3224131	TO22	TO22_JACORB010000010.1	778867	802650	98.33
JR2_8	3224119	3269836	TO22	TO22_JACORB010000010.1	802857	848670	98.82
JR2_8	3269836	3300986	TO22	TO22_JACORB010000010.1	848824	879974	99.6
JR2_8	3300956	3360782	TO22	TO22_JACORB010000010.1	879982	939785	99.44
JR2_1	95418	216573	VdLs16	VdLs16_JABBIU010000001.1	38691	159705	99.53
JR2_1	216533	310118	VdLs16	VdLs16_JABBIU010000001.1	159707	253358	99.29
JR2_1	314901	395264	VdLs16	VdLs16_JABBIU010000001.1	259291	339882	98.67
JR2_1	395296	406792	VdLs16	VdLs16_JABBIU010000001.1	362447	373958	98.04
JR2_1	407391	462161	VdLs16	VdLs16_JABBIU010000001.1	373955	428725	99.93
JR2_1	462637	544133	VdLs16	VdLs16_JABBIU010000001.1	428720	510202	99.78
JR2_1	683022	737992	VdLs16	VdLs16_JABBIU010000001.1	595651	650668	99.58
JR2_1	753119	772558	VdLs16	VdLs16_JABBIU010000001.1	667684	687124	99.82
JR2_1	772549	815425	VdLs16	VdLs16_JABBIU010000001.1	687163	730064	99.24
JR2_1	817288	875185	VdLs16	VdLs16_JABBIU010000001.1	730063	787955	98.86
JR2_1	875167	1142216	VdLs16	VdLs16_JABBIU010000001.1	787975	1054888	99.72
JR2_1	1142202	1168138	VdLs16	VdLs16_JABBIU010000001.1	1054832	1080766	99.87
JR2_1	1168120	1545775	VdLs16	VdLs16_JABBIU010000001.1	1080789	1458575	99.3
JR2_1	1563262	1650524	VdLs16	VdLs16_JABBIU010000001.1	1477442	1564744	99.04
JR2_1	1650509	1771928	VdLs16	VdLs16_JABBIU010000001.1	1564956	1686338	98.58
JR2_1	1772032	1784371	VdLs16	VdLs16_JABBIU010000001.1	1686288	1698581	98.39
JR2_1	1784397	2213634	VdLs16	VdLs16_JABBIU010000001.1	1698752	2127999	99.79
JR2_1	2213632	2263031	VdLs16	VdLs16_JABBIU010000001.1	2128782	2178210	99.41
JR2_1	2263023	2354864	VdLs16	VdLs16_JABBIU010000001.1	2178420	2270203	99.48
JR2_1	2354862	2518957	VdLs16	VdLs16_JABBIU010000001.1	2271515	2435656	99.61
JR2_1	2518886	2575276	VdLs16	VdLs16_JABBIU010000001.1	2435966	2492425	98.89
JR2_1	2575347	2589211	VdLs16	VdLs16_JABBIU010000001.1	2492392	2506305	98.35
JR2_1	2589432	2681334	VdLs16	VdLs16_JABBIU010000001.1	2506302	2598326	98.84
JR2_1	2681349	2792889	VdLs16	VdLs16_JABBIU010000001.1	2598625	2710061	99.13
JR2_1	2792909	2812898	VdLs16	VdLs16_JABBIU010000001.1	2710025	2730048	99.2
JR2_1	2813000	2902098	VdLs16	VdLs16_JABBIU010000001.1	2730166	2819284	99.45
JR2_1	2902251	2923094	VdLs16	VdLs16_JABBIU010000001.1	2819280	2840119	99.12
JR2_1	3009084	3020367	VdLs16	VdLs16_MU047873.1	1197307	1186015	88.39
JR2_1	3094006	3198364	VdLs16	VdLs16_JABBIU010000001.1	3026533	3130791	99.61
JR2_1	3198350	3225537	VdLs16	VdLs16_JABBIU010000001.1	3130834	3158004	99.54
JR2_1	3225532	3326718	VdLs16	VdLs16_JABBIU010000001.1	3158183	3259398	99.19
JR2_1	3327265	3355386	VdLs16	VdLs16_JABBIU010000001.1	3260799	3288879	98.61
JR2_1	3355385	3371738	VdLs16	VdLs16_JABBIU010000001.1	3289099	3305401	97.92
JR2_1	3371710	3460766	VdLs16	VdLs16_JABBIU010000001.1	3305421	3394501	99.14
JR2_1	3450758	3470998	VdLs16	VdLs16_JABBIU010000001.1	3384527	3404695	98.92
JR2_1	3470994	3565337	VdLs16	VdLs16_JABBIU010000001.1	3405156	3499495	99.05
JR2_1	3565327	3650278	VdLs16	VdLs16_JABBIU010000001.1	3499576	3584522	98.95
JR2_1	3650195	3719056	VdLs16	VdLs16_JABBIU010000001.1	3584514	3653367	99.18
JR2_1	3785947	3960971	VdLs16	VdLs16_JABBIU010000001.1	3688682	3863677	99.27
JR2_1	3961005	3975314	VdLs16	VdLs16_JABBIU010000001.1	3863674	3878011	98.7
JR2_1	3977072	4053997	VdLs16	VdLs16_JABBIU010000001.1	3879656	3956565	99.18
JR2_1	4053983	4065245	VdLs16	VdLs16_JABBIU010000001.1	3956434	3967695	99.26
JR2_1	4065267	4169518	VdLs16	VdLs16_JABBIU010000001.1	3967663	4071973	99.43
JR2_1	4169587	4250963	VdLs16	VdLs16_JABBIU010000001.1	4071927	4153346	99.51
JR2_1	4276871	4386766	VdLs16	VdLs16_JABBIU010000001.1	4168684	4278657	99.37
JR2_1	4386720	4403538	VdLs16	VdLs16_JABBIU010000001.1	4278706	4295502	98.89
JR2_1	4403729	4416588	VdLs16	VdLs16_JABBIU010000001.1	4295498	4308294	98.62
JR2_1	4462504	4475505	VdLs16	VdLs16_JABBIU010000001.1	4308290	4321286	99.35
JR2_1	4481691	4500358	VdLs16	VdLs16_JABBIU010000001.1	4327414	4346107	98.58
JR2_1	4500413	4531634	VdLs16	VdLs16_JABBIU010000001.1	4346090	4377268	99.1
JR2_1	4531595	4615279	VdLs16	VdLs16_JABBIU010000001.1	4377174	4460875	99.96
JR2_1	4615249	4669933	VdLs16	VdLs16_JABBIU010000001.1	4460917	4515648	99.63
JR2_1	4669856	4791550	VdLs16	VdLs16_JABBIU010000001.1	4515630	4637368	99.84
JR2_1	4791501	4840189	VdLs16	VdLs16_JABBIU010000001.1	4637244	4685927	99.96
JR2_1	4840139	5011353	VdLs16	VdLs16_JABBIU010000001.1	4685792	4857011	99.86
JR2_1	5011611	5039517	VdLs16	VdLs16_JABBIU010000001.1	4856861	4884768	99.9
JR2_1	5039805	5225284	VdLs16	VdLs16_JABBIU010000001.1	4884771	5070271	99.8
JR2_1	5226042	5269305	VdLs16	VdLs16_JABBIU010000001.1	5070270	5113509	99.42
JR2_1	5269366	5297014	VdLs16	VdLs16_JABBIU010000001.1	5113508	5141143	99.29
JR2_1	5297032	5419480	VdLs16	VdLs16_JABBIU010000001.1	5141121	5263569	99.87
JR2_1	5419447	5485964	VdLs16	VdLs16_JABBIU010000001.1	5263686	5330231	98.66
JR2_1	5485924	5520582	VdLs16	VdLs16_JABBIU010000001.1	5330317	5365039	99.01
JR2_1	5533395	5592274	VdLs16	VdLs16_JABBIU010000001.1	5381886	5440736	99.25
JR2_1	5607838	5670238	VdLs16	VdLs16_JABBIU010000001.1	5440738	5503181	99.47
JR2_1	5660226	5912513	VdLs16	VdLs16_JABBIU010000001.1	5493181	5745676	99.49
JR2_1	5912542	6047739	VdLs16	VdLs16_JABBIU010000001.1	5745637	5880979	99.31
JR2_1	6055381	6108164	VdLs16	VdLs16_JABBIU010000001.1	5888564	5941292	99.41
JR2_1	6112057	6152756	VdLs16	VdLs16_JABBIU010000001.1	5945242	5985900	99.51
JR2_1	6152698	6497459	VdLs16	VdLs16_JABBIU010000001.1	5985902	6330590	99.36
JR2_1	6496969	6602582	VdLs16	VdLs16_JABBIU010000001.1	6330256	6435812	99.42
JR2_1	6582602	6662639	VdLs16	VdLs16_JABBIU010000001.1	6415818	6495910	99.9
JR2_1	6642681	6723079	VdLs16	VdLs16_JABBIU010000001.1	6475919	6556348	99.84
JR2_1	6723037	6815211	VdLs16	VdLs16_JABBIU010000001.1	6556375	6648617	99.16
JR2_1	6815306	6837717	VdLs16	VdLs16_JABBIU010000001.1	6648618	6671023	99.2
JR2_1	6837342	6869073	VdLs16	VdLs16_JABBIU010000001.1	6670735	6702448	98.96
JR2_1	6869048	6914744	VdLs16	VdLs16_JABBIU010000001.1	6702487	6748206	99.2
JR2_1	6924682	6938319	VdLs16	VdLs16_JABBIU010000001.1	6757468	6771091	98.95
JR2_1	6940037	6968677	VdLs16	VdLs16_JABBIU010000001.1	6792514	6821129	98.53
JR2_1	6968671	6989929	VdLs16	VdLs16_JABBIU010000001.1	6821407	6842632	97.98
JR2_1	7000070	7045865	VdLs16	VdLs16_JABBIU010000001.1	6852643	6898466	98.92
JR2_1	7046449	7094676	VdLs16	VdLs16_JABBIU010000001.1	6898981	6947263	98.85
JR2_1	7255621	7269075	VdLs16	VdLs16_JABBIU010000001.1	6956897	6970370	98.69
JR2_1	7269069	7283565	VdLs16	VdLs16_JABBIU010000001.1	6977899	6992387	98.62
JR2_1	7283603	7300889	VdLs16	VdLs16_JABBIU010000001.1	6992386	7009456	94.88
JR2_1	7300880	7382809	VdLs16	VdLs16_JABBIU010000001.1	7009405	7091392	98.94
JR2_1	7385839	7475168	VdLs16	VdLs16_JABBIU010000001.1	7094473	7183825	99.35
JR2_1	7474948	7508356	VdLs16	VdLs16_JABBIU010000001.1	7183758	7217167	99.46
JR2_1	7527149	7552754	VdLs16	VdLs16_JABBIU010000001.1	7217164	7242767	99.71
JR2_1	7552721	7638164	VdLs16	VdLs16_JABBIU010000001.1	7243010	7328426	99.29
JR2_1	7638449	7782028	VdLs16	VdLs16_JABBIU010000001.1	7328424	7472077	99.33
JR2_1	7782867	7795361	VdLs16	VdLs16_JABBIU010000001.1	7472067	7484630	98.71
JR2_1	7796249	7813185	VdLs16	VdLs16_JABBIU010000001.1	7484629	7501545	99.27
JR2_1	7819058	7843270	VdLs16	VdLs16_JABBIU010000001.1	7501540	7525833	98.82
JR2_1	7860125	7915170	VdLs16	VdLs16_JABBIU010000001.1	7550774	7605821	99.36
JR2_1	7915165	7964196	VdLs16	VdLs16_JABBIU010000012.1	174033	125001	99.52
JR2_1	7964140	8013865	VdLs16	VdLs16_JABBIU010000012.1	125006	75325	99.47
JR2_1	8013866	8141126	VdLs16	VdLs16_JABBIU010000005.1	3455021	3582371	98.84
JR2_1	8141128	8218258	VdLs16	VdLs16_JABBIU010000005.1	3582700	3659824	99.74
JR2_1	8209747	8352426	VdLs16	VdLs16_JABBIU010000004.1	1	142775	99.82
JR2_1	8352773	8399028	VdLs16	VdLs16_JABBIU010000004.1	142650	188920	99.16
JR2_1	8406780	8511287	VdLs16	VdLs16_JABBIU010000004.1	196821	301304	99.85
JR2_1	8491297	8605869	VdLs16	VdLs16_JABBIU010000004.1	281340	395974	99.52
JR2_1	8605860	8685093	VdLs16	VdLs16_JABBIU010000004.1	396017	475263	99.23
JR2_1	8688038	8703530	VdLs16	VdLs16_JABBIU010000004.1	475412	490894	98.46
JR2_1	8709455	8766204	VdLs16	VdLs16_JABBIU010000004.1	522275	578925	98.63
JR2_1	8767531	8832541	VdLs16	VdLs16_JABBIU010000004.1	598121	663118	99.35
JR2_1	8838415	9055692	VdLs16	VdLs16_JABBIU010000004.1	663114	880373	99.91
JR2_1	9055644	9137874	VdLs16	VdLs16_JABBIU010000004.1	880372	962661	99.83
JR2_1	9137722	9190220	VdLs16	VdLs16_JABBIU010000004.1	963561	1016059	99.99
JR2_1	9197156	9272275	VdLs16	VdLs16_JABBIU010000004.1	1016055	1091172	99.97
JR2_2	1493	50058	VdLs16	VdLs16_JABBIU010000004.1	1104498	1153110	99.48
JR2_2	50030	201691	VdLs16	VdLs16_JABBIU010000004.1	1153122	1304912	99.19
JR2_2	219874	233815	VdLs16	VdLs16_JABBIU010000004.1	1345627	1359571	99.25
JR2_2	233804	256907	VdLs16	VdLs16_JABBIU010000004.1	1365146	1388239	98.91
JR2_2	267282	295026	VdLs16	VdLs16_JABBIU010000004.1	1401510	1429240	97.15
JR2_2	294942	355070	VdLs16	VdLs16_JABBIU010000004.1	1429207	1489315	99.28
JR2_2	364442	500834	VdLs16	VdLs16_JABBIU010000004.1	1498731	1635140	99.71
JR2_2	551497	562808	VdLs16	VdLs16_JABBIU010000006.1	2347887	2336674	86.3
JR2_2	667800	734035	VdLs16	VdLs16_JABBIU010000004.1	1770208	1836505	99.63
JR2_2	734041	818892	VdLs16	VdLs16_JABBIU010000004.1	1836421	1921366	99.13
JR2_2	819059	832954	VdLs16	VdLs16_JABBIU010000004.1	1922244	1936162	98.15
JR2_2	833750	905126	VdLs16	VdLs16_JABBIU010000004.1	1936679	2008067	99.34
JR2_2	905078	944967	VdLs16	VdLs16_JABBIU010000004.1	2008062	2048022	99.08
JR2_2	925041	994675	VdLs16	VdLs16_JABBIU010000004.1	2028037	2097729	99.76
JR2_2	994663	1018618	VdLs16	VdLs16_JABBIU010000004.1	2097756	2121698	99.09
JR2_2	1027671	1069537	VdLs16	VdLs16_JABBIU010000004.1	2131019	2172955	99.34
JR2_2	1071399	1127995	VdLs16	VdLs16_JABBIU010000004.1	2172954	2229548	99.99
JR2_2	1127956	1293256	VdLs16	VdLs16_JABBIU010000004.1	2229548	2394894	99.58
JR2_2	1294761	1394947	VdLs16	VdLs16_JABBIU010000004.1	2395190	2495325	99.32
JR2_2	1400475	1422937	VdLs16	VdLs16_JABBIU010000004.1	2495321	2517771	99.72
JR2_2	1422924	1481238	VdLs16	VdLs16_JABBIU010000004.1	2518340	2576661	99.81
JR2_2	1495216	1565475	VdLs16	VdLs16_JABBIU010000004.1	2583986	2654264	99.74
JR2_2	1576787	1715663	VdLs16	VdLs16_JABBIU010000006.1	2120035	1981102	98.99
JR2_2	1715544	2022284	VdLs16	VdLs16_JABBIU010000006.1	1981182	1674521	98.99
JR2_2	2022279	2091824	VdLs16	VdLs16_JABBIU010000006.1	1654631	1585128	98.87
JR2_2	2091820	2119881	VdLs16	VdLs16_JABBIU010000006.1	1584947	1556841	99.31
JR2_2	2120080	2151666	VdLs16	VdLs16_JABBIU010000006.1	1556966	1525334	99.73
JR2_2	2151525	2192871	VdLs16	VdLs16_JABBIU010000006.1	1525343	1483905	99.34
JR2_2	2192822	2213734	VdLs16	VdLs16_JABBIU010000006.1	1483916	1463004	99.98
JR2_2	2213730	2239729	VdLs16	VdLs16_JABBIU010000005.1	1993341	2019338	99.87
JR2_2	2239644	2331236	VdLs16	VdLs16_JABBIU010000005.1	2019301	2111037	99.41
JR2_2	2332602	2544119	VdLs16	VdLs16_JABBIU010000005.1	2112892	2324608	99.58
JR2_2	2560178	2576530	VdLs16	VdLs16_JABBIU010000005.1	2341184	2357523	97.94
JR2_2	2576530	2669008	VdLs16	VdLs16_JABBIU010000005.1	2357895	2450445	99.09
JR2_2	2681979	2694194	VdLs16	VdLs16_JABBIU010000005.1	2451851	2464043	99.44
JR2_2	2694142	2736328	VdLs16	VdLs16_JABBIU010000005.1	2464043	2506261	98.96
JR2_2	2736324	2760561	VdLs16	VdLs16_JABBIU010000005.1	2524695	2548942	99.31
JR2_2	2760560	2875624	VdLs16	VdLs16_JABBIU010000005.1	2550792	2665854	99.18
JR2_2	3035373	3050316	VdLs16	VdLs16_JABBIU010000005.1	2685888	2700836	99.77
JR2_2	3050317	3063498	VdLs16	VdLs16_JABBIU010000005.1	2701018	2714173	99.36
JR2_2	3063473	3115290	VdLs16	VdLs16_JABBIU010000005.1	2714199	2766000	99.49
JR2_2	3105311	3115346	VdLs16	VdLs16_JABBIU010000005.1	2756020	2766088	99.37
JR2_2	3666282	3691351	VdLs16	VdLs16_JABBIU010000005.1	2901825	2926793	99.03
JR2_2	3692099	3769978	VdLs16	VdLs16_JABBIU010000005.1	2927439	3005279	99.2
JR2_2	3769977	3787884	VdLs16	VdLs16_JABBIU010000005.1	3014621	3032539	98.72
JR2_2	3821196	3914504	VdLs16	VdLs16_JABBIU010000005.1	3043953	3137230	99.67
JR2_2	3914500	4133788	VdLs16	VdLs16_JABBIU010000005.1	3144158	3363527	99.62
JR2_2	4133883	4156324	VdLs16	VdLs16_JABBIU010000005.1	3363489	3385927	98.68
JR2_2	4156623	4198605	VdLs16	VdLs16_JABBIU010000005.1	3385925	3427928	98.21
JR2_2	4198598	4225618	VdLs16	VdLs16_JABBIU010000005.1	3427965	3455025	99.18
JR2_2	4225617	4238541	VdLs16	VdLs16_JABBIU010000012.1	75328	62401	99.87
JR2_2	4238540	4254051	VdLs16	VdLs16_JABBIU010000012.1	61080	45505	99.4
JR2_2	4254050	4269217	VdLs16	VdLs16_JABBIU010000012.1	12756	27934	99.65
JR2_3	3998	128615	VdLs16	VdLs16_MU047872.1	3523602	3648204	99.89
JR2_3	166294	215698	VdLs16	VdLs16_MU047872.1	3678814	3728265	99.48
JR2_3	220083	231624	VdLs16	VdLs16_MU047872.1	3737720	3749279	98.66
JR2_3	227479	248616	VdLs16	VdLs16_MU047872.1	3773036	3794193	97.03
JR2_3	247896	263304	VdLs16	VdLs16_MU047872.1	3799218	3814627	99.2
JR2_3	263299	273874	VdLs16	VdLs16_MU047872.1	3821499	3832075	99.52
JR2_3	273871	308335	VdLs16	VdLs16_MU047872.1	4049414	4014950	99.26
JR2_3	308215	322419	VdLs16	VdLs16_MU047872.1	4014953	4000730	99.52
JR2_3	346989	421938	VdLs16	VdLs16_MU047872.1	3975062	3900070	99.09
JR2_3	411944	443228	VdLs16	VdLs16_MU047872.1	3910062	3878744	99.59
JR2_3	443152	489796	VdLs16	VdLs16_MU047872.1	3878766	3832074	99.77
JR2_3	489798	693482	VdLs16	VdLs16_MU047872.1	4049414	4253012	99.57
JR2_3	693449	894161	VdLs16	VdLs16_MU047872.1	4253029	4453857	99.03
JR2_3	894169	962599	VdLs16	VdLs16_MU047872.1	4453820	4522268	98.97
JR2_3	962596	989817	VdLs16	VdLs16_MU047872.1	4522484	4549674	98.06
JR2_3	990592	1276913	VdLs16	VdLs16_MU047872.1	4549662	4835976	99.38
JR2_3	1276913	1305465	VdLs16	VdLs16_MU047872.1	4836135	4864694	99.17
JR2_3	1308938	1445981	VdLs16	VdLs16_MU047872.1	4864683	5001627	99.11
JR2_3	1446019	1489914	VdLs16	VdLs16_MU047872.1	5001617	5045431	98.95
JR2_3	1489911	1526242	VdLs16	VdLs16_MU047872.1	5046177	5082439	98.85
JR2_3	1526219	1622399	VdLs16	VdLs16_MU047872.1	5082461	5178576	99.39
JR2_3	1622773	1684622	VdLs16	VdLs16_MU047872.1	5178578	5240515	98.62
JR2_3	1684620	1723055	VdLs16	VdLs16_MU047872.1	5240581	5279006	99.57
JR2_3	1755622	1887799	VdLs16	VdLs16_MU047872.1	5301500	5433796	99.05
JR2_3	1887797	1924829	VdLs16	VdLs16_MU047872.1	5433916	5471015	99.08
JR2_3	1934231	1998306	VdLs16	VdLs16_MU047872.1	5478250	5542370	98.87
JR2_3	1998287	2017258	VdLs16	VdLs16_MU047872.1	5542400	5561300	98.62
JR2_3	2017203	2148156	VdLs16	VdLs16_MU047872.1	5561305	5692118	99.08
JR2_3	2148131	2158572	VdLs16	VdLs16_MU047872.1	5691955	5702397	99.5
JR2_3	2158573	2172623	VdLs16	VdLs16_MU047872.1	5702548	5716612	99.42
JR2_3	2173083	2280203	VdLs16	VdLs16_MU047872.1	5716608	5823735	99.37
JR2_3	2280198	2372010	VdLs16	VdLs16_MU047872.1	5824014	5915791	99.58
JR2_3	2476470	2487893	VdLs16	VdLs16_JABBIU010000005.1	1403918	1415344	88.01
JR2_3	2541266	2598238	VdLs16	VdLs16_MU047872.1	6082562	6139514	99.55
JR2_3	2598209	2688585	VdLs16	VdLs16_MU047872.1	6139563	6229867	99.5
JR2_3	2688699	2759712	VdLs16	VdLs16_MU047872.1	6230161	6301250	98.84
JR2_3	2781909	2845023	VdLs16	VdLs16_MU047872.1	6310129	6373168	99.04
JR2_3	2858426	2887920	VdLs16	VdLs16_MU047872.1	6385954	6415429	98.88
JR2_3	2887914	2907230	VdLs16	VdLs16_MU047872.1	6415597	6434854	98.81
JR2_3	2907223	3029916	VdLs16	VdLs16_MU047872.1	6435074	6557797	99.19
JR2_3	3031604	3156531	VdLs16	VdLs16_MU047872.1	6559035	6684012	99.21
JR2_3	3136541	3273784	VdLs16	VdLs16_MU047872.1	6664018	6801395	99.25
JR2_3	3273939	3350887	VdLs16	VdLs16_MU047872.1	6801406	6878334	98.97
JR2_3	3351053	3379524	VdLs16	VdLs16_MU047872.1	6878225	6906753	99.12
JR2_3	3386823	3465486	VdLs16	VdLs16_MU047872.1	6914064	6992757	98.82
JR2_3	3465683	3496865	VdLs16	VdLs16_MU047872.1	6992765	7023954	99.2
JR2_3	3497555	3521996	VdLs16	VdLs16_MU047872.1	7025468	7049907	99.27
JR2_3	3522675	3535346	VdLs16	VdLs16_MU047872.1	7049904	7062587	99.35
JR2_3	3535332	3552628	VdLs16	VdLs16_MU047872.1	7062622	7079843	98.44
JR2_3	3552607	3602323	VdLs16	VdLs16_MU047872.1	7079864	7129665	99.14
JR2_3	3626059	3696400	VdLs16	VdLs16_MU047872.1	7143540	7213940	98.66
JR2_3	3696396	3737136	VdLs16	VdLs16_MU047872.1	7233436	7274193	98.81
JR2_3	3737156	3748145	VdLs16	VdLs16_MU047872.1	7274174	7285198	97.47
JR2_3	3755767	3891159	VdLs16	VdLs16_MU047872.1	7325377	7460797	99.04
JR2_3	3891937	4010920	VdLs16	VdLs16_MU047872.1	7460789	7579727	99.87
JR2_3	4010910	4155750	VdLs16	VdLs16_MU047872.1	7579798	7724611	99.92
JR2_3	4155745	4168215	VdLs16	VdLs16_MU047872.1	7731540	7744002	99.82
JR2_4	2592	195447	VdLs16	VdLs16_MU047872.1	3518961	3326128	99.52
JR2_4	195447	399818	VdLs16	VdLs16_MU047872.1	3325964	3121340	98.91
JR2_4	399941	574890	VdLs16	VdLs16_MU047872.1	3121370	2946475	98.97
JR2_4	575228	668385	VdLs16	VdLs16_MU047872.1	2946088	2852895	99.28
JR2_4	668381	687130	VdLs16	VdLs16_MU047872.1	2656190	2637474	99.12
JR2_4	687352	774739	VdLs16	VdLs16_MU047872.1	2637451	2550183	99.02
JR2_4	775300	833276	VdLs16	VdLs16_MU047872.1	2519012	2461055	99.01
JR2_4	854649	871481	VdLs16	VdLs16_MU047872.1	2453789	2436936	98.54
JR2_4	885265	908673	VdLs16	VdLs16_MU047872.1	2431021	2407580	99.07
JR2_4	908829	937731	VdLs16	VdLs16_MU047872.1	2407584	2378647	99.23
JR2_4	939860	961042	VdLs16	VdLs16_MU047872.1	189260	168105	97.41
JR2_4	940768	956872	VdLs16	VdLs16_MU047873.1	184412	168251	97.47
JR2_4	961040	973851	VdLs16	VdLs16_MU047872.1	167607	154705	98.01
JR2_4	965089	995609	VdLs16	VdLs16_JABBIU010000017.1	44821	14263	99.21
JR2_4	969281	991112	VdLs16	VdLs16_MU047873.1	153567	131708	98.4
JR2_4	977298	994534	VdLs16	VdLs16_MU047872.1	150845	133515	98.1
JR2_4	983743	995609	VdLs16	VdLs16_MU047874.1	6087	17952	98.96
JR2_4	1002492	1017023	VdLs16	VdLs16_MU047872.1	120784	106251	99.77
JR2_4	1062499	1084598	VdLs16	VdLs16_MU047872.1	93553	71458	99.55
JR2_4	1084036	1107064	VdLs16	VdLs16_MU047872.1	71015	47985	99.46
JR2_4	1150888	1173232	VdLs16	VdLs16_MU047874.1	197786	175443	99.83
JR2_4	1196800	1210186	VdLs16	VdLs16_MU047874.1	53211	66597	99.76
JR2_4	1210184	1237239	VdLs16	VdLs16_MU047874.1	71401	98459	99.75
JR2_4	1252416	1274346	VdLs16	VdLs16_MU047872.1	19662	41609	99.68
JR2_4	1276781	1293637	VdLs16	VdLs16_MU047873.1	80086	96959	99.45
JR2_4	1359950	1371159	VdLs16	VdLs16_JABBIU010000010.1	11251	19	98.3
JR2_4	1363752	1374167	VdLs16	VdLs16_MU047873.1	184412	174001	98.22
JR2_4	1369834	1384059	VdLs16	VdLs16_MU047872.1	182261	168105	97.22
JR2_4	1395558	1411964	VdLs16	VdLs16_JABBIU010000015.1	189918	206331	99.7
JR2_4	1397678	1411964	VdLs16	VdLs16_JABBIU010000017.1	1	14262	99.15
JR2_4	1419557	1431416	VdLs16	VdLs16_MU047874.1	17952	6087	98.09
JR2_4	1430092	1458846	VdLs16	VdLs16_MU047874.1	234691	263430	98.43
JR2_4	1479710	1496260	VdLs16	VdLs16_MU047872.1	2378654	2362098	99.19
JR2_4	1496249	1556378	VdLs16	VdLs16_MU047872.1	2361307	2301005	98.79
JR2_4	1556410	1723950	VdLs16	VdLs16_MU047872.1	2301027	2133479	99.4
JR2_4	1724051	1743564	VdLs16	VdLs16_MU047872.1	2133476	2113983	99.02
JR2_4	1746748	1810093	VdLs16	VdLs16_MU047872.1	2111012	2047629	99.21
JR2_4	1810574	1908727	VdLs16	VdLs16_MU047872.1	2047629	1949298	99.12
JR2_4	1908727	1945249	VdLs16	VdLs16_MU047872.1	1949060	1912397	98.26
JR2_4	1945235	1957884	VdLs16	VdLs16_MU047872.1	1912369	1899700	98.79
JR2_4	1963225	1988435	VdLs16	VdLs16_MU047872.1	1894399	1869218	98.95
JR2_4	1997545	2108924	VdLs16	VdLs16_MU047872.1	1859954	1748552	98.96
JR2_4	2112574	2325098	VdLs16	VdLs16_MU047872.1	1746408	1533857	99.74
JR2_4	2330021	2595329	VdLs16	VdLs16_MU047872.1	1533862	1268691	99.22
JR2_4	2595321	2641983	VdLs16	VdLs16_MU047872.1	1268738	1222253	99.08
JR2_4	2642000	2813630	VdLs16	VdLs16_MU047872.1	1222282	1050516	99.5
JR2_4	2813626	2884868	VdLs16	VdLs16_MU047872.1	1049310	978098	99.72
JR2_4	3070432	3199100	VdLs16	VdLs16_MU047872.1	843474	714980	99.26
JR2_4	3199090	3212871	VdLs16	VdLs16_MU047872.1	715045	701281	99.09
JR2_4	3213819	3345400	VdLs16	VdLs16_MU047872.1	700444	568932	98.89
JR2_4	3389527	3485627	VdLs16	VdLs16_MU047872.1	544526	448391	99
JR2_4	3489777	3516706	VdLs16	VdLs16_MU047872.1	416855	443775	98.67
JR2_4	3516738	3531913	VdLs16	VdLs16_MU047872.1	416859	401674	97.92
JR2_4	3540007	3660243	VdLs16	VdLs16_MU047872.1	401673	281414	99.79
JR2_4	3660234	3701877	VdLs16	VdLs16_MU047872.1	260881	219237	99.9
JR2_4	3701871	3716870	VdLs16	VdLs16_MU047872.1	212311	197248	98.64
JR2_4	3720893	3782582	VdLs16	VdLs16_JABBIU010000011.1	92691	154399	99.58
JR2_4	3784445	3826121	VdLs16	VdLs16_JABBIU010000011.1	154398	196063	99.66
JR2_4	3826314	3856219	VdLs16	VdLs16_JABBIU010000011.1	196063	225960	98.55
JR2_4	3861074	3936350	VdLs16	VdLs16_JABBIU010000011.1	246558	321892	99.34
JR2_4	3936369	3961920	VdLs16	VdLs16_JABBIU010000011.1	321817	347390	99.84
JR2_4	3961891	3982935	VdLs16	VdLs16_JABBIU010000011.1	347460	368491	99.43
JR2_4	3997993	4032225	VdLs16	VdLs16_JABBIU010000011.1	423514	457817	99.46
JR2_4	4032316	4075661	VdLs16	VdLs16_JABBIU010000011.1	457814	501145	99.65
JR2_5	724	22406	VdLs16	VdLs16_JABBIU010000007.1	170	21848	99.75
JR2_5	30632	51887	VdLs16	VdLs16_JABBIU010000007.1	28048	49306	99.84
JR2_5	56516	134209	VdLs16	VdLs16_JABBIU010000007.1	49303	127034	99.56
JR2_5	134268	515393	VdLs16	VdLs16_JABBIU010000007.1	127007	508394	99.39
JR2_5	522920	561861	VdLs16	VdLs16_JABBIU010000007.1	514094	553034	99.17
JR2_5	561636	573825	VdLs16	VdLs16_JABBIU010000010.1	12261	19	97.75
JR2_5	561790	578594	VdLs16	VdLs16_MU047872.1	193003	176181	97.91
JR2_5	592329	603070	VdLs16	VdLs16_MU047872.1	161858	151134	98.34
JR2_5	599588	673827	VdLs16	VdLs16_MU047873.1	149037	74713	99.85
JR2_5	680126	741158	VdLs16	VdLs16_MU047873.1	61021	1	99.94
JR2_5	721948	762705	VdLs16	VdLs16_MU047874.1	269769	228958	99.63
JR2_5	727456	741075	VdLs16	VdLs16_MU047872.1	13610	1	99.57
JR2_5	731396	746044	VdLs16	VdLs16_MU047874.1	169195	154516	97.11
JR2_5	757250	771629	VdLs16	VdLs16_MU047874.1	7414	21765	97.51
JR2_5	764391	882278	VdLs16	VdLs16_JABBIU010000015.1	209755	91878	99.97
JR2_5	764790	783129	VdLs16	VdLs16_MU047874.1	228676	210338	99.54
JR2_5	882260	903718	VdLs16	VdLs16_JABBIU010000015.1	91861	70403	99.99
JR2_5	903714	967288	VdLs16	VdLs16_JABBIU010000015.1	63574	2	99.98
JR2_5	956067	983974	VdLs16	VdLs16_MU047874.1	124035	151984	99.61
JR2_5	969067	1051216	VdLs16	VdLs16_JABBIU010000011.1	13	82238	99.7
JR2_5	983975	1000239	VdLs16	VdLs16_MU047872.1	170573	154290	98.06
JR2_5	985070	1000107	VdLs16	VdLs16_JABBIU010000017.1	50807	35760	98.93
JR2_5	1051085	1061657	VdLs16	VdLs16_JABBIU010000011.1	82177	92749	99.86
JR2_5	1075128	1147259	VdLs16	VdLs16_JABBIU010000007.1	566490	638622	98.6
JR2_5	1153132	1171037	VdLs16	VdLs16_JABBIU010000007.1	638617	656495	98.65
JR2_5	1172900	1195678	VdLs16	VdLs16_JABBIU010000007.1	656494	679265	98.96
JR2_5	1195672	1244086	VdLs16	VdLs16_JABBIU010000007.1	707608	756058	98.41
JR2_5	1247975	1294399	VdLs16	VdLs16_JABBIU010000007.1	758122	804538	99.11
JR2_5	1324434	1468308	VdLs16	VdLs16_JABBIU010000007.1	863988	1007830	99.19
JR2_5	1468426	1523762	VdLs16	VdLs16_JABBIU010000007.1	1007829	1063183	99.05
JR2_5	1526703	1539679	VdLs16	VdLs16_JABBIU010000007.1	1086380	1099377	98.51
JR2_5	1581797	1714550	VdLs16	VdLs16_JABBIU010000007.1	1115013	1247761	99.44
JR2_5	1714544	1880676	VdLs16	VdLs16_JABBIU010000007.1	1247794	1413853	99.28
JR2_5	1899244	1913675	VdLs16	VdLs16_JABBIU010000007.1	1431934	1446374	95.32
JR2_5	1915677	1936403	VdLs16	VdLs16_JABBIU010000007.1	1440611	1461333	94.71
JR2_5	1972809	1990235	VdLs16	VdLs16_JABBIU010000007.1	1475630	1493058	93.69
JR2_5	2026298	2081974	VdLs16	VdLs16_JABBIU010000007.1	1509540	1565248	98.51
JR2_5	2081969	2136385	VdLs16	VdLs16_JABBIU010000007.1	1604680	1659026	99.56
JR2_5	2207316	2252164	VdLs16	VdLs16_JABBIU010000007.1	1662111	1706974	99.26
JR2_5	2252166	2268191	VdLs16	VdLs16_JABBIU010000007.1	1706900	1722920	99.86
JR2_5	2268265	2285454	VdLs16	VdLs16_JABBIU010000007.1	1722868	1740070	99.65
JR2_5	2285583	2345072	VdLs16	VdLs16_JABBIU010000007.1	1739975	1799436	99.64
JR2_5	2345035	2360514	VdLs16	VdLs16_JABBIU010000007.1	1799463	1814882	97.93
JR2_5	2390674	2514967	VdLs16	VdLs16_JABBIU010000007.1	1820376	1944604	99.69
JR2_5	2521023	2556311	VdLs16	VdLs16_JABBIU010000007.1	1950563	1985851	99.62
JR2_5	2556162	2668932	VdLs16	VdLs16_JABBIU010000007.1	1989177	2101996	99.52
JR2_5	2669120	2713874	VdLs16	VdLs16_JABBIU010000007.1	2101996	2146848	98.94
JR2_5	2713877	2743516	VdLs16	VdLs16_JABBIU010000007.1	2146788	2176518	98.86
JR2_5	2745366	2894608	VdLs16	VdLs16_JABBIU010000007.1	2176517	2325874	99.2
JR2_5	2904078	3003100	VdLs16	VdLs16_JABBIU010000007.1	2334935	2434011	98.49
JR2_5	3003174	3120431	VdLs16	VdLs16_JABBIU010000007.1	2434010	2551394	99.39
JR2_5	3120472	3209063	VdLs16	VdLs16_JABBIU010000007.1	2551387	2639969	99.84
JR2_5	3209018	3279496	VdLs16	VdLs16_JABBIU010000007.1	2639962	2710491	99.57
JR2_5	3280705	3323978	VdLs16	VdLs16_JABBIU010000007.1	2710513	2753809	98.81
JR2_5	3323979	3372686	VdLs16	VdLs16_JABBIU010000007.1	2753972	2802711	98.14
JR2_5	3375029	3413836	VdLs16	VdLs16_JABBIU010000007.1	2803038	2841733	97.81
JR2_5	3741884	3819076	VdLs16	VdLs16_JABBIU010000007.1	2868321	2945482	99.35
JR2_5	3819176	3899093	VdLs16	VdLs16_JABBIU010000007.1	2945455	3025551	99.29
JR2_5	3899080	3969311	VdLs16	VdLs16_JABBIU010000007.1	3026264	3096447	99.17
JR2_5	3969621	3993254	VdLs16	VdLs16_JABBIU010000007.1	3096448	3120063	98.95
JR2_5	3993239	4008693	VdLs16	VdLs16_JABBIU010000007.1	3120094	3135605	98.85
JR2_5	4008685	4061197	VdLs16	VdLs16_JABBIU010000007.1	3136298	3188886	99.41
JR2_5	4061194	4074668	VdLs16	VdLs16_JABBIU010000007.1	3189167	3202651	99.52
JR2_5	4074884	4171714	VdLs16	VdLs16_JABBIU010000007.1	3202651	3299489	99.85
JR2_6	17813	70066	VdLs16	VdLs16_JABBIU010000004.1	4719803	4667625	99.57
JR2_6	70063	87720	VdLs16	VdLs16_JABBIU010000004.1	4665770	4648114	99.28
JR2_6	94246	344360	VdLs16	VdLs16_JABBIU010000004.1	4611742	4361494	98.99
JR2_6	359784	431140	VdLs16	VdLs16_JABBIU010000004.1	4353931	4282558	99.93
JR2_6	440147	532036	VdLs16	VdLs16_JABBIU010000004.1	4282354	4190467	99.75
JR2_6	532194	550543	VdLs16	VdLs16_JABBIU010000004.1	4190471	4172118	99.21
JR2_6	558930	568970	VdLs16	VdLs16_JABBIU010000004.1	587846	597873	88.98
JR2_6	569264	582255	VdLs16	VdLs16_JABBIU010000004.1	4170192	4157176	99.04
JR2_6	587727	636261	VdLs16	VdLs16_JABBIU010000004.1	4144071	4095480	98.36
JR2_6	642111	700137	VdLs16	VdLs16_JABBIU010000004.1	4095491	4037451	98.93
JR2_6	707412	836163	VdLs16	VdLs16_JABBIU010000004.1	4030553	3901726	98.77
JR2_6	836158	850545	VdLs16	VdLs16_JABBIU010000004.1	3901577	3887164	98.96
JR2_6	862271	901314	VdLs16	VdLs16_JABBIU010000004.1	3856733	3817651	99.09
JR2_6	909118	1007346	VdLs16	VdLs16_JABBIU010000004.1	3810099	3711874	99.56
JR2_6	1026822	1074644	VdLs16	VdLs16_JABBIU010000004.1	3692788	3644847	98.85
JR2_6	1083988	1140421	VdLs16	VdLs16_JABBIU010000004.1	3634880	3578433	99.47
JR2_6	1140393	1184409	VdLs16	VdLs16_JABBIU010000004.1	3578423	3534432	99.66
JR2_6	1184604	1209751	VdLs16	VdLs16_JABBIU010000004.1	3529240	3504111	98.7
JR2_6	1209753	1229527	VdLs16	VdLs16_JABBIU010000004.1	3504005	3484253	98.4
JR2_6	1236980	1250310	VdLs16	VdLs16_JABBIU010000004.1	3475539	3462202	98.59
JR2_6	1250596	1309422	VdLs16	VdLs16_JABBIU010000004.1	3462204	3403325	98.98
JR2_6	1309422	1403257	VdLs16	VdLs16_JABBIU010000004.1	3403116	3309218	98.72
JR2_6	1403304	1618939	VdLs16	VdLs16_JABBIU010000004.1	3309247	3093708	98.81
JR2_6	1618887	1664473	VdLs16	VdLs16_JABBIU010000004.1	3093664	3048135	99.33
JR2_6	1668164	1773966	VdLs16	VdLs16_JABBIU010000004.1	3044348	2938579	99.26
JR2_6	1774316	1814996	VdLs16	VdLs16_JABBIU010000004.1	2938442	2897835	98.59
JR2_6	1815623	1825759	VdLs16	VdLs16_JABBIU010000004.1	2897250	2887032	97.86
JR2_6	1839545	1886829	VdLs16	VdLs16_JABBIU010000004.1	2877672	2830347	99.12
JR2_6	1898067	1930551	VdLs16	VdLs16_JABBIU010000004.1	2779429	2746909	98.97
JR2_6	1931009	2018982	VdLs16	VdLs16_JABBIU010000004.1	2746915	2658955	99.48
JR2_6	2018982	2179350	VdLs16	VdLs16_JABBIU010000006.1	2125410	2285756	99.49
JR2_6	2187768	2214492	VdLs16	VdLs16_JABBIU010000006.1	2292777	2319497	97.79
JR2_6	2216353	2230014	VdLs16	VdLs16_JABBIU010000006.1	2319495	2333150	98.99
JR2_6	2232122	2268888	VdLs16	VdLs16_JABBIU010000006.1	2337209	2373961	99.14
JR2_6	2270751	2288439	VdLs16	VdLs16_JABBIU010000006.1	2373960	2391649	98.18
JR2_6	2295306	2308983	VdLs16	VdLs16_JABBIU010000006.1	2391644	2405313	98.36
JR2_6	2333043	2517543	VdLs16	VdLs16_JABBIU010000006.1	2453391	2637861	99.8
JR2_6	2517586	2606223	VdLs16	VdLs16_JABBIU010000006.1	2637814	2726490	99.8
JR2_6	2618908	2658426	VdLs16	VdLs16_JABBIU010000006.1	2738876	2778393	99.39
JR2_6	2664299	2729459	VdLs16	VdLs16_JABBIU010000006.1	2778388	2843595	99.31
JR2_6	2729675	2810960	VdLs16	VdLs16_JABBIU010000006.1	2843601	2925251	98.59
JR2_6	2812821	2851768	VdLs16	VdLs16_JABBIU010000006.1	2925249	2964174	99.65
JR2_6	2851756	3035693	VdLs16	VdLs16_JABBIU010000006.1	2964249	3148110	98.99
JR2_6	3035694	3076871	VdLs16	VdLs16_JABBIU010000006.1	3148245	3189401	99.26
JR2_6	3084115	3110832	VdLs16	VdLs16_JABBIU010000006.1	3196705	3223424	99.67
JR2_6	3112694	3144165	VdLs16	VdLs16_JABBIU010000006.1	3223423	3254894	99.63
JR2_6	3144381	3163785	VdLs16	VdLs16_JABBIU010000006.1	3254890	3274271	99.09
JR2_6	3163782	3179710	VdLs16	VdLs16_JABBIU010000006.1	3274559	3290466	98.21
JR2_6	3188778	3212526	VdLs16	VdLs16_JABBIU010000006.1	3295184	3318930	98.56
JR2_6	3229593	3263385	VdLs16	VdLs16_JABBIU010000006.1	3328309	3362164	98.77
JR2_6	3263345	3346462	VdLs16	VdLs16_JABBIU010000006.1	3362170	3445346	98.97
JR2_6	3346453	3408987	VdLs16	VdLs16_JABBIU010000006.1	3446532	3509054	99.68
JR2_6	3408982	3437294	VdLs16	VdLs16_JABBIU010000006.1	3509333	3537684	99.37
JR2_6	3518582	3530788	VdLs16	VdLs16_JABBIU010000006.1	3581778	3593986	98.57
JR2_7	7721	25049	VdLs16	VdLs16_JABBIU010000006.1	8960	26283	99.92
JR2_7	25007	52824	VdLs16	VdLs16_JABBIU010000006.1	26181	53992	99.35
JR2_7	52820	319059	VdLs16	VdLs16_JABBIU010000006.1	60821	327110	99.67
JR2_7	319543	393057	VdLs16	VdLs16_JABBIU010000006.1	327904	401408	99.35
JR2_7	393054	434077	VdLs16	VdLs16_JABBIU010000006.1	401445	442496	99.14
JR2_7	440247	451163	VdLs16	VdLs16_JABBIU010000006.1	448531	459409	98.49
JR2_7	453204	527281	VdLs16	VdLs16_JABBIU010000006.1	477363	551471	99.35
JR2_7	527281	553024	VdLs16	VdLs16_JABBIU010000006.1	551433	577191	99.02
JR2_7	553014	633942	VdLs16	VdLs16_JABBIU010000006.1	577220	658047	99.17
JR2_7	633916	680915	VdLs16	VdLs16_JABBIU010000006.1	658077	705106	99.4
JR2_7	680919	760835	VdLs16	VdLs16_JABBIU010000006.1	705075	784986	99.87
JR2_7	750756	812460	VdLs16	VdLs16_JABBIU010000006.1	774907	836610	99.79
JR2_7	812332	1018947	VdLs16	VdLs16_JABBIU010000006.1	836662	1043282	99.89
JR2_7	1018965	1050684	VdLs16	VdLs16_JABBIU010000006.1	1052803	1084495	99.61
JR2_7	1030692	1129105	VdLs16	VdLs16_JABBIU010000006.1	1064488	1162872	99.24
JR2_7	1129105	1142703	VdLs16	VdLs16_JABBIU010000006.1	1163042	1176560	99.15
JR2_7	1142775	1295853	VdLs16	VdLs16_JABBIU010000006.1	1176545	1329689	99.33
JR2_7	1295781	1360148	VdLs16	VdLs16_JABBIU010000006.1	1329851	1394274	98.98
JR2_7	1362729	1409416	VdLs16	VdLs16_JABBIU010000006.1	1395951	1442605	99.33
JR2_7	1409448	1429846	VdLs16	VdLs16_JABBIU010000006.1	1442601	1463008	99.52
JR2_7	1429842	1447416	VdLs16	VdLs16_JABBIU010000005.1	1993345	1975813	99.2
JR2_7	1447331	1466929	VdLs16	VdLs16_JABBIU010000005.1	1975835	1956228	98.9
JR2_7	1472338	1518393	VdLs16	VdLs16_JABBIU010000005.1	1950559	1904446	99.1
JR2_7	1518376	1599779	VdLs16	VdLs16_JABBIU010000005.1	1904414	1822706	98.4
JR2_7	1599776	1625059	VdLs16	VdLs16_JABBIU010000005.1	1822752	1797416	98.9
JR2_7	1628409	1724848	VdLs16	VdLs16_MU047873.1	845122	941533	99.38
JR2_7	1728090	1785263	VdLs16	VdLs16_MU047873.1	945117	1002344	99.38
JR2_7	1775311	1899254	VdLs16	VdLs16_MU047873.1	992374	1116452	99.65
JR2_7	1900460	1945826	VdLs16	VdLs16_MU047873.1	1116448	1161814	99.84
JR2_7	1955665	1968571	VdLs16	VdLs16_MU047873.1	1167572	1180491	95.01
JR2_7	1965099	1975942	VdLs16	VdLs16_MU047872.1	5960607	5971447	87.59
JR2_7	1968389	1988211	VdLs16	VdLs16_MU047873.1	1205290	1225113	95.44
JR2_7	1990283	2012563	VdLs16	VdLs16_MU047873.1	1236976	1259187	98.28
JR2_7	2042175	2102632	VdLs16	VdLs16_MU047873.1	1320914	1381336	99.83
JR2_7	2102628	2495956	VdLs16	VdLs16_MU047873.1	1381263	1774830	99.49
JR2_7	2495933	2603412	VdLs16	VdLs16_MU047873.1	1774847	1882368	99.16
JR2_7	2603690	2642260	VdLs16	VdLs16_MU047873.1	1882362	1921010	99.31
JR2_7	2642245	2681274	VdLs16	VdLs16_MU047873.1	1921345	1960414	99
JR2_7	2681252	2754740	VdLs16	VdLs16_MU047873.1	1960434	2033835	99.2
JR2_7	2754710	2784266	VdLs16	VdLs16_MU047873.1	2033861	2063250	98.95
JR2_7	2784234	2804394	VdLs16	VdLs16_MU047873.1	2063182	2083325	99.32
JR2_7	2817676	2841693	VdLs16	VdLs16_MU047873.1	2090490	2114511	98.71
JR2_7	2841566	2863147	VdLs16	VdLs16_MU047873.1	2114696	2136288	99.56
JR2_7	2863160	2937039	VdLs16	VdLs16_MU047873.1	2136266	2210168	99.08
JR2_7	2937024	2986516	VdLs16	VdLs16_MU047873.1	2210321	2259778	99.21
JR2_7	2986810	3022392	VdLs16	VdLs16_MU047873.1	2292351	2327977	98.48
JR2_7	3022375	3054238	VdLs16	VdLs16_MU047873.1	2327913	2359838	98.43
JR2_7	3117250	3130446	VdLs16	VdLs16_MU047873.1	2359940	2373158	99.4
JR2_7	3130445	3211890	VdLs16	VdLs16_MU047873.1	2373195	2454661	99.53
JR2_7	3212207	3277451	VdLs16	VdLs16_MU047873.1	2454656	2519893	99.33
JR2_8	1994	73654	VdLs16	VdLs16_JABBIU010000005.1	1454	73105	99.97
JR2_8	53611	246237	VdLs16	VdLs16_JABBIU010000005.1	53071	245740	99.87
JR2_8	252110	316270	VdLs16	VdLs16_JABBIU010000005.1	245735	309891	99.82
JR2_8	327585	422036	VdLs16	VdLs16_JABBIU010000005.1	321264	415839	99.2
JR2_8	423898	470205	VdLs16	VdLs16_JABBIU010000005.1	415838	462166	99.22
JR2_8	470424	513287	VdLs16	VdLs16_JABBIU010000005.1	462162	505001	99.03
JR2_8	513300	530458	VdLs16	VdLs16_JABBIU010000005.1	520599	537719	98.78
JR2_8	530461	558929	VdLs16	VdLs16_JABBIU010000005.1	537906	566318	98.69
JR2_8	559072	569530	VdLs16	VdLs16_JABBIU010000005.1	566319	576811	98.16
JR2_8	569411	586541	VdLs16	VdLs16_JABBIU010000005.1	576773	593901	99.24
JR2_8	586809	620527	VdLs16	VdLs16_JABBIU010000005.1	593897	627620	98.8
JR2_8	620506	634138	VdLs16	VdLs16_JABBIU010000005.1	627634	641267	99.47
JR2_8	646719	697011	VdLs16	VdLs16_JABBIU010000005.1	700068	750346	99.19
JR2_8	697506	714569	VdLs16	VdLs16_JABBIU010000005.1	757960	775004	98.94
JR2_8	714562	724912	VdLs16	VdLs16_JABBIU010000005.1	775034	785373	99.29
JR2_8	801789	848016	VdLs16	VdLs16_JABBIU010000005.1	796917	843262	98.65
JR2_8	848669	870209	VdLs16	VdLs16_JABBIU010000005.1	844934	866582	97.44
JR2_8	876083	894783	VdLs16	VdLs16_JABBIU010000005.1	866578	885284	99.28
JR2_8	896617	985465	VdLs16	VdLs16_JABBIU010000005.1	885283	974131	99.06
JR2_8	985459	1006179	VdLs16	VdLs16_JABBIU010000005.1	995547	1016257	98.31
JR2_8	1138516	1184020	VdLs16	VdLs16_JABBIU010000005.1	1108463	1153956	99.17
JR2_8	1184104	1280180	VdLs16	VdLs16_JABBIU010000005.1	1153842	1249968	99.07
JR2_8	1310029	1406934	VdLs16	VdLs16_JABBIU010000005.1	1304219	1401136	99.76
JR2_8	1406783	1421890	VdLs16	VdLs16_JABBIU010000005.1	1403759	1418850	95.89
JR2_8	1458987	1492675	VdLs16	VdLs16_JABBIU010000005.1	1497888	1464274	95.11
JR2_8	1558775	1777170	VdLs16	VdLs16_JABBIU010000005.1	1519979	1738462	99.47
JR2_8	1777144	1836003	VdLs16	VdLs16_JABBIU010000005.1	1738471	1797415	99.12
JR2_8	1836001	1890149	VdLs16	VdLs16_MU047873.1	841763	787610	99.86
JR2_8	1890143	2053730	VdLs16	VdLs16_MU047873.1	767018	603420	99.83
JR2_8	2053678	2082361	VdLs16	VdLs16_MU047873.1	603418	574727	99.4
JR2_8	2082361	2111782	VdLs16	VdLs16_MU047873.1	574633	545227	99.61
JR2_8	2111944	2201867	VdLs16	VdLs16_MU047873.1	545227	455433	99.33
JR2_8	2201965	2294787	VdLs16	VdLs16_MU047873.1	455433	362627	99.23
JR2_8	2294780	2337087	VdLs16	VdLs16_MU047873.1	354541	312265	99.19
JR2_8	2349547	2406886	VdLs16	VdLs16_MU047873.1	305556	248222	99.15
JR2_8	2406879	2469425	VdLs16	VdLs16_MU047873.1	247942	185481	98.97
JR2_8	2469418	2565743	VdLs16	VdLs16_JABBIU010000010.1	12038	108457	99.21
JR2_8	2565744	2683823	VdLs16	VdLs16_JABBIU010000010.1	108846	226881	99.05
JR2_8	2689696	2708465	VdLs16	VdLs16_JABBIU010000010.1	226876	245631	98.81
JR2_8	2708465	2753582	VdLs16	VdLs16_JABBIU010000010.1	246766	291812	98.91
JR2_8	2778583	2801426	VdLs16	VdLs16_JABBIU010000010.1	304248	327071	98.53
JR2_8	2801564	2814498	VdLs16	VdLs16_JABBIU010000010.1	327070	339974	97.81
JR2_8	2814749	2910168	VdLs16	VdLs16_JABBIU010000010.1	339983	435292	98.85
JR2_8	2910164	2923450	VdLs16	VdLs16_JABBIU010000010.1	435746	449031	99.82
JR2_8	2931067	2990090	VdLs16	VdLs16_JABBIU010000010.1	459079	518111	99.89
JR2_8	2990158	3091838	VdLs16	VdLs16_JABBIU010000010.1	518074	619858	99.57
JR2_8	3099406	3121293	VdLs16	VdLs16_JABBIU010000010.1	633262	655169	98.34
JR2_8	3121287	3152621	VdLs16	VdLs16_JABBIU010000010.1	689943	721263	98.93
JR2_8	3152490	3176828	VdLs16	VdLs16_JABBIU010000010.1	721199	745542	98.24
JR2_8	3176916	3200369	VdLs16	VdLs16_JABBIU010000010.1	745542	768968	99.25
JR2_8	3200368	3224131	VdLs16	VdLs16_JABBIU010000010.1	769868	793653	98.33
JR2_8	3224119	3269836	VdLs16	VdLs16_JABBIU010000010.1	793860	839677	98.81
[truncated: 14,716 more rows]
