# Supplementary material for: Starship giant transposons dominate plastic genomic regions in a fungal plant pathogen and drive virulence evolution
Source: Nat Commun. 2025 Jul 24;16:6806. doi: 10.1038/s41467-025-61986-6 (PMC12289983; doi:10.1038/s41467-025-61986-6)
Supplement: Supplementary file 6 — Source Data [file 41467_2025_61986_MOESM6_ESM.zip › Source Data/Fig5d.xlsx]

## Sheet: Fig5d left
Gene ID	Compartment	Ingroup best hit e-value	Outgroup best hit e-value	AI	Ingroup hit count	Outgropu hit count	Verticillium hit count
ENSRNA049373465	core	3.22e-44	1	-100.1	86	0	76
ENSRNA049373466	core	6.92e-20	3.22e-18	-3.8	2	79	76
ENSRNA049373467	core	3.22e-44	1	-100.1	86	0	76
ENSRNA049373468	core	3.22e-44	1	-100.1	86	0	76
ENSRNA049373469	core	2.46e-27	2.46e-27	0	7	3	48
ENSRNA049373470	core	1	1.5e-42	96.3	0	17	76
ENSRNA049373471	core	1	1.42e-41	94.1	0	53	70
ENSRNA049373472	core	2.33e-09	2.99e-13	9	1	122	76
ENSRNA049373473	core	1.75e-52	1	-119.2	306	0	76
ENSRNA049373474	core	3.27e-26	7.03e-28	3.8	5	4	76
ENSRNA049373475	core	1	3.19e-49	111.7	0	1	68
ENSRNA049373476	core	1	8.8e-13	27.8	0	105	76
ENSRNA049373477	core	2.46e-27	2.46e-27	0	7	3	48
ENSRNA049373478	core	ND	ND	ND	0	0	76
ENSRNA049373479	core	3.58e-07	5.94e-10	6.4	2	313	74
ENSRNA049373480	core	1.14e-21	1.93e-14	-16.6	164	249	74
ENSRNA049373481	core	ND	ND	ND	0	0	74
ENSRNA049373482	core	7.61e-29	2.13e-24	-10.2	2	81	76
ENSRNA049373483	core	1	7.49e-15	32.5	0	36	70
ENSRNA049373484	core	1.65e-25	4.68e-11	-33.3	329	83	76
ENSRNA049373485	core	4.71e-06	2.81e-08	5.1	4	33	76
ENSRNA049373486	core	1.22e-16	4.39e-16	-1.3	110	308	74
ENSRNA049373487	core	ND	ND	ND	0	0	76
ENSRNA049373488	core	1	5.71e-29	65	0	1	76
ENSRNA049373489	core	1	3.19e-49	111.7	0	1	68
ENSRNA049373490	core	ND	ND	ND	0	0	76
ENSRNA049373491	core	1	3.17e-54	123.2	0	1	68
ENSRNA049373492	core	1	3.17e-54	123.2	0	1	68
ENSRNA049373493	core	1.72e-11	2.85e-14	6.4	93	55	76
ENSRNA049373494	core	1	3.17e-54	123.2	0	1	68
ENSRNA049373495	core	1	3.17e-54	123.2	0	1	68
ENSRNA049373496	core	1	1.48e-52	119.3	0	1	68
ENSRNA049373497	other AGR	1	3.24e-39	88.6	0	4	76
ENSRNA049373498	core	1	3.24e-39	88.6	0	4	75
ENSRNA049373499	core	ND	ND	ND	0	0	76
ENSRNA049373500	core	2.33e-09	2.99e-13	9	1	122	76
ENSRNA049373501	core	1.22e-31	1	-71.2	25	0	76
ENSRNA049373502	core	1.66e-06	2.1e-20	32	1	409	76
ENSRNA049373503	other AGR	6.66e-14	1.43e-15	3.8	41	306	76
ENSRNA049373504	core	4.15e-20	5.37e-19	-2.6	93	258	76
ENSRNA049373505	core	1	5.71e-29	65	0	1	76
ENSRNA049373506	core	3.05e-48	2.44e-24	-55	303	87	76
ENSRNA049373507	core	1	3.17e-54	123.2	0	1	68
ENSRNA049373508	core	6.54e-15	1.4e-21	15.4	9	366	76
ENSRNA049373509	other AGR	1	3.17e-54	123.2	0	1	68
ENSRNA049373510	core	1.62e-29	5.88e-24	-12.8	8	149	74
ENSRNA049373511	core	8.19e-30	8.25e-25	-11.5	285	131	76
ENSRNA049373512	core	5.32e-36	6.98e-25	-25.6	328	86	76
ENSRNA049373513	core	1	7.18e-13	28	0	406	76
ENSRNA049373514	Starship	ND	ND	ND	0	0	30
ENSRNA049373515	core	1	6.5e-21	46.5	0	137	76
ENSRNA049373516	core	1.02e-97	1.06e-67	-69.1	197	3	76
ENSRNA049373517	core	6.42e-80	6.56e-65	-34.6	40	172	76
ENSRNA049373518	core	1	1.48e-52	119.3	0	1	68
ENSRNA049373519	core	1	5.71e-29	65	0	1	76
ENSRNA049373520	core	1	3.17e-54	123.2	0	1	68
ENSRNA049373521	core	1	7.13e-18	39.5	0	172	76
ENSRNA049373522	core	1	3.17e-54	123.2	0	1	68
ENSRNA049373523	core	1	3.17e-54	123.2	0	1	68
ENSRNA049373524	core	5.43e-20	1.52e-15	-10.2	8	51	76
ENSRNA049373525	core	1	1.48e-52	119.3	0	1	68
ENSRNA049373526	core	1	9.38e-23	50.7	0	323	76
ENSRNA049373527	core	3.22e-44	1	-100.1	86	0	76
ENSRNA049373528	core	1.92e-10	1.47e-21	25.6	5	11	76
ENSRNA049373529	core	1	1.49e-47	107.8	0	1	68
ENSRNA049373530	core	1	1.98e-24	54.6	0	338	76
ENSRNA049373531	core	ND	ND	ND	0	0	76
ENSRNA049373532	core	2.76e-12	3.6e-06	-14.1	11	4	76
ENSRNA049373533	core	3.29e-21	3.29e-21	0	1	60	76
ENSRNA049373534	other AGR	1	9.55e-15	32.3	0	199	76
ENSRNA049373535	core	2.46e-27	2.46e-27	0	7	3	48
ENSRNA049373536	core	1.35e-91	6.48e-70	-49.9	112	169	76
ENSRNA049373537	core	ND	ND	ND	0	0	76
ENSRNA049373538	core	6.58e-80	4.05e-62	-41	312	99	76
ENSRNA049373539	core	2.03e-47	3.4e-45	-5.1	230	109	76
ENSRNA049373540	other AGR	1	3.17e-54	123.2	0	1	68
ENSRNA049373541	core	0.000157	4.32e-10	12.8	2	144	76
ENSRNA049373542	core	1	1.48e-52	119.3	0	1	68
ENSRNA049373543	core	1	1.48e-52	119.3	0	1	68
ENSRNA049373544	core	1.24e-12	1	-27.4	2	0	76
ENSRNA049373545	core	1	1.5e-42	96.3	0	17	76
ENSRNA049373546	core	ND	ND	ND	0	0	76
ENSRNA049373547	core	1	1.5e-42	96.3	0	2	76
ENSRNA049373548	core	1.72e-11	2.21e-15	9	10	165	76
ENSRNA049373549	core	1	6.96e-41	92.5	0	4	76
ENSRNA049373550	core	1	5.38e-42	95	0	10	76
ENSRNA049373551	core	1	5.71e-29	65	0	1	76
ENSRNA049373552	core	1	6.96e-41	92.5	0	1	76
ENSRNA049373553	other AGR	1	1.5e-42	96.3	0	8	76
ENSRNA049373554	core	1.27e-29	1.29e-19	-23	165	4	76
ENSRNA049373555	core	1	2.46e-23	52.1	0	44	76
ENSRNA049373556	core	4.78e-12	4.74e-17	11.5	37	117	76
ENSRNA049373557	core	1.03e-23	1.72e-21	-5.1	289	48	76
ENSRNA049373558	core	ND	ND	ND	0	0	75
ENSRNA049373559	core	2.2e-14	1.02e-17	7.7	2	38	76
ENSRNA049373560	core	1.87e-30	8.76e-24	-15.4	331	82	76
ENSRNA049373561	core	1	3.19e-49	111.7	0	1	68
ENSRNA049373562	core	7.18e-13	4.29e-15	5.1	2	36	76
ENSRNA049373563	core	3.61e-38	2.21e-25	-29.4	308	37	76
ENSRNA049373564	core	1.62e-29	5.88e-24	-12.8	8	149	74
ENSRNA049373565	core	5.47e-44	9.22e-37	-16.6	34	362	76
ENSRNA049373566	core	1	5.71e-29	65	0	1	76
ENSRNA049373567	core	6.57e-09	5.04e-15	14.1	3	371	76
ENSRNA049373568	core	0.000157	4.32e-10	12.8	2	144	76
ENSRNA049373569	core	8.62e-13	1.11e-11	-2.6	204	170	76
ENSRNA049373570	core	2.46e-27	2.46e-27	0	7	3	48
ENSRNA049373571	other AGR	5.72e-16	1	-35.1	3	0	76
ENSRNA049373572	core	0	0	0	56	155	58
ENSRNA049373573	core	0	0	0	56	155	58
ENSRNA049373574	core	1.53e-21	3.34e-13	-19.2	2	11	76
ENSRNA049373575	core	0	0	0	56	155	58
ENSRNA049373576	core	1	1.46e-15	34.2	0	395	76
ENSRNA049373577	core	0	0	0	56	155	58
ENSRNA049373578	core	0	0	0	56	155	58
ENSRNA049373579	core	3.29e-21	3.29e-21	0	1	60	76
ENSRNA049373580	core	1.22e-31	1	-71.2	25	0	76
ENSRNA049373581	core	0	0	0	70	158	58
ENSRNA049373582	core	2.76e-10	2.76e-10	0	8	11	76
ENSRNA049373583	core	1.19e-69	9.4e-56	-32	9	188	69
ENSRNA049373584	core	1.64e-30	2.13e-24	-14.1	2	103	76
ENSRNA049373585	core	1.19e-69	9.4e-56	-32	9	188	69
ENSRNA049373586	core	1.19e-69	9.4e-56	-32	9	188	69
ENSRNA049373587	core	1	5.71e-29	65	0	1	76
ENSRNA049373588	core	1.19e-69	9.4e-56	-32	9	188	69
ENSRNA049373589	core	ND	ND	ND	0	0	75
ENSRNA049373590	core	1.19e-69	9.4e-56	-32	9	188	69
ENSRNA049373591	core	5.55e-05	5.51e-10	11.5	60	31	76
ENSRNA049373592	core	9.46e-46	4.43e-39	-15.4	16	180	70
ENSRNA049373593	core	ND	ND	ND	0	0	69
ENSRNA049373594	core	4.26e-25	1.52e-29	10.2	92	261	74
ENSRNA049373595	core	1	2.56e-08	17.5	0	139	69
ENSRNA049373596	core	3.95e-59	1	-134.5	313	0	76
ENSRNA049373597	core	7.13e-09	3.29e-12	7.7	4	44	76
ENSRNA049373598	core	ND	ND	ND	0	0	68
ENSRNA049373599	core	1	1.49e-47	107.8	0	1	68
ENSRNA049373600	core	1.22e-31	1	-71.2	25	0	76
ENSRNA049373601	core	1	3.22e-44	100.1	0	2	76
ENSRNA049373602	core	6.13e-25	7.99e-19	-14.1	8	63	72
ENSRNA049373603	core	1	6.91e-46	104	0	3	75
ENSRNA049373604	core	1	5.38e-42	95	0	4	76
ENSRNA049373605	core	ND	ND	ND	0	0	76
ENSRNA049373606	core	1	2.62e-22	49.7	0	79	70
ENSRNA049373607	core	8.19e-14	7.9e-39	57.6	126	4	76
ENSRNA049373608	other AGR	1	1.5e-42	96.3	0	5	75
ENSRNA049373609	core	5.59e-11	1	-23.6	1	0	76
ENSRNA049373610	core	4.71e-06	1.01e-07	3.8	5	27	76
ENSRNA049373611	core	1.77e-36	1.36e-42	14.1	4	2	76
ENSRNA049373612	core	ND	ND	ND	0	0	76
ENSRNA049373613	core	6.13e-25	3.72e-17	-17.9	328	86	76
ENSRNA049373614	core	2.51e-15	1	-33.6	8	0	76
ENSRNA049373615	core	6.7e-10	1.11e-12	6.4	19	36	74
ENSRNA049373616	core	ND	ND	ND	0	0	76
ENSRNA049373617	core	1.18e-12	1.97e-15	6.4	5	12	76
ENSRNA049373618	core	4.59e-11	2.14e-09	-3.8	2	8	76
ENSRNA049373619	core	ND	ND	ND	0	0	76
ENSRNA049373620	core	0.000157	4.32e-10	12.8	2	144	76
ENSRNA049373621	core	2.24e-24	2.92e-18	-14.1	5	361	76
ENSRNA049373622	core	ND	ND	ND	0	0	75
ENSRNA049373623	core	2.46e-27	2.46e-27	0	7	3	48
ENSRNA049373624	core	3.32e-16	7.18e-13	-7.7	38	364	76
ENSRNA049373625	core	1.11e-11	2.41e-08	-7.7	2	13	76
ENSRNA049373626	core	2.02e-09	4.37e-06	-7.7	186	61	76
ENSRNA049373627	core	1	1.09e-18	41.4	0	143	76
ENSRNA049373628	core	1.2e-26	7.3e-19	-17.9	8	55	76
ENSRNA049373629	core	1.99e-19	9.27e-18	-3.8	3	112	76
ENSRNA049373630	core	1	1.27e-12	27.4	0	7	76
ENSRNA049373631	core	5.64e-20	2.03e-19	-1.3	3	75	76
ENSRNA049373632	core	7.18e-13	4.29e-15	5.1	2	36	76
ENSRNA049373633	core	3.54e-27	2.76e-23	-9	2	107	76
ENSRNA049373634	core	4.58e-12	2.13e-10	-3.8	1	1	76
ENSRNA049373635	core	1	0.000243	8.3	0	4	76
ENSRNA049373636	core	1	5.71e-29	65	0	1	76
ENSRNA049373637	core	1.22e-31	1	-71.2	25	0	76
ENSRNA049373638	core	2.84e-13	4.73e-16	6.4	8	76	76
ENSRNA049373639	core	1.44e-12	1	-27.3	7	0	76
ENSRNA049373640	core	3.69e-13	3.69e-13	0	89	58	76
ENSRNA049373641	core	2.46e-27	2.46e-27	0	7	3	48
ENSRNA049373642	core	3.27e-26	7.03e-28	3.8	5	4	76
ENSRNA049373643	core	ND	ND	ND	0	0	76
ENSRNA049373644	other AGR	2.46e-27	2.46e-27	0	7	3	48
ENSRNA049373645	core	1	9.22e-17	36.9	0	253	76
ENSRNA049373646	core	ND	ND	ND	0	0	76
ENSRNA049373647	core	ND	ND	ND	0	0	76
ENSRNA049373648	core	2.46e-27	2.46e-27	0	7	3	48
ENSRNA049373649	core	7.18e-13	4.29e-15	5.1	2	36	76
ENSRNA049373650	core	2.46e-27	2.46e-27	0	7	3	48
ENSRNA049373651	core	2.46e-27	2.46e-27	0	7	3	48
ENSRNA049373652	core	2.03e-25	7.45e-10	-35.8	2	2	76
ENSRNA049373653	core	1	5.71e-29	65	0	1	76
ENSRNA049373654	core	1	8.8e-13	27.8	0	105	76
ENSRNA049373655	core	4.07e-12	6.81e-10	-5.1	2	2	76
ENSRNA049373656	core	1	8.8e-13	27.8	0	105	76
ENSRNA049373657	core	2.46e-27	2.46e-27	0	7	3	48
ENSRNA049373658	core	2.14e-09	2.14e-09	0	3	398	76
ENSRNA049373659	core	6.22e-15	2.24e-14	-1.3	4	44	76
ENSRNA049373660	core	7.78e-10	1	-21	5	0	76
ENSRNA049373661	core	2.33e-09	2.99e-13	9	1	122	76
ENSRNA049373662	core	ND	ND	ND	0	0	74
ENSRNA049373663	core	1.37e-17	2.31e-10	-16.6	2	7	76
ENSRNA049373664	core	1	5.71e-29	65	0	1	76
ENSRNA049373665	core	1	5.71e-29	65	0	1	76
ENSRNA049373666	core	ND	ND	ND	0	0	75
ENSRNA049373667	core	1.22e-31	1	-71.2	25	0	76
ENSRNA049373668	core	5.61e-25	2.03e-19	-12.8	7	105	76
ENSRNA049373669	core	1	0.043	3.1	0	5	76
ENSRNA049373670	core	1	2.46e-23	52.1	0	44	76
ENSRNA049373671	core	1.22e-31	1	-71.2	25	0	76
ENSRNA049373672	core	2.46e-27	2.46e-27	0	7	3	48
ENSRNA049373673	core	7.89e-10	1	-21	75	0	76
ENSRNA049373674	core	3.78e-17	1.05e-17	1.3	122	11	76
ENSRNA049373675	core	2.46e-27	2.46e-27	0	7	3	48
JR2_tyr186	Starship	1.94e-121	1.01e-39	-188.2	2	2	51
JR2_tyr188	Starship	0	1.62e-118	-189.3	2	8	59
JR2_tyr190	Starship	ND	ND	ND	0	0	63
JR2_tyr191	Starship	ND	ND	ND	0	0	64
JR2_tyr192	Starship	ND	ND	ND	0	0	64
JR2_tyr195	Starship	ND	ND	ND	0	0	64
JR2_tyr196	Starship	ND	ND	ND	0	0	64
VDAG_JR2_Chr1g00010a	core	8.49e-155	1.22e-78	-175.4	82	16	76
VDAG_JR2_Chr1g00020a	core	ND	ND	ND	0	0	76
VDAG_JR2_Chr1g00030a	core	0	0	0	285	99	76
VDAG_JR2_Chr1g00040a	core	ND	ND	ND	0	0	68
VDAG_JR2_Chr1g00050a	core	ND	ND	ND	0	0	76
VDAG_JR2_Chr1g00060a	core	ND	ND	ND	0	0	68
VDAG_JR2_Chr1g00070a	core	3.96e-94	1	-215.1	2	0	76
VDAG_JR2_Chr1g00080a	core	9.73e-129	1.77e-66	-143.4	329	83	76
VDAG_JR2_Chr1g00090a	core	0	3.13e-157	-100.2	40	34	76
VDAG_JR2_Chr1g00100a	core	0	1.81e-173	-62.8	42	372	76
VDAG_JR2_Chr1g00110a	core	ND	ND	ND	0	0	76
VDAG_JR2_Chr1g00120a	core	ND	ND	ND	0	0	76
VDAG_JR2_Chr1g00130a	core	ND	ND	ND	0	0	76
VDAG_JR2_Chr1g00140a	core	ND	ND	ND	0	0	76
VDAG_JR2_Chr1g00150a	core	ND	ND	ND	0	0	76
VDAG_JR2_Chr1g00160a	core	ND	ND	ND	0	0	76
VDAG_JR2_Chr1g00170a	core	ND	ND	ND	0	0	75
VDAG_JR2_Chr1g00180a	core	ND	ND	ND	0	0	68
VDAG_JR2_Chr1g00190a	core	ND	ND	ND	0	0	69
VDAG_JR2_Chr1g00200a	core	ND	ND	ND	0	0	69
VDAG_JR2_Chr1g00210a	core	0	0	0	326	85	76
VDAG_JR2_Chr1g00220a	core	0	1	-460.5	272	0	76
VDAG_JR2_Chr1g00230a	core	ND	ND	ND	0	0	76
VDAG_JR2_Chr1g00240a	core	ND	ND	ND	0	0	71
VDAG_JR2_Chr1g00250a	core	ND	ND	ND	0	0	76
VDAG_JR2_Chr1g00260a	core	4.57e-179	0	49.9	127	288	76
VDAG_JR2_Chr1g00270a	core	ND	ND	ND	0	0	76
VDAG_JR2_Chr1g00280a	core	ND	ND	ND	0	0	68
VDAG_JR2_Chr1g00290a	core	0	0	0	211	171	76
VDAG_JR2_Chr1g00300a	core	ND	ND	ND	0	0	68
VDAG_JR2_Chr1g00310a	core	0	1.55e-172	-64.9	320	80	76
VDAG_JR2_Chr1g00320a	core	1.47e-39	1	-89.4	2	0	76
VDAG_JR2_Chr1g00330a	core	ND	ND	ND	0	0	76
VDAG_JR2_Chr1g00340a	core	0	1.98e-138	-143.4	166	12	76
VDAG_JR2_Chr1g00350a	core	ND	ND	ND	0	0	68
VDAG_JR2_Chr1g00360a	core	ND	ND	ND	0	0	69
VDAG_JR2_Chr1g00370a	core	1.77e-168	2.47e-112	-129.3	64	5	76
VDAG_JR2_Chr1g00380a	core	0	0	0	14	104	74
VDAG_JR2_Chr1g00390a	core	7.26e-173	3.84e-81	-211.2	190	33	76
VDAG_JR2_Chr1g00400a	core	2.36e-161	1.27e-59	-234.2	180	17	76
VDAG_JR2_Chr1g00410a	core	4.49e-111	1	-254.1	2	0	76
VDAG_JR2_Chr1g00415a	core	ND	ND	ND	0	0	76
VDAG_JR2_Chr1g00420a	core	6.28e-83	1	-189.3	139	0	76
VDAG_JR2_Chr1g00430a	core	4.34e-140	1.75e-59	-185.6	309	20	76
VDAG_JR2_Chr1g00440a	core	1.1e-78	3.3e-29	-113.9	9	1	76
VDAG_JR2_Chr1g00450a	core	ND	ND	ND	0	0	73
VDAG_JR2_Chr1g00460a	core	0	1	-460.5	176	0	75
VDAG_JR2_Chr1g00470a	core	0	0	0	308	109	76
VDAG_JR2_Chr1g00480a	core	3.92e-66	6.79e-39	-62.7	81	2	76
VDAG_JR2_Chr1g00490a	core	0	1	-460.5	138	0	76
VDAG_JR2_Chr1g00500a	core	0	1	-460.5	145	0	76
VDAG_JR2_Chr1g00510a	core	ND	ND	ND	0	0	74
VDAG_JR2_Chr1g00520a	core	9.95e-100	1	-228	162	0	76
VDAG_JR2_Chr1g00530a	core	0	0	0	328	56	75
VDAG_JR2_Chr1g00535a	core	ND	ND	ND	0	0	74
VDAG_JR2_Chr1g00540a	core	ND	ND	ND	0	0	75
VDAG_JR2_Chr1g00545a	core	0	1.78e-130	-161.8	330	83	75
VDAG_JR2_Chr1g00550a	core	6.78e-87	4.17e-69	-41	145	80	75
VDAG_JR2_Chr1g00560a	core	ND	ND	ND	0	0	75
VDAG_JR2_Chr1g00570a	core	0	5.27e-178	-52.3	264	5	75
VDAG_JR2_Chr1g00580a	core	0	1.96e-137	-145.7	80	4	75
VDAG_JR2_Chr1g00590a	core	6.55e-138	1.16e-95	-97.3	177	166	75
VDAG_JR2_Chr1g00600a	core	0	6.41e-128	-167.6	315	3	75
VDAG_JR2_Chr1g00610a	core	0	2.7e-177	-54	205	120	76
VDAG_JR2_Chr1g00620a	core	2.29e-111	6.69e-77	-79.4	1	3	76
VDAG_JR2_Chr1g00630a	core	ND	ND	ND	0	0	73
VDAG_JR2_Chr1g00640a	core	1.64e-159	1.32e-130	-66.6	304	9	76
VDAG_JR2_Chr1g00650a	core	ND	ND	ND	0	0	76
VDAG_JR2_Chr1g00660a	core	0	0	0	278	122	76
VDAG_JR2_Chr1g00670a	core	2.67e-71	1.69e-33	-87	16	1	76
VDAG_JR2_Chr1g00680a	core	0	0	0	12	4	76
VDAG_JR2_Chr1g00690a	core	ND	ND	ND	0	0	76
VDAG_JR2_Chr1g00700a	core	ND	ND	ND	0	0	67
VDAG_JR2_Chr1g00710a	core	ND	ND	ND	0	0	68
VDAG_JR2_Chr1g00720a	core	ND	ND	ND	0	0	71
VDAG_JR2_Chr1g00730a	core	ND	ND	ND	0	0	74
VDAG_JR2_Chr1g00740a	core	2.63e-172	8.08e-103	-160	27	1	76
VDAG_JR2_Chr1g00750a	core	1.49e-32	1	-73.3	17	0	75
VDAG_JR2_Chr1g00760a	core	0	1	-460.5	3	0	76
VDAG_JR2_Chr1g00770a	core	ND	ND	ND	0	0	75
VDAG_JR2_Chr1g00780a	core	ND	ND	ND	0	0	76
VDAG_JR2_Chr1g00790a	core	ND	ND	ND	0	0	76
VDAG_JR2_Chr1g00800a	core	1.68e-59	1	-135.3	1	0	76
VDAG_JR2_Chr1g00810a	core	ND	ND	ND	0	0	69
VDAG_JR2_Chr1g00820a	core	ND	ND	ND	0	0	76
VDAG_JR2_Chr1g00830a	core	ND	ND	ND	0	0	76
VDAG_JR2_Chr1g00840a	core	ND	ND	ND	0	0	74
VDAG_JR2_Chr1g00850a	core	0	0	0	216	188	76
VDAG_JR2_Chr1g00860a	core	0	0	0	25	391	76
VDAG_JR2_Chr1g00870a	core	ND	ND	ND	0	0	76
VDAG_JR2_Chr1g00880a	core	ND	ND	ND	0	0	74
VDAG_JR2_Chr1g00890a	core	1.72e-134	4e-81	-122.9	1	9	68
VDAG_JR2_Chr1g00900a	core	ND	ND	ND	0	0	76
VDAG_JR2_Chr1g00910a	core	ND	ND	ND	0	0	68
VDAG_JR2_Chr1g00920a	core	2.12e-152	1.1e-75	-176.6	43	3	76
VDAG_JR2_Chr1g00930a	core	9.38e-24	4.36e-22	-3.8	1	3	75
VDAG_JR2_Chr1g00940a	core	4.79e-118	3.68e-124	14.1	26	276	75
VDAG_JR2_Chr1g00950a	core	ND	ND	ND	0	0	72
VDAG_JR2_Chr1g00960a	core	ND	ND	ND	0	0	74
VDAG_JR2_Chr1g00970a	core	ND	ND	ND	0	0	74
VDAG_JR2_Chr1g00980a	core	ND	ND	ND	0	0	76
VDAG_JR2_Chr1g00990a	core	ND	ND	ND	0	0	68
VDAG_JR2_Chr1g01000a	core	ND	ND	ND	0	0	68
VDAG_JR2_Chr1g01010a	core	ND	ND	ND	0	0	73
VDAG_JR2_Chr1g01020a	core	ND	ND	ND	0	0	69
VDAG_JR2_Chr1g01030a	core	1	9.3e-76	172.8	0	22	73
VDAG_JR2_Chr1g01040a	core	ND	ND	ND	0	0	68
VDAG_JR2_Chr1g01050a	core	ND	ND	ND	0	0	76
VDAG_JR2_Chr1g01060a	core	ND	ND	ND	0	0	69
VDAG_JR2_Chr1g01070a	core	8.13e-132	1.07e-115	-37.1	157	38	76
VDAG_JR2_Chr1g01080a	core	1.01e-90	2.14e-107	38.4	142	139	76
VDAG_JR2_Chr1g01090a	core	2.14e-122	1	-280.2	6	0	76
VDAG_JR2_Chr1g01100a	core	3.41e-91	1	-208.3	9	0	76
VDAG_JR2_Chr1g01110a	core	2e-145	1	-333.2	4	0	76
VDAG_JR2_Chr1g01120a	core	ND	ND	ND	0	0	76
VDAG_JR2_Chr1g01130a	core	ND	ND	ND	0	0	76
VDAG_JR2_Chr1g01140a	core	0	0	0	310	107	74
VDAG_JR2_Chr1g01150a	core	6.49e-51	1.39e-57	15.4	11	13	76
VDAG_JR2_Chr1g01160a	core	0	0	0	232	52	76
VDAG_JR2_Chr1g01170a	core	ND	ND	ND	0	0	66
VDAG_JR2_Chr1g01175a	core	3.08e-39	1.88e-26	-29.4	1	1	74
VDAG_JR2_Chr1g01180a	core	0	0	0	146	230	76
VDAG_JR2_Chr1g01185a	core	5.33e-39	5.29e-44	11.5	45	205	76
VDAG_JR2_Chr1g01190a	core	1.56e-94	1	-216	1	0	76
VDAG_JR2_Chr1g01200a	core	1	0	460.5	0	1	67
VDAG_JR2_Chr1g01210a	core	3.95e-97	2.46e-69	-64	118	5	73
VDAG_JR2_Chr1g01220a	core	ND	ND	ND	0	0	68
VDAG_JR2_Chr1g01230a	core	ND	ND	ND	0	0	76
VDAG_JR2_Chr1g01240a	core	ND	ND	ND	0	0	68
VDAG_JR2_Chr1g01250a	core	0	0	0	128	131	74
VDAG_JR2_Chr1g01260a	core	0	5.35e-176	-56.9	284	13	76
VDAG_JR2_Chr1g01270a	core	7.16e-95	7.11e-100	11.5	4	60	76
VDAG_JR2_Chr1g01280a	core	ND	ND	ND	0	0	76
VDAG_JR2_Chr1g01290a	core	0	0	0	265	146	76
VDAG_JR2_Chr1g01300a	core	ND	ND	ND	0	0	76
VDAG_JR2_Chr1g01310a	core	1.65e-50	1	-114.6	7	0	76
VDAG_JR2_Chr1g01320a	core	0	0	0	317	103	76
VDAG_JR2_Chr1g01330a	core	4.2e-164	1.22e-134	-67.8	177	5	76
VDAG_JR2_Chr1g01340a	core	ND	ND	ND	0	0	76
VDAG_JR2_Chr1g01350a	core	2.25e-123	1.1e-86	-84.5	6	45	76
VDAG_JR2_Chr1g01360a	core	ND	ND	ND	0	0	69
VDAG_JR2_Chr1g01370a	core	ND	ND	ND	0	0	69
VDAG_JR2_Chr1g01380a	core	0	1.69e-170	-69.6	286	61	76
VDAG_JR2_Chr1g01390a	core	ND	ND	ND	0	0	66
VDAG_JR2_Chr1g01400a	core	ND	ND	ND	0	0	68
VDAG_JR2_Chr1g01410a	core	ND	ND	ND	0	0	68
VDAG_JR2_Chr1g01420a	core	ND	ND	ND	0	0	68
VDAG_JR2_Chr1g01430a	core	1	0	460.5	0	1	76
VDAG_JR2_Chr1g01440a	core	0	0	0	157	153	76
VDAG_JR2_Chr1g01450a	core	ND	ND	ND	0	0	76
VDAG_JR2_Chr1g01460a	core	ND	ND	ND	0	0	76
VDAG_JR2_Chr1g01470a	core	ND	ND	ND	0	0	76
VDAG_JR2_Chr1g01480a	core	ND	ND	ND	0	0	76
VDAG_JR2_Chr1g01490a	core	ND	ND	ND	0	0	68
VDAG_JR2_Chr1g01500a	core	ND	ND	ND	0	0	68
VDAG_JR2_Chr1g01510a	core	ND	ND	ND	0	0	68
VDAG_JR2_Chr1g01520a	core	ND	ND	ND	0	0	69
VDAG_JR2_Chr1g01530a	core	1	0	460.5	0	14	76
VDAG_JR2_Chr1g01540a	core	ND	ND	ND	0	0	68
VDAG_JR2_Chr1g01550a	core	ND	ND	ND	0	0	76
VDAG_JR2_Chr1g01560a	core	ND	ND	ND	0	0	76
VDAG_JR2_Chr1g01570a	core	ND	ND	ND	0	0	68
VDAG_JR2_Chr1g01580a	core	0	0	0	321	66	76
VDAG_JR2_Chr1g01590a	core	ND	ND	ND	0	0	68
VDAG_JR2_Chr1g01600a	core	ND	ND	ND	0	0	68
VDAG_JR2_Chr1g01610a	core	0	1	-460.5	156	0	75
VDAG_JR2_Chr1g01620a	core	ND	ND	ND	0	0	68
VDAG_JR2_Chr1g01630a	core	0	0	0	330	73	76
VDAG_JR2_Chr1g01640a	core	ND	ND	ND	0	0	76
VDAG_JR2_Chr1g01650a	core	ND	ND	ND	0	0	76
VDAG_JR2_Chr1g01660a	core	0	0	0	4	408	73
VDAG_JR2_Chr1g01670a	core	ND	ND	ND	0	0	76
VDAG_JR2_Chr1g01680a	core	ND	ND	ND	0	0	72
VDAG_JR2_Chr1g01690a	core	ND	ND	ND	0	0	69
VDAG_JR2_Chr1g01700a	core	7.81e-122	1.41e-64	-131.8	91	3	76
VDAG_JR2_Chr1g01710a	core	ND	ND	ND	0	0	74
VDAG_JR2_Chr1g01720a	core	0	6.71e-147	-123.9	72	102	74
VDAG_JR2_Chr1g01730a	core	ND	ND	ND	0	0	76
VDAG_JR2_Chr1g01740a	core	ND	ND	ND	0	0	76
VDAG_JR2_Chr1g01750a	core	9.24e-59	9.17e-64	11.5	49	74	72
VDAG_JR2_Chr1g01760a	core	1.73e-66	4.89e-57	-21.8	6	35	69
VDAG_JR2_Chr1g01770a	core	ND	ND	ND	0	0	75
VDAG_JR2_Chr1g01780a	core	ND	ND	ND	0	0	76
VDAG_JR2_Chr1g01790a	core	0	0	0	321	92	76
VDAG_JR2_Chr1g01800a	core	ND	ND	ND	0	0	65
VDAG_JR2_Chr1g01810a	core	0	1	-460.5	261	0	76
VDAG_JR2_Chr1g01820a	core	ND	ND	ND	0	0	76
VDAG_JR2_Chr1g01830a	core	9.71e-108	1	-246.4	15	0	76
VDAG_JR2_Chr1g01840a	core	ND	ND	ND	0	0	68
VDAG_JR2_Chr1g01850a	core	ND	ND	ND	0	0	76
VDAG_JR2_Chr1g01860a	core	1	0	460.5	0	311	31
VDAG_JR2_Chr1g01870a	core	ND	ND	ND	0	0	76
VDAG_JR2_Chr1g01880a	core	ND	ND	ND	0	0	76
VDAG_JR2_Chr1g01890a	core	ND	ND	ND	0	0	69
VDAG_JR2_Chr1g01900a	core	2.49e-103	1	-236.3	3	0	76
VDAG_JR2_Chr1g01910a	core	0	0	0	203	158	69
VDAG_JR2_Chr1g01920a	core	ND	ND	ND	0	0	76
VDAG_JR2_Chr1g01930a	core	ND	ND	ND	0	0	68
VDAG_JR2_Chr1g01940a	core	ND	ND	ND	0	0	76
VDAG_JR2_Chr1g01950a	core	ND	ND	ND	0	0	68
VDAG_JR2_Chr1g01960a	core	ND	ND	ND	0	0	74
VDAG_JR2_Chr1g01970a	core	0	6.49e-169	-73.3	199	180	76
VDAG_JR2_Chr1g01980a	core	ND	ND	ND	0	0	68
VDAG_JR2_Chr1g01990a	core	ND	ND	ND	0	0	57
VDAG_JR2_Chr1g02000a	core	ND	ND	ND	0	0	56
VDAG_JR2_Chr1g02010a	core	ND	ND	ND	0	0	76
VDAG_JR2_Chr1g02020a	core	ND	ND	ND	0	0	76
VDAG_JR2_Chr1g02030a	core	ND	ND	ND	0	0	68
VDAG_JR2_Chr1g02040a	core	ND	ND	ND	0	0	76
VDAG_JR2_Chr1g02050a	core	0	0	0	139	274	76
VDAG_JR2_Chr1g02060a	core	ND	ND	ND	0	0	76
VDAG_JR2_Chr1g02070a	core	ND	ND	ND	0	0	67
VDAG_JR2_Chr1g02080a	core	ND	ND	ND	0	0	68
VDAG_JR2_Chr1g02090a	core	ND	ND	ND	0	0	72
VDAG_JR2_Chr1g02100a	core	ND	ND	ND	0	0	63
VDAG_JR2_Chr1g02110a	core	1.94e-148	1.68e-69	-181.8	321	19	76
VDAG_JR2_Chr1g02120a	core	3.94e-171	1.32e-41	-298.2	215	4	76
VDAG_JR2_Chr1g02130a	core	0	0	0	210	196	70
VDAG_JR2_Chr1g02140a	core	0	2.8e-167	-77	332	79	76
VDAG_JR2_Chr1g02150a	core	ND	ND	ND	0	0	68
VDAG_JR2_Chr1g02160a	core	ND	ND	ND	0	0	76
VDAG_JR2_Chr1g02170a	core	ND	ND	ND	0	0	68
VDAG_JR2_Chr1g02180a	core	1	4.58e-15	33	0	1	60
VDAG_JR2_Chr1g02190a	core	ND	ND	ND	0	0	76
VDAG_JR2_Chr1g02200a	core	ND	ND	ND	0	0	70
VDAG_JR2_Chr1g02210a	core	0	7.22e-164	-84.9	228	152	74
VDAG_JR2_Chr1g02220a	core	1.11e-101	1	-232.5	20	0	74
VDAG_JR2_Chr1g02230a	core	ND	ND	ND	0	0	74
VDAG_JR2_Chr1g02240a	core	0	0	0	331	63	74
VDAG_JR2_Chr1g02250a	core	1.63e-66	1.29e-52	-32	56	62	72
VDAG_JR2_Chr1g02260a	core	ND	ND	ND	0	0	64
VDAG_JR2_Chr1g02270a	core	7.16e-81	9.52e-60	-48.6	44	26	68
VDAG_JR2_Chr1g02280a	core	ND	ND	ND	0	0	72
VDAG_JR2_Chr1g02290a	core	6.74e-72	1	-163.9	4	0	71
VDAG_JR2_Chr1g02300a	core	ND	ND	ND	0	0	74
VDAG_JR2_Chr1g02310a	core	3.41e-165	1	-378.7	251	0	73
VDAG_JR2_Chr1g02320a	core	ND	ND	ND	0	0	74
VDAG_JR2_Chr1g02330a	core	ND	ND	ND	0	0	74
VDAG_JR2_Chr1g02340a	core	ND	ND	ND	0	0	74
VDAG_JR2_Chr1g02350a	core	0	0	0	96	47	74
VDAG_JR2_Chr1g02360a	core	1	4.07e-18	40	0	1	74
VDAG_JR2_Chr1g02370a	core	ND	ND	ND	0	0	72
VDAG_JR2_Chr1g02380a	core	ND	ND	ND	0	0	71
VDAG_JR2_Chr1g02390a	core	ND	ND	ND	0	0	76
VDAG_JR2_Chr1g02400a	core	0	1.52e-136	-147.8	71	24	76
VDAG_JR2_Chr1g02410a	core	1.64e-93	1	-213.6	55	0	76
VDAG_JR2_Chr1g02420a	core	0	0	0	325	11	76
VDAG_JR2_Chr1g02430a	core	ND	ND	ND	0	0	76
VDAG_JR2_Chr1g02440a	core	1.35e-106	3.9e-82	-56.3	281	3	76
VDAG_JR2_Chr1g02450a	core	0	2.16e-150	-115.9	209	185	75
VDAG_JR2_Chr1g02460a	core	ND	ND	ND	0	0	68
VDAG_JR2_Chr1g02470a	core	0	0	0	7	3	69
VDAG_JR2_Chr1g02480a	core	ND	ND	ND	0	0	69
VDAG_JR2_Chr1g02490a	core	1	3.26e-146	335	0	35	70
VDAG_JR2_Chr1g02500a	core	ND	ND	ND	0	0	72
VDAG_JR2_Chr1g02510a	core	0	1.22e-65	-311	203	2	76
VDAG_JR2_Chr1g02520a	core	ND	ND	ND	0	0	76
VDAG_JR2_Chr1g02530a	core	ND	ND	ND	0	0	76
VDAG_JR2_Chr1g02540a	core	ND	ND	ND	0	0	76
VDAG_JR2_Chr1g02550a	core	ND	ND	ND	0	0	76
VDAG_JR2_Chr1g02560a	core	ND	ND	ND	0	0	74
VDAG_JR2_Chr1g02570a	core	8.22e-141	1.45e-98	-97.3	171	47	74
VDAG_JR2_Chr1g02580a	core	ND	ND	ND	0	0	74
VDAG_JR2_Chr1g02590a	core	ND	ND	ND	0	0	69
VDAG_JR2_Chr1g02600a	core	ND	ND	ND	0	0	76
VDAG_JR2_Chr1g02610a	core	ND	ND	ND	0	0	68
VDAG_JR2_Chr1g02620a	core	ND	ND	ND	0	0	68
VDAG_JR2_Chr1g02630a	core	ND	ND	ND	0	0	68
VDAG_JR2_Chr1g02640a	core	1	0	460.5	0	417	73
VDAG_JR2_Chr1g02650a	core	ND	ND	ND	0	0	74
VDAG_JR2_Chr1g02660a	core	0	5.63e-129	-165.2	329	56	76
VDAG_JR2_Chr1g02670a	core	0	0	0	262	134	74
VDAG_JR2_Chr1g02680a	core	0	1	-460.5	5	0	74
VDAG_JR2_Chr1g02690a	core	ND	ND	ND	0	0	76
VDAG_JR2_Chr1g02700a	core	8.74e-129	1	-294.9	36	0	76
VDAG_JR2_Chr1g02710a	core	0	0	0	200	213	76
VDAG_JR2_Chr1g02720a	core	ND	ND	ND	0	0	69
VDAG_JR2_Chr1g02730a	core	0	0	0	230	38	75
VDAG_JR2_Chr1g02740a	core	0	0	0	239	178	76
VDAG_JR2_Chr1g02750a	core	ND	ND	ND	0	0	76
VDAG_JR2_Chr1g02760a	core	ND	ND	ND	0	0	68
VDAG_JR2_Chr1g02770a	core	6e-161	1.84e-91	-160	271	3	76
VDAG_JR2_Chr1g02780a	core	2.56e-75	1	-171.8	5	0	73
VDAG_JR2_Chr1g02790a	core	ND	ND	ND	0	0	66
VDAG_JR2_Chr1g02800a	core	ND	ND	ND	0	0	76
VDAG_JR2_Chr1g02810a	core	9.47e-161	3.58e-125	-81.9	34	42	74
VDAG_JR2_Chr1g02820a	core	1.64e-172	6.57e-97	-174.1	103	167	71
VDAG_JR2_Chr1g02830a	core	0	0	0	12	402	72
VDAG_JR2_Chr1g02840a	core	0	0	0	256	140	76
VDAG_JR2_Chr1g02850a	core	0	0	0	274	134	76
VDAG_JR2_Chr1g02860a	core	ND	ND	ND	0	0	75
VDAG_JR2_Chr1g02870a	core	ND	ND	ND	0	0	66
VDAG_JR2_Chr1g02880a	core	1.33e-131	1	-301.4	4	0	76
VDAG_JR2_Chr1g02890a	core	ND	ND	ND	0	0	68
VDAG_JR2_Chr1g02900a	core	0	1	-460.5	9	0	76
VDAG_JR2_Chr1g02910a	core	0	0	0	322	86	76
VDAG_JR2_Chr1g02920a	core	2.27e-66	7.4e-136	160	2	229	70
VDAG_JR2_Chr1g02930a	core	3.17e-137	4.22e-116	-48.6	308	102	76
VDAG_JR2_Chr1g02940a	core	1	2.07e-16	36.1	0	54	76
VDAG_JR2_Chr1g02950a	core	ND	ND	ND	0	0	69
VDAG_JR2_Chr1g02960a	core	0	1	-460.5	21	0	76
VDAG_JR2_Chr1g02970a	core	0	3.23e-165	-81.8	159	4	75
VDAG_JR2_Chr1g02980a	core	4.66e-139	1.06e-100	-88.3	250	18	76
VDAG_JR2_Chr1g02990a	core	ND	ND	ND	0	0	76
VDAG_JR2_Chr1g03000a	core	0	0	0	266	70	76
VDAG_JR2_Chr1g03010a	core	3.94e-57	1	-129.9	51	0	76
VDAG_JR2_Chr1g03020a	core	2.28e-25	1	-56.7	3	0	76
VDAG_JR2_Chr1g03030a	core	ND	ND	ND	0	0	68
VDAG_JR2_Chr1g03040a	core	6.51e-52	1	-117.9	2	0	76
VDAG_JR2_Chr1g03050a	core	5.74e-85	8.03e-29	-129.3	9	9	66
VDAG_JR2_Chr1g03060a	core	ND	ND	ND	0	0	68
VDAG_JR2_Chr1g03070a	core	0	0	0	313	103	76
VDAG_JR2_Chr1g03080a	core	ND	ND	ND	0	0	70
VDAG_JR2_Chr1g03090a	core	2.73e-79	6.11e-51	-65.3	98	40	70
VDAG_JR2_Chr1g03100a	core	0	1	-460.5	2	0	76
VDAG_JR2_Chr1g03110a	core	6.79e-57	1.93e-42	-33.3	295	108	76
VDAG_JR2_Chr1g03120a	core	ND	ND	ND	0	0	68
VDAG_JR2_Chr1g03125a	core	3.95e-84	7.1e-32	-120.3	2	18	75
VDAG_JR2_Chr1g03130a	core	9.21e-101	1.5e-118	41	29	57	75
VDAG_JR2_Chr1g03140a	core	0	0	0	8	402	73
VDAG_JR2_Chr1g03150a	core	1	8.56e-94	214.3	0	42	73
VDAG_JR2_Chr1g03160a	core	ND	ND	ND	0	0	66
VDAG_JR2_Chr1g03170a	core	0	1	-460.5	284	0	76
VDAG_JR2_Chr1g03180a	core	ND	ND	ND	0	0	70
VDAG_JR2_Chr1g03190a	core	0	0	0	271	145	76
VDAG_JR2_Chr1g03200a	core	0	0	0	251	155	75
VDAG_JR2_Chr1g03210a	core	0	6.16e-172	-66.3	319	24	76
VDAG_JR2_Chr1g03211a	core	ND	ND	ND	0	0	76
VDAG_JR2_Chr1g03230a	core	0	0	0	164	253	76
VDAG_JR2_Chr1g03240a	core	ND	ND	ND	0	0	68
VDAG_JR2_Chr1g03250a	core	0	1	-460.5	45	0	75
VDAG_JR2_Chr1g03260a	core	ND	ND	ND	0	0	67
VDAG_JR2_Chr1g03270a	core	0	4.28e-145	-128.1	14	287	75
VDAG_JR2_Chr1g03280a	core	5.61e-111	1	-253.9	166	0	76
VDAG_JR2_Chr1g03290a	core	ND	ND	ND	0	0	76
VDAG_JR2_Chr1g03300a	core	1.89e-178	1.19e-140	-87	27	104	76
VDAG_JR2_Chr1g03310a	core	ND	ND	ND	0	0	76
VDAG_JR2_Chr1g03320a	core	0	0	0	306	113	76
VDAG_JR2_Chr1g03330a	core	0	0	0	247	59	76
VDAG_JR2_Chr1g03340a	core	ND	ND	ND	0	0	76
VDAG_JR2_Chr1g03350a	core	ND	ND	ND	0	0	68
VDAG_JR2_Chr1g03360a	core	0	0	0	32	216	76
VDAG_JR2_Chr1g03370a	core	2.95e-37	1	-84.1	3	0	76
VDAG_JR2_Chr1g03380a	core	0	3.44e-153	-109.5	264	30	76
VDAG_JR2_Chr1g03390a	core	ND	ND	ND	0	0	76
VDAG_JR2_Chr1g03400a	core	3.72e-175	1	-401.6	7	0	76
VDAG_JR2_Chr1g03410a	core	ND	ND	ND	0	0	76
VDAG_JR2_Chr1g03420a	core	0	1.13e-65	-311	179	1	76
VDAG_JR2_Chr1g03430a	core	ND	ND	ND	0	0	74
VDAG_JR2_Chr1g03440a	core	ND	ND	ND	0	0	74
VDAG_JR2_Chr1g03445a	core	0	0	0	166	244	76
VDAG_JR2_Chr1g03450a	core	1.13e-68	1	-156.5	2	0	76
VDAG_JR2_Chr1g03460a	core	ND	ND	ND	0	0	69
VDAG_JR2_Chr1g03470a	core	ND	ND	ND	0	0	76
VDAG_JR2_Chr1g03480a	core	ND	ND	ND	0	0	68
VDAG_JR2_Chr1g03485a	core	8.42e-07	1	-14	1	0	75
VDAG_JR2_Chr1g03490a	core	ND	ND	ND	0	0	68
VDAG_JR2_Chr1g03500a	core	ND	ND	ND	0	0	76
VDAG_JR2_Chr1g03510a	core	ND	ND	ND	0	0	66
VDAG_JR2_Chr1g03520a	core	ND	ND	ND	0	0	68
VDAG_JR2_Chr1g03525a	core	ND	ND	ND	0	0	76
VDAG_JR2_Chr1g03540a	core	7.62e-129	1	-295	225	0	76
VDAG_JR2_Chr1g03550a	core	0	1	-460.5	311	0	76
VDAG_JR2_Chr1g03560a	core	ND	ND	ND	0	0	76
VDAG_JR2_Chr1g03570a	core	ND	ND	ND	0	0	76
VDAG_JR2_Chr1g03580a	core	ND	ND	ND	0	0	68
VDAG_JR2_Chr1g03590a	core	ND	ND	ND	0	0	76
VDAG_JR2_Chr1g03600a	core	2.13e-66	1	-151.2	3	0	72
VDAG_JR2_Chr1g03610a	core	0	0	0	257	44	76
VDAG_JR2_Chr1g03620a	core	0	8.72e-128	-168	12	19	76
VDAG_JR2_Chr1g03630a	core	ND	ND	ND	0	0	76
VDAG_JR2_Chr1g03640a	core	ND	ND	ND	0	0	76
VDAG_JR2_Chr1g03650a	core	ND	ND	ND	0	0	68
VDAG_JR2_Chr1g03660a	core	ND	ND	ND	0	0	68
VDAG_JR2_Chr1g03670a	core	0	0	0	314	96	76
VDAG_JR2_Chr1g03680a	core	0	0	0	325	87	76
VDAG_JR2_Chr1g03690a	core	1.24e-91	1	-209.3	5	0	76
VDAG_JR2_Chr1g03700a	core	0	1	-460.5	300	0	76
VDAG_JR2_Chr1g03710a	core	0	5.55e-161	-91.5	325	85	76
VDAG_JR2_Chr1g03720a	core	4.96e-150	7.03e-84	-152.3	232	48	76
VDAG_JR2_Chr1g03730a	core	7.86e-116	1	-265	24	0	76
VDAG_JR2_Chr1g03740a	core	ND	ND	ND	0	0	76
VDAG_JR2_Chr1g03750a	core	4.45e-172	1	-394.6	14	0	76
VDAG_JR2_Chr1g03760a	core	ND	ND	ND	0	0	69
VDAG_JR2_Chr1g03770a	core	ND	ND	ND	0	0	76
VDAG_JR2_Chr1g03780a	core	ND	ND	ND	0	0	76
VDAG_JR2_Chr1g03790a	core	ND	ND	ND	0	0	76
VDAG_JR2_Chr1g03800a	core	6.59e-163	1.93e-128	-79.4	181	53	76
VDAG_JR2_Chr1g03810a	core	ND	ND	ND	0	0	68
VDAG_JR2_Chr1g03820a	core	0	1	-460.5	272	0	76
VDAG_JR2_Chr1g03830a	core	0	2.83e-131	-159.9	328	47	76
VDAG_JR2_Chr1g03840a	core	ND	ND	ND	0	0	68
VDAG_JR2_Chr1g03850a	core	0	0	0	10	155	76
VDAG_JR2_Chr1g03860a	core	ND	ND	ND	0	0	68
VDAG_JR2_Chr1g03865a	core	ND	ND	ND	0	0	68
VDAG_JR2_Chr1g03870a	core	ND	ND	ND	0	0	76
VDAG_JR2_Chr1g03880a	core	ND	ND	ND	0	0	68
VDAG_JR2_Chr1g03890a	core	ND	ND	ND	0	0	76
VDAG_JR2_Chr1g03900a	core	6.2e-157	1	-359.7	1	0	76
VDAG_JR2_Chr1g03910a	core	8.59e-90	1	-205.1	19	0	76
VDAG_JR2_Chr1g03915a	core	ND	ND	ND	0	0	68
VDAG_JR2_Chr1g03920a	core	ND	ND	ND	0	0	76
VDAG_JR2_Chr1g03930a	core	1.69e-118	1	-271.2	68	0	76
VDAG_JR2_Chr1g03940a	core	1	8.44e-08	16.3	0	3	76
VDAG_JR2_Chr1g03950a	core	6.71e-107	1	-244.5	202	0	76
VDAG_JR2_Chr1g03960a	core	0	4.87e-169	-73	187	226	76
VDAG_JR2_Chr1g03970a	core	0	3.04e-71	-298.1	279	66	76
VDAG_JR2_Chr1g03980a	core	0	1	-460.5	39	0	76
VDAG_JR2_Chr1g03990a	core	ND	ND	ND	0	0	76
VDAG_JR2_Chr1g04000a	core	ND	ND	ND	0	0	68
VDAG_JR2_Chr1g04010a	core	8.01e-79	1	-179.8	33	0	74
VDAG_JR2_Chr1g04020a	core	2.82e-153	1	-351.3	33	0	76
VDAG_JR2_Chr1g04030a	core	6.24e-94	1	-214.6	167	0	76
VDAG_JR2_Chr1g04040a	core	ND	ND	ND	0	0	73
VDAG_JR2_Chr1g04050a	core	7.96e-26	1	-57.8	10	0	76
VDAG_JR2_Chr1g04060a	core	6.19e-97	2.99e-70	-61.4	263	38	75
VDAG_JR2_Chr1g04070a	core	1.26e-121	1	-278.4	143	0	71
VDAG_JR2_Chr1g04080a	core	0	0	0	229	86	75
VDAG_JR2_Chr1g04090a	core	ND	ND	ND	0	0	75
VDAG_JR2_Chr1g04100a	core	ND	ND	ND	0	0	75
VDAG_JR2_Chr1g04110a	core	ND	ND	ND	0	0	76
VDAG_JR2_Chr1g04120a	core	1.31e-100	1	-230	1	0	75
VDAG_JR2_Chr1g04130a	core	0	1	-460.5	34	0	76
VDAG_JR2_Chr1g04140a	core	0	1	-460.5	87	0	76
VDAG_JR2_Chr1g04150a	core	ND	ND	ND	0	0	71
VDAG_JR2_Chr1g04160a	core	ND	ND	ND	0	0	68
VDAG_JR2_Chr1g04170a	core	0	0	0	221	196	76
VDAG_JR2_Chr1g04180a	core	0	1	-460.5	15	0	76
VDAG_JR2_Chr1g04190a	core	ND	ND	ND	0	0	69
VDAG_JR2_Chr1g04200a	core	ND	ND	ND	0	0	76
VDAG_JR2_Chr1g04210a	core	0	0	0	108	309	75
VDAG_JR2_Chr1g04220a	core	ND	ND	ND	0	0	76
VDAG_JR2_Chr1g04230a	core	ND	ND	ND	0	0	76
VDAG_JR2_Chr1g04240a	core	0	1	-460.5	4	0	76
VDAG_JR2_Chr1g04250a	core	ND	ND	ND	0	0	76
VDAG_JR2_Chr1g04260a	core	2.28e-77	1	-176.5	77	0	76
VDAG_JR2_Chr1g04270a	core	ND	ND	ND	0	0	68
VDAG_JR2_Chr1g04280a	core	ND	ND	ND	0	0	76
VDAG_JR2_Chr1g04290a	core	0	0	0	269	33	76
VDAG_JR2_Chr1g04300a	core	3.19e-62	1	-141.6	9	0	76
VDAG_JR2_Chr1g04310a	core	2.01e-42	1	-96	1	0	76
VDAG_JR2_Chr1g04320a	core	7.22e-115	1.23e-102	-28.2	212	185	76
VDAG_JR2_Chr1g04330a	core	6.05e-39	1	-88	81	0	76
VDAG_JR2_Chr1g04340a	core	6.97e-151	3.46e-104	-107.5	46	1	76
VDAG_JR2_Chr1g04350a	core	ND	ND	ND	0	0	76
VDAG_JR2_Chr1g04360a	core	ND	ND	ND	0	0	74
VDAG_JR2_Chr1g04370a	core	ND	ND	ND	0	0	76
VDAG_JR2_Chr1g04380a	core	0	2.17e-173	-62.9	56	2	76
VDAG_JR2_Chr1g04390a	core	ND	ND	ND	0	0	70
VDAG_JR2_Chr1g04400a	core	ND	ND	ND	0	0	73
VDAG_JR2_Chr1g04410a	core	ND	ND	ND	0	0	73
VDAG_JR2_Chr1g04420a	core	ND	ND	ND	0	0	68
VDAG_JR2_Chr1g04430a	core	8.75e-166	1	-380.1	12	0	76
VDAG_JR2_Chr1g04440a	core	0	0	0	2	37	76
VDAG_JR2_Chr1g04450a	core	ND	ND	ND	0	0	76
VDAG_JR2_Chr1g04460a	core	0	1	-460.5	10	0	76
VDAG_JR2_Chr1g04470a	core	0	0	0	82	332	76
VDAG_JR2_Chr1g04480a	core	1.59e-176	5.92e-151	-58.9	219	184	76
VDAG_JR2_Chr1g04490a	core	9.36e-86	1	-195.8	1	0	75
VDAG_JR2_Chr1g04500a	core	0	1	-460.5	153	0	76
VDAG_JR2_Chr1g04510a	core	ND	ND	ND	0	0	68
VDAG_JR2_Chr1g04520a	core	ND	ND	ND	0	0	75
VDAG_JR2_Chr1g04530a	core	0	0	0	187	115	76
VDAG_JR2_Chr1g04540a	core	ND	ND	ND	0	0	76
VDAG_JR2_Chr1g04550a	core	ND	ND	ND	0	0	72
VDAG_JR2_Chr1g04560a	core	0	0	0	296	118	76
VDAG_JR2_Chr1g04570a	core	ND	ND	ND	0	0	56
VDAG_JR2_Chr1g04580a	core	ND	ND	ND	0	0	76
VDAG_JR2_Chr1g04590a	core	1.02e-86	1	-198	2	0	76
VDAG_JR2_Chr1g04600a	core	0	0	0	8	393	76
VDAG_JR2_Chr1g04610a	core	0	0	0	289	82	76
VDAG_JR2_Chr1g04620a	core	2.82e-69	1	-157.8	6	0	67
VDAG_JR2_Chr1g04630a	core	0	5.1e-70	-301	169	1	76
VDAG_JR2_Chr1g04640a	core	ND	ND	ND	0	0	69
VDAG_JR2_Chr1g04650a	core	ND	ND	ND	0	0	68
VDAG_JR2_Chr1g04660a	core	ND	ND	ND	0	0	68
VDAG_JR2_Chr1g04670a	core	4.89e-88	1.76e-87	-1.3	149	42	74
VDAG_JR2_Chr1g04680a	core	1.21e-60	1	-138	1	0	76
VDAG_JR2_Chr1g04690a	core	ND	ND	ND	0	0	76
VDAG_JR2_Chr1g04700a	core	ND	ND	ND	0	0	76
VDAG_JR2_Chr1g04710a	core	0	0	0	200	215	76
VDAG_JR2_Chr1g04720a	core	0	0	0	253	165	76
VDAG_JR2_Chr1g04730a	core	ND	ND	ND	0	0	76
VDAG_JR2_Chr1g04740a	core	ND	ND	ND	0	0	76
VDAG_JR2_Chr1g04750a	core	ND	ND	ND	0	0	76
VDAG_JR2_Chr1g04760a	core	2.12e-61	2.66e-80	43.5	7	19	76
VDAG_JR2_Chr1g04770a	core	1.72e-146	1.51e-57	-204.8	316	30	76
VDAG_JR2_Chr1g04780a	core	2.93e-63	1	-144	2	0	76
VDAG_JR2_Chr1g04790a	core	ND	ND	ND	0	0	68
VDAG_JR2_Chr1g04800a	core	1.12e-142	1	-326.9	5	0	76
VDAG_JR2_Chr1g04810a	core	ND	ND	ND	0	0	68
VDAG_JR2_Chr1g04820a	core	ND	ND	ND	0	0	75
VDAG_JR2_Chr1g04830a	core	ND	ND	ND	0	0	68
VDAG_JR2_Chr1g04840a	core	ND	ND	ND	0	0	68
VDAG_JR2_Chr1g04850a	core	ND	ND	ND	0	0	68
VDAG_JR2_Chr1g04860a	core	0	1	-460.5	5	0	76
VDAG_JR2_Chr1g04880a	core	2.58e-21	1	-47.4	4	0	73
VDAG_JR2_Chr1g04890a	core	0	3.28e-170	-70.3	328	59	76
VDAG_JR2_Chr1g04900a	core	ND	ND	ND	0	0	76
VDAG_JR2_Chr1g04910a	core	0	0	0	275	119	76
VDAG_JR2_Chr1g04920a	core	0	1	-460.5	149	0	76
VDAG_JR2_Chr1g04940a	core	ND	ND	ND	0	0	69
VDAG_JR2_Chr1g04950a	core	0	1.46e-144	-129.3	1	3	76
VDAG_JR2_Chr1g04960a	core	ND	ND	ND	0	0	74
VDAG_JR2_Chr1g04970a	core	ND	ND	ND	0	0	69
VDAG_JR2_Chr1g04980a	other AGR	ND	ND	ND	0	0	69
VDAG_JR2_Chr1g04990a	other AGR	0	0	0	15	388	57
VDAG_JR2_Chr1g05000a	other AGR	9.97e-114	7.87e-100	-32	6	377	74
VDAG_JR2_Chr1g05010a	core	0	0	0	210	189	76
VDAG_JR2_Chr1g05020a	core	ND	ND	ND	0	0	76
VDAG_JR2_Chr1g05030a	core	8.43e-103	1	-235	6	0	76
VDAG_JR2_Chr1g05040a	core	ND	ND	ND	0	0	70
VDAG_JR2_Chr1g05050a	core	ND	ND	ND	0	0	72
VDAG_JR2_Chr1g05060a	core	ND	ND	ND	0	0	76
VDAG_JR2_Chr1g05070a	core	1.26e-44	1	-101.1	2	0	74
VDAG_JR2_Chr1g05080a	core	ND	ND	ND	0	0	76
VDAG_JR2_Chr1g05090a	core	ND	ND	ND	0	0	71
VDAG_JR2_Chr1g05100a	core	0	0	0	78	339	76
VDAG_JR2_Chr1g05110a	core	ND	ND	ND	0	0	76
VDAG_JR2_Chr1g05120a	core	1.93e-168	1.03e-71	-222.7	196	35	76
VDAG_JR2_Chr1g05130a	core	ND	ND	ND	0	0	69
VDAG_JR2_Chr1g05140a	core	ND	ND	ND	0	0	69
VDAG_JR2_Chr1g05150a	core	1	9.32e-161	368.5	0	15	69
VDAG_JR2_Chr1g05160a	core	ND	ND	ND	0	0	75
VDAG_JR2_Chr1g05170a	core	ND	ND	ND	0	0	76
VDAG_JR2_Chr1g05180a	core	0	0	0	311	97	76
VDAG_JR2_Chr1g05190a	core	2.37e-156	1	-358.3	14	0	76
VDAG_JR2_Chr1g05200a	core	ND	ND	ND	0	0	76
VDAG_JR2_Chr1g05210a	core	ND	ND	ND	0	0	66
VDAG_JR2_Chr1g05220a	core	ND	ND	ND	0	0	71
VDAG_JR2_Chr1g05230a	core	ND	ND	ND	0	0	56
VDAG_JR2_Chr1g05240a	core	ND	ND	ND	0	0	72
VDAG_JR2_Chr1g05250a	core	1.17e-178	1	-409.7	233	0	76
VDAG_JR2_Chr1g05260a	core	9.99e-46	1	-103.6	6	0	76
VDAG_JR2_Chr1g05270a	core	0	0	0	147	262	76
VDAG_JR2_Chr1g05280a	core	ND	ND	ND	0	0	68
VDAG_JR2_Chr1g05290a	core	2.73e-126	1.29e-114	-26.9	92	57	76
VDAG_JR2_Chr1g05300a	core	ND	ND	ND	0	0	69
VDAG_JR2_Chr1g05310a	core	ND	ND	ND	0	0	76
VDAG_JR2_Chr1g05320a	core	ND	ND	ND	0	0	76
VDAG_JR2_Chr1g05330a	core	ND	ND	ND	0	0	76
VDAG_JR2_Chr1g05340a	core	ND	ND	ND	0	0	68
VDAG_JR2_Chr1g05350a	core	0	0	0	250	154	76
VDAG_JR2_Chr1g05360a	core	0	0	0	229	131	76
VDAG_JR2_Chr1g05370a	core	4.76e-71	8.36e-34	-85.8	127	64	76
VDAG_JR2_Chr1g05380a	core	0	4.5e-122	-181.1	135	127	76
VDAG_JR2_Chr1g05390a	core	0	0	0	137	250	76
VDAG_JR2_Chr1g05400a	core	ND	ND	ND	0	0	68
VDAG_JR2_Chr1g05410a	core	4.15e-48	1	-109.1	1	0	69
VDAG_JR2_Chr1g05420a	core	0	0	0	8	407	76
VDAG_JR2_Chr1g05430a	core	2.05e-110	6.32e-36	-171.5	7	79	76
VDAG_JR2_Chr1g05440a	core	6.02e-81	1	-184.7	7	0	76
VDAG_JR2_Chr1g05450a	core	4.92e-167	7.44e-56	-256	7	21	76
VDAG_JR2_Chr1g05460a	core	0	0	0	242	160	76
VDAG_JR2_Chr1g05470a	core	0	7.98e-147	-124.1	126	10	76
VDAG_JR2_Chr1g05480a	core	0	0	0	133	172	76
VDAG_JR2_Chr1g05490a	core	1.06e-107	1.15e-52	-126.7	4	1	76
VDAG_JR2_Chr1g05500a	core	ND	ND	ND	0	0	69
VDAG_JR2_Chr1g05510a	core	1.43e-145	1	-333.5	114	0	76
VDAG_JR2_Chr1g05520a	core	0	0	0	40	361	76
VDAG_JR2_Chr1g05530a	core	ND	ND	ND	0	0	75
VDAG_JR2_Chr1g05540a	core	5.06e-135	1	-309.2	224	0	76
VDAG_JR2_Chr1g05550a	core	ND	ND	ND	0	0	75
VDAG_JR2_Chr1g05560a	core	ND	ND	ND	0	0	76
VDAG_JR2_Chr1g05570a	core	ND	ND	ND	0	0	69
VDAG_JR2_Chr1g05580a	core	ND	ND	ND	0	0	68
VDAG_JR2_Chr1g05590a	core	1e-125	1	-287.8	117	0	76
VDAG_JR2_Chr1g05600a	core	ND	ND	ND	0	0	69
VDAG_JR2_Chr1g05610a	core	3.37e-114	1	-261.3	6	0	76
VDAG_JR2_Chr1g05615a	core	ND	ND	ND	0	0	70
VDAG_JR2_Chr1g05620a	core	ND	ND	ND	0	0	68
VDAG_JR2_Chr1g05630a	core	ND	ND	ND	0	0	49
VDAG_JR2_Chr1g05640a	core	ND	ND	ND	0	0	76
VDAG_JR2_Chr1g05650a	core	ND	ND	ND	0	0	74
VDAG_JR2_Chr1g05660a	core	1.94e-40	1	-91.4	3	0	74
VDAG_JR2_Chr1g05670a	core	0	0	0	324	88	76
VDAG_JR2_Chr1g05680a	core	ND	ND	ND	0	0	76
VDAG_JR2_Chr1g05690a	core	ND	ND	ND	0	0	76
VDAG_JR2_Chr1g05700a	core	0	2.86e-162	-88.5	76	46	75
VDAG_JR2_Chr1g05710a	core	9.07e-60	1	-136	6	0	76
VDAG_JR2_Chr1g05720a	core	0	0	0	316	15	76
VDAG_JR2_Chr1g05730a	core	1	9.86e-55	124.4	0	21	73
VDAG_JR2_Chr1g05740a	core	ND	ND	ND	0	0	76
VDAG_JR2_Chr1g05750a	core	ND	ND	ND	0	0	69
VDAG_JR2_Chr1g05760a	core	ND	ND	ND	0	0	76
VDAG_JR2_Chr1g05770a	core	1.12e-100	1.12e-100	0	6	1	74
VDAG_JR2_Chr1g05780a	core	ND	ND	ND	0	0	73
VDAG_JR2_Chr1g05790a	core	1.11e-66	1	-151.9	28	0	76
VDAG_JR2_Chr1g05800a	core	ND	ND	ND	0	0	76
VDAG_JR2_Chr1g05810a	core	0	0	0	330	88	76
VDAG_JR2_Chr1g05820a	core	0	1	-460.5	244	0	76
VDAG_JR2_Chr1g05830a	core	ND	ND	ND	0	0	68
VDAG_JR2_Chr1g05840a	core	0	0	0	101	296	75
VDAG_JR2_Chr1g05850a	core	4.71e-156	1	-357.7	86	0	76
VDAG_JR2_Chr1g05860a	core	7.99e-65	1.35e-57	-16.6	155	5	76
VDAG_JR2_Chr1g05870a	core	ND	ND	ND	0	0	76
VDAG_JR2_Chr1g05880a	core	0	0	0	237	180	75
VDAG_JR2_Chr1g05890a	core	ND	ND	ND	0	0	74
VDAG_JR2_Chr1g05900a	core	0	0	0	315	46	75
VDAG_JR2_Chr1g05910a	core	0	1.73e-142	-134.1	232	4	75
VDAG_JR2_Chr1g05920a	core	ND	ND	ND	0	0	73
VDAG_JR2_Chr1g05930a	core	1.39e-139	1	-319.7	9	0	75
VDAG_JR2_Chr1g05940a	core	ND	ND	ND	0	0	75
VDAG_JR2_Chr1g05950a	core	ND	ND	ND	0	0	67
VDAG_JR2_Chr1g05960a	core	0	2.86e-112	-203.7	236	14	75
VDAG_JR2_Chr1g05970a	core	3.29e-90	1	-206	5	0	75
VDAG_JR2_Chr1g05980a	core	ND	ND	ND	0	0	70
VDAG_JR2_Chr1g05990a	core	ND	ND	ND	0	0	74
VDAG_JR2_Chr1g06000a	core	0	1	-460.5	21	0	75
VDAG_JR2_Chr1g06010a	core	0	6.68e-121	-183.8	28	255	75
VDAG_JR2_Chr1g06020a	core	9.25e-50	1	-112.9	2	0	72
VDAG_JR2_Chr1g06030a	core	ND	ND	ND	0	0	68
VDAG_JR2_Chr1g06040a	core	ND	ND	ND	0	0	72
VDAG_JR2_Chr1g06050a	core	ND	ND	ND	0	0	76
VDAG_JR2_Chr1g06060a	core	ND	ND	ND	0	0	76
VDAG_JR2_Chr1g06070a	core	ND	ND	ND	0	0	71
VDAG_JR2_Chr1g06080a	core	0	1	-460.5	53	0	76
VDAG_JR2_Chr1g06090a	core	ND	ND	ND	0	0	68
VDAG_JR2_Chr1g06100a	core	0	1.45e-174	-60.2	310	39	76
VDAG_JR2_Chr1g06110a	core	0	1	-460.5	6	0	76
VDAG_JR2_Chr1g06120a	core	3.68e-99	1	-226.7	176	0	76
VDAG_JR2_Chr1g06130a	core	ND	ND	ND	0	0	73
VDAG_JR2_Chr1g06140a	core	2.52e-138	1	-316.8	25	0	76
VDAG_JR2_Chr1g06150a	core	ND	ND	ND	0	0	69
VDAG_JR2_Chr1g06160a	core	0	8.84e-94	-246.3	326	3	74
VDAG_JR2_Chr1g06170a	core	0	0	0	323	86	76
VDAG_JR2_Chr1g06180a	core	3.66e-82	8.5e-29	-122.9	88	3	70
VDAG_JR2_Chr1g06190a	core	6.45e-36	1	-81	12	0	66
VDAG_JR2_Chr1g06200a	core	0	0	0	304	116	76
VDAG_JR2_Chr1g06210a	core	ND	ND	ND	0	0	76
VDAG_JR2_Chr1g06220a	core	ND	ND	ND	0	0	76
VDAG_JR2_Chr1g06230a	core	ND	ND	ND	0	0	76
VDAG_JR2_Chr1g06240a	core	0	2.52e-63	-316.4	255	88	76
VDAG_JR2_Chr1g06250a	core	ND	ND	ND	0	0	76
VDAG_JR2_Chr1g06260a	core	ND	ND	ND	0	0	76
VDAG_JR2_Chr1g06270a	core	ND	ND	ND	0	0	76
VDAG_JR2_Chr1g06280a	core	ND	ND	ND	0	0	76
VDAG_JR2_Chr1g06290a	core	ND	ND	ND	0	0	65
VDAG_JR2_Chr1g06300a	core	6.18e-83	6.14e-88	11.5	197	218	76
VDAG_JR2_Chr1g06310a	core	ND	ND	ND	0	0	69
VDAG_JR2_Chr1g06320a	core	1.06e-85	1	-195.7	2	0	76
VDAG_JR2_Chr1g06330a	core	1.97e-178	1	-409.2	55	0	76
VDAG_JR2_Chr1g06340a	core	0	0	0	328	85	76
VDAG_JR2_Chr1g06350a	core	0	0	0	242	171	76
VDAG_JR2_Chr1g06360a	core	ND	ND	ND	0	0	76
VDAG_JR2_Chr1g06370a	core	ND	ND	ND	0	0	76
VDAG_JR2_Chr1g06380a	core	1	5.47e-150	343.7	0	37	76
VDAG_JR2_Chr1g06390a	core	ND	ND	ND	0	0	76
VDAG_JR2_Chr1g06400a	core	0	0	0	307	103	76
VDAG_JR2_Chr1g06410a	core	ND	ND	ND	0	0	76
VDAG_JR2_Chr1g06420a	core	2.03e-78	2.72e-52	-60.2	7	5	76
VDAG_JR2_Chr1g06430a	core	0	6.96e-88	-259.8	311	3	76
VDAG_JR2_Chr1g06440a	core	ND	ND	ND	0	0	72
VDAG_JR2_Chr1g06450a	core	1.29e-79	4.89e-44	-81.9	17	8	76
VDAG_JR2_Chr1g06460a	core	1.93e-39	1	-89.1	8	0	76
VDAG_JR2_Chr1g06470a	core	0	0	0	294	122	76
VDAG_JR2_Chr1g06480a	core	4.89e-93	1	-212.6	8	0	76
VDAG_JR2_Chr1g06490a	core	3.05e-151	1.59e-69	-188.2	8	1	76
VDAG_JR2_Chr1g06500a	core	0	0	0	6	342	72
VDAG_JR2_Chr1g06510a	core	ND	ND	ND	0	0	68
VDAG_JR2_Chr1g06520a	core	4.38e-106	2.53e-133	62.7	2	1	72
VDAG_JR2_Chr1g06530a	other AGR	ND	ND	ND	0	0	69
VDAG_JR2_Chr1g06540a	other AGR	ND	ND	ND	0	0	68
VDAG_JR2_Chr1g06550a	other AGR	6.77e-120	3.08e-133	30.7	72	225	72
VDAG_JR2_Chr1g06560a	other AGR	0	2.83e-164	-83.9	59	103	72
VDAG_JR2_Chr1g06570a	other AGR	1.54e-166	1.19e-167	2.6	13	264	68
VDAG_JR2_Chr1g06580a	core	ND	ND	ND	0	0	76
VDAG_JR2_Chr1g06590a	core	ND	ND	ND	0	0	71
VDAG_JR2_Chr1g06600a	core	ND	ND	ND	0	0	68
VDAG_JR2_Chr1g06610a	core	ND	ND	ND	0	0	76
VDAG_JR2_Chr1g06620a	core	ND	ND	ND	0	0	68
VDAG_JR2_Chr1g06630a	core	0	0	0	2	411	76
VDAG_JR2_Chr1g06640a	core	ND	ND	ND	0	0	69
VDAG_JR2_Chr1g06650a	core	ND	ND	ND	0	0	69
VDAG_JR2_Chr1g06660a	core	6.59e-41	1.09e-48	17.9	12	30	74
VDAG_JR2_Chr1g06670a	core	0	0	0	84	329	76
VDAG_JR2_Chr1g06680a	core	ND	ND	ND	0	0	76
VDAG_JR2_Chr1g06690a	core	5.1e-160	2.58e-98	-142.1	11	3	76
VDAG_JR2_Chr1g06700a	core	1.39e-11	1	-25	1	0	76
VDAG_JR2_Chr1g06710a	core	ND	ND	ND	0	0	68
VDAG_JR2_Chr1g06720a	core	3.09e-39	1	-88.7	23	0	76
VDAG_JR2_Chr1g06730a	core	3.56e-150	3.91e-85	-149.8	42	20	76
VDAG_JR2_Chr1g06740a	core	ND	ND	ND	0	0	76
VDAG_JR2_Chr1g06750a	core	1	4.68e-144	330	0	1	68
VDAG_JR2_Chr1g06760a	core	ND	ND	ND	0	0	68
VDAG_JR2_Chr1g06770a	core	ND	ND	ND	0	0	76
VDAG_JR2_Chr1g06780a	core	3.58e-21	1	-47.1	2	0	76
VDAG_JR2_Chr1g06790a	core	0	9.72e-177	-55.2	321	90	75
VDAG_JR2_Chr1g06800a	core	0	0	0	132	201	75
VDAG_JR2_Chr1g06810a	core	ND	ND	ND	0	0	68
VDAG_JR2_Chr1g06820a	core	3.84e-33	1.05e-43	24.3	1	2	76
VDAG_JR2_Chr1g06830a	core	ND	ND	ND	0	0	68
VDAG_JR2_Chr1g06840a	core	ND	ND	ND	0	0	68
VDAG_JR2_Chr1g06850a	core	ND	ND	ND	0	0	76
VDAG_JR2_Chr1g06860a	core	ND	ND	ND	0	0	69
VDAG_JR2_Chr1g06870a	core	ND	ND	ND	0	0	73
VDAG_JR2_Chr1g06880a	core	6.09e-48	1	-108.7	1	0	76
VDAG_JR2_Chr1g06890a	core	ND	ND	ND	0	0	76
VDAG_JR2_Chr1g06900a	core	4.3e-148	1.02e-79	-157.4	9	1	74
VDAG_JR2_Chr1g06910a	core	0	0	0	310	56	76
VDAG_JR2_Chr1g06920a	core	0	2.19e-119	-187.3	25	20	76
VDAG_JR2_Chr1g06930a	core	ND	ND	ND	0	0	76
VDAG_JR2_Chr1g06940a	core	0	2.88e-158	-97.8	277	128	76
VDAG_JR2_Chr1g06950a	core	0	0	0	276	133	76
VDAG_JR2_Chr1g06960a	core	0	1	-460.5	8	0	76
VDAG_JR2_Chr1g06970a	core	0	0	0	124	288	76
VDAG_JR2_Chr1g06980a	core	0	0	0	205	186	76
VDAG_JR2_Chr1g06990a	core	2.14e-52	1	-119	75	0	76
VDAG_JR2_Chr1g07000a	core	2.89e-42	1.07e-21	-47.4	28	6	76
VDAG_JR2_Chr1g07010a	core	ND	ND	ND	0	0	69
VDAG_JR2_Chr1g07020a	core	ND	ND	ND	0	0	76
VDAG_JR2_Chr1g07030a	core	0	0	0	319	92	76
VDAG_JR2_Chr1g07040a	core	5.55e-164	1	-375.9	8	0	76
VDAG_JR2_Chr1g07050a	core	ND	ND	ND	0	0	46
VDAG_JR2_Chr1g07060a	core	ND	ND	ND	0	0	76
VDAG_JR2_Chr1g07070a	core	ND	ND	ND	0	0	76
VDAG_JR2_Chr1g07080a	core	ND	ND	ND	0	0	76
VDAG_JR2_Chr1g07090a	core	2.8e-78	2.23e-59	-43.5	19	4	76
VDAG_JR2_Chr1g07100a	core	1	1.34e-23	52.7	0	3	75
VDAG_JR2_Chr1g07110a	core	0	1.15e-169	-71.5	20	396	75
VDAG_JR2_Chr1g07120a	core	ND	ND	ND	0	0	70
VDAG_JR2_Chr1g07130a	core	0	0	0	318	89	76
VDAG_JR2_Chr1g07140a	core	1.7e-81	1	-186	1	0	73
VDAG_JR2_Chr1g07150a	core	ND	ND	ND	0	0	67
VDAG_JR2_Chr1g07160a	core	ND	ND	ND	0	0	68
VDAG_JR2_Chr1g07170a	core	4.44e-170	1	-389.9	73	0	70
VDAG_JR2_Chr1g07180a	core	1.87e-136	3.04e-154	41	199	135	74
VDAG_JR2_Chr1g07190a	core	ND	ND	ND	0	0	74
VDAG_JR2_Chr1g07200a	core	0	0	0	285	124	74
VDAG_JR2_Chr1g07210a	core	ND	ND	ND	0	0	74
VDAG_JR2_Chr1g07220a	core	0	0	0	190	7	76
VDAG_JR2_Chr1g07230a	core	ND	ND	ND	0	0	76
VDAG_JR2_Chr1g07240a	core	ND	ND	ND	0	0	76
VDAG_JR2_Chr1g07250a	core	4.4e-103	1.01e-59	-99.8	316	3	76
VDAG_JR2_Chr1g07260a	core	ND	ND	ND	0	0	76
VDAG_JR2_Chr1g07270a	core	ND	ND	ND	0	0	76
VDAG_JR2_Chr1g07280a	core	0	1.67e-163	-85.7	80	9	75
VDAG_JR2_Chr1g07290a	core	1.74e-121	4.92e-112	-21.8	101	50	76
VDAG_JR2_Chr1g07300a	core	ND	ND	ND	0	0	76
VDAG_JR2_Chr1g07310a	core	ND	ND	ND	0	0	76
VDAG_JR2_Chr1g07320a	core	ND	ND	ND	0	0	69
VDAG_JR2_Chr1g07330a	core	ND	ND	ND	0	0	75
VDAG_JR2_Chr1g07340a	core	ND	ND	ND	0	0	76
VDAG_JR2_Chr1g07350a	core	ND	ND	ND	0	0	76
VDAG_JR2_Chr1g07360a	core	ND	ND	ND	0	0	76
VDAG_JR2_Chr1g07370a	core	0	0	0	300	105	76
VDAG_JR2_Chr1g07380a	core	2.21e-158	1	-363	8	0	76
VDAG_JR2_Chr1g07390a	core	0	1	-460.5	23	0	71
VDAG_JR2_Chr1g07400a	core	3.19e-153	7.01e-140	-30.7	248	164	76
VDAG_JR2_Chr1g07410a	core	0	8.77e-132	-158.7	314	61	76
VDAG_JR2_Chr1g07420a	core	ND	ND	ND	0	0	69
VDAG_JR2_Chr1g07430a	core	ND	ND	ND	0	0	68
VDAG_JR2_Chr1g07440a	core	ND	ND	ND	0	0	76
VDAG_JR2_Chr1g07450a	core	ND	ND	ND	0	0	68
VDAG_JR2_Chr1g07460a	core	ND	ND	ND	0	0	68
VDAG_JR2_Chr1g07470a	core	0	1	-460.5	2	0	74
VDAG_JR2_Chr1g07480a	core	ND	ND	ND	0	0	76
VDAG_JR2_Chr1g07490a	core	1.41e-154	1.15e-120	-78.1	200	162	76
VDAG_JR2_Chr1g07500a	core	0	0	0	105	167	76
VDAG_JR2_Chr1g07510a	core	ND	ND	ND	0	0	73
VDAG_JR2_Chr1g07520a	core	ND	ND	ND	0	0	76
VDAG_JR2_Chr1g07530a	core	0	0	0	307	107	75
VDAG_JR2_Chr1g07540a	core	5.64e-179	1	-410.4	8	0	76
VDAG_JR2_Chr1g07550a	core	ND	ND	ND	0	0	76
VDAG_JR2_Chr1g07560a	core	0	0	0	202	168	76
VDAG_JR2_Chr1g07570a	core	ND	ND	ND	0	0	76
VDAG_JR2_Chr1g07580a	core	ND	ND	ND	0	0	76
VDAG_JR2_Chr1g07590a	core	0	1.41e-179	-48.7	286	48	76
VDAG_JR2_Chr1g07600a	core	1.26e-146	1	-335.9	144	0	76
VDAG_JR2_Chr1g07610a	core	ND	ND	ND	0	0	76
VDAG_JR2_Chr1g07620a	core	3.15e-42	1	-95.6	2	0	76
VDAG_JR2_Chr1g07630a	core	ND	ND	ND	0	0	74
VDAG_JR2_Chr1g07640a	core	ND	ND	ND	0	0	72
VDAG_JR2_Chr1g07650a	core	ND	ND	ND	0	0	76
VDAG_JR2_Chr1g07660a	core	ND	ND	ND	0	0	71
VDAG_JR2_Chr1g07670a	core	5.48e-76	1	-173.3	148	0	76
VDAG_JR2_Chr1g07680a	core	ND	ND	ND	0	0	76
VDAG_JR2_Chr1g07690a	core	8.83e-57	1	-129.1	1	0	76
VDAG_JR2_Chr1g07700a	core	0	0	0	317	78	76
VDAG_JR2_Chr1g07705a	core	0	0	0	153	257	76
VDAG_JR2_Chr1g07710a	core	4.83e-152	2.92e-144	-17.9	65	29	76
VDAG_JR2_Chr1g07720a	core	ND	ND	ND	0	0	76
VDAG_JR2_Chr1g07730a	core	ND	ND	ND	0	0	76
VDAG_JR2_Chr1g07740a	core	0	1.51e-118	-189.2	126	172	76
VDAG_JR2_Chr1g07750a	core	2.74e-71	1	-162.5	9	0	76
VDAG_JR2_Chr1g07760a	core	ND	ND	ND	0	0	76
VDAG_JR2_Chr1g07770a	core	0	6.74e-86	-264.4	232	9	76
VDAG_JR2_Chr1g07780a	core	0	0	0	308	27	76
VDAG_JR2_Chr1g07790a	core	4.62e-65	1	-148.1	8	0	76
VDAG_JR2_Chr1g07800a	core	ND	ND	ND	0	0	76
VDAG_JR2_Chr1g07810a	core	2.87e-99	9.49e-159	137	107	297	76
VDAG_JR2_Chr1g07820a	core	1.12e-51	1.88e-44	-16.6	305	29	76
VDAG_JR2_Chr1g07830a	core	ND	ND	ND	0	0	76
VDAG_JR2_Chr1g07840a	core	ND	ND	ND	0	0	76
VDAG_JR2_Chr1g07850a	core	3.98e-132	1	-302.6	8	0	76
VDAG_JR2_Chr1g07860a	core	ND	ND	ND	0	0	76
VDAG_JR2_Chr1g07870a	core	8.44e-140	1	-320.2	59	0	76
VDAG_JR2_Chr1g07880a	core	1.07e-104	1	-239.4	4	0	76
VDAG_JR2_Chr1g07890a	core	ND	ND	ND	0	0	69
VDAG_JR2_Chr1g07900a	core	ND	ND	ND	0	0	76
VDAG_JR2_Chr1g07910a	core	ND	ND	ND	0	0	76
VDAG_JR2_Chr1g07920a	core	ND	ND	ND	0	0	68
VDAG_JR2_Chr1g07930a	core	ND	ND	ND	0	0	74
VDAG_JR2_Chr1g07940a	core	ND	ND	ND	0	0	68
VDAG_JR2_Chr1g07950a	core	ND	ND	ND	0	0	69
VDAG_JR2_Chr1g07960a	core	0	0	0	231	168	76
VDAG_JR2_Chr1g07970a	core	0	0	0	231	188	71
VDAG_JR2_Chr1g07980a	core	ND	ND	ND	0	0	76
VDAG_JR2_Chr1g07990a	core	ND	ND	ND	0	0	75
VDAG_JR2_Chr1g08000a	core	4.95e-119	6.83e-73	-106.2	1	1	76
VDAG_JR2_Chr1g08010a	core	6.86e-166	1.59e-112	-122.9	241	57	76
VDAG_JR2_Chr1g08020a	core	1.02e-64	1.72e-57	-16.6	10	12	75
VDAG_JR2_Chr1g08030a	core	0	0	0	311	40	76
VDAG_JR2_Chr1g08040a	core	ND	ND	ND	0	0	76
VDAG_JR2_Chr1g08050a	core	0	0	0	193	221	75
VDAG_JR2_Chr1g08060a	core	1.81e-122	4.06e-94	-65.3	10	2	73
VDAG_JR2_Chr1g08070a	core	4.92e-74	1	-168.8	4	0	74
VDAG_JR2_Chr1g08080a	core	ND	ND	ND	0	0	66
VDAG_JR2_Chr1g08090a	core	ND	ND	ND	0	0	76
VDAG_JR2_Chr1g08100a	core	ND	ND	ND	0	0	68
VDAG_JR2_Chr1g08110a	core	ND	ND	ND	0	0	68
VDAG_JR2_Chr1g08120a	core	ND	ND	ND	0	0	69
VDAG_JR2_Chr1g08130a	core	ND	ND	ND	0	0	76
VDAG_JR2_Chr1g08140a	core	ND	ND	ND	0	0	68
VDAG_JR2_Chr1g08150a	core	ND	ND	ND	0	0	74
VDAG_JR2_Chr1g08160a	core	3.28e-128	1	-293.5	2	0	76
VDAG_JR2_Chr1g08170a	core	0	0	0	3	149	76
VDAG_JR2_Chr1g08180a	core	1.14e-81	1	-186.4	107	0	76
VDAG_JR2_Chr1g08185a	core	ND	ND	ND	0	0	69
VDAG_JR2_Chr1g08190a	core	0	3.99e-129	-164.9	72	115	76
VDAG_JR2_Chr1g08200a	core	ND	ND	ND	0	0	76
VDAG_JR2_Chr1g08210a	core	0	0	0	329	86	76
VDAG_JR2_Chr1g08220a	core	ND	ND	ND	0	0	68
VDAG_JR2_Chr1g08230a	core	ND	ND	ND	0	0	74
VDAG_JR2_Chr1g08240a	core	ND	ND	ND	0	0	71
VDAG_JR2_Chr1g08250a	core	ND	ND	ND	0	0	68
VDAG_JR2_Chr1g08260a	core	ND	ND	ND	0	0	71
VDAG_JR2_Chr1g08270a	core	6.81e-96	1.13e-98	6.4	7	18	71
VDAG_JR2_Chr1g08280a	core	ND	ND	ND	0	0	76
VDAG_JR2_Chr1g08290a	core	ND	ND	ND	0	0	68
VDAG_JR2_Chr1g08300a	core	8.12e-141	8.96e-71	-161.3	8	14	74
VDAG_JR2_Chr1g08310a	core	1.53e-101	7.62e-50	-119	301	19	76
VDAG_JR2_Chr1g08320a	core	6.46e-64	1.83e-49	-33.3	106	23	76
VDAG_JR2_Chr1g08330a	core	ND	ND	ND	0	0	68
VDAG_JR2_Chr1g08340a	core	ND	ND	ND	0	0	68
VDAG_JR2_Chr1g08350a	core	ND	ND	ND	0	0	72
VDAG_JR2_Chr1g08360a	core	ND	ND	ND	0	0	68
VDAG_JR2_Chr1g08370a	core	ND	ND	ND	0	0	68
VDAG_JR2_Chr1g08380a	core	1.08e-152	1	-349.9	7	0	74
VDAG_JR2_Chr1g08390a	core	3.74e-109	1	-249.7	256	0	76
VDAG_JR2_Chr1g08400a	core	ND	ND	ND	0	0	76
VDAG_JR2_Chr1g08410a	core	0	0	0	35	378	75
VDAG_JR2_Chr1g08420a	core	0	0	0	108	304	76
VDAG_JR2_Chr1g08430a	core	0	0	0	202	113	76
VDAG_JR2_Chr1g08440a	core	0	1	-460.5	7	0	71
VDAG_JR2_Chr1g08450a	core	ND	ND	ND	0	0	68
VDAG_JR2_Chr1g08460a	core	ND	ND	ND	0	0	76
VDAG_JR2_Chr1g08470a	core	ND	ND	ND	0	0	76
VDAG_JR2_Chr1g08480a	core	6.4e-95	6.53e-80	-34.6	259	35	76
VDAG_JR2_Chr1g08490a	core	ND	ND	ND	0	0	68
VDAG_JR2_Chr1g08500a	core	ND	ND	ND	0	0	76
VDAG_JR2_Chr1g08510a	core	0	0	0	287	50	75
VDAG_JR2_Chr1g08520a	core	0	0	0	9	2	76
VDAG_JR2_Chr1g08530a	core	7.82e-115	1	-262.7	4	0	76
VDAG_JR2_Chr1g08540a	core	ND	ND	ND	0	0	71
VDAG_JR2_Chr1g08550a	core	ND	ND	ND	0	0	69
VDAG_JR2_Chr1g08560a	core	0	1	-460.5	298	0	76
VDAG_JR2_Chr1g08570a	core	ND	ND	ND	0	0	76
VDAG_JR2_Chr1g08580a	core	ND	ND	ND	0	0	74
VDAG_JR2_Chr1g08590a	core	2.18e-171	2.36e-116	-126.7	5	80	76
VDAG_JR2_Chr1g08600a	core	1.5e-39	1	-89.4	2	0	76
VDAG_JR2_Chr1g08610a	core	5.51e-124	1	-283.8	5	0	76
VDAG_JR2_Chr1g08620a	core	0	0	0	152	258	76
VDAG_JR2_Chr1g08630a	core	ND	ND	ND	0	0	76
VDAG_JR2_Chr1g08640a	core	ND	ND	ND	0	0	71
VDAG_JR2_Chr1g08650a	core	ND	ND	ND	0	0	76
VDAG_JR2_Chr1g08670a	core	ND	ND	ND	0	0	68
VDAG_JR2_Chr1g08680a	core	ND	ND	ND	0	0	76
VDAG_JR2_Chr1g08690a	core	3.3e-153	1	-351.1	75	0	76
VDAG_JR2_Chr1g08700a	core	ND	ND	ND	0	0	68
VDAG_JR2_Chr1g08710a	core	5.73e-162	3.81e-89	-167.7	144	25	76
VDAG_JR2_Chr1g08720a	core	0	0	0	204	206	76
VDAG_JR2_Chr1g08730a	core	ND	ND	ND	0	0	68
VDAG_JR2_Chr1g08740a	core	ND	ND	ND	0	0	76
VDAG_JR2_Chr1g08750a	core	ND	ND	ND	0	0	67
VDAG_JR2_Chr1g08760a	core	0	0	0	300	94	75
VDAG_JR2_Chr1g08770a	core	ND	ND	ND	0	0	76
VDAG_JR2_Chr1g08780a	core	0	1	-460.5	244	0	76
VDAG_JR2_Chr1g08790a	core	0	0	0	285	129	76
VDAG_JR2_Chr1g08800a	core	1.28e-93	3.83e-39	-125.4	243	108	76
VDAG_JR2_Chr1g08810a	core	8.77e-75	1	-170.5	4	0	76
VDAG_JR2_Chr1g08820a	core	ND	ND	ND	0	0	68
VDAG_JR2_Chr1g08840a	core	5.12e-169	3.45e-86	-190.7	99	1	76
VDAG_JR2_Chr1g08850a	core	1.28e-113	1.38e-63	-115.2	108	22	72
VDAG_JR2_Chr1g08860a	core	ND	ND	ND	0	0	76
VDAG_JR2_Chr1g08870a	core	ND	ND	ND	0	0	69
VDAG_JR2_Chr1g08873a	core	7.34e-83	5.33e-129	106.2	1	11	76
VDAG_JR2_Chr1g08876a	core	3.01e-111	0	206	19	23	76
VDAG_JR2_Chr1g08890a	core	ND	ND	ND	0	0	76
VDAG_JR2_Chr1g08900a	core	0	0	0	270	144	76
VDAG_JR2_Chr1g08910a	core	0	0	0	11	346	76
VDAG_JR2_Chr1g08920a	core	ND	ND	ND	0	0	76
VDAG_JR2_Chr1g08930a	core	0	0	0	305	109	76
VDAG_JR2_Chr1g08940a	core	0	1	-460.5	56	0	76
VDAG_JR2_Chr1g08950a	core	ND	ND	ND	0	0	72
VDAG_JR2_Chr1g08960a	core	0	1	-460.5	160	0	76
VDAG_JR2_Chr1g08970a	core	2.53e-143	1	-328.3	14	0	76
VDAG_JR2_Chr1g08980a	core	ND	ND	ND	0	0	68
VDAG_JR2_Chr1g08990a	core	ND	ND	ND	0	0	70
VDAG_JR2_Chr1g09000a	core	1e-100	7.87e-92	-20.5	13	196	76
VDAG_JR2_Chr1g09010a	core	ND	ND	ND	0	0	68
VDAG_JR2_Chr1g09015a	core	ND	ND	ND	0	0	76
VDAG_JR2_Chr1g09030a	core	ND	ND	ND	0	0	68
VDAG_JR2_Chr1g09040a	core	0	2.55e-123	-178.2	328	20	75
VDAG_JR2_Chr1g09050a	core	ND	ND	ND	0	0	69
VDAG_JR2_Chr1g09060a	core	5.92e-55	1	-124.9	7	0	76
VDAG_JR2_Chr1g09070a	core	ND	ND	ND	0	0	76
VDAG_JR2_Chr1g09080a	core	ND	ND	ND	0	0	69
VDAG_JR2_Chr1g09090a	core	ND	ND	ND	0	0	69
VDAG_JR2_Chr1g09100a	core	1.32e-139	3.08e-81	-134.4	20	1	76
VDAG_JR2_Chr1g09110a	core	ND	ND	ND	0	0	69
VDAG_JR2_Chr1g09120a	core	0	1	-460.5	72	0	76
VDAG_JR2_Chr1g09130a	core	ND	ND	ND	0	0	72
VDAG_JR2_Chr1g09140a	core	ND	ND	ND	0	0	69
VDAG_JR2_Chr1g09150a	core	2.04e-27	1	-61.5	4	0	76
VDAG_JR2_Chr1g09160a	core	ND	ND	ND	0	0	76
VDAG_JR2_Chr1g09170a	core	ND	ND	ND	0	0	73
VDAG_JR2_Chr1g09180a	core	1.16e-155	7.26e-128	-64	95	92	76
VDAG_JR2_Chr1g09190a	core	0	0	0	329	78	76
VDAG_JR2_Chr1g09200a	core	ND	ND	ND	0	0	68
VDAG_JR2_Chr1g09210a	core	ND	ND	ND	0	0	68
VDAG_JR2_Chr1g09220a	core	ND	ND	ND	0	0	76
VDAG_JR2_Chr1g09230a	core	0	2.84e-108	-212.9	128	43	76
VDAG_JR2_Chr1g09240a	core	ND	ND	ND	0	0	76
VDAG_JR2_Chr1g09250a	core	ND	ND	ND	0	0	74
VDAG_JR2_Chr1g09260a	core	ND	ND	ND	0	0	74
VDAG_JR2_Chr1g09270a	core	0	0	0	249	168	74
VDAG_JR2_Chr1g09280a	core	ND	ND	ND	0	0	66
VDAG_JR2_Chr1g09290a	core	ND	ND	ND	0	0	66
VDAG_JR2_Chr1g09300a	core	ND	ND	ND	0	0	74
VDAG_JR2_Chr1g09310a	core	ND	ND	ND	0	0	67
VDAG_JR2_Chr1g09320a	core	ND	ND	ND	0	0	66
VDAG_JR2_Chr1g09330a	core	3.5e-79	1	-180.7	6	0	74
VDAG_JR2_Chr1g09340a	core	ND	ND	ND	0	0	67
VDAG_JR2_Chr1g09350a	core	ND	ND	ND	0	0	74
VDAG_JR2_Chr1g09360a	core	ND	ND	ND	0	0	72
VDAG_JR2_Chr1g09380a	core	4.84e-31	1	-69.8	5	0	74
VDAG_JR2_Chr1g09390a	core	1.59e-26	4.41e-27	1.3	16	11	74
VDAG_JR2_Chr1g09400a	core	0	0	0	220	194	74
VDAG_JR2_Chr1g09410a	core	4.38e-160	1.27e-130	-67.8	181	13	74
VDAG_JR2_Chr1g09420a	core	0	0	0	170	159	74
VDAG_JR2_Chr1g09430a	core	1.42e-93	1	-213.8	3	0	74
VDAG_JR2_Chr1g09440a	core	4.71e-84	7.99e-72	-28.2	85	54	74
VDAG_JR2_Chr1g09450a	core	ND	ND	ND	0	0	67
VDAG_JR2_Chr1g09460a	core	ND	ND	ND	0	0	66
VDAG_JR2_Chr1g09470a	core	ND	ND	ND	0	0	74
VDAG_JR2_Chr1g09480a	core	ND	ND	ND	0	0	74
VDAG_JR2_Chr1g09490a	core	ND	ND	ND	0	0	66
VDAG_JR2_Chr1g09500a	core	ND	ND	ND	0	0	74
VDAG_JR2_Chr1g09510a	core	0	1.53e-115	-196.1	110	53	74
VDAG_JR2_Chr1g09520a	core	ND	ND	ND	0	0	70
VDAG_JR2_Chr1g09530a	core	0	3.34e-51	-344.3	175	1	74
VDAG_JR2_Chr1g09540a	core	0	0	0	177	231	74
VDAG_JR2_Chr1g09550a	core	ND	ND	ND	0	0	74
VDAG_JR2_Chr1g09560a	core	ND	ND	ND	0	0	74
VDAG_JR2_Chr1g09570a	core	0	0	0	326	90	74
VDAG_JR2_Chr1g09580a	core	4.39e-132	1	-302.5	11	0	74
VDAG_JR2_Chr1g09590a	core	0	0	0	183	232	74
VDAG_JR2_Chr1g09600a	core	ND	ND	ND	0	0	67
VDAG_JR2_Chr1g09610a	core	7.99e-160	1	-366.3	4	0	74
VDAG_JR2_Chr1g09620a	core	1	2.39e-71	162.6	0	4	73
VDAG_JR2_Chr1g09630a	core	ND	ND	ND	0	0	73
VDAG_JR2_Chr1g09640a	core	ND	ND	ND	0	0	76
VDAG_JR2_Chr1g09650a	core	ND	ND	ND	0	0	68
VDAG_JR2_Chr1g09660a	core	ND	ND	ND	0	0	76
VDAG_JR2_Chr1g09670a	core	ND	ND	ND	0	0	68
VDAG_JR2_Chr1g09680a	core	ND	ND	ND	0	0	76
VDAG_JR2_Chr1g09690a	core	ND	ND	ND	0	0	76
VDAG_JR2_Chr1g09700a	core	5.64e-107	5.93e-72	-80.6	322	6	76
VDAG_JR2_Chr1g09710a	core	ND	ND	ND	0	0	66
VDAG_JR2_Chr1g09720a	core	1.55e-67	2.09e-36	-71.7	82	10	76
VDAG_JR2_Chr1g09730a	core	0	1.31e-177	-53.2	73	326	76
VDAG_JR2_Chr1g09740a	core	0	0	0	122	12	74
VDAG_JR2_Chr1g09750a	core	0	1	-460.5	247	0	76
VDAG_JR2_Chr1g09760a	core	ND	ND	ND	0	0	74
VDAG_JR2_Chr1g09770a	core	0	0	0	326	93	76
VDAG_JR2_Chr1g09780a	core	8.15e-98	1	-223.6	3	0	76
VDAG_JR2_Chr1g09790a	core	9.69e-53	1	-119.8	7	0	76
VDAG_JR2_Chr1g09800a	core	9.46e-111	1	-253.3	1	0	68
VDAG_JR2_Chr1g09810a	core	ND	ND	ND	0	0	76
VDAG_JR2_Chr1g09820a	core	1.54e-159	1	-365.7	63	0	76
VDAG_JR2_Chr1g09830a	core	ND	ND	ND	0	0	73
VDAG_JR2_Chr1g09840a	core	6.17e-114	1	-260.7	190	0	75
VDAG_JR2_Chr1g09850a	core	0	0	0	57	358	70
VDAG_JR2_Chr1g09860a	core	ND	ND	ND	0	0	68
VDAG_JR2_Chr1g09870a	core	0	1.4e-95	-242.1	317	40	76
VDAG_JR2_Chr1g09880a	core	ND	ND	ND	0	0	75
VDAG_JR2_Chr1g09890a	core	ND	ND	ND	0	0	76
VDAG_JR2_Chr1g09900a	core	ND	ND	ND	0	0	69
VDAG_JR2_Chr1g09910a	core	ND	ND	ND	0	0	76
VDAG_JR2_Chr1g09920a	core	0	0	0	139	271	76
VDAG_JR2_Chr1g09930a	core	ND	ND	ND	0	0	75
VDAG_JR2_Chr1g09940a	core	ND	ND	ND	0	0	76
VDAG_JR2_Chr1g09950a	core	0	0	0	222	188	76
VDAG_JR2_Chr1g09960a	core	3.05e-115	2.53e-66	-112.6	315	59	76
VDAG_JR2_Chr1g09970a	core	0	0	0	300	110	76
VDAG_JR2_Chr1g09990a	core	ND	ND	ND	0	0	76
VDAG_JR2_Chr1g10000a	core	1	6.67e-69	157	0	17	76
VDAG_JR2_Chr1g10010a	core	0	5.08e-157	-100.6	199	64	76
VDAG_JR2_Chr1g10020a	core	2.68e-159	6.31e-96	-145.9	256	44	76
VDAG_JR2_Chr1g10030a	core	0	4.51e-140	-139.7	144	6	76
VDAG_JR2_Chr1g10040a	core	ND	ND	ND	0	0	69
VDAG_JR2_Chr1g10050a	core	ND	ND	ND	0	0	76
VDAG_JR2_Chr1g10060a	core	0	0	0	283	103	76
VDAG_JR2_Chr1g10070a	core	2.27e-81	1.79e-67	-32	1	6	71
VDAG_JR2_Chr1g10080a	core	ND	ND	ND	0	0	69
VDAG_JR2_Chr1g10090a	core	0	0	0	329	83	76
VDAG_JR2_Chr1g10100a	core	ND	ND	ND	0	0	68
VDAG_JR2_Chr1g10110a	core	9.96e-135	1	-308.6	4	0	76
VDAG_JR2_Chr1g10120a	core	ND	ND	ND	0	0	73
VDAG_JR2_Chr1g10130a	core	0	1.55e-172	-64.9	14	381	76
VDAG_JR2_Chr1g10140a	core	ND	ND	ND	0	0	74
VDAG_JR2_Chr1g10150a	core	ND	ND	ND	0	0	76
VDAG_JR2_Chr1g10160a	core	ND	ND	ND	0	0	66
VDAG_JR2_Chr1g10170a	core	0	0	0	232	94	76
VDAG_JR2_Chr1g10180a	core	0	7.72e-173	-64.2	323	74	76
VDAG_JR2_Chr1g10190a	core	ND	ND	ND	0	0	68
VDAG_JR2_Chr1g10200a	core	0	1.57e-114	-198.5	39	42	75
VDAG_JR2_Chr1g10210a	core	0	3.39e-160	-93.3	215	194	76
VDAG_JR2_Chr1g10220a	core	6.33e-177	1.06e-174	-5.1	235	143	76
VDAG_JR2_Chr1g10230a	core	ND	ND	ND	0	0	73
VDAG_JR2_Chr1g10240a	core	7.73e-42	1	-94.7	7	0	76
VDAG_JR2_Chr1g10250a	core	0	1	-460.5	36	0	76
VDAG_JR2_Chr1g10260a	core	ND	ND	ND	0	0	68
VDAG_JR2_Chr1g10270a	core	ND	ND	ND	0	0	68
VDAG_JR2_Chr1g10280a	core	ND	ND	ND	0	0	73
VDAG_JR2_Chr1g10290a	core	0	0	0	41	185	74
VDAG_JR2_Chr1g10300a	core	ND	ND	ND	0	0	64
VDAG_JR2_Chr1g10310a	core	0	1.55e-157	-99.4	112	15	74
VDAG_JR2_Chr1g10320a	core	1.05e-77	4.65e-111	76.8	1	38	70
VDAG_JR2_Chr1g10330a	core	0	7.51e-144	-131	42	23	65
VDAG_JR2_Chr1g10340a	core	0	1.27e-143	-131.5	54	80	75
VDAG_JR2_Chr1g10350a	core	0	0	0	315	96	76
VDAG_JR2_Chr1g10360a	core	ND	ND	ND	0	0	69
VDAG_JR2_Chr1g10370a	core	ND	ND	ND	0	0	74
VDAG_JR2_Chr1g10380a	core	0	8.69e-165	-82.8	305	108	76
VDAG_JR2_Chr1g10390a	core	ND	ND	ND	0	0	70
VDAG_JR2_Chr1g10400a	core	2.71e-117	7.71e-103	-33.3	24	36	76
VDAG_JR2_Chr1g10410a	core	0	0	0	183	222	76
VDAG_JR2_Chr1g10420a	core	0	0	0	207	66	76
VDAG_JR2_Chr1g10430a	core	ND	ND	ND	0	0	76
VDAG_JR2_Chr1g10440a	core	0	0	0	130	284	76
VDAG_JR2_Chr1g10450a	core	ND	ND	ND	0	0	76
VDAG_JR2_Chr1g10460a	core	ND	ND	ND	0	0	75
VDAG_JR2_Chr1g10470a	core	ND	ND	ND	0	0	76
VDAG_JR2_Chr1g10480a	core	ND	ND	ND	0	0	69
VDAG_JR2_Chr1g10490a	core	ND	ND	ND	0	0	68
VDAG_JR2_Chr1g10500a	core	ND	ND	ND	0	0	68
VDAG_JR2_Chr1g10510a	core	0	0	0	327	79	76
VDAG_JR2_Chr1g10520a	core	ND	ND	ND	0	0	76
VDAG_JR2_Chr1g10530a	core	ND	ND	ND	0	0	68
VDAG_JR2_Chr1g10540a	core	0	0	0	244	160	76
VDAG_JR2_Chr1g10550a	core	0	0	0	75	328	76
VDAG_JR2_Chr1g10560a	core	0	0	0	223	120	73
VDAG_JR2_Chr1g10570a	core	ND	ND	ND	0	0	69
VDAG_JR2_Chr1g10580a	core	ND	ND	ND	0	0	69
VDAG_JR2_Chr1g10590a	core	5.24e-59	1	-134.2	6	0	76
VDAG_JR2_Chr1g10600a	core	ND	ND	ND	0	0	76
VDAG_JR2_Chr1g10610a	core	ND	ND	ND	0	0	68
VDAG_JR2_Chr1g10620a	core	ND	ND	ND	0	0	68
VDAG_JR2_Chr1g10630a	core	ND	ND	ND	0	0	69
VDAG_JR2_Chr1g10640a	core	1.89e-107	1	-245.7	4	0	73
VDAG_JR2_Chr1g10650a	core	ND	ND	ND	0	0	68
VDAG_JR2_Chr1g10660a	core	ND	ND	ND	0	0	76
VDAG_JR2_Chr1g10670a	core	0	0	0	56	349	76
VDAG_JR2_Chr1g10680a	core	1.55e-162	5.7e-147	-35.8	70	335	68
VDAG_JR2_Chr1g10690a	core	7.98e-60	1	-136.1	20	0	68
VDAG_JR2_Chr1g10700a	core	ND	ND	ND	0	0	68
VDAG_JR2_Chr1g10710a	core	0	0	0	254	5	76
VDAG_JR2_Chr1g10720a	core	0	0	0	179	134	75
VDAG_JR2_Chr1g10730a	core	ND	ND	ND	0	0	76
VDAG_JR2_Chr1g10740a	core	ND	ND	ND	0	0	73
VDAG_JR2_Chr1g10750a	core	ND	ND	ND	0	0	76
VDAG_JR2_Chr1g10760a	core	ND	ND	ND	0	0	75
VDAG_JR2_Chr1g10770aa	core	0	1	-460.5	16	0	74
VDAG_JR2_Chr1g10780a	core	7.56e-135	1.69e-106	-65.3	7	4	76
VDAG_JR2_Chr1g10790a	core	1	2.56e-171	392.8	0	163	76
VDAG_JR2_Chr1g10800a	core	ND	ND	ND	0	0	68
VDAG_JR2_Chr1g10810a	core	ND	ND	ND	0	0	76
VDAG_JR2_Chr1g10820a	core	0	3.73e-97	-238.5	41	19	76
VDAG_JR2_Chr1g10830a	core	0	6.49e-98	-236.7	322	76	73
VDAG_JR2_Chr1g10840a	core	0	0	0	317	87	75
VDAG_JR2_Chr1g10850a	core	1.62e-64	1.67e-44	-46.1	4	1	76
VDAG_JR2_Chr1g10860a	core	0	0	0	323	53	76
VDAG_JR2_Chr1g10870a	core	0	5.32e-172	-66.1	266	1	76
VDAG_JR2_Chr1g10880a	core	ND	ND	ND	0	0	76
VDAG_JR2_Chr1g10890a	core	4.27e-139	0	141.9	205	169	72
VDAG_JR2_Chr1g10900a	core	0	0	0	298	103	74
VDAG_JR2_Chr1g10910a	core	0	0	0	268	5	76
VDAG_JR2_Chr1g10920a	core	ND	ND	ND	0	0	76
VDAG_JR2_Chr1g10930a	core	1.63e-102	1	-234.4	117	0	76
VDAG_JR2_Chr1g10940a	core	1.41e-101	5.26e-76	-58.9	191	26	76
VDAG_JR2_Chr1g10950a	core	ND	ND	ND	0	0	76
VDAG_JR2_Chr1g10960a	core	0	0	0	60	346	76
VDAG_JR2_Chr1g10970a	core	ND	ND	ND	0	0	69
VDAG_JR2_Chr1g10980a	core	4.61e-133	1	-304.7	65	0	76
VDAG_JR2_Chr1g10990a	core	1.24e-68	2.77e-40	-65.3	135	2	76
VDAG_JR2_Chr1g11000a	core	0	2.05e-118	-189.5	311	2	76
VDAG_JR2_Chr1g11020a	core	ND	ND	ND	0	0	76
VDAG_JR2_Chr1g11030a	core	0	0	0	172	114	75
VDAG_JR2_Chr1g11040a	core	ND	ND	ND	0	0	68
VDAG_JR2_Chr1g11050a	core	ND	ND	ND	0	0	67
VDAG_JR2_Chr1g11070a	core	ND	ND	ND	0	0	76
VDAG_JR2_Chr1g11080a	core	ND	ND	ND	0	0	68
VDAG_JR2_Chr1g11090a	core	2.34e-135	2.93e-159	55	19	387	75
VDAG_JR2_Chr1g11100a	core	ND	ND	ND	0	0	76
VDAG_JR2_Chr1g11110a	core	0	0	0	21	1	74
VDAG_JR2_Chr1g11120a	core	ND	ND	ND	0	0	68
VDAG_JR2_Chr1g11130a	core	ND	ND	ND	0	0	76
VDAG_JR2_Chr1g11140a	core	ND	ND	ND	0	0	70
VDAG_JR2_Chr1g11150a	core	ND	ND	ND	0	0	76
VDAG_JR2_Chr1g11160a	core	ND	ND	ND	0	0	76
VDAG_JR2_Chr1g11180a	core	4.82e-66	1.07e-42	-53.8	7	5	76
VDAG_JR2_Chr1g11190a	core	ND	ND	ND	0	0	68
VDAG_JR2_Chr1g11200a	core	0	0	0	7	402	75
VDAG_JR2_Chr1g11210a	core	ND	ND	ND	0	0	56
VDAG_JR2_Chr1g11220a	core	0	0	0	328	86	76
VDAG_JR2_Chr1g11230a	core	0	0	0	195	218	76
VDAG_JR2_Chr1g11240a	core	ND	ND	ND	0	0	76
VDAG_JR2_Chr1g11250a	core	0	0	0	228	187	75
VDAG_JR2_Chr1g11260a	core	ND	ND	ND	0	0	75
VDAG_JR2_Chr1g11270a	core	4.31e-91	1.57e-80	-24.3	318	87	76
VDAG_JR2_Chr1g11280a	core	3.39e-102	2.02e-104	5.1	235	112	74
VDAG_JR2_Chr1g11290a	core	2.89e-109	4.02e-58	-117.8	190	34	76
VDAG_JR2_Chr1g11300a	core	ND	ND	ND	0	0	76
VDAG_JR2_Chr1g11310a	core	0	0	0	295	117	76
VDAG_JR2_Chr1g11320a	core	0	3.45e-126	-171.6	267	115	76
VDAG_JR2_Chr1g11330a	core	5.63e-143	1.06e-55	-201	315	45	76
VDAG_JR2_Chr1g11340a	core	ND	ND	ND	0	0	76
VDAG_JR2_Chr1g11350a	core	ND	ND	ND	0	0	76
VDAG_JR2_Chr1g11360a	core	1	1.84e-98	225	0	166	76
VDAG_JR2_Chr1g11370a	core	0	0	0	101	257	76
VDAG_JR2_Chr1g11390a	core	0	1.83e-109	-210.1	7	336	76
VDAG_JR2_Chr1g11410a	core	ND	ND	ND	0	0	76
VDAG_JR2_Chr1g11420a	core	ND	ND	ND	0	0	74
VDAG_JR2_Chr1g11430a	core	ND	ND	ND	0	0	69
VDAG_JR2_Chr1g11440a	core	6.86e-45	3.17e-48	7.7	96	145	76
VDAG_JR2_Chr1g11450a	core	ND	ND	ND	0	0	68
VDAG_JR2_Chr1g11460a	core	ND	ND	ND	0	0	76
VDAG_JR2_Chr1g11470a	core	ND	ND	ND	0	0	76
VDAG_JR2_Chr1g11480a	core	1.88e-57	1	-130.6	10	0	76
VDAG_JR2_Chr1g11490a	core	2.4e-154	4.07e-142	-28.2	185	223	76
VDAG_JR2_Chr1g11500a	core	ND	ND	ND	0	0	76
VDAG_JR2_Chr1g11510a	core	0	7.77e-151	-114.9	318	54	76
VDAG_JR2_Chr1g11520a	core	7.78e-100	1.09e-43	-129.3	308	2	76
VDAG_JR2_Chr1g11530a	core	ND	ND	ND	0	0	76
VDAG_JR2_Chr1g11540a	core	7.6e-152	2.79e-136	-35.8	171	40	74
VDAG_JR2_Chr1g11550a	core	ND	ND	ND	0	0	76
VDAG_JR2_Chr1g11560a	core	6e-78	1	-177.8	41	0	75
VDAG_JR2_Chr1g11570a	core	ND	ND	ND	0	0	56
VDAG_JR2_Chr1g11580a	core	ND	ND	ND	0	0	76
VDAG_JR2_Chr1g11590a	core	2.73e-94	3.02e-24	-161.3	147	2	76
VDAG_JR2_Chr1g11600a	core	0	0	0	305	106	76
VDAG_JR2_Chr1g11610a	core	0	0	0	206	200	76
VDAG_JR2_Chr1g11620a	core	1.52e-123	3.52e-75	-111.4	271	22	76
VDAG_JR2_Chr1g11630a	core	1.18e-142	1.52e-141	-2.6	1	1	76
VDAG_JR2_Chr1g11640a	core	ND	ND	ND	0	0	69
VDAG_JR2_Chr1g11650a	core	ND	ND	ND	0	0	68
VDAG_JR2_Chr1g11660a	core	ND	ND	ND	0	0	69
VDAG_JR2_Chr1g11670a	core	1	2.21e-49	112	0	300	54
VDAG_JR2_Chr1g11680a	core	1	1.77e-49	112.3	0	339	54
VDAG_JR2_Chr1g11690a	core	ND	ND	ND	0	0	53
VDAG_JR2_Chr1g11700a	other AGR	ND	ND	ND	0	0	53
VDAG_JR2_Chr1g11710a	other AGR	1	0	460.5	0	250	53
VDAG_JR2_Chr1g11720a	other AGR	ND	ND	ND	0	0	53
VDAG_JR2_Chr1g11729a	core	1	1.02e-82	188.8	0	1	68
VDAG_JR2_Chr1g11730a	core	ND	ND	ND	0	0	76
VDAG_JR2_Chr1g11740a	core	0	1.01e-138	-142.8	326	5	76
VDAG_JR2_Chr1g11750a	core	ND	ND	ND	0	0	68
VDAG_JR2_Chr1g11760a	core	1.19e-97	1	-223.2	16	0	75
VDAG_JR2_Chr1g11770a	core	0	0	0	319	62	76
VDAG_JR2_Chr1g11780a	core	0	1.09e-121	-182	93	24	76
VDAG_JR2_Chr1g11790a	core	ND	ND	ND	0	0	76
VDAG_JR2_Chr1g11800a	core	ND	ND	ND	0	0	76
VDAG_JR2_Chr1g11810a	core	0	4.53e-146	-125.9	122	268	76
VDAG_JR2_Chr1g11820a	core	5.32e-80	1.98e-54	-58.9	2	3	71
VDAG_JR2_Chr1g11830a	core	ND	ND	ND	0	0	74
VDAG_JR2_Chr1g11840a	core	ND	ND	ND	0	0	76
VDAG_JR2_Chr1g11850a	core	ND	ND	ND	0	0	69
VDAG_JR2_Chr1g11860a	core	ND	ND	ND	0	0	69
VDAG_JR2_Chr1g11870a	core	0	0	0	6	16	76
VDAG_JR2_Chr1g11880a	core	0	0	0	141	158	76
VDAG_JR2_Chr1g11890a	core	0	0	0	72	320	76
VDAG_JR2_Chr1g11900a	core	0	1	-460.5	316	0	74
VDAG_JR2_Chr1g11910a	core	0	0	0	315	25	76
VDAG_JR2_Chr1g11920a	core	ND	ND	ND	0	0	69
VDAG_JR2_Chr1g11930a	core	ND	ND	ND	0	0	76
VDAG_JR2_Chr1g11940a	core	ND	ND	ND	0	0	76
VDAG_JR2_Chr1g11950a	core	ND	ND	ND	0	0	76
VDAG_JR2_Chr1g11960a	core	ND	ND	ND	0	0	76
VDAG_JR2_Chr1g11970a	core	0	0	0	311	99	76
VDAG_JR2_Chr1g11980a	core	0	1	-460.5	298	0	76
VDAG_JR2_Chr1g11990a	core	ND	ND	ND	0	0	72
VDAG_JR2_Chr1g12000a	core	ND	ND	ND	0	0	70
VDAG_JR2_Chr1g12010a	core	0	0	0	208	54	76
VDAG_JR2_Chr1g12020a	core	0	0	0	303	115	76
VDAG_JR2_Chr1g12030a	core	ND	ND	ND	0	0	74
VDAG_JR2_Chr1g12040a	core	ND	ND	ND	0	0	66
VDAG_JR2_Chr1g12050a	core	4.87e-118	1.84e-82	-81.9	318	33	76
VDAG_JR2_Chr1g12060a	core	0	0	0	284	130	74
VDAG_JR2_Chr1g12070a	core	ND	ND	ND	0	0	76
VDAG_JR2_Chr1g12090a	core	0	0	0	290	20	76
VDAG_JR2_Chr1g12100a	core	ND	ND	ND	0	0	76
VDAG_JR2_Chr1g12110a	core	0	0	0	209	7	76
VDAG_JR2_Chr1g12120a	core	ND	ND	ND	0	0	74
VDAG_JR2_Chr1g12130a	core	5.71e-100	1.72e-45	-125.4	136	20	76
VDAG_JR2_Chr1g12140a	core	3.88e-106	1	-242.7	4	0	76
VDAG_JR2_Chr1g12150a	core	0	0	0	15	280	68
VDAG_JR2_Chr1g12160a	core	0	1	-460.5	221	0	76
VDAG_JR2_Chr1g12170a	core	0	1.41e-154	-106.3	148	84	76
VDAG_JR2_Chr1g12180a	core	0	1.3e-164	-83.2	224	141	76
VDAG_JR2_Chr1g12185a	core	3.71e-31	1	-70.1	6	0	76
VDAG_JR2_Chr1g12190a	core	ND	ND	ND	0	0	76
VDAG_JR2_Chr1g12200a	core	1.59e-99	1	-227.5	6	0	76
VDAG_JR2_Chr1g12210a	core	ND	ND	ND	0	0	76
VDAG_JR2_Chr1g12220a	core	ND	ND	ND	0	0	76
VDAG_JR2_Chr1g12230a	core	1.25e-100	3.42e-111	24.3	6	11	76
VDAG_JR2_Chr1g12240a	core	0	0	0	236	82	74
VDAG_JR2_Chr1g12250a	core	0	0	0	6	72	76
VDAG_JR2_Chr1g12260a	core	1.68e-137	1	-314.9	6	0	76
VDAG_JR2_Chr1g12270a	core	ND	ND	ND	0	0	73
VDAG_JR2_Chr1g12280a	core	0	1	-460.5	1	0	73
VDAG_JR2_Chr1g12290a	core	ND	ND	ND	0	0	73
VDAG_JR2_Chr1g12300a	core	4.2e-158	3.41e-124	-78.1	7	8	74
VDAG_JR2_Chr1g12310a	core	ND	ND	ND	0	0	73
VDAG_JR2_Chr1g12320a	core	ND	ND	ND	0	0	68
VDAG_JR2_Chr1g12330a	core	ND	ND	ND	0	0	68
VDAG_JR2_Chr1g12340a	core	ND	ND	ND	0	0	76
VDAG_JR2_Chr1g12350a	core	1.4e-25	1	-57.2	29	0	76
VDAG_JR2_Chr1g12360a	core	2.56e-180	2.15e-121	-135.7	324	77	76
VDAG_JR2_Chr1g12370a	core	3.33e-85	9.13e-96	24.3	44	21	76
VDAG_JR2_Chr1g12380a	core	2.48e-138	1	-316.8	13	0	73
VDAG_JR2_Chr1g12390a	core	ND	ND	ND	0	0	76
VDAG_JR2_Chr1g12400a	core	7.28e-53	4.23e-75	51.2	1	415	76
VDAG_JR2_Chr1g12410a	core	ND	ND	ND	0	0	68
VDAG_JR2_Chr1g12420a	core	ND	ND	ND	0	0	76
VDAG_JR2_Chr1g12430a	core	0	1	-460.5	15	0	76
VDAG_JR2_Chr1g12440a	core	0	3.73e-175	-58.9	182	25	72
VDAG_JR2_Chr1g12450a	core	ND	ND	ND	0	0	69
VDAG_JR2_Chr1g12460a	core	5.01e-178	1	-408.2	240	0	74
VDAG_JR2_Chr1g12470a	core	ND	ND	ND	0	0	70
VDAG_JR2_Chr1g12480a	core	2.44e-80	1.16e-63	-38.4	18	5	73
VDAG_JR2_Chr1g12490a	core	ND	ND	ND	0	0	76
VDAG_JR2_Chr1g12500a	core	ND	ND	ND	0	0	76
VDAG_JR2_Chr1g12510a	core	0	0	0	132	279	76
VDAG_JR2_Chr1g12520a	core	ND	ND	ND	0	0	76
VDAG_JR2_Chr1g12530a	core	ND	ND	ND	0	0	76
VDAG_JR2_Chr1g12540a	core	ND	ND	ND	0	0	76
VDAG_JR2_Chr1g12550a	core	2.32e-66	2.45e-26	-92.2	19	7	74
VDAG_JR2_Chr1g12560a	core	ND	ND	ND	0	0	71
VDAG_JR2_Chr1g12570a	core	ND	ND	ND	0	0	68
VDAG_JR2_Chr1g12580a	core	7.99e-41	1	-92.3	5	0	76
VDAG_JR2_Chr1g12600a	core	0	2.65e-137	-146	221	76	76
VDAG_JR2_Chr1g12610a	core	ND	ND	ND	0	0	68
VDAG_JR2_Chr1g12620a	core	ND	ND	ND	0	0	76
VDAG_JR2_Chr1g12630a	core	ND	ND	ND	0	0	76
VDAG_JR2_Chr1g12640a	core	1.52e-87	1	-199.9	255	0	76
VDAG_JR2_Chr1g12650a	core	ND	ND	ND	0	0	67
VDAG_JR2_Chr1g12660a	core	0	0	0	156	230	71
VDAG_JR2_Chr1g12670a	core	0	1	-460.5	7	0	76
VDAG_JR2_Chr1g12680a	core	0	0	0	322	89	76
VDAG_JR2_Chr1g12690a	core	8.33e-110	5.27e-72	-87	253	3	76
VDAG_JR2_Chr1g12700a	core	0	0	0	191	226	75
VDAG_JR2_Chr1g12710a	core	ND	ND	ND	0	0	76
VDAG_JR2_Chr1g12720a	core	ND	ND	ND	0	0	76
VDAG_JR2_Chr1g12730a	core	ND	ND	ND	0	0	68
VDAG_JR2_Chr1g12740a	core	1.37e-21	1.06e-22	2.6	5	102	76
VDAG_JR2_Chr1g12750a	core	ND	ND	ND	0	0	68
VDAG_JR2_Chr1g12760a	core	ND	ND	ND	0	0	68
VDAG_JR2_Chr1g12770a	core	0	1	-460.5	3	0	76
VDAG_JR2_Chr1g12780a	core	1.08e-73	1.41e-62	-25.6	241	37	75
VDAG_JR2_Chr1g12790a	core	ND	ND	ND	0	0	76
VDAG_JR2_Chr1g12800a	core	0	1.2e-113	-200.5	303	87	76
VDAG_JR2_Chr1g12810a	core	2.44e-147	3.07e-166	43.5	241	33	74
VDAG_JR2_Chr1g12820a	core	ND	ND	ND	0	0	75
VDAG_JR2_Chr1g12830a	core	ND	ND	ND	0	0	69
VDAG_JR2_Chr1g12840a	core	0	0	0	215	197	76
VDAG_JR2_Chr1g12850a	core	ND	ND	ND	0	0	76
VDAG_JR2_Chr1g12860a	core	2.33e-153	1	-351.4	4	0	76
VDAG_JR2_Chr1g12870a	core	6.31e-29	1	-64.9	2	0	73
VDAG_JR2_Chr1g12880a	core	0	0	0	316	42	76
VDAG_JR2_Chr1g12890a	core	0	0	0	318	42	76
VDAG_JR2_Chr1g12900a	core	ND	ND	ND	0	0	69
VDAG_JR2_Chr1g12910a	core	ND	ND	ND	0	0	71
VDAG_JR2_Chr1g12920a	core	ND	ND	ND	0	0	76
VDAG_JR2_Chr1g12930a	core	ND	ND	ND	0	0	64
VDAG_JR2_Chr1g12940a	core	0	0	0	92	310	76
VDAG_JR2_Chr1g12950a	core	0	0	0	329	79	76
VDAG_JR2_Chr1g12960a	core	ND	ND	ND	0	0	70
VDAG_JR2_Chr1g12970a	core	ND	ND	ND	0	0	68
VDAG_JR2_Chr1g12980a	core	ND	ND	ND	0	0	76
VDAG_JR2_Chr1g12990a	core	ND	ND	ND	0	0	68
VDAG_JR2_Chr1g13000a	core	ND	ND	ND	0	0	76
VDAG_JR2_Chr1g13010a	core	ND	ND	ND	0	0	68
VDAG_JR2_Chr1g13020a	core	0	0	0	152	6	76
VDAG_JR2_Chr1g13030a	core	1.81e-36	1	-82.3	1	0	76
VDAG_JR2_Chr1g13040a	core	0	2.91e-143	-132.3	324	20	76
VDAG_JR2_Chr1g13050a	core	7.09e-140	1	-320.4	17	0	76
VDAG_JR2_Chr1g13060a	core	8.26e-69	5.15e-41	-64	320	9	76
VDAG_JR2_Chr1g13070a	core	0	1.39e-136	-147.7	92	1	76
VDAG_JR2_Chr1g13080a	core	0	0	0	327	63	76
VDAG_JR2_Chr1g13090a	core	1.17e-109	4.38e-79	-70.4	322	7	76
VDAG_JR2_Chr1g13100a	core	ND	ND	ND	0	0	76
VDAG_JR2_Chr1g13110a	core	ND	ND	ND	0	0	68
VDAG_JR2_Chr1g13120a	core	0	0	0	78	24	76
VDAG_JR2_Chr1g13130a	core	0	0	0	151	256	76
VDAG_JR2_Chr1g13140a	core	9.8e-58	4.43e-76	42.2	329	66	76
VDAG_JR2_Chr1g13150a	core	ND	ND	ND	0	0	76
VDAG_JR2_Chr1g13160a	core	0	0	0	196	214	76
VDAG_JR2_Chr1g13170a	core	ND	ND	ND	0	0	76
VDAG_JR2_Chr1g13180a	core	ND	ND	ND	0	0	76
VDAG_JR2_Chr1g13190a	core	ND	ND	ND	0	0	76
VDAG_JR2_Chr1g13200a	core	ND	ND	ND	0	0	74
VDAG_JR2_Chr1g13210a	core	ND	ND	ND	0	0	76
VDAG_JR2_Chr1g13220a	core	ND	ND	ND	0	0	69
VDAG_JR2_Chr1g13230a	core	ND	ND	ND	0	0	68
VDAG_JR2_Chr1g13240a	core	ND	ND	ND	0	0	68
VDAG_JR2_Chr1g13250a	core	ND	ND	ND	0	0	68
VDAG_JR2_Chr1g13260a	core	ND	ND	ND	0	0	74
VDAG_JR2_Chr1g13270a	core	1.47e-65	1	-149.3	2	0	76
VDAG_JR2_Chr1g13280a	core	1.98e-117	1	-268.7	11	0	76
VDAG_JR2_Chr1g13290a	core	1	0	460.5	0	1	51
VDAG_JR2_Chr1g13300a	core	ND	ND	ND	0	0	54
VDAG_JR2_Chr1g13310a	core	ND	ND	ND	0	0	76
VDAG_JR2_Chr1g13320a	core	0	5.02e-160	-93.7	264	2	76
VDAG_JR2_Chr1g13330a	core	1.38e-68	1.14e-19	-112.6	87	2	76
VDAG_JR2_Chr1g13340a	core	4.98e-89	1	-203.3	3	0	76
VDAG_JR2_Chr1g13350a	core	ND	ND	ND	0	0	76
VDAG_JR2_Chr1g13360a	core	3.71e-176	2.02e-64	-257.3	257	24	76
VDAG_JR2_Chr1g13370a	core	ND	ND	ND	0	0	68
VDAG_JR2_Chr1g13380a	core	ND	ND	ND	0	0	75
VDAG_JR2_Chr1g13390a	core	ND	ND	ND	0	0	68
VDAG_JR2_Chr1g13400a	core	0	1	-460.5	132	0	76
VDAG_JR2_Chr1g13410a	core	7.85e-49	1	-110.8	5	0	76
VDAG_JR2_Chr1g13420a	core	ND	ND	ND	0	0	76
VDAG_JR2_Chr1g13430a	core	0	0	0	300	103	76
VDAG_JR2_Chr1g13440a	core	ND	ND	ND	0	0	64
VDAG_JR2_Chr1g13450a	core	0	1.72e-164	-83.4	324	31	74
VDAG_JR2_Chr1g13460a	core	ND	ND	ND	0	0	64
VDAG_JR2_Chr1g13470a	core	ND	ND	ND	0	0	76
VDAG_JR2_Chr1g13480a	core	ND	ND	ND	0	0	68
VDAG_JR2_Chr1g13490a	core	ND	ND	ND	0	0	76
VDAG_JR2_Chr1g13500a	core	6.31e-153	1	-350.5	7	0	74
VDAG_JR2_Chr1g13510a	core	ND	ND	ND	0	0	68
VDAG_JR2_Chr1g13520a	core	ND	ND	ND	0	0	68
VDAG_JR2_Chr1g13530a	core	3.21e-90	1	-206.1	130	0	76
VDAG_JR2_Chr1g13540a	core	ND	ND	ND	0	0	74
VDAG_JR2_Chr1g13550a	core	ND	ND	ND	0	0	75
VDAG_JR2_Chr1g13560a	core	ND	ND	ND	0	0	68
VDAG_JR2_Chr1g13570a	core	ND	ND	ND	0	0	68
VDAG_JR2_Chr1g13580a	core	5.07e-115	1.41e-115	1.3	36	363	76
VDAG_JR2_Chr1g13590a	core	ND	ND	ND	0	0	66
VDAG_JR2_Chr1g13600a	core	ND	ND	ND	0	0	74
VDAG_JR2_Chr1g13610a	core	ND	ND	ND	0	0	76
VDAG_JR2_Chr1g13620a	core	0	0	0	10	262	76
VDAG_JR2_Chr1g13630a	core	ND	ND	ND	0	0	68
VDAG_JR2_Chr1g13640a	core	ND	ND	ND	0	0	68
VDAG_JR2_Chr1g13650a	core	ND	ND	ND	0	0	68
VDAG_JR2_Chr1g13660a	core	ND	ND	ND	0	0	76
VDAG_JR2_Chr1g13670a	core	ND	ND	ND	0	0	76
VDAG_JR2_Chr1g13680a	core	1.2e-163	2.19e-101	-143.4	8	5	76
VDAG_JR2_Chr1g13690a	core	ND	ND	ND	0	0	71
VDAG_JR2_Chr1g13700a	core	ND	ND	ND	0	0	76
VDAG_JR2_Chr1g13710a	core	ND	ND	ND	0	0	76
VDAG_JR2_Chr1g13720a	core	ND	ND	ND	0	0	68
VDAG_JR2_Chr1g13730a	core	ND	ND	ND	0	0	76
VDAG_JR2_Chr1g13740a	core	1.33e-148	2.48e-71	-177.9	315	69	74
VDAG_JR2_Chr1g13750a	core	ND	ND	ND	0	0	69
VDAG_JR2_Chr1g13760a	core	ND	ND	ND	0	0	66
VDAG_JR2_Chr1g13770a	core	ND	ND	ND	0	0	72
VDAG_JR2_Chr1g13780a	core	ND	ND	ND	0	0	68
VDAG_JR2_Chr1g13790a	core	ND	ND	ND	0	0	74
VDAG_JR2_Chr1g13800a	core	ND	ND	ND	0	0	76
VDAG_JR2_Chr1g13810a	core	0	0	0	213	82	76
VDAG_JR2_Chr1g13820a	core	4.18e-77	4.27e-62	-34.6	5	360	75
VDAG_JR2_Chr1g13830a	core	ND	ND	ND	0	0	71
VDAG_JR2_Chr1g13840a	core	0	1	-460.5	244	0	76
VDAG_JR2_Chr1g13850a	core	0	1	-460.5	10	0	72
VDAG_JR2_Chr1g13860a	core	ND	ND	ND	0	0	76
VDAG_JR2_Chr1g13870a	core	1.62e-69	1	-158.4	22	0	76
VDAG_JR2_Chr1g13880a	core	0	0	0	165	241	73
VDAG_JR2_Chr1g13890a	core	ND	ND	ND	0	0	72
VDAG_JR2_Chr1g13900a	core	ND	ND	ND	0	0	76
VDAG_JR2_Chr1g13910a	core	ND	ND	ND	0	0	74
VDAG_JR2_Chr1g13920a	core	ND	ND	ND	0	0	76
VDAG_JR2_Chr1g13930a	core	ND	ND	ND	0	0	74
VDAG_JR2_Chr1g13940a	core	ND	ND	ND	0	0	76
VDAG_JR2_Chr1g13950a	core	ND	ND	ND	0	0	74
VDAG_JR2_Chr1g13960a	core	ND	ND	ND	0	0	73
VDAG_JR2_Chr1g13970a	core	0	0	0	175	235	74
VDAG_JR2_Chr1g13980a	core	ND	ND	ND	0	0	68
VDAG_JR2_Chr1g13990a	core	1.98e-131	2.16e-71	-138.2	37	2	76
VDAG_JR2_Chr1g14000a	core	ND	ND	ND	0	0	69
VDAG_JR2_Chr1g14010a	core	1.53e-82	1	-188.4	1	0	76
VDAG_JR2_Chr1g14020a	core	0	0	0	287	130	74
VDAG_JR2_Chr1g14030a	core	0	1	-460.5	108	0	76
VDAG_JR2_Chr1g14040a	core	0	0	0	314	99	76
VDAG_JR2_Chr1g14050a	core	ND	ND	ND	0	0	76
VDAG_JR2_Chr1g14060a	core	ND	ND	ND	0	0	76
VDAG_JR2_Chr1g14070a	core	ND	ND	ND	0	0	69
VDAG_JR2_Chr1g14080a	core	ND	ND	ND	0	0	68
VDAG_JR2_Chr1g14090a	core	ND	ND	ND	0	0	68
VDAG_JR2_Chr1g14100a	core	0	0	0	11	398	76
VDAG_JR2_Chr1g14110a	core	ND	ND	ND	0	0	76
VDAG_JR2_Chr1g14120a	core	ND	ND	ND	0	0	68
VDAG_JR2_Chr1g14130a	core	1.95e-152	3.4e-120	-74.2	27	22	72
VDAG_JR2_Chr1g14140a	core	0	0	0	62	349	76
VDAG_JR2_Chr1g14150a	core	ND	ND	ND	0	0	68
VDAG_JR2_Chr1g14160a	core	2.61e-125	1	-286.9	26	0	76
VDAG_JR2_Chr1g14170a	core	1.25e-110	1.71e-69	-94.7	59	24	76
VDAG_JR2_Chr1g14180a	core	ND	ND	ND	0	0	76
VDAG_JR2_Chr1g14190a	core	0	0	0	140	273	75
VDAG_JR2_Chr1g14200a	core	ND	ND	ND	0	0	69
VDAG_JR2_Chr1g14210a	core	ND	ND	ND	0	0	76
VDAG_JR2_Chr1g14220a	core	0	1	-460.5	8	0	76
VDAG_JR2_Chr1g14230a	core	0	0	0	76	43	66
VDAG_JR2_Chr1g14240a	core	0	3.51e-87	-261.4	254	6	76
VDAG_JR2_Chr1g14250a	core	ND	ND	ND	0	0	76
VDAG_JR2_Chr1g14260a	core	ND	ND	ND	0	0	76
VDAG_JR2_Chr1g14270a	core	2.31e-111	1	-254.7	248	0	76
VDAG_JR2_Chr1g14280a	core	1.01e-39	1	-89.8	3	0	76
VDAG_JR2_Chr1g14290a	core	ND	ND	ND	0	0	68
VDAG_JR2_Chr1g14300a	core	0	1	-460.5	7	0	74
VDAG_JR2_Chr1g14310a	core	0	1	-460.5	137	0	76
VDAG_JR2_Chr1g14320a	core	ND	ND	ND	0	0	76
VDAG_JR2_Chr1g14330a	core	1.09e-145	1	-333.8	94	0	74
VDAG_JR2_Chr1g14340a	core	ND	ND	ND	0	0	68
VDAG_JR2_Chr1g14350a	core	1.23e-160	1	-368.2	13	0	76
VDAG_JR2_Chr1g14360a	core	ND	ND	ND	0	0	68
VDAG_JR2_Chr1g14370a	core	ND	ND	ND	0	0	69
VDAG_JR2_Chr1g14380a	core	6.41e-108	1.06e-115	17.9	121	53	73
VDAG_JR2_Chr1g14390a	core	ND	ND	ND	0	0	70
VDAG_JR2_Chr1g14400a	core	1.02e-178	6.43e-141	-87	259	18	76
VDAG_JR2_Chr1g14410a	core	ND	ND	ND	0	0	68
VDAG_JR2_Chr1g14420a	core	ND	ND	ND	0	0	76
VDAG_JR2_Chr1g14430a	core	ND	ND	ND	0	0	76
VDAG_JR2_Chr1g14440a	core	ND	ND	ND	0	0	65
VDAG_JR2_Chr1g14450a	core	ND	ND	ND	0	0	75
VDAG_JR2_Chr1g14460a	core	ND	ND	ND	0	0	68
VDAG_JR2_Chr1g14470a	core	1.07e-76	1	-174.9	2	0	72
VDAG_JR2_Chr1g14480a	core	0	1.07e-73	-292.5	56	2	74
VDAG_JR2_Chr1g14490a	core	0	1	-460.5	6	0	74
VDAG_JR2_Chr1g14500a	core	ND	ND	ND	0	0	66
VDAG_JR2_Chr1g14510a	core	ND	ND	ND	0	0	67
VDAG_JR2_Chr1g14520a	core	ND	ND	ND	0	0	74
VDAG_JR2_Chr1g14530a	core	1.26e-121	3.6e-102	-44.8	2	8	67
VDAG_JR2_Chr1g14540a	core	ND	ND	ND	0	0	66
VDAG_JR2_Chr1g14550a	core	ND	ND	ND	0	0	74
VDAG_JR2_Chr1g14560a	core	ND	ND	ND	0	0	74
VDAG_JR2_Chr1g14570a	core	0	0	0	159	201	74
VDAG_JR2_Chr1g14580a	core	ND	ND	ND	0	0	74
VDAG_JR2_Chr1g14590a	core	ND	ND	ND	0	0	66
VDAG_JR2_Chr1g14600a	core	ND	ND	ND	0	0	74
VDAG_JR2_Chr1g14610a	core	ND	ND	ND	0	0	70
VDAG_JR2_Chr1g14620a	core	ND	ND	ND	0	0	74
VDAG_JR2_Chr1g14630a	core	ND	ND	ND	0	0	74
VDAG_JR2_Chr1g14640a	core	ND	ND	ND	0	0	71
VDAG_JR2_Chr1g14650a	core	ND	ND	ND	0	0	67
VDAG_JR2_Chr1g14660a	core	ND	ND	ND	0	0	74
VDAG_JR2_Chr1g14670a	core	ND	ND	ND	0	0	69
VDAG_JR2_Chr1g14680a	core	ND	ND	ND	0	0	74
VDAG_JR2_Chr1g14690a	core	ND	ND	ND	0	0	74
VDAG_JR2_Chr1g14700a	core	ND	ND	ND	0	0	67
VDAG_JR2_Chr1g14710a	core	ND	ND	ND	0	0	71
VDAG_JR2_Chr1g14720a	core	0	1.34e-145	-126.9	3	251	72
VDAG_JR2_Chr1g14730a	core	ND	ND	ND	0	0	73
VDAG_JR2_Chr1g14740a	core	ND	ND	ND	0	0	66
VDAG_JR2_Chr1g14750a	core	ND	ND	ND	0	0	66
VDAG_JR2_Chr1g14760a	core	ND	ND	ND	0	0	74
VDAG_JR2_Chr1g14770a	core	ND	ND	ND	0	0	74
VDAG_JR2_Chr1g14780a	core	2.62e-99	1	-227	38	0	73
VDAG_JR2_Chr1g14790a	core	ND	ND	ND	0	0	73
VDAG_JR2_Chr1g14800a	core	0	1	-460.5	5	0	74
VDAG_JR2_Chr1g14810a	core	0	0	0	144	216	72
VDAG_JR2_Chr1g14820a	core	ND	ND	ND	0	0	74
VDAG_JR2_Chr1g14830a	core	9.13e-103	7.21e-89	-32	215	17	73
VDAG_JR2_Chr1g14840a	core	ND	ND	ND	0	0	66
VDAG_JR2_Chr1g14850a	core	ND	ND	ND	0	0	67
VDAG_JR2_Chr1g14860a	core	0	0	0	219	72	74
VDAG_JR2_Chr1g14870a	core	ND	ND	ND	0	0	74
VDAG_JR2_Chr1g14880a	core	0	0	0	193	223	74
VDAG_JR2_Chr1g14890a	core	ND	ND	ND	0	0	64
VDAG_JR2_Chr1g14900a	core	1	1.73e-84	192.9	0	2	74
VDAG_JR2_Chr1g14910a	core	0	5.1e-159	-96	198	140	72
VDAG_JR2_Chr1g14920a	core	ND	ND	ND	0	0	74
VDAG_JR2_Chr1g14930a	core	1.85e-48	1	-109.9	1	0	74
VDAG_JR2_Chr1g14940a	core	ND	ND	ND	0	0	66
VDAG_JR2_Chr1g14950a	core	ND	ND	ND	0	0	74
VDAG_JR2_Chr1g14960a	core	1e-24	1	-55.3	3	0	74
VDAG_JR2_Chr1g14970a	core	8.1e-140	6.31e-136	-9	93	87	74
VDAG_JR2_Chr1g14980a	core	2.72e-51	1	-116.4	1	0	74
VDAG_JR2_Chr1g14990a	core	0	4.77e-168	-75.2	318	94	74
VDAG_JR2_Chr1g15000a	core	ND	ND	ND	0	0	69
VDAG_JR2_Chr1g15010a	core	ND	ND	ND	0	0	71
VDAG_JR2_Chr1g15020a	core	ND	ND	ND	0	0	66
VDAG_JR2_Chr1g15030a	core	5.79e-76	4.73e-37	-89.6	25	4	74
VDAG_JR2_Chr1g15040a	core	1.68e-179	4.68e-180	1.3	172	27	74
VDAG_JR2_Chr1g15050a	core	4.38e-55	1	-125.2	3	0	70
VDAG_JR2_Chr1g15060a	core	0	0	0	311	104	72
VDAG_JR2_Chr1g15070a	core	ND	ND	ND	0	0	72
VDAG_JR2_Chr1g15080a	core	ND	ND	ND	0	0	66
VDAG_JR2_Chr1g15090a	core	ND	ND	ND	0	0	72
VDAG_JR2_Chr1g15100a	core	1.15e-22	1	-50.5	1	0	62
VDAG_JR2_Chr1g15110a	core	ND	ND	ND	0	0	74
VDAG_JR2_Chr1g15120a	core	ND	ND	ND	0	0	66
VDAG_JR2_Chr1g15130a	core	ND	ND	ND	0	0	66
VDAG_JR2_Chr1g15140a	core	8.61e-87	1	-198.2	6	0	74
VDAG_JR2_Chr1g15150a	core	0	0	0	39	110	74
VDAG_JR2_Chr1g15160a	core	ND	ND	ND	0	0	74
VDAG_JR2_Chr1g15170a	core	2.55e-176	1.56e-163	-29.4	93	195	74
VDAG_JR2_Chr1g15180a	core	ND	ND	ND	0	0	66
VDAG_JR2_Chr1g15190a	core	2.17e-139	2.32e-94	-103.7	4	10	69
VDAG_JR2_Chr1g15200a	core	1.81e-66	1	-151.4	2	0	74
VDAG_JR2_Chr1g15210a	core	1.55e-95	1	-218.3	78	0	71
VDAG_JR2_Chr1g15220a	core	ND	ND	ND	0	0	66
VDAG_JR2_Chr1g15230a	core	ND	ND	ND	0	0	65
VDAG_JR2_Chr1g15240a	core	ND	ND	ND	0	0	67
VDAG_JR2_Chr1g15250a	core	ND	ND	ND	0	0	63
VDAG_JR2_Chr1g15260a	core	ND	ND	ND	0	0	72
VDAG_JR2_Chr1g15270a	core	ND	ND	ND	0	0	64
VDAG_JR2_Chr1g15280a	core	ND	ND	ND	0	0	66
VDAG_JR2_Chr1g15290a	core	0	1	-460.5	5	0	73
VDAG_JR2_Chr1g15300a	core	ND	ND	ND	0	0	71
VDAG_JR2_Chr1g15310a	core	ND	ND	ND	0	0	70
VDAG_JR2_Chr1g15320a	core	ND	ND	ND	0	0	68
VDAG_JR2_Chr1g15330a	core	ND	ND	ND	0	0	76
VDAG_JR2_Chr1g15340a	core	ND	ND	ND	0	0	63
VDAG_JR2_Chr1g15350a	core	ND	ND	ND	0	0	68
VDAG_JR2_Chr1g15360a	core	ND	ND	ND	0	0	70
VDAG_JR2_Chr1g15370a	core	ND	ND	ND	0	0	74
VDAG_JR2_Chr1g15380a	core	8.15e-132	1	-301.8	1	0	75
VDAG_JR2_Chr1g15390a	core	0	1	-460.5	71	0	75
VDAG_JR2_Chr1g15400a	core	0	2.14e-83	-270.2	324	3	75
VDAG_JR2_Chr1g15410a	core	ND	ND	ND	0	0	74
VDAG_JR2_Chr1g15420a	core	ND	ND	ND	0	0	75
VDAG_JR2_Chr1g15430a	core	ND	ND	ND	0	0	67
VDAG_JR2_Chr1g15440a	core	9.8e-132	1	-301.7	323	0	75
VDAG_JR2_Chr1g15450a	core	0	0	0	313	98	75
VDAG_JR2_Chr1g15460a	core	ND	ND	ND	0	0	67
VDAG_JR2_Chr1g15470a	core	ND	ND	ND	0	0	73
VDAG_JR2_Chr1g15480a	core	ND	ND	ND	0	0	75
VDAG_JR2_Chr1g15490a	core	3.45e-143	1	-328	150	0	75
VDAG_JR2_Chr1g15500a	core	ND	ND	ND	0	0	67
VDAG_JR2_Chr1g15510a	core	4.93e-86	1	-196.4	4	0	75
VDAG_JR2_Chr1g15520a	core	0	3.94e-172	-65.8	196	20	75
VDAG_JR2_Chr1g15530a	core	ND	ND	ND	0	0	75
VDAG_JR2_Chr1g15540a	core	ND	ND	ND	0	0	74
VDAG_JR2_Chr1g15550a	core	1.62e-62	1	-142.3	75	0	75
VDAG_JR2_Chr1g15560a	core	ND	ND	ND	0	0	65
VDAG_JR2_Chr1g15570a	core	ND	ND	ND	0	0	73
VDAG_JR2_Chr1g15580a	core	ND	ND	ND	0	0	69
VDAG_JR2_Chr1g15590a	core	7.67e-93	1	-212.1	6	0	76
VDAG_JR2_Chr1g15600a	core	ND	ND	ND	0	0	76
VDAG_JR2_Chr1g15610a	core	0	0	0	327	90	76
VDAG_JR2_Chr1g15620a	core	0	0	0	271	137	74
VDAG_JR2_Chr1g15630a	core	ND	ND	ND	0	0	68
VDAG_JR2_Chr1g15640a	core	ND	ND	ND	0	0	76
VDAG_JR2_Chr1g15650a	core	ND	ND	ND	0	0	68
VDAG_JR2_Chr1g15660a	core	ND	ND	ND	0	0	68
VDAG_JR2_Chr1g15670a	core	ND	ND	ND	0	0	76
VDAG_JR2_Chr1g15680a	core	ND	ND	ND	0	0	76
VDAG_JR2_Chr1g15690a	core	ND	ND	ND	0	0	70
VDAG_JR2_Chr1g15700a	core	3.26e-133	1	-305.1	78	0	76
VDAG_JR2_Chr1g15710a	core	0	0	0	324	90	76
VDAG_JR2_Chr1g15720a	core	ND	ND	ND	0	0	76
VDAG_JR2_Chr1g15730a	core	ND	ND	ND	0	0	76
VDAG_JR2_Chr1g15740a	core	7.3e-139	3.64e-87	-119	191	15	76
VDAG_JR2_Chr1g15750a	core	1.15e-138	1.51e-127	-25.6	138	261	76
VDAG_JR2_Chr1g15760a	core	2.13e-40	7.72e-35	-12.8	6	58	76
VDAG_JR2_Chr1g15770a	core	ND	ND	ND	0	0	76
VDAG_JR2_Chr1g15780a	core	1.39e-175	1	-402.6	159	0	76
VDAG_JR2_Chr1g15790a	core	ND	ND	ND	0	0	68
VDAG_JR2_Chr1g15800a	core	ND	ND	ND	0	0	70
VDAG_JR2_Chr1g15810a	core	1.08e-30	1	-69	94	0	76
VDAG_JR2_Chr1g15820a	other AGR	ND	ND	ND	0	0	76
VDAG_JR2_Chr1g15830a	other AGR	ND	ND	ND	0	0	73
VDAG_JR2_Chr1g15840a	other AGR	ND	ND	ND	0	0	69
VDAG_JR2_Chr1g15845a	other AGR	8.98e-59	9.17e-44	-34.6	197	149	50
VDAG_JR2_Chr1g15850a	other AGR	ND	ND	ND	0	0	67
VDAG_JR2_Chr1g15860a	core	ND	ND	ND	0	0	75
VDAG_JR2_Chr1g15870a	core	ND	ND	ND	0	0	67
VDAG_JR2_Chr1g15880a	core	0	0	0	318	95	75
VDAG_JR2_Chr1g15890a	core	0	5.45e-160	-93.8	257	159	75
VDAG_JR2_Chr1g15900a	core	ND	ND	ND	0	0	67
VDAG_JR2_Chr1g15910a	core	ND	ND	ND	0	0	68
VDAG_JR2_Chr1g15920a	core	ND	ND	ND	0	0	76
VDAG_JR2_Chr1g15930a	core	ND	ND	ND	0	0	76
VDAG_JR2_Chr1g15940a	core	8.82e-145	1.55e-107	-85.8	70	285	76
VDAG_JR2_Chr1g15950a	core	ND	ND	ND	0	0	75
VDAG_JR2_Chr1g15960a	core	6.42e-163	1	-373.5	5	0	76
VDAG_JR2_Chr1g15970a	core	ND	ND	ND	0	0	76
VDAG_JR2_Chr1g15980a	core	0	0	0	239	171	75
VDAG_JR2_Chr1g15990a	core	ND	ND	ND	0	0	76
VDAG_JR2_Chr1g16000a	core	ND	ND	ND	0	0	75
VDAG_JR2_Chr1g16010a	core	ND	ND	ND	0	0	76
VDAG_JR2_Chr1g16020a	core	ND	ND	ND	0	0	67
VDAG_JR2_Chr1g16030a	core	3.51e-168	1	-385.6	24	0	76
VDAG_JR2_Chr1g16040a	core	0	0	0	192	216	73
VDAG_JR2_Chr1g16050a	core	ND	ND	ND	0	0	68
VDAG_JR2_Chr1g16060a	core	ND	ND	ND	0	0	74
VDAG_JR2_Chr1g16070a	core	5.13e-88	1	-201	1	0	75
VDAG_JR2_Chr1g16080a	core	ND	ND	ND	0	0	68
VDAG_JR2_Chr1g16090a	core	6.94e-166	2.84e-75	-208.6	268	1	76
VDAG_JR2_Chr1g16100a	core	0	9.71e-139	-142.7	183	29	76
VDAG_JR2_Chr1g16110a	core	ND	ND	ND	0	0	70
VDAG_JR2_Chr1g16120a	core	1.63e-94	1	-216	280	0	76
VDAG_JR2_Chr1g16130a	core	1e-156	1	-359.2	2	0	76
VDAG_JR2_Chr1g16140a	core	ND	ND	ND	0	0	76
VDAG_JR2_Chr1g16150a	core	1.46e-142	1	-326.6	298	0	76
VDAG_JR2_Chr1g16160a	core	ND	ND	ND	0	0	76
VDAG_JR2_Chr1g16170a	core	0	0	0	142	273	76
VDAG_JR2_Chr1g16180a	core	ND	ND	ND	0	0	76
VDAG_JR2_Chr1g16190a	core	4.48e-121	1	-277.1	1	0	76
VDAG_JR2_Chr1g16200a	core	0	0	0	292	116	76
VDAG_JR2_Chr1g16210a	core	6.07e-83	1	-189.3	52	0	76
VDAG_JR2_Chr1g16220a	core	ND	ND	ND	0	0	76
VDAG_JR2_Chr1g16230a	core	ND	ND	ND	0	0	76
VDAG_JR2_Chr1g16240a	core	1.62e-69	1	-158.4	21	0	76
VDAG_JR2_Chr1g16250a	core	ND	ND	ND	0	0	76
VDAG_JR2_Chr1g16260a	core	ND	ND	ND	0	0	76
VDAG_JR2_Chr1g16270a	core	ND	ND	ND	0	0	69
VDAG_JR2_Chr1g16280a	core	ND	ND	ND	0	0	76
VDAG_JR2_Chr1g16290a	core	ND	ND	ND	0	0	76
VDAG_JR2_Chr1g16300a	core	ND	ND	ND	0	0	68
VDAG_JR2_Chr1g16310a	core	2.38e-38	1	-86.6	5	0	76
VDAG_JR2_Chr1g16320a	core	6.32e-105	2.42e-59	-105	59	3	76
VDAG_JR2_Chr1g16330a	core	3.26e-75	1	-171.5	10	0	76
VDAG_JR2_Chr1g16340a	core	ND	ND	ND	0	0	76
VDAG_JR2_Chr1g16350a	core	0	0	0	167	236	76
VDAG_JR2_Chr1g16360a	core	6.89e-163	2.8e-77	-197.1	315	43	76
VDAG_JR2_Chr1g16370a	core	ND	ND	ND	0	0	76
VDAG_JR2_Chr1g16380a	core	ND	ND	ND	0	0	76
VDAG_JR2_Chr1g16390a	core	7.67e-61	1	-138.4	1	0	76
VDAG_JR2_Chr1g16400a	core	ND	ND	ND	0	0	76
VDAG_JR2_Chr1g16410a	core	0	0	0	218	129	76
VDAG_JR2_Chr1g16420a	core	4.21e-103	1	-235.7	86	0	76
VDAG_JR2_Chr1g16430a	core	0	0	0	13	3	76
VDAG_JR2_Chr1g16440a	core	ND	ND	ND	0	0	76
VDAG_JR2_Chr1g16450a	core	1	3.29e-42	95.5	0	4	76
VDAG_JR2_Chr1g16460a	core	0	6.71e-166	-80.2	106	295	75
VDAG_JR2_Chr1g16470a	core	1.17e-87	1	-200.2	9	0	76
VDAG_JR2_Chr1g16480a	core	ND	ND	ND	0	0	76
VDAG_JR2_Chr1g16490a	core	0	0	0	32	379	76
VDAG_JR2_Chr1g16500a	core	ND	ND	ND	0	0	65
VDAG_JR2_Chr1g16510a	core	ND	ND	ND	0	0	68
VDAG_JR2_Chr1g16520a	core	0	3.54e-81	-275.3	197	3	73
VDAG_JR2_Chr1g16530a	core	ND	ND	ND	0	0	76
VDAG_JR2_Chr1g16540a	core	ND	ND	ND	0	0	68
VDAG_JR2_Chr1g16550a	core	0	5.31e-150	-116.8	306	19	76
VDAG_JR2_Chr1g16560a	core	ND	ND	ND	0	0	76
VDAG_JR2_Chr1g16570a	core	1.06e-76	1	-174.9	6	0	76
VDAG_JR2_Chr1g16580a	core	ND	ND	ND	0	0	68
VDAG_JR2_Chr1g16590a	core	8.57e-122	1.88e-108	-30.7	35	10	76
VDAG_JR2_Chr1g16600a	core	ND	ND	ND	0	0	76
VDAG_JR2_Chr1g16610a	core	0	1	-460.5	8	0	76
VDAG_JR2_Chr1g16620a	core	2.11e-141	2.95e-85	-129.3	320	53	76
VDAG_JR2_Chr1g16630a	core	2.63e-121	2.86e-61	-138.2	5	1	76
VDAG_JR2_Chr1g16640a	core	ND	ND	ND	0	0	76
VDAG_JR2_Chr1g16650a	core	0	1.03e-126	-170.4	290	86	76
VDAG_JR2_Chr1g16660a	core	ND	ND	ND	0	0	68
VDAG_JR2_Chr1g16670a	core	ND	ND	ND	0	0	76
VDAG_JR2_Chr1g16680a	core	ND	ND	ND	0	0	76
VDAG_JR2_Chr1g16690a	core	ND	ND	ND	0	0	76
VDAG_JR2_Chr1g16700a	core	9.71e-78	8e-34	-101.1	1	7	68
VDAG_JR2_Chr1g16710a	core	0	0	0	274	90	76
VDAG_JR2_Chr1g16720a	core	0	0	0	12	115	76
VDAG_JR2_Chr1g16730a	core	ND	ND	ND	0	0	66
VDAG_JR2_Chr1g16740a	core	1.43e-149	1	-342.7	4	0	76
VDAG_JR2_Chr1g16750a	core	0	0	0	8	389	76
VDAG_JR2_Chr1g16760a	core	8.28e-47	1	-106.1	1	0	76
VDAG_JR2_Chr1g16770a	core	0	0	0	258	151	76
VDAG_JR2_Chr1g16780a	core	ND	ND	ND	0	0	76
VDAG_JR2_Chr1g16790a	core	ND	ND	ND	0	0	76
VDAG_JR2_Chr1g16800a	core	0	0	0	326	88	76
VDAG_JR2_Chr1g16810a	core	ND	ND	ND	0	0	76
VDAG_JR2_Chr1g16820a	core	2.86e-113	1	-259.1	48	0	76
VDAG_JR2_Chr1g16830a	core	ND	ND	ND	0	0	68
VDAG_JR2_Chr1g16840a	core	ND	ND	ND	0	0	68
VDAG_JR2_Chr1g16850a	core	ND	ND	ND	0	0	76
VDAG_JR2_Chr1g16860a	core	1.63e-138	1.7e-108	-69.1	137	192	76
VDAG_JR2_Chr1g16870a	core	0	0	0	288	124	76
VDAG_JR2_Chr1g16880a	core	ND	ND	ND	0	0	68
VDAG_JR2_Chr1g16890a	core	ND	ND	ND	0	0	68
VDAG_JR2_Chr1g16900a	core	4.96e-67	5.03e-57	-23	168	167	76
VDAG_JR2_Chr1g16910a	core	1.64e-153	3.01e-86	-154.9	317	3	76
VDAG_JR2_Chr1g16920a	core	0	0	0	214	199	76
VDAG_JR2_Chr1g16930a	core	ND	ND	ND	0	0	68
VDAG_JR2_Chr1g16940a	core	6.94e-153	1	-350.4	130	0	76
VDAG_JR2_Chr1g16950a	core	0	1	-460.5	4	0	76
VDAG_JR2_Chr1g16960a	core	ND	ND	ND	0	0	72
VDAG_JR2_Chr1g16970a	core	ND	ND	ND	0	0	76
VDAG_JR2_Chr1g16980a	core	ND	ND	ND	0	0	76
VDAG_JR2_Chr1g16990a	core	2.4e-39	8.64e-39	-1.3	238	112	76
VDAG_JR2_Chr1g17000a	core	ND	ND	ND	0	0	74
VDAG_JR2_Chr1g17010a	core	ND	ND	ND	0	0	74
VDAG_JR2_Chr1g17020a	core	5.11e-164	0	84.5	86	158	76
VDAG_JR2_Chr1g17030a	core	0	1	-460.5	25	0	76
VDAG_JR2_Chr1g17040a	core	ND	ND	ND	0	0	69
VDAG_JR2_Chr1g17050a	core	2.03e-167	1.26e-139	-64	88	247	76
VDAG_JR2_Chr1g17060a	core	ND	ND	ND	0	0	76
VDAG_JR2_Chr1g17070a	core	ND	ND	ND	0	0	68
VDAG_JR2_Chr1g17080a	core	ND	ND	ND	0	0	76
VDAG_JR2_Chr1g17090a	core	ND	ND	ND	0	0	75
VDAG_JR2_Chr1g17100a	core	ND	ND	ND	0	0	74
VDAG_JR2_Chr1g17110a	core	ND	ND	ND	0	0	67
VDAG_JR2_Chr1g17120a	core	0	0	0	10	404	75
VDAG_JR2_Chr1g17130a	core	ND	ND	ND	0	0	69
VDAG_JR2_Chr1g17140a	core	6.94e-85	1	-193.8	13	0	76
VDAG_JR2_Chr1g17150a	core	ND	ND	ND	0	0	76
VDAG_JR2_Chr1g17160a	core	0	0	0	67	344	74
VDAG_JR2_Chr1g17170a	core	9.04e-90	3.3e-79	-24.3	106	49	76
VDAG_JR2_Chr1g17180a	core	ND	ND	ND	0	0	76
VDAG_JR2_Chr1g17190a	core	1	2.23e-82	188	0	1	59
VDAG_JR2_Chr1g17200a	core	ND	ND	ND	0	0	59
VDAG_JR2_Chr1g17210a	core	ND	ND	ND	0	0	76
VDAG_JR2_Chr1g17220a	core	ND	ND	ND	0	0	73
VDAG_JR2_Chr1g17230a	core	ND	ND	ND	0	0	76
VDAG_JR2_Chr1g17240a	core	0	3.03e-167	-77.1	283	72	76
VDAG_JR2_Chr1g17250a	core	0	0	0	284	125	73
VDAG_JR2_Chr1g17260a	core	ND	ND	ND	0	0	76
VDAG_JR2_Chr1g17270a	core	0	0	0	271	119	76
VDAG_JR2_Chr1g17280a	core	4.54e-104	6.13e-73	-71.7	7	13	65
VDAG_JR2_Chr1g17290a	core	ND	ND	ND	0	0	68
VDAG_JR2_Chr1g17300a	core	ND	ND	ND	0	0	68
VDAG_JR2_Chr1g17310a	core	ND	ND	ND	0	0	74
VDAG_JR2_Chr1g17320a	core	ND	ND	ND	0	0	68
VDAG_JR2_Chr1g17330a	core	ND	ND	ND	0	0	68
VDAG_JR2_Chr1g17340a	core	5.23e-90	4.25e-56	-78.1	259	56	70
VDAG_JR2_Chr1g17350a	core	0	1.81e-174	-60.5	305	25	76
VDAG_JR2_Chr1g17360a	core	ND	ND	ND	0	0	66
VDAG_JR2_Chr1g17370a	core	ND	ND	ND	0	0	75
VDAG_JR2_Chr1g17380a	core	8.3e-91	1.39e-88	-5.1	8	40	75
VDAG_JR2_Chr1g17390a	core	1.47e-127	6.93e-116	-26.9	7	62	75
VDAG_JR2_Chr1g17400a	core	1.39e-33	3.78e-49	35.8	27	36	75
VDAG_JR2_Chr1g17410a	core	1.12e-154	1	-354.5	162	0	71
VDAG_JR2_Chr1g17420a	core	ND	ND	ND	0	0	71
VDAG_JR2_Chr1g17430a	core	ND	ND	ND	0	0	76
VDAG_JR2_Chr1g17440a	core	ND	ND	ND	0	0	76
VDAG_JR2_Chr1g17450a	core	ND	ND	ND	0	0	75
VDAG_JR2_Chr1g17460a	core	ND	ND	ND	0	0	76
VDAG_JR2_Chr1g17470a	core	ND	ND	ND	0	0	68
VDAG_JR2_Chr1g17480a	core	ND	ND	ND	0	0	69
VDAG_JR2_Chr1g17490a	core	ND	ND	ND	0	0	68
VDAG_JR2_Chr1g17500a	core	ND	ND	ND	0	0	76
VDAG_JR2_Chr1g17510a	core	ND	ND	ND	0	0	68
VDAG_JR2_Chr1g17520a	core	ND	ND	ND	0	0	68
VDAG_JR2_Chr1g17530a	core	2.02e-155	1.05e-78	-176.6	216	28	76
VDAG_JR2_Chr1g17540a	core	ND	ND	ND	0	0	69
VDAG_JR2_Chr1g17550a	core	ND	ND	ND	0	0	68
VDAG_JR2_Chr1g17560a	core	ND	ND	ND	0	0	68
VDAG_JR2_Chr1g17570a	core	ND	ND	ND	0	0	76
VDAG_JR2_Chr1g17580a	core	ND	ND	ND	0	0	76
VDAG_JR2_Chr1g17590a	core	0	1	-460.5	300	0	73
VDAG_JR2_Chr1g17600a	core	0	2.32e-126	-171.2	287	48	75
VDAG_JR2_Chr1g17610a	core	0	0	0	309	106	74
VDAG_JR2_Chr1g17620a	core	0	0	0	313	106	75
VDAG_JR2_Chr1g17630a	core	ND	ND	ND	0	0	72
VDAG_JR2_Chr1g17640a	core	ND	ND	ND	0	0	74
VDAG_JR2_Chr1g17650a	core	ND	ND	ND	0	0	76
VDAG_JR2_Chr1g17660a	core	ND	ND	ND	0	0	76
VDAG_JR2_Chr1g17680a	core	1.46e-60	1	-137.8	7	0	76
VDAG_JR2_Chr1g17690a	core	ND	ND	ND	0	0	70
VDAG_JR2_Chr1g17700a	core	ND	ND	ND	0	0	76
VDAG_JR2_Chr1g17710a	core	0	0	0	331	80	76
VDAG_JR2_Chr1g17720a	core	ND	ND	ND	0	0	68
VDAG_JR2_Chr1g17730a	core	2.61e-152	1.02e-91	-139.5	185	2	76
VDAG_JR2_Chr1g17740a	core	ND	ND	ND	0	0	76
VDAG_JR2_Chr1g17750a	core	ND	ND	ND	0	0	75
VDAG_JR2_Chr1g17760a	core	0	1.32e-135	-149.9	263	76	76
VDAG_JR2_Chr1g17770a	core	ND	ND	ND	0	0	76
VDAG_JR2_Chr1g17780a	core	ND	ND	ND	0	0	76
[truncated: 9,645 more rows]

## Sheet: Fig5d left median
Compartment	Median AI
Starship	45
core	-59
other AGR	0

## Sheet: Fig5d left dunn
Comparison	Adjusted p-value	Significance
core - other AGR	2.86613e-19	*
core - Starship	9.61555e-26	*
other AGR - Starship	0.0165629	*

## Sheet: Fig5d right
Compartment	AI group	Gene count	Gene proportion (%)
Starship	0-45	14	3.06346
Starship	≤ 0	75	16.4114
Starship	≥ 45	89	19.4748
core	0-45	244	2.29366
core	≤ 0	4417	41.521
core	≥ 45	451	4.23952
other AGR	0-45	31	5.66728
other AGR	≤ 0	152	27.7879
other AGR	≥ 45	92	16.819
Starship	ND	279	61.0503
core	ND	5526	51.9459
other AGR	ND	272	49.7258

## Sheet: Fig5d best hits
Query gene ID	Compartment	Subject group	Subject class	Subject order	Subject species	Subject genome	Subject contig	Identity (%)	Hit length (nt)	Mismatch	Gap open	Query start	Query end	Subject start	Subject end	Subject strand	E-value	Bitscore	Query coverage per contig (%)
ENSRNA049373465	core	ingroup	Sordariomycetes	Glomerellales	Colletotrichum tofieldiae	GCA_001618725.1	LFHP01000408.1	95	120	6	0	1	120	128972	129091	plus	3.22e-44	189	100
ENSRNA049373465	core	ingroup	Sordariomycetes	Glomerellales	Sodiomyces alkalinus	GCA_003711515.1	ML119052.1	95	120	6	0	1	120	4093560	4093679	plus	3.22e-44	189	100
ENSRNA049373465	core	ingroup	Sordariomycetes	Glomerellales	Colletotrichum abscissum	GCA_023376855.1	SDAQ01000003.1	95	120	6	0	1	120	762915	763034	plus	3.22e-44	189	100
ENSRNA049373465	core	ingroup	Sordariomycetes	Glomerellales	Colletotrichum abscissum	GCA_030869225.1	MOOD01000068.1	95	120	6	0	1	120	62372	62253	minus	3.22e-44	189	100
ENSRNA049373465	core	ingroup	Sordariomycetes	Glomerellales	Colletotrichum tamarilloi	GCA_030869305.1	MLFU01000027.1	95	120	6	0	1	120	391155	391274	plus	3.22e-44	189	100
ENSRNA049373465	core	ingroup	Sordariomycetes	Glomerellales	Sodiomyces alkalinus	GCF_003711515.1	NW_021167080.1	95	120	6	0	1	120	4093560	4093679	plus	3.22e-44	189	100
ENSRNA049373465	core	ingroup	Sordariomycetes	Glomerellales	Colletotrichum abscissum	GCF_030869225.1	NW_026850054.1	95	120	6	0	1	120	62372	62253	minus	3.22e-44	189	100
ENSRNA049373465	core	ingroup	Sordariomycetes	Glomerellales	Colletotrichum tamarilloi	GCF_030869305.1	NW_026849410.1	95	120	6	0	1	120	391155	391274	plus	3.22e-44	189	100
ENSRNA049373466	core	ingroup	Sordariomycetes	Glomerellales	Furcasterigmium sp. R96-07A1	GCA_037042015.1	JAXQJP010000339.1	87.755	98	4	5	1	98	212702	212613	minus	6.92e-20	108	100
ENSRNA049373466	core	outgroup	Dothideomycetes	Pleosporales	Plenodomus lingam	GCA_000230375.1	FP929139.1	86.869	99	4	6	1	98	3639907	3639817	minus	3.22e-18	102	100
ENSRNA049373466	core	outgroup	Dothideomycetes	Pleosporales	Plenodomus lingam	GCA_022343315.1	JACTNS010000015.1	86.869	99	4	6	1	98	1803453	1803363	minus	3.22e-18	102	100
ENSRNA049373466	core	outgroup	Dothideomycetes	Pleosporales	Plenodomus lingam	GCA_022609245.1	JAGKPZ010000063.1	86.869	99	4	6	1	98	5603	5513	minus	3.22e-18	102	100
ENSRNA049373466	core	outgroup	Dothideomycetes	Pleosporales	Plenodomus lingam	GCA_900465115.1	UBIQ01000007.1	86.869	99	4	6	1	98	514494	514584	plus	3.22e-18	102	100
ENSRNA049373466	core	outgroup	Dothideomycetes	Pleosporales	Plenodomus lingam	GCA_900538235.1	UNSE01000008.1	86.869	99	4	6	1	98	639105	639195	plus	3.22e-18	102	100
ENSRNA049373466	core	outgroup	Dothideomycetes	Pleosporales	Plenodomus lingam	GCF_000230375.1	NW_003533878.1	86.869	99	4	6	1	98	3639907	3639817	minus	3.22e-18	102	100
ENSRNA049373466	core	outgroup	Dothideomycetes	Pleosporales	Plenodomus lingam	GCF_022343315.1	NW_027093941.1	86.869	99	4	6	1	98	1803453	1803363	minus	3.22e-18	102	100
ENSRNA049373467	core	ingroup	Sordariomycetes	Glomerellales	Colletotrichum tofieldiae	GCA_001618725.1	LFHP01000408.1	95	120	6	0	1	120	128972	129091	plus	3.22e-44	189	100
ENSRNA049373467	core	ingroup	Sordariomycetes	Glomerellales	Sodiomyces alkalinus	GCA_003711515.1	ML119052.1	95	120	6	0	1	120	4093560	4093679	plus	3.22e-44	189	100
ENSRNA049373467	core	ingroup	Sordariomycetes	Glomerellales	Colletotrichum abscissum	GCA_023376855.1	SDAQ01000003.1	95	120	6	0	1	120	762915	763034	plus	3.22e-44	189	100
ENSRNA049373467	core	ingroup	Sordariomycetes	Glomerellales	Colletotrichum abscissum	GCA_030869225.1	MOOD01000068.1	95	120	6	0	1	120	62372	62253	minus	3.22e-44	189	100
ENSRNA049373467	core	ingroup	Sordariomycetes	Glomerellales	Colletotrichum tamarilloi	GCA_030869305.1	MLFU01000027.1	95	120	6	0	1	120	391155	391274	plus	3.22e-44	189	100
ENSRNA049373467	core	ingroup	Sordariomycetes	Glomerellales	Sodiomyces alkalinus	GCF_003711515.1	NW_021167080.1	95	120	6	0	1	120	4093560	4093679	plus	3.22e-44	189	100
ENSRNA049373467	core	ingroup	Sordariomycetes	Glomerellales	Colletotrichum abscissum	GCF_030869225.1	NW_026850054.1	95	120	6	0	1	120	62372	62253	minus	3.22e-44	189	100
ENSRNA049373467	core	ingroup	Sordariomycetes	Glomerellales	Colletotrichum tamarilloi	GCF_030869305.1	NW_026849410.1	95	120	6	0	1	120	391155	391274	plus	3.22e-44	189	100
ENSRNA049373468	core	ingroup	Sordariomycetes	Glomerellales	Colletotrichum tofieldiae	GCA_001618725.1	LFHP01000408.1	95	120	6	0	1	120	128972	129091	plus	3.22e-44	189	100
ENSRNA049373468	core	ingroup	Sordariomycetes	Glomerellales	Sodiomyces alkalinus	GCA_003711515.1	ML119052.1	95	120	6	0	1	120	4093560	4093679	plus	3.22e-44	189	100
ENSRNA049373468	core	ingroup	Sordariomycetes	Glomerellales	Colletotrichum abscissum	GCA_023376855.1	SDAQ01000003.1	95	120	6	0	1	120	762915	763034	plus	3.22e-44	189	100
ENSRNA049373468	core	ingroup	Sordariomycetes	Glomerellales	Colletotrichum abscissum	GCA_030869225.1	MOOD01000068.1	95	120	6	0	1	120	62372	62253	minus	3.22e-44	189	100
ENSRNA049373468	core	ingroup	Sordariomycetes	Glomerellales	Colletotrichum tamarilloi	GCA_030869305.1	MLFU01000027.1	95	120	6	0	1	120	391155	391274	plus	3.22e-44	189	100
ENSRNA049373468	core	ingroup	Sordariomycetes	Glomerellales	Sodiomyces alkalinus	GCF_003711515.1	NW_021167080.1	95	120	6	0	1	120	4093560	4093679	plus	3.22e-44	189	100
ENSRNA049373468	core	ingroup	Sordariomycetes	Glomerellales	Colletotrichum abscissum	GCF_030869225.1	NW_026850054.1	95	120	6	0	1	120	62372	62253	minus	3.22e-44	189	100
ENSRNA049373468	core	ingroup	Sordariomycetes	Glomerellales	Colletotrichum tamarilloi	GCF_030869305.1	NW_026849410.1	95	120	6	0	1	120	391155	391274	plus	3.22e-44	189	100
ENSRNA049373469	core	ingroup	Sordariomycetes	Glomerellales	Plectosphaerella cucumerina	GCA_014635965.1	JACAFW010000016.1	100	71	0	0	1	71	52514	52444	minus	2.46e-27	132	100
ENSRNA049373469	core	ingroup	Sordariomycetes	Glomerellales	Plectosphaerella sp. P0831	GCA_014635975.1	JACAFV010000041.1	100	71	0	0	1	71	225895	225965	plus	2.46e-27	132	100
ENSRNA049373469	core	ingroup	Sordariomycetes	Glomerellales	Plectosphaerella sp. P0831	GCA_014635975.1	JACAFV010000101.1	100	71	0	0	1	71	20695	20625	minus	2.46e-27	132	100
ENSRNA049373469	core	ingroup	Sordariomycetes	Glomerellales	Plectosphaerella plurivora	GCA_020726575.1	JAGSXJ010000031.1	100	71	0	0	1	71	305603	305673	plus	2.46e-27	132	100
ENSRNA049373469	core	ingroup	Sordariomycetes	Glomerellales	Plectosphaerella cucumerina	GCA_020746995.1	JAGPXD010000003.1	100	71	0	0	1	71	5765181	5765111	minus	2.46e-27	132	100
ENSRNA049373469	core	ingroup	Sordariomycetes	Glomerellales	Furcasterigmium sp. R96-07A1	GCA_037042015.1	JAXQJP010000047.1	100	71	0	0	1	71	36615	36545	minus	2.46e-27	132	100
ENSRNA049373469	core	ingroup	Sordariomycetes	Glomerellales	Furcasterigmium sp. R96-07A1	GCA_037042015.1	JAXQJP010000341.1	100	71	0	0	1	71	507759	507689	minus	2.46e-27	132	100
ENSRNA049373469	core	ingroup	Sordariomycetes	Glomerellales	Plectosphaerella cucumerina	GCA_040285535.1	JASXSE010000003.1	100	71	0	0	1	71	388382	388312	minus	2.46e-27	132	100
ENSRNA049373469	core	ingroup	Sordariomycetes	Glomerellales	Sodiomyces alkalinus	GCF_003711515.1	NW_021167080.1	100	71	0	0	1	71	2218512	2218582	plus	2.46e-27	132	100
ENSRNA049373469	core	ingroup	Sordariomycetes	Glomerellales	Sodiomyces alkalinus	GCF_003711515.1	NW_021167080.1	100	71	0	0	1	71	3821894	3821824	minus	2.46e-27	132	100
ENSRNA049373469	core	ingroup	Sordariomycetes	Glomerellales	Sodiomyces alkalinus	GCF_003711515.1	NW_021167080.1	100	71	0	0	1	71	4335447	4335377	minus	2.46e-27	132	100
ENSRNA049373469	core	ingroup	Sordariomycetes	Glomerellales	Sodiomyces alkalinus	GCF_003711515.1	NW_021167080.1	100	71	0	0	1	71	5838505	5838575	plus	2.46e-27	132	100
ENSRNA049373469	core	ingroup	Sordariomycetes	Glomerellales	Sodiomyces alkalinus	GCF_003711515.1	NW_021167081.1	100	71	0	0	1	71	326542	326472	minus	2.46e-27	132	100
ENSRNA049373469	core	ingroup	Sordariomycetes	Glomerellales	Sodiomyces alkalinus	GCF_003711515.1	NW_021167085.1	100	71	0	0	1	71	1789991	1789921	minus	2.46e-27	132	100
ENSRNA049373469	core	ingroup	Sordariomycetes	Glomerellales	Sodiomyces alkalinus	GCF_003711515.1	NW_021167087.1	100	71	0	0	1	71	626857	626787	minus	2.46e-27	132	100
ENSRNA049373469	core	ingroup	Sordariomycetes	Glomerellales	Sodiomyces alkalinus	GCF_003711515.1	NW_021167088.1	100	71	0	0	1	71	1614721	1614651	minus	2.46e-27	132	100
ENSRNA049373469	core	ingroup	Sordariomycetes	Glomerellales	Sodiomyces alkalinus	GCF_003711515.1	NW_021167094.1	100	71	0	0	1	71	414932	415002	plus	2.46e-27	132	100
ENSRNA049373469	core	outgroup	Sordariomycetes	Hypocreales	Trichoderma oligosporum	GCA_015266385.1	JACBYL010000774.1	100	71	0	0	1	71	70315	70245	minus	2.46e-27	132	100
ENSRNA049373469	core	outgroup	Sordariomycetes	Hypocreales	Stachybotrys elegans	GCA_020746835.1	JAGPNK010000013.1	100	71	0	0	1	71	469727	469657	minus	2.46e-27	132	100
ENSRNA049373469	core	outgroup	Sordariomycetes	Hypocreales	Trichoderma polysporum	GCA_030278935.1	JARFTM010000099.1	100	71	0	0	1	71	69939	69869	minus	2.46e-27	132	100
ENSRNA049373470	core	outgroup	Sordariomycetes	Sordariales	Sordaria macrospora	GCA_008692325.1	NMPR01000131.1	94.167	120	7	0	1	120	102460	102341	minus	1.5e-42	183	100
ENSRNA049373470	core	outgroup	Sordariomycetes	Sordariales	Sordaria sp. MPI-SDFR-AT-0083	GCA_020800285.1	JAGTJO010000001.1	94.167	120	7	0	1	120	4285240	4285359	plus	1.5e-42	183	100
ENSRNA049373470	core	outgroup	Sordariomycetes	Sordariales	Cercophora newfieldiana	GCA_030512285.1	JAULSV010000001.1	94.167	120	7	0	1	120	8056191	8056310	plus	1.5e-42	183	100
ENSRNA049373470	core	outgroup	Sordariomycetes	Sordariales	Cercophora newfieldiana	GCA_030512285.1	JAULSV010000005.1	94.167	120	7	0	1	120	3139511	3139630	plus	1.5e-42	183	100
ENSRNA049373470	core	outgroup	Sordariomycetes	Sordariales	Pseudoneurospora amorphoporcata	GCA_033297205.1	MU859117.1	94.167	120	7	0	1	120	46329	46448	plus	1.5e-42	183	100
ENSRNA049373470	core	outgroup	Sordariomycetes	Sordariales	Sordaria macrospora	GCA_033870435.1	CP083909.1	94.167	120	7	0	1	120	3452536	3452655	plus	1.5e-42	183	100
ENSRNA049373470	core	outgroup	Sordariomycetes	Sordariales	Sordaria macrospora	GCF_033870435.1	NC_089377.1	94.167	120	7	0	1	120	3452536	3452655	plus	1.5e-42	183	100
ENSRNA049373471	core	outgroup	Sordariomycetes	Diaporthales	Ophiognomonia clavigignenti-juglandacearum	GCA_003671545.1	PYFS01004099.1	100	97	0	0	1	97	226	130	minus	1.42e-41	180	100
ENSRNA049373472	core	outgroup	Sordariomycetes	Hypocreales	Cylindrodendrum hubeiense	GCA_014621425.1	JAANBB010000470.1	83.871	93	12	2	1	93	3747	3658	minus	2.99e-13	86.1	100
ENSRNA049373472	core	ingroup	Sordariomycetes	Glomerellales	Furcasterigmium sp. R96-07A1	GCA_037042015.1	JAXQJP010000313.1	82.222	90	11	5	1	85	94668	94757	plus	2.33e-09	73.1	91
ENSRNA049373473	core	ingroup	Sordariomycetes	Glomerellales	Colletotrichum godetiae	GCA_030913485.1	JAHMHR010000012.1	99.174	121	0	1	1	121	565921	566040	plus	1.75e-52	217	89
ENSRNA049373473	core	ingroup	Sordariomycetes	Glomerellales	Colletotrichum phormii	GCA_030913505.1	JAHMHQ010000007.1	99.174	121	0	1	1	121	1109941	1110060	plus	1.75e-52	217	89
ENSRNA049373473	core	ingroup	Sordariomycetes	Glomerellales	Colletotrichum godetiae	GCF_030913485.1	NW_026851260.1	99.174	121	0	1	1	121	565921	566040	plus	1.75e-52	217	89
ENSRNA049373473	core	ingroup	Sordariomycetes	Glomerellales	Colletotrichum phormii	GCF_030913505.1	NW_026851449.1	99.174	121	0	1	1	121	1109941	1110060	plus	1.75e-52	217	89
ENSRNA049373474	core	outgroup	Sordariomycetes	Diaporthales	Ophiognomonia clavigignenti-juglandacearum	GCA_003671545.1	PYFS01000515.1	100	72	0	0	1	72	151	80	minus	7.03e-28	134	100
ENSRNA049373474	core	outgroup	Sordariomycetes	Hypocreales	Fusarium zealandicum	GCA_013266195.1	JABEYC010000115.1	100	72	0	0	1	72	35586	35515	minus	7.03e-28	134	100
ENSRNA049373474	core	outgroup	Sordariomycetes	Hypocreales	Fusarium zealandicum	GCA_013266195.1	JABEYC010000174.1	100	72	0	0	1	72	55530	55601	plus	7.03e-28	134	100
ENSRNA049373474	core	outgroup	Sordariomycetes	Hypocreales	Fusarium zealandicum	GCA_013266195.1	JABEYC010000186.1	100	72	0	0	1	72	2866	2795	minus	7.03e-28	134	100
ENSRNA049373474	core	outgroup	Sordariomycetes	Hypocreales	Fusarium zealandicum	GCA_013266195.1	JABEYC010000195.1	100	72	0	0	1	72	32212	32283	plus	7.03e-28	134	100
ENSRNA049373474	core	outgroup	Sordariomycetes	Hypocreales	Fusarium staphyleae	GCA_017140175.1	JADDON010000084.1	100	72	0	0	1	72	15751	15822	plus	7.03e-28	134	100
ENSRNA049373474	core	outgroup	Sordariomycetes	Hypocreales	Fusarium staphyleae	GCA_017140175.1	JADDON010000126.1	100	72	0	0	1	72	75687	75758	plus	7.03e-28	134	100
ENSRNA049373474	core	outgroup	Sordariomycetes	Hypocreales	Fusarium staphyleae	GCA_017140175.1	JADDON010000159.1	100	72	0	0	1	72	1933	1862	minus	7.03e-28	134	100
ENSRNA049373474	core	outgroup	Sordariomycetes	Hypocreales	Fusarium staphyleae	GCA_017140175.1	JADDON010000204.1	100	72	0	0	1	72	88653	88724	plus	7.03e-28	134	100
ENSRNA049373474	core	outgroup	Sordariomycetes	Hypocreales	Fusarium cicatricum	GCA_021730345.1	JAJODA010000190.1	100	72	0	0	1	72	9709	9780	plus	7.03e-28	134	100
ENSRNA049373474	core	outgroup	Sordariomycetes	Hypocreales	Fusarium cicatricum	GCA_021730345.1	JAJODA010000353.1	100	72	0	0	1	72	88623	88694	plus	7.03e-28	134	100
ENSRNA049373474	core	outgroup	Sordariomycetes	Hypocreales	Fusarium cicatricum	GCA_021730345.1	JAJODA010000584.1	100	72	0	0	1	72	8355	8284	minus	7.03e-28	134	100
ENSRNA049373474	core	ingroup	Sordariomycetes	Glomerellales	Plectosphaerella cucumerina	GCA_014636675.1	JACAFX010000004.1	98.611	72	1	0	1	72	165922	165851	minus	3.27e-26	128	100
ENSRNA049373474	core	ingroup	Sordariomycetes	Glomerellales	Plectosphaerella cucumerina	GCA_014636675.1	JACAFX010000004.1	98.611	72	1	0	1	72	416008	416079	plus	3.27e-26	128	100
ENSRNA049373474	core	ingroup	Sordariomycetes	Glomerellales	Plectosphaerella cucumerina	GCA_014636675.1	JACAFX010000008.1	98.611	72	1	0	1	72	484663	484592	minus	3.27e-26	128	100
ENSRNA049373474	core	ingroup	Sordariomycetes	Glomerellales	Plectosphaerella cucumerina	GCA_014636675.1	JACAFX010000020.1	98.611	72	1	0	1	72	228989	229060	plus	3.27e-26	128	100
ENSRNA049373474	core	ingroup	Sordariomycetes	Glomerellales	Plectosphaerella cucumerina	GCA_014636675.1	JACAFX010000022.1	98.611	72	1	0	1	72	275209	275138	minus	3.27e-26	128	100
ENSRNA049373474	core	ingroup	Sordariomycetes	Glomerellales	Plectosphaerella cucumerina	GCA_014636675.1	JACAFX010000024.1	98.611	72	1	0	1	72	369119	369048	minus	3.27e-26	128	100
ENSRNA049373474	core	ingroup	Sordariomycetes	Glomerellales	Plectosphaerella cucumerina	GCA_014636675.1	JACAFX010000030.1	98.611	72	1	0	1	72	62485	62556	plus	3.27e-26	128	100
ENSRNA049373474	core	ingroup	Sordariomycetes	Glomerellales	Plectosphaerella cucumerina	GCA_014636675.1	JACAFX010000033.1	98.611	72	1	0	1	72	301823	301752	minus	3.27e-26	128	100
ENSRNA049373474	core	ingroup	Sordariomycetes	Glomerellales	Plectosphaerella cucumerina	GCA_014636675.1	JACAFX010000034.1	98.611	72	1	0	1	72	277366	277437	plus	3.27e-26	128	100
ENSRNA049373474	core	ingroup	Sordariomycetes	Glomerellales	Plectosphaerella cucumerina	GCA_014636675.1	JACAFX010000070.1	98.611	72	1	0	1	72	114320	114249	minus	3.27e-26	128	100
ENSRNA049373474	core	ingroup	Sordariomycetes	Glomerellales	Plectosphaerella plurivora	GCA_020726575.1	JAGSXJ010000001.1	98.611	72	1	0	1	72	631989	631918	minus	3.27e-26	128	100
ENSRNA049373474	core	ingroup	Sordariomycetes	Glomerellales	Plectosphaerella plurivora	GCA_020726575.1	JAGSXJ010000002.1	98.611	72	1	0	1	72	1075701	1075772	plus	3.27e-26	128	100
ENSRNA049373474	core	ingroup	Sordariomycetes	Glomerellales	Plectosphaerella plurivora	GCA_020726575.1	JAGSXJ010000003.1	98.611	72	1	0	1	72	477496	477425	minus	3.27e-26	128	100
ENSRNA049373474	core	ingroup	Sordariomycetes	Glomerellales	Plectosphaerella plurivora	GCA_020726575.1	JAGSXJ010000003.1	98.611	72	1	0	1	72	972016	972087	plus	3.27e-26	128	100
ENSRNA049373474	core	ingroup	Sordariomycetes	Glomerellales	Plectosphaerella plurivora	GCA_020726575.1	JAGSXJ010000004.1	98.611	72	1	0	1	72	814566	814495	minus	3.27e-26	128	100
ENSRNA049373474	core	ingroup	Sordariomycetes	Glomerellales	Plectosphaerella plurivora	GCA_020726575.1	JAGSXJ010000004.1	98.611	72	1	0	1	72	814947	814876	minus	3.27e-26	128	100
ENSRNA049373474	core	ingroup	Sordariomycetes	Glomerellales	Plectosphaerella plurivora	GCA_020726575.1	JAGSXJ010000007.1	98.611	72	1	0	1	72	870343	870414	plus	3.27e-26	128	100
ENSRNA049373474	core	ingroup	Sordariomycetes	Glomerellales	Plectosphaerella plurivora	GCA_020726575.1	JAGSXJ010000009.1	98.611	72	1	0	1	72	738580	738651	plus	3.27e-26	128	100
ENSRNA049373474	core	ingroup	Sordariomycetes	Glomerellales	Plectosphaerella plurivora	GCA_020726575.1	JAGSXJ010000011.1	98.611	72	1	0	1	72	430237	430308	plus	3.27e-26	128	100
ENSRNA049373474	core	ingroup	Sordariomycetes	Glomerellales	Plectosphaerella plurivora	GCA_020726575.1	JAGSXJ010000012.1	98.611	72	1	0	1	72	652354	652425	plus	3.27e-26	128	100
ENSRNA049373474	core	ingroup	Sordariomycetes	Glomerellales	Plectosphaerella plurivora	GCA_020726575.1	JAGSXJ010000020.1	98.611	72	1	0	1	72	500319	500390	plus	3.27e-26	128	100
ENSRNA049373474	core	ingroup	Sordariomycetes	Glomerellales	Plectosphaerella plurivora	GCA_020726575.1	JAGSXJ010000035.1	98.611	72	1	0	1	72	153333	153262	minus	3.27e-26	128	100
ENSRNA049373474	core	ingroup	Sordariomycetes	Glomerellales	Plectosphaerella cucumerina	GCA_020746995.1	JAGPXD010000001.1	98.611	72	1	0	1	72	553663	553592	minus	3.27e-26	128	100
ENSRNA049373474	core	ingroup	Sordariomycetes	Glomerellales	Plectosphaerella cucumerina	GCA_020746995.1	JAGPXD010000001.1	98.611	72	1	0	1	72	842459	842530	plus	3.27e-26	128	100
ENSRNA049373474	core	ingroup	Sordariomycetes	Glomerellales	Plectosphaerella cucumerina	GCA_020746995.1	JAGPXD010000002.1	98.611	72	1	0	1	72	1252971	1253042	plus	3.27e-26	128	100
ENSRNA049373474	core	ingroup	Sordariomycetes	Glomerellales	Plectosphaerella cucumerina	GCA_020746995.1	JAGPXD010000002.1	98.611	72	1	0	1	72	5623391	5623462	plus	3.27e-26	128	100
ENSRNA049373474	core	ingroup	Sordariomycetes	Glomerellales	Plectosphaerella cucumerina	GCA_020746995.1	JAGPXD010000002.1	98.611	72	1	0	1	72	952701	952630	minus	3.27e-26	128	100
ENSRNA049373474	core	ingroup	Sordariomycetes	Glomerellales	Plectosphaerella cucumerina	GCA_020746995.1	JAGPXD010000003.1	98.611	72	1	0	1	72	2728936	2728865	minus	3.27e-26	128	100
ENSRNA049373474	core	ingroup	Sordariomycetes	Glomerellales	Plectosphaerella cucumerina	GCA_020746995.1	JAGPXD010000003.1	98.611	72	1	0	1	72	2992178	2992249	plus	3.27e-26	128	100
ENSRNA049373474	core	ingroup	Sordariomycetes	Glomerellales	Plectosphaerella cucumerina	GCA_020746995.1	JAGPXD010000004.1	98.611	72	1	0	1	72	962291	962362	plus	3.27e-26	128	100
ENSRNA049373474	core	ingroup	Sordariomycetes	Glomerellales	Plectosphaerella cucumerina	GCA_020746995.1	JAGPXD010000005.1	98.611	72	1	0	1	72	2253008	2253079	plus	3.27e-26	128	100
ENSRNA049373474	core	ingroup	Sordariomycetes	Glomerellales	Plectosphaerella cucumerina	GCA_020746995.1	JAGPXD010000005.1	98.611	72	1	0	1	72	3205930	3205859	minus	3.27e-26	128	100
ENSRNA049373474	core	ingroup	Sordariomycetes	Glomerellales	Plectosphaerella cucumerina	GCA_020746995.1	JAGPXD010000007.1	98.611	72	1	0	1	72	980743	980672	minus	3.27e-26	128	100
ENSRNA049373474	core	ingroup	Sordariomycetes	Glomerellales	Furcasterigmium sp. R96-07A1	GCA_037042015.1	JAXQJP010000042.1	98.611	72	1	0	1	72	48426	48497	plus	3.27e-26	128	100
ENSRNA049373474	core	ingroup	Sordariomycetes	Glomerellales	Furcasterigmium sp. R96-07A1	GCA_037042015.1	JAXQJP010000071.1	98.611	72	1	0	1	72	10795	10866	plus	3.27e-26	128	100
ENSRNA049373474	core	ingroup	Sordariomycetes	Glomerellales	Furcasterigmium sp. R96-07A1	GCA_037042015.1	JAXQJP010000340.1	98.611	72	1	0	1	72	366051	366122	plus	3.27e-26	128	100
ENSRNA049373474	core	ingroup	Sordariomycetes	Glomerellales	Plectosphaerella cucumerina	GCA_040285535.1	JASXSE010000012.1	98.611	72	1	0	1	72	72739	72668	minus	3.27e-26	128	100
ENSRNA049373474	core	ingroup	Sordariomycetes	Glomerellales	Plectosphaerella cucumerina	GCA_040285535.1	JASXSE010000013.1	98.611	72	1	0	1	72	39016	39087	plus	3.27e-26	128	100
ENSRNA049373474	core	ingroup	Sordariomycetes	Glomerellales	Plectosphaerella cucumerina	GCA_040285535.1	JASXSE010000020.1	98.611	72	1	0	1	72	325290	325219	minus	3.27e-26	128	100
ENSRNA049373474	core	ingroup	Sordariomycetes	Glomerellales	Plectosphaerella cucumerina	GCA_040285535.1	JASXSE010000034.1	98.611	72	1	0	1	72	73702	73773	plus	3.27e-26	128	100
ENSRNA049373474	core	ingroup	Sordariomycetes	Glomerellales	Plectosphaerella cucumerina	GCA_040285535.1	JASXSE010000039.1	98.611	72	1	0	1	72	84319	84390	plus	3.27e-26	128	100
ENSRNA049373474	core	ingroup	Sordariomycetes	Glomerellales	Plectosphaerella cucumerina	GCA_040285535.1	JASXSE010000042.1	98.611	72	1	0	1	72	256952	257023	plus	3.27e-26	128	100
ENSRNA049373474	core	ingroup	Sordariomycetes	Glomerellales	Plectosphaerella cucumerina	GCA_040285535.1	JASXSE010000049.1	98.611	72	1	0	1	72	44748	44819	plus	3.27e-26	128	100
ENSRNA049373474	core	ingroup	Sordariomycetes	Glomerellales	Plectosphaerella cucumerina	GCA_040285535.1	JASXSE010000055.1	98.611	72	1	0	1	72	45529	45600	plus	3.27e-26	128	100
ENSRNA049373474	core	ingroup	Sordariomycetes	Glomerellales	Plectosphaerella cucumerina	GCA_040285535.1	JASXSE010000057.1	98.611	72	1	0	1	72	164203	164274	plus	3.27e-26	128	100
ENSRNA049373474	core	ingroup	Sordariomycetes	Glomerellales	Plectosphaerella cucumerina	GCA_040285535.1	JASXSE010000104.1	98.611	72	1	0	1	72	464	393	minus	3.27e-26	128	100
ENSRNA049373474	core	ingroup	Sordariomycetes	Glomerellales	Plectosphaerella cucumerina	GCA_040285535.1	JASXSE010000179.1	98.611	72	1	0	1	72	5331	5402	plus	3.27e-26	128	100
ENSRNA049373475	core	outgroup	Sordariomycetes	Diaporthales	Ophiognomonia clavigignenti-juglandacearum	GCA_003671545.1	PYFS01004388.1	97.5	120	3	0	1	120	118	237	plus	3.19e-49	206	100
ENSRNA049373476	core	outgroup	Sordariomycetes	Hypocreales	Pseudonectria foliicola	GCA_002911195.1	LMTV01000163.1	86.842	76	8	2	7	81	119006	119080	plus	8.8e-13	84.2	93
ENSRNA049373476	core	outgroup	Sordariomycetes	Hypocreales	Pseudonectria foliicola	GCA_002911195.1	LMTV01000163.1	86.842	76	8	2	7	81	119720	119646	minus	8.8e-13	84.2	93
ENSRNA049373476	core	outgroup	Sordariomycetes	Hypocreales	Pseudonectria foliicola	GCA_003693505.1	QUZD01000029.1	86.842	76	8	2	7	81	125866	125940	plus	8.8e-13	84.2	93
ENSRNA049373476	core	outgroup	Sordariomycetes	Hypocreales	Pseudonectria foliicola	GCA_003693505.1	QUZD01000029.1	86.842	76	8	2	7	81	126580	126506	minus	8.8e-13	84.2	93
ENSRNA049373476	core	outgroup	Sordariomycetes	Hypocreales	Pseudonectria buxi	GCA_003693515.1	QUZE01000033.1	86.842	76	8	2	7	81	125929	126003	plus	8.8e-13	84.2	93
ENSRNA049373476	core	outgroup	Sordariomycetes	Hypocreales	Pseudonectria buxi	GCA_003693515.1	QUZE01000033.1	86.842	76	8	2	7	81	126643	126569	minus	8.8e-13	84.2	93
ENSRNA049373476	core	outgroup	Sordariomycetes	Hypocreales	Pseudonectria buxi	GCA_003693545.1	QUZG01000033.1	86.842	76	8	2	7	81	446731	446657	minus	8.8e-13	84.2	93
ENSRNA049373477	core	ingroup	Sordariomycetes	Glomerellales	Plectosphaerella cucumerina	GCA_014635965.1	JACAFW010000016.1	100	71	0	0	1	71	52514	52444	minus	2.46e-27	132	100
ENSRNA049373477	core	ingroup	Sordariomycetes	Glomerellales	Plectosphaerella sp. P0831	GCA_014635975.1	JACAFV010000041.1	100	71	0	0	1	71	225895	225965	plus	2.46e-27	132	100
ENSRNA049373477	core	ingroup	Sordariomycetes	Glomerellales	Plectosphaerella sp. P0831	GCA_014635975.1	JACAFV010000101.1	100	71	0	0	1	71	20695	20625	minus	2.46e-27	132	100
ENSRNA049373477	core	ingroup	Sordariomycetes	Glomerellales	Plectosphaerella plurivora	GCA_020726575.1	JAGSXJ010000031.1	100	71	0	0	1	71	305603	305673	plus	2.46e-27	132	100
ENSRNA049373477	core	ingroup	Sordariomycetes	Glomerellales	Plectosphaerella cucumerina	GCA_020746995.1	JAGPXD010000003.1	100	71	0	0	1	71	5765181	5765111	minus	2.46e-27	132	100
ENSRNA049373477	core	ingroup	Sordariomycetes	Glomerellales	Furcasterigmium sp. R96-07A1	GCA_037042015.1	JAXQJP010000047.1	100	71	0	0	1	71	36615	36545	minus	2.46e-27	132	100
ENSRNA049373477	core	ingroup	Sordariomycetes	Glomerellales	Furcasterigmium sp. R96-07A1	GCA_037042015.1	JAXQJP010000341.1	100	71	0	0	1	71	507759	507689	minus	2.46e-27	132	100
ENSRNA049373477	core	ingroup	Sordariomycetes	Glomerellales	Plectosphaerella cucumerina	GCA_040285535.1	JASXSE010000003.1	100	71	0	0	1	71	388382	388312	minus	2.46e-27	132	100
ENSRNA049373477	core	ingroup	Sordariomycetes	Glomerellales	Sodiomyces alkalinus	GCF_003711515.1	NW_021167080.1	100	71	0	0	1	71	2218512	2218582	plus	2.46e-27	132	100
ENSRNA049373477	core	ingroup	Sordariomycetes	Glomerellales	Sodiomyces alkalinus	GCF_003711515.1	NW_021167080.1	100	71	0	0	1	71	3821894	3821824	minus	2.46e-27	132	100
ENSRNA049373477	core	ingroup	Sordariomycetes	Glomerellales	Sodiomyces alkalinus	GCF_003711515.1	NW_021167080.1	100	71	0	0	1	71	4335447	4335377	minus	2.46e-27	132	100
ENSRNA049373477	core	ingroup	Sordariomycetes	Glomerellales	Sodiomyces alkalinus	GCF_003711515.1	NW_021167080.1	100	71	0	0	1	71	5838505	5838575	plus	2.46e-27	132	100
ENSRNA049373477	core	ingroup	Sordariomycetes	Glomerellales	Sodiomyces alkalinus	GCF_003711515.1	NW_021167081.1	100	71	0	0	1	71	326542	326472	minus	2.46e-27	132	100
ENSRNA049373477	core	ingroup	Sordariomycetes	Glomerellales	Sodiomyces alkalinus	GCF_003711515.1	NW_021167085.1	100	71	0	0	1	71	1789991	1789921	minus	2.46e-27	132	100
ENSRNA049373477	core	ingroup	Sordariomycetes	Glomerellales	Sodiomyces alkalinus	GCF_003711515.1	NW_021167087.1	100	71	0	0	1	71	626857	626787	minus	2.46e-27	132	100
ENSRNA049373477	core	ingroup	Sordariomycetes	Glomerellales	Sodiomyces alkalinus	GCF_003711515.1	NW_021167088.1	100	71	0	0	1	71	1614721	1614651	minus	2.46e-27	132	100
ENSRNA049373477	core	ingroup	Sordariomycetes	Glomerellales	Sodiomyces alkalinus	GCF_003711515.1	NW_021167094.1	100	71	0	0	1	71	414932	415002	plus	2.46e-27	132	100
ENSRNA049373477	core	outgroup	Sordariomycetes	Hypocreales	Trichoderma oligosporum	GCA_015266385.1	JACBYL010000774.1	100	71	0	0	1	71	70315	70245	minus	2.46e-27	132	100
ENSRNA049373477	core	outgroup	Sordariomycetes	Hypocreales	Stachybotrys elegans	GCA_020746835.1	JAGPNK010000013.1	100	71	0	0	1	71	469727	469657	minus	2.46e-27	132	100
ENSRNA049373477	core	outgroup	Sordariomycetes	Hypocreales	Trichoderma polysporum	GCA_030278935.1	JARFTM010000099.1	100	71	0	0	1	71	69939	69869	minus	2.46e-27	132	100
ENSRNA049373479	core	outgroup	Sordariomycetes	Diaporthales	Ophiognomonia clavigignenti-juglandacearum	GCA_003013035.1	MUZL01002681.1	84.146	82	7	5	3	84	10683	10758	plus	5.94e-10	75	93
ENSRNA049373479	core	outgroup	Sordariomycetes	Diaporthales	Ophiognomonia clavigignenti-juglandacearum	GCA_003671545.1	PYFS01000508.1	84.146	82	7	5	3	84	96654	96729	plus	5.94e-10	75	93
ENSRNA049373479	core	outgroup	Dothideomycetes	Pleosporales	Alternaria gaisen	GCA_004156025.2	PDWZ02000007.1	87.879	66	4	4	10	73	957539	957476	minus	5.94e-10	75	81
ENSRNA049373479	core	outgroup	Dothideomycetes	Pleosporales	Alternaria gaisen	GCA_022345345.1	JAJAUW010000109.1	87.879	66	4	4	10	73	41927	41864	minus	5.94e-10	75	81
ENSRNA049373479	core	outgroup	Dothideomycetes	Pleosporales	Alternaria gaisen	GCA_022345375.1	JAJAUV010000010.1	87.879	66	4	4	10	73	750468	750405	minus	5.94e-10	75	81
ENSRNA049373479	core	outgroup	Dothideomycetes	Pleosporales	Alternaria gaisen	GCA_022345385.1	JAJAUU010000085.1	87.879	66	4	4	10	73	28397	28460	plus	5.94e-10	75	81
ENSRNA049373479	core	outgroup	Dothideomycetes	Pleosporales	Alternaria gaisen	GCA_022345405.1	JAJAUT010000033.1	87.879	66	4	4	10	73	28395	28458	plus	5.94e-10	75	81
ENSRNA049373479	core	outgroup	Dothideomycetes	Pleosporales	Alternaria gaisen	GCA_022345445.1	JAJAUS010000179.1	87.879	66	4	4	10	73	2865	2928	plus	5.94e-10	75	81
ENSRNA049373479	core	outgroup	Dothideomycetes	Pleosporales	Alternaria gaisen	GCA_022345455.1	JAJAUR010000084.1	87.879	66	4	4	10	73	28396	28459	plus	5.94e-10	75	81
ENSRNA049373479	core	outgroup	Dothideomycetes	Pleosporales	Alternaria gaisen	GCA_022345465.1	JAJAUQ010000014.1	87.879	66	4	4	10	73	328526	328463	minus	5.94e-10	75	81
ENSRNA049373479	core	outgroup	Dothideomycetes	Pleosporales	Alternaria gaisen	GCA_022345485.1	JAJAUP010000161.1	87.879	66	4	4	10	73	19639	19702	plus	5.94e-10	75	81
ENSRNA049373479	core	outgroup	Dothideomycetes	Pleosporales	Alternaria gaisen	GCA_022345505.1	JAJAUO010000054.1	87.879	66	4	4	10	73	165439	165376	minus	5.94e-10	75	81
ENSRNA049373479	core	outgroup	Dothideomycetes	Pleosporales	Alternaria gaisen	GCA_022345525.1	JAJAUN010000130.1	87.879	66	4	4	10	73	19639	19702	plus	5.94e-10	75	81
ENSRNA049373479	core	outgroup	Dothideomycetes	Pleosporales	Alternaria gaisen	GCA_022345565.1	JAJAUM010000014.1	87.879	66	4	4	10	73	537722	537659	minus	5.94e-10	75	81
ENSRNA049373479	core	outgroup	Dothideomycetes	Pleosporales	Alternaria gaisen	GCA_022345575.1	JAJAUL010000089.1	87.879	66	4	4	10	73	76357	76294	minus	5.94e-10	75	81
ENSRNA049373479	core	outgroup	Dothideomycetes	Pleosporales	Alternaria gaisen	GCA_022345585.1	JAJAUK010000076.1	87.879	66	4	4	10	73	28391	28454	plus	5.94e-10	75	81
ENSRNA049373479	core	outgroup	Dothideomycetes	Pleosporales	Alternaria gaisen	GCA_022345615.1	JAJAUI010000287.1	87.879	66	4	4	10	73	8938	8875	minus	5.94e-10	75	81
ENSRNA049373479	core	outgroup	Dothideomycetes	Pleosporales	Alternaria gaisen	GCA_022345635.1	JAJAUJ010000133.1	87.879	66	4	4	10	73	21856	21793	minus	5.94e-10	75	81
ENSRNA049373479	core	outgroup	Dothideomycetes	Pleosporales	Alternaria gaisen	GCA_022345655.1	JAJAUH010000086.1	87.879	66	4	4	10	73	28395	28458	plus	5.94e-10	75	81
ENSRNA049373479	core	outgroup	Dothideomycetes	Pleosporales	Alternaria gaisen	GCA_022345675.1	JAJAUG010000076.1	87.879	66	4	4	10	73	28395	28458	plus	5.94e-10	75	81
ENSRNA049373479	core	outgroup	Sordariomycetes	Sordariales	Echinosphaeria canescens	GCA_028566015.2	JAOXNW020039272.1	83.951	81	9	4	4	82	373	295	minus	5.94e-10	75	90
ENSRNA049373479	core	ingroup	Sordariomycetes	Glomerellales	Plectosphaerella sp. P0831	GCA_014635975.1	JACAFV010000030.1	85.075	67	6	3	7	73	68445	68507	plus	3.58e-07	65.8	76
ENSRNA049373480	core	ingroup	Sordariomycetes	Glomerellales	Furcasterigmium sp. R96-07A1	GCA_037042015.1	JAXQJP010000341.1	91.667	84	3	4	1	82	43711	43792	plus	1.14e-21	113	100
ENSRNA049373480	core	outgroup	Sordariomycetes	Diaporthales	Cytospora mali	GCA_023079475.1	JALDND010000006.1	87.5	80	6	4	5	82	2031514	2031591	plus	1.93e-14	89.8	95
ENSRNA049373482	core	ingroup	Sordariomycetes	Glomerellales	Sodiomyces alkalinus	GCA_003711515.1	ML119051.1	94.382	89	5	0	1	89	1021895	1021807	minus	7.61e-29	137	100
ENSRNA049373482	core	ingroup	Sordariomycetes	Glomerellales	Sodiomyces alkalinus	GCF_003711515.1	NW_021167079.1	94.382	89	5	0	1	89	1021895	1021807	minus	7.61e-29	137	100
ENSRNA049373482	core	outgroup	Sordariomycetes	Sordariales	Apodospora peruviana	GCA_033439685.1	JAUEDM010000005.1	91.209	91	6	2	1	89	919675	919765	plus	2.13e-24	122	100
ENSRNA049373483	core	outgroup	Sordariomycetes	Hypocreales	Fusarium humuli	GCA_004366955.1	QHKN01000001.1	78.71	155	22	11	130	281	88891	88745	minus	7.49e-15	93.5	53
ENSRNA049373483	core	outgroup	Sordariomycetes	Hypocreales	Fusarium clavum	GCA_004367155.1	QGEC01000124.1	78.71	155	22	11	130	281	296660	296806	plus	7.49e-15	93.5	53
ENSRNA049373483	core	outgroup	Sordariomycetes	Hypocreales	Fusarium scirpi	GCA_004367495.1	QHHJ01000055.1	78.71	155	22	11	130	281	147310	147164	minus	7.49e-15	93.5	53
ENSRNA049373483	core	outgroup	Sordariomycetes	Hypocreales	Fusarium sarcochroum	GCA_013266185.1	JABEXW010000701.1	78.344	157	25	9	130	284	22735	22884	plus	7.49e-15	93.5	54
ENSRNA049373483	core	outgroup	Sordariomycetes	Hypocreales	Fusarium humuli	GCA_013753835.1	JABSTA010000005.1	78.71	155	22	11	130	281	89140	88994	minus	7.49e-15	93.5	53
ENSRNA049373483	core	outgroup	Sordariomycetes	Hypocreales	Fusarium sp. S18/7	GCA_019054775.1	JAHKOB010000006.1	78.71	155	22	11	130	281	968778	968632	minus	7.49e-15	93.5	53
ENSRNA049373483	core	outgroup	Sordariomycetes	Hypocreales	Fusarium sp. S18/2	GCA_019054865.1	JAHKOC010000001.1	78.71	155	22	11	130	281	1539848	1539702	minus	7.49e-15	93.5	53
ENSRNA049373483	core	outgroup	Sordariomycetes	Hypocreales	Fusarium equiseti	GCA_019054915.1	JAHKOG010000028.1	78.71	155	22	11	130	281	57855	57709	minus	7.49e-15	93.5	53
ENSRNA049373483	core	outgroup	Sordariomycetes	Xylariales	Nemania serpens	GCA_022578685.1	MU391547.1	78.571	154	24	9	130	280	248318	248171	minus	7.49e-15	93.5	53
ENSRNA049373483	core	outgroup	Sordariomycetes	Xylariales	Nemania serpens	GCA_022578855.1	MU396684.1	78.571	154	23	10	130	280	67521	67667	plus	7.49e-15	93.5	53
ENSRNA049373483	core	outgroup	Sordariomycetes	Hypocreales	Fusarium sp. MBC 181	GCA_030772735.1	JAPHDB010000069.1	78.71	155	22	11	130	281	296591	296737	plus	7.49e-15	93.5	53
ENSRNA049373483	core	outgroup	Sordariomycetes	Hypocreales	Fusarium equiseti	GCA_910393935.1	CAJSTJ010000169.1	78.71	155	22	11	130	281	95874	95728	minus	7.49e-15	93.5	53
ENSRNA049373484	core	ingroup	Sordariomycetes	Glomerellales	Colletotrichum gigasporum	GCA_027406085.1	JANVYG010000008.1	92.135	89	7	0	1	89	2358898	2358986	plus	1.65e-25	126	100
ENSRNA049373484	core	outgroup	Sordariomycetes	Microascales	Scopulariopsis brevicaulis	GCA_017657125.1	JAGFNX010000537.1	88.06	67	6	2	24	89	15117	15052	minus	4.68e-11	78.7	74
ENSRNA049373484	core	outgroup	Sordariomycetes	Microascales	Scopulariopsis brevicaulis	GCA_030411695.1	JAPERP010000515.1	88.06	67	6	2	24	89	22553	22618	plus	4.68e-11	78.7	74
ENSRNA049373484	core	outgroup	Sordariomycetes	Microascales	Scopulariopsis brevicaulis	GCA_030772195.1	JAPHBR010000405.1	88.06	67	6	2	24	89	22566	22631	plus	4.68e-11	78.7	74
ENSRNA049373484	core	outgroup	Sordariomycetes	Microascales	Scopulariopsis brevicaulis	GCA_030779665.1	JAPFSN010000106.1	88.06	67	6	2	24	89	8666	8601	minus	4.68e-11	78.7	74
ENSRNA049373485	core	outgroup	Sordariomycetes	Xylariales	Xylaria palmicola	GCA_022385595.1	MU281396.1	82.353	85	10	4	8	87	18213	18129	minus	2.81e-08	69.4	90
ENSRNA049373485	core	ingroup	Sordariomycetes	Glomerellales	Plectosphaerella cucumerina	GCA_014635965.1	JACAFW010000055.1	81.579	76	12	2	8	81	72752	72827	plus	4.71e-06	62.1	83
ENSRNA049373485	core	ingroup	Sordariomycetes	Glomerellales	Plectosphaerella cucumerina	GCA_014636675.1	JACAFX010000039.1	81.579	76	12	2	8	81	110700	110775	plus	4.71e-06	62.1	83
ENSRNA049373485	core	ingroup	Sordariomycetes	Glomerellales	Plectosphaerella cucumerina	GCA_020746995.1	JAGPXD010000002.1	81.579	76	12	2	8	81	521120	521045	minus	4.71e-06	62.1	97
ENSRNA049373485	core	ingroup	Sordariomycetes	Glomerellales	Plectosphaerella cucumerina	GCA_040285535.1	JASXSE010000018.1	81.579	76	12	2	8	81	35864	35939	plus	4.71e-06	62.1	97
ENSRNA049373486	core	ingroup	Sordariomycetes	Glomerellales	Colletotrichum lindemuthianum	GCA_001693015.2	MASO02000196.1	87.356	87	7	4	2	85	6988	7073	plus	1.22e-16	97.1	98
ENSRNA049373486	core	ingroup	Sordariomycetes	Glomerellales	Colletotrichum lindemuthianum	GCA_001693025.2	MASP02000737.1	87.356	87	7	4	2	85	3815	3730	minus	1.22e-16	97.1	98
ENSRNA049373486	core	outgroup	Sordariomycetes	Diaporthales	Ophiognomonia clavigignenti-juglandacearum	GCA_003671545.1	PYFS01001708.1	100	51	0	0	36	86	240	190	minus	4.39e-16	95.3	59
ENSRNA049373488	core	outgroup	Sordariomycetes	Hypocreales	Hapsidospora chrysogena	GCA_000769265.1	JPKY01000103.1	100	74	0	0	1	74	61307	61380	plus	5.71e-29	137	100
ENSRNA049373488	core	outgroup	Sordariomycetes	Hypocreales	Hapsidospora chrysogena	GCA_000769265.1	JPKY01000103.1	100	74	0	0	1	74	61494	61567	plus	5.71e-29	137	100
ENSRNA049373488	core	outgroup	Sordariomycetes	Hypocreales	Hapsidospora chrysogena	GCA_000769265.1	JPKY01000103.1	100	74	0	0	1	74	62172	62099	minus	5.71e-29	137	100
ENSRNA049373488	core	outgroup	Sordariomycetes	Hypocreales	Hapsidospora chrysogena	GCA_000769265.1	JPKY01000131.1	100	74	0	0	1	74	5556	5483	minus	5.71e-29	137	100
ENSRNA049373489	core	outgroup	Sordariomycetes	Diaporthales	Ophiognomonia clavigignenti-juglandacearum	GCA_003671545.1	PYFS01004388.1	97.5	120	3	0	1	120	118	237	plus	3.19e-49	206	100
ENSRNA049373491	core	outgroup	Sordariomycetes	Diaporthales	Ophiognomonia clavigignenti-juglandacearum	GCA_003671545.1	PYFS01004388.1	100	120	0	0	1	120	118	237	plus	3.17e-54	222	100
ENSRNA049373492	core	outgroup	Sordariomycetes	Diaporthales	Ophiognomonia clavigignenti-juglandacearum	GCA_003671545.1	PYFS01004388.1	100	120	0	0	1	120	118	237	plus	3.17e-54	222	100
ENSRNA049373493	core	outgroup	Sordariomycetes	Xylariales	Monosporascus sp. MG133	GCA_004155925.1	QJNX01000254.1	81.818	110	17	3	1	107	72969	72860	minus	2.85e-14	89.8	100
ENSRNA049373493	core	ingroup	Sordariomycetes	Glomerellales	Colletotrichum gloeosporioides	GCA_000446055.1	AMYD01001969.1	80.374	107	19	2	1	107	81529	81425	minus	1.72e-11	80.5	100
ENSRNA049373493	core	ingroup	Sordariomycetes	Glomerellales	Sodiomyces alkalinus	GCA_003711515.1	ML119051.1	84.337	83	11	1	25	107	833843	833923	plus	1.72e-11	80.5	78
ENSRNA049373493	core	ingroup	Sordariomycetes	Glomerellales	Colletotrichum siamense	GCA_008520285.1	RJJI01000005.1	80.374	107	19	2	1	107	614724	614620	minus	1.72e-11	80.5	100
ENSRNA049373493	core	ingroup	Sordariomycetes	Glomerellales	Colletotrichum sp. COLG31	GCA_009800995.1	VNWS01000009.1	80.374	107	19	2	1	107	3197062	3196958	minus	1.72e-11	80.5	100
ENSRNA049373493	core	ingroup	Sordariomycetes	Glomerellales	Colletotrichum gloeosporioides	GCA_011428055.1	WEZO01001481.1	80.374	107	19	2	1	107	10746	10850	plus	1.72e-11	80.5	100
ENSRNA049373493	core	ingroup	Sordariomycetes	Glomerellales	Colletotrichum gloeosporioides	GCA_011947415.1	JAATWL010000009.1	80.374	107	19	2	1	107	617368	617264	minus	1.72e-11	80.5	100
ENSRNA049373493	core	ingroup	Sordariomycetes	Glomerellales	Colletotrichum theobromicola	GCA_014705045.1	JABGLZ010000417.1	80.374	107	20	1	1	107	62478	62373	minus	1.72e-11	80.5	100
ENSRNA049373493	core	ingroup	Sordariomycetes	Glomerellales	Colletotrichum siamense	GCA_014705055.1	JABGMA010000305.1	80.374	107	19	2	1	107	42114	42010	minus	1.72e-11	80.5	100
ENSRNA049373493	core	ingroup	Sordariomycetes	Glomerellales	Colletotrichum siamense	GCA_014705105.1	JABGMC010000326.1	80.374	107	19	2	1	107	57753	57649	minus	1.72e-11	80.5	100
ENSRNA049373493	core	ingroup	Sordariomycetes	Glomerellales	Colletotrichum siamense	GCA_014705345.1	JABGMP010000638.1	80.374	107	19	2	1	107	37248	37352	plus	1.72e-11	80.5	100
ENSRNA049373493	core	ingroup	Sordariomycetes	Glomerellales	Colletotrichum sp. SAR 10_86	GCA_025327125.1	JAKMWW010001218.1	80.374	107	19	2	1	107	1503	1607	plus	1.72e-11	80.5	100
ENSRNA049373493	core	ingroup	Sordariomycetes	Glomerellales	Colletotrichum sp. SAR 10_71	GCA_025327135.1	JAKMWS010000704.1	80.374	107	19	2	1	107	12968	13072	plus	1.72e-11	80.5	100
ENSRNA049373493	core	ingroup	Sordariomycetes	Glomerellales	Colletotrichum sp. SAR 10_75	GCA_025327155.1	JAKMWT010000172.1	80.374	107	19	2	1	107	116769	116873	plus	1.72e-11	80.5	100
ENSRNA049373493	core	ingroup	Sordariomycetes	Glomerellales	Colletotrichum sp. SAR 10_70	GCA_025327165.1	JAKMWR010000703.1	80.374	107	19	2	1	107	8605	8501	minus	1.72e-11	80.5	100
ENSRNA049373493	core	ingroup	Sordariomycetes	Glomerellales	Colletotrichum sp. SAR 10_65	GCA_025328335.1	JAKMWQ010000928.1	80.374	107	19	2	1	107	1380	1484	plus	1.72e-11	80.5	100
ENSRNA049373493	core	ingroup	Sordariomycetes	Glomerellales	Colletotrichum sp. SAR11_239	GCA_025328985.1	JAKMWZ010000191.1	80.374	107	20	1	1	107	43608	43713	plus	1.72e-11	80.5	100
ENSRNA049373493	core	ingroup	Sordariomycetes	Glomerellales	Colletotrichum sp. SAR 10_98	GCA_025329385.1	JAKMWY010000318.1	80.374	107	19	2	1	107	56427	56323	minus	1.72e-11	80.5	100
ENSRNA049373493	core	ingroup	Sordariomycetes	Glomerellales	Colletotrichum endophyticum	GCA_027406105.1	JANVYF010000005.1	80.374	107	19	2	1	107	4536049	4536153	plus	1.72e-11	80.5	100
ENSRNA049373493	core	ingroup	Sordariomycetes	Glomerellales	Colletotrichum siamense	GCA_027406165.1	JANVYK010000006.1	80.374	107	19	2	1	107	658837	658733	minus	1.72e-11	80.5	100
ENSRNA049373493	core	ingroup	Sordariomycetes	Glomerellales	Colletotrichum gloeosporioides	GCA_027406185.1	JANVYJ010000005.1	80.374	107	19	2	1	107	4461525	4461629	plus	1.72e-11	80.5	100
ENSRNA049373493	core	ingroup	Sordariomycetes	Glomerellales	Colletotrichum asianum	GCA_027406345.1	JANVYP010000007.1	80.374	107	20	1	1	107	4409417	4409312	minus	1.72e-11	80.5	100
ENSRNA049373493	core	ingroup	Sordariomycetes	Glomerellales	Colletotrichum sp. SAR 10_66	GCA_028639655.1	JAQIUS010000863.1	80.374	107	19	2	1	107	5111	5007	minus	1.72e-11	80.5	100
ENSRNA049373493	core	ingroup	Sordariomycetes	Glomerellales	Colletotrichum gloeosporioides	GCA_040955525.1	JBBLNP010000017.1	80.374	107	19	2	1	107	383769	383873	plus	1.72e-11	80.5	100
ENSRNA049373493	core	ingroup	Sordariomycetes	Glomerellales	Sodiomyces alkalinus	GCF_003711515.1	NW_021167079.1	84.337	83	11	1	25	107	833843	833923	plus	1.72e-11	80.5	78
ENSRNA049373494	core	outgroup	Sordariomycetes	Diaporthales	Ophiognomonia clavigignenti-juglandacearum	GCA_003671545.1	PYFS01004388.1	100	120	0	0	1	120	118	237	plus	3.17e-54	222	100
ENSRNA049373495	core	outgroup	Sordariomycetes	Diaporthales	Ophiognomonia clavigignenti-juglandacearum	GCA_003671545.1	PYFS01004388.1	100	120	0	0	1	120	118	237	plus	3.17e-54	222	100
ENSRNA049373496	core	outgroup	Sordariomycetes	Diaporthales	Ophiognomonia clavigignenti-juglandacearum	GCA_003671545.1	PYFS01004388.1	99.167	120	1	0	1	120	118	237	plus	1.48e-52	217	100
ENSRNA049373497	other AGR	outgroup	Sordariomycetes	Sordariales	Canariomyces notabilis	GCA_033297395.1	MU853341.1	92.5	120	9	0	1	120	212890	212771	minus	3.24e-39	172	100
ENSRNA049373497	other AGR	outgroup	Sordariomycetes	Sordariales	Canariomyces notabilis	GCA_033297395.1	MU853343.1	92.5	120	9	0	1	120	336918	336799	minus	3.24e-39	172	100
ENSRNA049373497	other AGR	outgroup	Sordariomycetes	Sordariales	Canariomyces notabilis	GCA_033297395.1	MU853343.1	92.5	120	9	0	1	120	44602	44483	minus	3.24e-39	172	100
ENSRNA049373497	other AGR	outgroup	Sordariomycetes	Sordariales	Canariomyces notabilis	GCA_033297395.1	MU853346.1	92.5	120	9	0	1	120	520792	520673	minus	3.24e-39	172	100
ENSRNA049373497	other AGR	outgroup	Sordariomycetes	Sordariales	Canariomyces notabilis	GCA_033297395.1	MU853349.1	92.5	120	9	0	1	120	176098	176217	plus	3.24e-39	172	100
ENSRNA049373497	other AGR	outgroup	Sordariomycetes	Sordariales	Canariomyces notabilis	GCA_033297395.1	MU853356.1	92.5	120	9	0	1	120	72414	72295	minus	3.24e-39	172	100
ENSRNA049373497	other AGR	outgroup	Sordariomycetes	Sordariales	Canariomyces notabilis	GCA_033297395.1	MU853364.1	92.5	120	9	0	1	120	138545	138664	plus	3.24e-39	172	100
ENSRNA049373497	other AGR	outgroup	Sordariomycetes	Sordariales	Canariomyces notabilis	GCA_033297395.1	MU853364.1	92.5	120	9	0	1	120	193964	193845	minus	3.24e-39	172	100
ENSRNA049373497	other AGR	outgroup	Sordariomycetes	Sordariales	Canariomyces notabilis	GCA_033297395.1	MU853365.1	92.5	120	9	0	1	120	202096	202215	plus	3.24e-39	172	100
ENSRNA049373497	other AGR	outgroup	Sordariomycetes	Sordariales	Canariomyces notabilis	GCA_033297395.1	MU853374.1	92.5	120	9	0	1	120	82231	82112	minus	3.24e-39	172	100
ENSRNA049373497	other AGR	outgroup	Sordariomycetes	Sordariales	Cercophora sp. LCS_1	GCA_036250225.1	JAPZLL010000001.1	92.5	120	9	0	1	120	1864356	1864237	minus	3.24e-39	172	100
ENSRNA049373497	other AGR	outgroup	Sordariomycetes	Sordariales	Cercophora sp. LCS_1	GCA_036250225.1	JAPZLL010000007.1	92.5	120	9	0	1	120	1014962	1015081	plus	3.24e-39	172	100
ENSRNA049373497	other AGR	outgroup	Sordariomycetes	Sordariales	Canariomyces subthermophilus	GCA_040285455.1	JASXSB010000021.1	92.5	120	9	0	1	120	75318	75199	minus	3.24e-39	172	100
ENSRNA049373497	other AGR	outgroup	Sordariomycetes	Sordariales	Canariomyces subthermophilus	GCA_040285455.1	JASXSB010000023.1	92.5	120	9	0	1	120	92483	92364	minus	3.24e-39	172	100
ENSRNA049373497	other AGR	outgroup	Sordariomycetes	Sordariales	Canariomyces subthermophilus	GCA_040285455.1	JASXSB010000038.1	92.5	120	9	0	1	120	141552	141671	plus	3.24e-39	172	100
ENSRNA049373497	other AGR	outgroup	Sordariomycetes	Sordariales	Canariomyces subthermophilus	GCA_040285455.1	JASXSB010000062.1	92.5	120	9	0	1	120	23258	23139	minus	3.24e-39	172	100
ENSRNA049373497	other AGR	outgroup	Sordariomycetes	Sordariales	Canariomyces subthermophilus	GCA_040285455.1	JASXSB010000076.1	92.5	120	9	0	1	120	60639	60758	plus	3.24e-39	172	100
ENSRNA049373497	other AGR	outgroup	Sordariomycetes	Sordariales	Canariomyces subthermophilus	GCA_040285455.1	JASXSB010000084.1	92.5	120	9	0	1	120	112209	112090	minus	3.24e-39	172	100
ENSRNA049373497	other AGR	outgroup	Sordariomycetes	Sordariales	Canariomyces subthermophilus	GCA_040285455.1	JASXSB010000085.1	92.5	120	9	0	1	120	23372	23491	plus	3.24e-39	172	100
ENSRNA049373497	other AGR	outgroup	Sordariomycetes	Sordariales	Canariomyces subthermophilus	GCA_040285455.1	JASXSB010000090.1	92.5	120	9	0	1	120	16977	17096	plus	3.24e-39	172	100
ENSRNA049373497	other AGR	outgroup	Sordariomycetes	Sordariales	Canariomyces subthermophilus	GCA_040285455.1	JASXSB010000090.1	92.5	120	9	0	1	120	99824	99705	minus	3.24e-39	172	100
ENSRNA049373497	other AGR	outgroup	Sordariomycetes	Sordariales	Canariomyces subthermophilus	GCA_040285455.1	JASXSB010000114.1	92.5	120	9	0	1	120	56144	56263	plus	3.24e-39	172	100
ENSRNA049373497	other AGR	outgroup	Sordariomycetes	Sordariales	Canariomyces subthermophilus	GCA_040285455.1	JASXSB010000127.1	92.5	120	9	0	1	120	66158	66277	plus	3.24e-39	172	100
ENSRNA049373497	other AGR	outgroup	Sordariomycetes	Sordariales	Canariomyces subthermophilus	GCA_040285455.1	JASXSB010000135.1	92.5	120	9	0	1	120	32740	32621	minus	3.24e-39	172	100
ENSRNA049373497	other AGR	outgroup	Sordariomycetes	Sordariales	Canariomyces notabilis	GCF_033297395.1	NW_027041823.1	92.5	120	9	0	1	120	2300039	2300158	plus	3.24e-39	172	100
ENSRNA049373497	other AGR	outgroup	Sordariomycetes	Sordariales	Canariomyces notabilis	GCF_033297395.1	NW_027041826.1	92.5	120	9	0	1	120	1258810	1258691	minus	3.24e-39	172	100
ENSRNA049373497	other AGR	outgroup	Sordariomycetes	Sordariales	Canariomyces notabilis	GCF_033297395.1	NW_027041828.1	92.5	120	9	0	1	120	111773	111892	plus	3.24e-39	172	100
ENSRNA049373497	other AGR	outgroup	Sordariomycetes	Sordariales	Canariomyces notabilis	GCF_033297395.1	NW_027041832.1	92.5	120	9	0	1	120	212890	212771	minus	3.24e-39	172	100
ENSRNA049373497	other AGR	outgroup	Sordariomycetes	Sordariales	Canariomyces notabilis	GCF_033297395.1	NW_027041834.1	92.5	120	9	0	1	120	336918	336799	minus	3.24e-39	172	100
ENSRNA049373497	other AGR	outgroup	Sordariomycetes	Sordariales	Canariomyces notabilis	GCF_033297395.1	NW_027041834.1	92.5	120	9	0	1	120	44602	44483	minus	3.24e-39	172	100
ENSRNA049373497	other AGR	outgroup	Sordariomycetes	Sordariales	Canariomyces notabilis	GCF_033297395.1	NW_027041837.1	92.5	120	9	0	1	120	520792	520673	minus	3.24e-39	172	100
ENSRNA049373497	other AGR	outgroup	Sordariomycetes	Sordariales	Canariomyces notabilis	GCF_033297395.1	NW_027041840.1	92.5	120	9	0	1	120	176098	176217	plus	3.24e-39	172	100
ENSRNA049373497	other AGR	outgroup	Sordariomycetes	Sordariales	Canariomyces notabilis	GCF_033297395.1	NW_027041847.1	92.5	120	9	0	1	120	72414	72295	minus	3.24e-39	172	100
ENSRNA049373497	other AGR	outgroup	Sordariomycetes	Sordariales	Canariomyces notabilis	GCF_033297395.1	NW_027041855.1	92.5	120	9	0	1	120	138545	138664	plus	3.24e-39	172	100
ENSRNA049373497	other AGR	outgroup	Sordariomycetes	Sordariales	Canariomyces notabilis	GCF_033297395.1	NW_027041855.1	92.5	120	9	0	1	120	193964	193845	minus	3.24e-39	172	100
ENSRNA049373497	other AGR	outgroup	Sordariomycetes	Sordariales	Canariomyces notabilis	GCF_033297395.1	NW_027041856.1	92.5	120	9	0	1	120	202096	202215	plus	3.24e-39	172	100
ENSRNA049373497	other AGR	outgroup	Sordariomycetes	Sordariales	Canariomyces notabilis	GCF_033297395.1	NW_027041865.1	92.5	120	9	0	1	120	82231	82112	minus	3.24e-39	172	100
ENSRNA049373498	core	outgroup	Sordariomycetes	Sordariales	Canariomyces notabilis	GCA_033297395.1	MU853336.1	92.5	120	9	0	1	120	1212797	1212678	minus	3.24e-39	172	100
ENSRNA049373498	core	outgroup	Sordariomycetes	Sordariales	Cercophora sp. LCS_1	GCA_036250225.1	JAPZLL010000001.1	92.562	121	7	2	1	120	1864356	1864237	minus	3.24e-39	172	100
ENSRNA049373498	core	outgroup	Sordariomycetes	Sordariales	Cercophora sp. LCS_1	GCA_036250225.1	JAPZLL010000007.1	92.562	121	7	2	1	120	1014962	1015081	plus	3.24e-39	172	100
ENSRNA049373498	core	outgroup	Sordariomycetes	Sordariales	Canariomyces subthermophilus	GCA_040285455.1	JASXSB010000031.1	92.5	120	9	0	1	120	26287	26168	minus	3.24e-39	172	100
ENSRNA049373498	core	outgroup	Sordariomycetes	Sordariales	Canariomyces notabilis	GCF_033297395.1	NW_027041827.1	92.5	120	9	0	1	120	1212797	1212678	minus	3.24e-39	172	100
ENSRNA049373500	core	outgroup	Sordariomycetes	Hypocreales	Cylindrodendrum hubeiense	GCA_014621425.1	JAANBB010000470.1	83.871	93	12	2	1	93	3747	3658	minus	2.99e-13	86.1	100
ENSRNA049373500	core	ingroup	Sordariomycetes	Glomerellales	Furcasterigmium sp. R96-07A1	GCA_037042015.1	JAXQJP010000313.1	82.222	90	11	5	1	85	94668	94757	plus	2.33e-09	73.1	91
ENSRNA049373501	core	ingroup	Sordariomycetes	Glomerellales	Plectosphaerella cucumerina	GCA_014635965.1	JACAFW010000028.1	98.78	82	1	0	6	87	23	104	plus	1.22e-31	147	94
ENSRNA049373501	core	ingroup	Sordariomycetes	Glomerellales	Plectosphaerella cucumerina	GCA_014635965.1	JACAFW010000128.1	98.78	82	1	0	6	87	118479	118560	plus	1.22e-31	147	94
ENSRNA049373501	core	ingroup	Sordariomycetes	Glomerellales	Plectosphaerella cucumerina	GCA_014636675.1	JACAFX010000002.1	98.78	82	1	0	6	87	463251	463170	minus	1.22e-31	147	94
ENSRNA049373501	core	ingroup	Sordariomycetes	Glomerellales	Plectosphaerella cucumerina	GCA_014636675.1	JACAFX010000046.1	98.78	82	1	0	6	87	251020	251101	plus	1.22e-31	147	94
ENSRNA049373501	core	ingroup	Sordariomycetes	Glomerellales	Plectosphaerella cucumerina	GCA_020746995.1	JAGPXD010000001.1	98.78	82	1	0	6	87	5269008	5268927	minus	1.22e-31	147	94
ENSRNA049373501	core	ingroup	Sordariomycetes	Glomerellales	Plectosphaerella cucumerina	GCA_020746995.1	JAGPXD010000002.1	98.78	82	1	0	6	87	3282986	3283067	plus	1.22e-31	147	94
ENSRNA049373501	core	ingroup	Sordariomycetes	Glomerellales	Plectosphaerella cucumerina	GCA_040285535.1	JASXSE010000019.1	98.78	82	1	0	6	87	13306	13387	plus	1.22e-31	147	94
ENSRNA049373501	core	ingroup	Sordariomycetes	Glomerellales	Plectosphaerella cucumerina	GCA_040285535.1	JASXSE010000117.1	98.78	82	1	0	6	87	30910	30829	minus	1.22e-31	147	94
ENSRNA049373502	core	outgroup	Sordariomycetes	Xylariales	Anthostomella pinea	GCA_963556695.1	CAUWAG010000018.1	87.255	102	6	5	5	100	328867	328967	plus	2.1e-20	110	92
ENSRNA049373502	core	ingroup	Sordariomycetes	Glomerellales	Colletotrichum liriopes	GCA_029035315.1	JANUXF010000009.1	79.381	97	14	6	7	100	707812	707905	plus	1.66e-06	63.9	90
ENSRNA049373503	other AGR	outgroup	Eurotiomycetes	Onygenales	Coccidioides immitis	GCA_000149335.2	GG704914.1	91.304	69	4	2	4	71	1289762	1289829	plus	1.43e-15	93.5	85
ENSRNA049373503	other AGR	outgroup	Eurotiomycetes	Onygenales	Coccidioides immitis	GCA_000149815.1	DS016992.1	91.304	69	4	2	4	71	315870	315937	plus	1.43e-15	93.5	85
ENSRNA049373503	other AGR	outgroup	Eurotiomycetes	Onygenales	Coccidioides immitis	GCA_000149895.1	DS028095.1	91.304	69	4	2	4	71	1266720	1266787	plus	1.43e-15	93.5	85
ENSRNA049373503	other AGR	outgroup	Eurotiomycetes	Onygenales	Coccidioides posadasii	GCA_000150055.1	DS268112.1	91.304	69	4	2	4	71	1327716	1327783	plus	1.43e-15	93.5	85
ENSRNA049373503	other AGR	outgroup	Eurotiomycetes	Onygenales	Coccidioides immitis	GCA_000150085.1	DS268160.1	91.304	69	4	2	4	71	1924	1991	plus	1.43e-15	93.5	85
ENSRNA049373503	other AGR	outgroup	Eurotiomycetes	Onygenales	Coccidioides immitis	GCA_000150085.1	DS268244.1	91.304	69	4	2	4	71	43428	43495	plus	1.43e-15	93.5	85
ENSRNA049373503	other AGR	outgroup	Eurotiomycetes	Onygenales	Coccidioides posadasii	GCA_000150185.1	DS544199.1	91.304	69	4	2	4	71	2284997	2284930	minus	1.43e-15	93.5	85
ENSRNA049373503	other AGR	outgroup	Eurotiomycetes	Onygenales	Coccidioides posadasii	GCA_000150215.1	DS544292.1	91.304	69	4	2	4	71	49246	49179	minus	1.43e-15	93.5	85
ENSRNA049373503	other AGR	outgroup	Eurotiomycetes	Onygenales	Coccidioides posadasii	GCA_000150245.1	DS544525.1	91.304	69	4	2	4	71	145898	145831	minus	1.43e-15	93.5	85
ENSRNA049373503	other AGR	outgroup	Eurotiomycetes	Onygenales	Coccidioides posadasii	GCA_000150555.1	DS560210.1	91.304	69	4	2	4	71	36038	36105	plus	1.43e-15	93.5	85
ENSRNA049373503	other AGR	outgroup	Eurotiomycetes	Onygenales	Coccidioides posadasii	GCA_000150585.1	DS560670.1	91.304	69	4	2	4	71	146862	146795	minus	1.43e-15	93.5	85
ENSRNA049373503	other AGR	outgroup	Eurotiomycetes	Onygenales	Coccidioides posadasii	GCA_000150615.1	DS561905.1	91.304	69	4	2	4	71	45213	45280	plus	1.43e-15	93.5	85
ENSRNA049373503	other AGR	outgroup	Eurotiomycetes	Onygenales	Coccidioides posadasii	GCA_000150645.1	DS562552.1	91.304	69	4	2	4	71	47271	47338	plus	1.43e-15	93.5	85
ENSRNA049373503	other AGR	outgroup	Eurotiomycetes	Onygenales	Coccidioides posadasii	GCA_000151335.1	ACFW01000009.1	91.304	69	4	2	4	71	1131715	1131648	minus	1.43e-15	93.5	85
ENSRNA049373503	other AGR	outgroup	Eurotiomycetes	Onygenales	Coccidioides posadasii	GCA_000170175.2	GL636501.1	91.304	69	4	2	4	71	268135	268068	minus	1.43e-15	93.5	85
ENSRNA049373503	other AGR	outgroup	Eurotiomycetes	Onygenales	Coccidioides immitis	GCA_004115165.2	RHJW02000004.1	91.304	69	4	2	4	71	1201336	1201403	plus	1.43e-15	93.5	85
ENSRNA049373503	other AGR	outgroup	Eurotiomycetes	Onygenales	Coccidioides posadasii	GCA_018416015.2	CP075072.1	91.304	69	4	2	4	71	402282	402349	plus	1.43e-15	93.5	85
ENSRNA049373503	other AGR	outgroup	Eurotiomycetes	Onygenales	Coccidioides posadasii	GCA_020976775.1	JAJKKW010000191.1	91.304	69	4	2	4	71	13495	13428	minus	1.43e-15	93.5	85
ENSRNA049373503	other AGR	outgroup	Eurotiomycetes	Onygenales	Coccidioides posadasii	GCA_020976795.1	JAJKKV010000225.1	91.304	69	4	2	4	71	13524	13457	minus	1.43e-15	93.5	85
ENSRNA049373503	other AGR	outgroup	Eurotiomycetes	Onygenales	Coccidioides immitis	GCF_000149335.2	NW_004504311.1	91.304	69	4	2	4	71	1289762	1289829	plus	1.43e-15	93.5	85
ENSRNA049373503	other AGR	outgroup	Eurotiomycetes	Onygenales	Coccidioides posadasii	GCF_000151335.2	NW_003316019.1	91.304	69	4	2	4	71	1131715	1131648	minus	1.43e-15	93.5	85
ENSRNA049373503	other AGR	outgroup	Eurotiomycetes	Onygenales	Coccidioides posadasii	GCF_018416015.1	NC_089411.1	91.304	69	4	2	4	71	402282	402349	plus	1.43e-15	93.5	85
ENSRNA049373503	other AGR	ingroup	Sordariomycetes	Glomerellales	Colletotrichum tropicicola	GCA_025962755.1	JAOWMA010000072.1	92.063	63	4	1	8	70	158250	158311	plus	6.66e-14	87.9	79
ENSRNA049373504	core	ingroup	Sordariomycetes	Glomerellales	Sodiomyces alkalinus	GCA_003711515.1	ML119054.1	95.522	67	3	0	5	71	1107888	1107954	plus	4.15e-20	108	94
ENSRNA049373504	core	ingroup	Sordariomycetes	Glomerellales	Sodiomyces alkalinus	GCF_003711515.1	NW_021167082.1	95.522	67	3	0	5	71	1107888	1107954	plus	4.15e-20	108	94
ENSRNA049373504	core	outgroup	Sordariomycetes	Magnaporthales	Ophioceras dolichostomum	GCA_003049485.1	PYST01000019.1	100	56	0	0	8	63	27559	27504	minus	5.37e-19	104	80
ENSRNA049373505	core	outgroup	Sordariomycetes	Hypocreales	Hapsidospora chrysogena	GCA_000769265.1	JPKY01000103.1	100	74	0	0	1	74	61307	61380	plus	5.71e-29	137	100
ENSRNA049373505	core	outgroup	Sordariomycetes	Hypocreales	Hapsidospora chrysogena	GCA_000769265.1	JPKY01000103.1	100	74	0	0	1	74	61494	61567	plus	5.71e-29	137	100
ENSRNA049373505	core	outgroup	Sordariomycetes	Hypocreales	Hapsidospora chrysogena	GCA_000769265.1	JPKY01000103.1	100	74	0	0	1	74	62172	62099	minus	5.71e-29	137	100
ENSRNA049373505	core	outgroup	Sordariomycetes	Hypocreales	Hapsidospora chrysogena	GCA_000769265.1	JPKY01000131.1	100	74	0	0	1	74	5556	5483	minus	5.71e-29	137	100
ENSRNA049373506	core	ingroup	Sordariomycetes	Glomerellales	Sodiomyces alkalinus	GCA_003711515.1	ML119051.1	81.887	265	26	12	6	252	6153373	6153113	minus	3.05e-48	204	93
ENSRNA049373506	core	ingroup	Sordariomycetes	Glomerellales	Sodiomyces alkalinus	GCF_003711515.1	NW_021167079.1	81.887	265	26	12	6	252	6153373	6153113	minus	3.05e-48	204	93
ENSRNA049373506	core	outgroup	Sordariomycetes	Sordariales	Parathielavia hyrcaniae	GCA_033575675.1	MU863635.1	76.744	258	39	17	8	252	221408	221657	plus	2.44e-24	124	92
ENSRNA049373507	core	outgroup	Sordariomycetes	Diaporthales	Ophiognomonia clavigignenti-juglandacearum	GCA_003671545.1	PYFS01004388.1	100	120	0	0	1	120	118	237	plus	3.17e-54	222	100
ENSRNA049373508	core	outgroup	Sordariomycetes	Sordariales	Chaetomium globosum	GCA_023628515.1	JAMAKM010000449.1	91.765	85	2	4	5	89	4835	4756	minus	1.4e-21	113	90
ENSRNA049373508	core	outgroup	Sordariomycetes	Sordariales	Chaetomium globosum	GCA_023628535.1	JAMAKK010000702.1	91.765	85	2	4	5	89	376	297	minus	1.4e-21	113	90
ENSRNA049373508	core	outgroup	Sordariomycetes	Sordariales	Chaetomium globosum	GCA_023628575.1	JAMAKL010000956.1	91.765	85	2	4	5	89	3144	3223	plus	1.4e-21	113	90
ENSRNA049373508	core	outgroup	Sordariomycetes	Sordariales	Chaetomium globosum	GCA_023628595.1	JAMAKJ010000547.1	91.765	85	2	4	5	89	4657	4736	plus	1.4e-21	113	90
ENSRNA049373508	core	outgroup	Sordariomycetes	Sordariales	Chaetomium globosum	GCA_023628615.1	JAMAKI010000548.1	91.765	85	2	4	5	89	379	300	minus	1.4e-21	113	90
ENSRNA049373508	core	outgroup	Sordariomycetes	Sordariales	Chaetomium globosum	GCA_023628635.1	JAMAKH010000002.1	91.765	85	2	4	5	89	314639	314718	plus	1.4e-21	113	90
ENSRNA049373508	core	outgroup	Sordariomycetes	Sordariales	Chaetomium globosum	GCA_023628675.1	JAMAKG010000691.1	91.765	85	2	4	5	89	376	297	minus	1.4e-21	113	90
ENSRNA049373508	core	outgroup	Sordariomycetes	Sordariales	Chaetomium globosum	GCA_025503015.1	JAMFQU010000594.1	91.765	85	2	4	5	89	379	300	minus	1.4e-21	113	90
ENSRNA049373508	core	ingroup	Sordariomycetes	Glomerellales	Colletotrichum lindemuthianum	GCA_001693015.2	MASO02000017.1	87.654	81	6	3	7	87	118982	119058	plus	6.54e-15	91.6	86
ENSRNA049373508	core	ingroup	Sordariomycetes	Glomerellales	Colletotrichum lindemuthianum	GCA_001693025.2	MASP02000521.1	87.654	81	6	3	7	87	29716	29792	plus	6.54e-15	91.6	86
ENSRNA049373508	core	ingroup	Sordariomycetes	Glomerellales	Colletotrichum spinosum	GCA_004366825.1	QAPG01000020.1	87.654	81	6	2	7	87	475321	475397	plus	6.54e-15	91.6	86
ENSRNA049373508	core	ingroup	Sordariomycetes	Glomerellales	Colletotrichum sidae	GCA_004367935.1	QAPF01000123.1	87.654	81	6	3	7	87	35381	35305	minus	6.54e-15	91.6	86
ENSRNA049373509	other AGR	outgroup	Sordariomycetes	Diaporthales	Ophiognomonia clavigignenti-juglandacearum	GCA_003671545.1	PYFS01004388.1	100	120	0	0	1	120	118	237	plus	3.17e-54	222	100
ENSRNA049373510	core	ingroup	Sordariomycetes	Glomerellales	Furcasterigmium furcatum	GCA_001599815.1	BCIA01000002.1	100	75	0	0	1	75	5303179	5303253	plus	1.62e-29	139	100
ENSRNA049373510	core	outgroup	Dothideomycetes	Pleosporales	Phaeosphaeria sp. MPI-PUGE-AT-0046c	GCA_020747045.1	JAGTJN010000013.1	96	75	2	1	1	75	1152462	1152535	plus	5.88e-24	121	100
ENSRNA049373511	core	ingroup	Sordariomycetes	Glomerellales	Colletotrichum viniferum	GCA_013201765.1	QPMQ01000379.1	92.784	97	7	0	1	97	45029	44933	minus	8.19e-30	141	87
ENSRNA049373511	core	outgroup	Sordariomycetes	Hypocreales	Fusarium oxysporum	GCA_009297735.1	WGPD01000135.1	89.216	102	8	3	1	100	57483	57583	plus	8.25e-25	124	90
ENSRNA049373511	core	outgroup	Sordariomycetes	Hypocreales	Fusarium oxysporum	GCA_009297785.1	WGPB01000158.1	89.216	102	8	3	1	100	57066	57166	plus	8.25e-25	124	90
ENSRNA049373511	core	outgroup	Sordariomycetes	Hypocreales	Fusarium oxysporum	GCA_009297825.1	WGPA01000023.1	89.216	102	8	3	1	100	57424	57524	plus	8.25e-25	124	90
ENSRNA049373511	core	outgroup	Sordariomycetes	Hypocreales	Fusarium oxysporum	GCA_009297835.1	WGOZ01000374.1	89.216	102	8	3	1	100	32756	32656	minus	8.25e-25	124	90
ENSRNA049373511	core	outgroup	Sordariomycetes	Hypocreales	Fusarium oxysporum	GCA_009297855.1	WGOQ01000284.1	89.216	102	8	3	1	100	32749	32649	minus	8.25e-25	124	90
ENSRNA049373511	core	outgroup	Sordariomycetes	Hypocreales	Fusarium oxysporum	GCA_009297885.1	WGOY01000335.1	89.216	102	8	3	1	100	14788	14688	minus	8.25e-25	124	90
ENSRNA049373511	core	outgroup	Sordariomycetes	Hypocreales	Fusarium oxysporum	GCA_009297935.1	WGPI01000066.1	89.216	102	8	3	1	100	94488	94388	minus	8.25e-25	124	90
ENSRNA049373511	core	outgroup	Sordariomycetes	Hypocreales	Fusarium oxysporum	GCA_009297945.1	WGPM01000022.1	89.216	102	8	3	1	100	168079	167979	minus	8.25e-25	124	90
ENSRNA049373511	core	outgroup	Sordariomycetes	Hypocreales	Fusarium oxysporum	GCA_009298065.1	WGPR01001568.1	89.216	102	8	3	1	100	4008	4108	plus	8.25e-25	124	90
ENSRNA049373511	core	outgroup	Sordariomycetes	Hypocreales	Fusarium oxysporum	GCA_009298065.1	WGPR01001568.1	89.216	102	8	3	1	100	8470	8370	minus	8.25e-25	124	90
ENSRNA049373511	core	outgroup	Sordariomycetes	Hypocreales	Fusarium oxysporum	GCA_009298245.1	WGPW01000139.1	89.216	102	8	3	1	100	33628	33528	minus	8.25e-25	124	90
ENSRNA049373511	core	outgroup	Sordariomycetes	Hypocreales	Fusarium oxysporum	GCA_009298305.1	WGQJ01000107.1	89.216	102	8	3	1	100	94490	94390	minus	8.25e-25	124	90
ENSRNA049373511	core	outgroup	Sordariomycetes	Hypocreales	Fusarium oxysporum	GCA_009298335.1	WGQC01000022.1	89.216	102	8	3	1	100	291396	291296	minus	8.25e-25	124	90
ENSRNA049373511	core	outgroup	Sordariomycetes	Hypocreales	Fusarium oxysporum	GCA_009298455.1	WGQQ01000021.1	89.216	102	8	3	1	100	58429	58529	plus	8.25e-25	124	90
ENSRNA049373511	core	outgroup	Sordariomycetes	Hypocreales	Fusarium oxysporum	GCA_009298495.1	WGQO01000060.1	89.216	102	8	3	1	100	57462	57562	plus	8.25e-25	124	90
ENSRNA049373511	core	outgroup	Sordariomycetes	Hypocreales	Fusarium oxysporum	GCA_009298655.1	WGRF01000020.1	89.216	102	8	3	1	100	277951	277851	minus	8.25e-25	124	90
ENSRNA049373511	core	outgroup	Sordariomycetes	Hypocreales	Fusarium oxysporum	GCA_009298685.1	WGQY01000015.1	89.216	102	8	3	1	100	86270	86170	minus	8.25e-25	124	90
ENSRNA049373511	core	outgroup	Sordariomycetes	Hypocreales	Fusarium oxysporum	GCA_009298925.1	WGRR01000025.1	89.216	102	8	3	1	100	57161	57261	plus	8.25e-25	124	90
ENSRNA049373511	core	outgroup	Sordariomycetes	Hypocreales	Fusarium oxysporum	GCA_009298935.1	WGRT01000001.1	89.216	102	8	3	1	100	1091130	1091030	minus	8.25e-25	124	90
ENSRNA049373511	core	outgroup	Sordariomycetes	Hypocreales	Fusarium oxysporum	GCA_009298945.1	WGRP01000127.1	89.216	102	8	3	1	100	26870	26970	plus	8.25e-25	124	90
ENSRNA049373511	core	outgroup	Sordariomycetes	Hypocreales	Fusarium oxysporum	GCA_009298955.1	WGRO01000030.1	89.216	102	8	3	1	100	5380	5480	plus	8.25e-25	124	90
ENSRNA049373511	core	outgroup	Sordariomycetes	Hypocreales	Fusarium oxysporum	GCA_009298985.1	WGRN01000056.1	89.216	102	8	3	1	100	131690	131590	minus	8.25e-25	124	90
ENSRNA049373511	core	outgroup	Sordariomycetes	Hypocreales	Fusarium oxysporum	GCA_009299095.1	WGRI01000133.1	89.216	102	8	3	1	100	3925	4025	plus	8.25e-25	124	90
ENSRNA049373511	core	outgroup	Sordariomycetes	Hypocreales	Fusarium oxysporum	GCA_009299155.1	WGRX01000012.1	89.216	102	8	3	1	100	56505	56605	plus	8.25e-25	124	90
ENSRNA049373511	core	outgroup	Sordariomycetes	Hypocreales	Fusarium oxysporum	GCA_009299195.1	WGRV01000241.1	89.216	102	8	3	1	100	32948	32848	minus	8.25e-25	124	90
ENSRNA049373511	core	outgroup	Sordariomycetes	Hypocreales	Fusarium oxysporum	GCA_009299235.1	WGRQ01000220.1	89.216	102	8	3	1	100	33223	33123	minus	8.25e-25	124	90
ENSRNA049373511	core	outgroup	Sordariomycetes	Hypocreales	Fusarium oxysporum	GCA_009602615.1	VINN01000001.1	89.216	102	8	3	1	100	2612268	2612368	plus	8.25e-25	124	90
ENSRNA049373511	core	outgroup	Sordariomycetes	Hypocreales	Fusarium oxysporum	GCA_009602635.1	VINP01000002.1	89.216	102	8	3	1	100	2915383	2915283	minus	8.25e-25	124	90
ENSRNA049373511	core	outgroup	Sordariomycetes	Hypocreales	Fusarium oxysporum	GCA_012610815.1	JAANYM010000311.1	89.216	102	8	3	1	100	58347	58447	plus	8.25e-25	124	90
ENSRNA049373511	core	outgroup	Sordariomycetes	Hypocreales	Fusarium oxysporum	GCA_012610825.1	JAANYK010000158.1	89.216	102	8	3	1	100	21276	21376	plus	8.25e-25	124	90
ENSRNA049373511	core	outgroup	Sordariomycetes	Hypocreales	Fusarium oxysporum	GCA_013347345.2	CM056023.1	89.216	102	8	3	1	100	2675220	2675320	plus	8.25e-25	124	90
ENSRNA049373511	core	outgroup	Sordariomycetes	Hypocreales	Fusarium oxysporum	GCA_013347355.2	CM056013.1	89.216	102	8	3	1	100	2606056	2606156	plus	8.25e-25	124	90
ENSRNA049373511	core	outgroup	Sordariomycetes	Hypocreales	Fusarium oxysporum	GCA_013347365.1	JAALGM010000086.1	89.216	102	8	3	1	100	142360	142460	plus	8.25e-25	124	90
ENSRNA049373511	core	outgroup	Sordariomycetes	Hypocreales	Fusarium oxysporum	GCA_013347375.1	JAALGK010000143.1	89.216	102	8	3	1	100	32954	32854	minus	8.25e-25	124	90
ENSRNA049373511	core	outgroup	Sordariomycetes	Hypocreales	Fusarium oxysporum	GCA_013347385.1	JAALGL010000024.1	89.216	102	8	3	1	100	201133	201033	minus	8.25e-25	124	90
ENSRNA049373511	core	outgroup	Sordariomycetes	Hypocreales	Fusarium oxysporum	GCA_013347505.1	JAALGJ010000009.1	89.216	102	8	3	1	100	315342	315242	minus	8.25e-25	124	90
ENSRNA049373511	core	outgroup	Sordariomycetes	Hypocreales	Fusarium oxysporum	GCA_013347515.1	JAALGR010000011.1	89.216	102	8	3	1	100	315342	315242	minus	8.25e-25	124	90
ENSRNA049373511	core	outgroup	Sordariomycetes	Hypocreales	Fusarium oxysporum	GCA_013347525.1	JAALGQ010000009.1	89.216	102	8	3	1	100	72816	72916	plus	8.25e-25	124	90
ENSRNA049373511	core	outgroup	Sordariomycetes	Hypocreales	Fusarium oxysporum	GCA_013347595.1	JAALGS010000063.1	89.216	102	8	3	1	100	207757	207657	minus	8.25e-25	124	90
ENSRNA049373511	core	outgroup	Sordariomycetes	Hypocreales	Fusarium illudens	GCA_013623515.1	JABFEX010001036.1	89.109	101	10	1	1	100	8213	8113	minus	8.25e-25	124	90
ENSRNA049373511	core	outgroup	Sordariomycetes	Hypocreales	Fusarium oxysporum	GCA_014324575.1	WXUM01000045.1	89.216	102	8	3	1	100	354979	354879	minus	8.25e-25	124	90
ENSRNA049373511	core	outgroup	Sordariomycetes	Hypocreales	Fusarium oxysporum	GCA_014324595.1	WXUN01000019.1	89.216	102	8	3	1	100	94906	95006	plus	8.25e-25	124	90
ENSRNA049373511	core	outgroup	Sordariomycetes	Hypocreales	Fusarium oxysporum	GCA_014324745.1	JAAMUY010000094.1	89.216	102	8	3	1	100	199960	199860	minus	8.25e-25	124	90
ENSRNA049373511	core	outgroup	Sordariomycetes	Hypocreales	Fusarium oxysporum	GCA_014324895.1	WXUZ01000024.1	89.216	102	8	3	1	100	62098	62198	plus	8.25e-25	124	90
ENSRNA049373511	core	outgroup	Sordariomycetes	Hypocreales	Fusarium oxysporum	GCA_014602775.1	JACRUZ010000049.1	89.216	102	8	3	1	100	176034	175934	minus	8.25e-25	124	90
ENSRNA049373511	core	outgroup	Sordariomycetes	Hypocreales	Fusarium oxysporum	GCA_014602795.1	JACRUX010000054.1	89.216	102	8	3	1	100	161920	161820	minus	8.25e-25	124	90
ENSRNA049373511	core	outgroup	Sordariomycetes	Hypocreales	Fusarium oxysporum	GCA_014602815.1	JACRUY010000018.1	89.216	102	8	3	1	100	67810	67910	plus	8.25e-25	124	90
ENSRNA049373511	core	outgroup	Sordariomycetes	Hypocreales	Fusarium cyanostomum	GCA_014824385.1	JABCKW010001193.1	89.109	101	9	2	1	100	14492	14591	plus	8.25e-25	124	90
ENSRNA049373511	core	outgroup	Sordariomycetes	Hypocreales	Fusarium oxysporum	GCA_014843415.1	JAAOON010000003.1	89.216	102	8	3	1	100	2953838	2953938	plus	8.25e-25	124	90
ENSRNA049373511	core	outgroup	Sordariomycetes	Hypocreales	Fusarium oxysporum	GCA_014843445.1	JAAOOM010000003.1	89.216	102	8	3	1	100	2767754	2767654	minus	8.25e-25	124	90
ENSRNA049373511	core	outgroup	Sordariomycetes	Hypocreales	Fusarium oxysporum	GCA_014843555.1	JAAOOQ010000072.1	89.216	102	8	3	1	100	2768792	2768692	minus	8.25e-25	124	90
ENSRNA049373511	core	outgroup	Sordariomycetes	Hypocreales	Fusarium oxysporum	GCA_014843565.1	JAAOOP010000002.1	89.216	102	8	3	1	100	2752772	2752672	minus	8.25e-25	124	90
ENSRNA049373511	core	outgroup	Sordariomycetes	Hypocreales	Fusarium oxysporum	GCA_015228045.1	JABCQY010000243.1	89.216	102	8	3	1	100	72762	72862	plus	8.25e-25	124	90
ENSRNA049373511	core	outgroup	Sordariomycetes	Hypocreales	Fusarium oxysporum	GCA_016163805.1	WILH01000034.1	89.216	102	8	3	1	100	217597	217497	minus	8.25e-25	124	90
ENSRNA049373511	core	outgroup	Sordariomycetes	Hypocreales	Fusarium oxysporum	GCA_016163825.1	WILI01000025.1	89.216	102	8	3	1	100	93152	93252	plus	8.25e-25	124	90
ENSRNA049373511	core	outgroup	Sordariomycetes	Hypocreales	Fusarium oxysporum	GCA_016163845.1	WILJ01000024.1	89.216	102	8	3	1	100	76535	76635	plus	8.25e-25	124	90
ENSRNA049373511	core	outgroup	Sordariomycetes	Hypocreales	Fusarium oxysporum	GCA_016163855.1	WILK01000022.1	89.216	102	8	3	1	100	62041	62141	plus	8.25e-25	124	90
ENSRNA049373511	core	outgroup	Sordariomycetes	Hypocreales	Fusarium oxysporum	GCA_016163875.1	WILL01000024.1	89.216	102	8	3	1	100	76535	76635	plus	8.25e-25	124	90
ENSRNA049373511	core	outgroup	Sordariomycetes	Hypocreales	Fusarium oxysporum	GCA_016163905.1	WILM01000057.1	89.216	102	8	3	1	100	154890	154790	minus	8.25e-25	124	90
ENSRNA049373511	core	outgroup	Sordariomycetes	Hypocreales	Fusarium oxysporum	GCA_016163975.1	WILP01000012.1	89.216	102	8	3	1	100	57919	58019	plus	8.25e-25	124	90
ENSRNA049373511	core	outgroup	Sordariomycetes	Hypocreales	Fusarium oxysporum	GCA_016163995.1	WILR01000061.1	89.216	102	8	3	1	100	60373	60473	plus	8.25e-25	124	90
ENSRNA049373511	core	outgroup	Sordariomycetes	Hypocreales	Fusarium oxysporum	GCA_016164055.1	WILS01000034.1	89.216	102	8	3	1	100	60181	60281	plus	8.25e-25	124	90
ENSRNA049373511	core	outgroup	Sordariomycetes	Hypocreales	Fusarium oxysporum	GCA_016164075.1	WILT01000004.1	89.216	102	8	3	1	100	60433	60533	plus	8.25e-25	124	90
ENSRNA049373511	core	outgroup	Sordariomycetes	Hypocreales	Fusarium oxysporum	GCA_016164085.1	WILU01000043.1	89.216	102	8	3	1	100	92618	92718	plus	8.25e-25	124	90
ENSRNA049373511	core	outgroup	Sordariomycetes	Hypocreales	Fusarium oxysporum	GCA_016164105.1	WILV01000022.1	89.216	102	8	3	1	100	94854	94954	plus	8.25e-25	124	90
ENSRNA049373511	core	outgroup	Sordariomycetes	Hypocreales	Fusarium oxysporum	GCA_016164135.1	WILX01000056.1	89.216	102	8	3	1	100	154858	154758	minus	8.25e-25	124	90
ENSRNA049373511	core	outgroup	Sordariomycetes	Hypocreales	Fusarium oxysporum	GCA_016164145.2	CM040498.1	89.216	102	8	3	1	100	2605329	2605429	plus	8.25e-25	124	90
ENSRNA049373511	core	outgroup	Sordariomycetes	Hypocreales	Fusarium oxysporum	GCA_016165865.1	WILY01000110.1	89.216	102	8	3	1	100	38294	38194	minus	8.25e-25	124	90
ENSRNA049373511	core	outgroup	Sordariomycetes	Hypocreales	Fusarium oxysporum	GCA_016165915.1	WILZ01000113.1	89.216	102	8	3	1	100	38294	38194	minus	8.25e-25	124	90
ENSRNA049373511	core	outgroup	Sordariomycetes	Hypocreales	Fusarium oxysporum	GCA_016165925.1	WIMC01000001.1	89.216	102	8	3	1	100	76666	76766	plus	8.25e-25	124	90
ENSRNA049373511	core	outgroup	Sordariomycetes	Hypocreales	Fusarium oxysporum	GCA_016165945.1	WIMB01000002.1	89.216	102	8	3	1	100	62388	62488	plus	8.25e-25	124	90
ENSRNA049373511	core	outgroup	Sordariomycetes	Hypocreales	Fusarium oxysporum	GCA_016165995.1	WIMD01000029.1	89.216	102	8	3	1	100	76629	76729	plus	8.25e-25	124	90
ENSRNA049373511	core	outgroup	Sordariomycetes	Hypocreales	Fusarium oxysporum	GCA_016166015.1	WIMF01000006.1	89.216	102	8	3	1	100	56946	57046	plus	8.25e-25	124	90
ENSRNA049373511	core	outgroup	Sordariomycetes	Hypocreales	Fusarium oxysporum	GCA_016166025.1	WIME01000026.1	89.216	102	8	3	1	100	76654	76754	plus	8.25e-25	124	90
ENSRNA049373511	core	outgroup	Sordariomycetes	Hypocreales	Fusarium oxysporum	GCA_016166045.1	WIMG01000046.1	89.216	102	8	3	1	100	57279	57379	plus	8.25e-25	124	90
ENSRNA049373511	core	outgroup	Sordariomycetes	Hypocreales	Fusarium oxysporum	GCA_016166065.1	WIMH01000022.1	89.216	102	8	3	1	100	76535	76635	plus	8.25e-25	124	90
ENSRNA049373511	core	outgroup	Sordariomycetes	Hypocreales	Fusarium oxysporum	GCA_016166095.2	CM040194.1	89.216	102	8	3	1	100	2798774	2798674	minus	8.25e-25	124	90
ENSRNA049373511	core	outgroup	Sordariomycetes	Hypocreales	Fusarium oxysporum	GCA_016166105.1	WIML01000023.1	89.216	102	8	3	1	100	76535	76635	plus	8.25e-25	124	90
ENSRNA049373511	core	outgroup	Sordariomycetes	Hypocreales	Fusarium oxysporum	GCA_016166135.1	WIMM01000050.1	89.216	102	8	3	1	100	154858	154758	minus	8.25e-25	124	90
ENSRNA049373511	core	outgroup	Sordariomycetes	Hypocreales	Fusarium oxysporum	GCA_016166195.1	WIMP01000026.1	89.216	102	8	3	1	100	76535	76635	plus	8.25e-25	124	90
ENSRNA049373511	core	outgroup	Sordariomycetes	Hypocreales	Fusarium oxysporum	GCA_016166285.1	WIMU01000030.1	89.216	102	8	3	1	100	467863	467763	minus	8.25e-25	124	90
ENSRNA049373511	core	outgroup	Sordariomycetes	Hypocreales	Fusarium oxysporum	GCA_016166325.2	CM040487.1	89.216	102	8	3	1	100	2598674	2598774	plus	8.25e-25	124	90
ENSRNA049373511	core	outgroup	Sordariomycetes	Hypocreales	Fusarium oxysporum	GCA_016166335.1	WIMX01000006.1	89.216	102	8	3	1	100	62381	62481	plus	8.25e-25	124	90
ENSRNA049373511	core	outgroup	Sordariomycetes	Hypocreales	Fusarium oxysporum	GCA_016166365.1	WIMY01000004.1	89.216	102	8	3	1	100	62369	62469	plus	8.25e-25	124	90
ENSRNA049373511	core	outgroup	Sordariomycetes	Hypocreales	Fusarium oxysporum	GCA_016166385.1	WIMZ01000033.1	89.216	102	8	3	1	100	293540	293440	minus	8.25e-25	124	90
ENSRNA049373511	core	outgroup	Sordariomycetes	Hypocreales	Fusarium oxysporum	GCA_016166395.1	WINA01000021.1	89.216	102	8	3	1	100	280258	280158	minus	8.25e-25	124	90
ENSRNA049373511	core	outgroup	Sordariomycetes	Hypocreales	Fusarium oxysporum	GCA_016166415.1	WINB01000016.1	89.216	102	8	3	1	100	72725	72825	plus	8.25e-25	124	90
ENSRNA049373511	core	outgroup	Sordariomycetes	Hypocreales	Fusarium oxysporum	GCA_016167825.1	WINC01000055.1	89.216	102	8	3	1	100	154858	154758	minus	8.25e-25	124	90
ENSRNA049373511	core	outgroup	Sordariomycetes	Hypocreales	Fusarium oxysporum	GCA_016170095.2	CM029238.1	89.216	102	8	3	1	100	2858111	2858011	minus	8.25e-25	124	90
ENSRNA049373511	core	outgroup	Sordariomycetes	Hypocreales	Fusarium oxysporum	GCA_016859205.1	JABFOA010000002.1	89.216	102	8	3	1	100	2650524	2650624	plus	8.25e-25	124	90
ENSRNA049373511	core	outgroup	Sordariomycetes	Hypocreales	Fusarium oxysporum	GCA_017654635.1	JADWPC010001221.1	89.216	102	8	3	1	100	53803	53703	minus	8.25e-25	124	90
ENSRNA049373511	core	outgroup	Sordariomycetes	Hypocreales	Fusarium oxysporum	GCA_017979615.1	JADMNN010000004.1	89.216	102	8	3	1	100	2874505	2874405	minus	8.25e-25	124	90
ENSRNA049373511	core	outgroup	Sordariomycetes	Hypocreales	Fusarium xylarioides	GCA_018296305.1	JADFTW010000078.1	89.216	102	8	3	1	100	63355	63455	plus	8.25e-25	124	90
ENSRNA049373511	core	outgroup	Sordariomycetes	Hypocreales	Fusarium xylarioides	GCA_018296345.1	JADFTX010000294.1	89.216	102	8	3	1	100	23582	23682	plus	8.25e-25	124	90
ENSRNA049373511	core	outgroup	Sordariomycetes	Hypocreales	Fusarium oxysporum	GCA_019055395.1	JAHKNW010000252.1	89.216	102	8	3	1	100	5360	5460	plus	8.25e-25	124	90
ENSRNA049373511	core	outgroup	Sordariomycetes	Hypocreales	Fusarium oxysporum	GCA_019593445.1	JADWMW010000008.1	89.216	102	8	3	1	100	2793312	2793212	minus	8.25e-25	124	90
ENSRNA049373511	core	outgroup	Sordariomycetes	Hypocreales	Fusarium oxysporum	GCA_019593505.1	JADWMX010000003.1	89.216	102	8	3	1	100	2645874	2645974	plus	8.25e-25	124	90
ENSRNA049373511	core	outgroup	Sordariomycetes	Hypocreales	Emericellopsis atlantica	GCA_019669845.1	MU251266.1	91.304	92	7	1	3	93	110324	110233	minus	8.25e-25	124	82
ENSRNA049373511	core	outgroup	Sordariomycetes	Hypocreales	Fusarium oxysporum	GCA_019721145.1	JADWMR010000019.1	89.216	102	8	3	1	100	72606	72706	plus	8.25e-25	124	90
ENSRNA049373511	core	outgroup	Sordariomycetes	Hypocreales	Fusarium oxysporum	GCA_019721165.1	JADWMS010000029.1	89.216	102	8	3	1	100	297813	297713	minus	8.25e-25	124	90
ENSRNA049373511	core	outgroup	Sordariomycetes	Hypocreales	Fusarium oxysporum	GCA_020975805.1	JAAIIL010000088.1	89.216	102	8	3	1	100	60165	60265	plus	8.25e-25	124	90
ENSRNA049373511	core	outgroup	Sordariomycetes	Hypocreales	Fusarium oxysporum	GCA_020975825.1	JAAIIM010000099.1	89.216	102	8	3	1	100	260921	260821	minus	8.25e-25	124	90
ENSRNA049373511	core	outgroup	Sordariomycetes	Hypocreales	Fusarium oxysporum	GCA_020975915.1	JAAIIO010000109.1	89.216	102	8	3	1	100	1083437	1083337	minus	8.25e-25	124	90
ENSRNA049373511	core	outgroup	Sordariomycetes	Hypocreales	Fusarium oxysporum	GCA_020975995.1	JAAIIQ010000330.1	89.216	102	8	3	1	100	774121	774021	minus	8.25e-25	124	90
ENSRNA049373511	core	outgroup	Sordariomycetes	Hypocreales	Fusarium oxysporum	GCA_020976425.1	WUBO01000091.1	89.216	102	8	3	1	100	671463	671363	minus	8.25e-25	124	90
ENSRNA049373511	core	outgroup	Sordariomycetes	Hypocreales	Fusarium oxysporum	GCA_020976505.1	WUBQ01000060.1	89.216	102	8	3	1	100	60114	60214	plus	8.25e-25	124	90
ENSRNA049373511	core	outgroup	Sordariomycetes	Hypocreales	Emericellopsis cladophorae	GCA_022114955.2	JAGIXG020000046.1	89.796	98	9	1	3	99	48483	48386	minus	8.25e-25	124	87
ENSRNA049373511	core	outgroup	Sordariomycetes	Hypocreales	Fusarium oxysporum	GCA_024343375.1	JABFIE010000002.1	89.216	102	8	3	1	100	2650524	2650624	plus	8.25e-25	124	90
ENSRNA049373511	core	outgroup	Sordariomycetes	Hypocreales	Fusarium oxysporum	GCA_025215825.1	JAMSCW010000060.1	89.216	102	8	3	1	100	92547	92647	plus	8.25e-25	124	90
ENSRNA049373511	core	outgroup	Sordariomycetes	Hypocreales	Fusarium oxysporum	GCA_025215965.1	JAMSCZ010000047.1	89.216	102	8	3	1	100	291471	291371	minus	8.25e-25	124	90
ENSRNA049373511	core	outgroup	Sordariomycetes	Hypocreales	Fusarium oxysporum	GCA_025216285.1	JAMSDS010000023.1	89.216	102	8	3	1	100	375147	375047	minus	8.25e-25	124	90
ENSRNA049373511	core	outgroup	Sordariomycetes	Hypocreales	Fusarium oxysporum	GCA_025216325.1	JAMSDT010000041.1	89.216	102	8	3	1	100	72555	72655	plus	8.25e-25	124	90
ENSRNA049373511	core	outgroup	Sordariomycetes	Hypocreales	Fusarium oxysporum	GCA_025216545.1	JAMSEE010000019.1	89.216	102	8	3	1	100	72728	72828	plus	8.25e-25	124	90
ENSRNA049373511	core	outgroup	Sordariomycetes	Hypocreales	Fusarium oxysporum	GCA_025216585.1	JAMSEF010000074.1	89.216	102	8	3	1	100	3700	3800	plus	8.25e-25	124	90
ENSRNA049373511	core	outgroup	Sordariomycetes	Hypocreales	Fusarium oxysporum	GCA_025216685.1	JAMSEO010000048.1	89.216	102	8	3	1	100	192850	192750	minus	8.25e-25	124	90
ENSRNA049373511	core	outgroup	Sordariomycetes	Hypocreales	Fusarium oxysporum	GCA_025266885.1	JAMSGF010000037.1	89.216	102	8	3	1	100	214200	214100	minus	8.25e-25	124	90
ENSRNA049373511	core	outgroup	Sordariomycetes	Hypocreales	Fusarium oxysporum	GCA_025266905.1	JAMSGG010000075.1	89.216	102	8	3	1	100	173697	173597	minus	8.25e-25	124	90
ENSRNA049373511	core	outgroup	Sordariomycetes	Hypocreales	Fusarium oxysporum	GCA_025267615.1	JAMSFY010000048.1	89.216	102	8	3	1	100	293442	293342	minus	8.25e-25	124	90
ENSRNA049373511	core	outgroup	Sordariomycetes	Hypocreales	Fusarium oxysporum	GCA_025267655.1	JAMSFX010000132.1	89.216	102	8	3	1	100	33017	32917	minus	8.25e-25	124	90
ENSRNA049373511	core	outgroup	Sordariomycetes	Hypocreales	Emericellopsis terricola	GCA_027569275.1	JAPDEU010000010.1	91.304	92	7	1	3	93	228155	228064	minus	8.25e-25	124	82
ENSRNA049373511	core	outgroup	Sordariomycetes	Hypocreales	Fusarium oxysporum	GCA_030272305.1	JAMBQE010000053.1	89.216	102	8	3	1	100	908895	908795	minus	8.25e-25	124	90
ENSRNA049373511	core	outgroup	Sordariomycetes	Hypocreales	Fusarium oxysporum	GCA_032878545.1	JAVSMJ010000004.1	89.216	102	8	3	1	100	2551676	2551776	plus	8.25e-25	124	90
ENSRNA049373511	core	outgroup	Sordariomycetes	Hypocreales	Fusarium oxysporum	GCA_032884055.1	JAULRZ010000052.1	89.216	102	8	3	1	100	200742	200642	minus	8.25e-25	124	90
ENSRNA049373511	core	outgroup	Sordariomycetes	Hypocreales	Fusarium oxysporum	GCA_032991405.1	JAVENW010000001.1	89.216	102	8	3	1	100	6807496	6807396	minus	8.25e-25	124	90
ENSRNA049373511	core	outgroup	Sordariomycetes	Hypocreales	Fusarium oxysporum	GCA_034400335.1	JAXIVL010000002.1	89.216	102	8	3	1	100	2975065	2974965	minus	8.25e-25	124	90
ENSRNA049373511	core	outgroup	Sordariomycetes	Hypocreales	Fusarium oxysporum	GCA_034509825.1	JAUEPI010000035.1	89.216	102	8	3	1	100	18417	18517	plus	8.25e-25	124	90
ENSRNA049373511	core	outgroup	Sordariomycetes	Hypocreales	Fusarium oxysporum	GCA_034641985.1	JAWNYU010000002.1	89.216	102	8	3	1	100	2774259	2774159	minus	8.25e-25	124	90
ENSRNA049373511	core	outgroup	Sordariomycetes	Hypocreales	Fusarium oxysporum	GCA_038050555.1	JBBJCF010000002.1	89.216	102	8	3	1	100	2630698	2630798	plus	8.25e-25	124	90
ENSRNA049373511	core	outgroup	Sordariomycetes	Hypocreales	Fusarium oxysporum	GCA_038502765.1	JALBXV010000022.1	89.216	102	8	3	1	100	2662196	2662096	minus	8.25e-25	124	90
ENSRNA049373511	core	outgroup	Sordariomycetes	Hypocreales	Fusarium oxysporum	GCA_900096695.1	FMJY01000003.1	89.216	102	8	3	1	100	2783204	2783104	minus	8.25e-25	124	90
ENSRNA049373511	core	outgroup	Sordariomycetes	Hypocreales	Emericellopsis atlantica	GCF_019669845.1	NW_025764727.1	91.304	92	7	1	3	93	110324	110233	minus	8.25e-25	124	82
ENSRNA049373511	core	outgroup	Sordariomycetes	Hypocreales	Emericellopsis cladophorae	GCF_022114955.1	NW_026250971.1	89.796	98	9	1	3	99	48483	48386	minus	8.25e-25	124	87
ENSRNA049373512	core	ingroup	Sordariomycetes	Glomerellales	Plectosphaerella sp. P0831	GCA_014635975.1	JACAFV010000111.1	96	100	3	1	1	99	85125	85224	plus	5.32e-36	161	100
ENSRNA049373512	core	ingroup	Sordariomycetes	Glomerellales	Plectosphaerella plurivora	GCA_020726575.1	JAGSXJ010000001.1	96	100	3	1	1	99	866282	866183	minus	5.32e-36	161	100
ENSRNA049373512	core	outgroup	Sordariomycetes	Hypocreales	Moelleriella libera	GCA_001636675.1	AZGY01000004.1	89.796	98	9	1	1	98	1272447	1272351	minus	6.98e-25	124	99
ENSRNA049373513	core	outgroup	Sordariomycetes	Hypocreales	Fusarium devonianum	GCA_017140155.1	JADBHU010000209.1	92.982	57	4	0	8	64	63987	64043	plus	7.18e-13	84.2	79
ENSRNA049373515	core	outgroup	Sordariomycetes	Hypocreales	Coccinonectria pachysandricola	GCA_003693555.1	QUZF01000043.1	86.239	109	8	4	5	112	605350	605452	plus	6.5e-21	111	96
ENSRNA049373515	core	outgroup	Sordariomycetes	Hypocreales	Coccinonectria pachysandricola	GCA_003693555.1	QUZF01000043.1	86.239	109	8	4	5	112	606349	606247	minus	6.5e-21	111	96
ENSRNA049373515	core	outgroup	Sordariomycetes	Hypocreales	Coccinonectria pachysandricola	GCA_003693555.1	QUZF01000043.1	86.239	109	8	4	5	112	606722	606620	minus	6.5e-21	111	96
ENSRNA049373515	core	outgroup	Sordariomycetes	Hypocreales	Coccinonectria pachysandricola	GCA_013283235.1	JABAHV010000101.1	86.239	109	8	4	5	112	135102	135204	plus	6.5e-21	111	96
ENSRNA049373515	core	outgroup	Sordariomycetes	Hypocreales	Coccinonectria pachysandricola	GCA_013283235.1	JABAHV010000101.1	86.239	109	8	4	5	112	136105	136003	minus	6.5e-21	111	96
ENSRNA049373515	core	outgroup	Sordariomycetes	Hypocreales	Coccinonectria pachysandricola	GCA_013283235.1	JABAHV010000101.1	86.239	109	8	4	5	112	136477	136375	minus	6.5e-21	111	96
ENSRNA049373516	core	ingroup	Sordariomycetes	Glomerellales	Furcasterigmium furcatum	GCA_001599815.1	BCIA01000004.1	93.227	251	15	1	14	264	4987345	4987593	plus	1.02e-97	368	95
ENSRNA049373516	core	outgroup	Sordariomycetes	Hypocreales	Fusarium floridanum	GCA_003947005.1	NKCL01000005.1	85.824	261	27	9	11	264	1139	1396	plus	1.06e-67	268	96
ENSRNA049373517	core	ingroup	Sordariomycetes	Glomerellales	Furcasterigmium furcatum	GCA_001599815.1	BCIA01000004.1	88.803	259	19	6	13	270	4987344	4987593	plus	6.42e-80	309	96
ENSRNA049373517	core	outgroup	Sordariomycetes	Hypocreales	Fusarium tuaranense	GCA_013363205.1	JABEEN010000989.1	85.115	262	30	7	13	270	18035	18291	plus	6.56e-65	259	96
ENSRNA049373518	core	outgroup	Sordariomycetes	Diaporthales	Ophiognomonia clavigignenti-juglandacearum	GCA_003671545.1	PYFS01004388.1	99.167	120	1	0	1	120	118	237	plus	1.48e-52	217	100
ENSRNA049373519	core	outgroup	Sordariomycetes	Hypocreales	Hapsidospora chrysogena	GCA_000769265.1	JPKY01000103.1	100	74	0	0	1	74	61307	61380	plus	5.71e-29	137	100
ENSRNA049373519	core	outgroup	Sordariomycetes	Hypocreales	Hapsidospora chrysogena	GCA_000769265.1	JPKY01000103.1	100	74	0	0	1	74	61494	61567	plus	5.71e-29	137	100
ENSRNA049373519	core	outgroup	Sordariomycetes	Hypocreales	Hapsidospora chrysogena	GCA_000769265.1	JPKY01000103.1	100	74	0	0	1	74	62172	62099	minus	5.71e-29	137	100
ENSRNA049373519	core	outgroup	Sordariomycetes	Hypocreales	Hapsidospora chrysogena	GCA_000769265.1	JPKY01000131.1	100	74	0	0	1	74	5556	5483	minus	5.71e-29	137	100
ENSRNA049373520	core	outgroup	Sordariomycetes	Diaporthales	Ophiognomonia clavigignenti-juglandacearum	GCA_003671545.1	PYFS01004388.1	100	120	0	0	1	120	118	237	plus	3.17e-54	222	100
ENSRNA049373521	core	outgroup	Sordariomycetes	Hypocreales	Stylonectria norvegica	GCA_014621405.1	JAANBC010000030.1	91.667	72	6	0	1	72	19018	19089	plus	7.13e-18	100	100
ENSRNA049373522	core	outgroup	Sordariomycetes	Diaporthales	Ophiognomonia clavigignenti-juglandacearum	GCA_003671545.1	PYFS01004388.1	100	120	0	0	1	120	118	237	plus	3.17e-54	222	100
ENSRNA049373523	core	outgroup	Sordariomycetes	Diaporthales	Ophiognomonia clavigignenti-juglandacearum	GCA_003671545.1	PYFS01004388.1	100	120	0	0	1	120	118	237	plus	3.17e-54	222	100
ENSRNA049373524	core	ingroup	Sordariomycetes	Glomerellales	Furcasterigmium furcatum	GCA_001599815.1	BCIA01000003.1	90.361	83	6	1	1	83	5308569	5308489	minus	5.43e-20	108	100
ENSRNA049373524	core	outgroup	Sordariomycetes	Hypocreales	Trichothecium ovalisporum	GCA_003012195.1	PXOC01000791.1	87.952	83	4	4	2	81	7240	7161	minus	1.52e-15	93.5	96
ENSRNA049373525	core	outgroup	Sordariomycetes	Diaporthales	Ophiognomonia clavigignenti-juglandacearum	GCA_003671545.1	PYFS01004388.1	99.167	120	1	0	1	120	118	237	plus	1.48e-52	217	100
ENSRNA049373526	core	outgroup	Sordariomycetes	Hypocreales	Fusarium oxysporum	GCA_000222805.1	AFQF01001985.1	91.011	89	5	2	1	86	32926	32838	minus	9.38e-23	117	100
ENSRNA049373526	core	outgroup	Sordariomycetes	Hypocreales	Fusarium oxysporum	GCA_000260215.2	KK033277.1	91.011	89	5	2	1	86	10485	10573	plus	9.38e-23	117	100
ENSRNA049373526	core	outgroup	Sordariomycetes	Hypocreales	Fusarium fujikuroi	GCA_000315255.1	KB205985.1	91.011	89	5	2	1	86	515452	515540	plus	9.38e-23	117	100
ENSRNA049373526	core	outgroup	Sordariomycetes	Hypocreales	Escovopsis weberi	GCA_001278495.1	LGSR01000020.1	91.86	86	4	1	1	86	5099837	5099919	plus	9.38e-23	117	100
ENSRNA049373526	core	outgroup	Sordariomycetes	Hypocreales	Escovopsis weberi	GCA_001278495.1	LGSR01000029.1	91.86	86	4	1	1	86	1412597	1412679	plus	9.38e-23	117	100
ENSRNA049373526	core	outgroup	Sordariomycetes	Hypocreales	Fusarium oxysporum	GCA_001519035.1	LPZQ01000017.1	91.011	89	5	2	1	86	98104	98016	minus	9.38e-23	117	100
ENSRNA049373526	core	outgroup	Sordariomycetes	Hypocreales	Fusarium oxysporum	GCA_002711385.1	NRHZ01000223.1	91.011	89	5	2	1	86	10562	10650	plus	9.38e-23	117	100
ENSRNA049373526	core	outgroup	Sordariomycetes	Hypocreales	Fusarium oxysporum	GCA_002711405.2	KZ672989.1	91.011	89	5	2	1	86	144507	144419	minus	9.38e-23	117	100
ENSRNA049373526	core	outgroup	Sordariomycetes	Hypocreales	Fusarium fujikuroi	GCA_002864135.1	MBPO01000404.1	91.011	89	5	2	1	86	60130	60042	minus	9.38e-23	117	100
ENSRNA049373526	core	outgroup	Sordariomycetes	Hypocreales	Escovopsis weberi	GCA_003055145.1	NIGB01000002.1	91.86	86	4	1	1	86	4207221	4207303	plus	9.38e-23	117	100
ENSRNA049373526	core	outgroup	Sordariomycetes	Hypocreales	Escovopsis weberi	GCA_003055145.1	NIGB01000003.1	91.86	86	4	1	1	86	601203	601121	minus	9.38e-23	117	100
ENSRNA049373526	core	outgroup	Sordariomycetes	Hypocreales	Escovopsis sp. Ae724	GCA_003055165.1	NIGC01000005.1	91.86	86	4	1	1	86	4572087	4572169	plus	9.38e-23	117	100
ENSRNA049373526	core	outgroup	Sordariomycetes	Hypocreales	Escovopsis sp. TC	GCA_003055185.1	NIGD01000006.1	91.86	86	4	1	1	86	765348	765266	minus	9.38e-23	117	100
ENSRNA049373526	core	outgroup	Sordariomycetes	Hypocreales	Escovopsis sp. TC	GCA_003055185.1	NIGD01000009.1	91.86	86	4	1	1	86	3223203	3223121	minus	9.38e-23	117	100
ENSRNA049373526	core	outgroup	Sordariomycetes	Hypocreales	Escovopsis sp. Ae720	GCA_003055925.1	NQYQ01000044.1	91.86	86	4	1	1	86	123855	123773	minus	9.38e-23	117	100
ENSRNA049373526	core	outgroup	Sordariomycetes	Hypocreales	Escovopsis sp. Ae733	GCA_003055945.1	NQYR01000001.1	91.86	86	4	1	1	86	163226	163144	minus	9.38e-23	117	100
ENSRNA049373526	core	outgroup	Sordariomycetes	Hypocreales	Escovopsis sp. AC	GCA_003055955.1	NQYS01000003.1	91.86	86	4	1	1	86	129988	129906	minus	9.38e-23	117	100
ENSRNA049373526	core	outgroup	Sordariomycetes	Hypocreales	Escovopsis sp. AC	GCA_003055955.1	NQYS01000004.1	91.86	86	4	1	1	86	604579	604497	minus	9.38e-23	117	100
ENSRNA049373526	core	outgroup	Sordariomycetes	Hypocreales	Fusarium fujikuroi	GCA_009663055.1	CP023082.1	91.011	89	5	2	1	86	1358217	1358305	plus	9.38e-23	117	100
ENSRNA049373526	core	outgroup	Sordariomycetes	Hypocreales	Fusarium fujikuroi	GCA_009663095.1	CP023094.1	91.011	89	5	2	1	86	1360506	1360594	plus	9.38e-23	117	100
ENSRNA049373526	core	outgroup	Sordariomycetes	Hypocreales	Fusarium fujikuroi	GCA_009663115.1	CP023106.1	91.011	89	5	2	1	86	1399936	1400024	plus	9.38e-23	117	100
ENSRNA049373526	core	outgroup	Sordariomycetes	Hypocreales	Fusarium fujikuroi	GCA_009800985.1	VJME01000432.1	91.011	89	5	2	1	86	950438	950350	minus	9.38e-23	117	100
ENSRNA049373526	core	outgroup	Sordariomycetes	Hypocreales	Fusarium oxysporum	GCA_011035355.1	WEWC01000616.1	91.011	89	5	2	1	86	13599	13511	minus	9.38e-23	117	100
ENSRNA049373526	core	outgroup	Sordariomycetes	Hypocreales	Fusarium oxysporum	GCA_011036925.1	WEXL01002034.1	91.011	89	5	2	1	86	10669	10757	plus	9.38e-23	117	100
ENSRNA049373526	core	outgroup	Sordariomycetes	Hypocreales	Fusarium graminum	GCA_013266165.1	JAAGWP010000251.1	90.909	88	6	2	1	86	64320	64407	plus	9.38e-23	117	100
ENSRNA049373526	core	outgroup	Sordariomycetes	Hypocreales	Fusarium heterosporum	GCA_013396295.1	JAAGWQ010000107.1	90.909	88	6	2	1	86	192656	192743	plus	9.38e-23	117	100
ENSRNA049373526	core	outgroup	Sordariomycetes	Hypocreales	Fusarium musae	GCA_013623345.1	JACCKU010000298.1	91.011	89	5	3	1	86	11168	11256	plus	9.38e-23	117	100
ENSRNA049373526	core	outgroup	Sordariomycetes	Hypocreales	Fusarium fujikuroi	GCA_013759025.1	JABSTJ010000110.1	91.011	89	5	2	1	86	71432	71344	minus	9.38e-23	117	100
ENSRNA049373526	core	outgroup	Sordariomycetes	Hypocreales	Fusarium oxysporum	GCA_014154955.1	CM024360.1	91.011	89	5	2	1	86	5455107	5455195	plus	9.38e-23	117	100
ENSRNA049373526	core	outgroup	Sordariomycetes	Hypocreales	Fusarium oxysporum	GCA_014324985.1	JAAMVB010000194.1	91.011	89	5	2	1	86	95220	95132	minus	9.38e-23	117	100
ENSRNA049373526	core	outgroup	Sordariomycetes	Hypocreales	Fusarium oxysporum	GCA_014839635.1	MU089287.1	91.011	89	5	2	1	86	6015274	6015362	plus	9.38e-23	117	100
ENSRNA049373526	core	outgroup	Sordariomycetes	Hypocreales	Fusarium oxysporum	GCA_018894095.1	RSAI01000007.1	91.011	89	5	2	1	86	1307104	1307016	minus	9.38e-23	117	100
ENSRNA049373526	core	outgroup	Sordariomycetes	Hypocreales	Fusarium oxysporum	GCA_025267625.1	JAMSGH010000254.1	91.011	89	5	2	1	86	32949	32861	minus	9.38e-23	117	100
ENSRNA049373526	core	outgroup	Sordariomycetes	Hypocreales	Fusarium oxysporum	GCA_025331925.1	CM046194.1	91.011	89	5	2	1	86	1158179	1158091	minus	9.38e-23	117	100
ENSRNA049373526	core	outgroup	Sordariomycetes	Hypocreales	Purpureocillium lavendulum	GCA_029168975.1	JAQHRD010000001.1	91.86	86	4	1	1	86	5890187	5890269	plus	9.38e-23	117	100
ENSRNA049373526	core	outgroup	Sordariomycetes	Hypocreales	Fusarium verticillioides	GCA_040113795.1	JAYEBS010000152.1	91.011	89	5	2	1	86	520192	520280	plus	9.38e-23	117	100
ENSRNA049373526	core	outgroup	Sordariomycetes	Hypocreales	Fusarium fujikuroi	GCA_900079805.1	HF679028.1	91.011	89	5	2	1	86	1370420	1370508	plus	9.38e-23	117	100
ENSRNA049373526	core	outgroup	Sordariomycetes	Hypocreales	Fusarium fujikuroi	GCA_900096505.1	FMSL01000004.1	91.011	89	5	2	1	86	1284472	1284560	plus	9.38e-23	117	100
ENSRNA049373526	core	outgroup	Sordariomycetes	Hypocreales	Fusarium fujikuroi	GCA_900096605.1	FMJS01000047.1	91.011	89	5	2	1	86	116854	116766	minus	9.38e-23	117	100
ENSRNA049373526	core	outgroup	Sordariomycetes	Hypocreales	Fusarium fujikuroi	GCA_900096615.1	FMJV01000003.1	91.011	89	5	2	1	86	2868247	2868159	minus	9.38e-23	117	100
ENSRNA049373526	core	outgroup	Sordariomycetes	Hypocreales	Fusarium fujikuroi	GCA_900096625.1	FMJX01000003.1	91.011	89	5	2	1	86	3011632	3011544	minus	9.38e-23	117	100
ENSRNA049373526	core	outgroup	Sordariomycetes	Hypocreales	Fusarium fujikuroi	GCA_900096635.1	FMJW01000006.1	91.011	89	5	2	1	86	3043321	3043233	minus	9.38e-23	117	100
ENSRNA049373526	core	outgroup	Sordariomycetes	Hypocreales	Fusarium fujikuroi	GCA_900096645.1	FMJU01000003.1	91.011	89	5	2	1	86	1482230	1482318	plus	9.38e-23	117	100
ENSRNA049373526	core	outgroup	Sordariomycetes	Hypocreales	Fusarium fujikuroi	GCA_900096685.1	FMSM01000004.1	91.011	89	5	2	1	86	2508777	2508689	minus	9.38e-23	117	100
ENSRNA049373526	core	outgroup	Sordariomycetes	Hypocreales	Fusarium fujikuroi	GCA_900096705.1	FMJT01000004.1	91.011	89	5	2	1	86	2450223	2450135	minus	9.38e-23	117	100
ENSRNA049373526	core	outgroup	Sordariomycetes	Hypocreales	Fusarium fujikuroi	GCA_901677955.1	CABFJX010000157.1	91.011	89	5	2	1	86	423635	423547	minus	9.38e-23	117	100
ENSRNA049373526	core	outgroup	Sordariomycetes	Hypocreales	Fusarium fujikuroi	GCA_901677965.1	CABFJW010000456.1	91.011	89	5	2	1	86	91942	91854	minus	9.38e-23	117	100
ENSRNA049373526	core	outgroup	Sordariomycetes	Hypocreales	Fusarium fujikuroi	GCA_902702945.1	CACRXN010000174.1	91.011	89	5	2	1	86	530133	530221	plus	9.38e-23	117	100
ENSRNA049373526	core	outgroup	Sordariomycetes	Hypocreales	Fusarium fujikuroi	GCF_900079805.1	NC_036627.1	91.011	89	5	2	1	86	1370420	1370508	plus	9.38e-23	117	100
ENSRNA049373527	core	ingroup	Sordariomycetes	Glomerellales	Colletotrichum tofieldiae	GCA_001618725.1	LFHP01000408.1	95	120	6	0	1	120	128972	129091	plus	3.22e-44	189	100
ENSRNA049373527	core	ingroup	Sordariomycetes	Glomerellales	Sodiomyces alkalinus	GCA_003711515.1	ML119052.1	95	120	6	0	1	120	4093560	4093679	plus	3.22e-44	189	100
ENSRNA049373527	core	ingroup	Sordariomycetes	Glomerellales	Colletotrichum abscissum	GCA_023376855.1	SDAQ01000003.1	95	120	6	0	1	120	762915	763034	plus	3.22e-44	189	100
ENSRNA049373527	core	ingroup	Sordariomycetes	Glomerellales	Colletotrichum abscissum	GCA_030869225.1	MOOD01000068.1	95	120	6	0	1	120	62372	62253	minus	3.22e-44	189	100
ENSRNA049373527	core	ingroup	Sordariomycetes	Glomerellales	Colletotrichum tamarilloi	GCA_030869305.1	MLFU01000027.1	95	120	6	0	1	120	391155	391274	plus	3.22e-44	189	100
ENSRNA049373527	core	ingroup	Sordariomycetes	Glomerellales	Sodiomyces alkalinus	GCF_003711515.1	NW_021167080.1	95	120	6	0	1	120	4093560	4093679	plus	3.22e-44	189	100
ENSRNA049373527	core	ingroup	Sordariomycetes	Glomerellales	Colletotrichum abscissum	GCF_030869225.1	NW_026850054.1	95	120	6	0	1	120	62372	62253	minus	3.22e-44	189	100
ENSRNA049373527	core	ingroup	Sordariomycetes	Glomerellales	Colletotrichum tamarilloi	GCF_030869305.1	NW_026849410.1	95	120	6	0	1	120	391155	391274	plus	3.22e-44	189	100
ENSRNA049373528	core	outgroup	Sordariomycetes	Diaporthales	Ophiognomonia clavigignenti-juglandacearum	GCA_003671545.1	PYFS01005030.1	88.66	97	6	3	1	97	341	432	plus	1.47e-21	113	100
ENSRNA049373528	core	ingroup	Sordariomycetes	Glomerellales	Colletotrichum lindemuthianum	GCA_001693025.2	MASP02000474.1	83.516	91	6	6	4	93	611485	611567	plus	1.92e-10	76.8	93
ENSRNA049373528	core	ingroup	Sordariomycetes	Glomerellales	Colletotrichum spinosum	GCA_004366825.1	QAPG01005164.1	83.696	92	4	8	4	93	473155	473237	plus	1.92e-10	76.8	93
ENSRNA049373528	core	ingroup	Sordariomycetes	Glomerellales	Colletotrichum trifolii	GCA_004367215.1	RYZW01000004.1	83.516	91	6	6	4	93	464441	464523	plus	1.92e-10	76.8	93
ENSRNA049373528	core	ingroup	Sordariomycetes	Glomerellales	Colletotrichum sidae	GCA_004367935.1	QAPF01000105.1	83.516	91	6	5	4	93	127336	127418	plus	1.92e-10	76.8	93
ENSRNA049373529	core	outgroup	Sordariomycetes	Diaporthales	Ophiognomonia clavigignenti-juglandacearum	GCA_003671545.1	PYFS01004388.1	96.667	120	4	0	1	120	118	237	plus	1.49e-47	200	100
ENSRNA049373530	core	outgroup	Sordariomycetes	Hypocreales	Escovopsis weberi	GCA_001278495.1	LGSR01000020.1	92.941	85	4	1	1	85	5099837	5099919	plus	1.98e-24	122	100
ENSRNA049373530	core	outgroup	Sordariomycetes	Hypocreales	Escovopsis weberi	GCA_001278495.1	LGSR01000029.1	92.941	85	4	1	1	85	1412597	1412679	plus	1.98e-24	122	100
ENSRNA049373530	core	outgroup	Sordariomycetes	Hypocreales	Escovopsis weberi	GCA_003055145.1	NIGB01000002.1	92.941	85	4	1	1	85	4207221	4207303	plus	1.98e-24	122	100
ENSRNA049373530	core	outgroup	Sordariomycetes	Hypocreales	Escovopsis weberi	GCA_003055145.1	NIGB01000003.1	92.941	85	4	1	1	85	601203	601121	minus	1.98e-24	122	100
ENSRNA049373530	core	outgroup	Sordariomycetes	Hypocreales	Escovopsis sp. Ae724	GCA_003055165.1	NIGC01000005.1	92.941	85	4	1	1	85	4572087	4572169	plus	1.98e-24	122	100
ENSRNA049373530	core	outgroup	Sordariomycetes	Hypocreales	Escovopsis sp. TC	GCA_003055185.1	NIGD01000006.1	92.941	85	4	1	1	85	765348	765266	minus	1.98e-24	122	100
ENSRNA049373530	core	outgroup	Sordariomycetes	Hypocreales	Escovopsis sp. TC	GCA_003055185.1	NIGD01000009.1	92.941	85	4	1	1	85	3223203	3223121	minus	1.98e-24	122	100
ENSRNA049373530	core	outgroup	Sordariomycetes	Hypocreales	Escovopsis sp. Ae720	GCA_003055925.1	NQYQ01000044.1	92.941	85	4	1	1	85	123855	123773	minus	1.98e-24	122	100
ENSRNA049373530	core	outgroup	Sordariomycetes	Hypocreales	Escovopsis sp. Ae733	GCA_003055945.1	NQYR01000001.1	92.941	85	4	1	1	85	163226	163144	minus	1.98e-24	122	100
ENSRNA049373530	core	outgroup	Sordariomycetes	Hypocreales	Escovopsis sp. AC	GCA_003055955.1	NQYS01000003.1	92.941	85	4	1	1	85	129988	129906	minus	1.98e-24	122	100
ENSRNA049373530	core	outgroup	Sordariomycetes	Hypocreales	Escovopsis sp. AC	GCA_003055955.1	NQYS01000004.1	92.941	85	4	1	1	85	604579	604497	minus	1.98e-24	122	100
ENSRNA049373530	core	outgroup	Sordariomycetes	Hypocreales	Purpureocillium lavendulum	GCA_029168975.1	JAQHRD010000001.1	92.941	85	4	1	1	85	5890187	5890269	plus	1.98e-24	122	100
ENSRNA049373532	core	ingroup	Sordariomycetes	Glomerellales	Colletotrichum brevisporum	GCA_030770045.1	JAUGSI010000007.1	76.796	181	22	12	3	180	80705	80868	plus	2.76e-12	84.2	95
ENSRNA049373532	core	outgroup	Sordariomycetes	Xylariales	Apiospora arundinis	GCA_037074995.1	JAQSVF010000003.1	86.667	60	5	3	1	58	1901830	1901772	minus	3.6e-06	63.9	65
ENSRNA049373532	core	outgroup	Sordariomycetes	Xylariales	Apiospora arundinis	GCA_038362765.1	JAQQWG010000007.1	86.667	60	5	3	1	58	8085839	8085897	plus	3.6e-06	63.9	68
ENSRNA049373533	core	outgroup	Dothideomycetes	Botryosphaeriales	Diplodia sapinea	GCA_000671355.1	AXCF01000688.1	94.444	72	4	0	1	72	15457	15386	minus	3.29e-21	111	100
ENSRNA049373533	core	outgroup	Dothideomycetes	Botryosphaeriales	Diplodia sapinea	GCA_000671355.1	AXCF01000740.1	94.444	72	4	0	1	72	15193	15122	minus	3.29e-21	111	100
ENSRNA049373533	core	outgroup	Dothideomycetes	Botryosphaeriales	Diplodia sapinea	GCA_000729945.1	JHUM01000729.1	94.444	72	4	0	1	72	14994	14923	minus	3.29e-21	111	100
ENSRNA049373533	core	outgroup	Dothideomycetes	Botryosphaeriales	Diplodia sapinea	GCA_000729945.1	JHUM01000797.1	94.444	72	4	0	1	72	15194	15123	minus	3.29e-21	111	100
ENSRNA049373533	core	outgroup	Pezizomycetes	Pezizales	Pyronema omphalodes	GCA_000981605.1	HF935253.1	94.444	72	4	0	1	72	118660	118731	plus	3.29e-21	111	100
ENSRNA049373533	core	outgroup	Pezizomycetes	Pezizales	Pyronema omphalodes	GCA_000981605.1	HF935285.1	94.444	72	4	0	1	72	15090	15019	minus	3.29e-21	111	100
ENSRNA049373533	core	outgroup	Pezizomycetes	Pezizales	Pyronema omphalodes	GCA_000981605.1	HF935288.1	94.444	72	4	0	1	72	80427	80356	minus	3.29e-21	111	100
ENSRNA049373533	core	outgroup	Pezizomycetes	Pezizales	Pyronema omphalodes	GCA_000981605.1	HF935415.1	94.444	72	4	0	1	72	22840	22769	minus	3.29e-21	111	100
ENSRNA049373533	core	outgroup	Pezizomycetes	Pezizales	Pyronema omphalodes	GCA_000981605.1	HF935441.1	94.444	72	4	0	1	72	75707	75778	plus	3.29e-21	111	100
ENSRNA049373533	core	outgroup	Pezizomycetes	Pezizales	Pyronema omphalodes	GCA_000981605.1	HF935442.1	94.444	72	4	0	1	72	104295	104366	plus	3.29e-21	111	100
ENSRNA049373533	core	outgroup	Pezizomycetes	Pezizales	Pyronema omphalodes	GCA_000981605.1	HF935442.1	94.444	72	4	0	1	72	73076	73147	plus	3.29e-21	111	100
ENSRNA049373533	core	outgroup	Pezizomycetes	Pezizales	Pyronema omphalodes	GCA_000981605.1	HF935465.1	94.444	72	4	0	1	72	78275	78204	minus	3.29e-21	111	100
ENSRNA049373533	core	outgroup	Pezizomycetes	Pezizales	Pyronema omphalodes	GCA_000981605.1	HF935493.1	94.444	72	4	0	1	72	16935	17006	plus	3.29e-21	111	100
ENSRNA049373533	core	outgroup	Pezizomycetes	Pezizales	Pyronema omphalodes	GCA_000981605.1	HF935526.1	94.444	72	4	0	1	72	38926	38997	plus	3.29e-21	111	100
ENSRNA049373533	core	outgroup	Pezizomycetes	Pezizales	Pyronema omphalodes	GCA_000981605.1	HF935554.1	94.444	72	4	0	1	72	196457	196386	minus	3.29e-21	111	100
ENSRNA049373533	core	outgroup	Pezizomycetes	Pezizales	Pyronema omphalodes	GCA_000981605.1	HF935655.1	94.444	72	4	0	1	72	80693	80764	plus	3.29e-21	111	100
ENSRNA049373533	core	outgroup	Pezizomycetes	Pezizales	Pyronema omphalodes	GCA_000981605.1	HF935661.1	94.444	72	4	0	1	72	4919	4848	minus	3.29e-21	111	100
ENSRNA049373533	core	outgroup	Pezizomycetes	Pezizales	Pyronema omphalodes	GCA_000981605.1	HF935693.1	94.444	72	4	0	1	72	46389	46460	plus	3.29e-21	111	100
ENSRNA049373533	core	outgroup	Pezizomycetes	Pezizales	Pyronema omphalodes	GCA_000981605.1	HF935778.1	94.444	72	4	0	1	72	86264	86193	minus	3.29e-21	111	100
ENSRNA049373533	core	outgroup	Pezizomycetes	Pezizales	Pyronema omphalodes	GCA_000981605.1	HF935890.1	94.444	72	4	0	1	72	2994	2923	minus	3.29e-21	111	100
ENSRNA049373533	core	outgroup	Pezizomycetes	Pezizales	Pyronema omphalodes	GCA_000981605.1	HF935890.1	94.444	72	4	0	1	72	421103	421032	minus	3.29e-21	111	100
ENSRNA049373533	core	outgroup	Pezizomycetes	Pezizales	Pyronema omphalodes	GCA_000981605.1	HF935907.1	94.444	72	4	0	1	72	126947	127018	plus	3.29e-21	111	100
ENSRNA049373533	core	outgroup	Pezizomycetes	Pezizales	Pyronema omphalodes	GCA_000981605.1	HF935976.1	94.444	72	4	0	1	72	31967	32038	plus	3.29e-21	111	100
ENSRNA049373533	core	outgroup	Pezizomycetes	Pezizales	Pyronema omphalodes	GCA_000981605.1	HF935997.1	94.444	72	4	0	1	72	103229	103158	minus	3.29e-21	111	100
ENSRNA049373533	core	outgroup	Pezizomycetes	Pezizales	Pyronema omphalodes	GCA_000981605.1	HF935997.1	94.444	72	4	0	1	72	104485	104414	minus	3.29e-21	111	100
ENSRNA049373533	core	outgroup	Pezizomycetes	Pezizales	Pyronema omphalodes	GCA_000981605.1	HF935997.1	94.444	72	4	0	1	72	97459	97388	minus	3.29e-21	111	100
ENSRNA049373533	core	outgroup	Pezizomycetes	Pezizales	Pyronema omphalodes	GCA_000981605.1	HF936161.1	94.444	72	4	0	1	72	134207	134136	minus	3.29e-21	111	100
ENSRNA049373533	core	outgroup	Pezizomycetes	Pezizales	Pyronema omphalodes	GCA_000981605.1	HF936516.1	94.444	72	4	0	1	72	31204	31275	plus	3.29e-21	111	100
ENSRNA049373533	core	outgroup	Pezizomycetes	Pezizales	Pyronema omphalodes	GCA_000981605.1	HF936636.1	94.444	72	4	0	1	72	140325	140396	plus	3.29e-21	111	100
ENSRNA049373533	core	outgroup	Dothideomycetes	Botryosphaeriales	Diplodia seriata	GCA_001006355.1	LAQI01000024.1	94.444	72	4	0	1	72	225114	225185	plus	3.29e-21	111	100
ENSRNA049373533	core	outgroup	Dothideomycetes	Botryosphaeriales	Diplodia seriata	GCA_001006355.1	LAQI01000082.1	94.444	72	4	0	1	72	27761	27832	plus	3.29e-21	111	100
ENSRNA049373533	core	outgroup	Dothideomycetes	Botryosphaeriales	Diplodia scrobiculata	GCA_001455585.1	LAEG01000057.1	94.444	72	4	0	1	72	6117	6188	plus	3.29e-21	111	100
ENSRNA049373533	core	outgroup	Dothideomycetes	Botryosphaeriales	Diplodia scrobiculata	GCA_001455585.1	LAEG01001673.1	94.444	72	4	0	1	72	10719	10790	plus	3.29e-21	111	100
ENSRNA049373533	core	outgroup	Dothideomycetes	Botryosphaeriales	Diplodia corticola	GCA_001883845.1	MNUE01000124.1	94.444	72	4	0	1	72	13638	13567	minus	3.29e-21	111	100
ENSRNA049373533	core	outgroup	Dothideomycetes	Botryosphaeriales	Diplodia seriata	GCA_001975905.1	MSZU01000076.1	94.444	72	4	0	1	72	3739462	3739533	plus	3.29e-21	111	100
ENSRNA049373533	core	outgroup	Dothideomycetes	Botryosphaeriales	Diplodia seriata	GCA_001975905.1	MSZU01000095.1	94.444	72	4	0	1	72	607147	607076	minus	3.29e-21	111	100
ENSRNA049373533	core	outgroup	Sordariomycetes	Hypocreales	Fusarium dimerum	GCA_013623525.1	JABGLY010000065.1	94.444	72	4	0	1	72	16496	16567	plus	3.29e-21	111	100
ENSRNA049373533	core	outgroup	Sordariomycetes	Hypocreales	Fusarium dimerum	GCA_013623525.1	JABGLY010000084.1	94.444	72	4	0	1	72	50883	50954	plus	3.29e-21	111	100
ENSRNA049373533	core	outgroup	Sordariomycetes	Hypocreales	Fusarium dimerum	GCA_013623525.1	JABGLY010000148.1	94.444	72	4	0	1	72	8392	8463	plus	3.29e-21	111	100
ENSRNA049373533	core	outgroup	Sordariomycetes	Hypocreales	Fusarium dimerum	GCA_013623525.1	JABGLY010000569.1	94.444	72	4	0	1	72	27344	27273	minus	3.29e-21	111	100
ENSRNA049373533	core	outgroup	Sordariomycetes	Hypocreales	Fusarium dimerum	GCA_013623525.1	JABGLY010000933.1	94.444	72	4	0	1	72	7404	7333	minus	3.29e-21	111	100
ENSRNA049373533	core	outgroup	Sordariomycetes	Hypocreales	Fusarium penzigii	GCA_013623535.1	JABFFC010000308.1	94.444	72	4	0	1	72	49184	49255	plus	3.29e-21	111	100
ENSRNA049373533	core	outgroup	Sordariomycetes	Hypocreales	Fusarium penzigii	GCA_013623535.1	JABFFC010000356.1	94.444	72	4	0	1	72	91231	91302	plus	3.29e-21	111	100
ENSRNA049373533	core	outgroup	Dothideomycetes	Botryosphaeriales	Diplodia seriata	GCA_021436955.3	JAJVCZ030000011.1	94.444	72	4	0	1	72	956738	956809	plus	3.29e-21	111	100
ENSRNA049373533	core	outgroup	Dothideomycetes	Botryosphaeriales	Diplodia seriata	GCA_021436955.3	JAJVCZ030000012.1	94.444	72	4	0	1	72	588485	588414	minus	3.29e-21	111	100
ENSRNA049373533	core	outgroup	Dothideomycetes	Botryosphaeriales	Diplodia seriata	GCA_021436965.2	JAJVDA020000061.1	94.444	72	4	0	1	72	178299	178370	plus	3.29e-21	111	100
ENSRNA049373533	core	outgroup	Dothideomycetes	Botryosphaeriales	Diplodia seriata	GCA_021436965.2	JAJVDA020000070.1	94.444	72	4	0	1	72	99996	100067	plus	3.29e-21	111	100
ENSRNA049373533	core	outgroup	Dothideomycetes	Botryosphaeriales	Diplodia intermedia	GCA_021495925.2	JAKEKT020000050.1	94.444	72	4	0	1	72	226641	226570	minus	3.29e-21	111	100
ENSRNA049373533	core	outgroup	Dothideomycetes	Botryosphaeriales	Diplodia intermedia	GCA_021495925.2	JAKEKT020000077.1	94.444	72	4	0	1	72	145137	145208	plus	3.29e-21	111	100
ENSRNA049373533	core	outgroup	Dothideomycetes	Botryosphaeriales	Dothiorella sarmentorum	GCA_023082095.1	JAJMVL010000021.1	94.444	72	4	0	1	72	102886	102957	plus	3.29e-21	111	100
ENSRNA049373533	core	outgroup	Dothideomycetes	Botryosphaeriales	Dothiorella sarmentorum	GCA_023082095.1	JAJMVL010000032.1	94.444	72	4	0	1	72	10601	10672	plus	3.29e-21	111	100
ENSRNA049373533	core	outgroup	Dothideomycetes	Botryosphaeriales	Dothiorella sarmentorum	GCA_023082095.1	JAJMVL010000169.1	94.444	72	4	0	1	72	50993	50922	minus	3.29e-21	111	100
ENSRNA049373533	core	outgroup	Dothideomycetes	Botryosphaeriales	Diplodia sapinea	GCA_023085605.1	JAJMXP010000062.1	94.444	72	4	0	1	72	104098	104169	plus	3.29e-21	111	100
ENSRNA049373533	core	outgroup	Dothideomycetes	Botryosphaeriales	Diplodia sapinea	GCA_023085605.1	JAJMXP010000065.1	94.444	72	4	0	1	72	78310	78239	minus	3.29e-21	111	100
ENSRNA049373533	core	outgroup	Dothideomycetes	Botryosphaeriales	Diplodia seriata	GCA_023086045.1	JAJMXR010000264.1	94.444	72	4	0	1	72	35152	35223	plus	3.29e-21	111	100
ENSRNA049373533	core	outgroup	Dothideomycetes	Botryosphaeriales	Diplodia sapinea	GCA_023087305.1	JAJMYJ010000002.1	94.444	72	4	0	1	72	56322	56393	plus	3.29e-21	111	100
ENSRNA049373533	core	outgroup	Dothideomycetes	Botryosphaeriales	Diplodia sapinea	GCA_023087305.1	JAJMYJ010000242.1	94.444	72	4	0	1	72	22532	22603	plus	3.29e-21	111	100
ENSRNA049373533	core	outgroup	Dothideomycetes	Botryosphaeriales	Diplodia sapinea	GCA_023087385.1	JAJMYO010000180.1	94.444	72	4	0	1	72	22507	22578	plus	3.29e-21	111	100
ENSRNA049373533	core	outgroup	Dothideomycetes	Botryosphaeriales	Diplodia sapinea	GCA_023087385.1	JAJMYO010000189.1	94.444	72	4	0	1	72	17551	17480	minus	3.29e-21	111	100
ENSRNA049373533	core	outgroup	Dothideomycetes	Botryosphaeriales	Dothiorella sarmentorum	GCA_023088305.1	JAJMYS010000050.1	94.444	72	4	0	1	72	38079	38150	plus	3.29e-21	111	100
ENSRNA049373533	core	outgroup	Dothideomycetes	Botryosphaeriales	Dothiorella sarmentorum	GCA_023088305.1	JAJMYS010000087.1	94.444	72	4	0	1	72	57012	56941	minus	3.29e-21	111	100
ENSRNA049373533	core	outgroup	Dothideomycetes	Botryosphaeriales	Dothiorella sarmentorum	GCA_023088305.1	JAJMYS010000405.1	94.444	72	4	0	1	72	10776	10847	plus	3.29e-21	111	100
ENSRNA049373533	core	outgroup	Pezizomycetes	Pezizales	Pyronema domesticum	GCA_024516145.1	JAJJXL010000001.1	94.444	72	4	0	1	72	194071	194142	plus	3.29e-21	111	100
ENSRNA049373533	core	outgroup	Pezizomycetes	Pezizales	Pyronema domesticum	GCA_024516145.1	JAJJXL010000001.1	94.444	72	4	0	1	72	225291	225362	plus	3.29e-21	111	100
ENSRNA049373533	core	outgroup	Pezizomycetes	Pezizales	Pyronema domesticum	GCA_024516145.1	JAJJXL010000001.1	94.444	72	4	0	1	72	2279857	2279786	minus	3.29e-21	111	100
ENSRNA049373533	core	outgroup	Pezizomycetes	Pezizales	Pyronema domesticum	GCA_024516145.1	JAJJXL010000001.1	94.444	72	4	0	1	72	403538	403467	minus	3.29e-21	111	100
ENSRNA049373533	core	outgroup	Pezizomycetes	Pezizales	Pyronema domesticum	GCA_024516145.1	JAJJXL010000001.1	94.444	72	4	0	1	72	807467	807538	plus	3.29e-21	111	100
ENSRNA049373533	core	outgroup	Pezizomycetes	Pezizales	Pyronema domesticum	GCA_024516145.1	JAJJXL010000004.1	94.444	72	4	0	1	72	1231282	1231211	minus	3.29e-21	111	100
ENSRNA049373533	core	outgroup	Pezizomycetes	Pezizales	Pyronema domesticum	GCA_024516145.1	JAJJXL010000004.1	94.444	72	4	0	1	72	1404334	1404405	plus	3.29e-21	111	100
ENSRNA049373533	core	outgroup	Pezizomycetes	Pezizales	Pyronema domesticum	GCA_024516145.1	JAJJXL010000005.1	94.444	72	4	0	1	72	1160500	1160571	plus	3.29e-21	111	100
ENSRNA049373533	core	outgroup	Pezizomycetes	Pezizales	Pyronema domesticum	GCA_024516145.1	JAJJXL010000005.1	94.444	72	4	0	1	72	741864	741935	plus	3.29e-21	111	100
ENSRNA049373533	core	outgroup	Pezizomycetes	Pezizales	Pyronema domesticum	GCA_024516145.1	JAJJXL010000007.1	94.444	72	4	0	1	72	1773860	1773789	minus	3.29e-21	111	100
ENSRNA049373533	core	outgroup	Pezizomycetes	Pezizales	Pyronema domesticum	GCA_024516145.1	JAJJXL010000008.1	94.444	72	4	0	1	72	368461	368532	plus	3.29e-21	111	100
ENSRNA049373533	core	outgroup	Pezizomycetes	Pezizales	Pyronema domesticum	GCA_024516145.1	JAJJXL010000016.1	94.444	72	4	0	1	72	951816	951745	minus	3.29e-21	111	100
ENSRNA049373533	core	outgroup	Pezizomycetes	Pezizales	Pyronema domesticum	GCA_024516145.1	JAJJXL010000017.1	94.444	72	4	0	1	72	605118	605189	plus	3.29e-21	111	100
ENSRNA049373533	core	outgroup	Pezizomycetes	Pezizales	Pyronema domesticum	GCA_024516145.1	JAJJXL010000017.1	94.444	72	4	0	1	72	819557	819628	plus	3.29e-21	111	100
ENSRNA049373533	core	outgroup	Pezizomycetes	Pezizales	Pyronema domesticum	GCA_024516145.1	JAJJXL010000019.1	94.444	72	4	0	1	72	102766	102837	plus	3.29e-21	111	100
ENSRNA049373533	core	outgroup	Pezizomycetes	Pezizales	Pyronema domesticum	GCA_024516145.1	JAJJXL010000019.1	94.444	72	4	0	1	72	883356	883427	plus	3.29e-21	111	100
ENSRNA049373533	core	outgroup	Pezizomycetes	Pezizales	Pyronema domesticum	GCA_024516145.1	JAJJXL010000025.1	94.444	72	4	0	1	72	347852	347781	minus	3.29e-21	111	100
ENSRNA049373533	core	outgroup	Pezizomycetes	Pezizales	Pyronema domesticum	GCA_024516145.1	JAJJXL010000030.1	94.444	72	4	0	1	72	45959	45888	minus	3.29e-21	111	100
ENSRNA049373533	core	outgroup	Pezizomycetes	Pezizales	Pyronema domesticum	GCA_024516145.1	JAJJXL010000036.1	94.444	72	4	0	1	72	176983	176912	minus	3.29e-21	111	100
ENSRNA049373533	core	outgroup	Pezizomycetes	Pezizales	Pyronema domesticum	GCA_024516145.1	JAJJXL010000041.1	94.444	72	4	0	1	72	263175	263104	minus	3.29e-21	111	100
ENSRNA049373533	core	outgroup	Pezizomycetes	Pezizales	Pyronema domesticum	GCA_024516145.1	JAJJXL010000042.1	94.444	72	4	0	1	72	175449	175520	plus	3.29e-21	111	100
ENSRNA049373533	core	outgroup	Pezizomycetes	Pezizales	Pyronema domesticum	GCA_024516145.1	JAJJXL010000042.1	94.444	72	4	0	1	72	91415	91344	minus	3.29e-21	111	100
ENSRNA049373533	core	outgroup	Pezizomycetes	Pezizales	Pyronema domesticum	GCA_024516145.1	JAJJXL010000042.1	94.444	72	4	0	1	72	97185	97114	minus	3.29e-21	111	100
ENSRNA049373533	core	outgroup	Pezizomycetes	Pezizales	Pyronema domesticum	GCA_024516145.1	JAJJXL010000042.1	94.444	72	4	0	1	72	98441	98370	minus	3.29e-21	111	100
ENSRNA049373533	core	outgroup	Pezizomycetes	Pezizales	Pyronema domesticum	GCA_024516145.1	JAJJXL010000043.1	94.444	72	4	0	1	72	149996	150067	plus	3.29e-21	111	100
ENSRNA049373533	core	outgroup	Pezizomycetes	Pezizales	Pyronema omphalodes	GCA_024516155.1	JAJJXM010000001.1	94.444	72	4	0	1	72	1806834	1806905	plus	3.29e-21	111	100
ENSRNA049373533	core	outgroup	Pezizomycetes	Pezizales	Pyronema omphalodes	GCA_024516155.1	JAJJXM010000003.1	94.444	72	4	0	1	72	521776	521705	minus	3.29e-21	111	100
ENSRNA049373533	core	outgroup	Pezizomycetes	Pezizales	Pyronema omphalodes	GCA_024516155.1	JAJJXM010000003.1	94.444	72	4	0	1	72	694522	694593	plus	3.29e-21	111	100
ENSRNA049373533	core	outgroup	Pezizomycetes	Pezizales	Pyronema omphalodes	GCA_024516155.1	JAJJXM010000006.1	94.444	72	4	0	1	72	991400	991329	minus	3.29e-21	111	100
ENSRNA049373533	core	outgroup	Pezizomycetes	Pezizales	Pyronema omphalodes	GCA_024516155.1	JAJJXM010000008.1	94.444	72	4	0	1	72	489238	489309	plus	3.29e-21	111	100
ENSRNA049373533	core	outgroup	Pezizomycetes	Pezizales	Pyronema omphalodes	GCA_024516155.1	JAJJXM010000009.1	94.444	72	4	0	1	72	407893	407822	minus	3.29e-21	111	100
ENSRNA049373533	core	outgroup	Pezizomycetes	Pezizales	Pyronema omphalodes	GCA_024516155.1	JAJJXM010000011.1	94.444	72	4	0	1	72	549809	549880	plus	3.29e-21	111	100
ENSRNA049373533	core	outgroup	Pezizomycetes	Pezizales	Pyronema omphalodes	GCA_024516155.1	JAJJXM010000013.1	94.444	72	4	0	1	72	499269	499198	minus	3.29e-21	111	100
ENSRNA049373533	core	outgroup	Pezizomycetes	Pezizales	Pyronema omphalodes	GCA_024516155.1	JAJJXM010000018.1	94.444	72	4	0	1	72	451226	451155	minus	3.29e-21	111	100
ENSRNA049373533	core	outgroup	Pezizomycetes	Pezizales	Pyronema omphalodes	GCA_024516155.1	JAJJXM010000022.1	94.444	72	4	0	1	72	318595	318666	plus	3.29e-21	111	100
ENSRNA049373533	core	outgroup	Pezizomycetes	Pezizales	Pyronema omphalodes	GCA_024516155.1	JAJJXM010000022.1	94.444	72	4	0	1	72	50847	50776	minus	3.29e-21	111	100
ENSRNA049373533	core	outgroup	Pezizomycetes	Pezizales	Pyronema omphalodes	GCA_024516155.1	JAJJXM010000030.1	94.444	72	4	0	1	72	189876	189805	minus	3.29e-21	111	100
ENSRNA049373533	core	outgroup	Pezizomycetes	Pezizales	Pyronema omphalodes	GCA_024516155.1	JAJJXM010000030.1	94.444	72	4	0	1	72	293711	293782	plus	3.29e-21	111	100
ENSRNA049373533	core	outgroup	Pezizomycetes	Pezizales	Pyronema omphalodes	GCA_024516155.1	JAJJXM010000030.1	94.444	72	4	0	1	72	294574	294645	plus	3.29e-21	111	100
ENSRNA049373533	core	outgroup	Pezizomycetes	Pezizales	Pyronema omphalodes	GCA_024516155.1	JAJJXM010000030.1	94.444	72	4	0	1	72	295561	295632	plus	3.29e-21	111	100
ENSRNA049373533	core	outgroup	Pezizomycetes	Pezizales	Pyronema omphalodes	GCA_024516155.1	JAJJXM010000030.1	94.444	72	4	0	1	72	355561	355490	minus	3.29e-21	111	100
ENSRNA049373533	core	outgroup	Pezizomycetes	Pezizales	Pyronema omphalodes	GCA_024516155.1	JAJJXM010000030.1	94.444	72	4	0	1	72	671585	671656	plus	3.29e-21	111	100
ENSRNA049373533	core	outgroup	Pezizomycetes	Pezizales	Pyronema omphalodes	GCA_024516155.1	JAJJXM010000034.1	94.444	72	4	0	1	72	149091	149020	minus	3.29e-21	111	100
ENSRNA049373533	core	outgroup	Pezizomycetes	Pezizales	Pyronema omphalodes	GCA_024516155.1	JAJJXM010000035.1	94.444	72	4	0	1	72	429982	429911	minus	3.29e-21	111	100
ENSRNA049373533	core	outgroup	Pezizomycetes	Pezizales	Pyronema omphalodes	GCA_024516155.1	JAJJXM010000046.1	94.444	72	4	0	1	72	275700	275771	plus	3.29e-21	111	100
ENSRNA049373533	core	outgroup	Pezizomycetes	Pezizales	Pyronema omphalodes	GCA_024516155.1	JAJJXM010000050.1	94.444	72	4	0	1	72	63789	63718	minus	3.29e-21	111	100
ENSRNA049373533	core	outgroup	Pezizomycetes	Pezizales	Pyronema omphalodes	GCA_024516155.1	JAJJXM010000071.1	94.444	72	4	0	1	72	160989	161060	plus	3.29e-21	111	100
ENSRNA049373533	core	outgroup	Pezizomycetes	Pezizales	Pyronema omphalodes	GCA_024516155.1	JAJJXM010000073.1	94.444	72	4	0	1	72	180185	180114	minus	3.29e-21	111	100
ENSRNA049373533	core	outgroup	Pezizomycetes	Pezizales	Pyronema omphalodes	GCA_024516155.1	JAJJXM010000079.1	94.444	72	4	0	1	72	181879	181808	minus	3.29e-21	111	100
ENSRNA049373533	core	outgroup	Pezizomycetes	Pezizales	Pyronema omphalodes	GCA_024516155.1	JAJJXM010000127.1	94.444	72	4	0	1	72	25713	25642	minus	3.29e-21	111	100
ENSRNA049373533	core	outgroup	Dothideomycetes	Botryosphaeriales	Phyllosticta citribraziliensis	GCA_038025025.1	JBBPEH010000004.1	94.444	72	4	0	1	72	766797	766726	minus	3.29e-21	111	100
ENSRNA049373533	core	outgroup	Dothideomycetes	Botryosphaeriales	Phyllosticta citribraziliensis	GCA_038380855.1	JBBWUG010000013.1	94.444	72	4	0	1	72	985372	985443	plus	3.29e-21	111	100
ENSRNA049373533	core	outgroup	Dothideomycetes	Botryosphaeriales	Phyllosticta citrichinensis	GCA_038380875.1	JBBWUF010000001.1	94.444	72	4	0	1	72	5355954	5355883	minus	3.29e-21	111	100
ENSRNA049373533	core	outgroup	Dothideomycetes	Botryosphaeriales	Phyllosticta citrichinensis	GCA_038380885.1	JBBWUH010000008.1	94.444	72	4	0	1	72	1288619	1288548	minus	3.29e-21	111	100
ENSRNA049373533	core	outgroup	Dothideomycetes	Botryosphaeriales	Diplodia corticola	GCF_001883845.1	NW_017971603.1	94.444	72	4	0	1	72	13638	13567	minus	3.29e-21	111	100
ENSRNA049373533	core	outgroup	Dothideomycetes	Botryosphaeriales	Diplodia seriata	GCF_021436955.1	NW_027117318.1	94.444	72	4	0	1	72	956738	956809	plus	3.29e-21	111	100
ENSRNA049373533	core	outgroup	Dothideomycetes	Botryosphaeriales	Diplodia seriata	GCF_021436955.1	NW_027117319.1	94.444	72	4	0	1	72	588485	588414	minus	3.29e-21	111	100
ENSRNA049373533	core	outgroup	Dothideomycetes	Botryosphaeriales	Phyllosticta citribraziliensis	GCF_038025025.1	NW_027117341.1	94.444	72	4	0	1	72	766797	766726	minus	3.29e-21	111	100
ENSRNA049373533	core	ingroup	Sordariomycetes	Glomerellales	Colletotrichum liriopes	GCA_029035315.1	JANUXF010000002.1	94.444	72	4	0	1	72	400276	400347	plus	3.29e-21	111	100
ENSRNA049373533	core	ingroup	Sordariomycetes	Glomerellales	Colletotrichum liriopes	GCA_029035315.1	JANUXF010000003.1	94.444	72	4	0	1	72	716151	716222	plus	3.29e-21	111	100
ENSRNA049373533	core	ingroup	Sordariomycetes	Glomerellales	Colletotrichum liriopes	GCA_029035315.1	JANUXF010000155.1	94.444	72	4	0	1	72	83221	83292	plus	3.29e-21	111	100
ENSRNA049373533	core	ingroup	Sordariomycetes	Glomerellales	Colletotrichum liriopes	GCA_029035315.1	JANUXF010000163.1	94.444	72	4	0	1	72	15737	15666	minus	3.29e-21	111	100
ENSRNA049373534	other AGR	outgroup	Leotiomycetes	Leotiales	Claussenomyces sp. TS43310	GCA_026023515.1	JAPETT010000036.1	80.488	123	20	4	1	122	132647	132766	plus	9.55e-15	91.6	100
ENSRNA049373535	core	ingroup	Sordariomycetes	Glomerellales	Plectosphaerella cucumerina	GCA_014635965.1	JACAFW010000016.1	100	71	0	0	1	71	52514	52444	minus	2.46e-27	132	100
ENSRNA049373535	core	ingroup	Sordariomycetes	Glomerellales	Plectosphaerella sp. P0831	GCA_014635975.1	JACAFV010000041.1	100	71	0	0	1	71	225895	225965	plus	2.46e-27	132	100
ENSRNA049373535	core	ingroup	Sordariomycetes	Glomerellales	Plectosphaerella sp. P0831	GCA_014635975.1	JACAFV010000101.1	100	71	0	0	1	71	20695	20625	minus	2.46e-27	132	100
ENSRNA049373535	core	ingroup	Sordariomycetes	Glomerellales	Plectosphaerella plurivora	GCA_020726575.1	JAGSXJ010000031.1	100	71	0	0	1	71	305603	305673	plus	2.46e-27	132	100
ENSRNA049373535	core	ingroup	Sordariomycetes	Glomerellales	Plectosphaerella cucumerina	GCA_020746995.1	JAGPXD010000003.1	100	71	0	0	1	71	5765181	5765111	minus	2.46e-27	132	100
ENSRNA049373535	core	ingroup	Sordariomycetes	Glomerellales	Furcasterigmium sp. R96-07A1	GCA_037042015.1	JAXQJP010000047.1	100	71	0	0	1	71	36615	36545	minus	2.46e-27	132	100
ENSRNA049373535	core	ingroup	Sordariomycetes	Glomerellales	Furcasterigmium sp. R96-07A1	GCA_037042015.1	JAXQJP010000341.1	100	71	0	0	1	71	507759	507689	minus	2.46e-27	132	100
ENSRNA049373535	core	ingroup	Sordariomycetes	Glomerellales	Plectosphaerella cucumerina	GCA_040285535.1	JASXSE010000003.1	100	71	0	0	1	71	388382	388312	minus	2.46e-27	132	100
ENSRNA049373535	core	ingroup	Sordariomycetes	Glomerellales	Sodiomyces alkalinus	GCF_003711515.1	NW_021167080.1	100	71	0	0	1	71	2218512	2218582	plus	2.46e-27	132	100
ENSRNA049373535	core	ingroup	Sordariomycetes	Glomerellales	Sodiomyces alkalinus	GCF_003711515.1	NW_021167080.1	100	71	0	0	1	71	3821894	3821824	minus	2.46e-27	132	100
ENSRNA049373535	core	ingroup	Sordariomycetes	Glomerellales	Sodiomyces alkalinus	GCF_003711515.1	NW_021167080.1	100	71	0	0	1	71	4335447	4335377	minus	2.46e-27	132	100
ENSRNA049373535	core	ingroup	Sordariomycetes	Glomerellales	Sodiomyces alkalinus	GCF_003711515.1	NW_021167080.1	100	71	0	0	1	71	5838505	5838575	plus	2.46e-27	132	100
ENSRNA049373535	core	ingroup	Sordariomycetes	Glomerellales	Sodiomyces alkalinus	GCF_003711515.1	NW_021167081.1	100	71	0	0	1	71	326542	326472	minus	2.46e-27	132	100
ENSRNA049373535	core	ingroup	Sordariomycetes	Glomerellales	Sodiomyces alkalinus	GCF_003711515.1	NW_021167085.1	100	71	0	0	1	71	1789991	1789921	minus	2.46e-27	132	100
ENSRNA049373535	core	ingroup	Sordariomycetes	Glomerellales	Sodiomyces alkalinus	GCF_003711515.1	NW_021167087.1	100	71	0	0	1	71	626857	626787	minus	2.46e-27	132	100
ENSRNA049373535	core	ingroup	Sordariomycetes	Glomerellales	Sodiomyces alkalinus	GCF_003711515.1	NW_021167088.1	100	71	0	0	1	71	1614721	1614651	minus	2.46e-27	132	100
ENSRNA049373535	core	ingroup	Sordariomycetes	Glomerellales	Sodiomyces alkalinus	GCF_003711515.1	NW_021167094.1	100	71	0	0	1	71	414932	415002	plus	2.46e-27	132	100
ENSRNA049373535	core	outgroup	Sordariomycetes	Hypocreales	Trichoderma oligosporum	GCA_015266385.1	JACBYL010000774.1	100	71	0	0	1	71	70315	70245	minus	2.46e-27	132	100
ENSRNA049373535	core	outgroup	Sordariomycetes	Hypocreales	Stachybotrys elegans	GCA_020746835.1	JAGPNK010000013.1	100	71	0	0	1	71	469727	469657	minus	2.46e-27	132	100
ENSRNA049373535	core	outgroup	Sordariomycetes	Hypocreales	Trichoderma polysporum	GCA_030278935.1	JARFTM010000099.1	100	71	0	0	1	71	69939	69869	minus	2.46e-27	132	100
ENSRNA049373536	core	ingroup	Sordariomycetes	Glomerellales	Furcasterigmium furcatum	GCA_001599815.1	BCIA01000004.1	91.188	261	15	5	10	269	4987340	4987593	plus	1.35e-91	348	97
ENSRNA049373536	core	outgroup	Sordariomycetes	Hypocreales	Fusarium floridanum	GCA_003947005.1	NKCL01000005.1	86.09	266	25	11	9	269	1138	1396	plus	6.48e-70	276	97
ENSRNA049373538	core	ingroup	Sordariomycetes	Glomerellales	Furcasterigmium furcatum	GCA_001599815.1	BCIA01000004.1	87.004	277	33	3	2	276	5335033	5334758	minus	6.58e-80	309	99
ENSRNA049373538	core	outgroup	Sordariomycetes	Sordariales	Chaetomium tenue	GCA_020726465.1	JAGIZQ010000002.1	88.835	206	19	4	65	268	2127783	2127580	minus	4.05e-62	250	74
ENSRNA049373538	core	outgroup	Sordariomycetes	Sordariales	Chaetomium tenue	GCF_020726465.1	NW_027117330.1	88.835	206	19	4	65	268	2127783	2127580	minus	4.05e-62	250	74
ENSRNA049373539	core	ingroup	Sordariomycetes	Glomerellales	Colletotrichum sojae	GCA_014235955.1	WIGN01000031.1	90.062	161	7	9	1	153	27179	27020	minus	2.03e-47	200	100
ENSRNA049373539	core	outgroup	Sordariomycetes	Xylariales	Xylariaceae sp. FL0594	GCA_022385605.1	MU280847.1	89.024	164	7	6	1	153	134133	134296	plus	3.4e-45	193	100
ENSRNA049373540	other AGR	outgroup	Sordariomycetes	Diaporthales	Ophiognomonia clavigignenti-juglandacearum	GCA_003671545.1	PYFS01004388.1	100	120	0	0	1	120	118	237	plus	3.17e-54	222	100
ENSRNA049373541	core	outgroup	Sordariomycetes	Sordariales	Echinosphaeria canescens	GCA_028566015.2	JAOXNW020026288.1	91.228	57	2	3	10	64	825	770	minus	4.32e-10	75	76
ENSRNA049373541	core	outgroup	Sordariomycetes	Sordariales	Echinosphaeria canescens	GCA_028566015.2	JAOXNW020026404.1	91.228	57	2	3	10	64	5203	5258	plus	4.32e-10	75	76
ENSRNA049373541	core	ingroup	Sordariomycetes	Glomerellales	Reticulascus tulasneorum	GCA_001557495.1	LSAY01000011.1	80.822	73	12	2	1	72	305218	305147	minus	0.000157	56.5	100
ENSRNA049373541	core	ingroup	Sordariomycetes	Glomerellales	Reticulascus tulasneorum	GCA_001557505.1	LSAX01000011.1	80.822	73	12	2	1	72	1949989	1950060	plus	0.000157	56.5	100
ENSRNA049373542	core	outgroup	Sordariomycetes	Diaporthales	Ophiognomonia clavigignenti-juglandacearum	GCA_003671545.1	PYFS01004388.1	99.167	120	1	0	1	120	118	237	plus	1.48e-52	217	100
ENSRNA049373543	core	outgroup	Sordariomycetes	Diaporthales	Ophiognomonia clavigignenti-juglandacearum	GCA_003671545.1	PYFS01004388.1	99.167	120	1	0	1	120	118	237	plus	1.48e-52	217	100
ENSRNA049373544	core	ingroup	Sordariomycetes	Glomerellales	Furcasterigmium furcatum	GCA_001599815.1	BCIA01000004.1	81.731	104	16	2	1	102	4669932	4670034	plus	1.24e-12	84.2	100
ENSRNA049373545	core	outgroup	Sordariomycetes	Sordariales	Neurospora sp. FGSC 6877	GCA_009805295.1	RAON01000066.1	94.167	120	7	0	1	120	56165	56046	minus	1.5e-42	183	100
ENSRNA049373545	core	outgroup	Sordariomycetes	Sordariales	Lasiosphaeriaceae sp. G1095	GCA_027569635.1	JAPDFK010000526.1	94.167	120	7	0	1	120	5539	5420	minus	1.5e-42	183	100
ENSRNA049373545	core	outgroup	Sordariomycetes	Xylariales	Nemania bipapillata	GCA_029590615.1	JAPESX010003507.1	94.167	120	7	0	1	120	809	928	plus	1.5e-42	183	100
ENSRNA049373545	core	outgroup	Sordariomycetes	Sordariales	Cercophora newfieldiana	GCA_030512285.1	JAULSV010000006.1	94.167	120	7	0	1	120	1790661	1790542	minus	1.5e-42	183	100
ENSRNA049373545	core	outgroup	Sordariomycetes	Sordariales	Cercophora newfieldiana	GCA_030512285.1	JAULSV010000006.1	94.167	120	7	0	1	120	2211497	2211616	plus	1.5e-42	183	100
ENSRNA049373545	core	outgroup	Sordariomycetes	Sordariales	Cercophora newfieldiana	GCA_030512285.1	JAULSV010000006.1	94.167	120	7	0	1	120	3269656	3269775	plus	1.5e-42	183	100
ENSRNA049373545	core	outgroup	Sordariomycetes	Sordariales	Immersiella caudata	GCA_030512335.1	JAULSU010000003.1	94.167	120	7	0	1	120	5736147	5736028	minus	1.5e-42	183	100
ENSRNA049373547	core	outgroup	Sordariomycetes	Sordariales	Podospora aff. communis PSN243	GCA_033296975.1	MU865943.1	94.167	120	7	0	1	120	404202	404083	minus	1.5e-42	183	100
ENSRNA049373547	core	outgroup	Sordariomycetes	Sordariales	Rhypophila decipiens	GCA_033297075.1	MU858045.1	94.215	121	6	1	1	120	165411	165291	minus	1.5e-42	183	100
ENSRNA049373548	core	outgroup	Sordariomycetes	Xylariales	Arthrinium puccinioides	GCA_022414665.1	JAIUNF010000003.1	85.106	94	11	3	8	98	845111	845204	plus	2.21e-15	93.5	85
ENSRNA049373548	core	ingroup	Sordariomycetes	Glomerellales	Sodiomyces alkalinus	GCA_003711515.1	ML119051.1	84.337	83	11	1	25	107	833843	833923	plus	1.72e-11	80.5	78
ENSRNA049373548	core	ingroup	Sordariomycetes	Glomerellales	Colletotrichum asianum	GCA_009806415.1	WOWK01000159.1	80.556	108	17	4	1	107	77511	77615	plus	1.72e-11	80.5	100
ENSRNA049373548	core	ingroup	Sordariomycetes	Glomerellales	Colletotrichum theobromicola	GCA_014705415.1	JABGMT010004907.1	80.556	108	17	4	1	107	17980	18084	plus	1.72e-11	80.5	100
ENSRNA049373548	core	ingroup	Sordariomycetes	Glomerellales	Colletotrichum asianum	GCA_027406305.1	JANVYO010000006.1	80.556	108	17	4	1	107	4805676	4805780	plus	1.72e-11	80.5	100
ENSRNA049373548	core	ingroup	Sordariomycetes	Glomerellales	Sodiomyces alkalinus	GCF_003711515.1	NW_021167079.1	84.337	83	11	1	25	107	833843	833923	plus	1.72e-11	80.5	78
ENSRNA049373549	core	outgroup	Sordariomycetes	Sordariales	Rhypophila decipiens	GCA_033297075.1	MU858045.1	93.388	121	7	1	1	120	165411	165291	minus	6.96e-41	178	100
ENSRNA049373550	core	outgroup	Sordariomycetes	Sordariales	Schizothecium conicum	GCA_030685255.1	MU839412.1	94.118	119	7	0	1	119	589850	589732	minus	5.38e-42	182	100
ENSRNA049373551	core	outgroup	Sordariomycetes	Hypocreales	Hapsidospora chrysogena	GCA_000769265.1	JPKY01000103.1	100	74	0	0	1	74	61307	61380	plus	5.71e-29	137	100
ENSRNA049373551	core	outgroup	Sordariomycetes	Hypocreales	Hapsidospora chrysogena	GCA_000769265.1	JPKY01000103.1	100	74	0	0	1	74	61494	61567	plus	5.71e-29	137	100
ENSRNA049373551	core	outgroup	Sordariomycetes	Hypocreales	Hapsidospora chrysogena	GCA_000769265.1	JPKY01000103.1	100	74	0	0	1	74	62172	62099	minus	5.71e-29	137	100
ENSRNA049373551	core	outgroup	Sordariomycetes	Hypocreales	Hapsidospora chrysogena	GCA_000769265.1	JPKY01000131.1	100	74	0	0	1	74	5556	5483	minus	5.71e-29	137	100
ENSRNA049373552	core	outgroup	Sordariomycetes	Sordariales	Rhypophila decipiens	GCA_033297075.1	MU858045.1	93.388	121	7	1	1	120	165411	165291	minus	6.96e-41	178	100
ENSRNA049373552	core	outgroup	Sordariomycetes	Sordariales	Rhypophila decipiens	GCA_033297075.1	MU858112.1	93.333	120	8	0	1	120	79875	79994	plus	6.96e-41	178	100
ENSRNA049373553	other AGR	outgroup	Sordariomycetes	Sordariales	Echria macrotheca	GCA_030411725.1	MU839827.1	94.167	120	7	0	1	120	1955682	1955563	minus	1.5e-42	183	100
ENSRNA049373553	other AGR	outgroup	Sordariomycetes	Sordariales	Echria macrotheca	GCA_030411725.1	MU839829.1	94.167	120	7	0	1	120	1620064	1619945	minus	1.5e-42	183	100
ENSRNA049373553	other AGR	outgroup	Sordariomycetes	Sordariales	Echria macrotheca	GCA_030411725.1	MU839831.1	94.167	120	7	0	1	120	338969	339088	plus	1.5e-42	183	100
ENSRNA049373553	other AGR	outgroup	Sordariomycetes	Sordariales	Echria macrotheca	GCA_030411725.1	MU839839.1	94.167	120	7	0	1	120	389066	389185	plus	1.5e-42	183	100
ENSRNA049373553	other AGR	outgroup	Sordariomycetes	Sordariales	Cercophora newfieldiana	GCA_030512285.1	JAULSV010000006.1	94.167	120	7	0	1	120	2211497	2211616	plus	1.5e-42	183	100
ENSRNA049373553	other AGR	outgroup	Sordariomycetes	Sordariales	Cercophora newfieldiana	GCA_030512285.1	JAULSV010000006.1	94.167	120	7	0	1	120	3269656	3269775	plus	1.5e-42	183	100
ENSRNA049373553	other AGR	outgroup	Sordariomycetes	Sordariales	Podospora aff. communis PSN243	GCA_033296975.1	MU865916.1	94.167	120	7	0	1	120	342197	342316	plus	1.5e-42	183	100
ENSRNA049373554	core	ingroup	Sordariomycetes	Glomerellales	Colletotrichum musicola	GCA_014235935.1	WIGM01000135.1	86.364	132	14	4	1	130	15263	15134	minus	1.27e-29	141	84
ENSRNA049373554	core	ingroup	Sordariomycetes	Glomerellales	Colletotrichum plurivorum	GCA_014235945.1	WIGO01000006.1	86.364	132	14	4	1	130	77352	77481	plus	1.27e-29	141	84
ENSRNA049373554	core	ingroup	Sordariomycetes	Glomerellales	Colletotrichum sojae	GCA_014235955.1	WIGN01000089.1	86.364	132	14	4	1	130	27556	27685	plus	1.27e-29	141	84
ENSRNA049373554	core	ingroup	Sordariomycetes	Glomerellales	Colletotrichum magnum	GCA_022457145.1	JAJHHK010000014.1	86.364	132	14	4	1	130	19710	19581	minus	1.27e-29	141	84
ENSRNA049373554	core	ingroup	Sordariomycetes	Glomerellales	Colletotrichum tropicicola	GCA_025962755.1	JAOWMA010000055.1	86.567	134	10	6	1	130	44142	44271	plus	1.27e-29	141	84
ENSRNA049373554	core	ingroup	Sordariomycetes	Glomerellales	Colletotrichum cliviicola	GCA_026119605.1	JANWGG010000008.1	86.364	132	14	4	1	130	2569788	2569659	minus	1.27e-29	141	84
ENSRNA049373554	core	ingroup	Sordariomycetes	Glomerellales	Colletotrichum musae	GCA_027406025.1	JANVYC010000001.1	86.364	132	14	4	1	130	1578425	1578554	plus	1.27e-29	141	84
ENSRNA049373554	core	ingroup	Sordariomycetes	Glomerellales	Colletotrichum brevisporum	GCA_030770045.1	JAUGSI010000003.1	86.364	132	14	4	1	130	6490215	6490086	minus	1.27e-29	141	84
ENSRNA049373554	core	outgroup	Sordariomycetes	Hypocreales	Fusarium sp. NRRL 66739	GCA_021655895.1	JAJJWO010000788.1	86.735	98	12	1	52	148	23779	23682	minus	1.29e-19	108	63
ENSRNA049373555	core	outgroup	Eurotiomycetes	Onygenales	Ascosphaera aggregata	GCA_024244195.1	JAGYHZ010000607.1	92.683	82	6	0	1	82	6793	6712	minus	2.46e-23	119	100
ENSRNA049373556	core	outgroup	Sordariomycetes	Xylariales	Arthrinium puccinioides	GCA_022414665.1	JAIUNF010000003.1	86.17	94	10	3	8	98	845111	845204	plus	4.74e-17	99	85
ENSRNA049373556	core	ingroup	Sordariomycetes	Glomerellales	Colletotrichum tropicicola	GCA_025962755.1	JAOWMA010000343.1	80.556	108	19	2	1	107	20127	20021	minus	4.78e-12	82.4	100
ENSRNA049373557	core	ingroup	Sordariomycetes	Glomerellales	Colletotrichum caudatum	GCA_030867225.1	MU846126.1	91.111	90	7	1	10	98	20458	20369	minus	1.03e-23	121	82
ENSRNA049373557	core	outgroup	Sordariomycetes	Hypocreales	Ustilaginoidea virens	GCA_000687475.2	CP072753.1	90	90	5	3	10	99	3495666	3495581	minus	1.72e-21	113	83
ENSRNA049373557	core	outgroup	Sordariomycetes	Hypocreales	Ustilaginoidea virens	GCA_000965225.2	BBTG02000005.1	90	90	5	2	10	99	443460	443545	plus	1.72e-21	113	83
ENSRNA049373557	core	outgroup	Sordariomycetes	Hypocreales	Ustilaginoidea virens	GCA_002939685.2	PGGP02007450.1	90	90	5	3	10	99	2420	2335	minus	1.72e-21	113	83
ENSRNA049373557	core	outgroup	Sordariomycetes	Hypocreales	Ustilaginoidea virens	GCA_016803955.1	CP049925.1	90	90	5	3	10	99	3565939	3565854	minus	1.72e-21	113	83
ENSRNA049373557	core	outgroup	Sordariomycetes	Hypocreales	Ustilaginoidea virens	GCA_024397435.1	CP101602.1	90	90	5	3	10	99	3537527	3537442	minus	1.72e-21	113	83
ENSRNA049373557	core	outgroup	Sordariomycetes	Hypocreales	Ustilaginoidea virens	GCA_032231125.1	CP135105.1	90	90	5	3	10	99	3475250	3475165	minus	1.72e-21	113	83
ENSRNA049373557	core	outgroup	Sordariomycetes	Hypocreales	Ustilaginoidea albicans	GCA_038381055.1	JAPTHM010000003.1	90	90	5	3	10	99	3418819	3418734	minus	1.72e-21	113	83
ENSRNA049373557	core	outgroup	Sordariomycetes	Hypocreales	Ustilaginoidea virens	GCA_040938205.1	JBETMU010000005.1	90	90	5	2	10	99	722551	722636	plus	1.72e-21	113	83
ENSRNA049373557	core	outgroup	Sordariomycetes	Hypocreales	Ustilaginoidea virens	GCF_000687475.1	NC_057316.1	90	90	5	3	10	99	3495666	3495581	minus	1.72e-21	113	83
ENSRNA049373559	core	outgroup	Eurotiomycetes	Eurotiales	Aspergillus incahuasiensis	GCA_003719405.1	RHLP01000088.1	90.909	77	3	3	10	85	1378	1305	minus	1.02e-17	100	84
ENSRNA049373559	core	ingroup	Sordariomycetes	Glomerellales	Sodiomyces alkalinus	GCA_003711515.1	ML119051.1	88.158	76	8	1	10	85	1021886	1021812	minus	2.2e-14	89.8	88
ENSRNA049373559	core	ingroup	Sordariomycetes	Glomerellales	Sodiomyces alkalinus	GCF_003711515.1	NW_021167079.1	88.158	76	8	1	10	85	1021886	1021812	minus	2.2e-14	89.8	88
ENSRNA049373560	core	ingroup	Sordariomycetes	Glomerellales	Colletotrichum godetiae	GCA_001663355.1	LZRM01001716.1	93	100	4	3	1	97	18986	18887	minus	1.87e-30	143	100
ENSRNA049373560	core	outgroup	Dothideomycetes	Botryosphaeriales	Botryosphaeria dothidea	GCA_023089535.1	JAJNMA010009316.1	90.526	95	3	4	2	96	92	180	plus	8.76e-24	121	98
ENSRNA049373561	core	outgroup	Sordariomycetes	Diaporthales	Ophiognomonia clavigignenti-juglandacearum	GCA_003671545.1	PYFS01004388.1	97.5	120	3	0	1	120	118	237	plus	3.19e-49	206	100
ENSRNA049373562	core	outgroup	Sordariomycetes	Microascales	Knoxdaviesia proteae	GCA_001510565.1	LNGL01000025.1	91.045	67	6	0	6	72	537151	537085	minus	4.29e-15	91.6	93
ENSRNA049373562	core	outgroup	Sordariomycetes	Microascales	Knoxdaviesia proteae	GCA_001510565.1	LNGL01000060.1	91.045	67	6	0	6	72	39271	39205	minus	4.29e-15	91.6	93
ENSRNA049373562	core	outgroup	Sordariomycetes	Microascales	Knoxdaviesia capensis	GCA_001510575.1	LNGK01000006.1	91.045	67	6	0	6	72	427704	427770	plus	4.29e-15	91.6	93
ENSRNA049373562	core	outgroup	Sordariomycetes	Microascales	Knoxdaviesia capensis	GCA_001510575.1	LNGK01000015.1	91.045	67	6	0	6	72	126463	126397	minus	4.29e-15	91.6	93
ENSRNA049373562	core	outgroup	Sordariomycetes	Hypocreales	Fusarium dimerum	GCA_013623525.1	JABGLY010000555.1	96.364	55	2	0	7	61	13977	14031	plus	4.29e-15	91.6	76
ENSRNA049373562	core	outgroup	Sordariomycetes	Hypocreales	Fusarium penzigii	GCA_013623535.1	JABFFC010000372.1	96.364	55	2	0	7	61	21792	21738	minus	4.29e-15	91.6	76
ENSRNA049373562	core	outgroup	Sordariomycetes	Hypocreales	Fusarium penzigii	GCA_013623535.1	JABFFC010000903.1	96.364	55	2	0	7	61	3950	4004	plus	4.29e-15	91.6	76
ENSRNA049373562	core	ingroup	Sordariomycetes	Glomerellales	Sodiomyces alkalinus	GCA_003711515.1	ML119053.1	88	75	3	5	1	72	500185	500114	minus	7.18e-13	84.2	100
ENSRNA049373562	core	ingroup	Sordariomycetes	Glomerellales	Sodiomyces alkalinus	GCF_003711515.1	NW_021167081.1	88	75	3	5	1	72	500185	500114	minus	7.18e-13	84.2	100
ENSRNA049373563	core	ingroup	Sordariomycetes	Glomerellales	Furcasterigmium furcatum	GCA_001599815.1	BCIA01000004.1	97.959	98	1	1	2	99	4276958	4276862	minus	3.61e-38	169	91
ENSRNA049373563	core	outgroup	Sordariomycetes	Hypocreales	Albifimbria verrucaria	GCA_020081605.1	JAHREC010000013.1	89.32	103	8	3	4	106	4484500	4484401	minus	2.21e-25	126	95
ENSRNA049373564	core	ingroup	Sordariomycetes	Glomerellales	Furcasterigmium furcatum	GCA_001599815.1	BCIA01000002.1	100	75	0	0	1	75	5303179	5303253	plus	1.62e-29	139	100
ENSRNA049373564	core	outgroup	Dothideomycetes	Pleosporales	Phaeosphaeria sp. MPI-PUGE-AT-0046c	GCA_020747045.1	JAGTJN010000013.1	96	75	2	1	1	75	1152462	1152535	plus	5.88e-24	121	100
ENSRNA049373565	core	ingroup	Sordariomycetes	Glomerellales	Furcasterigmium furcatum	GCA_001599815.1	BCIA01000003.1	85.484	186	21	5	1	182	5498712	5498895	plus	5.47e-44	189	100
ENSRNA049373565	core	outgroup	Sordariomycetes	Hypocreales	Paramyrothecium roridum	GCA_003012165.1	PXOD01000266.1	83.069	189	24	7	1	182	19364	19177	minus	9.22e-37	165	100
ENSRNA049373565	core	outgroup	Sordariomycetes	Hypocreales	Paramyrothecium foliicola	GCA_023375755.1	JALHAH010000004.1	83.069	189	24	7	1	182	746999	747186	plus	9.22e-37	165	100
ENSRNA049373566	core	outgroup	Sordariomycetes	Hypocreales	Hapsidospora chrysogena	GCA_000769265.1	JPKY01000103.1	100	74	0	0	1	74	61307	61380	plus	5.71e-29	137	100
ENSRNA049373566	core	outgroup	Sordariomycetes	Hypocreales	Hapsidospora chrysogena	GCA_000769265.1	JPKY01000103.1	100	74	0	0	1	74	61494	61567	plus	5.71e-29	137	100
ENSRNA049373566	core	outgroup	Sordariomycetes	Hypocreales	Hapsidospora chrysogena	GCA_000769265.1	JPKY01000103.1	100	74	0	0	1	74	62172	62099	minus	5.71e-29	137	100
ENSRNA049373566	core	outgroup	Sordariomycetes	Hypocreales	Hapsidospora chrysogena	GCA_000769265.1	JPKY01000131.1	100	74	0	0	1	74	5556	5483	minus	5.71e-29	137	100
ENSRNA049373567	core	outgroup	Sordariomycetes	Sordariales	Apodospora peruviana	GCA_033439685.1	JAUEDM010000005.1	90.141	71	5	2	10	78	1426375	1426305	minus	5.04e-15	91.6	87
ENSRNA049373567	core	ingroup	Sordariomycetes	Glomerellales	Colletotrichum sp. JS-367	GCA_003122705.1	QCWU01000008.1	82.927	82	10	3	1	79	1772890	1772810	minus	6.57e-09	71.3	100
ENSRNA049373567	core	ingroup	Sordariomycetes	Glomerellales	Colletotrichum gigasporum	GCA_024584535.1	CP077950.1	82.927	82	10	3	1	79	1776581	1776501	minus	6.57e-09	71.3	100
ENSRNA049373567	core	ingroup	Sordariomycetes	Glomerellales	Colletotrichum gigasporum	GCA_027406085.1	JANVYG010000003.1	82.927	82	10	3	1	79	1197841	1197761	minus	6.57e-09	71.3	100
ENSRNA049373568	core	outgroup	Sordariomycetes	Sordariales	Echinosphaeria canescens	GCA_028566015.2	JAOXNW020026288.1	91.228	57	2	3	10	64	825	770	minus	4.32e-10	75	76
ENSRNA049373568	core	outgroup	Sordariomycetes	Sordariales	Echinosphaeria canescens	GCA_028566015.2	JAOXNW020026404.1	91.228	57	2	3	10	64	5203	5258	plus	4.32e-10	75	76
ENSRNA049373568	core	ingroup	Sordariomycetes	Glomerellales	Reticulascus tulasneorum	GCA_001557495.1	LSAY01000011.1	80.822	73	12	2	1	72	305218	305147	minus	0.000157	56.5	100
ENSRNA049373568	core	ingroup	Sordariomycetes	Glomerellales	Reticulascus tulasneorum	GCA_001557505.1	LSAX01000011.1	80.822	73	12	2	1	72	1949989	1950060	plus	0.000157	56.5	100
ENSRNA049373569	core	ingroup	Sordariomycetes	Glomerellales	Furcasterigmium furcatum	GCA_001599815.1	BCIA01000007.1	86.42	81	5	4	3	80	1358428	1358505	plus	8.62e-13	84.2	98
ENSRNA049373569	core	ingroup	Sordariomycetes	Glomerellales	Colletotrichum truncatum	GCA_002632455.2	NBAU02000008.1	86.25	80	8	3	3	80	795094	795172	plus	8.62e-13	84.2	98
ENSRNA049373569	core	ingroup	Sordariomycetes	Glomerellales	Colletotrichum gloeosporioides	GCA_002901105.1	NOWE01000001.1	86.25	80	8	3	3	80	420979	421057	plus	8.62e-13	84.2	98
ENSRNA049373569	core	ingroup	Sordariomycetes	Glomerellales	Colletotrichum truncatum	GCA_008131165.1	VRTN01000380.1	86.25	80	8	3	3	80	39270	39192	minus	8.62e-13	84.2	98
ENSRNA049373569	core	ingroup	Sordariomycetes	Glomerellales	Colletotrichum truncatum	GCA_011947275.1	JAATLN010000008.1	86.25	80	8	3	3	80	546874	546952	plus	8.62e-13	84.2	98
ENSRNA049373569	core	ingroup	Sordariomycetes	Glomerellales	Colletotrichum truncatum	GCA_014235925.1	VUJX01000006.1	86.25	80	8	3	3	80	667682	667604	minus	8.62e-13	84.2	98
ENSRNA049373569	core	ingroup	Sordariomycetes	Glomerellales	Colletotrichum truncatum	GCA_014235925.2	VUJX02000002.1	86.25	80	8	3	3	80	6180932	6180854	minus	8.62e-13	84.2	98
ENSRNA049373569	core	ingroup	Sordariomycetes	Glomerellales	Colletotrichum truncatum	GCA_031008025.1	JARSSS010000111.1	86.25	80	8	3	3	80	85815	85737	minus	8.62e-13	84.2	98
ENSRNA049373569	core	ingroup	Sordariomycetes	Glomerellales	Colletotrichum truncatum	GCF_014235925.1	NW_023503035.1	86.25	80	8	3	3	80	667682	667604	minus	8.62e-13	84.2	98
ENSRNA049373569	core	outgroup	Sordariomycetes	Sordariales	Madurella fahalii	GCA_029876055.1	CM056876.1	85	80	10	2	3	80	1660452	1660531	plus	1.11e-11	80.5	98
ENSRNA049373569	core	outgroup	Sordariomycetes	Sordariales	Chaetomium strumarium	GCA_033439665.1	JAUDZG010000006.1	85.185	81	9	3	2	80	2268773	2268694	minus	1.11e-11	80.5	99
ENSRNA049373569	core	outgroup	Sordariomycetes	Sordariales	Chaetomium strumarium	GCF_033439665.1	NW_026944434.1	85.185	81	9	3	2	80	2268773	2268694	minus	1.11e-11	80.5	99
ENSRNA049373570	core	ingroup	Sordariomycetes	Glomerellales	Plectosphaerella cucumerina	GCA_014635965.1	JACAFW010000016.1	100	71	0	0	1	71	52514	52444	minus	2.46e-27	132	100
ENSRNA049373570	core	ingroup	Sordariomycetes	Glomerellales	Plectosphaerella sp. P0831	GCA_014635975.1	JACAFV010000041.1	100	71	0	0	1	71	225895	225965	plus	2.46e-27	132	100
ENSRNA049373570	core	ingroup	Sordariomycetes	Glomerellales	Plectosphaerella sp. P0831	GCA_014635975.1	JACAFV010000101.1	100	71	0	0	1	71	20695	20625	minus	2.46e-27	132	100
ENSRNA049373570	core	ingroup	Sordariomycetes	Glomerellales	Plectosphaerella plurivora	GCA_020726575.1	JAGSXJ010000031.1	100	71	0	0	1	71	305603	305673	plus	2.46e-27	132	100
ENSRNA049373570	core	ingroup	Sordariomycetes	Glomerellales	Plectosphaerella cucumerina	GCA_020746995.1	JAGPXD010000003.1	100	71	0	0	1	71	5765181	5765111	minus	2.46e-27	132	100
ENSRNA049373570	core	ingroup	Sordariomycetes	Glomerellales	Furcasterigmium sp. R96-07A1	GCA_037042015.1	JAXQJP010000047.1	100	71	0	0	1	71	36615	36545	minus	2.46e-27	132	100
ENSRNA049373570	core	ingroup	Sordariomycetes	Glomerellales	Furcasterigmium sp. R96-07A1	GCA_037042015.1	JAXQJP010000341.1	100	71	0	0	1	71	507759	507689	minus	2.46e-27	132	100
ENSRNA049373570	core	ingroup	Sordariomycetes	Glomerellales	Plectosphaerella cucumerina	GCA_040285535.1	JASXSE010000003.1	100	71	0	0	1	71	388382	388312	minus	2.46e-27	132	100
ENSRNA049373570	core	ingroup	Sordariomycetes	Glomerellales	Sodiomyces alkalinus	GCF_003711515.1	NW_021167080.1	100	71	0	0	1	71	2218512	2218582	plus	2.46e-27	132	100
ENSRNA049373570	core	ingroup	Sordariomycetes	Glomerellales	Sodiomyces alkalinus	GCF_003711515.1	NW_021167080.1	100	71	0	0	1	71	3821894	3821824	minus	2.46e-27	132	100
ENSRNA049373570	core	ingroup	Sordariomycetes	Glomerellales	Sodiomyces alkalinus	GCF_003711515.1	NW_021167080.1	100	71	0	0	1	71	4335447	4335377	minus	2.46e-27	132	100
ENSRNA049373570	core	ingroup	Sordariomycetes	Glomerellales	Sodiomyces alkalinus	GCF_003711515.1	NW_021167080.1	100	71	0	0	1	71	5838505	5838575	plus	2.46e-27	132	100
ENSRNA049373570	core	ingroup	Sordariomycetes	Glomerellales	Sodiomyces alkalinus	GCF_003711515.1	NW_021167081.1	100	71	0	0	1	71	326542	326472	minus	2.46e-27	132	100
ENSRNA049373570	core	ingroup	Sordariomycetes	Glomerellales	Sodiomyces alkalinus	GCF_003711515.1	NW_021167085.1	100	71	0	0	1	71	1789991	1789921	minus	2.46e-27	132	100
ENSRNA049373570	core	ingroup	Sordariomycetes	Glomerellales	Sodiomyces alkalinus	GCF_003711515.1	NW_021167087.1	100	71	0	0	1	71	626857	626787	minus	2.46e-27	132	100
ENSRNA049373570	core	ingroup	Sordariomycetes	Glomerellales	Sodiomyces alkalinus	GCF_003711515.1	NW_021167088.1	100	71	0	0	1	71	1614721	1614651	minus	2.46e-27	132	100
ENSRNA049373570	core	ingroup	Sordariomycetes	Glomerellales	Sodiomyces alkalinus	GCF_003711515.1	NW_021167094.1	100	71	0	0	1	71	414932	415002	plus	2.46e-27	132	100
ENSRNA049373570	core	outgroup	Sordariomycetes	Hypocreales	Trichoderma oligosporum	GCA_015266385.1	JACBYL010000774.1	100	71	0	0	1	71	70315	70245	minus	2.46e-27	132	100
ENSRNA049373570	core	outgroup	Sordariomycetes	Hypocreales	Stachybotrys elegans	GCA_020746835.1	JAGPNK010000013.1	100	71	0	0	1	71	469727	469657	minus	2.46e-27	132	100
ENSRNA049373570	core	outgroup	Sordariomycetes	Hypocreales	Trichoderma polysporum	GCA_030278935.1	JARFTM010000099.1	100	71	0	0	1	71	69939	69869	minus	2.46e-27	132	100
ENSRNA049373571	other AGR	ingroup	Sordariomycetes	Glomerellales	Furcasterigmium sp. R96-07A1	GCA_037042015.1	JAXQJP010000339.1	85.294	102	3	6	1	102	212702	212613	minus	5.72e-16	95.3	100
ENSRNA049373571	other AGR	ingroup	Sordariomycetes	Glomerellales	Sodiomyces alkalinus	GCF_003711515.1	NW_021167080.1	83.654	104	13	4	1	102	3077932	3077831	minus	5.72e-16	95.3	100
ENSRNA049373572	core	ingroup	Sordariomycetes	Glomerellales	Plectosphaerella plurivora	GCA_020726575.1	JAGSXJ010000059.1	99.166	1799	15	0	1	1799	13629	15427	plus	0	3240	100
ENSRNA049373572	core	ingroup	Sordariomycetes	Glomerellales	Plectosphaerella plurivora	GCA_020726575.1	JAGSXJ010000059.1	99.166	1799	15	0	1	1799	2105	307	minus	0	3240	100
ENSRNA049373572	core	ingroup	Sordariomycetes	Glomerellales	Plectosphaerella plurivora	GCA_020726575.1	JAGSXJ010000059.1	99.166	1799	15	0	1	1799	5910	7708	plus	0	3240	100
ENSRNA049373572	core	outgroup	Sordariomycetes	Hypocreales	Fusarium pseudograminearum	GCA_024752415.1	CP103000.1	95.389	1800	78	4	1	1799	8306346	8304551	minus	0	2859	100
ENSRNA049373572	core	outgroup	Sordariomycetes	Hypocreales	Fusarium pseudograminearum	GCA_024752415.1	CP103000.1	95.389	1800	78	4	1	1799	8314119	8312324	minus	0	2859	100
ENSRNA049373573	core	ingroup	Sordariomycetes	Glomerellales	Plectosphaerella plurivora	GCA_020726575.1	JAGSXJ010000059.1	99.166	1799	15	0	1	1799	13629	15427	plus	0	3240	100
ENSRNA049373573	core	ingroup	Sordariomycetes	Glomerellales	Plectosphaerella plurivora	GCA_020726575.1	JAGSXJ010000059.1	99.166	1799	15	0	1	1799	2105	307	minus	0	3240	100
ENSRNA049373573	core	ingroup	Sordariomycetes	Glomerellales	Plectosphaerella plurivora	GCA_020726575.1	JAGSXJ010000059.1	99.166	1799	15	0	1	1799	5910	7708	plus	0	3240	100
ENSRNA049373573	core	outgroup	Sordariomycetes	Hypocreales	Fusarium pseudograminearum	GCA_024752415.1	CP103000.1	95.389	1800	78	4	1	1799	8306346	8304551	minus	0	2859	100
ENSRNA049373573	core	outgroup	Sordariomycetes	Hypocreales	Fusarium pseudograminearum	GCA_024752415.1	CP103000.1	95.389	1800	78	4	1	1799	8314119	8312324	minus	0	2859	100
ENSRNA049373574	core	ingroup	Sordariomycetes	Glomerellales	Furcasterigmium sp. R96-07A1	GCA_037042015.1	JAXQJP010000106.1	87.255	102	10	3	1	100	29444	29544	plus	1.53e-21	113	100
ENSRNA049373574	core	outgroup	Sordariomycetes	Xylariales	Pseudomassariella vexata	GCA_002105095.1	MCFJ01000003.1	83.838	99	7	8	4	100	2877347	2877256	minus	3.34e-13	86.1	97
ENSRNA049373574	core	outgroup	Sordariomycetes	Xylariales	Pseudomassariella vexata	GCF_002105095.1	NW_024467958.1	83.838	99	7	8	4	100	2877347	2877256	minus	3.34e-13	86.1	97
ENSRNA049373575	core	ingroup	Sordariomycetes	Glomerellales	Plectosphaerella plurivora	GCA_020726575.1	JAGSXJ010000059.1	99.166	1799	15	0	1	1799	13629	15427	plus	0	3240	100
ENSRNA049373575	core	ingroup	Sordariomycetes	Glomerellales	Plectosphaerella plurivora	GCA_020726575.1	JAGSXJ010000059.1	99.166	1799	15	0	1	1799	2105	307	minus	0	3240	100
ENSRNA049373575	core	ingroup	Sordariomycetes	Glomerellales	Plectosphaerella plurivora	GCA_020726575.1	JAGSXJ010000059.1	99.166	1799	15	0	1	1799	5910	7708	plus	0	3240	100
ENSRNA049373575	core	outgroup	Sordariomycetes	Hypocreales	Fusarium pseudograminearum	GCA_024752415.1	CP103000.1	95.389	1800	78	4	1	1799	8306346	8304551	minus	0	2859	100
ENSRNA049373575	core	outgroup	Sordariomycetes	Hypocreales	Fusarium pseudograminearum	GCA_024752415.1	CP103000.1	95.389	1800	78	4	1	1799	8314119	8312324	minus	0	2859	100
ENSRNA049373576	core	outgroup	Eurotiomycetes	Eurotiales	Aspergillus viridinutans	GCA_004368095.1	SIHR01000170.1	91.429	70	2	2	6	71	221863	221932	plus	1.46e-15	93.5	81
ENSRNA049373576	core	outgroup	Eurotiomycetes	Eurotiales	Aspergillus viridinutans	GCA_018404265.1	BOPL01000012.1	91.429	70	2	2	6	71	350395	350464	plus	1.46e-15	93.5	81
ENSRNA049373576	core	outgroup	Eurotiomycetes	Eurotiales	Aspergillus viridinutans	GCF_018404265.1	NW_025091228.1	91.429	70	2	2	6	71	350395	350464	plus	1.46e-15	93.5	81
ENSRNA049373577	core	ingroup	Sordariomycetes	Glomerellales	Plectosphaerella plurivora	GCA_020726575.1	JAGSXJ010000059.1	99.166	1799	15	0	1	1799	13629	15427	plus	0	3240	100
ENSRNA049373577	core	ingroup	Sordariomycetes	Glomerellales	Plectosphaerella plurivora	GCA_020726575.1	JAGSXJ010000059.1	99.166	1799	15	0	1	1799	2105	307	minus	0	3240	100
ENSRNA049373577	core	ingroup	Sordariomycetes	Glomerellales	Plectosphaerella plurivora	GCA_020726575.1	JAGSXJ010000059.1	99.166	1799	15	0	1	1799	5910	7708	plus	0	3240	100
ENSRNA049373577	core	outgroup	Sordariomycetes	Hypocreales	Fusarium pseudograminearum	GCA_024752415.1	CP103000.1	95.389	1800	78	4	1	1799	8306346	8304551	minus	0	2859	100
ENSRNA049373577	core	outgroup	Sordariomycetes	Hypocreales	Fusarium pseudograminearum	GCA_024752415.1	CP103000.1	95.389	1800	78	4	1	1799	8314119	8312324	minus	0	2859	100
ENSRNA049373578	core	ingroup	Sordariomycetes	Glomerellales	Plectosphaerella plurivora	GCA_020726575.1	JAGSXJ010000059.1	99.166	1799	15	0	1	1799	13629	15427	plus	0	3240	100
ENSRNA049373578	core	ingroup	Sordariomycetes	Glomerellales	Plectosphaerella plurivora	GCA_020726575.1	JAGSXJ010000059.1	99.166	1799	15	0	1	1799	2105	307	minus	0	3240	100
ENSRNA049373578	core	ingroup	Sordariomycetes	Glomerellales	Plectosphaerella plurivora	GCA_020726575.1	JAGSXJ010000059.1	99.166	1799	15	0	1	1799	5910	7708	plus	0	3240	100
ENSRNA049373578	core	outgroup	Sordariomycetes	Hypocreales	Fusarium pseudograminearum	GCA_024752415.1	CP103000.1	95.389	1800	78	4	1	1799	8306346	8304551	minus	0	2859	100
ENSRNA049373578	core	outgroup	Sordariomycetes	Hypocreales	Fusarium pseudograminearum	GCA_024752415.1	CP103000.1	95.389	1800	78	4	1	1799	8314119	8312324	minus	0	2859	100
ENSRNA049373579	core	outgroup	Dothideomycetes	Botryosphaeriales	Diplodia sapinea	GCA_000671355.1	AXCF01000688.1	94.444	72	4	0	1	72	15457	15386	minus	3.29e-21	111	100
ENSRNA049373579	core	outgroup	Dothideomycetes	Botryosphaeriales	Diplodia sapinea	GCA_000671355.1	AXCF01000740.1	94.444	72	4	0	1	72	15193	15122	minus	3.29e-21	111	100
ENSRNA049373579	core	outgroup	Dothideomycetes	Botryosphaeriales	Diplodia sapinea	GCA_000729945.1	JHUM01000729.1	94.444	72	4	0	1	72	14994	14923	minus	3.29e-21	111	100
ENSRNA049373579	core	outgroup	Dothideomycetes	Botryosphaeriales	Diplodia sapinea	GCA_000729945.1	JHUM01000797.1	94.444	72	4	0	1	72	15194	15123	minus	3.29e-21	111	100
ENSRNA049373579	core	outgroup	Pezizomycetes	Pezizales	Pyronema omphalodes	GCA_000981605.1	HF935253.1	94.444	72	4	0	1	72	118660	118731	plus	3.29e-21	111	100
ENSRNA049373579	core	outgroup	Pezizomycetes	Pezizales	Pyronema omphalodes	GCA_000981605.1	HF935285.1	94.444	72	4	0	1	72	15090	15019	minus	3.29e-21	111	100
ENSRNA049373579	core	outgroup	Pezizomycetes	Pezizales	Pyronema omphalodes	GCA_000981605.1	HF935288.1	94.444	72	4	0	1	72	80427	80356	minus	3.29e-21	111	100
ENSRNA049373579	core	outgroup	Pezizomycetes	Pezizales	Pyronema omphalodes	GCA_000981605.1	HF935415.1	94.444	72	4	0	1	72	22840	22769	minus	3.29e-21	111	100
ENSRNA049373579	core	outgroup	Pezizomycetes	Pezizales	Pyronema omphalodes	GCA_000981605.1	HF935441.1	94.444	72	4	0	1	72	75707	75778	plus	3.29e-21	111	100
ENSRNA049373579	core	outgroup	Pezizomycetes	Pezizales	Pyronema omphalodes	GCA_000981605.1	HF935442.1	94.444	72	4	0	1	72	104295	104366	plus	3.29e-21	111	100
ENSRNA049373579	core	outgroup	Pezizomycetes	Pezizales	Pyronema omphalodes	GCA_000981605.1	HF935442.1	94.444	72	4	0	1	72	73076	73147	plus	3.29e-21	111	100
ENSRNA049373579	core	outgroup	Pezizomycetes	Pezizales	Pyronema omphalodes	GCA_000981605.1	HF935465.1	94.444	72	4	0	1	72	78275	78204	minus	3.29e-21	111	100
ENSRNA049373579	core	outgroup	Pezizomycetes	Pezizales	Pyronema omphalodes	GCA_000981605.1	HF935493.1	94.444	72	4	0	1	72	16935	17006	plus	3.29e-21	111	100
ENSRNA049373579	core	outgroup	Pezizomycetes	Pezizales	Pyronema omphalodes	GCA_000981605.1	HF935526.1	94.444	72	4	0	1	72	38926	38997	plus	3.29e-21	111	100
ENSRNA049373579	core	outgroup	Pezizomycetes	Pezizales	Pyronema omphalodes	GCA_000981605.1	HF935554.1	94.444	72	4	0	1	72	196457	196386	minus	3.29e-21	111	100
ENSRNA049373579	core	outgroup	Pezizomycetes	Pezizales	Pyronema omphalodes	GCA_000981605.1	HF935655.1	94.444	72	4	0	1	72	80693	80764	plus	3.29e-21	111	100
ENSRNA049373579	core	outgroup	Pezizomycetes	Pezizales	Pyronema omphalodes	GCA_000981605.1	HF935661.1	94.444	72	4	0	1	72	4919	4848	minus	3.29e-21	111	100
ENSRNA049373579	core	outgroup	Pezizomycetes	Pezizales	Pyronema omphalodes	GCA_000981605.1	HF935693.1	94.444	72	4	0	1	72	46389	46460	plus	3.29e-21	111	100
ENSRNA049373579	core	outgroup	Pezizomycetes	Pezizales	Pyronema omphalodes	GCA_000981605.1	HF935778.1	94.444	72	4	0	1	72	86264	86193	minus	3.29e-21	111	100
ENSRNA049373579	core	outgroup	Pezizomycetes	Pezizales	Pyronema omphalodes	GCA_000981605.1	HF935890.1	94.444	72	4	0	1	72	2994	2923	minus	3.29e-21	111	100
ENSRNA049373579	core	outgroup	Pezizomycetes	Pezizales	Pyronema omphalodes	GCA_000981605.1	HF935890.1	94.444	72	4	0	1	72	421103	421032	minus	3.29e-21	111	100
ENSRNA049373579	core	outgroup	Pezizomycetes	Pezizales	Pyronema omphalodes	GCA_000981605.1	HF935907.1	94.444	72	4	0	1	72	126947	127018	plus	3.29e-21	111	100
ENSRNA049373579	core	outgroup	Pezizomycetes	Pezizales	Pyronema omphalodes	GCA_000981605.1	HF935976.1	94.444	72	4	0	1	72	31967	32038	plus	3.29e-21	111	100
ENSRNA049373579	core	outgroup	Pezizomycetes	Pezizales	Pyronema omphalodes	GCA_000981605.1	HF935997.1	94.444	72	4	0	1	72	103229	103158	minus	3.29e-21	111	100
ENSRNA049373579	core	outgroup	Pezizomycetes	Pezizales	Pyronema omphalodes	GCA_000981605.1	HF935997.1	94.444	72	4	0	1	72	104485	104414	minus	3.29e-21	111	100
ENSRNA049373579	core	outgroup	Pezizomycetes	Pezizales	Pyronema omphalodes	GCA_000981605.1	HF935997.1	94.444	72	4	0	1	72	97459	97388	minus	3.29e-21	111	100
ENSRNA049373579	core	outgroup	Pezizomycetes	Pezizales	Pyronema omphalodes	GCA_000981605.1	HF936161.1	94.444	72	4	0	1	72	134207	134136	minus	3.29e-21	111	100
ENSRNA049373579	core	outgroup	Pezizomycetes	Pezizales	Pyronema omphalodes	GCA_000981605.1	HF936516.1	94.444	72	4	0	1	72	31204	31275	plus	3.29e-21	111	100
ENSRNA049373579	core	outgroup	Pezizomycetes	Pezizales	Pyronema omphalodes	GCA_000981605.1	HF936636.1	94.444	72	4	0	1	72	140325	140396	plus	3.29e-21	111	100
ENSRNA049373579	core	outgroup	Dothideomycetes	Botryosphaeriales	Diplodia seriata	GCA_001006355.1	LAQI01000024.1	94.444	72	4	0	1	72	225114	225185	plus	3.29e-21	111	100
ENSRNA049373579	core	outgroup	Dothideomycetes	Botryosphaeriales	Diplodia seriata	GCA_001006355.1	LAQI01000082.1	94.444	72	4	0	1	72	27761	27832	plus	3.29e-21	111	100
ENSRNA049373579	core	outgroup	Dothideomycetes	Botryosphaeriales	Diplodia scrobiculata	GCA_001455585.1	LAEG01000057.1	94.444	72	4	0	1	72	6117	6188	plus	3.29e-21	111	100
ENSRNA049373579	core	outgroup	Dothideomycetes	Botryosphaeriales	Diplodia scrobiculata	GCA_001455585.1	LAEG01001673.1	94.444	72	4	0	1	72	10719	10790	plus	3.29e-21	111	100
ENSRNA049373579	core	outgroup	Dothideomycetes	Botryosphaeriales	Diplodia corticola	GCA_001883845.1	MNUE01000124.1	94.444	72	4	0	1	72	13638	13567	minus	3.29e-21	111	100
ENSRNA049373579	core	outgroup	Dothideomycetes	Botryosphaeriales	Diplodia seriata	GCA_001975905.1	MSZU01000076.1	94.444	72	4	0	1	72	3739462	3739533	plus	3.29e-21	111	100
ENSRNA049373579	core	outgroup	Dothideomycetes	Botryosphaeriales	Diplodia seriata	GCA_001975905.1	MSZU01000095.1	94.444	72	4	0	1	72	607147	607076	minus	3.29e-21	111	100
ENSRNA049373579	core	outgroup	Sordariomycetes	Hypocreales	Fusarium dimerum	GCA_013623525.1	JABGLY010000065.1	94.444	72	4	0	1	72	16496	16567	plus	3.29e-21	111	100
ENSRNA049373579	core	outgroup	Sordariomycetes	Hypocreales	Fusarium dimerum	GCA_013623525.1	JABGLY010000084.1	94.444	72	4	0	1	72	50883	50954	plus	3.29e-21	111	100
ENSRNA049373579	core	outgroup	Sordariomycetes	Hypocreales	Fusarium dimerum	GCA_013623525.1	JABGLY010000148.1	94.444	72	4	0	1	72	8392	8463	plus	3.29e-21	111	100
ENSRNA049373579	core	outgroup	Sordariomycetes	Hypocreales	Fusarium dimerum	GCA_013623525.1	JABGLY010000569.1	94.444	72	4	0	1	72	27344	27273	minus	3.29e-21	111	100
ENSRNA049373579	core	outgroup	Sordariomycetes	Hypocreales	Fusarium dimerum	GCA_013623525.1	JABGLY010000933.1	94.444	72	4	0	1	72	7404	7333	minus	3.29e-21	111	100
ENSRNA049373579	core	outgroup	Sordariomycetes	Hypocreales	Fusarium penzigii	GCA_013623535.1	JABFFC010000308.1	94.444	72	4	0	1	72	49184	49255	plus	3.29e-21	111	100
ENSRNA049373579	core	outgroup	Sordariomycetes	Hypocreales	Fusarium penzigii	GCA_013623535.1	JABFFC010000356.1	94.444	72	4	0	1	72	91231	91302	plus	3.29e-21	111	100
ENSRNA049373579	core	outgroup	Dothideomycetes	Botryosphaeriales	Diplodia seriata	GCA_021436955.3	JAJVCZ030000011.1	94.444	72	4	0	1	72	956738	956809	plus	3.29e-21	111	100
ENSRNA049373579	core	outgroup	Dothideomycetes	Botryosphaeriales	Diplodia seriata	GCA_021436955.3	JAJVCZ030000012.1	94.444	72	4	0	1	72	588485	588414	minus	3.29e-21	111	100
ENSRNA049373579	core	outgroup	Dothideomycetes	Botryosphaeriales	Diplodia seriata	GCA_021436965.2	JAJVDA020000061.1	94.444	72	4	0	1	72	178299	178370	plus	3.29e-21	111	100
ENSRNA049373579	core	outgroup	Dothideomycetes	Botryosphaeriales	Diplodia seriata	GCA_021436965.2	JAJVDA020000070.1	94.444	72	4	0	1	72	99996	100067	plus	3.29e-21	111	100
ENSRNA049373579	core	outgroup	Dothideomycetes	Botryosphaeriales	Diplodia intermedia	GCA_021495925.2	JAKEKT020000050.1	94.444	72	4	0	1	72	226641	226570	minus	3.29e-21	111	100
ENSRNA049373579	core	outgroup	Dothideomycetes	Botryosphaeriales	Diplodia intermedia	GCA_021495925.2	JAKEKT020000077.1	94.444	72	4	0	1	72	145137	145208	plus	3.29e-21	111	100
ENSRNA049373579	core	outgroup	Dothideomycetes	Botryosphaeriales	Dothiorella sarmentorum	GCA_023082095.1	JAJMVL010000021.1	94.444	72	4	0	1	72	102886	102957	plus	3.29e-21	111	100
ENSRNA049373579	core	outgroup	Dothideomycetes	Botryosphaeriales	Dothiorella sarmentorum	GCA_023082095.1	JAJMVL010000032.1	94.444	72	4	0	1	72	10601	10672	plus	3.29e-21	111	100
ENSRNA049373579	core	outgroup	Dothideomycetes	Botryosphaeriales	Dothiorella sarmentorum	GCA_023082095.1	JAJMVL010000169.1	94.444	72	4	0	1	72	50993	50922	minus	3.29e-21	111	100
ENSRNA049373579	core	outgroup	Dothideomycetes	Botryosphaeriales	Diplodia sapinea	GCA_023085605.1	JAJMXP010000062.1	94.444	72	4	0	1	72	104098	104169	plus	3.29e-21	111	100
ENSRNA049373579	core	outgroup	Dothideomycetes	Botryosphaeriales	Diplodia sapinea	GCA_023085605.1	JAJMXP010000065.1	94.444	72	4	0	1	72	78310	78239	minus	3.29e-21	111	100
ENSRNA049373579	core	outgroup	Dothideomycetes	Botryosphaeriales	Diplodia seriata	GCA_023086045.1	JAJMXR010000264.1	94.444	72	4	0	1	72	35152	35223	plus	3.29e-21	111	100
ENSRNA049373579	core	outgroup	Dothideomycetes	Botryosphaeriales	Diplodia sapinea	GCA_023087305.1	JAJMYJ010000002.1	94.444	72	4	0	1	72	56322	56393	plus	3.29e-21	111	100
ENSRNA049373579	core	outgroup	Dothideomycetes	Botryosphaeriales	Diplodia sapinea	GCA_023087305.1	JAJMYJ010000242.1	94.444	72	4	0	1	72	22532	22603	plus	3.29e-21	111	100
ENSRNA049373579	core	outgroup	Dothideomycetes	Botryosphaeriales	Diplodia sapinea	GCA_023087385.1	JAJMYO010000180.1	94.444	72	4	0	1	72	22507	22578	plus	3.29e-21	111	100
ENSRNA049373579	core	outgroup	Dothideomycetes	Botryosphaeriales	Diplodia sapinea	GCA_023087385.1	JAJMYO010000189.1	94.444	72	4	0	1	72	17551	17480	minus	3.29e-21	111	100
ENSRNA049373579	core	outgroup	Dothideomycetes	Botryosphaeriales	Dothiorella sarmentorum	GCA_023088305.1	JAJMYS010000050.1	94.444	72	4	0	1	72	38079	38150	plus	3.29e-21	111	100
ENSRNA049373579	core	outgroup	Dothideomycetes	Botryosphaeriales	Dothiorella sarmentorum	GCA_023088305.1	JAJMYS010000087.1	94.444	72	4	0	1	72	57012	56941	minus	3.29e-21	111	100
ENSRNA049373579	core	outgroup	Dothideomycetes	Botryosphaeriales	Dothiorella sarmentorum	GCA_023088305.1	JAJMYS010000405.1	94.444	72	4	0	1	72	10776	10847	plus	3.29e-21	111	100
ENSRNA049373579	core	outgroup	Pezizomycetes	Pezizales	Pyronema domesticum	GCA_024516145.1	JAJJXL010000001.1	94.444	72	4	0	1	72	194071	194142	plus	3.29e-21	111	100
ENSRNA049373579	core	outgroup	Pezizomycetes	Pezizales	Pyronema domesticum	GCA_024516145.1	JAJJXL010000001.1	94.444	72	4	0	1	72	225291	225362	plus	3.29e-21	111	100
ENSRNA049373579	core	outgroup	Pezizomycetes	Pezizales	Pyronema domesticum	GCA_024516145.1	JAJJXL010000001.1	94.444	72	4	0	1	72	2279857	2279786	minus	3.29e-21	111	100
ENSRNA049373579	core	outgroup	Pezizomycetes	Pezizales	Pyronema domesticum	GCA_024516145.1	JAJJXL010000001.1	94.444	72	4	0	1	72	403538	403467	minus	3.29e-21	111	100
ENSRNA049373579	core	outgroup	Pezizomycetes	Pezizales	Pyronema domesticum	GCA_024516145.1	JAJJXL010000001.1	94.444	72	4	0	1	72	807467	807538	plus	3.29e-21	111	100
ENSRNA049373579	core	outgroup	Pezizomycetes	Pezizales	Pyronema domesticum	GCA_024516145.1	JAJJXL010000004.1	94.444	72	4	0	1	72	1231282	1231211	minus	3.29e-21	111	100
ENSRNA049373579	core	outgroup	Pezizomycetes	Pezizales	Pyronema domesticum	GCA_024516145.1	JAJJXL010000004.1	94.444	72	4	0	1	72	1404334	1404405	plus	3.29e-21	111	100
ENSRNA049373579	core	outgroup	Pezizomycetes	Pezizales	Pyronema domesticum	GCA_024516145.1	JAJJXL010000005.1	94.444	72	4	0	1	72	1160500	1160571	plus	3.29e-21	111	100
ENSRNA049373579	core	outgroup	Pezizomycetes	Pezizales	Pyronema domesticum	GCA_024516145.1	JAJJXL010000005.1	94.444	72	4	0	1	72	741864	741935	plus	3.29e-21	111	100
ENSRNA049373579	core	outgroup	Pezizomycetes	Pezizales	Pyronema domesticum	GCA_024516145.1	JAJJXL010000007.1	94.444	72	4	0	1	72	1773860	1773789	minus	3.29e-21	111	100
ENSRNA049373579	core	outgroup	Pezizomycetes	Pezizales	Pyronema domesticum	GCA_024516145.1	JAJJXL010000008.1	94.444	72	4	0	1	72	368461	368532	plus	3.29e-21	111	100
ENSRNA049373579	core	outgroup	Pezizomycetes	Pezizales	Pyronema domesticum	GCA_024516145.1	JAJJXL010000016.1	94.444	72	4	0	1	72	951816	951745	minus	3.29e-21	111	100
ENSRNA049373579	core	outgroup	Pezizomycetes	Pezizales	Pyronema domesticum	GCA_024516145.1	JAJJXL010000017.1	94.444	72	4	0	1	72	605118	605189	plus	3.29e-21	111	100
ENSRNA049373579	core	outgroup	Pezizomycetes	Pezizales	Pyronema domesticum	GCA_024516145.1	JAJJXL010000017.1	94.444	72	4	0	1	72	819557	819628	plus	3.29e-21	111	100
ENSRNA049373579	core	outgroup	Pezizomycetes	Pezizales	Pyronema domesticum	GCA_024516145.1	JAJJXL010000019.1	94.444	72	4	0	1	72	102766	102837	plus	3.29e-21	111	100
ENSRNA049373579	core	outgroup	Pezizomycetes	Pezizales	Pyronema domesticum	GCA_024516145.1	JAJJXL010000019.1	94.444	72	4	0	1	72	883356	883427	plus	3.29e-21	111	100
ENSRNA049373579	core	outgroup	Pezizomycetes	Pezizales	Pyronema domesticum	GCA_024516145.1	JAJJXL010000025.1	94.444	72	4	0	1	72	347852	347781	minus	3.29e-21	111	100
ENSRNA049373579	core	outgroup	Pezizomycetes	Pezizales	Pyronema domesticum	GCA_024516145.1	JAJJXL010000030.1	94.444	72	4	0	1	72	45959	45888	minus	3.29e-21	111	100
ENSRNA049373579	core	outgroup	Pezizomycetes	Pezizales	Pyronema domesticum	GCA_024516145.1	JAJJXL010000036.1	94.444	72	4	0	1	72	176983	176912	minus	3.29e-21	111	100
ENSRNA049373579	core	outgroup	Pezizomycetes	Pezizales	Pyronema domesticum	GCA_024516145.1	JAJJXL010000041.1	94.444	72	4	0	1	72	263175	263104	minus	3.29e-21	111	100
ENSRNA049373579	core	outgroup	Pezizomycetes	Pezizales	Pyronema domesticum	GCA_024516145.1	JAJJXL010000042.1	94.444	72	4	0	1	72	175449	175520	plus	3.29e-21	111	100
ENSRNA049373579	core	outgroup	Pezizomycetes	Pezizales	Pyronema domesticum	GCA_024516145.1	JAJJXL010000042.1	94.444	72	4	0	1	72	91415	91344	minus	3.29e-21	111	100
ENSRNA049373579	core	outgroup	Pezizomycetes	Pezizales	Pyronema domesticum	GCA_024516145.1	JAJJXL010000042.1	94.444	72	4	0	1	72	97185	97114	minus	3.29e-21	111	100
ENSRNA049373579	core	outgroup	Pezizomycetes	Pezizales	Pyronema domesticum	GCA_024516145.1	JAJJXL010000042.1	94.444	72	4	0	1	72	98441	98370	minus	3.29e-21	111	100
ENSRNA049373579	core	outgroup	Pezizomycetes	Pezizales	Pyronema domesticum	GCA_024516145.1	JAJJXL010000043.1	94.444	72	4	0	1	72	149996	150067	plus	3.29e-21	111	100
ENSRNA049373579	core	outgroup	Pezizomycetes	Pezizales	Pyronema omphalodes	GCA_024516155.1	JAJJXM010000001.1	94.444	72	4	0	1	72	1806834	1806905	plus	3.29e-21	111	100
ENSRNA049373579	core	outgroup	Pezizomycetes	Pezizales	Pyronema omphalodes	GCA_024516155.1	JAJJXM010000003.1	94.444	72	4	0	1	72	521776	521705	minus	3.29e-21	111	100
ENSRNA049373579	core	outgroup	Pezizomycetes	Pezizales	Pyronema omphalodes	GCA_024516155.1	JAJJXM010000003.1	94.444	72	4	0	1	72	694522	694593	plus	3.29e-21	111	100
ENSRNA049373579	core	outgroup	Pezizomycetes	Pezizales	Pyronema omphalodes	GCA_024516155.1	JAJJXM010000006.1	94.444	72	4	0	1	72	991400	991329	minus	3.29e-21	111	100
ENSRNA049373579	core	outgroup	Pezizomycetes	Pezizales	Pyronema omphalodes	GCA_024516155.1	JAJJXM010000008.1	94.444	72	4	0	1	72	489238	489309	plus	3.29e-21	111	100
ENSRNA049373579	core	outgroup	Pezizomycetes	Pezizales	Pyronema omphalodes	GCA_024516155.1	JAJJXM010000009.1	94.444	72	4	0	1	72	407893	407822	minus	3.29e-21	111	100
ENSRNA049373579	core	outgroup	Pezizomycetes	Pezizales	Pyronema omphalodes	GCA_024516155.1	JAJJXM010000011.1	94.444	72	4	0	1	72	549809	549880	plus	3.29e-21	111	100
ENSRNA049373579	core	outgroup	Pezizomycetes	Pezizales	Pyronema omphalodes	GCA_024516155.1	JAJJXM010000013.1	94.444	72	4	0	1	72	499269	499198	minus	3.29e-21	111	100
ENSRNA049373579	core	outgroup	Pezizomycetes	Pezizales	Pyronema omphalodes	GCA_024516155.1	JAJJXM010000018.1	94.444	72	4	0	1	72	451226	451155	minus	3.29e-21	111	100
ENSRNA049373579	core	outgroup	Pezizomycetes	Pezizales	Pyronema omphalodes	GCA_024516155.1	JAJJXM010000022.1	94.444	72	4	0	1	72	318595	318666	plus	3.29e-21	111	100
ENSRNA049373579	core	outgroup	Pezizomycetes	Pezizales	Pyronema omphalodes	GCA_024516155.1	JAJJXM010000022.1	94.444	72	4	0	1	72	50847	50776	minus	3.29e-21	111	100
ENSRNA049373579	core	outgroup	Pezizomycetes	Pezizales	Pyronema omphalodes	GCA_024516155.1	JAJJXM010000030.1	94.444	72	4	0	1	72	189876	189805	minus	3.29e-21	111	100
ENSRNA049373579	core	outgroup	Pezizomycetes	Pezizales	Pyronema omphalodes	GCA_024516155.1	JAJJXM010000030.1	94.444	72	4	0	1	72	293711	293782	plus	3.29e-21	111	100
ENSRNA049373579	core	outgroup	Pezizomycetes	Pezizales	Pyronema omphalodes	GCA_024516155.1	JAJJXM010000030.1	94.444	72	4	0	1	72	294574	294645	plus	3.29e-21	111	100
ENSRNA049373579	core	outgroup	Pezizomycetes	Pezizales	Pyronema omphalodes	GCA_024516155.1	JAJJXM010000030.1	94.444	72	4	0	1	72	295561	295632	plus	3.29e-21	111	100
ENSRNA049373579	core	outgroup	Pezizomycetes	Pezizales	Pyronema omphalodes	GCA_024516155.1	JAJJXM010000030.1	94.444	72	4	0	1	72	355561	355490	minus	3.29e-21	111	100
ENSRNA049373579	core	outgroup	Pezizomycetes	Pezizales	Pyronema omphalodes	GCA_024516155.1	JAJJXM010000030.1	94.444	72	4	0	1	72	671585	671656	plus	3.29e-21	111	100
ENSRNA049373579	core	outgroup	Pezizomycetes	Pezizales	Pyronema omphalodes	GCA_024516155.1	JAJJXM010000034.1	94.444	72	4	0	1	72	149091	149020	minus	3.29e-21	111	100
ENSRNA049373579	core	outgroup	Pezizomycetes	Pezizales	Pyronema omphalodes	GCA_024516155.1	JAJJXM010000035.1	94.444	72	4	0	1	72	429982	429911	minus	3.29e-21	111	100
ENSRNA049373579	core	outgroup	Pezizomycetes	Pezizales	Pyronema omphalodes	GCA_024516155.1	JAJJXM010000046.1	94.444	72	4	0	1	72	275700	275771	plus	3.29e-21	111	100
ENSRNA049373579	core	outgroup	Pezizomycetes	Pezizales	Pyronema omphalodes	GCA_024516155.1	JAJJXM010000050.1	94.444	72	4	0	1	72	63789	63718	minus	3.29e-21	111	100
ENSRNA049373579	core	outgroup	Pezizomycetes	Pezizales	Pyronema omphalodes	GCA_024516155.1	JAJJXM010000071.1	94.444	72	4	0	1	72	160989	161060	plus	3.29e-21	111	100
ENSRNA049373579	core	outgroup	Pezizomycetes	Pezizales	Pyronema omphalodes	GCA_024516155.1	JAJJXM010000073.1	94.444	72	4	0	1	72	180185	180114	minus	3.29e-21	111	100
ENSRNA049373579	core	outgroup	Pezizomycetes	Pezizales	Pyronema omphalodes	GCA_024516155.1	JAJJXM010000079.1	94.444	72	4	0	1	72	181879	181808	minus	3.29e-21	111	100
ENSRNA049373579	core	outgroup	Pezizomycetes	Pezizales	Pyronema omphalodes	GCA_024516155.1	JAJJXM010000127.1	94.444	72	4	0	1	72	25713	25642	minus	3.29e-21	111	100
ENSRNA049373579	core	outgroup	Dothideomycetes	Botryosphaeriales	Phyllosticta citribraziliensis	GCA_038025025.1	JBBPEH010000004.1	94.444	72	4	0	1	72	766797	766726	minus	3.29e-21	111	100
ENSRNA049373579	core	outgroup	Dothideomycetes	Botryosphaeriales	Phyllosticta citribraziliensis	GCA_038380855.1	JBBWUG010000013.1	94.444	72	4	0	1	72	985372	985443	plus	3.29e-21	111	100
ENSRNA049373579	core	outgroup	Dothideomycetes	Botryosphaeriales	Phyllosticta citrichinensis	GCA_038380875.1	JBBWUF010000001.1	94.444	72	4	0	1	72	5355954	5355883	minus	3.29e-21	111	100
ENSRNA049373579	core	outgroup	Dothideomycetes	Botryosphaeriales	Phyllosticta citrichinensis	GCA_038380885.1	JBBWUH010000008.1	94.444	72	4	0	1	72	1288619	1288548	minus	3.29e-21	111	100
ENSRNA049373579	core	outgroup	Dothideomycetes	Botryosphaeriales	Diplodia corticola	GCF_001883845.1	NW_017971603.1	94.444	72	4	0	1	72	13638	13567	minus	3.29e-21	111	100
ENSRNA049373579	core	outgroup	Dothideomycetes	Botryosphaeriales	Diplodia seriata	GCF_021436955.1	NW_027117318.1	94.444	72	4	0	1	72	956738	956809	plus	3.29e-21	111	100
ENSRNA049373579	core	outgroup	Dothideomycetes	Botryosphaeriales	Diplodia seriata	GCF_021436955.1	NW_027117319.1	94.444	72	4	0	1	72	588485	588414	minus	3.29e-21	111	100
ENSRNA049373579	core	outgroup	Dothideomycetes	Botryosphaeriales	Phyllosticta citribraziliensis	GCF_038025025.1	NW_027117341.1	94.444	72	4	0	1	72	766797	766726	minus	3.29e-21	111	100
ENSRNA049373579	core	ingroup	Sordariomycetes	Glomerellales	Colletotrichum liriopes	GCA_029035315.1	JANUXF010000002.1	94.444	72	4	0	1	72	400276	400347	plus	3.29e-21	111	100
ENSRNA049373579	core	ingroup	Sordariomycetes	Glomerellales	Colletotrichum liriopes	GCA_029035315.1	JANUXF010000003.1	94.444	72	4	0	1	72	716151	716222	plus	3.29e-21	111	100
ENSRNA049373579	core	ingroup	Sordariomycetes	Glomerellales	Colletotrichum liriopes	GCA_029035315.1	JANUXF010000155.1	94.444	72	4	0	1	72	83221	83292	plus	3.29e-21	111	100
ENSRNA049373579	core	ingroup	Sordariomycetes	Glomerellales	Colletotrichum liriopes	GCA_029035315.1	JANUXF010000163.1	94.444	72	4	0	1	72	15737	15666	minus	3.29e-21	111	100
ENSRNA049373580	core	ingroup	Sordariomycetes	Glomerellales	Plectosphaerella cucumerina	GCA_014635965.1	JACAFW010000028.1	98.78	82	1	0	6	87	23	104	plus	1.22e-31	147	94
ENSRNA049373580	core	ingroup	Sordariomycetes	Glomerellales	Plectosphaerella cucumerina	GCA_014635965.1	JACAFW010000128.1	98.78	82	1	0	6	87	118479	118560	plus	1.22e-31	147	94
ENSRNA049373580	core	ingroup	Sordariomycetes	Glomerellales	Plectosphaerella cucumerina	GCA_014636675.1	JACAFX010000002.1	98.78	82	1	0	6	87	463251	463170	minus	1.22e-31	147	94
ENSRNA049373580	core	ingroup	Sordariomycetes	Glomerellales	Plectosphaerella cucumerina	GCA_014636675.1	JACAFX010000046.1	98.78	82	1	0	6	87	251020	251101	plus	1.22e-31	147	94
ENSRNA049373580	core	ingroup	Sordariomycetes	Glomerellales	Plectosphaerella cucumerina	GCA_020746995.1	JAGPXD010000001.1	98.78	82	1	0	6	87	5269008	5268927	minus	1.22e-31	147	94
ENSRNA049373580	core	ingroup	Sordariomycetes	Glomerellales	Plectosphaerella cucumerina	GCA_020746995.1	JAGPXD010000002.1	98.78	82	1	0	6	87	3282986	3283067	plus	1.22e-31	147	94
ENSRNA049373580	core	ingroup	Sordariomycetes	Glomerellales	Plectosphaerella cucumerina	GCA_040285535.1	JASXSE010000019.1	98.78	82	1	0	6	87	13306	13387	plus	1.22e-31	147	94
ENSRNA049373580	core	ingroup	Sordariomycetes	Glomerellales	Plectosphaerella cucumerina	GCA_040285535.1	JASXSE010000117.1	98.78	82	1	0	6	87	30910	30829	minus	1.22e-31	147	94
ENSRNA049373581	core	ingroup	Sordariomycetes	Glomerellales	Plectosphaerella plurivora	GCA_020726575.1	JAGSXJ010000059.1	89.172	1884	41	146	1	1806	13629	15427	plus	0	2198	100
ENSRNA049373581	core	ingroup	Sordariomycetes	Glomerellales	Plectosphaerella plurivora	GCA_020726575.1	JAGSXJ010000059.1	89.172	1884	41	146	1	1806	2105	307	minus	0	2198	100
ENSRNA049373581	core	ingroup	Sordariomycetes	Glomerellales	Plectosphaerella plurivora	GCA_020726575.1	JAGSXJ010000059.1	89.172	1884	41	146	1	1806	5910	7708	plus	0	2198	100
ENSRNA049373581	core	ingroup	Sordariomycetes	Glomerellales	Plectosphaerella cucumerina	GCA_020746995.1	JAGPXD010000008.1	89.166	1883	42	146	1	1806	3441	1644	minus	0	2198	100
ENSRNA049373581	core	outgroup	Sordariomycetes	Hypocreales	Fusarium pseudograminearum	GCA_024752415.1	CP103000.1	85.82	1883	103	148	1	1806	8306346	8304551	minus	0	1847	100
ENSRNA049373581	core	outgroup	Sordariomycetes	Hypocreales	Fusarium pseudograminearum	GCA_024752415.1	CP103000.1	85.82	1883	103	148	1	1806	8314119	8312324	minus	0	1847	100
ENSRNA049373582	core	outgroup	Dothideomycetes	Pleosporales	Plenodomus lingam	GCA_000230375.1	FP929134.1	97.727	44	1	0	1	44	1176035	1176078	plus	2.76e-10	76.8	66
ENSRNA049373582	core	outgroup	Dothideomycetes	Pleosporales	Plenodomus lingam	GCA_022343315.1	JACTNS010000018.1	97.727	44	1	0	1	44	326724	326681	minus	2.76e-10	76.8	64
ENSRNA049373582	core	outgroup	Dothideomycetes	Pleosporales	Plenodomus lingam	GCA_022609245.1	JAGKPZ010000313.1	97.727	44	1	0	1	44	20225	20182	minus	2.76e-10	76.8	64
ENSRNA049373582	core	outgroup	Dothideomycetes	Pleosporales	Plenodomus lingam	GCA_900465115.1	UBIQ01000127.1	97.727	44	1	0	1	44	54594	54637	plus	2.76e-10	76.8	66
ENSRNA049373582	core	outgroup	Dothideomycetes	Pleosporales	Plenodomus lingam	GCA_900538235.1	UNSE01000001.1	97.727	44	1	0	1	44	3141607	3141650	plus	2.76e-10	76.8	66
ENSRNA049373582	core	outgroup	Dothideomycetes	Pleosporales	Plenodomus lingam	GCF_000230375.1	NW_003533873.1	97.727	44	1	0	1	44	1176035	1176078	plus	2.76e-10	76.8	66
ENSRNA049373582	core	outgroup	Dothideomycetes	Pleosporales	Plenodomus lingam	GCF_022343315.1	NW_027093944.1	97.727	44	1	0	1	44	326724	326681	minus	2.76e-10	76.8	64
ENSRNA049373582	core	ingroup	Sordariomycetes	Glomerellales	Plectosphaerella cucumerina	GCA_014635965.1	JACAFW010000134.1	100	41	0	0	1	41	60758	60718	minus	2.76e-10	76.8	63
ENSRNA049373582	core	ingroup	Sordariomycetes	Glomerellales	Plectosphaerella sp. P0831	GCA_014635975.1	JACAFV010000145.1	100	41	0	0	1	41	46581	46621	plus	2.76e-10	76.8	63
ENSRNA049373582	core	ingroup	Sordariomycetes	Glomerellales	Plectosphaerella plurivora	GCA_020726575.1	JAGSXJ010000009.1	100	41	0	0	1	41	517523	517563	plus	2.76e-10	76.8	65
ENSRNA049373582	core	ingroup	Sordariomycetes	Glomerellales	Plectosphaerella cucumerina	GCA_020746995.1	JAGPXD010000002.1	100	41	0	0	1	41	761826	761866	plus	2.76e-10	76.8	65
ENSRNA049373582	core	ingroup	Sordariomycetes	Glomerellales	Furcasterigmium sp. R96-07A1	GCA_037042015.1	JAXQJP010000339.1	100	41	0	0	85	125	212653	212613	minus	2.76e-10	76.8	63
ENSRNA049373582	core	ingroup	Sordariomycetes	Glomerellales	Plectosphaerella cucumerina	GCA_040285535.1	JASXSE010000129.1	100	41	0	0	1	41	77824	77784	minus	2.76e-10	76.8	63
ENSRNA049373583	core	ingroup	Sordariomycetes	Glomerellales	Plectosphaerella cucumerina	GCA_014635965.1	JACAFW010000221.1	98.701	154	2	0	1	154	497	344	minus	1.19e-69	274	100
ENSRNA049373583	core	ingroup	Sordariomycetes	Glomerellales	Plectosphaerella sp. P0831	GCA_014635975.1	JACAFV010000318.1	98.701	154	2	0	1	154	5303	5150	minus	1.19e-69	274	100
ENSRNA049373583	core	ingroup	Sordariomycetes	Glomerellales	Plectosphaerella plurivora	GCA_020726575.1	JAGSXJ010000059.1	98.701	154	2	0	1	154	15567	15720	plus	1.19e-69	274	100
ENSRNA049373583	core	ingroup	Sordariomycetes	Glomerellales	Plectosphaerella plurivora	GCA_020726575.1	JAGSXJ010000059.1	98.701	154	2	0	1	154	167	14	minus	1.19e-69	274	100
ENSRNA049373583	core	ingroup	Sordariomycetes	Glomerellales	Plectosphaerella plurivora	GCA_020726575.1	JAGSXJ010000059.1	98.701	154	2	0	1	154	7848	8001	plus	1.19e-69	274	100
ENSRNA049373583	core	ingroup	Sordariomycetes	Glomerellales	Plectosphaerella cucumerina	GCA_020746995.1	JAGPXD010000008.1	98.701	154	2	0	1	154	1504	1351	minus	1.19e-69	274	100
ENSRNA049373583	core	ingroup	Sordariomycetes	Glomerellales	Plectosphaerella cucumerina	GCA_020746995.1	JAGPXD010000008.1	98.701	154	2	0	1	154	16762	16609	minus	1.19e-69	274	100
ENSRNA049373583	core	ingroup	Sordariomycetes	Glomerellales	Plectosphaerella cucumerina	GCA_020746995.1	JAGPXD010000008.1	98.701	154	2	0	1	154	24395	24242	minus	1.19e-69	274	100
ENSRNA049373583	core	ingroup	Sordariomycetes	Glomerellales	Plectosphaerella cucumerina	GCA_020746995.1	JAGPXD010000008.1	98.701	154	2	0	1	154	9129	8976	minus	1.19e-69	274	100
ENSRNA049373583	core	ingroup	Sordariomycetes	Glomerellales	Plectosphaerella cucumerina	GCA_020746995.1	JAGPXD010000010.1	98.701	154	2	0	1	154	15598	15751	plus	1.19e-69	274	100
ENSRNA049373583	core	ingroup	Sordariomycetes	Glomerellales	Plectosphaerella cucumerina	GCA_020746995.1	JAGPXD010000010.1	98.701	154	2	0	1	154	332	485	plus	1.19e-69	274	100
ENSRNA049373583	core	ingroup	Sordariomycetes	Glomerellales	Plectosphaerella cucumerina	GCA_020746995.1	JAGPXD010000010.1	98.701	154	2	0	1	154	7964	8117	plus	1.19e-69	274	100
ENSRNA049373583	core	ingroup	Sordariomycetes	Glomerellales	Plectosphaerella cucumerina	GCA_040285535.1	JASXSE010000258.1	98.701	154	2	0	1	154	1860	1707	minus	1.19e-69	274	100
ENSRNA049373583	core	outgroup	Sordariomycetes	Microascales	Ceratocystis fimbriata	GCA_000389695.3	APWK03000291.1	93.464	153	10	0	1	153	3197	3349	plus	9.4e-56	228	99
ENSRNA049373583	core	outgroup	Sordariomycetes	Microascales	Ceratocystis albifundus	GCA_000813685.1	JSSU01000831.1	93.464	153	10	0	1	153	4058	3906	minus	9.4e-56	228	99
ENSRNA049373583	core	outgroup	Sordariomycetes	Microascales	Ceratocystis platani	GCA_000978885.1	LBBL01000496.1	93.464	153	10	0	1	153	5438	5286	minus	9.4e-56	228	99
ENSRNA049373583	core	outgroup	Sordariomycetes	Microascales	Davidsoniella virescens	GCA_001513805.1	LJZU01000021.1	93.464	153	10	0	1	153	3476	3628	plus	9.4e-56	228	99
ENSRNA049373583	core	outgroup	Sordariomycetes	Microascales	Ceratocystis eucalypticola	GCA_001513815.1	LJOA01000010.1	93.464	153	10	0	1	153	4286	4438	plus	9.4e-56	228	99
ENSRNA049373583	core	outgroup	Sordariomycetes	Microascales	Endoconidiophora laricicola	GCA_001640655.1	LXGT01000610.1	93.464	153	10	0	1	153	7172	7324	plus	9.4e-56	228	99
ENSRNA049373583	core	outgroup	Sordariomycetes	Microascales	Ceratocystis adiposa	GCA_001640685.1	LXGU01000383.1	93.464	153	10	0	1	153	6556	6404	minus	9.4e-56	228	99
ENSRNA049373583	core	outgroup	Sordariomycetes	Microascales	Endoconidiophora polonica	GCA_001856765.1	LXKZ01000060.1	93.464	153	10	0	1	153	2771	2923	plus	9.4e-56	228	99
ENSRNA049373583	core	outgroup	Sordariomycetes	Microascales	Bretziella fagacearum	GCA_002018255.1	MKGJ01000002.1	93.464	153	10	0	1	153	183638	183790	plus	9.4e-56	228	99
ENSRNA049373583	core	outgroup	Sordariomycetes	Microascales	Ceratocystis harringtonii	GCA_002018265.1	MKGM01000190.1	93.464	153	10	0	1	153	14322	14474	plus	9.4e-56	228	99
ENSRNA049373583	core	outgroup	Sordariomycetes	Hypocreales	Fusarium pininemorale	GCA_002165215.1	NFZR01000076.1	93.464	153	10	0	1	153	4445	4293	minus	9.4e-56	228	99
ENSRNA049373583	core	outgroup	Sordariomycetes	Microascales	Ceratocystis albifundus	GCA_002742155.1	MANW01000490.1	93.464	153	10	0	1	153	5767	5615	minus	9.4e-56	228	99
ENSRNA049373583	core	outgroup	Sordariomycetes	Microascales	Ceratocystis albifundus	GCA_002742195.1	MANX01000454.1	93.464	153	10	0	1	153	3698	3850	plus	9.4e-56	228	99
ENSRNA049373583	core	outgroup	Sordariomycetes	Microascales	Ceratocystis albifundus	GCA_002742205.1	MANY01000947.1	93.464	153	10	0	1	153	3947	4099	plus	9.4e-56	228	99
ENSRNA049373583	core	outgroup	Sordariomycetes	Microascales	Ceratocystis albifundus	GCA_002742215.1	MANZ01001009.1	93.464	153	10	0	1	153	12669	12517	minus	9.4e-56	228	99
ENSRNA049373583	core	outgroup	Sordariomycetes	Microascales	Ceratocystis albifundus	GCA_002742255.2	MAOA02000007.1	93.464	153	10	0	1	153	10875	10723	minus	9.4e-56	228	99
ENSRNA049373583	core	outgroup	Sordariomycetes	Microascales	Ceratocystis albifundus	GCA_002742255.2	MAOA02000007.1	93.464	153	10	0	1	153	24508	24356	minus	9.4e-56	228	99
ENSRNA049373583	core	outgroup	Sordariomycetes	Microascales	Ceratocystis albifundus	GCA_002742255.2	MAOA02000010.1	93.464	153	10	0	1	153	12138	11986	minus	9.4e-56	228	99
ENSRNA049373583	core	outgroup	Sordariomycetes	Microascales	Ceratocystis albifundus	GCA_002742255.2	MAOA02000010.1	93.464	153	10	0	1	153	20756	20604	minus	9.4e-56	228	99
ENSRNA049373583	core	outgroup	Sordariomycetes	Microascales	Ceratocystis albifundus	GCA_002742255.2	MAOA02000010.1	93.464	153	10	0	1	153	34756	34604	minus	9.4e-56	228	99
ENSRNA049373583	core	outgroup	Sordariomycetes	Microascales	Ceratocystis albifundus	GCA_002742255.2	MAOA02000010.1	93.464	153	10	0	1	153	3519	3367	minus	9.4e-56	228	99
ENSRNA049373583	core	outgroup	Sordariomycetes	Microascales	Ceratocystis albifundus	GCA_002742255.2	MAOA02000010.1	93.464	153	10	0	1	153	43377	43225	minus	9.4e-56	228	99
ENSRNA049373583	core	outgroup	Sordariomycetes	Microascales	Ceratocystis albifundus	GCA_002742255.2	MAOA02000019.1	93.464	153	10	0	1	153	63950	63798	minus	9.4e-56	228	99
ENSRNA049373583	core	outgroup	Sordariomycetes	Microascales	Ceratocystis albifundus	GCA_002742255.2	MAOA02000038.1	93.464	153	10	0	1	153	3841480	3841328	minus	9.4e-56	228	99
ENSRNA049373583	core	outgroup	Sordariomycetes	Microascales	Ceratocystis albifundus	GCA_002742255.2	MAOA02000038.1	93.464	153	10	0	1	153	3855330	3855178	minus	9.4e-56	228	99
ENSRNA049373583	core	outgroup	Sordariomycetes	Microascales	Ceratocystis albifundus	GCA_002742255.2	MAOA02000038.1	93.464	153	10	0	1	153	3865491	3865643	plus	9.4e-56	228	99
ENSRNA049373583	core	outgroup	Sordariomycetes	Microascales	Ceratocystis cacaofunesta	GCA_002776505.1	PEJQ01000043.1	93.464	153	10	0	1	153	4834	4986	plus	9.4e-56	228	99
ENSRNA049373583	core	outgroup	Sordariomycetes	Microascales	Ambrosiella xylebori	GCA_002778035.1	PCDO01000009.1	93.464	153	10	0	1	153	1465954	1465802	minus	9.4e-56	228	99
ENSRNA049373583	core	outgroup	Sordariomycetes	Microascales	Ambrosiella xylebori	GCA_002778035.1	PCDO01000023.1	93.464	153	10	0	1	153	1215	1367	plus	9.4e-56	228	99
ENSRNA049373583	core	outgroup	Sordariomycetes	Microascales	Ambrosiella xylebori	GCA_002778035.1	PCDO01000039.1	93.464	153	10	0	1	153	3087	3239	plus	9.4e-56	228	99
ENSRNA049373583	core	outgroup	Sordariomycetes	Microascales	Ceratocystis smalleyi	GCA_003449175.1	NETT01000743.1	93.464	153	10	0	1	153	7952	7800	minus	9.4e-56	228	99
ENSRNA049373583	core	outgroup	Sordariomycetes	Microascales	Berkeleyomyces basicola	GCA_003671435.1	PJAC01000005.1	93.464	153	10	0	1	153	64878	64726	minus	9.4e-56	228	99
ENSRNA049373583	core	outgroup	Sordariomycetes	Microascales	Davidsoniella eucalypti	GCA_004009845.1	RMBW01000069.1	93.464	153	10	0	1	153	173439	173287	minus	9.4e-56	228	99
ENSRNA049373583	core	outgroup	Sordariomycetes	Microascales	Davidsoniella eucalypti	GCA_004009845.1	RMBW01000177.1	93.464	153	10	0	1	153	11379	11227	minus	9.4e-56	228	99
ENSRNA049373583	core	outgroup	Sordariomycetes	Microascales	Davidsoniella eucalypti	GCA_004009845.1	RMBW01000177.1	93.464	153	10	0	1	153	19396	19244	minus	9.4e-56	228	99
ENSRNA049373583	core	outgroup	Sordariomycetes	Microascales	Davidsoniella eucalypti	GCA_004009845.1	RMBW01000177.1	93.464	153	10	0	1	153	3357	3205	minus	9.4e-56	228	99
ENSRNA049373583	core	outgroup	Sordariomycetes	Microascales	Davidsoniella eucalypti	GCA_004009845.1	RMBW01000255.1	93.464	153	10	0	1	153	2252	2404	plus	9.4e-56	228	99
ENSRNA049373583	core	outgroup	Sordariomycetes	Microascales	Davidsoniella eucalypti	GCA_004009845.1	RMBW01000301.1	93.464	153	10	0	1	153	15622	15470	minus	9.4e-56	228	99
ENSRNA049373583	core	outgroup	Sordariomycetes	Microascales	Davidsoniella eucalypti	GCA_004009845.1	RMBW01000301.1	93.464	153	10	0	1	153	23643	23491	minus	9.4e-56	228	99
ENSRNA049373583	core	outgroup	Sordariomycetes	Microascales	Davidsoniella eucalypti	GCA_004009845.1	RMBW01000301.1	93.464	153	10	0	1	153	7606	7454	minus	9.4e-56	228	99
ENSRNA049373583	core	outgroup	Sordariomycetes	Microascales	Davidsoniella eucalypti	GCA_004009845.1	RMBW01000430.1	93.464	153	10	0	1	153	6761	6913	plus	9.4e-56	228	99
ENSRNA049373583	core	outgroup	Sordariomycetes	Microascales	Davidsoniella eucalypti	GCA_004009845.1	RMBW01000537.1	93.464	153	10	0	1	153	6356	6204	minus	9.4e-56	228	99
ENSRNA049373583	core	outgroup	Sordariomycetes	Microascales	Davidsoniella eucalypti	GCA_004009845.1	RMBW01000557.1	93.464	153	10	0	1	153	1312	1464	plus	9.4e-56	228	99
ENSRNA049373583	core	outgroup	Sordariomycetes	Microascales	Davidsoniella eucalypti	GCA_004009845.1	RMBW01000575.1	93.464	153	10	0	1	153	4575	4727	plus	9.4e-56	228	99
ENSRNA049373583	core	outgroup	Sordariomycetes	Microascales	Davidsoniella eucalypti	GCA_004009845.1	RMBW01000642.1	93.464	153	10	0	1	153	1300	1452	plus	9.4e-56	228	99
ENSRNA049373583	core	outgroup	Sordariomycetes	Microascales	Davidsoniella eucalypti	GCA_004009845.1	RMBW01000873.1	93.464	153	10	0	1	153	4462	4614	plus	9.4e-56	228	99
ENSRNA049373583	core	outgroup	Sordariomycetes	Microascales	Ceratocystis manginecans	GCA_006408425.1	SGIO01000013.1	93.464	153	10	0	1	153	686151	685999	minus	9.4e-56	228	99
ENSRNA049373583	core	outgroup	Sordariomycetes	Microascales	Ceratocystis manginecans	GCA_006408425.1	SGIO01000106.1	93.464	153	10	0	1	153	900	748	minus	9.4e-56	228	99
ENSRNA049373583	core	outgroup	Sordariomycetes	Microascales	Ceratocystis manginecans	GCA_006681795.1	VIFZ01000497.1	93.464	153	10	0	1	153	11283	11131	minus	9.4e-56	228	99
ENSRNA049373583	core	outgroup	Sordariomycetes	Microascales	Davidsoniella neocaledoniae	GCA_009806295.1	RHDR01001028.1	93.464	153	10	0	1	153	2887	3039	plus	9.4e-56	228	99
ENSRNA049373583	core	outgroup	Sordariomycetes	Microascales	Davidsoniella neocaledoniae	GCA_009806295.1	RHDR01001834.1	93.464	153	10	0	1	153	304	152	minus	9.4e-56	228	99
ENSRNA049373583	core	outgroup	Sordariomycetes	Microascales	Davidsoniella australis	GCA_009806335.1	RHLR01001399.1	93.464	153	10	0	1	153	3763	3915	plus	9.4e-56	228	99
ENSRNA049373583	core	outgroup	Sordariomycetes	Hypocreales	Calcarisporium arbuscula	GCA_009828645.1	WBSA01000020.1	93.464	153	10	0	1	153	5487	5335	minus	9.4e-56	228	99
ENSRNA049373583	core	outgroup	Sordariomycetes	Hypocreales	Calcarisporium arbuscula	GCA_009828645.1	WBSA01000029.1	93.464	153	10	0	1	153	351	503	plus	9.4e-56	228	99
ENSRNA049373583	core	outgroup	Sordariomycetes	Microascales	Ceratocystis fimbriata	GCA_009914735.1	VNIJ01000530.1	93.464	153	10	0	1	153	685	837	plus	9.4e-56	228	99
ENSRNA049373583	core	outgroup	Sordariomycetes	Microascales	Ceratocystis fimbriata	GCA_009914735.1	VNIJ01000572.1	93.464	153	10	0	1	153	308	156	minus	9.4e-56	228	99
ENSRNA049373583	core	outgroup	Sordariomycetes	Microascales	Ceratocystis fimbriata	GCA_009914735.1	VNIJ01000630.1	93.464	153	10	0	1	153	50	202	plus	9.4e-56	228	99
ENSRNA049373583	core	outgroup	Sordariomycetes	Microascales	Ceratocystis fimbriata	GCA_009914735.1	VNIJ01000650.1	93.464	153	10	0	1	153	794	642	minus	9.4e-56	228	99
ENSRNA049373583	core	outgroup	Sordariomycetes	Microascales	Ceratocystis fimbriata	GCA_009914735.1	VNIJ01000660.1	93.464	153	10	0	1	153	308	156	minus	9.4e-56	228	99
ENSRNA049373583	core	outgroup	Sordariomycetes	Microascales	Ceratocystis albifundus	GCA_012650125.1	JAAUVK010000817.1	93.464	153	10	0	1	153	3810	3962	plus	9.4e-56	228	99
ENSRNA049373583	core	outgroup	Sordariomycetes	Microascales	Ceratocystis fimbriata	GCA_012652265.1	JAAVJK010000047.1	93.464	153	10	0	1	153	8158	8006	minus	9.4e-56	228	99
ENSRNA049373583	core	outgroup	Sordariomycetes	Microascales	Ambrosiella cleistominuta	GCA_017139545.1	JABFIG010000407.1	93.464	153	10	0	1	153	3628	3780	plus	9.4e-56	228	99
ENSRNA049373583	core	outgroup	Sordariomycetes	Microascales	Thielaviopsis populi	GCA_017591655.1	JADILG010000827.1	93.464	153	10	0	1	153	4148	4300	plus	9.4e-56	228	99
ENSRNA049373583	core	outgroup	Sordariomycetes	Microascales	Ceratocystis lukuohia	GCA_023509845.1	JALGWS010000691.1	93.464	153	10	0	1	153	1887	2039	plus	9.4e-56	228	99
ENSRNA049373583	core	outgroup	Sordariomycetes	Microascales	Ceratocystis fimbriata	GCA_023525945.1	JAJLQU010000037.1	93.464	153	10	0	1	153	1286	1134	minus	9.4e-56	228	99
ENSRNA049373583	core	outgroup	Sordariomycetes	Microascales	Meredithiella fracta	GCA_023677585.1	JAGXCV010000004.1	93.464	153	10	0	1	153	12985	13137	plus	9.4e-56	228	99
ENSRNA049373583	core	outgroup	Sordariomycetes	Microascales	Meredithiella fracta	GCA_023677585.1	JAGXCV010000004.1	93.464	153	10	0	1	153	20771	20923	plus	9.4e-56	228	99
ENSRNA049373583	core	outgroup	Sordariomycetes	Microascales	Meredithiella fracta	GCA_023677585.1	JAGXCV010000004.1	93.464	153	10	0	1	153	28554	28706	plus	9.4e-56	228	99
ENSRNA049373583	core	outgroup	Sordariomycetes	Microascales	Meredithiella fracta	GCA_023677585.1	JAGXCV010000004.1	93.464	153	10	0	1	153	36337	36489	plus	9.4e-56	228	99
ENSRNA049373583	core	outgroup	Sordariomycetes	Microascales	Meredithiella fracta	GCA_023677585.1	JAGXCV010000004.1	93.464	153	10	0	1	153	44128	44280	plus	9.4e-56	228	99
ENSRNA049373583	core	outgroup	Sordariomycetes	Microascales	Meredithiella fracta	GCA_023677585.1	JAGXCV010000004.1	93.464	153	10	0	1	153	51909	52061	plus	9.4e-56	228	99
ENSRNA049373583	core	outgroup	Sordariomycetes	Microascales	Meredithiella fracta	GCA_023677585.1	JAGXCV010000004.1	93.464	153	10	0	1	153	5217	5369	plus	9.4e-56	228	99
ENSRNA049373583	core	outgroup	Sordariomycetes	Microascales	Ceratocystis manginecans	GCA_026122545.1	JANZMI010000324.1	93.464	153	10	0	1	153	27396	27244	minus	9.4e-56	228	99
ENSRNA049373583	core	outgroup	Sordariomycetes	Microascales	Berkeleyomyces rouxiae	GCA_026151695.1	JAOUZH010000082.1	93.464	153	10	0	1	153	17114	17266	plus	9.4e-56	228	99
ENSRNA049373583	core	outgroup	Sordariomycetes	Microascales	Berkeleyomyces rouxiae	GCA_026151695.1	JAOUZH010000082.1	93.464	153	10	0	1	153	25185	25337	plus	9.4e-56	228	99
ENSRNA049373583	core	outgroup	Sordariomycetes	Microascales	Berkeleyomyces rouxiae	GCA_026151695.1	JAOUZH010000082.1	93.464	153	10	0	1	153	33264	33416	plus	9.4e-56	228	99
ENSRNA049373583	core	outgroup	Sordariomycetes	Microascales	Berkeleyomyces rouxiae	GCA_026151695.1	JAOUZH010000082.1	93.464	153	10	0	1	153	41329	41481	plus	9.4e-56	228	99
ENSRNA049373583	core	outgroup	Sordariomycetes	Microascales	Berkeleyomyces rouxiae	GCA_026151695.1	JAOUZH010000082.1	93.464	153	10	0	1	153	49403	49555	plus	9.4e-56	228	99
ENSRNA049373583	core	outgroup	Sordariomycetes	Microascales	Berkeleyomyces rouxiae	GCA_026151695.1	JAOUZH010000082.1	93.464	153	10	0	1	153	9030	9182	plus	9.4e-56	228	99
ENSRNA049373583	core	outgroup	Sordariomycetes	Microascales	Berkeleyomyces rouxiae	GCA_026151695.1	JAOUZH010000082.1	93.464	153	10	0	1	153	953	1105	plus	9.4e-56	228	99
ENSRNA049373583	core	outgroup	Sordariomycetes	Microascales	Ceratocystis colombiana	GCA_026419805.1	JAOSLS010000522.1	93.464	153	10	0	1	153	4437	4285	minus	9.4e-56	228	99
ENSRNA049373583	core	outgroup	Sordariomycetes	Microascales	Ambrosiella beaveri	GCA_030294605.1	JARQWA010000168.1	93.464	153	10	0	1	153	1789	1637	minus	9.4e-56	228	99
ENSRNA049373583	core	outgroup	Sordariomycetes	Microascales	Ceratocystis fimbriata	GCA_033035045.1	JAJQWW010000001.1	93.464	153	10	0	1	153	9626797	9626645	minus	9.4e-56	228	99
ENSRNA049373583	core	outgroup	Sordariomycetes	Microascales	Ceratocystis fimbriata	GCA_033035045.1	JAJQWW010000001.1	93.464	153	10	0	1	153	9635203	9635051	minus	9.4e-56	228	99
ENSRNA049373583	core	outgroup	Sordariomycetes	Microascales	Ceratocystis fimbriata	GCA_033035045.1	JAJQWW010000001.1	93.464	153	10	0	1	153	9643562	9643410	minus	9.4e-56	228	99
ENSRNA049373583	core	outgroup	Sordariomycetes	Microascales	Ceratocystis fimbriata	GCA_033035045.1	JAJQWW010000001.1	93.464	153	10	0	1	153	9651966	9651814	minus	9.4e-56	228	99
ENSRNA049373583	core	outgroup	Sordariomycetes	Microascales	Berkeleyomyces rouxiae	GCA_036245355.1	BTCX01000429.1	93.464	153	10	0	1	153	402	250	minus	9.4e-56	228	99
ENSRNA049373583	core	outgroup	Sordariomycetes	Microascales	Berkeleyomyces rouxiae	GCA_036245355.1	BTCX01000610.1	93.464	153	10	0	1	153	160	8	minus	9.4e-56	228	99
ENSRNA049373583	core	outgroup	Sordariomycetes	Microascales	Berkeleyomyces rouxiae	GCA_036245355.1	BTCX01000615.1	93.464	153	10	0	1	153	345	193	minus	9.4e-56	228	99
ENSRNA049373583	core	outgroup	Sordariomycetes	Microascales	Berkeleyomyces rouxiae	GCA_036245355.1	BTCX01000812.1	93.464	153	10	0	1	153	196	44	minus	9.4e-56	228	99
ENSRNA049373583	core	outgroup	Sordariomycetes	Microascales	Berkeleyomyces rouxiae	GCA_036245355.1	BTCX01000842.1	93.464	153	10	0	1	153	7	159	plus	9.4e-56	228	99
ENSRNA049373583	core	outgroup	Sordariomycetes	Microascales	Berkeleyomyces rouxiae	GCA_036245355.1	BTCX01001068.1	93.464	153	10	0	1	153	207	55	minus	9.4e-56	228	99
ENSRNA049373583	core	outgroup	Sordariomycetes	Microascales	Berkeleyomyces rouxiae	GCA_036245355.1	BTCX01001167.1	93.464	153	10	0	1	153	7	159	plus	9.4e-56	228	99
ENSRNA049373583	core	outgroup	Sordariomycetes	Microascales	Berkeleyomyces rouxiae	GCA_036245355.1	BTCX01001712.1	93.464	153	10	0	1	153	160	8	minus	9.4e-56	228	99
ENSRNA049373583	core	outgroup	Sordariomycetes	Microascales	Berkeleyomyces rouxiae	GCA_036245355.1	BTCX01002990.1	93.464	153	10	0	1	153	246	94	minus	9.4e-56	228	99
ENSRNA049373583	core	outgroup	Sordariomycetes	Microascales	Berkeleyomyces rouxiae	GCA_036245355.1	BTCX01003164.1	93.464	153	10	0	1	153	70	222	plus	9.4e-56	228	99
ENSRNA049373583	core	outgroup	Sordariomycetes	Microascales	Berkeleyomyces rouxiae	GCA_036245355.1	BTCX01003345.1	93.464	153	10	0	1	153	22	174	plus	9.4e-56	228	99
ENSRNA049373583	core	outgroup	Sordariomycetes	Microascales	Berkeleyomyces rouxiae	GCA_036245355.1	BTCX01003375.1	93.464	153	10	0	1	153	173	21	minus	9.4e-56	228	99
ENSRNA049373583	core	outgroup	Sordariomycetes	Microascales	Berkeleyomyces rouxiae	GCA_036245355.1	BTCX01003529.1	93.464	153	10	0	1	153	329	177	minus	9.4e-56	228	99
ENSRNA049373583	core	outgroup	Sordariomycetes	Microascales	Ceratocystis uchidae	GCA_038381545.1	JAXCEN010000821.1	93.464	153	10	0	1	153	782	934	plus	9.4e-56	228	99
ENSRNA049373583	core	outgroup	Sordariomycetes	Microascales	Ceratocystis alfenasii	GCA_038382165.1	JAYJND010000663.1	93.464	153	10	0	1	153	1779	1627	minus	9.4e-56	228	99
ENSRNA049373583	core	outgroup	Sordariomycetes	Microascales	Ceratocystis alfenasii	GCA_038382185.1	JAYKOW010001121.1	93.464	153	10	0	1	153	3934	3782	minus	9.4e-56	228	99
ENSRNA049373583	core	outgroup	Sordariomycetes	Microascales	Ceratocystis alfenasii	GCA_038382205.1	JAYJNC010000517.1	93.464	153	10	0	1	153	211	59	minus	9.4e-56	228	99
ENSRNA049373583	core	outgroup	Sordariomycetes	Microascales	Ceratocystis atlantica	GCA_038382245.1	JAYKOX010001093.1	93.464	153	10	0	1	153	420	572	plus	9.4e-56	228	99
ENSRNA049373583	core	outgroup	Sordariomycetes	Microascales	Ceratocystis cubensis	GCA_038382285.1	JAYXTC010000828.1	93.464	153	10	0	1	153	123399	123551	plus	9.4e-56	228	99
ENSRNA049373583	core	outgroup	Sordariomycetes	Microascales	Ceratocystis costaricensis	GCA_038382365.1	JAYJNE010002419.1	93.464	153	10	0	1	153	693	541	minus	9.4e-56	228	99
ENSRNA049373583	core	outgroup	Sordariomycetes	Microascales	Ceratocystis xanthosomatis	GCA_038382385.1	JAYXTD010000832.1	93.464	153	10	0	1	153	470	318	minus	9.4e-56	228	99
ENSRNA049373583	core	outgroup	Sordariomycetes	Microascales	Ceratocystis atlantica	GCA_038382405.1	JAYKJW010000785.1	93.464	153	10	0	1	153	1083	1235	plus	9.4e-56	228	99
ENSRNA049373583	core	outgroup	Sordariomycetes	Microascales	Ceratocystis xanthosomatis	GCA_038382465.1	JAYXTE010000771.1	93.464	153	10	0	1	153	930	1082	plus	9.4e-56	228	99
ENSRNA049373583	core	outgroup	Sordariomycetes	Microascales	Ceratocystis xanthosomatis	GCA_038382525.1	JAYXTF010000980.1	93.464	153	10	0	1	153	1784	1632	minus	9.4e-56	228	99
ENSRNA049373583	core	outgroup	Sordariomycetes	Microascales	Ceratocystis lukuohia	GCA_038382545.1	JAXCEO010001041.1	93.464	153	10	0	1	153	1887	2039	plus	9.4e-56	228	99
ENSRNA049373583	core	outgroup	Sordariomycetes	Microascales	Ceratocystis lukuohia	GCA_038382585.1	JAXCEP010001128.1	93.464	153	10	0	1	153	1886	2038	plus	9.4e-56	228	99
ENSRNA049373583	core	outgroup	Sordariomycetes	Microascales	Ceratocystis lukuohia	GCA_038382665.1	JAXCEQ010001029.1	93.464	153	10	0	1	153	1887	2039	plus	9.4e-56	228	99
ENSRNA049373583	core	outgroup	Sordariomycetes	Microascales	Ceratocystis lukuohia	GCA_038382685.1	JAXCES010000819.1	93.464	153	10	0	1	153	963	811	minus	9.4e-56	228	99
ENSRNA049373583	core	outgroup	Sordariomycetes	Microascales	Ceratocystis lukuohia	GCA_038382705.1	JAXCER010001427.1	93.464	153	10	0	1	153	691	539	minus	9.4e-56	228	99
ENSRNA049373583	core	outgroup	Sordariomycetes	Microascales	Ceratocystis lukuohia	GCA_038382785.1	JAXCET010001128.1	93.464	153	10	0	1	153	2082	2234	plus	9.4e-56	228	99
ENSRNA049373583	core	outgroup	Sordariomycetes	Microascales	Ceratocystis huliohia	GCA_038382825.1	JAXCEU010000441.1	93.464	153	10	0	1	153	4559	4407	minus	9.4e-56	228	99
ENSRNA049373583	core	outgroup	Sordariomycetes	Microascales	Ceratocystis lukuohia	GCA_038382865.1	JAXCEW010000592.1	93.464	153	10	0	1	153	4046	3894	minus	9.4e-56	228	99
ENSRNA049373583	core	outgroup	Sordariomycetes	Microascales	Ceratocystis huliohia	GCA_038382885.1	JAXCEV010000422.1	93.464	153	10	0	1	153	5600	5752	plus	9.4e-56	228	99
ENSRNA049373583	core	outgroup	Sordariomycetes	Microascales	Ceratocystis huliohia	GCA_038382965.1	JAXCEX010000422.1	93.464	153	10	0	1	153	2431	2583	plus	9.4e-56	228	99
ENSRNA049373583	core	outgroup	Sordariomycetes	Microascales	Ceratocystis fimbriatomima	GCA_038406755.1	JAZBQF010000637.1	93.464	153	10	0	1	153	4507	4659	plus	9.4e-56	228	99
ENSRNA049373583	core	outgroup	Sordariomycetes	Microascales	Ceratocystis fimbriatomima	GCA_038406755.1	JAZBQF010000637.1	93.464	153	10	0	1	153	7271	7119	minus	9.4e-56	228	99
ENSRNA049373583	core	outgroup	Sordariomycetes	Microascales	Ceratocystis cacaofunesta	GCA_038406775.1	JAWWXY010001004.1	93.464	153	10	0	1	153	248	400	plus	9.4e-56	228	99
ENSRNA049373583	core	outgroup	Sordariomycetes	Microascales	Ceratocystis fimbriata	GCA_038406785.1	JAZBQE010000662.1	93.464	153	10	0	1	153	2626	2778	plus	9.4e-56	228	99
ENSRNA049373583	core	outgroup	Sordariomycetes	Microascales	Ceratocystis diversiconidia	GCA_038406795.1	JAWWXZ010000821.1	93.464	153	10	0	1	153	1688	1840	plus	9.4e-56	228	99
ENSRNA049373583	core	outgroup	Sordariomycetes	Microascales	Ceratocystis diversiconidia	GCA_038406795.1	JAWWXZ010000821.1	93.464	153	10	0	1	153	4884	4732	minus	9.4e-56	228	99
ENSRNA049373583	core	outgroup	Sordariomycetes	Microascales	Ceratocystis manginecans	GCA_038406855.1	JAZBQH010000427.1	93.464	153	10	0	1	153	1782	1630	minus	9.4e-56	228	99
ENSRNA049373583	core	outgroup	Sordariomycetes	Microascales	Ceratocystis manginecans	GCA_038406875.1	JAZBQG010000551.1	93.464	153	10	0	1	153	3631	3783	plus	9.4e-56	228	99
ENSRNA049373583	core	outgroup	Sordariomycetes	Microascales	Ceratocystis papillata	GCA_038406885.1	JAZBQJ010000713.1	93.464	153	10	0	1	153	3216	3368	plus	9.4e-56	228	99
ENSRNA049373583	core	outgroup	Sordariomycetes	Microascales	Ceratocystis manginecans	GCA_038406895.1	JAZBQI010000629.1	93.464	153	10	0	1	153	3659	3811	plus	9.4e-56	228	99
ENSRNA049373583	core	outgroup	Sordariomycetes	Microascales	Ceratocystis manginecans	GCA_038406905.1	JAZBQL010001277.1	93.464	153	10	0	1	153	2551	2703	plus	9.4e-56	228	99
ENSRNA049373583	core	outgroup	Sordariomycetes	Microascales	Ceratocystis platani	GCA_038406955.1	JAZBQK010000865.1	93.464	153	10	0	1	153	4168	4016	minus	9.4e-56	228	99
ENSRNA049373583	core	outgroup	Sordariomycetes	Microascales	Ceratocystis platani	GCA_038406975.1	JAZBQM010001003.1	93.464	153	10	0	1	153	3941	3789	minus	9.4e-56	228	99
ENSRNA049373583	core	outgroup	Sordariomycetes	Microascales	Ceratocystis fimbriatomima	GCA_038406995.1	JAZBQQ010000760.1	93.464	153	10	0	1	153	344	496	plus	9.4e-56	228	99
ENSRNA049373583	core	outgroup	Sordariomycetes	Microascales	Ceratocystis sp. C1944	GCA_038407005.1	JAZBQO010000706.1	93.464	153	10	0	1	153	1786	1634	minus	9.4e-56	228	99
ENSRNA049373583	core	outgroup	Sordariomycetes	Microascales	Ceratocystis ficicola	GCA_038407015.1	JAZBQP010000607.1	93.464	153	10	0	1	153	1955	1803	minus	9.4e-56	228	99
ENSRNA049373583	core	outgroup	Sordariomycetes	Microascales	Ceratocystis platani	GCA_038407035.1	JAZBQN010000932.1	93.464	153	10	0	1	153	4171	4019	minus	9.4e-56	228	99
ENSRNA049373583	core	outgroup	Sordariomycetes	Microascales	Ceratocystis huliohia	GCA_038407075.1	JAXASX010000408.1	93.464	153	10	0	1	153	1788	1636	minus	9.4e-56	228	99
ENSRNA049373583	core	outgroup	Sordariomycetes	Microascales	Ceratocystis polychroma	GCA_038407085.1	JAXHKM010002246.1	93.464	153	10	0	1	153	3741	3893	plus	9.4e-56	228	99
ENSRNA049373583	core	outgroup	Sordariomycetes	Microascales	Ceratocystis destructans	GCA_038407095.1	JAXASZ010000703.1	93.464	153	10	0	1	153	2236	2388	plus	9.4e-56	228	99
ENSRNA049373583	core	outgroup	Sordariomycetes	Microascales	Ceratocystis uchidae	GCA_038407105.1	JAXASY010000821.1	93.464	153	10	0	1	153	483	331	minus	9.4e-56	228	99
ENSRNA049373583	core	outgroup	Sordariomycetes	Microascales	Ceratocystis tiliae	GCA_038407155.1	JAXHKO010001273.1	93.464	153	10	0	1	153	1298	1450	plus	9.4e-56	228	99
ENSRNA049373583	core	outgroup	Sordariomycetes	Microascales	Ceratocystis variospora	GCA_038407165.1	JAXHKN010001424.1	93.464	153	10	0	1	153	238	390	plus	9.4e-56	228	99
ENSRNA049373583	core	outgroup	Sordariomycetes	Microascales	Berkeleyomyces basicola	GCA_038407175.1	JAXHKP010000860.1	93.464	153	10	0	1	153	3041	3193	plus	9.4e-56	228	99
ENSRNA049373583	core	outgroup	Sordariomycetes	Microascales	Chalaropsis ovoidea	GCA_038407185.1	JAXHKQ010000948.1	93.464	153	10	0	1	153	282	434	plus	9.4e-56	228	99
ENSRNA049373583	core	outgroup	Sordariomycetes	Microascales	Chalaropsis thielavioides	GCA_038407255.1	JAXHKR010000183.1	93.464	153	10	0	1	153	12087	11935	minus	9.4e-56	228	99
ENSRNA049373583	core	outgroup	Sordariomycetes	Microascales	Chalaropsis thielavioides	GCA_038407255.1	JAXHKR010000183.1	93.464	153	10	0	1	153	3340	3492	plus	9.4e-56	228	99
ENSRNA049373584	core	ingroup	Sordariomycetes	Glomerellales	Sodiomyces alkalinus	GCA_003711515.1	ML119051.1	95.506	89	4	0	1	89	1021895	1021807	minus	1.64e-30	143	100
ENSRNA049373584	core	ingroup	Sordariomycetes	Glomerellales	Sodiomyces alkalinus	GCF_003711515.1	NW_021167079.1	95.506	89	4	0	1	89	1021895	1021807	minus	1.64e-30	143	100
ENSRNA049373584	core	outgroup	Sordariomycetes	Sordariales	Apodospora peruviana	GCA_033439685.1	JAUEDM010000005.1	91.304	92	4	3	1	89	919675	919765	plus	2.13e-24	122	100
ENSRNA049373585	core	ingroup	Sordariomycetes	Glomerellales	Plectosphaerella cucumerina	GCA_014635965.1	JACAFW010000221.1	98.701	154	2	0	1	154	497	344	minus	1.19e-69	274	100
ENSRNA049373585	core	ingroup	Sordariomycetes	Glomerellales	Plectosphaerella sp. P0831	GCA_014635975.1	JACAFV010000318.1	98.701	154	2	0	1	154	5303	5150	minus	1.19e-69	274	100
ENSRNA049373585	core	ingroup	Sordariomycetes	Glomerellales	Plectosphaerella plurivora	GCA_020726575.1	JAGSXJ010000059.1	98.701	154	2	0	1	154	15567	15720	plus	1.19e-69	274	100
ENSRNA049373585	core	ingroup	Sordariomycetes	Glomerellales	Plectosphaerella plurivora	GCA_020726575.1	JAGSXJ010000059.1	98.701	154	2	0	1	154	167	14	minus	1.19e-69	274	100
ENSRNA049373585	core	ingroup	Sordariomycetes	Glomerellales	Plectosphaerella plurivora	GCA_020726575.1	JAGSXJ010000059.1	98.701	154	2	0	1	154	7848	8001	plus	1.19e-69	274	100
ENSRNA049373585	core	ingroup	Sordariomycetes	Glomerellales	Plectosphaerella cucumerina	GCA_020746995.1	JAGPXD010000008.1	98.701	154	2	0	1	154	1504	1351	minus	1.19e-69	274	100
ENSRNA049373585	core	ingroup	Sordariomycetes	Glomerellales	Plectosphaerella cucumerina	GCA_020746995.1	JAGPXD010000008.1	98.701	154	2	0	1	154	16762	16609	minus	1.19e-69	274	100
ENSRNA049373585	core	ingroup	Sordariomycetes	Glomerellales	Plectosphaerella cucumerina	GCA_020746995.1	JAGPXD010000008.1	98.701	154	2	0	1	154	24395	24242	minus	1.19e-69	274	100
ENSRNA049373585	core	ingroup	Sordariomycetes	Glomerellales	Plectosphaerella cucumerina	GCA_020746995.1	JAGPXD010000008.1	98.701	154	2	0	1	154	9129	8976	minus	1.19e-69	274	100
ENSRNA049373585	core	ingroup	Sordariomycetes	Glomerellales	Plectosphaerella cucumerina	GCA_020746995.1	JAGPXD010000010.1	98.701	154	2	0	1	154	15598	15751	plus	1.19e-69	274	100
ENSRNA049373585	core	ingroup	Sordariomycetes	Glomerellales	Plectosphaerella cucumerina	GCA_020746995.1	JAGPXD010000010.1	98.701	154	2	0	1	154	332	485	plus	1.19e-69	274	100
ENSRNA049373585	core	ingroup	Sordariomycetes	Glomerellales	Plectosphaerella cucumerina	GCA_020746995.1	JAGPXD010000010.1	98.701	154	2	0	1	154	7964	8117	plus	1.19e-69	274	100
ENSRNA049373585	core	ingroup	Sordariomycetes	Glomerellales	Plectosphaerella cucumerina	GCA_040285535.1	JASXSE010000258.1	98.701	154	2	0	1	154	1860	1707	minus	1.19e-69	274	100
ENSRNA049373585	core	outgroup	Sordariomycetes	Microascales	Ceratocystis fimbriata	GCA_000389695.3	APWK03000291.1	93.464	153	10	0	1	153	3197	3349	plus	9.4e-56	228	99
ENSRNA049373585	core	outgroup	Sordariomycetes	Microascales	Ceratocystis albifundus	GCA_000813685.1	JSSU01000831.1	93.464	153	10	0	1	153	4058	3906	minus	9.4e-56	228	99
ENSRNA049373585	core	outgroup	Sordariomycetes	Microascales	Ceratocystis platani	GCA_000978885.1	LBBL01000496.1	93.464	153	10	0	1	153	5438	5286	minus	9.4e-56	228	99
ENSRNA049373585	core	outgroup	Sordariomycetes	Microascales	Davidsoniella virescens	GCA_001513805.1	LJZU01000021.1	93.464	153	10	0	1	153	3476	3628	plus	9.4e-56	228	99
ENSRNA049373585	core	outgroup	Sordariomycetes	Microascales	Ceratocystis eucalypticola	GCA_001513815.1	LJOA01000010.1	93.464	153	10	0	1	153	4286	4438	plus	9.4e-56	228	99
ENSRNA049373585	core	outgroup	Sordariomycetes	Microascales	Endoconidiophora laricicola	GCA_001640655.1	LXGT01000610.1	93.464	153	10	0	1	153	7172	7324	plus	9.4e-56	228	99
ENSRNA049373585	core	outgroup	Sordariomycetes	Microascales	Ceratocystis adiposa	GCA_001640685.1	LXGU01000383.1	93.464	153	10	0	1	153	6556	6404	minus	9.4e-56	228	99
ENSRNA049373585	core	outgroup	Sordariomycetes	Microascales	Endoconidiophora polonica	GCA_001856765.1	LXKZ01000060.1	93.464	153	10	0	1	153	2771	2923	plus	9.4e-56	228	99
ENSRNA049373585	core	outgroup	Sordariomycetes	Microascales	Bretziella fagacearum	GCA_002018255.1	MKGJ01000002.1	93.464	153	10	0	1	153	183638	183790	plus	9.4e-56	228	99
ENSRNA049373585	core	outgroup	Sordariomycetes	Microascales	Ceratocystis harringtonii	GCA_002018265.1	MKGM01000190.1	93.464	153	10	0	1	153	14322	14474	plus	9.4e-56	228	99
ENSRNA049373585	core	outgroup	Sordariomycetes	Hypocreales	Fusarium pininemorale	GCA_002165215.1	NFZR01000076.1	93.464	153	10	0	1	153	4445	4293	minus	9.4e-56	228	99
ENSRNA049373585	core	outgroup	Sordariomycetes	Microascales	Ceratocystis albifundus	GCA_002742155.1	MANW01000490.1	93.464	153	10	0	1	153	5767	5615	minus	9.4e-56	228	99
ENSRNA049373585	core	outgroup	Sordariomycetes	Microascales	Ceratocystis albifundus	GCA_002742195.1	MANX01000454.1	93.464	153	10	0	1	153	3698	3850	plus	9.4e-56	228	99
ENSRNA049373585	core	outgroup	Sordariomycetes	Microascales	Ceratocystis albifundus	GCA_002742205.1	MANY01000947.1	93.464	153	10	0	1	153	3947	4099	plus	9.4e-56	228	99
ENSRNA049373585	core	outgroup	Sordariomycetes	Microascales	Ceratocystis albifundus	GCA_002742215.1	MANZ01001009.1	93.464	153	10	0	1	153	12669	12517	minus	9.4e-56	228	99
ENSRNA049373585	core	outgroup	Sordariomycetes	Microascales	Ceratocystis albifundus	GCA_002742255.2	MAOA02000007.1	93.464	153	10	0	1	153	10875	10723	minus	9.4e-56	228	99
ENSRNA049373585	core	outgroup	Sordariomycetes	Microascales	Ceratocystis albifundus	GCA_002742255.2	MAOA02000007.1	93.464	153	10	0	1	153	24508	24356	minus	9.4e-56	228	99
ENSRNA049373585	core	outgroup	Sordariomycetes	Microascales	Ceratocystis albifundus	GCA_002742255.2	MAOA02000010.1	93.464	153	10	0	1	153	12138	11986	minus	9.4e-56	228	99
ENSRNA049373585	core	outgroup	Sordariomycetes	Microascales	Ceratocystis albifundus	GCA_002742255.2	MAOA02000010.1	93.464	153	10	0	1	153	20756	20604	minus	9.4e-56	228	99
ENSRNA049373585	core	outgroup	Sordariomycetes	Microascales	Ceratocystis albifundus	GCA_002742255.2	MAOA02000010.1	93.464	153	10	0	1	153	34756	34604	minus	9.4e-56	228	99
ENSRNA049373585	core	outgroup	Sordariomycetes	Microascales	Ceratocystis albifundus	GCA_002742255.2	MAOA02000010.1	93.464	153	10	0	1	153	3519	3367	minus	9.4e-56	228	99
ENSRNA049373585	core	outgroup	Sordariomycetes	Microascales	Ceratocystis albifundus	GCA_002742255.2	MAOA02000010.1	93.464	153	10	0	1	153	43377	43225	minus	9.4e-56	228	99
ENSRNA049373585	core	outgroup	Sordariomycetes	Microascales	Ceratocystis albifundus	GCA_002742255.2	MAOA02000019.1	93.464	153	10	0	1	153	63950	63798	minus	9.4e-56	228	99
ENSRNA049373585	core	outgroup	Sordariomycetes	Microascales	Ceratocystis albifundus	GCA_002742255.2	MAOA02000038.1	93.464	153	10	0	1	153	3841480	3841328	minus	9.4e-56	228	99
ENSRNA049373585	core	outgroup	Sordariomycetes	Microascales	Ceratocystis albifundus	GCA_002742255.2	MAOA02000038.1	93.464	153	10	0	1	153	3855330	3855178	minus	9.4e-56	228	99
ENSRNA049373585	core	outgroup	Sordariomycetes	Microascales	Ceratocystis albifundus	GCA_002742255.2	MAOA02000038.1	93.464	153	10	0	1	153	3865491	3865643	plus	9.4e-56	228	99
ENSRNA049373585	core	outgroup	Sordariomycetes	Microascales	Ceratocystis cacaofunesta	GCA_002776505.1	PEJQ01000043.1	93.464	153	10	0	1	153	4834	4986	plus	9.4e-56	228	99
ENSRNA049373585	core	outgroup	Sordariomycetes	Microascales	Ambrosiella xylebori	GCA_002778035.1	PCDO01000009.1	93.464	153	10	0	1	153	1465954	1465802	minus	9.4e-56	228	99
ENSRNA049373585	core	outgroup	Sordariomycetes	Microascales	Ambrosiella xylebori	GCA_002778035.1	PCDO01000023.1	93.464	153	10	0	1	153	1215	1367	plus	9.4e-56	228	99
ENSRNA049373585	core	outgroup	Sordariomycetes	Microascales	Ambrosiella xylebori	GCA_002778035.1	PCDO01000039.1	93.464	153	10	0	1	153	3087	3239	plus	9.4e-56	228	99
ENSRNA049373585	core	outgroup	Sordariomycetes	Microascales	Ceratocystis smalleyi	GCA_003449175.1	NETT01000743.1	93.464	153	10	0	1	153	7952	7800	minus	9.4e-56	228	99
ENSRNA049373585	core	outgroup	Sordariomycetes	Microascales	Berkeleyomyces basicola	GCA_003671435.1	PJAC01000005.1	93.464	153	10	0	1	153	64878	64726	minus	9.4e-56	228	99
ENSRNA049373585	core	outgroup	Sordariomycetes	Microascales	Davidsoniella eucalypti	GCA_004009845.1	RMBW01000069.1	93.464	153	10	0	1	153	173439	173287	minus	9.4e-56	228	99
ENSRNA049373585	core	outgroup	Sordariomycetes	Microascales	Davidsoniella eucalypti	GCA_004009845.1	RMBW01000177.1	93.464	153	10	0	1	153	11379	11227	minus	9.4e-56	228	99
ENSRNA049373585	core	outgroup	Sordariomycetes	Microascales	Davidsoniella eucalypti	GCA_004009845.1	RMBW01000177.1	93.464	153	10	0	1	153	19396	19244	minus	9.4e-56	228	99
ENSRNA049373585	core	outgroup	Sordariomycetes	Microascales	Davidsoniella eucalypti	GCA_004009845.1	RMBW01000177.1	93.464	153	10	0	1	153	3357	3205	minus	9.4e-56	228	99
ENSRNA049373585	core	outgroup	Sordariomycetes	Microascales	Davidsoniella eucalypti	GCA_004009845.1	RMBW01000255.1	93.464	153	10	0	1	153	2252	2404	plus	9.4e-56	228	99
ENSRNA049373585	core	outgroup	Sordariomycetes	Microascales	Davidsoniella eucalypti	GCA_004009845.1	RMBW01000301.1	93.464	153	10	0	1	153	15622	15470	minus	9.4e-56	228	99
ENSRNA049373585	core	outgroup	Sordariomycetes	Microascales	Davidsoniella eucalypti	GCA_004009845.1	RMBW01000301.1	93.464	153	10	0	1	153	23643	23491	minus	9.4e-56	228	99
ENSRNA049373585	core	outgroup	Sordariomycetes	Microascales	Davidsoniella eucalypti	GCA_004009845.1	RMBW01000301.1	93.464	153	10	0	1	153	7606	7454	minus	9.4e-56	228	99
ENSRNA049373585	core	outgroup	Sordariomycetes	Microascales	Davidsoniella eucalypti	GCA_004009845.1	RMBW01000430.1	93.464	153	10	0	1	153	6761	6913	plus	9.4e-56	228	99
ENSRNA049373585	core	outgroup	Sordariomycetes	Microascales	Davidsoniella eucalypti	GCA_004009845.1	RMBW01000537.1	93.464	153	10	0	1	153	6356	6204	minus	9.4e-56	228	99
ENSRNA049373585	core	outgroup	Sordariomycetes	Microascales	Davidsoniella eucalypti	GCA_004009845.1	RMBW01000557.1	93.464	153	10	0	1	153	1312	1464	plus	9.4e-56	228	99
ENSRNA049373585	core	outgroup	Sordariomycetes	Microascales	Davidsoniella eucalypti	GCA_004009845.1	RMBW01000575.1	93.464	153	10	0	1	153	4575	4727	plus	9.4e-56	228	99
ENSRNA049373585	core	outgroup	Sordariomycetes	Microascales	Davidsoniella eucalypti	GCA_004009845.1	RMBW01000642.1	93.464	153	10	0	1	153	1300	1452	plus	9.4e-56	228	99
ENSRNA049373585	core	outgroup	Sordariomycetes	Microascales	Davidsoniella eucalypti	GCA_004009845.1	RMBW01000873.1	93.464	153	10	0	1	153	4462	4614	plus	9.4e-56	228	99
ENSRNA049373585	core	outgroup	Sordariomycetes	Microascales	Ceratocystis manginecans	GCA_006408425.1	SGIO01000013.1	93.464	153	10	0	1	153	686151	685999	minus	9.4e-56	228	99
ENSRNA049373585	core	outgroup	Sordariomycetes	Microascales	Ceratocystis manginecans	GCA_006408425.1	SGIO01000106.1	93.464	153	10	0	1	153	900	748	minus	9.4e-56	228	99
ENSRNA049373585	core	outgroup	Sordariomycetes	Microascales	Ceratocystis manginecans	GCA_006681795.1	VIFZ01000497.1	93.464	153	10	0	1	153	11283	11131	minus	9.4e-56	228	99
ENSRNA049373585	core	outgroup	Sordariomycetes	Microascales	Davidsoniella neocaledoniae	GCA_009806295.1	RHDR01001028.1	93.464	153	10	0	1	153	2887	3039	plus	9.4e-56	228	99
ENSRNA049373585	core	outgroup	Sordariomycetes	Microascales	Davidsoniella neocaledoniae	GCA_009806295.1	RHDR01001834.1	93.464	153	10	0	1	153	304	152	minus	9.4e-56	228	99
ENSRNA049373585	core	outgroup	Sordariomycetes	Microascales	Davidsoniella australis	GCA_009806335.1	RHLR01001399.1	93.464	153	10	0	1	153	3763	3915	plus	9.4e-56	228	99
ENSRNA049373585	core	outgroup	Sordariomycetes	Hypocreales	Calcarisporium arbuscula	GCA_009828645.1	WBSA01000020.1	93.464	153	10	0	1	153	5487	5335	minus	9.4e-56	228	99
ENSRNA049373585	core	outgroup	Sordariomycetes	Hypocreales	Calcarisporium arbuscula	GCA_009828645.1	WBSA01000029.1	93.464	153	10	0	1	153	351	503	plus	9.4e-56	228	99
ENSRNA049373585	core	outgroup	Sordariomycetes	Microascales	Ceratocystis fimbriata	GCA_009914735.1	VNIJ01000530.1	93.464	153	10	0	1	153	685	837	plus	9.4e-56	228	99
ENSRNA049373585	core	outgroup	Sordariomycetes	Microascales	Ceratocystis fimbriata	GCA_009914735.1	VNIJ01000572.1	93.464	153	10	0	1	153	308	156	minus	9.4e-56	228	99
ENSRNA049373585	core	outgroup	Sordariomycetes	Microascales	Ceratocystis fimbriata	GCA_009914735.1	VNIJ01000630.1	93.464	153	10	0	1	153	50	202	plus	9.4e-56	228	99
ENSRNA049373585	core	outgroup	Sordariomycetes	Microascales	Ceratocystis fimbriata	GCA_009914735.1	VNIJ01000650.1	93.464	153	10	0	1	153	794	642	minus	9.4e-56	228	99
ENSRNA049373585	core	outgroup	Sordariomycetes	Microascales	Ceratocystis fimbriata	GCA_009914735.1	VNIJ01000660.1	93.464	153	10	0	1	153	308	156	minus	9.4e-56	228	99
ENSRNA049373585	core	outgroup	Sordariomycetes	Microascales	Ceratocystis albifundus	GCA_012650125.1	JAAUVK010000817.1	93.464	153	10	0	1	153	3810	3962	plus	9.4e-56	228	99
ENSRNA049373585	core	outgroup	Sordariomycetes	Microascales	Ceratocystis fimbriata	GCA_012652265.1	JAAVJK010000047.1	93.464	153	10	0	1	153	8158	8006	minus	9.4e-56	228	99
ENSRNA049373585	core	outgroup	Sordariomycetes	Microascales	Ambrosiella cleistominuta	GCA_017139545.1	JABFIG010000407.1	93.464	153	10	0	1	153	3628	3780	plus	9.4e-56	228	99
ENSRNA049373585	core	outgroup	Sordariomycetes	Microascales	Thielaviopsis populi	GCA_017591655.1	JADILG010000827.1	93.464	153	10	0	1	153	4148	4300	plus	9.4e-56	228	99
ENSRNA049373585	core	outgroup	Sordariomycetes	Microascales	Ceratocystis lukuohia	GCA_023509845.1	JALGWS010000691.1	93.464	153	10	0	1	153	1887	2039	plus	9.4e-56	228	99
ENSRNA049373585	core	outgroup	Sordariomycetes	Microascales	Ceratocystis fimbriata	GCA_023525945.1	JAJLQU010000037.1	93.464	153	10	0	1	153	1286	1134	minus	9.4e-56	228	99
ENSRNA049373585	core	outgroup	Sordariomycetes	Microascales	Meredithiella fracta	GCA_023677585.1	JAGXCV010000004.1	93.464	153	10	0	1	153	12985	13137	plus	9.4e-56	228	99
ENSRNA049373585	core	outgroup	Sordariomycetes	Microascales	Meredithiella fracta	GCA_023677585.1	JAGXCV010000004.1	93.464	153	10	0	1	153	20771	20923	plus	9.4e-56	228	99
ENSRNA049373585	core	outgroup	Sordariomycetes	Microascales	Meredithiella fracta	GCA_023677585.1	JAGXCV010000004.1	93.464	153	10	0	1	153	28554	28706	plus	9.4e-56	228	99
ENSRNA049373585	core	outgroup	Sordariomycetes	Microascales	Meredithiella fracta	GCA_023677585.1	JAGXCV010000004.1	93.464	153	10	0	1	153	36337	36489	plus	9.4e-56	228	99
ENSRNA049373585	core	outgroup	Sordariomycetes	Microascales	Meredithiella fracta	GCA_023677585.1	JAGXCV010000004.1	93.464	153	10	0	1	153	44128	44280	plus	9.4e-56	228	99
ENSRNA049373585	core	outgroup	Sordariomycetes	Microascales	Meredithiella fracta	GCA_023677585.1	JAGXCV010000004.1	93.464	153	10	0	1	153	51909	52061	plus	9.4e-56	228	99
ENSRNA049373585	core	outgroup	Sordariomycetes	Microascales	Meredithiella fracta	GCA_023677585.1	JAGXCV010000004.1	93.464	153	10	0	1	153	5217	5369	plus	9.4e-56	228	99
ENSRNA049373585	core	outgroup	Sordariomycetes	Microascales	Ceratocystis manginecans	GCA_026122545.1	JANZMI010000324.1	93.464	153	10	0	1	153	27396	27244	minus	9.4e-56	228	99
ENSRNA049373585	core	outgroup	Sordariomycetes	Microascales	Berkeleyomyces rouxiae	GCA_026151695.1	JAOUZH010000082.1	93.464	153	10	0	1	153	17114	17266	plus	9.4e-56	228	99
ENSRNA049373585	core	outgroup	Sordariomycetes	Microascales	Berkeleyomyces rouxiae	GCA_026151695.1	JAOUZH010000082.1	93.464	153	10	0	1	153	25185	25337	plus	9.4e-56	228	99
ENSRNA049373585	core	outgroup	Sordariomycetes	Microascales	Berkeleyomyces rouxiae	GCA_026151695.1	JAOUZH010000082.1	93.464	153	10	0	1	153	33264	33416	plus	9.4e-56	228	99
ENSRNA049373585	core	outgroup	Sordariomycetes	Microascales	Berkeleyomyces rouxiae	GCA_026151695.1	JAOUZH010000082.1	93.464	153	10	0	1	153	41329	41481	plus	9.4e-56	228	99
ENSRNA049373585	core	outgroup	Sordariomycetes	Microascales	Berkeleyomyces rouxiae	GCA_026151695.1	JAOUZH010000082.1	93.464	153	10	0	1	153	49403	49555	plus	9.4e-56	228	99
ENSRNA049373585	core	outgroup	Sordariomycetes	Microascales	Berkeleyomyces rouxiae	GCA_026151695.1	JAOUZH010000082.1	93.464	153	10	0	1	153	9030	9182	plus	9.4e-56	228	99
ENSRNA049373585	core	outgroup	Sordariomycetes	Microascales	Berkeleyomyces rouxiae	GCA_026151695.1	JAOUZH010000082.1	93.464	153	10	0	1	153	953	1105	plus	9.4e-56	228	99
ENSRNA049373585	core	outgroup	Sordariomycetes	Microascales	Ceratocystis colombiana	GCA_026419805.1	JAOSLS010000522.1	93.464	153	10	0	1	153	4437	4285	minus	9.4e-56	228	99
ENSRNA049373585	core	outgroup	Sordariomycetes	Microascales	Ambrosiella beaveri	GCA_030294605.1	JARQWA010000168.1	93.464	153	10	0	1	153	1789	1637	minus	9.4e-56	228	99
ENSRNA049373585	core	outgroup	Sordariomycetes	Microascales	Ceratocystis fimbriata	GCA_033035045.1	JAJQWW010000001.1	93.464	153	10	0	1	153	9626797	9626645	minus	9.4e-56	228	99
ENSRNA049373585	core	outgroup	Sordariomycetes	Microascales	Ceratocystis fimbriata	GCA_033035045.1	JAJQWW010000001.1	93.464	153	10	0	1	153	9635203	9635051	minus	9.4e-56	228	99
ENSRNA049373585	core	outgroup	Sordariomycetes	Microascales	Ceratocystis fimbriata	GCA_033035045.1	JAJQWW010000001.1	93.464	153	10	0	1	153	9643562	9643410	minus	9.4e-56	228	99
ENSRNA049373585	core	outgroup	Sordariomycetes	Microascales	Ceratocystis fimbriata	GCA_033035045.1	JAJQWW010000001.1	93.464	153	10	0	1	153	9651966	9651814	minus	9.4e-56	228	99
ENSRNA049373585	core	outgroup	Sordariomycetes	Microascales	Berkeleyomyces rouxiae	GCA_036245355.1	BTCX01000429.1	93.464	153	10	0	1	153	402	250	minus	9.4e-56	228	99
ENSRNA049373585	core	outgroup	Sordariomycetes	Microascales	Berkeleyomyces rouxiae	GCA_036245355.1	BTCX01000610.1	93.464	153	10	0	1	153	160	8	minus	9.4e-56	228	99
ENSRNA049373585	core	outgroup	Sordariomycetes	Microascales	Berkeleyomyces rouxiae	GCA_036245355.1	BTCX01000615.1	93.464	153	10	0	1	153	345	193	minus	9.4e-56	228	99
ENSRNA049373585	core	outgroup	Sordariomycetes	Microascales	Berkeleyomyces rouxiae	GCA_036245355.1	BTCX01000812.1	93.464	153	10	0	1	153	196	44	minus	9.4e-56	228	99
ENSRNA049373585	core	outgroup	Sordariomycetes	Microascales	Berkeleyomyces rouxiae	GCA_036245355.1	BTCX01000842.1	93.464	153	10	0	1	153	7	159	plus	9.4e-56	228	99
ENSRNA049373585	core	outgroup	Sordariomycetes	Microascales	Berkeleyomyces rouxiae	GCA_036245355.1	BTCX01001068.1	93.464	153	10	0	1	153	207	55	minus	9.4e-56	228	99
ENSRNA049373585	core	outgroup	Sordariomycetes	Microascales	Berkeleyomyces rouxiae	GCA_036245355.1	BTCX01001167.1	93.464	153	10	0	1	153	7	159	plus	9.4e-56	228	99
ENSRNA049373585	core	outgroup	Sordariomycetes	Microascales	Berkeleyomyces rouxiae	GCA_036245355.1	BTCX01001712.1	93.464	153	10	0	1	153	160	8	minus	9.4e-56	228	99
ENSRNA049373585	core	outgroup	Sordariomycetes	Microascales	Berkeleyomyces rouxiae	GCA_036245355.1	BTCX01002990.1	93.464	153	10	0	1	153	246	94	minus	9.4e-56	228	99
ENSRNA049373585	core	outgroup	Sordariomycetes	Microascales	Berkeleyomyces rouxiae	GCA_036245355.1	BTCX01003164.1	93.464	153	10	0	1	153	70	222	plus	9.4e-56	228	99
ENSRNA049373585	core	outgroup	Sordariomycetes	Microascales	Berkeleyomyces rouxiae	GCA_036245355.1	BTCX01003345.1	93.464	153	10	0	1	153	22	174	plus	9.4e-56	228	99
ENSRNA049373585	core	outgroup	Sordariomycetes	Microascales	Berkeleyomyces rouxiae	GCA_036245355.1	BTCX01003375.1	93.464	153	10	0	1	153	173	21	minus	9.4e-56	228	99
ENSRNA049373585	core	outgroup	Sordariomycetes	Microascales	Berkeleyomyces rouxiae	GCA_036245355.1	BTCX01003529.1	93.464	153	10	0	1	153	329	177	minus	9.4e-56	228	99
ENSRNA049373585	core	outgroup	Sordariomycetes	Microascales	Ceratocystis uchidae	GCA_038381545.1	JAXCEN010000821.1	93.464	153	10	0	1	153	782	934	plus	9.4e-56	228	99
ENSRNA049373585	core	outgroup	Sordariomycetes	Microascales	Ceratocystis alfenasii	GCA_038382165.1	JAYJND010000663.1	93.464	153	10	0	1	153	1779	1627	minus	9.4e-56	228	99
ENSRNA049373585	core	outgroup	Sordariomycetes	Microascales	Ceratocystis alfenasii	GCA_038382185.1	JAYKOW010001121.1	93.464	153	10	0	1	153	3934	3782	minus	9.4e-56	228	99
ENSRNA049373585	core	outgroup	Sordariomycetes	Microascales	Ceratocystis alfenasii	GCA_038382205.1	JAYJNC010000517.1	93.464	153	10	0	1	153	211	59	minus	9.4e-56	228	99
ENSRNA049373585	core	outgroup	Sordariomycetes	Microascales	Ceratocystis atlantica	GCA_038382245.1	JAYKOX010001093.1	93.464	153	10	0	1	153	420	572	plus	9.4e-56	228	99
ENSRNA049373585	core	outgroup	Sordariomycetes	Microascales	Ceratocystis cubensis	GCA_038382285.1	JAYXTC010000828.1	93.464	153	10	0	1	153	123399	123551	plus	9.4e-56	228	99
ENSRNA049373585	core	outgroup	Sordariomycetes	Microascales	Ceratocystis costaricensis	GCA_038382365.1	JAYJNE010002419.1	93.464	153	10	0	1	153	693	541	minus	9.4e-56	228	99
ENSRNA049373585	core	outgroup	Sordariomycetes	Microascales	Ceratocystis xanthosomatis	GCA_038382385.1	JAYXTD010000832.1	93.464	153	10	0	1	153	470	318	minus	9.4e-56	228	99
ENSRNA049373585	core	outgroup	Sordariomycetes	Microascales	Ceratocystis atlantica	GCA_038382405.1	JAYKJW010000785.1	93.464	153	10	0	1	153	1083	1235	plus	9.4e-56	228	99
ENSRNA049373585	core	outgroup	Sordariomycetes	Microascales	Ceratocystis xanthosomatis	GCA_038382465.1	JAYXTE010000771.1	93.464	153	10	0	1	153	930	1082	plus	9.4e-56	228	99
ENSRNA049373585	core	outgroup	Sordariomycetes	Microascales	Ceratocystis xanthosomatis	GCA_038382525.1	JAYXTF010000980.1	93.464	153	10	0	1	153	1784	1632	minus	9.4e-56	228	99
ENSRNA049373585	core	outgroup	Sordariomycetes	Microascales	Ceratocystis lukuohia	GCA_038382545.1	JAXCEO010001041.1	93.464	153	10	0	1	153	1887	2039	plus	9.4e-56	228	99
ENSRNA049373585	core	outgroup	Sordariomycetes	Microascales	Ceratocystis lukuohia	GCA_038382585.1	JAXCEP010001128.1	93.464	153	10	0	1	153	1886	2038	plus	9.4e-56	228	99
ENSRNA049373585	core	outgroup	Sordariomycetes	Microascales	Ceratocystis lukuohia	GCA_038382665.1	JAXCEQ010001029.1	93.464	153	10	0	1	153	1887	2039	plus	9.4e-56	228	99
ENSRNA049373585	core	outgroup	Sordariomycetes	Microascales	Ceratocystis lukuohia	GCA_038382685.1	JAXCES010000819.1	93.464	153	10	0	1	153	963	811	minus	9.4e-56	228	99
ENSRNA049373585	core	outgroup	Sordariomycetes	Microascales	Ceratocystis lukuohia	GCA_038382705.1	JAXCER010001427.1	93.464	153	10	0	1	153	691	539	minus	9.4e-56	228	99
ENSRNA049373585	core	outgroup	Sordariomycetes	Microascales	Ceratocystis lukuohia	GCA_038382785.1	JAXCET010001128.1	93.464	153	10	0	1	153	2082	2234	plus	9.4e-56	228	99
ENSRNA049373585	core	outgroup	Sordariomycetes	Microascales	Ceratocystis huliohia	GCA_038382825.1	JAXCEU010000441.1	93.464	153	10	0	1	153	4559	4407	minus	9.4e-56	228	99
ENSRNA049373585	core	outgroup	Sordariomycetes	Microascales	Ceratocystis lukuohia	GCA_038382865.1	JAXCEW010000592.1	93.464	153	10	0	1	153	4046	3894	minus	9.4e-56	228	99
ENSRNA049373585	core	outgroup	Sordariomycetes	Microascales	Ceratocystis huliohia	GCA_038382885.1	JAXCEV010000422.1	93.464	153	10	0	1	153	5600	5752	plus	9.4e-56	228	99
ENSRNA049373585	core	outgroup	Sordariomycetes	Microascales	Ceratocystis huliohia	GCA_038382965.1	JAXCEX010000422.1	93.464	153	10	0	1	153	2431	2583	plus	9.4e-56	228	99
ENSRNA049373585	core	outgroup	Sordariomycetes	Microascales	Ceratocystis fimbriatomima	GCA_038406755.1	JAZBQF010000637.1	93.464	153	10	0	1	153	4507	4659	plus	9.4e-56	228	99
ENSRNA049373585	core	outgroup	Sordariomycetes	Microascales	Ceratocystis fimbriatomima	GCA_038406755.1	JAZBQF010000637.1	93.464	153	10	0	1	153	7271	7119	minus	9.4e-56	228	99
ENSRNA049373585	core	outgroup	Sordariomycetes	Microascales	Ceratocystis cacaofunesta	GCA_038406775.1	JAWWXY010001004.1	93.464	153	10	0	1	153	248	400	plus	9.4e-56	228	99
ENSRNA049373585	core	outgroup	Sordariomycetes	Microascales	Ceratocystis fimbriata	GCA_038406785.1	JAZBQE010000662.1	93.464	153	10	0	1	153	2626	2778	plus	9.4e-56	228	99
ENSRNA049373585	core	outgroup	Sordariomycetes	Microascales	Ceratocystis diversiconidia	GCA_038406795.1	JAWWXZ010000821.1	93.464	153	10	0	1	153	1688	1840	plus	9.4e-56	228	99
ENSRNA049373585	core	outgroup	Sordariomycetes	Microascales	Ceratocystis diversiconidia	GCA_038406795.1	JAWWXZ010000821.1	93.464	153	10	0	1	153	4884	4732	minus	9.4e-56	228	99
ENSRNA049373585	core	outgroup	Sordariomycetes	Microascales	Ceratocystis manginecans	GCA_038406855.1	JAZBQH010000427.1	93.464	153	10	0	1	153	1782	1630	minus	9.4e-56	228	99
ENSRNA049373585	core	outgroup	Sordariomycetes	Microascales	Ceratocystis manginecans	GCA_038406875.1	JAZBQG010000551.1	93.464	153	10	0	1	153	3631	3783	plus	9.4e-56	228	99
ENSRNA049373585	core	outgroup	Sordariomycetes	Microascales	Ceratocystis papillata	GCA_038406885.1	JAZBQJ010000713.1	93.464	153	10	0	1	153	3216	3368	plus	9.4e-56	228	99
ENSRNA049373585	core	outgroup	Sordariomycetes	Microascales	Ceratocystis manginecans	GCA_038406895.1	JAZBQI010000629.1	93.464	153	10	0	1	153	3659	3811	plus	9.4e-56	228	99
ENSRNA049373585	core	outgroup	Sordariomycetes	Microascales	Ceratocystis manginecans	GCA_038406905.1	JAZBQL010001277.1	93.464	153	10	0	1	153	2551	2703	plus	9.4e-56	228	99
ENSRNA049373585	core	outgroup	Sordariomycetes	Microascales	Ceratocystis platani	GCA_038406955.1	JAZBQK010000865.1	93.464	153	10	0	1	153	4168	4016	minus	9.4e-56	228	99
ENSRNA049373585	core	outgroup	Sordariomycetes	Microascales	Ceratocystis platani	GCA_038406975.1	JAZBQM010001003.1	93.464	153	10	0	1	153	3941	3789	minus	9.4e-56	228	99
ENSRNA049373585	core	outgroup	Sordariomycetes	Microascales	Ceratocystis fimbriatomima	GCA_038406995.1	JAZBQQ010000760.1	93.464	153	10	0	1	153	344	496	plus	9.4e-56	228	99
ENSRNA049373585	core	outgroup	Sordariomycetes	Microascales	Ceratocystis sp. C1944	GCA_038407005.1	JAZBQO010000706.1	93.464	153	10	0	1	153	1786	1634	minus	9.4e-56	228	99
ENSRNA049373585	core	outgroup	Sordariomycetes	Microascales	Ceratocystis ficicola	GCA_038407015.1	JAZBQP010000607.1	93.464	153	10	0	1	153	1955	1803	minus	9.4e-56	228	99
ENSRNA049373585	core	outgroup	Sordariomycetes	Microascales	Ceratocystis platani	GCA_038407035.1	JAZBQN010000932.1	93.464	153	10	0	1	153	4171	4019	minus	9.4e-56	228	99
ENSRNA049373585	core	outgroup	Sordariomycetes	Microascales	Ceratocystis huliohia	GCA_038407075.1	JAXASX010000408.1	93.464	153	10	0	1	153	1788	1636	minus	9.4e-56	228	99
ENSRNA049373585	core	outgroup	Sordariomycetes	Microascales	Ceratocystis polychroma	GCA_038407085.1	JAXHKM010002246.1	93.464	153	10	0	1	153	3741	3893	plus	9.4e-56	228	99
ENSRNA049373585	core	outgroup	Sordariomycetes	Microascales	Ceratocystis destructans	GCA_038407095.1	JAXASZ010000703.1	93.464	153	10	0	1	153	2236	2388	plus	9.4e-56	228	99
ENSRNA049373585	core	outgroup	Sordariomycetes	Microascales	Ceratocystis uchidae	GCA_038407105.1	JAXASY010000821.1	93.464	153	10	0	1	153	483	331	minus	9.4e-56	228	99
ENSRNA049373585	core	outgroup	Sordariomycetes	Microascales	Ceratocystis tiliae	GCA_038407155.1	JAXHKO010001273.1	93.464	153	10	0	1	153	1298	1450	plus	9.4e-56	228	99
ENSRNA049373585	core	outgroup	Sordariomycetes	Microascales	Ceratocystis variospora	GCA_038407165.1	JAXHKN010001424.1	93.464	153	10	0	1	153	238	390	plus	9.4e-56	228	99
ENSRNA049373585	core	outgroup	Sordariomycetes	Microascales	Berkeleyomyces basicola	GCA_038407175.1	JAXHKP010000860.1	93.464	153	10	0	1	153	3041	3193	plus	9.4e-56	228	99
ENSRNA049373585	core	outgroup	Sordariomycetes	Microascales	Chalaropsis ovoidea	GCA_038407185.1	JAXHKQ010000948.1	93.464	153	10	0	1	153	282	434	plus	9.4e-56	228	99
ENSRNA049373585	core	outgroup	Sordariomycetes	Microascales	Chalaropsis thielavioides	GCA_038407255.1	JAXHKR010000183.1	93.464	153	10	0	1	153	12087	11935	minus	9.4e-56	228	99
ENSRNA049373585	core	outgroup	Sordariomycetes	Microascales	Chalaropsis thielavioides	GCA_038407255.1	JAXHKR010000183.1	93.464	153	10	0	1	153	3340	3492	plus	9.4e-56	228	99
ENSRNA049373586	core	ingroup	Sordariomycetes	Glomerellales	Plectosphaerella cucumerina	GCA_014635965.1	JACAFW010000221.1	98.701	154	2	0	1	154	497	344	minus	1.19e-69	274	100
ENSRNA049373586	core	ingroup	Sordariomycetes	Glomerellales	Plectosphaerella sp. P0831	GCA_014635975.1	JACAFV010000318.1	98.701	154	2	0	1	154	5303	5150	minus	1.19e-69	274	100
ENSRNA049373586	core	ingroup	Sordariomycetes	Glomerellales	Plectosphaerella plurivora	GCA_020726575.1	JAGSXJ010000059.1	98.701	154	2	0	1	154	15567	15720	plus	1.19e-69	274	100
ENSRNA049373586	core	ingroup	Sordariomycetes	Glomerellales	Plectosphaerella plurivora	GCA_020726575.1	JAGSXJ010000059.1	98.701	154	2	0	1	154	167	14	minus	1.19e-69	274	100
ENSRNA049373586	core	ingroup	Sordariomycetes	Glomerellales	Plectosphaerella plurivora	GCA_020726575.1	JAGSXJ010000059.1	98.701	154	2	0	1	154	7848	8001	plus	1.19e-69	274	100
ENSRNA049373586	core	ingroup	Sordariomycetes	Glomerellales	Plectosphaerella cucumerina	GCA_020746995.1	JAGPXD010000008.1	98.701	154	2	0	1	154	1504	1351	minus	1.19e-69	274	100
ENSRNA049373586	core	ingroup	Sordariomycetes	Glomerellales	Plectosphaerella cucumerina	GCA_020746995.1	JAGPXD010000008.1	98.701	154	2	0	1	154	16762	16609	minus	1.19e-69	274	100
ENSRNA049373586	core	ingroup	Sordariomycetes	Glomerellales	Plectosphaerella cucumerina	GCA_020746995.1	JAGPXD010000008.1	98.701	154	2	0	1	154	24395	24242	minus	1.19e-69	274	100
ENSRNA049373586	core	ingroup	Sordariomycetes	Glomerellales	Plectosphaerella cucumerina	GCA_020746995.1	JAGPXD010000008.1	98.701	154	2	0	1	154	9129	8976	minus	1.19e-69	274	100
ENSRNA049373586	core	ingroup	Sordariomycetes	Glomerellales	Plectosphaerella cucumerina	GCA_020746995.1	JAGPXD010000010.1	98.701	154	2	0	1	154	15598	15751	plus	1.19e-69	274	100
ENSRNA049373586	core	ingroup	Sordariomycetes	Glomerellales	Plectosphaerella cucumerina	GCA_020746995.1	JAGPXD010000010.1	98.701	154	2	0	1	154	332	485	plus	1.19e-69	274	100
ENSRNA049373586	core	ingroup	Sordariomycetes	Glomerellales	Plectosphaerella cucumerina	GCA_020746995.1	JAGPXD010000010.1	98.701	154	2	0	1	154	7964	8117	plus	1.19e-69	274	100
ENSRNA049373586	core	ingroup	Sordariomycetes	Glomerellales	Plectosphaerella cucumerina	GCA_040285535.1	JASXSE010000258.1	98.701	154	2	0	1	154	1860	1707	minus	1.19e-69	274	100
ENSRNA049373586	core	outgroup	Sordariomycetes	Microascales	Ceratocystis fimbriata	GCA_000389695.3	APWK03000291.1	93.464	153	10	0	1	153	3197	3349	plus	9.4e-56	228	99
ENSRNA049373586	core	outgroup	Sordariomycetes	Microascales	Ceratocystis albifundus	GCA_000813685.1	JSSU01000831.1	93.464	153	10	0	1	153	4058	3906	minus	9.4e-56	228	99
ENSRNA049373586	core	outgroup	Sordariomycetes	Microascales	Ceratocystis platani	GCA_000978885.1	LBBL01000496.1	93.464	153	10	0	1	153	5438	5286	minus	9.4e-56	228	99
ENSRNA049373586	core	outgroup	Sordariomycetes	Microascales	Davidsoniella virescens	GCA_001513805.1	LJZU01000021.1	93.464	153	10	0	1	153	3476	3628	plus	9.4e-56	228	99
ENSRNA049373586	core	outgroup	Sordariomycetes	Microascales	Ceratocystis eucalypticola	GCA_001513815.1	LJOA01000010.1	93.464	153	10	0	1	153	4286	4438	plus	9.4e-56	228	99
ENSRNA049373586	core	outgroup	Sordariomycetes	Microascales	Endoconidiophora laricicola	GCA_001640655.1	LXGT01000610.1	93.464	153	10	0	1	153	7172	7324	plus	9.4e-56	228	99
ENSRNA049373586	core	outgroup	Sordariomycetes	Microascales	Ceratocystis adiposa	GCA_001640685.1	LXGU01000383.1	93.464	153	10	0	1	153	6556	6404	minus	9.4e-56	228	99
ENSRNA049373586	core	outgroup	Sordariomycetes	Microascales	Endoconidiophora polonica	GCA_001856765.1	LXKZ01000060.1	93.464	153	10	0	1	153	2771	2923	plus	9.4e-56	228	99
ENSRNA049373586	core	outgroup	Sordariomycetes	Microascales	Bretziella fagacearum	GCA_002018255.1	MKGJ01000002.1	93.464	153	10	0	1	153	183638	183790	plus	9.4e-56	228	99
ENSRNA049373586	core	outgroup	Sordariomycetes	Microascales	Ceratocystis harringtonii	GCA_002018265.1	MKGM01000190.1	93.464	153	10	0	1	153	14322	14474	plus	9.4e-56	228	99
ENSRNA049373586	core	outgroup	Sordariomycetes	Hypocreales	Fusarium pininemorale	GCA_002165215.1	NFZR01000076.1	93.464	153	10	0	1	153	4445	4293	minus	9.4e-56	228	99
ENSRNA049373586	core	outgroup	Sordariomycetes	Microascales	Ceratocystis albifundus	GCA_002742155.1	MANW01000490.1	93.464	153	10	0	1	153	5767	5615	minus	9.4e-56	228	99
ENSRNA049373586	core	outgroup	Sordariomycetes	Microascales	Ceratocystis albifundus	GCA_002742195.1	MANX01000454.1	93.464	153	10	0	1	153	3698	3850	plus	9.4e-56	228	99
ENSRNA049373586	core	outgroup	Sordariomycetes	Microascales	Ceratocystis albifundus	GCA_002742205.1	MANY01000947.1	93.464	153	10	0	1	153	3947	4099	plus	9.4e-56	228	99
ENSRNA049373586	core	outgroup	Sordariomycetes	Microascales	Ceratocystis albifundus	GCA_002742215.1	MANZ01001009.1	93.464	153	10	0	1	153	12669	12517	minus	9.4e-56	228	99
ENSRNA049373586	core	outgroup	Sordariomycetes	Microascales	Ceratocystis albifundus	GCA_002742255.2	MAOA02000007.1	93.464	153	10	0	1	153	10875	10723	minus	9.4e-56	228	99
ENSRNA049373586	core	outgroup	Sordariomycetes	Microascales	Ceratocystis albifundus	GCA_002742255.2	MAOA02000007.1	93.464	153	10	0	1	153	24508	24356	minus	9.4e-56	228	99
ENSRNA049373586	core	outgroup	Sordariomycetes	Microascales	Ceratocystis albifundus	GCA_002742255.2	MAOA02000010.1	93.464	153	10	0	1	153	12138	11986	minus	9.4e-56	228	99
ENSRNA049373586	core	outgroup	Sordariomycetes	Microascales	Ceratocystis albifundus	GCA_002742255.2	MAOA02000010.1	93.464	153	10	0	1	153	20756	20604	minus	9.4e-56	228	99
ENSRNA049373586	core	outgroup	Sordariomycetes	Microascales	Ceratocystis albifundus	GCA_002742255.2	MAOA02000010.1	93.464	153	10	0	1	153	34756	34604	minus	9.4e-56	228	99
ENSRNA049373586	core	outgroup	Sordariomycetes	Microascales	Ceratocystis albifundus	GCA_002742255.2	MAOA02000010.1	93.464	153	10	0	1	153	3519	3367	minus	9.4e-56	228	99
ENSRNA049373586	core	outgroup	Sordariomycetes	Microascales	Ceratocystis albifundus	GCA_002742255.2	MAOA02000010.1	93.464	153	10	0	1	153	43377	43225	minus	9.4e-56	228	99
ENSRNA049373586	core	outgroup	Sordariomycetes	Microascales	Ceratocystis albifundus	GCA_002742255.2	MAOA02000019.1	93.464	153	10	0	1	153	63950	63798	minus	9.4e-56	228	99
ENSRNA049373586	core	outgroup	Sordariomycetes	Microascales	Ceratocystis albifundus	GCA_002742255.2	MAOA02000038.1	93.464	153	10	0	1	153	3841480	3841328	minus	9.4e-56	228	99
ENSRNA049373586	core	outgroup	Sordariomycetes	Microascales	Ceratocystis albifundus	GCA_002742255.2	MAOA02000038.1	93.464	153	10	0	1	153	3855330	3855178	minus	9.4e-56	228	99
ENSRNA049373586	core	outgroup	Sordariomycetes	Microascales	Ceratocystis albifundus	GCA_002742255.2	MAOA02000038.1	93.464	153	10	0	1	153	3865491	3865643	plus	9.4e-56	228	99
ENSRNA049373586	core	outgroup	Sordariomycetes	Microascales	Ceratocystis cacaofunesta	GCA_002776505.1	PEJQ01000043.1	93.464	153	10	0	1	153	4834	4986	plus	9.4e-56	228	99
ENSRNA049373586	core	outgroup	Sordariomycetes	Microascales	Ambrosiella xylebori	GCA_002778035.1	PCDO01000009.1	93.464	153	10	0	1	153	1465954	1465802	minus	9.4e-56	228	99
ENSRNA049373586	core	outgroup	Sordariomycetes	Microascales	Ambrosiella xylebori	GCA_002778035.1	PCDO01000023.1	93.464	153	10	0	1	153	1215	1367	plus	9.4e-56	228	99
ENSRNA049373586	core	outgroup	Sordariomycetes	Microascales	Ambrosiella xylebori	GCA_002778035.1	PCDO01000039.1	93.464	153	10	0	1	153	3087	3239	plus	9.4e-56	228	99
ENSRNA049373586	core	outgroup	Sordariomycetes	Microascales	Ceratocystis smalleyi	GCA_003449175.1	NETT01000743.1	93.464	153	10	0	1	153	7952	7800	minus	9.4e-56	228	99
ENSRNA049373586	core	outgroup	Sordariomycetes	Microascales	Berkeleyomyces basicola	GCA_003671435.1	PJAC01000005.1	93.464	153	10	0	1	153	64878	64726	minus	9.4e-56	228	99
ENSRNA049373586	core	outgroup	Sordariomycetes	Microascales	Davidsoniella eucalypti	GCA_004009845.1	RMBW01000069.1	93.464	153	10	0	1	153	173439	173287	minus	9.4e-56	228	99
ENSRNA049373586	core	outgroup	Sordariomycetes	Microascales	Davidsoniella eucalypti	GCA_004009845.1	RMBW01000177.1	93.464	153	10	0	1	153	11379	11227	minus	9.4e-56	228	99
ENSRNA049373586	core	outgroup	Sordariomycetes	Microascales	Davidsoniella eucalypti	GCA_004009845.1	RMBW01000177.1	93.464	153	10	0	1	153	19396	19244	minus	9.4e-56	228	99
ENSRNA049373586	core	outgroup	Sordariomycetes	Microascales	Davidsoniella eucalypti	GCA_004009845.1	RMBW01000177.1	93.464	153	10	0	1	153	3357	3205	minus	9.4e-56	228	99
ENSRNA049373586	core	outgroup	Sordariomycetes	Microascales	Davidsoniella eucalypti	GCA_004009845.1	RMBW01000255.1	93.464	153	10	0	1	153	2252	2404	plus	9.4e-56	228	99
ENSRNA049373586	core	outgroup	Sordariomycetes	Microascales	Davidsoniella eucalypti	GCA_004009845.1	RMBW01000301.1	93.464	153	10	0	1	153	15622	15470	minus	9.4e-56	228	99
ENSRNA049373586	core	outgroup	Sordariomycetes	Microascales	Davidsoniella eucalypti	GCA_004009845.1	RMBW01000301.1	93.464	153	10	0	1	153	23643	23491	minus	9.4e-56	228	99
ENSRNA049373586	core	outgroup	Sordariomycetes	Microascales	Davidsoniella eucalypti	GCA_004009845.1	RMBW01000301.1	93.464	153	10	0	1	153	7606	7454	minus	9.4e-56	228	99
ENSRNA049373586	core	outgroup	Sordariomycetes	Microascales	Davidsoniella eucalypti	GCA_004009845.1	RMBW01000430.1	93.464	153	10	0	1	153	6761	6913	plus	9.4e-56	228	99
ENSRNA049373586	core	outgroup	Sordariomycetes	Microascales	Davidsoniella eucalypti	GCA_004009845.1	RMBW01000537.1	93.464	153	10	0	1	153	6356	6204	minus	9.4e-56	228	99
ENSRNA049373586	core	outgroup	Sordariomycetes	Microascales	Davidsoniella eucalypti	GCA_004009845.1	RMBW01000557.1	93.464	153	10	0	1	153	1312	1464	plus	9.4e-56	228	99
ENSRNA049373586	core	outgroup	Sordariomycetes	Microascales	Davidsoniella eucalypti	GCA_004009845.1	RMBW01000575.1	93.464	153	10	0	1	153	4575	4727	plus	9.4e-56	228	99
ENSRNA049373586	core	outgroup	Sordariomycetes	Microascales	Davidsoniella eucalypti	GCA_004009845.1	RMBW01000642.1	93.464	153	10	0	1	153	1300	1452	plus	9.4e-56	228	99
ENSRNA049373586	core	outgroup	Sordariomycetes	Microascales	Davidsoniella eucalypti	GCA_004009845.1	RMBW01000873.1	93.464	153	10	0	1	153	4462	4614	plus	9.4e-56	228	99
ENSRNA049373586	core	outgroup	Sordariomycetes	Microascales	Ceratocystis manginecans	GCA_006408425.1	SGIO01000013.1	93.464	153	10	0	1	153	686151	685999	minus	9.4e-56	228	99
ENSRNA049373586	core	outgroup	Sordariomycetes	Microascales	Ceratocystis manginecans	GCA_006408425.1	SGIO01000106.1	93.464	153	10	0	1	153	900	748	minus	9.4e-56	228	99
ENSRNA049373586	core	outgroup	Sordariomycetes	Microascales	Ceratocystis manginecans	GCA_006681795.1	VIFZ01000497.1	93.464	153	10	0	1	153	11283	11131	minus	9.4e-56	228	99
ENSRNA049373586	core	outgroup	Sordariomycetes	Microascales	Davidsoniella neocaledoniae	GCA_009806295.1	RHDR01001028.1	93.464	153	10	0	1	153	2887	3039	plus	9.4e-56	228	99
ENSRNA049373586	core	outgroup	Sordariomycetes	Microascales	Davidsoniella neocaledoniae	GCA_009806295.1	RHDR01001834.1	93.464	153	10	0	1	153	304	152	minus	9.4e-56	228	99
ENSRNA049373586	core	outgroup	Sordariomycetes	Microascales	Davidsoniella australis	GCA_009806335.1	RHLR01001399.1	93.464	153	10	0	1	153	3763	3915	plus	9.4e-56	228	99
ENSRNA049373586	core	outgroup	Sordariomycetes	Hypocreales	Calcarisporium arbuscula	GCA_009828645.1	WBSA01000020.1	93.464	153	10	0	1	153	5487	5335	minus	9.4e-56	228	99
ENSRNA049373586	core	outgroup	Sordariomycetes	Hypocreales	Calcarisporium arbuscula	GCA_009828645.1	WBSA01000029.1	93.464	153	10	0	1	153	351	503	plus	9.4e-56	228	99
ENSRNA049373586	core	outgroup	Sordariomycetes	Microascales	Ceratocystis fimbriata	GCA_009914735.1	VNIJ01000530.1	93.464	153	10	0	1	153	685	837	plus	9.4e-56	228	99
ENSRNA049373586	core	outgroup	Sordariomycetes	Microascales	Ceratocystis fimbriata	GCA_009914735.1	VNIJ01000572.1	93.464	153	10	0	1	153	308	156	minus	9.4e-56	228	99
ENSRNA049373586	core	outgroup	Sordariomycetes	Microascales	Ceratocystis fimbriata	GCA_009914735.1	VNIJ01000630.1	93.464	153	10	0	1	153	50	202	plus	9.4e-56	228	99
ENSRNA049373586	core	outgroup	Sordariomycetes	Microascales	Ceratocystis fimbriata	GCA_009914735.1	VNIJ01000650.1	93.464	153	10	0	1	153	794	642	minus	9.4e-56	228	99
ENSRNA049373586	core	outgroup	Sordariomycetes	Microascales	Ceratocystis fimbriata	GCA_009914735.1	VNIJ01000660.1	93.464	153	10	0	1	153	308	156	minus	9.4e-56	228	99
ENSRNA049373586	core	outgroup	Sordariomycetes	Microascales	Ceratocystis albifundus	GCA_012650125.1	JAAUVK010000817.1	93.464	153	10	0	1	153	3810	3962	plus	9.4e-56	228	99
ENSRNA049373586	core	outgroup	Sordariomycetes	Microascales	Ceratocystis fimbriata	GCA_012652265.1	JAAVJK010000047.1	93.464	153	10	0	1	153	8158	8006	minus	9.4e-56	228	99
ENSRNA049373586	core	outgroup	Sordariomycetes	Microascales	Ambrosiella cleistominuta	GCA_017139545.1	JABFIG010000407.1	93.464	153	10	0	1	153	3628	3780	plus	9.4e-56	228	99
ENSRNA049373586	core	outgroup	Sordariomycetes	Microascales	Thielaviopsis populi	GCA_017591655.1	JADILG010000827.1	93.464	153	10	0	1	153	4148	4300	plus	9.4e-56	228	99
ENSRNA049373586	core	outgroup	Sordariomycetes	Microascales	Ceratocystis lukuohia	GCA_023509845.1	JALGWS010000691.1	93.464	153	10	0	1	153	1887	2039	plus	9.4e-56	228	99
ENSRNA049373586	core	outgroup	Sordariomycetes	Microascales	Ceratocystis fimbriata	GCA_023525945.1	JAJLQU010000037.1	93.464	153	10	0	1	153	1286	1134	minus	9.4e-56	228	99
ENSRNA049373586	core	outgroup	Sordariomycetes	Microascales	Meredithiella fracta	GCA_023677585.1	JAGXCV010000004.1	93.464	153	10	0	1	153	12985	13137	plus	9.4e-56	228	99
ENSRNA049373586	core	outgroup	Sordariomycetes	Microascales	Meredithiella fracta	GCA_023677585.1	JAGXCV010000004.1	93.464	153	10	0	1	153	20771	20923	plus	9.4e-56	228	99
ENSRNA049373586	core	outgroup	Sordariomycetes	Microascales	Meredithiella fracta	GCA_023677585.1	JAGXCV010000004.1	93.464	153	10	0	1	153	28554	28706	plus	9.4e-56	228	99
ENSRNA049373586	core	outgroup	Sordariomycetes	Microascales	Meredithiella fracta	GCA_023677585.1	JAGXCV010000004.1	93.464	153	10	0	1	153	36337	36489	plus	9.4e-56	228	99
ENSRNA049373586	core	outgroup	Sordariomycetes	Microascales	Meredithiella fracta	GCA_023677585.1	JAGXCV010000004.1	93.464	153	10	0	1	153	44128	44280	plus	9.4e-56	228	99
ENSRNA049373586	core	outgroup	Sordariomycetes	Microascales	Meredithiella fracta	GCA_023677585.1	JAGXCV010000004.1	93.464	153	10	0	1	153	51909	52061	plus	9.4e-56	228	99
ENSRNA049373586	core	outgroup	Sordariomycetes	Microascales	Meredithiella fracta	GCA_023677585.1	JAGXCV010000004.1	93.464	153	10	0	1	153	5217	5369	plus	9.4e-56	228	99
ENSRNA049373586	core	outgroup	Sordariomycetes	Microascales	Ceratocystis manginecans	GCA_026122545.1	JANZMI010000324.1	93.464	153	10	0	1	153	27396	27244	minus	9.4e-56	228	99
ENSRNA049373586	core	outgroup	Sordariomycetes	Microascales	Berkeleyomyces rouxiae	GCA_026151695.1	JAOUZH010000082.1	93.464	153	10	0	1	153	17114	17266	plus	9.4e-56	228	99
ENSRNA049373586	core	outgroup	Sordariomycetes	Microascales	Berkeleyomyces rouxiae	GCA_026151695.1	JAOUZH010000082.1	93.464	153	10	0	1	153	25185	25337	plus	9.4e-56	228	99
ENSRNA049373586	core	outgroup	Sordariomycetes	Microascales	Berkeleyomyces rouxiae	GCA_026151695.1	JAOUZH010000082.1	93.464	153	10	0	1	153	33264	33416	plus	9.4e-56	228	99
ENSRNA049373586	core	outgroup	Sordariomycetes	Microascales	Berkeleyomyces rouxiae	GCA_026151695.1	JAOUZH010000082.1	93.464	153	10	0	1	153	41329	41481	plus	9.4e-56	228	99
ENSRNA049373586	core	outgroup	Sordariomycetes	Microascales	Berkeleyomyces rouxiae	GCA_026151695.1	JAOUZH010000082.1	93.464	153	10	0	1	153	49403	49555	plus	9.4e-56	228	99
ENSRNA049373586	core	outgroup	Sordariomycetes	Microascales	Berkeleyomyces rouxiae	GCA_026151695.1	JAOUZH010000082.1	93.464	153	10	0	1	153	9030	9182	plus	9.4e-56	228	99
ENSRNA049373586	core	outgroup	Sordariomycetes	Microascales	Berkeleyomyces rouxiae	GCA_026151695.1	JAOUZH010000082.1	93.464	153	10	0	1	153	953	1105	plus	9.4e-56	228	99
ENSRNA049373586	core	outgroup	Sordariomycetes	Microascales	Ceratocystis colombiana	GCA_026419805.1	JAOSLS010000522.1	93.464	153	10	0	1	153	4437	4285	minus	9.4e-56	228	99
ENSRNA049373586	core	outgroup	Sordariomycetes	Microascales	Ambrosiella beaveri	GCA_030294605.1	JARQWA010000168.1	93.464	153	10	0	1	153	1789	1637	minus	9.4e-56	228	99
ENSRNA049373586	core	outgroup	Sordariomycetes	Microascales	Ceratocystis fimbriata	GCA_033035045.1	JAJQWW010000001.1	93.464	153	10	0	1	153	9626797	9626645	minus	9.4e-56	228	99
ENSRNA049373586	core	outgroup	Sordariomycetes	Microascales	Ceratocystis fimbriata	GCA_033035045.1	JAJQWW010000001.1	93.464	153	10	0	1	153	9635203	9635051	minus	9.4e-56	228	99
ENSRNA049373586	core	outgroup	Sordariomycetes	Microascales	Ceratocystis fimbriata	GCA_033035045.1	JAJQWW010000001.1	93.464	153	10	0	1	153	9643562	9643410	minus	9.4e-56	228	99
ENSRNA049373586	core	outgroup	Sordariomycetes	Microascales	Ceratocystis fimbriata	GCA_033035045.1	JAJQWW010000001.1	93.464	153	10	0	1	153	9651966	9651814	minus	9.4e-56	228	99
ENSRNA049373586	core	outgroup	Sordariomycetes	Microascales	Berkeleyomyces rouxiae	GCA_036245355.1	BTCX01000429.1	93.464	153	10	0	1	153	402	250	minus	9.4e-56	228	99
ENSRNA049373586	core	outgroup	Sordariomycetes	Microascales	Berkeleyomyces rouxiae	GCA_036245355.1	BTCX01000610.1	93.464	153	10	0	1	153	160	8	minus	9.4e-56	228	99
ENSRNA049373586	core	outgroup	Sordariomycetes	Microascales	Berkeleyomyces rouxiae	GCA_036245355.1	BTCX01000615.1	93.464	153	10	0	1	153	345	193	minus	9.4e-56	228	99
ENSRNA049373586	core	outgroup	Sordariomycetes	Microascales	Berkeleyomyces rouxiae	GCA_036245355.1	BTCX01000812.1	93.464	153	10	0	1	153	196	44	minus	9.4e-56	228	99
ENSRNA049373586	core	outgroup	Sordariomycetes	Microascales	Berkeleyomyces rouxiae	GCA_036245355.1	BTCX01000842.1	93.464	153	10	0	1	153	7	159	plus	9.4e-56	228	99
ENSRNA049373586	core	outgroup	Sordariomycetes	Microascales	Berkeleyomyces rouxiae	GCA_036245355.1	BTCX01001068.1	93.464	153	10	0	1	153	207	55	minus	9.4e-56	228	99
ENSRNA049373586	core	outgroup	Sordariomycetes	Microascales	Berkeleyomyces rouxiae	GCA_036245355.1	BTCX01001167.1	93.464	153	10	0	1	153	7	159	plus	9.4e-56	228	99
ENSRNA049373586	core	outgroup	Sordariomycetes	Microascales	Berkeleyomyces rouxiae	GCA_036245355.1	BTCX01001712.1	93.464	153	10	0	1	153	160	8	minus	9.4e-56	228	99
ENSRNA049373586	core	outgroup	Sordariomycetes	Microascales	Berkeleyomyces rouxiae	GCA_036245355.1	BTCX01002990.1	93.464	153	10	0	1	153	246	94	minus	9.4e-56	228	99
ENSRNA049373586	core	outgroup	Sordariomycetes	Microascales	Berkeleyomyces rouxiae	GCA_036245355.1	BTCX01003164.1	93.464	153	10	0	1	153	70	222	plus	9.4e-56	228	99
ENSRNA049373586	core	outgroup	Sordariomycetes	Microascales	Berkeleyomyces rouxiae	GCA_036245355.1	BTCX01003345.1	93.464	153	10	0	1	153	22	174	plus	9.4e-56	228	99
ENSRNA049373586	core	outgroup	Sordariomycetes	Microascales	Berkeleyomyces rouxiae	GCA_036245355.1	BTCX01003375.1	93.464	153	10	0	1	153	173	21	minus	9.4e-56	228	99
ENSRNA049373586	core	outgroup	Sordariomycetes	Microascales	Berkeleyomyces rouxiae	GCA_036245355.1	BTCX01003529.1	93.464	153	10	0	1	153	329	177	minus	9.4e-56	228	99
ENSRNA049373586	core	outgroup	Sordariomycetes	Microascales	Ceratocystis uchidae	GCA_038381545.1	JAXCEN010000821.1	93.464	153	10	0	1	153	782	934	plus	9.4e-56	228	99
ENSRNA049373586	core	outgroup	Sordariomycetes	Microascales	Ceratocystis alfenasii	GCA_038382165.1	JAYJND010000663.1	93.464	153	10	0	1	153	1779	1627	minus	9.4e-56	228	99
ENSRNA049373586	core	outgroup	Sordariomycetes	Microascales	Ceratocystis alfenasii	GCA_038382185.1	JAYKOW010001121.1	93.464	153	10	0	1	153	3934	3782	minus	9.4e-56	228	99
ENSRNA049373586	core	outgroup	Sordariomycetes	Microascales	Ceratocystis alfenasii	GCA_038382205.1	JAYJNC010000517.1	93.464	153	10	0	1	153	211	59	minus	9.4e-56	228	99
ENSRNA049373586	core	outgroup	Sordariomycetes	Microascales	Ceratocystis atlantica	GCA_038382245.1	JAYKOX010001093.1	93.464	153	10	0	1	153	420	572	plus	9.4e-56	228	99
ENSRNA049373586	core	outgroup	Sordariomycetes	Microascales	Ceratocystis cubensis	GCA_038382285.1	JAYXTC010000828.1	93.464	153	10	0	1	153	123399	123551	plus	9.4e-56	228	99
ENSRNA049373586	core	outgroup	Sordariomycetes	Microascales	Ceratocystis costaricensis	GCA_038382365.1	JAYJNE010002419.1	93.464	153	10	0	1	153	693	541	minus	9.4e-56	228	99
ENSRNA049373586	core	outgroup	Sordariomycetes	Microascales	Ceratocystis xanthosomatis	GCA_038382385.1	JAYXTD010000832.1	93.464	153	10	0	1	153	470	318	minus	9.4e-56	228	99
ENSRNA049373586	core	outgroup	Sordariomycetes	Microascales	Ceratocystis atlantica	GCA_038382405.1	JAYKJW010000785.1	93.464	153	10	0	1	153	1083	1235	plus	9.4e-56	228	99
ENSRNA049373586	core	outgroup	Sordariomycetes	Microascales	Ceratocystis xanthosomatis	GCA_038382465.1	JAYXTE010000771.1	93.464	153	10	0	1	153	930	1082	plus	9.4e-56	228	99
ENSRNA049373586	core	outgroup	Sordariomycetes	Microascales	Ceratocystis xanthosomatis	GCA_038382525.1	JAYXTF010000980.1	93.464	153	10	0	1	153	1784	1632	minus	9.4e-56	228	99
ENSRNA049373586	core	outgroup	Sordariomycetes	Microascales	Ceratocystis lukuohia	GCA_038382545.1	JAXCEO010001041.1	93.464	153	10	0	1	153	1887	2039	plus	9.4e-56	228	99
ENSRNA049373586	core	outgroup	Sordariomycetes	Microascales	Ceratocystis lukuohia	GCA_038382585.1	JAXCEP010001128.1	93.464	153	10	0	1	153	1886	2038	plus	9.4e-56	228	99
ENSRNA049373586	core	outgroup	Sordariomycetes	Microascales	Ceratocystis lukuohia	GCA_038382665.1	JAXCEQ010001029.1	93.464	153	10	0	1	153	1887	2039	plus	9.4e-56	228	99
ENSRNA049373586	core	outgroup	Sordariomycetes	Microascales	Ceratocystis lukuohia	GCA_038382685.1	JAXCES010000819.1	93.464	153	10	0	1	153	963	811	minus	9.4e-56	228	99
ENSRNA049373586	core	outgroup	Sordariomycetes	Microascales	Ceratocystis lukuohia	GCA_038382705.1	JAXCER010001427.1	93.464	153	10	0	1	153	691	539	minus	9.4e-56	228	99
ENSRNA049373586	core	outgroup	Sordariomycetes	Microascales	Ceratocystis lukuohia	GCA_038382785.1	JAXCET010001128.1	93.464	153	10	0	1	153	2082	2234	plus	9.4e-56	228	99
ENSRNA049373586	core	outgroup	Sordariomycetes	Microascales	Ceratocystis huliohia	GCA_038382825.1	JAXCEU010000441.1	93.464	153	10	0	1	153	4559	4407	minus	9.4e-56	228	99
ENSRNA049373586	core	outgroup	Sordariomycetes	Microascales	Ceratocystis lukuohia	GCA_038382865.1	JAXCEW010000592.1	93.464	153	10	0	1	153	4046	3894	minus	9.4e-56	228	99
ENSRNA049373586	core	outgroup	Sordariomycetes	Microascales	Ceratocystis huliohia	GCA_038382885.1	JAXCEV010000422.1	93.464	153	10	0	1	153	5600	5752	plus	9.4e-56	228	99
ENSRNA049373586	core	outgroup	Sordariomycetes	Microascales	Ceratocystis huliohia	GCA_038382965.1	JAXCEX010000422.1	93.464	153	10	0	1	153	2431	2583	plus	9.4e-56	228	99
ENSRNA049373586	core	outgroup	Sordariomycetes	Microascales	Ceratocystis fimbriatomima	GCA_038406755.1	JAZBQF010000637.1	93.464	153	10	0	1	153	4507	4659	plus	9.4e-56	228	99
ENSRNA049373586	core	outgroup	Sordariomycetes	Microascales	Ceratocystis fimbriatomima	GCA_038406755.1	JAZBQF010000637.1	93.464	153	10	0	1	153	7271	7119	minus	9.4e-56	228	99
ENSRNA049373586	core	outgroup	Sordariomycetes	Microascales	Ceratocystis cacaofunesta	GCA_038406775.1	JAWWXY010001004.1	93.464	153	10	0	1	153	248	400	plus	9.4e-56	228	99
ENSRNA049373586	core	outgroup	Sordariomycetes	Microascales	Ceratocystis fimbriata	GCA_038406785.1	JAZBQE010000662.1	93.464	153	10	0	1	153	2626	2778	plus	9.4e-56	228	99
ENSRNA049373586	core	outgroup	Sordariomycetes	Microascales	Ceratocystis diversiconidia	GCA_038406795.1	JAWWXZ010000821.1	93.464	153	10	0	1	153	1688	1840	plus	9.4e-56	228	99
ENSRNA049373586	core	outgroup	Sordariomycetes	Microascales	Ceratocystis diversiconidia	GCA_038406795.1	JAWWXZ010000821.1	93.464	153	10	0	1	153	4884	4732	minus	9.4e-56	228	99
ENSRNA049373586	core	outgroup	Sordariomycetes	Microascales	Ceratocystis manginecans	GCA_038406855.1	JAZBQH010000427.1	93.464	153	10	0	1	153	1782	1630	minus	9.4e-56	228	99
ENSRNA049373586	core	outgroup	Sordariomycetes	Microascales	Ceratocystis manginecans	GCA_038406875.1	JAZBQG010000551.1	93.464	153	10	0	1	153	3631	3783	plus	9.4e-56	228	99
ENSRNA049373586	core	outgroup	Sordariomycetes	Microascales	Ceratocystis papillata	GCA_038406885.1	JAZBQJ010000713.1	93.464	153	10	0	1	153	3216	3368	plus	9.4e-56	228	99
ENSRNA049373586	core	outgroup	Sordariomycetes	Microascales	Ceratocystis manginecans	GCA_038406895.1	JAZBQI010000629.1	93.464	153	10	0	1	153	3659	3811	plus	9.4e-56	228	99
ENSRNA049373586	core	outgroup	Sordariomycetes	Microascales	Ceratocystis manginecans	GCA_038406905.1	JAZBQL010001277.1	93.464	153	10	0	1	153	2551	2703	plus	9.4e-56	228	99
ENSRNA049373586	core	outgroup	Sordariomycetes	Microascales	Ceratocystis platani	GCA_038406955.1	JAZBQK010000865.1	93.464	153	10	0	1	153	4168	4016	minus	9.4e-56	228	99
ENSRNA049373586	core	outgroup	Sordariomycetes	Microascales	Ceratocystis platani	GCA_038406975.1	JAZBQM010001003.1	93.464	153	10	0	1	153	3941	3789	minus	9.4e-56	228	99
ENSRNA049373586	core	outgroup	Sordariomycetes	Microascales	Ceratocystis fimbriatomima	GCA_038406995.1	JAZBQQ010000760.1	93.464	153	10	0	1	153	344	496	plus	9.4e-56	228	99
ENSRNA049373586	core	outgroup	Sordariomycetes	Microascales	Ceratocystis sp. C1944	GCA_038407005.1	JAZBQO010000706.1	93.464	153	10	0	1	153	1786	1634	minus	9.4e-56	228	99
ENSRNA049373586	core	outgroup	Sordariomycetes	Microascales	Ceratocystis ficicola	GCA_038407015.1	JAZBQP010000607.1	93.464	153	10	0	1	153	1955	1803	minus	9.4e-56	228	99
ENSRNA049373586	core	outgroup	Sordariomycetes	Microascales	Ceratocystis platani	GCA_038407035.1	JAZBQN010000932.1	93.464	153	10	0	1	153	4171	4019	minus	9.4e-56	228	99
ENSRNA049373586	core	outgroup	Sordariomycetes	Microascales	Ceratocystis huliohia	GCA_038407075.1	JAXASX010000408.1	93.464	153	10	0	1	153	1788	1636	minus	9.4e-56	228	99
ENSRNA049373586	core	outgroup	Sordariomycetes	Microascales	Ceratocystis polychroma	GCA_038407085.1	JAXHKM010002246.1	93.464	153	10	0	1	153	3741	3893	plus	9.4e-56	228	99
ENSRNA049373586	core	outgroup	Sordariomycetes	Microascales	Ceratocystis destructans	GCA_038407095.1	JAXASZ010000703.1	93.464	153	10	0	1	153	2236	2388	plus	9.4e-56	228	99
ENSRNA049373586	core	outgroup	Sordariomycetes	Microascales	Ceratocystis uchidae	GCA_038407105.1	JAXASY010000821.1	93.464	153	10	0	1	153	483	331	minus	9.4e-56	228	99
ENSRNA049373586	core	outgroup	Sordariomycetes	Microascales	Ceratocystis tiliae	GCA_038407155.1	JAXHKO010001273.1	93.464	153	10	0	1	153	1298	1450	plus	9.4e-56	228	99
ENSRNA049373586	core	outgroup	Sordariomycetes	Microascales	Ceratocystis variospora	GCA_038407165.1	JAXHKN010001424.1	93.464	153	10	0	1	153	238	390	plus	9.4e-56	228	99
ENSRNA049373586	core	outgroup	Sordariomycetes	Microascales	Berkeleyomyces basicola	GCA_038407175.1	JAXHKP010000860.1	93.464	153	10	0	1	153	3041	3193	plus	9.4e-56	228	99
ENSRNA049373586	core	outgroup	Sordariomycetes	Microascales	Chalaropsis ovoidea	GCA_038407185.1	JAXHKQ010000948.1	93.464	153	10	0	1	153	282	434	plus	9.4e-56	228	99
ENSRNA049373586	core	outgroup	Sordariomycetes	Microascales	Chalaropsis thielavioides	GCA_038407255.1	JAXHKR010000183.1	93.464	153	10	0	1	153	12087	11935	minus	9.4e-56	228	99
ENSRNA049373586	core	outgroup	Sordariomycetes	Microascales	Chalaropsis thielavioides	GCA_038407255.1	JAXHKR010000183.1	93.464	153	10	0	1	153	3340	3492	plus	9.4e-56	228	99
ENSRNA049373587	core	outgroup	Sordariomycetes	Hypocreales	Hapsidospora chrysogena	GCA_000769265.1	JPKY01000103.1	100	74	0	0	1	74	61307	61380	plus	5.71e-29	137	100
ENSRNA049373587	core	outgroup	Sordariomycetes	Hypocreales	Hapsidospora chrysogena	GCA_000769265.1	JPKY01000103.1	100	74	0	0	1	74	61494	61567	plus	5.71e-29	137	100
ENSRNA049373587	core	outgroup	Sordariomycetes	Hypocreales	Hapsidospora chrysogena	GCA_000769265.1	JPKY01000103.1	100	74	0	0	1	74	62172	62099	minus	5.71e-29	137	100
ENSRNA049373587	core	outgroup	Sordariomycetes	Hypocreales	Hapsidospora chrysogena	GCA_000769265.1	JPKY01000131.1	100	74	0	0	1	74	5556	5483	minus	5.71e-29	137	100
ENSRNA049373588	core	ingroup	Sordariomycetes	Glomerellales	Plectosphaerella cucumerina	GCA_014635965.1	JACAFW010000221.1	98.701	154	2	0	1	154	497	344	minus	1.19e-69	274	100
ENSRNA049373588	core	ingroup	Sordariomycetes	Glomerellales	Plectosphaerella sp. P0831	GCA_014635975.1	JACAFV010000318.1	98.701	154	2	0	1	154	5303	5150	minus	1.19e-69	274	100
ENSRNA049373588	core	ingroup	Sordariomycetes	Glomerellales	Plectosphaerella plurivora	GCA_020726575.1	JAGSXJ010000059.1	98.701	154	2	0	1	154	15567	15720	plus	1.19e-69	274	100
ENSRNA049373588	core	ingroup	Sordariomycetes	Glomerellales	Plectosphaerella plurivora	GCA_020726575.1	JAGSXJ010000059.1	98.701	154	2	0	1	154	167	14	minus	1.19e-69	274	100
ENSRNA049373588	core	ingroup	Sordariomycetes	Glomerellales	Plectosphaerella plurivora	GCA_020726575.1	JAGSXJ010000059.1	98.701	154	2	0	1	154	7848	8001	plus	1.19e-69	274	100
ENSRNA049373588	core	ingroup	Sordariomycetes	Glomerellales	Plectosphaerella cucumerina	GCA_020746995.1	JAGPXD010000008.1	98.701	154	2	0	1	154	1504	1351	minus	1.19e-69	274	100
ENSRNA049373588	core	ingroup	Sordariomycetes	Glomerellales	Plectosphaerella cucumerina	GCA_020746995.1	JAGPXD010000008.1	98.701	154	2	0	1	154	16762	16609	minus	1.19e-69	274	100
ENSRNA049373588	core	ingroup	Sordariomycetes	Glomerellales	Plectosphaerella cucumerina	GCA_020746995.1	JAGPXD010000008.1	98.701	154	2	0	1	154	24395	24242	minus	1.19e-69	274	100
ENSRNA049373588	core	ingroup	Sordariomycetes	Glomerellales	Plectosphaerella cucumerina	GCA_020746995.1	JAGPXD010000008.1	98.701	154	2	0	1	154	9129	8976	minus	1.19e-69	274	100
ENSRNA049373588	core	ingroup	Sordariomycetes	Glomerellales	Plectosphaerella cucumerina	GCA_020746995.1	JAGPXD010000010.1	98.701	154	2	0	1	154	15598	15751	plus	1.19e-69	274	100
ENSRNA049373588	core	ingroup	Sordariomycetes	Glomerellales	Plectosphaerella cucumerina	GCA_020746995.1	JAGPXD010000010.1	98.701	154	2	0	1	154	332	485	plus	1.19e-69	274	100
ENSRNA049373588	core	ingroup	Sordariomycetes	Glomerellales	Plectosphaerella cucumerina	GCA_020746995.1	JAGPXD010000010.1	98.701	154	2	0	1	154	7964	8117	plus	1.19e-69	274	100
ENSRNA049373588	core	ingroup	Sordariomycetes	Glomerellales	Plectosphaerella cucumerina	GCA_040285535.1	JASXSE010000258.1	98.701	154	2	0	1	154	1860	1707	minus	1.19e-69	274	100
ENSRNA049373588	core	outgroup	Sordariomycetes	Microascales	Ceratocystis fimbriata	GCA_000389695.3	APWK03000291.1	93.464	153	10	0	1	153	3197	3349	plus	9.4e-56	228	99
ENSRNA049373588	core	outgroup	Sordariomycetes	Microascales	Ceratocystis albifundus	GCA_000813685.1	JSSU01000831.1	93.464	153	10	0	1	153	4058	3906	minus	9.4e-56	228	99
ENSRNA049373588	core	outgroup	Sordariomycetes	Microascales	Ceratocystis platani	GCA_000978885.1	LBBL01000496.1	93.464	153	10	0	1	153	5438	5286	minus	9.4e-56	228	99
ENSRNA049373588	core	outgroup	Sordariomycetes	Microascales	Davidsoniella virescens	GCA_001513805.1	LJZU01000021.1	93.464	153	10	0	1	153	3476	3628	plus	9.4e-56	228	99
ENSRNA049373588	core	outgroup	Sordariomycetes	Microascales	Ceratocystis eucalypticola	GCA_001513815.1	LJOA01000010.1	93.464	153	10	0	1	153	4286	4438	plus	9.4e-56	228	99
ENSRNA049373588	core	outgroup	Sordariomycetes	Microascales	Endoconidiophora laricicola	GCA_001640655.1	LXGT01000610.1	93.464	153	10	0	1	153	7172	7324	plus	9.4e-56	228	99
ENSRNA049373588	core	outgroup	Sordariomycetes	Microascales	Ceratocystis adiposa	GCA_001640685.1	LXGU01000383.1	93.464	153	10	0	1	153	6556	6404	minus	9.4e-56	228	99
ENSRNA049373588	core	outgroup	Sordariomycetes	Microascales	Endoconidiophora polonica	GCA_001856765.1	LXKZ01000060.1	93.464	153	10	0	1	153	2771	2923	plus	9.4e-56	228	99
ENSRNA049373588	core	outgroup	Sordariomycetes	Microascales	Bretziella fagacearum	GCA_002018255.1	MKGJ01000002.1	93.464	153	10	0	1	153	183638	183790	plus	9.4e-56	228	99
ENSRNA049373588	core	outgroup	Sordariomycetes	Microascales	Ceratocystis harringtonii	GCA_002018265.1	MKGM01000190.1	93.464	153	10	0	1	153	14322	14474	plus	9.4e-56	228	99
ENSRNA049373588	core	outgroup	Sordariomycetes	Hypocreales	Fusarium pininemorale	GCA_002165215.1	NFZR01000076.1	93.464	153	10	0	1	153	4445	4293	minus	9.4e-56	228	99
ENSRNA049373588	core	outgroup	Sordariomycetes	Microascales	Ceratocystis albifundus	GCA_002742155.1	MANW01000490.1	93.464	153	10	0	1	153	5767	5615	minus	9.4e-56	228	99
ENSRNA049373588	core	outgroup	Sordariomycetes	Microascales	Ceratocystis albifundus	GCA_002742195.1	MANX01000454.1	93.464	153	10	0	1	153	3698	3850	plus	9.4e-56	228	99
ENSRNA049373588	core	outgroup	Sordariomycetes	Microascales	Ceratocystis albifundus	GCA_002742205.1	MANY01000947.1	93.464	153	10	0	1	153	3947	4099	plus	9.4e-56	228	99
ENSRNA049373588	core	outgroup	Sordariomycetes	Microascales	Ceratocystis albifundus	GCA_002742215.1	MANZ01001009.1	93.464	153	10	0	1	153	12669	12517	minus	9.4e-56	228	99
ENSRNA049373588	core	outgroup	Sordariomycetes	Microascales	Ceratocystis albifundus	GCA_002742255.2	MAOA02000007.1	93.464	153	10	0	1	153	10875	10723	minus	9.4e-56	228	99
ENSRNA049373588	core	outgroup	Sordariomycetes	Microascales	Ceratocystis albifundus	GCA_002742255.2	MAOA02000007.1	93.464	153	10	0	1	153	24508	24356	minus	9.4e-56	228	99
ENSRNA049373588	core	outgroup	Sordariomycetes	Microascales	Ceratocystis albifundus	GCA_002742255.2	MAOA02000010.1	93.464	153	10	0	1	153	12138	11986	minus	9.4e-56	228	99
ENSRNA049373588	core	outgroup	Sordariomycetes	Microascales	Ceratocystis albifundus	GCA_002742255.2	MAOA02000010.1	93.464	153	10	0	1	153	20756	20604	minus	9.4e-56	228	99
ENSRNA049373588	core	outgroup	Sordariomycetes	Microascales	Ceratocystis albifundus	GCA_002742255.2	MAOA02000010.1	93.464	153	10	0	1	153	34756	34604	minus	9.4e-56	228	99
ENSRNA049373588	core	outgroup	Sordariomycetes	Microascales	Ceratocystis albifundus	GCA_002742255.2	MAOA02000010.1	93.464	153	10	0	1	153	3519	3367	minus	9.4e-56	228	99
ENSRNA049373588	core	outgroup	Sordariomycetes	Microascales	Ceratocystis albifundus	GCA_002742255.2	MAOA02000010.1	93.464	153	10	0	1	153	43377	43225	minus	9.4e-56	228	99
ENSRNA049373588	core	outgroup	Sordariomycetes	Microascales	Ceratocystis albifundus	GCA_002742255.2	MAOA02000019.1	93.464	153	10	0	1	153	63950	63798	minus	9.4e-56	228	99
ENSRNA049373588	core	outgroup	Sordariomycetes	Microascales	Ceratocystis albifundus	GCA_002742255.2	MAOA02000038.1	93.464	153	10	0	1	153	3841480	3841328	minus	9.4e-56	228	99
ENSRNA049373588	core	outgroup	Sordariomycetes	Microascales	Ceratocystis albifundus	GCA_002742255.2	MAOA02000038.1	93.464	153	10	0	1	153	3855330	3855178	minus	9.4e-56	228	99
ENSRNA049373588	core	outgroup	Sordariomycetes	Microascales	Ceratocystis albifundus	GCA_002742255.2	MAOA02000038.1	93.464	153	10	0	1	153	3865491	3865643	plus	9.4e-56	228	99
ENSRNA049373588	core	outgroup	Sordariomycetes	Microascales	Ceratocystis cacaofunesta	GCA_002776505.1	PEJQ01000043.1	93.464	153	10	0	1	153	4834	4986	plus	9.4e-56	228	99
ENSRNA049373588	core	outgroup	Sordariomycetes	Microascales	Ambrosiella xylebori	GCA_002778035.1	PCDO01000009.1	93.464	153	10	0	1	153	1465954	1465802	minus	9.4e-56	228	99
ENSRNA049373588	core	outgroup	Sordariomycetes	Microascales	Ambrosiella xylebori	GCA_002778035.1	PCDO01000023.1	93.464	153	10	0	1	153	1215	1367	plus	9.4e-56	228	99
ENSRNA049373588	core	outgroup	Sordariomycetes	Microascales	Ambrosiella xylebori	GCA_002778035.1	PCDO01000039.1	93.464	153	10	0	1	153	3087	3239	plus	9.4e-56	228	99
ENSRNA049373588	core	outgroup	Sordariomycetes	Microascales	Ceratocystis smalleyi	GCA_003449175.1	NETT01000743.1	93.464	153	10	0	1	153	7952	7800	minus	9.4e-56	228	99
ENSRNA049373588	core	outgroup	Sordariomycetes	Microascales	Berkeleyomyces basicola	GCA_003671435.1	PJAC01000005.1	93.464	153	10	0	1	153	64878	64726	minus	9.4e-56	228	99
ENSRNA049373588	core	outgroup	Sordariomycetes	Microascales	Davidsoniella eucalypti	GCA_004009845.1	RMBW01000069.1	93.464	153	10	0	1	153	173439	173287	minus	9.4e-56	228	99
ENSRNA049373588	core	outgroup	Sordariomycetes	Microascales	Davidsoniella eucalypti	GCA_004009845.1	RMBW01000177.1	93.464	153	10	0	1	153	11379	11227	minus	9.4e-56	228	99
ENSRNA049373588	core	outgroup	Sordariomycetes	Microascales	Davidsoniella eucalypti	GCA_004009845.1	RMBW01000177.1	93.464	153	10	0	1	153	19396	19244	minus	9.4e-56	228	99
ENSRNA049373588	core	outgroup	Sordariomycetes	Microascales	Davidsoniella eucalypti	GCA_004009845.1	RMBW01000177.1	93.464	153	10	0	1	153	3357	3205	minus	9.4e-56	228	99
ENSRNA049373588	core	outgroup	Sordariomycetes	Microascales	Davidsoniella eucalypti	GCA_004009845.1	RMBW01000255.1	93.464	153	10	0	1	153	2252	2404	plus	9.4e-56	228	99
ENSRNA049373588	core	outgroup	Sordariomycetes	Microascales	Davidsoniella eucalypti	GCA_004009845.1	RMBW01000301.1	93.464	153	10	0	1	153	15622	15470	minus	9.4e-56	228	99
ENSRNA049373588	core	outgroup	Sordariomycetes	Microascales	Davidsoniella eucalypti	GCA_004009845.1	RMBW01000301.1	93.464	153	10	0	1	153	23643	23491	minus	9.4e-56	228	99
ENSRNA049373588	core	outgroup	Sordariomycetes	Microascales	Davidsoniella eucalypti	GCA_004009845.1	RMBW01000301.1	93.464	153	10	0	1	153	7606	7454	minus	9.4e-56	228	99
ENSRNA049373588	core	outgroup	Sordariomycetes	Microascales	Davidsoniella eucalypti	GCA_004009845.1	RMBW01000430.1	93.464	153	10	0	1	153	6761	6913	plus	9.4e-56	228	99
ENSRNA049373588	core	outgroup	Sordariomycetes	Microascales	Davidsoniella eucalypti	GCA_004009845.1	RMBW01000537.1	93.464	153	10	0	1	153	6356	6204	minus	9.4e-56	228	99
ENSRNA049373588	core	outgroup	Sordariomycetes	Microascales	Davidsoniella eucalypti	GCA_004009845.1	RMBW01000557.1	93.464	153	10	0	1	153	1312	1464	plus	9.4e-56	228	99
ENSRNA049373588	core	outgroup	Sordariomycetes	Microascales	Davidsoniella eucalypti	GCA_004009845.1	RMBW01000575.1	93.464	153	10	0	1	153	4575	4727	plus	9.4e-56	228	99
ENSRNA049373588	core	outgroup	Sordariomycetes	Microascales	Davidsoniella eucalypti	GCA_004009845.1	RMBW01000642.1	93.464	153	10	0	1	153	1300	1452	plus	9.4e-56	228	99
ENSRNA049373588	core	outgroup	Sordariomycetes	Microascales	Davidsoniella eucalypti	GCA_004009845.1	RMBW01000873.1	93.464	153	10	0	1	153	4462	4614	plus	9.4e-56	228	99
ENSRNA049373588	core	outgroup	Sordariomycetes	Microascales	Ceratocystis manginecans	GCA_006408425.1	SGIO01000013.1	93.464	153	10	0	1	153	686151	685999	minus	9.4e-56	228	99
ENSRNA049373588	core	outgroup	Sordariomycetes	Microascales	Ceratocystis manginecans	GCA_006408425.1	SGIO01000106.1	93.464	153	10	0	1	153	900	748	minus	9.4e-56	228	99
ENSRNA049373588	core	outgroup	Sordariomycetes	Microascales	Ceratocystis manginecans	GCA_006681795.1	VIFZ01000497.1	93.464	153	10	0	1	153	11283	11131	minus	9.4e-56	228	99
ENSRNA049373588	core	outgroup	Sordariomycetes	Microascales	Davidsoniella neocaledoniae	GCA_009806295.1	RHDR01001028.1	93.464	153	10	0	1	153	2887	3039	plus	9.4e-56	228	99
ENSRNA049373588	core	outgroup	Sordariomycetes	Microascales	Davidsoniella neocaledoniae	GCA_009806295.1	RHDR01001834.1	93.464	153	10	0	1	153	304	152	minus	9.4e-56	228	99
ENSRNA049373588	core	outgroup	Sordariomycetes	Microascales	Davidsoniella australis	GCA_009806335.1	RHLR01001399.1	93.464	153	10	0	1	153	3763	3915	plus	9.4e-56	228	99
ENSRNA049373588	core	outgroup	Sordariomycetes	Hypocreales	Calcarisporium arbuscula	GCA_009828645.1	WBSA01000020.1	93.464	153	10	0	1	153	5487	5335	minus	9.4e-56	228	99
ENSRNA049373588	core	outgroup	Sordariomycetes	Hypocreales	Calcarisporium arbuscula	GCA_009828645.1	WBSA01000029.1	93.464	153	10	0	1	153	351	503	plus	9.4e-56	228	99
ENSRNA049373588	core	outgroup	Sordariomycetes	Microascales	Ceratocystis fimbriata	GCA_009914735.1	VNIJ01000530.1	93.464	153	10	0	1	153	685	837	plus	9.4e-56	228	99
ENSRNA049373588	core	outgroup	Sordariomycetes	Microascales	Ceratocystis fimbriata	GCA_009914735.1	VNIJ01000572.1	93.464	153	10	0	1	153	308	156	minus	9.4e-56	228	99
ENSRNA049373588	core	outgroup	Sordariomycetes	Microascales	Ceratocystis fimbriata	GCA_009914735.1	VNIJ01000630.1	93.464	153	10	0	1	153	50	202	plus	9.4e-56	228	99
ENSRNA049373588	core	outgroup	Sordariomycetes	Microascales	Ceratocystis fimbriata	GCA_009914735.1	VNIJ01000650.1	93.464	153	10	0	1	153	794	642	minus	9.4e-56	228	99
ENSRNA049373588	core	outgroup	Sordariomycetes	Microascales	Ceratocystis fimbriata	GCA_009914735.1	VNIJ01000660.1	93.464	153	10	0	1	153	308	156	minus	9.4e-56	228	99
ENSRNA049373588	core	outgroup	Sordariomycetes	Microascales	Ceratocystis albifundus	GCA_012650125.1	JAAUVK010000817.1	93.464	153	10	0	1	153	3810	3962	plus	9.4e-56	228	99
ENSRNA049373588	core	outgroup	Sordariomycetes	Microascales	Ceratocystis fimbriata	GCA_012652265.1	JAAVJK010000047.1	93.464	153	10	0	1	153	8158	8006	minus	9.4e-56	228	99
ENSRNA049373588	core	outgroup	Sordariomycetes	Microascales	Ambrosiella cleistominuta	GCA_017139545.1	JABFIG010000407.1	93.464	153	10	0	1	153	3628	3780	plus	9.4e-56	228	99
ENSRNA049373588	core	outgroup	Sordariomycetes	Microascales	Thielaviopsis populi	GCA_017591655.1	JADILG010000827.1	93.464	153	10	0	1	153	4148	4300	plus	9.4e-56	228	99
ENSRNA049373588	core	outgroup	Sordariomycetes	Microascales	Ceratocystis lukuohia	GCA_023509845.1	JALGWS010000691.1	93.464	153	10	0	1	153	1887	2039	plus	9.4e-56	228	99
ENSRNA049373588	core	outgroup	Sordariomycetes	Microascales	Ceratocystis fimbriata	GCA_023525945.1	JAJLQU010000037.1	93.464	153	10	0	1	153	1286	1134	minus	9.4e-56	228	99
ENSRNA049373588	core	outgroup	Sordariomycetes	Microascales	Meredithiella fracta	GCA_023677585.1	JAGXCV010000004.1	93.464	153	10	0	1	153	12985	13137	plus	9.4e-56	228	99
ENSRNA049373588	core	outgroup	Sordariomycetes	Microascales	Meredithiella fracta	GCA_023677585.1	JAGXCV010000004.1	93.464	153	10	0	1	153	20771	20923	plus	9.4e-56	228	99
ENSRNA049373588	core	outgroup	Sordariomycetes	Microascales	Meredithiella fracta	GCA_023677585.1	JAGXCV010000004.1	93.464	153	10	0	1	153	28554	28706	plus	9.4e-56	228	99
ENSRNA049373588	core	outgroup	Sordariomycetes	Microascales	Meredithiella fracta	GCA_023677585.1	JAGXCV010000004.1	93.464	153	10	0	1	153	36337	36489	plus	9.4e-56	228	99
ENSRNA049373588	core	outgroup	Sordariomycetes	Microascales	Meredithiella fracta	GCA_023677585.1	JAGXCV010000004.1	93.464	153	10	0	1	153	44128	44280	plus	9.4e-56	228	99
ENSRNA049373588	core	outgroup	Sordariomycetes	Microascales	Meredithiella fracta	GCA_023677585.1	JAGXCV010000004.1	93.464	153	10	0	1	153	51909	52061	plus	9.4e-56	228	99
ENSRNA049373588	core	outgroup	Sordariomycetes	Microascales	Meredithiella fracta	GCA_023677585.1	JAGXCV010000004.1	93.464	153	10	0	1	153	5217	5369	plus	9.4e-56	228	99
ENSRNA049373588	core	outgroup	Sordariomycetes	Microascales	Ceratocystis manginecans	GCA_026122545.1	JANZMI010000324.1	93.464	153	10	0	1	153	27396	27244	minus	9.4e-56	228	99
ENSRNA049373588	core	outgroup	Sordariomycetes	Microascales	Berkeleyomyces rouxiae	GCA_026151695.1	JAOUZH010000082.1	93.464	153	10	0	1	153	17114	17266	plus	9.4e-56	228	99
ENSRNA049373588	core	outgroup	Sordariomycetes	Microascales	Berkeleyomyces rouxiae	GCA_026151695.1	JAOUZH010000082.1	93.464	153	10	0	1	153	25185	25337	plus	9.4e-56	228	99
ENSRNA049373588	core	outgroup	Sordariomycetes	Microascales	Berkeleyomyces rouxiae	GCA_026151695.1	JAOUZH010000082.1	93.464	153	10	0	1	153	33264	33416	plus	9.4e-56	228	99
ENSRNA049373588	core	outgroup	Sordariomycetes	Microascales	Berkeleyomyces rouxiae	GCA_026151695.1	JAOUZH010000082.1	93.464	153	10	0	1	153	41329	41481	plus	9.4e-56	228	99
ENSRNA049373588	core	outgroup	Sordariomycetes	Microascales	Berkeleyomyces rouxiae	GCA_026151695.1	JAOUZH010000082.1	93.464	153	10	0	1	153	49403	49555	plus	9.4e-56	228	99
ENSRNA049373588	core	outgroup	Sordariomycetes	Microascales	Berkeleyomyces rouxiae	GCA_026151695.1	JAOUZH010000082.1	93.464	153	10	0	1	153	9030	9182	plus	9.4e-56	228	99
ENSRNA049373588	core	outgroup	Sordariomycetes	Microascales	Berkeleyomyces rouxiae	GCA_026151695.1	JAOUZH010000082.1	93.464	153	10	0	1	153	953	1105	plus	9.4e-56	228	99
ENSRNA049373588	core	outgroup	Sordariomycetes	Microascales	Ceratocystis colombiana	GCA_026419805.1	JAOSLS010000522.1	93.464	153	10	0	1	153	4437	4285	minus	9.4e-56	228	99
ENSRNA049373588	core	outgroup	Sordariomycetes	Microascales	Ambrosiella beaveri	GCA_030294605.1	JARQWA010000168.1	93.464	153	10	0	1	153	1789	1637	minus	9.4e-56	228	99
ENSRNA049373588	core	outgroup	Sordariomycetes	Microascales	Ceratocystis fimbriata	GCA_033035045.1	JAJQWW010000001.1	93.464	153	10	0	1	153	9626797	9626645	minus	9.4e-56	228	99
ENSRNA049373588	core	outgroup	Sordariomycetes	Microascales	Ceratocystis fimbriata	GCA_033035045.1	JAJQWW010000001.1	93.464	153	10	0	1	153	9635203	9635051	minus	9.4e-56	228	99
ENSRNA049373588	core	outgroup	Sordariomycetes	Microascales	Ceratocystis fimbriata	GCA_033035045.1	JAJQWW010000001.1	93.464	153	10	0	1	153	9643562	9643410	minus	9.4e-56	228	99
ENSRNA049373588	core	outgroup	Sordariomycetes	Microascales	Ceratocystis fimbriata	GCA_033035045.1	JAJQWW010000001.1	93.464	153	10	0	1	153	9651966	9651814	minus	9.4e-56	228	99
ENSRNA049373588	core	outgroup	Sordariomycetes	Microascales	Berkeleyomyces rouxiae	GCA_036245355.1	BTCX01000429.1	93.464	153	10	0	1	153	402	250	minus	9.4e-56	228	99
ENSRNA049373588	core	outgroup	Sordariomycetes	Microascales	Berkeleyomyces rouxiae	GCA_036245355.1	BTCX01000610.1	93.464	153	10	0	1	153	160	8	minus	9.4e-56	228	99
ENSRNA049373588	core	outgroup	Sordariomycetes	Microascales	Berkeleyomyces rouxiae	GCA_036245355.1	BTCX01000615.1	93.464	153	10	0	1	153	345	193	minus	9.4e-56	228	99
ENSRNA049373588	core	outgroup	Sordariomycetes	Microascales	Berkeleyomyces rouxiae	GCA_036245355.1	BTCX01000812.1	93.464	153	10	0	1	153	196	44	minus	9.4e-56	228	99
ENSRNA049373588	core	outgroup	Sordariomycetes	Microascales	Berkeleyomyces rouxiae	GCA_036245355.1	BTCX01000842.1	93.464	153	10	0	1	153	7	159	plus	9.4e-56	228	99
ENSRNA049373588	core	outgroup	Sordariomycetes	Microascales	Berkeleyomyces rouxiae	GCA_036245355.1	BTCX01001068.1	93.464	153	10	0	1	153	207	55	minus	9.4e-56	228	99
ENSRNA049373588	core	outgroup	Sordariomycetes	Microascales	Berkeleyomyces rouxiae	GCA_036245355.1	BTCX01001167.1	93.464	153	10	0	1	153	7	159	plus	9.4e-56	228	99
ENSRNA049373588	core	outgroup	Sordariomycetes	Microascales	Berkeleyomyces rouxiae	GCA_036245355.1	BTCX01001712.1	93.464	153	10	0	1	153	160	8	minus	9.4e-56	228	99
ENSRNA049373588	core	outgroup	Sordariomycetes	Microascales	Berkeleyomyces rouxiae	GCA_036245355.1	BTCX01002990.1	93.464	153	10	0	1	153	246	94	minus	9.4e-56	228	99
ENSRNA049373588	core	outgroup	Sordariomycetes	Microascales	Berkeleyomyces rouxiae	GCA_036245355.1	BTCX01003164.1	93.464	153	10	0	1	153	70	222	plus	9.4e-56	228	99
ENSRNA049373588	core	outgroup	Sordariomycetes	Microascales	Berkeleyomyces rouxiae	GCA_036245355.1	BTCX01003345.1	93.464	153	10	0	1	153	22	174	plus	9.4e-56	228	99
ENSRNA049373588	core	outgroup	Sordariomycetes	Microascales	Berkeleyomyces rouxiae	GCA_036245355.1	BTCX01003375.1	93.464	153	10	0	1	153	173	21	minus	9.4e-56	228	99
ENSRNA049373588	core	outgroup	Sordariomycetes	Microascales	Berkeleyomyces rouxiae	GCA_036245355.1	BTCX01003529.1	93.464	153	10	0	1	153	329	177	minus	9.4e-56	228	99
ENSRNA049373588	core	outgroup	Sordariomycetes	Microascales	Ceratocystis uchidae	GCA_038381545.1	JAXCEN010000821.1	93.464	153	10	0	1	153	782	934	plus	9.4e-56	228	99
ENSRNA049373588	core	outgroup	Sordariomycetes	Microascales	Ceratocystis alfenasii	GCA_038382165.1	JAYJND010000663.1	93.464	153	10	0	1	153	1779	1627	minus	9.4e-56	228	99
ENSRNA049373588	core	outgroup	Sordariomycetes	Microascales	Ceratocystis alfenasii	GCA_038382185.1	JAYKOW010001121.1	93.464	153	10	0	1	153	3934	3782	minus	9.4e-56	228	99
ENSRNA049373588	core	outgroup	Sordariomycetes	Microascales	Ceratocystis alfenasii	GCA_038382205.1	JAYJNC010000517.1	93.464	153	10	0	1	153	211	59	minus	9.4e-56	228	99
ENSRNA049373588	core	outgroup	Sordariomycetes	Microascales	Ceratocystis atlantica	GCA_038382245.1	JAYKOX010001093.1	93.464	153	10	0	1	153	420	572	plus	9.4e-56	228	99
ENSRNA049373588	core	outgroup	Sordariomycetes	Microascales	Ceratocystis cubensis	GCA_038382285.1	JAYXTC010000828.1	93.464	153	10	0	1	153	123399	123551	plus	9.4e-56	228	99
ENSRNA049373588	core	outgroup	Sordariomycetes	Microascales	Ceratocystis costaricensis	GCA_038382365.1	JAYJNE010002419.1	93.464	153	10	0	1	153	693	541	minus	9.4e-56	228	99
ENSRNA049373588	core	outgroup	Sordariomycetes	Microascales	Ceratocystis xanthosomatis	GCA_038382385.1	JAYXTD010000832.1	93.464	153	10	0	1	153	470	318	minus	9.4e-56	228	99
ENSRNA049373588	core	outgroup	Sordariomycetes	Microascales	Ceratocystis atlantica	GCA_038382405.1	JAYKJW010000785.1	93.464	153	10	0	1	153	1083	1235	plus	9.4e-56	228	99
ENSRNA049373588	core	outgroup	Sordariomycetes	Microascales	Ceratocystis xanthosomatis	GCA_038382465.1	JAYXTE010000771.1	93.464	153	10	0	1	153	930	1082	plus	9.4e-56	228	99
ENSRNA049373588	core	outgroup	Sordariomycetes	Microascales	Ceratocystis xanthosomatis	GCA_038382525.1	JAYXTF010000980.1	93.464	153	10	0	1	153	1784	1632	minus	9.4e-56	228	99
ENSRNA049373588	core	outgroup	Sordariomycetes	Microascales	Ceratocystis lukuohia	GCA_038382545.1	JAXCEO010001041.1	93.464	153	10	0	1	153	1887	2039	plus	9.4e-56	228	99
ENSRNA049373588	core	outgroup	Sordariomycetes	Microascales	Ceratocystis lukuohia	GCA_038382585.1	JAXCEP010001128.1	93.464	153	10	0	1	153	1886	2038	plus	9.4e-56	228	99
ENSRNA049373588	core	outgroup	Sordariomycetes	Microascales	Ceratocystis lukuohia	GCA_038382665.1	JAXCEQ010001029.1	93.464	153	10	0	1	153	1887	2039	plus	9.4e-56	228	99
ENSRNA049373588	core	outgroup	Sordariomycetes	Microascales	Ceratocystis lukuohia	GCA_038382685.1	JAXCES010000819.1	93.464	153	10	0	1	153	963	811	minus	9.4e-56	228	99
ENSRNA049373588	core	outgroup	Sordariomycetes	Microascales	Ceratocystis lukuohia	GCA_038382705.1	JAXCER010001427.1	93.464	153	10	0	1	153	691	539	minus	9.4e-56	228	99
ENSRNA049373588	core	outgroup	Sordariomycetes	Microascales	Ceratocystis lukuohia	GCA_038382785.1	JAXCET010001128.1	93.464	153	10	0	1	153	2082	2234	plus	9.4e-56	228	99
ENSRNA049373588	core	outgroup	Sordariomycetes	Microascales	Ceratocystis huliohia	GCA_038382825.1	JAXCEU010000441.1	93.464	153	10	0	1	153	4559	4407	minus	9.4e-56	228	99
ENSRNA049373588	core	outgroup	Sordariomycetes	Microascales	Ceratocystis lukuohia	GCA_038382865.1	JAXCEW010000592.1	93.464	153	10	0	1	153	4046	3894	minus	9.4e-56	228	99
ENSRNA049373588	core	outgroup	Sordariomycetes	Microascales	Ceratocystis huliohia	GCA_038382885.1	JAXCEV010000422.1	93.464	153	10	0	1	153	5600	5752	plus	9.4e-56	228	99
ENSRNA049373588	core	outgroup	Sordariomycetes	Microascales	Ceratocystis huliohia	GCA_038382965.1	JAXCEX010000422.1	93.464	153	10	0	1	153	2431	2583	plus	9.4e-56	228	99
ENSRNA049373588	core	outgroup	Sordariomycetes	Microascales	Ceratocystis fimbriatomima	GCA_038406755.1	JAZBQF010000637.1	93.464	153	10	0	1	153	4507	4659	plus	9.4e-56	228	99
ENSRNA049373588	core	outgroup	Sordariomycetes	Microascales	Ceratocystis fimbriatomima	GCA_038406755.1	JAZBQF010000637.1	93.464	153	10	0	1	153	7271	7119	minus	9.4e-56	228	99
ENSRNA049373588	core	outgroup	Sordariomycetes	Microascales	Ceratocystis cacaofunesta	GCA_038406775.1	JAWWXY010001004.1	93.464	153	10	0	1	153	248	400	plus	9.4e-56	228	99
ENSRNA049373588	core	outgroup	Sordariomycetes	Microascales	Ceratocystis fimbriata	GCA_038406785.1	JAZBQE010000662.1	93.464	153	10	0	1	153	2626	2778	plus	9.4e-56	228	99
ENSRNA049373588	core	outgroup	Sordariomycetes	Microascales	Ceratocystis diversiconidia	GCA_038406795.1	JAWWXZ010000821.1	93.464	153	10	0	1	153	1688	1840	plus	9.4e-56	228	99
ENSRNA049373588	core	outgroup	Sordariomycetes	Microascales	Ceratocystis diversiconidia	GCA_038406795.1	JAWWXZ010000821.1	93.464	153	10	0	1	153	4884	4732	minus	9.4e-56	228	99
ENSRNA049373588	core	outgroup	Sordariomycetes	Microascales	Ceratocystis manginecans	GCA_038406855.1	JAZBQH010000427.1	93.464	153	10	0	1	153	1782	1630	minus	9.4e-56	228	99
ENSRNA049373588	core	outgroup	Sordariomycetes	Microascales	Ceratocystis manginecans	GCA_038406875.1	JAZBQG010000551.1	93.464	153	10	0	1	153	3631	3783	plus	9.4e-56	228	99
ENSRNA049373588	core	outgroup	Sordariomycetes	Microascales	Ceratocystis papillata	GCA_038406885.1	JAZBQJ010000713.1	93.464	153	10	0	1	153	3216	3368	plus	9.4e-56	228	99
ENSRNA049373588	core	outgroup	Sordariomycetes	Microascales	Ceratocystis manginecans	GCA_038406895.1	JAZBQI010000629.1	93.464	153	10	0	1	153	3659	3811	plus	9.4e-56	228	99
ENSRNA049373588	core	outgroup	Sordariomycetes	Microascales	Ceratocystis manginecans	GCA_038406905.1	JAZBQL010001277.1	93.464	153	10	0	1	153	2551	2703	plus	9.4e-56	228	99
ENSRNA049373588	core	outgroup	Sordariomycetes	Microascales	Ceratocystis platani	GCA_038406955.1	JAZBQK010000865.1	93.464	153	10	0	1	153	4168	4016	minus	9.4e-56	228	99
ENSRNA049373588	core	outgroup	Sordariomycetes	Microascales	Ceratocystis platani	GCA_038406975.1	JAZBQM010001003.1	93.464	153	10	0	1	153	3941	3789	minus	9.4e-56	228	99
ENSRNA049373588	core	outgroup	Sordariomycetes	Microascales	Ceratocystis fimbriatomima	GCA_038406995.1	JAZBQQ010000760.1	93.464	153	10	0	1	153	344	496	plus	9.4e-56	228	99
ENSRNA049373588	core	outgroup	Sordariomycetes	Microascales	Ceratocystis sp. C1944	GCA_038407005.1	JAZBQO010000706.1	93.464	153	10	0	1	153	1786	1634	minus	9.4e-56	228	99
ENSRNA049373588	core	outgroup	Sordariomycetes	Microascales	Ceratocystis ficicola	GCA_038407015.1	JAZBQP010000607.1	93.464	153	10	0	1	153	1955	1803	minus	9.4e-56	228	99
ENSRNA049373588	core	outgroup	Sordariomycetes	Microascales	Ceratocystis platani	GCA_038407035.1	JAZBQN010000932.1	93.464	153	10	0	1	153	4171	4019	minus	9.4e-56	228	99
ENSRNA049373588	core	outgroup	Sordariomycetes	Microascales	Ceratocystis huliohia	GCA_038407075.1	JAXASX010000408.1	93.464	153	10	0	1	153	1788	1636	minus	9.4e-56	228	99
ENSRNA049373588	core	outgroup	Sordariomycetes	Microascales	Ceratocystis polychroma	GCA_038407085.1	JAXHKM010002246.1	93.464	153	10	0	1	153	3741	3893	plus	9.4e-56	228	99
ENSRNA049373588	core	outgroup	Sordariomycetes	Microascales	Ceratocystis destructans	GCA_038407095.1	JAXASZ010000703.1	93.464	153	10	0	1	153	2236	2388	plus	9.4e-56	228	99
ENSRNA049373588	core	outgroup	Sordariomycetes	Microascales	Ceratocystis uchidae	GCA_038407105.1	JAXASY010000821.1	93.464	153	10	0	1	153	483	331	minus	9.4e-56	228	99
ENSRNA049373588	core	outgroup	Sordariomycetes	Microascales	Ceratocystis tiliae	GCA_038407155.1	JAXHKO010001273.1	93.464	153	10	0	1	153	1298	1450	plus	9.4e-56	228	99
ENSRNA049373588	core	outgroup	Sordariomycetes	Microascales	Ceratocystis variospora	GCA_038407165.1	JAXHKN010001424.1	93.464	153	10	0	1	153	238	390	plus	9.4e-56	228	99
ENSRNA049373588	core	outgroup	Sordariomycetes	Microascales	Berkeleyomyces basicola	GCA_038407175.1	JAXHKP010000860.1	93.464	153	10	0	1	153	3041	3193	plus	9.4e-56	228	99
ENSRNA049373588	core	outgroup	Sordariomycetes	Microascales	Chalaropsis ovoidea	GCA_038407185.1	JAXHKQ010000948.1	93.464	153	10	0	1	153	282	434	plus	9.4e-56	228	99
ENSRNA049373588	core	outgroup	Sordariomycetes	Microascales	Chalaropsis thielavioides	GCA_038407255.1	JAXHKR010000183.1	93.464	153	10	0	1	153	12087	11935	minus	9.4e-56	228	99
ENSRNA049373588	core	outgroup	Sordariomycetes	Microascales	Chalaropsis thielavioides	GCA_038407255.1	JAXHKR010000183.1	93.464	153	10	0	1	153	3340	3492	plus	9.4e-56	228	99
ENSRNA049373590	core	ingroup	Sordariomycetes	Glomerellales	Plectosphaerella cucumerina	GCA_014635965.1	JACAFW010000221.1	98.701	154	2	0	1	154	497	344	minus	1.19e-69	274	100
ENSRNA049373590	core	ingroup	Sordariomycetes	Glomerellales	Plectosphaerella sp. P0831	GCA_014635975.1	JACAFV010000318.1	98.701	154	2	0	1	154	5303	5150	minus	1.19e-69	274	100
ENSRNA049373590	core	ingroup	Sordariomycetes	Glomerellales	Plectosphaerella plurivora	GCA_020726575.1	JAGSXJ010000059.1	98.701	154	2	0	1	154	15567	15720	plus	1.19e-69	274	100
ENSRNA049373590	core	ingroup	Sordariomycetes	Glomerellales	Plectosphaerella plurivora	GCA_020726575.1	JAGSXJ010000059.1	98.701	154	2	0	1	154	167	14	minus	1.19e-69	274	100
ENSRNA049373590	core	ingroup	Sordariomycetes	Glomerellales	Plectosphaerella plurivora	GCA_020726575.1	JAGSXJ010000059.1	98.701	154	2	0	1	154	7848	8001	plus	1.19e-69	274	100
ENSRNA049373590	core	ingroup	Sordariomycetes	Glomerellales	Plectosphaerella cucumerina	GCA_020746995.1	JAGPXD010000008.1	98.701	154	2	0	1	154	1504	1351	minus	1.19e-69	274	100
ENSRNA049373590	core	ingroup	Sordariomycetes	Glomerellales	Plectosphaerella cucumerina	GCA_020746995.1	JAGPXD010000008.1	98.701	154	2	0	1	154	16762	16609	minus	1.19e-69	274	100
ENSRNA049373590	core	ingroup	Sordariomycetes	Glomerellales	Plectosphaerella cucumerina	GCA_020746995.1	JAGPXD010000008.1	98.701	154	2	0	1	154	24395	24242	minus	1.19e-69	274	100
ENSRNA049373590	core	ingroup	Sordariomycetes	Glomerellales	Plectosphaerella cucumerina	GCA_020746995.1	JAGPXD010000008.1	98.701	154	2	0	1	154	9129	8976	minus	1.19e-69	274	100
ENSRNA049373590	core	ingroup	Sordariomycetes	Glomerellales	Plectosphaerella cucumerina	GCA_020746995.1	JAGPXD010000010.1	98.701	154	2	0	1	154	15598	15751	plus	1.19e-69	274	100
ENSRNA049373590	core	ingroup	Sordariomycetes	Glomerellales	Plectosphaerella cucumerina	GCA_020746995.1	JAGPXD010000010.1	98.701	154	2	0	1	154	332	485	plus	1.19e-69	274	100
ENSRNA049373590	core	ingroup	Sordariomycetes	Glomerellales	Plectosphaerella cucumerina	GCA_020746995.1	JAGPXD010000010.1	98.701	154	2	0	1	154	7964	8117	plus	1.19e-69	274	100
ENSRNA049373590	core	ingroup	Sordariomycetes	Glomerellales	Plectosphaerella cucumerina	GCA_040285535.1	JASXSE010000258.1	98.701	154	2	0	1	154	1860	1707	minus	1.19e-69	274	100
ENSRNA049373590	core	outgroup	Sordariomycetes	Microascales	Ceratocystis fimbriata	GCA_000389695.3	APWK03000291.1	93.464	153	10	0	1	153	3197	3349	plus	9.4e-56	228	99
ENSRNA049373590	core	outgroup	Sordariomycetes	Microascales	Ceratocystis albifundus	GCA_000813685.1	JSSU01000831.1	93.464	153	10	0	1	153	4058	3906	minus	9.4e-56	228	99
ENSRNA049373590	core	outgroup	Sordariomycetes	Microascales	Ceratocystis platani	GCA_000978885.1	LBBL01000496.1	93.464	153	10	0	1	153	5438	5286	minus	9.4e-56	228	99
ENSRNA049373590	core	outgroup	Sordariomycetes	Microascales	Davidsoniella virescens	GCA_001513805.1	LJZU01000021.1	93.464	153	10	0	1	153	3476	3628	plus	9.4e-56	228	99
ENSRNA049373590	core	outgroup	Sordariomycetes	Microascales	Ceratocystis eucalypticola	GCA_001513815.1	LJOA01000010.1	93.464	153	10	0	1	153	4286	4438	plus	9.4e-56	228	99
ENSRNA049373590	core	outgroup	Sordariomycetes	Microascales	Endoconidiophora laricicola	GCA_001640655.1	LXGT01000610.1	93.464	153	10	0	1	153	7172	7324	plus	9.4e-56	228	99
ENSRNA049373590	core	outgroup	Sordariomycetes	Microascales	Ceratocystis adiposa	GCA_001640685.1	LXGU01000383.1	93.464	153	10	0	1	153	6556	6404	minus	9.4e-56	228	99
ENSRNA049373590	core	outgroup	Sordariomycetes	Microascales	Endoconidiophora polonica	GCA_001856765.1	LXKZ01000060.1	93.464	153	10	0	1	153	2771	2923	plus	9.4e-56	228	99
ENSRNA049373590	core	outgroup	Sordariomycetes	Microascales	Bretziella fagacearum	GCA_002018255.1	MKGJ01000002.1	93.464	153	10	0	1	153	183638	183790	plus	9.4e-56	228	99
ENSRNA049373590	core	outgroup	Sordariomycetes	Microascales	Ceratocystis harringtonii	GCA_002018265.1	MKGM01000190.1	93.464	153	10	0	1	153	14322	14474	plus	9.4e-56	228	99
ENSRNA049373590	core	outgroup	Sordariomycetes	Hypocreales	Fusarium pininemorale	GCA_002165215.1	NFZR01000076.1	93.464	153	10	0	1	153	4445	4293	minus	9.4e-56	228	99
ENSRNA049373590	core	outgroup	Sordariomycetes	Microascales	Ceratocystis albifundus	GCA_002742155.1	MANW01000490.1	93.464	153	10	0	1	153	5767	5615	minus	9.4e-56	228	99
ENSRNA049373590	core	outgroup	Sordariomycetes	Microascales	Ceratocystis albifundus	GCA_002742195.1	MANX01000454.1	93.464	153	10	0	1	153	3698	3850	plus	9.4e-56	228	99
ENSRNA049373590	core	outgroup	Sordariomycetes	Microascales	Ceratocystis albifundus	GCA_002742205.1	MANY01000947.1	93.464	153	10	0	1	153	3947	4099	plus	9.4e-56	228	99
ENSRNA049373590	core	outgroup	Sordariomycetes	Microascales	Ceratocystis albifundus	GCA_002742215.1	MANZ01001009.1	93.464	153	10	0	1	153	12669	12517	minus	9.4e-56	228	99
ENSRNA049373590	core	outgroup	Sordariomycetes	Microascales	Ceratocystis albifundus	GCA_002742255.2	MAOA02000007.1	93.464	153	10	0	1	153	10875	10723	minus	9.4e-56	228	99
ENSRNA049373590	core	outgroup	Sordariomycetes	Microascales	Ceratocystis albifundus	GCA_002742255.2	MAOA02000007.1	93.464	153	10	0	1	153	24508	24356	minus	9.4e-56	228	99
ENSRNA049373590	core	outgroup	Sordariomycetes	Microascales	Ceratocystis albifundus	GCA_002742255.2	MAOA02000010.1	93.464	153	10	0	1	153	12138	11986	minus	9.4e-56	228	99
ENSRNA049373590	core	outgroup	Sordariomycetes	Microascales	Ceratocystis albifundus	GCA_002742255.2	MAOA02000010.1	93.464	153	10	0	1	153	20756	20604	minus	9.4e-56	228	99
ENSRNA049373590	core	outgroup	Sordariomycetes	Microascales	Ceratocystis albifundus	GCA_002742255.2	MAOA02000010.1	93.464	153	10	0	1	153	34756	34604	minus	9.4e-56	228	99
ENSRNA049373590	core	outgroup	Sordariomycetes	Microascales	Ceratocystis albifundus	GCA_002742255.2	MAOA02000010.1	93.464	153	10	0	1	153	3519	3367	minus	9.4e-56	228	99
ENSRNA049373590	core	outgroup	Sordariomycetes	Microascales	Ceratocystis albifundus	GCA_002742255.2	MAOA02000010.1	93.464	153	10	0	1	153	43377	43225	minus	9.4e-56	228	99
ENSRNA049373590	core	outgroup	Sordariomycetes	Microascales	Ceratocystis albifundus	GCA_002742255.2	MAOA02000019.1	93.464	153	10	0	1	153	63950	63798	minus	9.4e-56	228	99
ENSRNA049373590	core	outgroup	Sordariomycetes	Microascales	Ceratocystis albifundus	GCA_002742255.2	MAOA02000038.1	93.464	153	10	0	1	153	3841480	3841328	minus	9.4e-56	228	99
ENSRNA049373590	core	outgroup	Sordariomycetes	Microascales	Ceratocystis albifundus	GCA_002742255.2	MAOA02000038.1	93.464	153	10	0	1	153	3855330	3855178	minus	9.4e-56	228	99
ENSRNA049373590	core	outgroup	Sordariomycetes	Microascales	Ceratocystis albifundus	GCA_002742255.2	MAOA02000038.1	93.464	153	10	0	1	153	3865491	3865643	plus	9.4e-56	228	99
ENSRNA049373590	core	outgroup	Sordariomycetes	Microascales	Ceratocystis cacaofunesta	GCA_002776505.1	PEJQ01000043.1	93.464	153	10	0	1	153	4834	4986	plus	9.4e-56	228	99
ENSRNA049373590	core	outgroup	Sordariomycetes	Microascales	Ambrosiella xylebori	GCA_002778035.1	PCDO01000009.1	93.464	153	10	0	1	153	1465954	1465802	minus	9.4e-56	228	99
ENSRNA049373590	core	outgroup	Sordariomycetes	Microascales	Ambrosiella xylebori	GCA_002778035.1	PCDO01000023.1	93.464	153	10	0	1	153	1215	1367	plus	9.4e-56	228	99
ENSRNA049373590	core	outgroup	Sordariomycetes	Microascales	Ambrosiella xylebori	GCA_002778035.1	PCDO01000039.1	93.464	153	10	0	1	153	3087	3239	plus	9.4e-56	228	99
ENSRNA049373590	core	outgroup	Sordariomycetes	Microascales	Ceratocystis smalleyi	GCA_003449175.1	NETT01000743.1	93.464	153	10	0	1	153	7952	7800	minus	9.4e-56	228	99
ENSRNA049373590	core	outgroup	Sordariomycetes	Microascales	Berkeleyomyces basicola	GCA_003671435.1	PJAC01000005.1	93.464	153	10	0	1	153	64878	64726	minus	9.4e-56	228	99
ENSRNA049373590	core	outgroup	Sordariomycetes	Microascales	Davidsoniella eucalypti	GCA_004009845.1	RMBW01000069.1	93.464	153	10	0	1	153	173439	173287	minus	9.4e-56	228	99
ENSRNA049373590	core	outgroup	Sordariomycetes	Microascales	Davidsoniella eucalypti	GCA_004009845.1	RMBW01000177.1	93.464	153	10	0	1	153	11379	11227	minus	9.4e-56	228	99
ENSRNA049373590	core	outgroup	Sordariomycetes	Microascales	Davidsoniella eucalypti	GCA_004009845.1	RMBW01000177.1	93.464	153	10	0	1	153	19396	19244	minus	9.4e-56	228	99
ENSRNA049373590	core	outgroup	Sordariomycetes	Microascales	Davidsoniella eucalypti	GCA_004009845.1	RMBW01000177.1	93.464	153	10	0	1	153	3357	3205	minus	9.4e-56	228	99
ENSRNA049373590	core	outgroup	Sordariomycetes	Microascales	Davidsoniella eucalypti	GCA_004009845.1	RMBW01000255.1	93.464	153	10	0	1	153	2252	2404	plus	9.4e-56	228	99
ENSRNA049373590	core	outgroup	Sordariomycetes	Microascales	Davidsoniella eucalypti	GCA_004009845.1	RMBW01000301.1	93.464	153	10	0	1	153	15622	15470	minus	9.4e-56	228	99
ENSRNA049373590	core	outgroup	Sordariomycetes	Microascales	Davidsoniella eucalypti	GCA_004009845.1	RMBW01000301.1	93.464	153	10	0	1	153	23643	23491	minus	9.4e-56	228	99
ENSRNA049373590	core	outgroup	Sordariomycetes	Microascales	Davidsoniella eucalypti	GCA_004009845.1	RMBW01000301.1	93.464	153	10	0	1	153	7606	7454	minus	9.4e-56	228	99
ENSRNA049373590	core	outgroup	Sordariomycetes	Microascales	Davidsoniella eucalypti	GCA_004009845.1	RMBW01000430.1	93.464	153	10	0	1	153	6761	6913	plus	9.4e-56	228	99
ENSRNA049373590	core	outgroup	Sordariomycetes	Microascales	Davidsoniella eucalypti	GCA_004009845.1	RMBW01000537.1	93.464	153	10	0	1	153	6356	6204	minus	9.4e-56	228	99
ENSRNA049373590	core	outgroup	Sordariomycetes	Microascales	Davidsoniella eucalypti	GCA_004009845.1	RMBW01000557.1	93.464	153	10	0	1	153	1312	1464	plus	9.4e-56	228	99
ENSRNA049373590	core	outgroup	Sordariomycetes	Microascales	Davidsoniella eucalypti	GCA_004009845.1	RMBW01000575.1	93.464	153	10	0	1	153	4575	4727	plus	9.4e-56	228	99
ENSRNA049373590	core	outgroup	Sordariomycetes	Microascales	Davidsoniella eucalypti	GCA_004009845.1	RMBW01000642.1	93.464	153	10	0	1	153	1300	1452	plus	9.4e-56	228	99
ENSRNA049373590	core	outgroup	Sordariomycetes	Microascales	Davidsoniella eucalypti	GCA_004009845.1	RMBW01000873.1	93.464	153	10	0	1	153	4462	4614	plus	9.4e-56	228	99
ENSRNA049373590	core	outgroup	Sordariomycetes	Microascales	Ceratocystis manginecans	GCA_006408425.1	SGIO01000013.1	93.464	153	10	0	1	153	686151	685999	minus	9.4e-56	228	99
ENSRNA049373590	core	outgroup	Sordariomycetes	Microascales	Ceratocystis manginecans	GCA_006408425.1	SGIO01000106.1	93.464	153	10	0	1	153	900	748	minus	9.4e-56	228	99
ENSRNA049373590	core	outgroup	Sordariomycetes	Microascales	Ceratocystis manginecans	GCA_006681795.1	VIFZ01000497.1	93.464	153	10	0	1	153	11283	11131	minus	9.4e-56	228	99
ENSRNA049373590	core	outgroup	Sordariomycetes	Microascales	Davidsoniella neocaledoniae	GCA_009806295.1	RHDR01001028.1	93.464	153	10	0	1	153	2887	3039	plus	9.4e-56	228	99
ENSRNA049373590	core	outgroup	Sordariomycetes	Microascales	Davidsoniella neocaledoniae	GCA_009806295.1	RHDR01001834.1	93.464	153	10	0	1	153	304	152	minus	9.4e-56	228	99
ENSRNA049373590	core	outgroup	Sordariomycetes	Microascales	Davidsoniella australis	GCA_009806335.1	RHLR01001399.1	93.464	153	10	0	1	153	3763	3915	plus	9.4e-56	228	99
ENSRNA049373590	core	outgroup	Sordariomycetes	Hypocreales	Calcarisporium arbuscula	GCA_009828645.1	WBSA01000020.1	93.464	153	10	0	1	153	5487	5335	minus	9.4e-56	228	99
ENSRNA049373590	core	outgroup	Sordariomycetes	Hypocreales	Calcarisporium arbuscula	GCA_009828645.1	WBSA01000029.1	93.464	153	10	0	1	153	351	503	plus	9.4e-56	228	99
ENSRNA049373590	core	outgroup	Sordariomycetes	Microascales	Ceratocystis fimbriata	GCA_009914735.1	VNIJ01000530.1	93.464	153	10	0	1	153	685	837	plus	9.4e-56	228	99
ENSRNA049373590	core	outgroup	Sordariomycetes	Microascales	Ceratocystis fimbriata	GCA_009914735.1	VNIJ01000572.1	93.464	153	10	0	1	153	308	156	minus	9.4e-56	228	99
ENSRNA049373590	core	outgroup	Sordariomycetes	Microascales	Ceratocystis fimbriata	GCA_009914735.1	VNIJ01000630.1	93.464	153	10	0	1	153	50	202	plus	9.4e-56	228	99
ENSRNA049373590	core	outgroup	Sordariomycetes	Microascales	Ceratocystis fimbriata	GCA_009914735.1	VNIJ01000650.1	93.464	153	10	0	1	153	794	642	minus	9.4e-56	228	99
ENSRNA049373590	core	outgroup	Sordariomycetes	Microascales	Ceratocystis fimbriata	GCA_009914735.1	VNIJ01000660.1	93.464	153	10	0	1	153	308	156	minus	9.4e-56	228	99
ENSRNA049373590	core	outgroup	Sordariomycetes	Microascales	Ceratocystis albifundus	GCA_012650125.1	JAAUVK010000817.1	93.464	153	10	0	1	153	3810	3962	plus	9.4e-56	228	99
ENSRNA049373590	core	outgroup	Sordariomycetes	Microascales	Ceratocystis fimbriata	GCA_012652265.1	JAAVJK010000047.1	93.464	153	10	0	1	153	8158	8006	minus	9.4e-56	228	99
ENSRNA049373590	core	outgroup	Sordariomycetes	Microascales	Ambrosiella cleistominuta	GCA_017139545.1	JABFIG010000407.1	93.464	153	10	0	1	153	3628	3780	plus	9.4e-56	228	99
ENSRNA049373590	core	outgroup	Sordariomycetes	Microascales	Thielaviopsis populi	GCA_017591655.1	JADILG010000827.1	93.464	153	10	0	1	153	4148	4300	plus	9.4e-56	228	99
ENSRNA049373590	core	outgroup	Sordariomycetes	Microascales	Ceratocystis lukuohia	GCA_023509845.1	JALGWS010000691.1	93.464	153	10	0	1	153	1887	2039	plus	9.4e-56	228	99
ENSRNA049373590	core	outgroup	Sordariomycetes	Microascales	Ceratocystis fimbriata	GCA_023525945.1	JAJLQU010000037.1	93.464	153	10	0	1	153	1286	1134	minus	9.4e-56	228	99
ENSRNA049373590	core	outgroup	Sordariomycetes	Microascales	Meredithiella fracta	GCA_023677585.1	JAGXCV010000004.1	93.464	153	10	0	1	153	12985	13137	plus	9.4e-56	228	99
ENSRNA049373590	core	outgroup	Sordariomycetes	Microascales	Meredithiella fracta	GCA_023677585.1	JAGXCV010000004.1	93.464	153	10	0	1	153	20771	20923	plus	9.4e-56	228	99
ENSRNA049373590	core	outgroup	Sordariomycetes	Microascales	Meredithiella fracta	GCA_023677585.1	JAGXCV010000004.1	93.464	153	10	0	1	153	28554	28706	plus	9.4e-56	228	99
ENSRNA049373590	core	outgroup	Sordariomycetes	Microascales	Meredithiella fracta	GCA_023677585.1	JAGXCV010000004.1	93.464	153	10	0	1	153	36337	36489	plus	9.4e-56	228	99
ENSRNA049373590	core	outgroup	Sordariomycetes	Microascales	Meredithiella fracta	GCA_023677585.1	JAGXCV010000004.1	93.464	153	10	0	1	153	44128	44280	plus	9.4e-56	228	99
ENSRNA049373590	core	outgroup	Sordariomycetes	Microascales	Meredithiella fracta	GCA_023677585.1	JAGXCV010000004.1	93.464	153	10	0	1	153	51909	52061	plus	9.4e-56	228	99
ENSRNA049373590	core	outgroup	Sordariomycetes	Microascales	Meredithiella fracta	GCA_023677585.1	JAGXCV010000004.1	93.464	153	10	0	1	153	5217	5369	plus	9.4e-56	228	99
ENSRNA049373590	core	outgroup	Sordariomycetes	Microascales	Ceratocystis manginecans	GCA_026122545.1	JANZMI010000324.1	93.464	153	10	0	1	153	27396	27244	minus	9.4e-56	228	99
ENSRNA049373590	core	outgroup	Sordariomycetes	Microascales	Berkeleyomyces rouxiae	GCA_026151695.1	JAOUZH010000082.1	93.464	153	10	0	1	153	17114	17266	plus	9.4e-56	228	99
ENSRNA049373590	core	outgroup	Sordariomycetes	Microascales	Berkeleyomyces rouxiae	GCA_026151695.1	JAOUZH010000082.1	93.464	153	10	0	1	153	25185	25337	plus	9.4e-56	228	99
ENSRNA049373590	core	outgroup	Sordariomycetes	Microascales	Berkeleyomyces rouxiae	GCA_026151695.1	JAOUZH010000082.1	93.464	153	10	0	1	153	33264	33416	plus	9.4e-56	228	99
ENSRNA049373590	core	outgroup	Sordariomycetes	Microascales	Berkeleyomyces rouxiae	GCA_026151695.1	JAOUZH010000082.1	93.464	153	10	0	1	153	41329	41481	plus	9.4e-56	228	99
ENSRNA049373590	core	outgroup	Sordariomycetes	Microascales	Berkeleyomyces rouxiae	GCA_026151695.1	JAOUZH010000082.1	93.464	153	10	0	1	153	49403	49555	plus	9.4e-56	228	99
ENSRNA049373590	core	outgroup	Sordariomycetes	Microascales	Berkeleyomyces rouxiae	GCA_026151695.1	JAOUZH010000082.1	93.464	153	10	0	1	153	9030	9182	plus	9.4e-56	228	99
ENSRNA049373590	core	outgroup	Sordariomycetes	Microascales	Berkeleyomyces rouxiae	GCA_026151695.1	JAOUZH010000082.1	93.464	153	10	0	1	153	953	1105	plus	9.4e-56	228	99
ENSRNA049373590	core	outgroup	Sordariomycetes	Microascales	Ceratocystis colombiana	GCA_026419805.1	JAOSLS010000522.1	93.464	153	10	0	1	153	4437	4285	minus	9.4e-56	228	99
ENSRNA049373590	core	outgroup	Sordariomycetes	Microascales	Ambrosiella beaveri	GCA_030294605.1	JARQWA010000168.1	93.464	153	10	0	1	153	1789	1637	minus	9.4e-56	228	99
ENSRNA049373590	core	outgroup	Sordariomycetes	Microascales	Ceratocystis fimbriata	GCA_033035045.1	JAJQWW010000001.1	93.464	153	10	0	1	153	9626797	9626645	minus	9.4e-56	228	99
ENSRNA049373590	core	outgroup	Sordariomycetes	Microascales	Ceratocystis fimbriata	GCA_033035045.1	JAJQWW010000001.1	93.464	153	10	0	1	153	9635203	9635051	minus	9.4e-56	228	99
ENSRNA049373590	core	outgroup	Sordariomycetes	Microascales	Ceratocystis fimbriata	GCA_033035045.1	JAJQWW010000001.1	93.464	153	10	0	1	153	9643562	9643410	minus	9.4e-56	228	99
ENSRNA049373590	core	outgroup	Sordariomycetes	Microascales	Ceratocystis fimbriata	GCA_033035045.1	JAJQWW010000001.1	93.464	153	10	0	1	153	9651966	9651814	minus	9.4e-56	228	99
ENSRNA049373590	core	outgroup	Sordariomycetes	Microascales	Berkeleyomyces rouxiae	GCA_036245355.1	BTCX01000429.1	93.464	153	10	0	1	153	402	250	minus	9.4e-56	228	99
ENSRNA049373590	core	outgroup	Sordariomycetes	Microascales	Berkeleyomyces rouxiae	GCA_036245355.1	BTCX01000610.1	93.464	153	10	0	1	153	160	8	minus	9.4e-56	228	99
ENSRNA049373590	core	outgroup	Sordariomycetes	Microascales	Berkeleyomyces rouxiae	GCA_036245355.1	BTCX01000615.1	93.464	153	10	0	1	153	345	193	minus	9.4e-56	228	99
ENSRNA049373590	core	outgroup	Sordariomycetes	Microascales	Berkeleyomyces rouxiae	GCA_036245355.1	BTCX01000812.1	93.464	153	10	0	1	153	196	44	minus	9.4e-56	228	99
ENSRNA049373590	core	outgroup	Sordariomycetes	Microascales	Berkeleyomyces rouxiae	GCA_036245355.1	BTCX01000842.1	93.464	153	10	0	1	153	7	159	plus	9.4e-56	228	99
ENSRNA049373590	core	outgroup	Sordariomycetes	Microascales	Berkeleyomyces rouxiae	GCA_036245355.1	BTCX01001068.1	93.464	153	10	0	1	153	207	55	minus	9.4e-56	228	99
ENSRNA049373590	core	outgroup	Sordariomycetes	Microascales	Berkeleyomyces rouxiae	GCA_036245355.1	BTCX01001167.1	93.464	153	10	0	1	153	7	159	plus	9.4e-56	228	99
ENSRNA049373590	core	outgroup	Sordariomycetes	Microascales	Berkeleyomyces rouxiae	GCA_036245355.1	BTCX01001712.1	93.464	153	10	0	1	153	160	8	minus	9.4e-56	228	99
ENSRNA049373590	core	outgroup	Sordariomycetes	Microascales	Berkeleyomyces rouxiae	GCA_036245355.1	BTCX01002990.1	93.464	153	10	0	1	153	246	94	minus	9.4e-56	228	99
ENSRNA049373590	core	outgroup	Sordariomycetes	Microascales	Berkeleyomyces rouxiae	GCA_036245355.1	BTCX01003164.1	93.464	153	10	0	1	153	70	222	plus	9.4e-56	228	99
ENSRNA049373590	core	outgroup	Sordariomycetes	Microascales	Berkeleyomyces rouxiae	GCA_036245355.1	BTCX01003345.1	93.464	153	10	0	1	153	22	174	plus	9.4e-56	228	99
ENSRNA049373590	core	outgroup	Sordariomycetes	Microascales	Berkeleyomyces rouxiae	GCA_036245355.1	BTCX01003375.1	93.464	153	10	0	1	153	173	21	minus	9.4e-56	228	99
ENSRNA049373590	core	outgroup	Sordariomycetes	Microascales	Berkeleyomyces rouxiae	GCA_036245355.1	BTCX01003529.1	93.464	153	10	0	1	153	329	177	minus	9.4e-56	228	99
[truncated: 14,684 more rows]
