# Supplementary material for: Starship giant transposons dominate plastic genomic regions in a fungal plant pathogen and drive virulence evolution
Source: Nat Commun. 2025 Jul 24;16:6806. doi: 10.1038/s41467-025-61986-6 (PMC12289983; doi:10.1038/s41467-025-61986-6)
Supplement: Supplementary file 6 — Source Data [file 41467_2025_61986_MOESM6_ESM.zip › Source Data/Fig4b.xlsx]

## Sheet: Fig4b top
Comment
See Fig1c source

## Sheet: Fig4b bottom
Query Starship	Query length	Subject species	Subject strain	Total aligned length (bp)	Total query coverage	Starship ANI (sANI)	Genome ANI (gANI)	sANI - gANI
Ph1h1_CQ2	95930	V. dahliae	CQ2	95930	100	100	100	0
Ph1h1_CQ2	95930	V. dahliae	VD991	95930	100	99.97	99.795	0.175
Ph1h1_CQ2	95930	V. dahliae	XJ592	95930	100	99.97	99.9638	0.0062
Ph1h2_CQ2	54416	V. dahliae	CQ2	54416	100	100	100	0
Ph1h2_CQ2	54416	V. dahliae	VD991	47975	88.1634	99.89	99.795	0.095
Ph1h2_CQ2	54416	V. dahliae	XJ592	47975	88.1634	99.89	99.9638	-0.0738
Ph1h2_VD991	54555	V. dahliae	CQ2	47984	87.9553	99.89	99.795	0.095
Ph1h2_VD991	54555	V. dahliae	VD991	54555	100	100	100	0
Ph1h2_VD991	54555	V. dahliae	XJ592	54555	100	100	99.8106	0.1894
Ph1h3_PD660	133807	V. isaacii	PD660	133807	100	99.99	99.9997	-0.0097
Ph1h3_PD660	133807	V. isaacii	Vt305	88193	65.9106	85.5667	97.9878	-12.4211
Ph1h4_XJ511	83762	V. dahliae	CQ2	45499	54.3194	99.7	98.8636	0.8364
Ph1h4_XJ511	83762	V. dahliae	DAR82592	45499	54.3194	99.41	98.6769	0.7331
Ph1h4_XJ511	83762	V. dahliae	DAR83138	45499	54.3194	99.605	98.7805	0.8245
Ph1h4_XJ511	83762	V. dahliae	DAR83143	45499	54.3194	99.64	98.812	0.828
Ph1h4_XJ511	83762	V. dahliae	DAR83175	45499	54.3194	99.6	98.7569	0.8431
Ph1h4_XJ511	83762	V. nonalfalfae	T2	80205	95.7534	99.8433	93.0181	6.82523
Ph1h4_XJ511	83762	V. dahliae	VD991	45499	54.3194	99.735	98.8683	0.8667
Ph1h4_XJ511	83762	V. dahliae	XJ511	83762	100	100	100	0
Ph1h4_XJ511	83762	V. dahliae	XJ592	45499	54.3194	99.735	98.8436	0.8914
Ph3h1_PD739	68039	V. zaregamsianum	PD736	22997	33.7997	85.345	96.6581	-11.3131
Ph3h1_PD739	68039	V. zaregamsianum	PD739	68039	100	100	100	0
Ph3h1_PD739	68039	V. isaacii	Vt305	10075	14.8077	83.97	93.4356	-9.4656
Se1h1_JR2	499201	V. dahliae	12008	453514	90.848	99.5413	99.9824	-0.44115
Se1h1_JR2	499201	V. nubilum	397	34886	6.98837	94.45	81.7261	12.7239
Se1h1_JR2	499201	V. dahliae	85S	23707	4.74899	90.445	99.0455	-8.6005
Se1h1_JR2	499201	V. nonalfalfae	CBS382.66	213105	42.6892	98.873	93.1025	5.7705
Se1h1_JR2	499201	V. dahliae	CQ2	55368	11.0913	95.3775	98.8445	-3.467
Se1h1_JR2	499201	V. dahliae	DAR82592	55368	11.0913	95.21	98.6467	-3.4367
Se1h1_JR2	499201	V. dahliae	DAR83138	55368	11.0913	95.3175	98.7552	-3.4377
Se1h1_JR2	499201	V. dahliae	DAR83143	55368	11.0913	95.345	98.7941	-3.4491
Se1h1_JR2	499201	V. dahliae	DAR83175	55368	11.0913	95.295	98.7447	-3.4497
Se1h1_JR2	499201	V. dahliae	Gf-Cb5	52995	10.616	96.78	99.1526	-2.3726
Se1h1_JR2	499201	V. dahliae	HoMCF	47052	9.42546	97.3275	99.3545	-2.027
Se1h1_JR2	499201	V. dahliae	I1V	14108	2.82612	83.99	98.4699	-14.4799
Se1h1_JR2	499201	V. dahliae	JR2	499201	100	100	100	0
Se1h1_JR2	499201	V. dahliae	MPI-CAGE	473242	94.7999	99.3443	99.989	-0.644714
Se1h1_JR2	499201	V. longisporum	PD589	133154	26.6734	97.34	98.2895	-0.9495
Se1h1_JR2	499201	V. tricorpus	PD593	34513	6.91365	92.58	81.2491	11.3309
Se1h1_JR2	499201	V. klebahnii	PD659	11568	2.3173	98.76	81.394	17.366
Se1h1_JR2	499201	V. isaacii	PD660	10188	2.04086	95.41	81.321	14.089
Se1h1_JR2	499201	V. albo-atrum	PD670	15504	3.10576	98.71	81.2154	17.4946
Se1h1_JR2	499201	V. alfalfae	PD683	12757	2.55548	89.25	92.7929	-3.5429
Se1h1_JR2	499201	V. albo-atrum	PD747	34763	6.96373	96.2933	81.2051	15.0882
Se1h1_JR2	499201	V. dahliae	S011	238543	47.785	98.7343	98.7716	-0.0373143
Se1h1_JR2	499201	V. dahliae	S023	85918	17.2111	96.106	99.8841	-3.7781
Se1h1_JR2	499201	V. nonalfalfae	T2	22695	4.54626	99.89	92.979	6.911
Se1h1_JR2	499201	V. dahliae	V13	23730	4.7536	96.63	98.9761	-2.3461
Se1h1_JR2	499201	V. dahliae	VD991	55368	11.0913	95.385	98.863	-3.478
Se1h1_JR2	499201	V. longisporum	VL20	175981	35.2525	96.8329	97.635	-0.802143
Se1h1_JR2	499201	V. longisporum	VLB2	175809	35.2181	96.8686	97.638	-0.769429
Se1h1_JR2	499201	V. dahliae	Vd-653	54949	11.0074	95.69	98.8282	-3.1382
Se1h1_JR2	499201	V. dahliae	Vd-H5	54949	11.0074	96.0375	99.1006	-3.0631
Se1h1_JR2	499201	V. dahliae	Vd-R1	54949	11.0074	95.802	99.1058	-3.3038
Se1h1_JR2	499201	V. dahliae	Vd39	379052	75.9317	98.4154	99.0559	-0.640515
Se1h1_JR2	499201	V. dahliae	VdLs17	146231	29.293	96.7971	99.8756	-3.07846
Se1h1_JR2	499201	V. dahliae	XJ511	425928	85.3219	99.4845	99.9417	-0.457155
Se1h1_JR2	499201	V. dahliae	XJ592	55368	11.0913	95.41	98.7985	-3.3885
Se1h1_MPI-CAGE_a	267355	V. dahliae	12008	256802	96.0528	99.8633	99.9801	-0.116767
Se1h1_MPI-CAGE_a	267355	V. nonalfalfae	CBS382.66	61255	22.9115	99.51	93.0366	6.4734
Se1h1_MPI-CAGE_a	267355	V. dahliae	HoMCF	26568	9.93735	94.2933	99.3599	-5.06657
Se1h1_MPI-CAGE_a	267355	V. dahliae	JR2	254816	95.31	99.97	99.989	-0.019
Se1h1_MPI-CAGE_a	267355	V. dahliae	MPI-CAGE	267355	100	100	100	0
Se1h1_MPI-CAGE_a	267355	V. longisporum	PD589	47758	17.8631	99.7333	98.1868	1.54653
Se1h1_MPI-CAGE_a	267355	V. dahliae	S011	33750	12.6237	98.06	98.8038	-0.7438
Se1h1_MPI-CAGE_a	267355	V. dahliae	S023	94789	35.4544	98.06	99.8922	-1.8322
Se1h1_MPI-CAGE_a	267355	V. longisporum	VL20	76649	28.6694	97.955	97.5606	0.3944
Se1h1_MPI-CAGE_a	267355	V. longisporum	VLB2	71836	26.8691	97.9925	97.6122	0.3803
Se1h1_MPI-CAGE_a	267355	V. dahliae	Vd39	153259	57.3242	97.7186	99.0521	-1.33353
Se1h1_MPI-CAGE_a	267355	V. dahliae	VdLs17	205186	76.7466	99.4657	99.8667	-0.400986
Se1h1_MPI-CAGE_a	267355	V. dahliae	XJ511	16144	6.03841	96.62	99.936	-3.316
Se1h1_MPI-CAGE_b	483842	V. dahliae	12008	470990	97.3438	99.3538	99.9801	-0.62635
Se1h1_MPI-CAGE_b	483842	V. nubilum	397	34886	7.2102	94.4533	81.7102	12.7431
Se1h1_MPI-CAGE_b	483842	V. dahliae	85S	38051	7.86434	87.47	99.0143	-11.5443
Se1h1_MPI-CAGE_b	483842	V. nonalfalfae	CBS382.66	228730	47.2737	98.93	93.0366	5.8934
Se1h1_MPI-CAGE_b	483842	V. dahliae	CQ2	58413	12.0727	95.5375	98.8102	-3.2727
Se1h1_MPI-CAGE_b	483842	V. dahliae	DAR82592	58413	12.0727	95.3675	98.6334	-3.2659
Se1h1_MPI-CAGE_b	483842	V. dahliae	DAR83138	58413	12.0727	95.475	98.7377	-3.2627
Se1h1_MPI-CAGE_b	483842	V. dahliae	DAR83143	58413	12.0727	95.505	98.7882	-3.2832
Se1h1_MPI-CAGE_b	483842	V. dahliae	DAR83175	58413	12.0727	95.5125	98.7211	-3.2086
Se1h1_MPI-CAGE_b	483842	V. dahliae	Gf-Cb5	72638	15.0128	96.47	99.1281	-2.6581
Se1h1_MPI-CAGE_b	483842	V. dahliae	HoMCF	51713	10.688	96.766	99.3599	-2.5939
Se1h1_MPI-CAGE_b	483842	V. dahliae	I1V	17153	3.54517	84.87	98.4739	-13.6039
Se1h1_MPI-CAGE_b	483842	V. dahliae	JR2	473035	97.7664	99.3443	99.989	-0.644714
Se1h1_MPI-CAGE_b	483842	V. dahliae	MPI-CAGE	483842	100	100	100	0
Se1h1_MPI-CAGE_b	483842	V. longisporum	PD589	131926	27.2663	96.4167	98.1868	-1.77013
Se1h1_MPI-CAGE_b	483842	V. tricorpus	PD593	34513	7.13311	92.5833	81.2016	11.3817
Se1h1_MPI-CAGE_b	483842	V. klebahnii	PD659	11568	2.39086	98.76	81.2713	17.4887
Se1h1_MPI-CAGE_b	483842	V. isaacii	PD660	10188	2.10565	95.41	81.2231	14.1869
Se1h1_MPI-CAGE_b	483842	V. albo-atrum	PD670	15504	3.20435	98.71	81.1776	17.5324
Se1h1_MPI-CAGE_b	483842	V. alfalfae	PD683	12757	2.6366	89.23	92.78	-3.55
Se1h1_MPI-CAGE_b	483842	V. albo-atrum	PD747	34763	7.18478	96.3	81.1486	15.1514
Se1h1_MPI-CAGE_b	483842	V. dahliae	S011	230670	47.6747	99.3623	98.8038	0.558508
Se1h1_MPI-CAGE_b	483842	V. dahliae	S023	89155	18.4265	96.162	99.8922	-3.7302
Se1h1_MPI-CAGE_b	483842	V. nonalfalfae	T2	22695	4.69058	99.89	92.8981	6.9919
Se1h1_MPI-CAGE_b	483842	V. dahliae	V13	23722	4.90284	96.605	98.9764	-2.3714
Se1h1_MPI-CAGE_b	483842	V. dahliae	VD991	58413	12.0727	95.5475	98.8555	-3.308
Se1h1_MPI-CAGE_b	483842	V. longisporum	VL20	163533	33.7988	97.23	97.5606	-0.3306
Se1h1_MPI-CAGE_b	483842	V. longisporum	VLB2	158619	32.7832	97.245	97.6122	-0.3672
Se1h1_MPI-CAGE_b	483842	V. dahliae	Vd-653	46079	9.52356	95.77	98.7833	-3.0133
Se1h1_MPI-CAGE_b	483842	V. dahliae	Vd-H5	46337	9.57689	96.02	99.0467	-3.0267
Se1h1_MPI-CAGE_b	483842	V. dahliae	Vd-R1	46182	9.54485	95.96	99.0618	-3.1018
Se1h1_MPI-CAGE_b	483842	V. dahliae	Vd39	392598	81.1418	98.6373	99.0521	-0.414827
Se1h1_MPI-CAGE_b	483842	V. dahliae	VdLs17	134424	27.7826	96.6717	99.8667	-3.19503
Se1h1_MPI-CAGE_b	483842	V. dahliae	XJ511	445437	92.0625	99.705	99.936	-0.231
Se1h1_MPI-CAGE_b	483842	V. dahliae	XJ592	58413	12.0727	95.625	98.8105	-3.1855
Se1h1_S023	625076	V. dahliae	12008	189221	30.2717	97.77	99.8823	-2.1123
Se1h1_S023	625076	V. nubilum	397	12932	2.06887	97.1	81.6918	15.4082
Se1h1_S023	625076	V. dahliae	85S	10866	1.73835	79.85	99.0295	-19.1795
Se1h1_S023	625076	V. nonalfalfae	CBS382.66	148254	23.7178	97.8688	92.922	4.94675
Se1h1_S023	625076	V. dahliae	CQ2	62510	10.0004	99.34	98.8433	0.4967
Se1h1_S023	625076	V. dahliae	DAR82592	62510	10.0004	99.1625	98.6553	0.5072
Se1h1_S023	625076	V. dahliae	DAR83138	62510	10.0004	99.28	98.7649	0.5151
Se1h1_S023	625076	V. dahliae	DAR83143	62510	10.0004	99.3225	98.7821	0.5404
Se1h1_S023	625076	V. dahliae	DAR83175	62510	10.0004	99.2775	98.7413	0.5362
Se1h1_S023	625076	V. dahliae	GF1207	11735	1.87737	97.84	98.7926	-0.9526
Se1h1_S023	625076	V. dahliae	Gf-Ca2	11735	1.87737	97.92	98.8517	-0.9317
Se1h1_S023	625076	V. dahliae	Gf-Cb5	51936	8.30875	95.0175	99.1484	-4.1309
Se1h1_S023	625076	V. dahliae	HoMCF	140219	22.4323	97.503	99.4167	-1.9137
Se1h1_S023	625076	V. dahliae	JR2	189346	30.2917	97.691	99.8841	-2.1931
Se1h1_S023	625076	V. dahliae	MPI-CAGE	189221	30.2717	97.691	99.8922	-2.2012
Se1h1_S023	625076	V. klebahnii	PD401	11677	1.86809	93.07	81.247	11.823
Se1h1_S023	625076	V. longisporum	PD589	191227	30.5926	97.0317	98.7149	-1.68323
Se1h1_S023	625076	V. tricorpus	PD593	11996	1.91913	94.02	81.1679	12.8521
Se1h1_S023	625076	V. klebahnii	PD659	21582	3.4527	98.695	81.2779	17.4171
Se1h1_S023	625076	V. isaacii	PD660	10190	1.6302	95.36	81.2264	14.1336
Se1h1_S023	625076	V. albo-atrum	PD747	11996	1.91913	94.01	81.0914	12.9186
Se1h1_S023	625076	V. dahliae	S011	122334	19.5711	96.5789	98.8506	-2.27171
Se1h1_S023	625076	V. dahliae	S023	625076	100	100	100	0
Se1h1_S023	625076	V. nonalfalfae	T2	39511	6.32099	98.25	92.8042	5.4458
Se1h1_S023	625076	V. dahliae	TO22	11735	1.87737	98.22	99.1482	-0.9282
Se1h1_S023	625076	V. dahliae	Ud1-4-1	11735	1.87737	98.22	99.1365	-0.9165
Se1h1_S023	625076	V. dahliae	V13	52436	8.38874	94.6975	99.0068	-4.3093
Se1h1_S023	625076	V. dahliae	VD991	62510	10.0004	99.3675	98.8747	0.4928
Se1h1_S023	625076	V. longisporum	VL20	243624	38.9751	98.6587	97.603	1.05575
Se1h1_S023	625076	V. longisporum	VLB2	232071	37.1268	98.8922	97.616	1.27622
Se1h1_S023	625076	V. dahliae	Vd-653	105484	16.8754	96.7471	98.827	-2.07986
Se1h1_S023	625076	V. dahliae	Vd-H5	105489	16.8762	96.99	99.0928	-2.1028
Se1h1_S023	625076	V. dahliae	Vd-R1	97599	15.6139	97.0629	99.1078	-2.04494
Se1h1_S023	625076	V. dahliae	Vd39	135992	21.7561	96.3122	99.0066	-2.69438
Se1h1_S023	625076	V. dahliae	VdLs16	11735	1.87737	98.22	99.1056	-0.8856
Se1h1_S023	625076	V. dahliae	VdLs17	188972	30.2318	98.0173	99.8712	-1.85393
Se1h1_S023	625076	V. dahliae	XJ511	104091	16.6525	96.3683	99.8992	-3.53087
Se1h1_S023	625076	V. dahliae	XJ592	62510	10.0004	99.3675	98.8197	0.5478
Se1h1_VLB2	288522	V. dahliae	12008	146673	50.836	99.2025	97.7944	1.4081
Se1h1_VLB2	288522	V. nubilum	397	12649	4.38407	94.73	82.1549	12.5751
Se1h1_VLB2	288522	V. nonalfalfae	CBS382.66	183915	63.7438	99.2514	93.7252	5.52623
Se1h1_VLB2	288522	V. dahliae	JR2	146949	50.9316	98.692	97.638	1.054
Se1h1_VLB2	288522	V. dahliae	MPI-CAGE	146673	50.836	99.585	97.6122	1.9728
Se1h1_VLB2	288522	V. klebahnii	PD401	11679	4.04787	92.09	81.5829	10.5071
Se1h1_VLB2	288522	V. longisporum	PD589	112071	38.8431	98.83	98.9662	-0.1362
Se1h1_VLB2	288522	V. dahliae	S011	109921	38.098	99.08	97.5685	1.5115
Se1h1_VLB2	288522	V. dahliae	S023	146779	50.8727	99.7525	97.616	2.1365
Se1h1_VLB2	288522	V. longisporum	VL20	264794	91.776	99.296	99.943	-0.647
Se1h1_VLB2	288522	V. longisporum	VLB2	288522	100	100	100	0
Se1h1_VLB2	288522	V. dahliae	Vd39	127881	44.3228	97.548	97.6349	-0.0869
Se1h1_VLB2	288522	V. dahliae	VdLs17	52161	18.0787	99.47	97.6417	1.8283
Se1h1_VLB2	288522	V. dahliae	XJ511	97653	33.8459	97.71	98.1424	-0.4324
Se1h1_CBS382.66	419983	V. dahliae	12008	251893	59.977	99.1936	92.9462	6.24744
Se1h1_CBS382.66	419983	V. nubilum	397	23270	5.5407	95.4	81.6609	13.7391
Se1h1_CBS382.66	419983	V. dahliae	85S	18494	4.40351	83.05	92.8298	-9.7798
Se1h1_CBS382.66	419983	V. nonalfalfae	CBS382.66	419983	100	100	100	0
Se1h1_CBS382.66	419983	V. dahliae	CQ2	17173	4.08898	85.19	92.893	-7.703
Se1h1_CBS382.66	419983	V. dahliae	DAR82592	17173	4.08898	85.11	92.7813	-7.6713
Se1h1_CBS382.66	419983	V. dahliae	DAR83138	17173	4.08898	85.18	92.8621	-7.6821
Se1h1_CBS382.66	419983	V. dahliae	DAR83143	17173	4.08898	85.17	92.8769	-7.7069
Se1h1_CBS382.66	419983	V. dahliae	DAR83175	17173	4.08898	85.17	92.8318	-7.6618
Se1h1_CBS382.66	419983	V. dahliae	Gf-Cb5	52912	12.5986	95.99	92.9787	3.0113
Se1h1_CBS382.66	419983	V. dahliae	HoMCF	35512	8.45558	95.695	92.635	3.06
Se1h1_CBS382.66	419983	V. dahliae	I1V	17173	4.08898	84.97	92.5505	-7.5805
Se1h1_CBS382.66	419983	V. dahliae	JR2	253846	60.442	99.0938	93.1025	5.99135
Se1h1_CBS382.66	419983	V. dahliae	MPI-CAGE	262585	62.5228	99.2836	93.0366	6.24704
Se1h1_CBS382.66	419983	V. longisporum	PD589	147754	35.1809	97.693	93.7517	3.9413
Se1h1_CBS382.66	419983	V. tricorpus	PD593	23658	5.63309	91.74	81.2101	10.5299
Se1h1_CBS382.66	419983	V. albo-atrum	PD747	13220	3.14775	95.7	81.1303	14.5697
Se1h1_CBS382.66	419983	V. dahliae	S011	210301	50.0737	99.0273	92.9882	6.03907
Se1h1_CBS382.66	419983	V. dahliae	S023	148119	35.2679	97.87	92.922	4.948
Se1h1_CBS382.66	419983	V. dahliae	V13	35930	8.55511	96.1933	92.2967	3.89663
Se1h1_CBS382.66	419983	V. dahliae	VD991	17173	4.08898	85.09	92.9415	-7.8515
Se1h1_CBS382.66	419983	V. longisporum	VL20	205998	49.0491	98.73	93.7196	5.0104
Se1h1_CBS382.66	419983	V. longisporum	VLB2	198946	47.37	98.6312	93.7252	4.90605
Se1h1_CBS382.66	419983	V. dahliae	Vd-653	51105	12.1683	95.144	92.5245	2.6195
Se1h1_CBS382.66	419983	V. dahliae	Vd-H5	51363	12.2298	95.268	92.7651	2.5029
Se1h1_CBS382.66	419983	V. dahliae	Vd-R1	51208	12.1929	95.244	92.7543	2.4897
Se1h1_CBS382.66	419983	V. dahliae	Vd39	197333	46.9859	98.4036	93.0137	5.38994
Se1h1_CBS382.66	419983	V. dahliae	VdLs17	134992	32.1423	98.3983	92.9382	5.46013
Se1h1_CBS382.66	419983	V. dahliae	XJ511	210246	50.0606	98.773	92.9836	5.7894
Se1h1_CBS382.66	419983	V. dahliae	XJ592	17173	4.08898	85.21	92.9258	-7.7158
Se1h2_Gf-Cb5	415169	V. dahliae	12008	89584	21.5777	97.2925	99.1359	-1.8434
Se1h2_Gf-Cb5	415169	V. nubilum	397	13070	3.14812	96.7	81.6965	15.0035
Se1h2_Gf-Cb5	415169	V. dahliae	85S	24697	5.94866	99.72	99.0952	0.6248
Se1h2_Gf-Cb5	415169	V. nonalfalfae	CBS382.66	81370	19.5992	96.06	92.9787	3.0813
Se1h2_Gf-Cb5	415169	V. dahliae	CBS385.49	24943	6.00791	99.37	99.6781	-0.3081
Se1h2_Gf-Cb5	415169	V. dahliae	CQ2	24697	5.94866	99.72	98.9102	0.8098
Se1h2_Gf-Cb5	415169	V. dahliae	DAR82592	24697	5.94866	99.53	98.7093	0.8207
Se1h2_Gf-Cb5	415169	V. dahliae	DAR83138	24697	5.94866	99.66	98.8197	0.8403
Se1h2_Gf-Cb5	415169	V. dahliae	DAR83143	24697	5.94866	99.69	98.8545	0.8355
Se1h2_Gf-Cb5	415169	V. dahliae	DAR83175	24697	5.94866	99.63	98.8012	0.8288
Se1h2_Gf-Cb5	415169	V. dahliae	DK045	24946	6.00864	99.83	99.6905	0.1395
Se1h2_Gf-Cb5	415169	V. dahliae	GF1192	24946	6.00864	99.64	99.9842	-0.3442
Se1h2_Gf-Cb5	415169	V. dahliae	GF1207	24946	6.00864	99.52	99.3109	0.2091
Se1h2_Gf-Cb5	415169	V. dahliae	GF1300	24946	6.00864	99.64	99.9844	-0.3444
Se1h2_Gf-Cb5	415169	V. dahliae	Gf-Ca2	24946	6.00864	99.54	99.2977	0.2423
Se1h2_Gf-Cb5	415169	V. dahliae	Gf-Cb5	415169	100	100	100	0
Se1h2_Gf-Cb5	415169	V. dahliae	HoMCF	97556	23.4979	96.2043	98.9521	-2.74781
Se1h2_Gf-Cb5	415169	V. dahliae	HoMCLT	24946	6.00864	99.65	99.9828	-0.3328
Se1h2_Gf-Cb5	415169	V. dahliae	I1V	24697	5.94866	99.26	98.4635	0.7965
Se1h2_Gf-Cb5	415169	V. dahliae	JR2	89584	21.5777	97.422	99.1526	-1.7306
Se1h2_Gf-Cb5	415169	V. dahliae	MPI-CAGE	89584	21.5777	97.382	99.1281	-1.7461
Se1h2_Gf-Cb5	415169	V. longisporum	PD589	94555	22.7751	97.3967	98.3681	-0.971433
Se1h2_Gf-Cb5	415169	V. alfalfae	PD683	41080	9.89477	98.08	92.7409	5.3391
Se1h2_Gf-Cb5	415169	V. dahliae	S011	99275	23.9119	96.4237	98.837	-2.41325
Se1h2_Gf-Cb5	415169	V. dahliae	S023	82821	19.9487	96.22	99.1484	-2.9284
Se1h2_Gf-Cb5	415169	V. nonalfalfae	T2	35954	8.66009	97.99	92.8845	5.1055
Se1h2_Gf-Cb5	415169	V. dahliae	TO22	24946	6.00864	99.78	99.6094	0.1706
Se1h2_Gf-Cb5	415169	V. dahliae	Ud1-4-1	24946	6.00864	99.78	99.6063	0.1737
Se1h2_Gf-Cb5	415169	V. dahliae	V13	31335	7.54753	95.03	98.4001	-3.3701
Se1h2_Gf-Cb5	415169	V. dahliae	VD991	24697	5.94866	99.73	98.9346	0.7954
Se1h2_Gf-Cb5	415169	V. longisporum	VL20	91096	21.9419	96.2171	97.6658	-1.44866
Se1h2_Gf-Cb5	415169	V. longisporum	VLB2	114619	27.6078	96.8238	97.6232	-0.79945
Se1h2_Gf-Cb5	415169	V. dahliae	VT-2A	24943	6.00791	99.36	99.6494	-0.2894
Se1h2_Gf-Cb5	415169	V. dahliae	Vd-653	206965	49.8508	97.5407	98.6662	-1.12549
Se1h2_Gf-Cb5	415169	V. dahliae	Vd-H5	206959	49.8493	97.7243	98.9284	-1.20411
Se1h2_Gf-Cb5	415169	V. dahliae	Vd-R1	198235	47.748	97.6462	98.9354	-1.28925
Se1h2_Gf-Cb5	415169	V. dahliae	Vd39	54279	13.074	96.085	99.0292	-2.9442
Se1h2_Gf-Cb5	415169	V. dahliae	VdB09	15862	3.82061	99.79	99.5446	0.2454
Se1h2_Gf-Cb5	415169	V. dahliae	VdLs16	24946	6.00864	99.78	99.5811	0.1989
Se1h2_Gf-Cb5	415169	V. dahliae	VdLs17	96110	23.1496	95.8433	99.118	-3.27467
Se1h2_Gf-Cb5	415169	V. nonalfalfae	WCS072	16383	3.9461	96.45	92.8857	3.5643
Se1h2_Gf-Cb5	415169	V. dahliae	XJ511	84874	20.4432	97.18	99.1292	-1.9492
Se1h2_Gf-Cb5	415169	V. dahliae	XJ592	24697	5.94866	99.73	98.8967	0.8333
Se1h3_PD593	373526	V. dahliae	12008	34485	9.23229	92.5833	81.2137	11.3696
Se1h3_PD593	373526	V. nubilum	397	13470	3.60617	89.4	81.7543	7.6457
Se1h3_PD593	373526	V. nonalfalfae	CBS382.66	23633	6.327	91.74	81.2101	10.5299
Se1h3_PD593	373526	V. dahliae	JR2	34485	9.23229	92.58	81.2491	11.3309
Se1h3_PD593	373526	V. dahliae	MPI-CAGE	34485	9.23229	92.5833	81.2016	11.3817
Se1h3_PD593	373526	V. longisporum	PD589	11649	3.11866	92.75	81.227	11.523
Se1h3_PD593	373526	V. tricorpus	PD593	373526	100	99.99	100	-0.01
Se1h3_PD593	373526	V. albo-atrum	PD670	49132	13.1536	96.79	83.7799	13.0101
Se1h3_PD593	373526	V. albo-atrum	PD747	119231	31.9204	96.85	83.7869	13.0631
Se1h3_PD593	373526	V. dahliae	S023	12043	3.22414	94.02	81.1679	12.8521
Se1h3_PD593	373526	V. dahliae	Vd39	13204	3.53496	95.74	81.1794	14.5606
Se1h3_PD593	373526	V. dahliae	XJ511	34485	9.23229	92.5767	81.1701	11.4066
Pr1h1_CQ2	133256	V. dahliae	CQ2	133256	100	100	100	0
Pr1h1_CQ2	133256	V. dahliae	DAR82592	133256	100	99.74	99.7533	-0.0133
Pr1h1_CQ2	133256	V. dahliae	DAR83138	133256	100	99.83	99.8676	-0.0376
Pr1h1_CQ2	133256	V. dahliae	DAR83143	133256	100	99.88	99.8875	-0.0075
Pr1h1_CQ2	133256	V. dahliae	DAR83175	133256	100	99.68	99.8214	-0.1414
Pr1h1_CQ2	133256	V. dahliae	I1V	77494	58.1542	97.7	99.209	-1.509
Pr1h1_CQ2	133256	V. dahliae	S011	61407	46.082	98.205	99.2366	-1.0316
Pr1h1_CQ2	133256	V. dahliae	VD991	133256	100	95.515	99.795	-4.28
Pr1h1_CQ2	133256	V. dahliae	XJ592	133256	100	99.97	99.9638	0.0062
Pr1h1_DAR83175	132948	V. dahliae	CQ2	132948	100	99.68	99.8214	-0.1414
Pr1h1_DAR83175	132948	V. dahliae	DAR82592	132948	100	99.62	99.7639	-0.1439
Pr1h1_DAR83175	132948	V. dahliae	DAR83138	132948	100	99.565	99.8374	-0.2724
Pr1h1_DAR83175	132948	V. dahliae	DAR83143	132948	100	99.68	99.8429	-0.1629
Pr1h1_DAR83175	132948	V. dahliae	DAR83175	132948	100	100	100	0
Pr1h1_DAR83175	132948	V. dahliae	I1V	77265	58.1167	97.63	99.2308	-1.6008
Pr1h1_DAR83175	132948	V. dahliae	S011	61307	46.1135	98.0575	99.1065	-1.049
Pr1h1_DAR83175	132948	V. dahliae	VD991	132948	100	95.32	99.6639	-4.3439
Pr1h1_DAR83175	132948	V. dahliae	XJ592	132948	100	99.67	99.8232	-0.1532
Pr1h1_VD991	133285	V. dahliae	CQ2	133285	100	95.415	99.795	-4.38
Pr1h1_VD991	133285	V. dahliae	DAR82592	133285	100	95.285	99.5788	-4.2938
Pr1h1_VD991	133285	V. dahliae	DAR83138	133285	100	94.9233	99.705	-4.78167
Pr1h1_VD991	133285	V. dahliae	DAR83143	133285	100	95.375	99.7266	-4.3516
Pr1h1_VD991	133285	V. dahliae	DAR83175	133285	100	95.22	99.6639	-4.4439
Pr1h1_VD991	133285	V. dahliae	I1V	77494	58.1416	93.415	99.1312	-5.7162
Pr1h1_VD991	133285	V. dahliae	S011	61362	46.0382	94.3725	99.2302	-4.8577
Pr1h1_VD991	133285	V. dahliae	VD991	133285	100	100	100	0
Pr1h1_VD991	133285	V. dahliae	XJ592	133285	100	95.415	99.8106	-4.3956
En2h1_VL20	80673	V. dahliae	12008	11585	14.3604	88.79	97.7726	-8.9826
En2h1_VL20	80673	V. dahliae	GF1207	10025	12.4267	86.29	97.2848	-10.9948
En2h1_VL20	80673	V. dahliae	Gf-Ca2	10025	12.4267	86.8	97.3697	-10.5697
En2h1_VL20	80673	V. dahliae	JR2	11585	14.3604	88.79	97.635	-8.845
En2h1_VL20	80673	V. dahliae	MPI-CAGE	11585	14.3604	88.79	97.5606	-8.7706
En2h1_VL20	80673	V. klebahnii	PD401	11107	13.7679	90.12	81.5898	8.5302
En2h1_VL20	80673	V. klebahnii	PD659	14567	18.0568	89.11	81.5891	7.5209
En2h1_VL20	80673	V. dahliae	S023	11585	14.3604	88.88	97.603	-8.723
En2h1_VL20	80673	V. nonalfalfae	T2	11585	14.3604	88.78	93.6053	-4.8253
En2h1_VL20	80673	V. dahliae	TO22	10025	12.4267	86.93	97.6212	-10.6912
En2h1_VL20	80673	V. dahliae	Ud1-4-1	10025	12.4267	86.93	97.6324	-10.7024
En2h1_VL20	80673	V. longisporum	VL20	80673	100	100	100	0
En2h1_VL20	80673	V. longisporum	VLB2	74700	92.596	99.985	99.943	0.042
En2h1_VL20	80673	V. dahliae	VdC07	10001	12.397	86.94	97.5888	-10.6488
En2h1_VL20	80673	V. dahliae	VdLs17	14572	18.063	88.88	97.6273	-8.7473
En2h1_VL20	80673	V. dahliae	XJ511	13837	17.152	89.29	98.0828	-8.7928
En2h1_VLB2	74242	V. dahliae	12008	11586	15.6057	88.79	97.7944	-9.0044
En2h1_VLB2	74242	V. dahliae	GF1207	10025	13.5031	86.27	97.3011	-11.0311
En2h1_VLB2	74242	V. dahliae	Gf-Ca2	10025	13.5031	86.78	97.3655	-10.5855
En2h1_VLB2	74242	V. dahliae	HoMCF	10000	13.4695	87.47	96.9757	-9.5057
En2h1_VLB2	74242	V. dahliae	JR2	11586	15.6057	88.79	97.638	-8.848
En2h1_VLB2	74242	V. dahliae	MPI-CAGE	11586	15.6057	88.79	97.6122	-8.8222
En2h1_VLB2	74242	V. klebahnii	PD401	11108	14.9619	90.12	81.5829	8.5371
En2h1_VLB2	74242	V. klebahnii	PD659	14570	19.625	89.12	81.5953	7.5247
En2h1_VLB2	74242	V. dahliae	S023	11586	15.6057	88.88	97.616	-8.736
En2h1_VLB2	74242	V. nonalfalfae	T2	11586	15.6057	88.78	93.7094	-4.9294
En2h1_VLB2	74242	V. dahliae	TO22	10025	13.5031	86.91	97.6355	-10.7255
En2h1_VLB2	74242	V. dahliae	Ud1-4-1	10025	13.5031	86.91	97.6501	-10.7401
En2h1_VLB2	74242	V. longisporum	VL20	74242	100	99.985	99.943	0.042
En2h1_VLB2	74242	V. longisporum	VLB2	74242	100	100	100	0
En2h1_VLB2	74242	V. dahliae	VdC07	10001	13.4708	86.92	97.5704	-10.6504
En2h1_VLB2	74242	V. dahliae	VdLs17	14575	19.6317	88.91	97.6417	-8.7317
En2h1_VLB2	74242	V. dahliae	XJ511	13840	18.6417	89.33	98.1424	-8.8124
En3h1_PD739	144667	V. tricorpus	MUCL9792	71750	49.5967	98.595	92.8541	5.7409
En3h1_PD739	144667	V. klebahnii	PD401	36442	25.1903	96.555	93.763	2.792
En3h1_PD739	144667	V. zaregamsianum	PD736	106915	73.9042	99.2475	96.6581	2.5894
En3h1_PD739	144667	V. zaregamsianum	PD739	144667	100	99.99	100	-0.01
Ga1h1_VdB09	40900	V. dahliae	DK045	40900	100	99.86	99.7449	0.1151
Ga1h1_VdB09	40900	V. dahliae	VdB09	40900	100	100	100	0
Ga1h2_PD618	138784	V. tricorpus	MUCL9792	84393	60.8089	99.304	93.0735	6.2305
Ga1h2_PD618	138784	V. klebahnii	PD401	23684	17.0654	93.675	96.8768	-3.2018
Ga1h2_PD618	138784	V. isaacii	PD618	138784	100	100	100	0
Ga1h2_PD618	138784	V. zaregamsianum	PD736	11177	8.05352	97.97	93.3911	4.5789
Ar1h1_GF1192	549001	V. dahliae	12008	175428	31.954	97.79	99.1736	-1.3836
Ar1h1_GF1192	549001	V. dahliae	85S	252391	45.9728	98.445	99.1143	-0.6693
Ar1h1_GF1192	549001	V. nonalfalfae	CBS382.66	384906	70.1103	98.922	93.0099	5.9121
Ar1h1_GF1192	549001	V. dahliae	CBS385.49	549001	100	99.6	99.6751	-0.0751
Ar1h1_GF1192	549001	V. dahliae	CQ2	244306	44.5001	97.99	98.9327	-0.9427
Ar1h1_GF1192	549001	V. dahliae	DAR82592	243935	44.4325	97.7	98.7229	-1.0229
Ar1h1_GF1192	549001	V. dahliae	DAR83138	241527	43.9939	97.7929	98.8311	-1.03824
Ar1h1_GF1192	549001	V. dahliae	DAR83143	244304	44.4997	97.8886	98.8677	-0.979129
Ar1h1_GF1192	549001	V. dahliae	DAR83175	244304	44.4997	97.7886	98.8081	-1.01953
Ar1h1_GF1192	549001	V. dahliae	DK045	497248	90.5732	98.7693	99.6758	-0.906467
Ar1h1_GF1192	549001	V. dahliae	GF1192	549001	100	100	100	0
Ar1h1_GF1192	549001	V. dahliae	GF1207	416686	75.899	98.5407	99.3343	-0.793633
Ar1h1_GF1192	549001	V. dahliae	GF1300	549001	100	99.9833	99.9964	-0.0130667
Ar1h1_GF1192	549001	V. dahliae	Gf-Ca2	424362	77.2971	98.6654	99.3294	-0.664015
Ar1h1_GF1192	549001	V. dahliae	Gf-Cb5	541855	98.6984	99.96	99.9842	-0.0242
Ar1h1_GF1192	549001	V. dahliae	HoMCF	303951	55.3644	98.1011	98.9927	-0.891589
Ar1h1_GF1192	549001	V. dahliae	HoMCLT	549001	100	99.97	99.9943	-0.0243
Ar1h1_GF1192	549001	V. dahliae	I1V	244386	44.5147	97.0223	98.5043	-1.48199
Ar1h1_GF1192	549001	V. dahliae	JR2	478553	87.168	98.5162	99.1999	-0.683746
Ar1h1_GF1192	549001	V. dahliae	MPI-CAGE	189556	34.5274	97.586	99.152	-1.566
Ar1h1_GF1192	549001	V. tricorpus	MUCL9792	12088	2.20182	99.56	81.1394	18.4206
Ar1h1_GF1192	549001	V. klebahnii	PD401	12088	2.20182	99.43	81.2364	18.1936
Ar1h1_GF1192	549001	V. longisporum	PD589	204681	37.2824	98.1445	98.4624	-0.317855
Ar1h1_GF1192	549001	V. tricorpus	PD593	12088	2.20182	99.56	81.1379	18.4221
Ar1h1_GF1192	549001	V. isaacii	PD618	25833	4.70546	98.03	81.2449	16.7851
Ar1h1_GF1192	549001	V. klebahnii	PD659	30979	5.64279	98.46	81.2614	17.1986
Ar1h1_GF1192	549001	V. isaacii	PD660	50924	9.27576	98.915	81.27	17.645
Ar1h1_GF1192	549001	V. albo-atrum	PD670	12088	2.20182	99.56	81.0628	18.4972
Ar1h1_GF1192	549001	V. alfalfae	PD683	153825	28.0191	98.3243	92.7323	5.59199
Ar1h1_GF1192	549001	V. albo-atrum	PD747	12088	2.20182	99.56	81.038	18.522
Ar1h1_GF1192	549001	V. dahliae	S011	156345	28.4781	97.2222	98.8601	-1.63788
Ar1h1_GF1192	549001	V. dahliae	S023	20504	3.73478	99.56	99.1904	0.3696
Ar1h1_GF1192	549001	V. nonalfalfae	T2	245513	44.72	98.2955	92.873	5.42245
Ar1h1_GF1192	549001	V. dahliae	TO22	415007	75.5931	98.7987	99.6256	-0.826933
Ar1h1_GF1192	549001	V. dahliae	Ud1-4-1	422971	77.0438	98.6712	99.6389	-0.967724
Ar1h1_GF1192	549001	V. dahliae	VD991	244306	44.5001	97.9186	98.9561	-1.03753
Ar1h1_GF1192	549001	V. longisporum	VL20	25750	4.69034	99.45	97.6769	1.7731
Ar1h1_GF1192	549001	V. longisporum	VLB2	189490	34.5154	98.0562	97.6673	0.388854
Ar1h1_GF1192	549001	V. isaacii	VSO1	18115	3.29963	98.41	81.2636	17.1464
Ar1h1_GF1192	549001	V. dahliae	VT-2A	548526	99.9135	99.6875	99.6581	0.0294
Ar1h1_GF1192	549001	V. dahliae	Vd-653	414658	75.5296	98.0387	98.6911	-0.652433
Ar1h1_GF1192	549001	V. dahliae	Vd-H5	444771	81.0146	98.4185	98.9534	-0.534938
Ar1h1_GF1192	549001	V. dahliae	Vd-R1	446800	81.3842	98.344	98.9513	-0.6073
Ar1h1_GF1192	549001	V. dahliae	VdB09	469623	85.5414	98.6264	99.5516	-0.925171
Ar1h1_GF1192	549001	V. dahliae	VdC07	405047	73.7789	98.88	99.5545	-0.6745
Ar1h1_GF1192	549001	V. dahliae	VdLs16	470746	85.7459	98.643	99.6188	-0.9758
Ar1h1_GF1192	549001	V. dahliae	VdLs17	158619	28.8923	97.935	99.1489	-1.2139
Ar1h1_GF1192	549001	V. isaacii	Vt305	12088	2.20182	99.56	81.2468	18.3132
Ar1h1_GF1192	549001	V. nonalfalfae	WCS072	395738	72.0833	98.977	92.9119	6.0651
Ar1h1_GF1192	549001	V. dahliae	XJ511	202842	36.9475	97.4858	99.187	-1.70117
Ar1h1_GF1192	549001	V. dahliae	XJ592	244304	44.4997	98.0038	98.9294	-0.925554
Ar1h1_Gf-Cb5	541815	V. dahliae	12008	175494	32.39	97.7938	99.1359	-1.34215
Ar1h1_Gf-Cb5	541815	V. dahliae	85S	252429	46.5895	98.3708	99.0952	-0.724431
Ar1h1_Gf-Cb5	541815	V. nonalfalfae	CBS382.66	400108	73.8459	98.6083	92.9787	5.62963
Ar1h1_Gf-Cb5	541815	V. dahliae	CBS385.49	541785	99.9945	99.644	99.6781	-0.0341
Ar1h1_Gf-Cb5	541815	V. dahliae	CQ2	244325	45.0938	97.8977	98.9102	-1.01251
Ar1h1_Gf-Cb5	541815	V. dahliae	DAR82592	243928	45.0205	97.6762	98.7093	-1.03315
Ar1h1_Gf-Cb5	541815	V. dahliae	DAR83138	241546	44.5809	97.76	98.8197	-1.0597
Ar1h1_Gf-Cb5	541815	V. dahliae	DAR83143	244323	45.0934	97.8362	98.8545	-1.01835
Ar1h1_Gf-Cb5	541815	V. dahliae	DAR83175	244323	45.0934	97.7292	98.8012	-1.07197
Ar1h1_Gf-Cb5	541815	V. dahliae	DK045	497155	91.7573	98.7857	99.6905	-0.904786
Ar1h1_Gf-Cb5	541815	V. dahliae	GF1192	541815	100	99.96	99.9842	-0.0242
Ar1h1_Gf-Cb5	541815	V. dahliae	GF1207	406439	75.0143	98.4594	99.3109	-0.851525
Ar1h1_Gf-Cb5	541815	V. dahliae	GF1300	541815	100	99.9675	99.9844	-0.0169
Ar1h1_Gf-Cb5	541815	V. dahliae	Gf-Ca2	423377	78.1405	98.4979	99.2977	-0.799843
Ar1h1_Gf-Cb5	541815	V. dahliae	Gf-Cb5	541815	100	100	100	0
Ar1h1_Gf-Cb5	541815	V. dahliae	HoMCF	303627	56.0389	98.068	98.9521	-0.8841
Ar1h1_Gf-Cb5	541815	V. dahliae	HoMCLT	541815	100	99.9633	99.9828	-0.0194667
Ar1h1_Gf-Cb5	541815	V. dahliae	I1V	244324	45.0936	96.8815	98.4635	-1.58196
Ar1h1_Gf-Cb5	541815	V. dahliae	JR2	480436	88.6716	98.4654	99.1526	-0.687215
Ar1h1_Gf-Cb5	541815	V. dahliae	MPI-CAGE	199606	36.8402	97.496	99.1281	-1.6321
Ar1h1_Gf-Cb5	541815	V. tricorpus	MUCL9792	12088	2.23102	99.57	81.1385	18.4315
Ar1h1_Gf-Cb5	541815	V. klebahnii	PD401	12088	2.23102	99.44	81.2626	18.1774
Ar1h1_Gf-Cb5	541815	V. longisporum	PD589	210005	38.7595	98.1009	98.3681	-0.267191
Ar1h1_Gf-Cb5	541815	V. tricorpus	PD593	12088	2.23102	99.57	81.1322	18.4378
Ar1h1_Gf-Cb5	541815	V. isaacii	PD618	25833	4.76786	98.03	81.2623	16.7677
Ar1h1_Gf-Cb5	541815	V. klebahnii	PD659	30979	5.71763	98.465	81.3013	17.1637
Ar1h1_Gf-Cb5	541815	V. isaacii	PD660	50924	9.39878	98.915	81.2761	17.6389
Ar1h1_Gf-Cb5	541815	V. albo-atrum	PD670	12088	2.23102	99.57	81.0528	18.5172
Ar1h1_Gf-Cb5	541815	V. alfalfae	PD683	153971	28.4176	98.2986	92.7409	5.55767
Ar1h1_Gf-Cb5	541815	V. albo-atrum	PD747	12088	2.23102	99.57	81.0671	18.5029
Ar1h1_Gf-Cb5	541815	V. dahliae	S011	156015	28.7949	97.2025	98.837	-1.6345
Ar1h1_Gf-Cb5	541815	V. dahliae	S023	20506	3.78469	99.57	99.1484	0.4216
Ar1h1_Gf-Cb5	541815	V. nonalfalfae	T2	263751	48.6792	98.2742	92.8845	5.38967
Ar1h1_Gf-Cb5	541815	V. dahliae	TO22	416392	76.8513	98.6718	99.6094	-0.937635
Ar1h1_Gf-Cb5	541815	V. dahliae	Ud1-4-1	421798	77.8491	98.7788	99.6063	-0.82755
Ar1h1_Gf-Cb5	541815	V. dahliae	VD991	244325	45.0938	97.9169	98.9346	-1.01768
Ar1h1_Gf-Cb5	541815	V. longisporum	VL20	25750	4.75254	99.45	97.6658	1.7842
Ar1h1_Gf-Cb5	541815	V. longisporum	VLB2	195235	36.0335	98.0223	97.6232	0.399108
Ar1h1_Gf-Cb5	541815	V. isaacii	VSO1	18115	3.34339	98.41	81.2692	17.1408
Ar1h1_Gf-Cb5	541815	V. dahliae	VT-2A	541310	99.9068	99.6571	99.6494	0.00774286
Ar1h1_Gf-Cb5	541815	V. dahliae	Vd-653	414392	76.4822	98.0847	98.6662	-0.581533
Ar1h1_Gf-Cb5	541815	V. dahliae	Vd-H5	444505	82.04	98.44	98.9284	-0.4884
Ar1h1_Gf-Cb5	541815	V. dahliae	Vd-R1	446534	82.4145	98.3056	98.9354	-0.629775
Ar1h1_Gf-Cb5	541815	V. dahliae	VdB09	469374	86.6299	98.4823	99.5446	-1.06229
Ar1h1_Gf-Cb5	541815	V. dahliae	VdC07	395841	73.0583	98.659	99.5389	-0.8799
Ar1h1_Gf-Cb5	541815	V. dahliae	VdLs16	460347	84.9639	98.6263	99.5811	-0.954784
Ar1h1_Gf-Cb5	541815	V. dahliae	VdLs17	175171	32.3304	97.7944	99.118	-1.32356
Ar1h1_Gf-Cb5	541815	V. isaacii	Vt305	12088	2.23102	99.57	81.2656	18.3044
Ar1h1_Gf-Cb5	541815	V. nonalfalfae	WCS072	405192	74.7842	98.6773	92.8857	5.79157
Ar1h1_Gf-Cb5	541815	V. dahliae	XJ511	203469	37.5532	97.4175	99.1292	-1.7117
Ar1h1_Gf-Cb5	541815	V. dahliae	XJ592	244323	45.0934	97.9108	98.8967	-0.985931
Ar1h1_JR2	499736	V. dahliae	12008	105868	21.1848	99.076	99.9824	-0.9064
Ar1h1_JR2	499736	V. dahliae	85S	191735	38.3673	99.0727	99.0455	0.0272273
Ar1h1_JR2	499736	V. nonalfalfae	CBS382.66	486848	97.421	99.65	93.1025	6.5475
Ar1h1_JR2	499736	V. dahliae	CBS385.49	398656	79.7733	98.6109	98.9217	-0.310791
Ar1h1_JR2	499736	V. dahliae	CQ2	177532	35.5252	98.1817	98.8445	-0.662833
Ar1h1_JR2	499736	V. dahliae	DAR82592	181430	36.3052	98.0175	98.6467	-0.6292
Ar1h1_JR2	499736	V. dahliae	DAR83138	177688	35.5564	98.0954	98.7552	-0.659815
Ar1h1_JR2	499736	V. dahliae	DAR83143	181823	36.3838	98.1217	98.7941	-0.672433
Ar1h1_JR2	499736	V. dahliae	DAR83175	181823	36.3838	98.0417	98.7447	-0.703033
Ar1h1_JR2	499736	V. dahliae	DK045	493842	98.8206	99.5927	99.1983	0.394427
Ar1h1_JR2	499736	V. dahliae	GF1192	388077	77.6564	99.0344	99.1999	-0.165456
Ar1h1_JR2	499736	V. dahliae	GF1207	379296	75.8993	99.0811	98.8194	0.261711
Ar1h1_JR2	499736	V. dahliae	GF1300	388077	77.6564	99.0544	99.2093	-0.154856
Ar1h1_JR2	499736	V. dahliae	Gf-Ca2	387328	77.5065	99.1038	98.8736	0.23015
Ar1h1_JR2	499736	V. dahliae	Gf-Cb5	397443	79.5306	98.9622	99.1526	-0.190378
Ar1h1_JR2	499736	V. dahliae	HoMCF	216402	43.3033	96.81	99.3545	-2.5445
Ar1h1_JR2	499736	V. dahliae	HoMCLT	388077	77.6564	99.0522	99.2311	-0.178878
Ar1h1_JR2	499736	V. dahliae	I1V	157918	31.6003	98.113	98.4699	-0.3569
Ar1h1_JR2	499736	V. dahliae	JR2	499736	100	100	100	0
Ar1h1_JR2	499736	V. dahliae	MPI-CAGE	126304	25.2741	98.8333	99.989	-1.15567
Ar1h1_JR2	499736	V. tricorpus	MUCL9792	12087	2.41868	99.56	81.1632	18.3968
Ar1h1_JR2	499736	V. klebahnii	PD401	12087	2.41868	99.43	81.3098	18.1202
Ar1h1_JR2	499736	V. longisporum	PD589	174956	35.0097	98.1389	98.2895	-0.150611
Ar1h1_JR2	499736	V. tricorpus	PD593	12087	2.41868	99.56	81.2491	18.3109
Ar1h1_JR2	499736	V. isaacii	PD618	25833	5.16933	98.02	81.2481	16.7719
Ar1h1_JR2	499736	V. klebahnii	PD659	30978	6.19887	98.455	81.394	17.061
Ar1h1_JR2	499736	V. isaacii	PD660	50923	10.19	98.91	81.321	17.589
Ar1h1_JR2	499736	V. albo-atrum	PD670	12087	2.41868	99.56	81.2154	18.3446
Ar1h1_JR2	499736	V. alfalfae	PD683	84503	16.9095	99.366	92.7929	6.5731
Ar1h1_JR2	499736	V. albo-atrum	PD747	12087	2.41868	99.56	81.2051	18.3549
Ar1h1_JR2	499736	V. dahliae	S011	119779	23.9685	98.27	98.7716	-0.5016
Ar1h1_JR2	499736	V. nonalfalfae	T2	251322	50.291	99.1525	92.979	6.1735
Ar1h1_JR2	499736	V. dahliae	TO22	362554	72.5491	99.32	99.1909	0.1291
Ar1h1_JR2	499736	V. dahliae	Ud1-4-1	382849	76.6103	99.1538	99.1897	-0.0358538
Ar1h1_JR2	499736	V. dahliae	VD991	191930	38.4063	97.8738	98.863	-0.989154
Ar1h1_JR2	499736	V. longisporum	VLB2	124591	24.9314	99.0783	97.638	1.44033
Ar1h1_JR2	499736	V. isaacii	VSO1	18115	3.62491	98.4	81.2373	17.1627
Ar1h1_JR2	499736	V. dahliae	VT-2A	398601	79.7623	98.6	98.8573	-0.2573
Ar1h1_JR2	499736	V. dahliae	Vd-653	265884	53.2049	98.3063	98.8282	-0.52195
Ar1h1_JR2	499736	V. dahliae	Vd-H5	300259	60.0835	99.095	99.1006	-0.0056
Ar1h1_JR2	499736	V. dahliae	Vd-R1	290595	58.1497	98.853	99.1058	-0.2528
Ar1h1_JR2	499736	V. dahliae	VdB09	482132	96.4773	99.3312	99.0787	0.25255
Ar1h1_JR2	499736	V. dahliae	VdC07	486848	97.421	99.3033	99.117	0.186333
Ar1h1_JR2	499736	V. dahliae	VdLs16	493438	98.7397	99.37	99.1449	0.2251
Ar1h1_JR2	499736	V. dahliae	VdLs17	140756	28.1661	98.2917	99.8756	-1.58393
Ar1h1_JR2	499736	V. isaacii	Vt305	12087	2.41868	99.56	81.2788	18.2812
Ar1h1_JR2	499736	V. nonalfalfae	WCS072	486848	97.421	99.3667	92.9226	6.44407
Ar1h1_JR2	499736	V. dahliae	XJ511	160560	32.129	98.6082	99.9417	-1.33352
Ar1h1_JR2	499736	V. dahliae	XJ592	180095	36.038	98.1585	98.7985	-0.640038
Ar1h1_VT-2A	546822	V. dahliae	12008	174923	31.989	97.5525	98.858	-1.3055
Ar1h1_VT-2A	546822	V. dahliae	85S	251643	46.0192	98.1229	98.8174	-0.694543
Ar1h1_VT-2A	546822	V. nonalfalfae	CBS382.66	383443	70.1221	98.6945	92.7911	5.90345
Ar1h1_VT-2A	546822	V. dahliae	CBS385.49	546722	99.9817	99.67	99.6357	0.0343
Ar1h1_VT-2A	546822	V. dahliae	CQ2	243589	44.5463	97.7469	98.6586	-0.911677
Ar1h1_VT-2A	546822	V. dahliae	DAR82592	243218	44.4785	97.6671	98.6788	-1.01166
Ar1h1_VT-2A	546822	V. dahliae	DAR83138	240819	44.0397	97.6229	98.6646	-1.04174
Ar1h1_VT-2A	546822	V. dahliae	DAR83143	243589	44.5463	97.6764	98.6704	-0.993971
Ar1h1_VT-2A	546822	V. dahliae	DAR83175	243589	44.5463	97.6079	98.6569	-1.04904
Ar1h1_VT-2A	546822	V. dahliae	DK045	495284	90.575	98.5419	99.3612	-0.819325
Ar1h1_VT-2A	546822	V. dahliae	GF1192	546722	99.9817	99.6875	99.6581	0.0294
Ar1h1_VT-2A	546822	V. dahliae	GF1207	414572	75.8148	98.6312	99.2955	-0.664324
Ar1h1_VT-2A	546822	V. dahliae	GF1300	546722	99.9817	99.6567	99.6595	-0.00283333
Ar1h1_VT-2A	546822	V. dahliae	Gf-Ca2	422438	77.2533	98.654	99.2936	-0.6396
Ar1h1_VT-2A	546822	V. dahliae	Gf-Cb5	539669	98.6919	99.6475	99.6494	-0.0019
Ar1h1_VT-2A	546822	V. dahliae	HoMCF	302875	55.3882	98.0878	98.9658	-0.878022
Ar1h1_VT-2A	546822	V. dahliae	HoMCLT	546722	99.9817	99.6433	99.655	-0.0116667
Ar1h1_VT-2A	546822	V. dahliae	I1V	243670	44.5611	97.0523	98.5367	-1.48439
Ar1h1_VT-2A	546822	V. dahliae	JR2	471364	86.2006	98.4721	98.8573	-0.385157
Ar1h1_VT-2A	546822	V. dahliae	MPI-CAGE	194863	35.6355	97.272	98.8148	-1.5428
Ar1h1_VT-2A	546822	V. tricorpus	MUCL9792	12046	2.20291	99.24	80.9924	18.2476
Ar1h1_VT-2A	546822	V. klebahnii	PD401	12046	2.20291	99.1	81.0976	18.0024
Ar1h1_VT-2A	546822	V. longisporum	PD589	213458	39.0361	97.895	98.5408	-0.6458
Ar1h1_VT-2A	546822	V. tricorpus	PD593	12046	2.20291	99.24	81.0152	18.2248
Ar1h1_VT-2A	546822	V. isaacii	PD618	19905	3.64012	97.88	81.1114	16.7686
Ar1h1_VT-2A	546822	V. klebahnii	PD659	25534	4.66953	98.065	81.128	16.937
Ar1h1_VT-2A	546822	V. isaacii	PD660	54281	9.92663	91.52	81.1232	10.3968
Ar1h1_VT-2A	546822	V. albo-atrum	PD670	12046	2.20291	99.24	80.9525	18.2875
Ar1h1_VT-2A	546822	V. alfalfae	PD683	153372	28.0479	98.0529	92.5356	5.51726
Ar1h1_VT-2A	546822	V. albo-atrum	PD747	12046	2.20291	99.24	80.9184	18.3216
Ar1h1_VT-2A	546822	V. dahliae	S011	155740	28.4809	96.9744	98.5971	-1.62266
Ar1h1_VT-2A	546822	V. dahliae	S023	20446	3.73906	99.3	98.852	0.448
Ar1h1_VT-2A	546822	V. nonalfalfae	T2	234502	42.8845	98.6209	92.7745	5.84641
Ar1h1_VT-2A	546822	V. dahliae	TO22	403170	73.7297	98.6053	99.2871	-0.681806
Ar1h1_VT-2A	546822	V. dahliae	Ud1-4-1	421057	77.0007	98.423	99.2888	-0.8658
Ar1h1_VT-2A	546822	V. dahliae	VD991	248523	45.4486	97.3121	98.634	-1.32186
Ar1h1_VT-2A	546822	V. longisporum	VL20	25679	4.69604	99.175	97.8054	1.3696
Ar1h1_VT-2A	546822	V. longisporum	VLB2	194670	35.6003	97.76	97.8184	-0.0584
Ar1h1_VT-2A	546822	V. isaacii	VSO1	12212	2.23327	98.18	81.1019	17.0781
Ar1h1_VT-2A	546822	V. dahliae	VT-2A	546822	100	100	100	0
Ar1h1_VT-2A	546822	V. dahliae	Vd-653	412665	75.4661	98.1	98.6625	-0.5625
Ar1h1_VT-2A	546822	V. dahliae	Vd-H5	421785	77.1339	98.5753	98.9232	-0.347867
Ar1h1_VT-2A	546822	V. dahliae	Vd-R1	444881	81.3576	98.4106	98.915	-0.504412
Ar1h1_VT-2A	546822	V. dahliae	VdB09	467587	85.5099	98.5387	99.3701	-0.831433
Ar1h1_VT-2A	546822	V. dahliae	VdC07	403538	73.797	98.749	99.3145	-0.5655
Ar1h1_VT-2A	546822	V. dahliae	VdLs16	458756	83.8949	98.4055	99.2908	-0.885345
Ar1h1_VT-2A	546822	V. dahliae	VdLs17	179509	32.8277	97.04	98.8349	-1.7949
Ar1h1_VT-2A	546822	V. isaacii	Vt305	12046	2.20291	99.24	81.1289	18.1111
Ar1h1_VT-2A	546822	V. nonalfalfae	WCS072	394251	72.0986	98.7418	92.6672	6.07462
Ar1h1_VT-2A	546822	V. dahliae	XJ511	202815	37.0898	97.1967	98.8613	-1.66463
Ar1h1_VT-2A	546822	V. dahliae	XJ592	243589	44.5463	97.7431	98.6321	-0.889023
Ar1h1_VdB09	607649	V. dahliae	12008	130822	21.5292	98.7511	99.0473	-0.296189
Ar1h1_VdB09	607649	V. dahliae	85S	212059	34.8983	98.7808	98.9841	-0.203331
Ar1h1_VdB09	607649	V. nonalfalfae	CBS382.66	474803	78.1377	99.5775	92.9482	6.6293
Ar1h1_VdB09	607649	V. dahliae	CBS385.49	461134	75.8882	98.5593	99.4038	-0.844514
Ar1h1_VdB09	607649	V. dahliae	CQ2	232210	38.2145	98.1069	98.8632	-0.756325
Ar1h1_VdB09	607649	V. dahliae	DAR82592	231983	38.1771	97.9647	98.7788	-0.814133
Ar1h1_VdB09	607649	V. dahliae	DAR83138	232353	38.238	97.8825	98.8283	-0.9458
Ar1h1_VdB09	607649	V. dahliae	DAR83143	232349	38.2374	98.0556	98.8364	-0.780775
Ar1h1_VdB09	607649	V. dahliae	DAR83175	232312	38.2313	97.9913	98.8178	-0.826467
Ar1h1_VdB09	607649	V. dahliae	DK045	556875	91.6442	99.568	99.7449	-0.1769
Ar1h1_VdB09	607649	V. dahliae	GF1192	468712	77.1353	98.5567	99.5516	-0.994933
Ar1h1_VdB09	607649	V. dahliae	GF1207	416139	68.4835	98.9277	99.4309	-0.503208
Ar1h1_VdB09	607649	V. dahliae	GF1300	468712	77.1353	98.6257	99.5523	-0.926586
Ar1h1_VdB09	607649	V. dahliae	Gf-Ca2	433056	71.2675	98.9771	99.4569	-0.479757
Ar1h1_VdB09	607649	V. dahliae	Gf-Cb5	468720	77.1366	98.5114	99.5446	-1.03317
Ar1h1_VdB09	607649	V. dahliae	HoMCF	237334	39.0577	97.0882	98.8784	-1.79022
Ar1h1_VdB09	607649	V. dahliae	HoMCLT	461323	75.9193	98.7423	99.5396	-0.797292
Ar1h1_VdB09	607649	V. dahliae	I1V	198874	32.7284	97.9962	98.6046	-0.608446
Ar1h1_VdB09	607649	V. dahliae	JR2	526930	86.7162	99.0858	99.0787	0.00713333
Ar1h1_VdB09	607649	V. dahliae	MPI-CAGE	161167	26.523	97.9575	99.0266	-1.0691
Ar1h1_VdB09	607649	V. tricorpus	MUCL9792	12071	1.98651	99.41	81.0891	18.3209
Ar1h1_VdB09	607649	V. klebahnii	PD401	12071	1.98651	99.26	81.2091	18.0509
Ar1h1_VdB09	607649	V. longisporum	PD589	208609	34.3305	98.0438	98.7331	-0.689254
Ar1h1_VdB09	607649	V. tricorpus	PD593	12071	1.98651	99.41	81.1167	18.2933
Ar1h1_VdB09	607649	V. isaacii	PD618	18019	2.96536	97.96	81.2276	16.7324
Ar1h1_VdB09	607649	V. klebahnii	PD659	30865	5.07941	98.42	81.2172	17.2028
Ar1h1_VdB09	607649	V. isaacii	PD660	50782	8.35713	98.5967	81.2225	17.3742
Ar1h1_VdB09	607649	V. albo-atrum	PD670	12071	1.98651	99.41	80.9928	18.4172
Ar1h1_VdB09	607649	V. alfalfae	PD683	119101	19.6003	98.9578	92.6876	6.27018
Ar1h1_VdB09	607649	V. albo-atrum	PD747	12071	1.98651	99.41	81.0203	18.3897
Ar1h1_VdB09	607649	V. dahliae	S011	139612	22.9758	98.2011	98.815	-0.613889
Ar1h1_VdB09	607649	V. dahliae	S023	11417	1.87888	99.67	99.0627	0.6073
Ar1h1_VdB09	607649	V. nonalfalfae	T2	236418	38.907	98.9164	92.9221	5.99426
Ar1h1_VdB09	607649	V. dahliae	TO22	416139	68.4835	99.0744	99.6184	-0.544025
Ar1h1_VdB09	607649	V. dahliae	Ud1-4-1	417063	68.6355	99.2319	99.6201	-0.388225
Ar1h1_VdB09	607649	V. dahliae	VD991	242447	39.8992	97.8137	98.8579	-1.04415
Ar1h1_VdB09	607649	V. longisporum	VLB2	155197	25.5406	98.7527	97.5514	1.20133
Ar1h1_VdB09	607649	V. isaacii	VSO1	18195	2.99433	98.13	81.2211	16.9089
Ar1h1_VdB09	607649	V. dahliae	VT-2A	460848	75.8412	98.5031	99.3701	-0.866975
Ar1h1_VdB09	607649	V. dahliae	Vd-653	364411	59.9706	98.2847	98.7102	-0.425533
Ar1h1_VdB09	607649	V. dahliae	Vd-H5	411648	67.7444	99.0438	99.0024	0.04135
Ar1h1_VdB09	607649	V. dahliae	Vd-R1	405423	66.7199	98.7894	99.0084	-0.219025
Ar1h1_VdB09	607649	V. dahliae	VdB09	607649	100	100	100	0
Ar1h1_VdB09	607649	V. dahliae	VdC07	485669	79.9259	99.6086	99.6426	-0.0340286
Ar1h1_VdB09	607649	V. dahliae	VdLs16	528252	86.9337	99.1378	99.6133	-0.475522
Ar1h1_VdB09	607649	V. dahliae	VdLs17	168920	27.7989	98.593	99.0344	-0.4414
Ar1h1_VdB09	607649	V. isaacii	Vt305	12071	1.98651	99.41	81.1803	18.2297
Ar1h1_VdB09	607649	V. nonalfalfae	WCS072	495026	81.4658	99.5186	92.8666	6.65197
Ar1h1_VdB09	607649	V. dahliae	XJ511	187512	30.8586	98.45	99.0377	-0.5877
Ar1h1_VdB09	607649	V. dahliae	XJ592	232349	38.2374	98.1006	98.8254	-0.724775
Ar1h1_VdC07	506756	V. dahliae	12008	96055	18.9549	98.865	99.0943	-0.2293
Ar1h1_VdC07	506756	V. dahliae	85S	176244	34.7789	98.9417	99.125	-0.183333
Ar1h1_VdC07	506756	V. nonalfalfae	CBS382.66	499895	98.6461	99.884	92.9997	6.8843
Ar1h1_VdC07	506756	V. dahliae	CBS385.49	408324	80.5761	98.6536	99.3405	-0.686864
Ar1h1_VdC07	506756	V. dahliae	CQ2	177268	34.9809	98.1627	98.9119	-0.749173
Ar1h1_VdC07	506756	V. dahliae	DAR82592	177014	34.9308	97.9942	98.7843	-0.790133
Ar1h1_VdC07	506756	V. dahliae	DAR83138	177411	35.0092	98.13	98.8555	-0.7255
Ar1h1_VdC07	506756	V. dahliae	DAR83143	177407	35.0084	98.0958	98.8725	-0.776667
Ar1h1_VdC07	506756	V. dahliae	DAR83175	177407	35.0084	98.05	98.8283	-0.7783
Ar1h1_VdC07	506756	V. dahliae	DK045	490542	96.8004	99.8211	99.7114	0.109711
Ar1h1_VdC07	506756	V. dahliae	GF1192	408513	80.6134	98.882	99.5545	-0.6725
Ar1h1_VdC07	506756	V. dahliae	GF1207	379894	74.9659	99.2738	99.6391	-0.36535
Ar1h1_VdC07	506756	V. dahliae	GF1300	408513	80.6134	98.885	99.5575	-0.6725
Ar1h1_VdC07	506756	V. dahliae	Gf-Ca2	387479	76.4626	99.4144	99.6936	-0.279156
Ar1h1_VdC07	506756	V. dahliae	Gf-Cb5	399211	78.7778	98.6927	99.5389	-0.846173
Ar1h1_VdC07	506756	V. dahliae	HoMCF	209134	41.2692	96.92	98.8388	-1.9188
Ar1h1_VdC07	506756	V. dahliae	HoMCLT	408513	80.6134	98.887	99.5722	-0.6852
Ar1h1_VdC07	506756	V. dahliae	I1V	154505	30.489	98.124	98.5682	-0.4442
Ar1h1_VdC07	506756	V. dahliae	JR2	486559	96.0145	99.3033	99.117	0.186333
Ar1h1_VdC07	506756	V. dahliae	MPI-CAGE	126522	24.967	98.08	99.0596	-0.9796
Ar1h1_VdC07	506756	V. tricorpus	MUCL9792	12079	2.38359	99.5	81.1115	18.3885
Ar1h1_VdC07	506756	V. klebahnii	PD401	12079	2.38359	99.37	81.2371	18.1329
Ar1h1_VdC07	506756	V. longisporum	PD589	161837	31.9359	97.9656	98.752	-0.786444
Ar1h1_VdC07	506756	V. tricorpus	PD593	12079	2.38359	99.5	81.1755	18.3245
Ar1h1_VdC07	506756	V. isaacii	PD618	25819	5.09496	97.96	81.2219	16.7381
Ar1h1_VdC07	506756	V. klebahnii	PD659	30958	6.10905	98.415	81.2561	17.1589
Ar1h1_VdC07	506756	V. isaacii	PD660	50888	10.0419	98.855	81.2054	17.6496
Ar1h1_VdC07	506756	V. albo-atrum	PD670	12079	2.38359	99.5	81.0427	18.4573
Ar1h1_VdC07	506756	V. alfalfae	PD683	70210	13.8548	99.34	92.7094	6.6306
Ar1h1_VdC07	506756	V. albo-atrum	PD747	12079	2.38359	99.5	81.0797	18.4203
Ar1h1_VdC07	506756	V. dahliae	S011	110046	21.7158	98.3471	98.8364	-0.489257
Ar1h1_VdC07	506756	V. nonalfalfae	T2	233947	46.1656	99.194	92.9505	6.2435
Ar1h1_VdC07	506756	V. dahliae	TO22	379894	74.9659	99.5718	99.9072	-0.335382
Ar1h1_VdC07	506756	V. dahliae	Ud1-4-1	383485	75.6745	99.6508	99.9085	-0.257667
Ar1h1_VdC07	506756	V. dahliae	VD991	187507	37.0014	97.8115	98.8951	-1.08356
Ar1h1_VdC07	506756	V. longisporum	VLB2	120827	23.8432	98.7987	97.5704	1.22835
Ar1h1_VdC07	506756	V. isaacii	VSO1	18104	3.57253	98.34	81.2298	17.1102
Ar1h1_VdC07	506756	V. dahliae	VT-2A	408269	80.5652	98.7364	99.3145	-0.578136
Ar1h1_VdC07	506756	V. dahliae	Vd-653	276979	54.6573	98.29	98.688	-0.398
Ar1h1_VdC07	506756	V. dahliae	Vd-H5	317639	62.6809	99.0789	98.9566	0.122289
Ar1h1_VdC07	506756	V. dahliae	Vd-R1	317328	62.6195	98.846	98.9713	-0.1253
Ar1h1_VdC07	506756	V. dahliae	VdB09	485893	95.883	99.6086	99.6426	-0.0340286
Ar1h1_VdC07	506756	V. dahliae	VdC07	506756	100	100	100	0
Ar1h1_VdC07	506756	V. dahliae	VdLs16	493594	97.4027	99.585	99.9104	-0.3254
Ar1h1_VdC07	506756	V. dahliae	VdLs17	141138	27.8513	98.3886	99.0655	-0.676929
Ar1h1_VdC07	506756	V. isaacii	Vt305	12079	2.38359	99.5	81.2157	18.2843
Ar1h1_VdC07	506756	V. nonalfalfae	WCS072	499895	98.6461	99.875	92.9214	6.9536
Ar1h1_VdC07	506756	V. dahliae	XJ511	148034	29.2121	98.4518	99.1062	-0.654382
Ar1h1_VdC07	506756	V. dahliae	XJ592	177407	35.0084	98.2	98.8875	-0.6875
Ar1h2_DAR82592	465120	V. dahliae	12008	302838	65.1096	99.2758	98.6629	0.612933
Ar1h2_DAR82592	465120	V. dahliae	85S	253762	54.5584	98.6691	98.6408	0.0282909
Ar1h2_DAR82592	465120	V. nonalfalfae	CBS382.66	167034	35.912	98.545	92.7813	5.7637
Ar1h2_DAR82592	465120	V. dahliae	CBS385.49	248423	53.4105	97.6417	98.7015	-1.05983
Ar1h2_DAR82592	465120	V. dahliae	CQ2	465120	100	99.68	99.7533	-0.0733
Ar1h2_DAR82592	465120	V. dahliae	DAR82592	465120	100	100	100	0
Ar1h2_DAR82592	465120	V. dahliae	DAR83138	463250	99.598	99.7833	99.7995	-0.0161667
Ar1h2_DAR82592	465120	V. dahliae	DAR83143	465120	100	99.755	99.7889	-0.0339
Ar1h2_DAR82592	465120	V. dahliae	DAR83175	446463	95.9888	99.5833	99.7639	-0.180567
Ar1h2_DAR82592	465120	V. dahliae	DK045	255640	54.9622	98.6438	98.7504	-0.106554
Ar1h2_DAR82592	465120	V. dahliae	GF1192	248423	53.4105	97.59	98.7229	-1.1329
Ar1h2_DAR82592	465120	V. dahliae	GF1207	251005	53.9656	98.6986	98.6479	0.0506714
Ar1h2_DAR82592	465120	V. dahliae	GF1300	248423	53.4105	97.6042	98.7335	-1.12933
Ar1h2_DAR82592	465120	V. dahliae	Gf-Ca2	249510	53.6442	98.8586	98.7578	0.100771
Ar1h2_DAR82592	465120	V. dahliae	Gf-Cb5	218733	47.0272	97.6527	98.7093	-1.05657
Ar1h2_DAR82592	465120	V. dahliae	HoMCF	163933	35.2453	96.5144	98.3943	-1.87986
Ar1h2_DAR82592	465120	V. dahliae	HoMCLT	248423	53.4105	97.6033	98.7961	-1.19277
Ar1h2_DAR82592	465120	V. dahliae	I1V	457185	98.294	98.8511	99.2829	-0.431789
Ar1h2_DAR82592	465120	V. dahliae	JR2	362656	77.9704	99.1131	98.6467	0.466425
Ar1h2_DAR82592	465120	V. dahliae	MPI-CAGE	323262	69.5008	99.19	98.6334	0.5566
Ar1h2_DAR82592	465120	V. longisporum	PD589	386233	83.0394	99.2954	98.6077	0.687685
Ar1h2_DAR82592	465120	V. alfalfae	PD683	323597	69.5728	99.5133	92.6331	6.88023
Ar1h2_DAR82592	465120	V. dahliae	S011	297812	64.0291	99.0546	99.019	0.0356154
Ar1h2_DAR82592	465120	V. dahliae	S023	20457	4.39822	99.28	98.6553	0.6247
Ar1h2_DAR82592	465120	V. nonalfalfae	T2	199769	42.95	99.418	92.7455	6.6725
Ar1h2_DAR82592	465120	V. dahliae	TO22	252781	54.3475	98.694	98.7495	-0.0555
Ar1h2_DAR82592	465120	V. dahliae	Ud1-4-1	245480	52.7778	98.6444	98.747	-0.102625
Ar1h2_DAR82592	465120	V. dahliae	VD991	465120	100	99.74	99.5788	0.1612
Ar1h2_DAR82592	465120	V. longisporum	VL20	25716	5.5289	99.375	97.324	2.051
Ar1h2_DAR82592	465120	V. longisporum	VLB2	393524	84.607	99.0043	97.3697	1.63459
Ar1h2_DAR82592	465120	V. dahliae	VT-2A	244337	52.532	97.6358	98.6788	-1.04297
Ar1h2_DAR82592	465120	V. dahliae	Vd-653	167315	35.9724	98.2027	98.316	-0.113273
Ar1h2_DAR82592	465120	V. dahliae	Vd-H5	167564	36.026	98.63	98.5921	0.0379
Ar1h2_DAR82592	465120	V. dahliae	Vd-R1	168154	36.1528	98.6655	98.5705	0.0949545
Ar1h2_DAR82592	465120	V. dahliae	VdB09	195071	41.9399	98.4683	98.7788	-0.310467
Ar1h2_DAR82592	465120	V. dahliae	VdC07	153620	33.028	98.5622	98.7843	-0.222078
Ar1h2_DAR82592	465120	V. dahliae	VdLs16	238930	51.3695	98.8394	98.7097	0.129675
Ar1h2_DAR82592	465120	V. dahliae	VdLs17	318926	68.5685	99.2473	98.67	0.577273
Ar1h2_DAR82592	465120	V. nonalfalfae	WCS072	167034	35.912	98.544	92.6828	5.8612
Ar1h2_DAR82592	465120	V. dahliae	XJ511	288426	62.0111	99.1883	98.6769	0.511433
Ar1h2_DAR82592	465120	V. dahliae	XJ592	442452	95.1264	99.6483	99.7451	-0.0967667
Ar1h2_DAR83138	464838	V. dahliae	12008	303295	65.2475	99.4083	98.783	0.625333
Ar1h2_DAR83138	464838	V. dahliae	85S	249561	53.6877	98.7927	98.773	0.0197273
Ar1h2_DAR83138	464838	V. nonalfalfae	CBS382.66	162678	34.9967	98.61	92.8621	5.7479
Ar1h2_DAR83138	464838	V. dahliae	CBS385.49	227301	48.899	97.7427	98.676	-0.933273
Ar1h2_DAR83138	464838	V. dahliae	CQ2	454826	97.8461	99.8114	99.8676	-0.0561714
Ar1h2_DAR83138	464838	V. dahliae	DAR82592	463947	99.8083	99.75	99.7995	-0.0495
Ar1h2_DAR83138	464838	V. dahliae	DAR83138	464838	100	100	100	0
Ar1h2_DAR83138	464838	V. dahliae	DAR83143	463742	99.7642	99.89	99.8895	0.0005
Ar1h2_DAR83138	464838	V. dahliae	DAR83175	437623	94.1453	99.69	99.8374	-0.1474
Ar1h2_DAR83138	464838	V. dahliae	DK045	251487	54.1021	98.74	98.8722	-0.1322
Ar1h2_DAR83138	464838	V. dahliae	GF1192	227301	48.899	97.8518	98.8311	-0.979282
Ar1h2_DAR83138	464838	V. dahliae	GF1207	229884	49.4546	98.6493	98.6369	0.0123857
Ar1h2_DAR83138	464838	V. dahliae	GF1300	227301	48.899	97.8755	98.8486	-0.973145
Ar1h2_DAR83138	464838	V. dahliae	Gf-Ca2	232478	50.0127	98.6847	98.7241	-0.0394333
Ar1h2_DAR83138	464838	V. dahliae	Gf-Cb5	227301	48.899	97.843	98.8197	-0.9767
Ar1h2_DAR83138	464838	V. dahliae	HoMCF	164469	35.382	96.5689	98.3554	-1.78651
Ar1h2_DAR83138	464838	V. dahliae	HoMCLT	227301	48.899	97.87	98.9088	-1.0388
Ar1h2_DAR83138	464838	V. dahliae	I1V	448062	96.391	98.9	99.2565	-0.3565
Ar1h2_DAR83138	464838	V. dahliae	JR2	369590	79.5094	99.2037	98.7552	0.44855
Ar1h2_DAR83138	464838	V. dahliae	MPI-CAGE	310849	66.8725	99.3815	98.7377	0.643838
Ar1h2_DAR83138	464838	V. longisporum	PD589	386641	83.1776	99.3358	98.6892	0.646633
Ar1h2_DAR83138	464838	V. alfalfae	PD683	324073	69.7174	99.6767	92.7052	6.97147
Ar1h2_DAR83138	464838	V. dahliae	S011	289804	62.3452	99.1892	99.1438	0.0454308
Ar1h2_DAR83138	464838	V. dahliae	S023	20491	4.4082	99.44	98.7649	0.6751
Ar1h2_DAR83138	464838	V. nonalfalfae	T2	207290	44.594	99.4473	92.8444	6.60287
Ar1h2_DAR83138	464838	V. dahliae	TO22	232568	50.0321	98.7938	98.8631	-0.06935
Ar1h2_DAR83138	464838	V. dahliae	Ud1-4-1	224355	48.2652	98.8144	98.852	-0.037625
Ar1h2_DAR83138	464838	V. dahliae	VD991	463952	99.8094	99.8667	99.705	0.161667
Ar1h2_DAR83138	464838	V. longisporum	VL20	25753	5.54021	99.52	97.4699	2.0501
Ar1h2_DAR83138	464838	V. longisporum	VLB2	388022	83.4747	99.2456	97.46	1.78563
Ar1h2_DAR83138	464838	V. dahliae	VT-2A	227301	48.899	97.5717	98.6646	-1.09293
Ar1h2_DAR83138	464838	V. dahliae	Vd-653	167579	36.0511	98.2	98.3001	-0.1001
Ar1h2_DAR83138	464838	V. dahliae	Vd-H5	176226	37.9113	98.57	98.5411	0.0289
Ar1h2_DAR83138	464838	V. dahliae	Vd-R1	160908	34.6159	98.6364	98.5307	0.105664
Ar1h2_DAR83138	464838	V. dahliae	VdB09	190816	41.05	98.5408	98.8283	-0.287467
Ar1h2_DAR83138	464838	V. dahliae	VdC07	149247	32.1073	98.6211	98.8555	-0.234389
Ar1h2_DAR83138	464838	V. dahliae	VdLs16	240280	51.6911	98.8688	98.8324	0.03635
Ar1h2_DAR83138	464838	V. dahliae	VdLs17	320898	69.0344	99.3517	98.783	0.568667
Ar1h2_DAR83138	464838	V. nonalfalfae	WCS072	162678	34.9967	98.611	92.7623	5.8487
Ar1h2_DAR83138	464838	V. dahliae	XJ511	282075	60.6824	99.3033	98.7805	0.522833
Ar1h2_DAR83138	464838	V. dahliae	XJ592	439323	94.511	99.7867	99.872	-0.0853333
Ar1h2_VD991	466164	V. dahliae	12008	307488	65.9613	99.4008	98.915	0.485833
Ar1h2_VD991	466164	V. dahliae	85S	261595	56.1165	98.892	98.8995	-0.0075
Ar1h2_VD991	466164	V. nonalfalfae	CBS382.66	184306	39.5367	98.65	92.9415	5.7085
Ar1h2_VD991	466164	V. dahliae	CBS385.49	248983	53.411	97.6442	98.7043	-1.06013
Ar1h2_VD991	466164	V. dahliae	CQ2	466164	100	99.9017	99.795	0.106667
Ar1h2_VD991	466164	V. dahliae	DAR82592	466164	100	99.74	99.5788	0.1612
Ar1h2_VD991	466164	V. dahliae	DAR83138	464327	99.6059	99.8667	99.705	0.161667
Ar1h2_VD991	466164	V. dahliae	DAR83143	466164	100	99.885	99.7266	0.1584
Ar1h2_VD991	466164	V. dahliae	DAR83175	447448	95.9851	99.7083	99.6639	0.0444333
Ar1h2_VD991	466164	V. dahliae	DK045	270712	58.0723	98.84	98.9538	-0.1138
Ar1h2_VD991	466164	V. dahliae	GF1192	248983	53.411	97.8467	98.9561	-1.10943
Ar1h2_VD991	466164	V. dahliae	GF1207	228562	49.0304	98.6593	98.6176	0.0416857
Ar1h2_VD991	466164	V. dahliae	GF1300	241967	51.906	97.8483	98.964	-1.11567
Ar1h2_VD991	466164	V. dahliae	Gf-Ca2	231660	49.695	98.7414	98.6726	0.0688286
Ar1h2_VD991	466164	V. dahliae	Gf-Cb5	219248	47.0324	97.8642	98.9346	-1.07043
Ar1h2_VD991	466164	V. dahliae	HoMCF	171468	36.7828	96.5833	98.389	-1.80567
Ar1h2_VD991	466164	V. dahliae	HoMCLT	241967	51.906	97.8517	99.0056	-1.15393
Ar1h2_VD991	466164	V. dahliae	I1V	458214	98.2946	98.7856	99.1312	-0.345644
Ar1h2_VD991	466164	V. dahliae	JR2	357523	76.6947	99.1953	98.863	0.332333
Ar1h2_VD991	466164	V. dahliae	MPI-CAGE	321053	68.8713	98.8231	98.8555	-0.0324231
Ar1h2_VD991	466164	V. longisporum	PD589	387118	83.0433	99.3938	99.1898	0.204046
Ar1h2_VD991	466164	V. alfalfae	PD683	324332	69.5747	99.7607	92.7935	6.96717
Ar1h2_VD991	466164	V. dahliae	S011	300344	64.4288	99.2654	99.2302	0.0351846
Ar1h2_VD991	466164	V. dahliae	S023	20503	4.39824	99.51	98.8747	0.6353
Ar1h2_VD991	466164	V. nonalfalfae	T2	200663	43.0456	99.594	92.9943	6.5997
Ar1h2_VD991	466164	V. dahliae	TO22	239549	51.3873	98.8953	98.9529	-0.0575667
Ar1h2_VD991	466164	V. dahliae	Ud1-4-1	235860	50.5959	98.8937	98.9555	-0.06175
Ar1h2_VD991	466164	V. dahliae	VD991	466164	100	100	100	0
Ar1h2_VD991	466164	V. longisporum	VL20	36771	7.888	97.98	97.638	0.342
Ar1h2_VD991	466164	V. longisporum	VLB2	400093	85.8267	99.1638	97.6203	1.54355
Ar1h2_VD991	466164	V. dahliae	VT-2A	248983	53.411	97.6058	98.634	-1.02817
Ar1h2_VD991	466164	V. dahliae	Vd-653	178468	38.2844	98.13	98.2912	-0.1612
Ar1h2_VD991	466164	V. dahliae	Vd-H5	186573	40.023	98.5408	98.4926	0.0482333
Ar1h2_VD991	466164	V. dahliae	Vd-R1	183079	39.2735	98.5873	98.4961	0.0911727
Ar1h2_VD991	466164	V. dahliae	VdB09	193055	41.4135	98.61	98.8579	-0.2479
Ar1h2_VD991	466164	V. dahliae	VdC07	168403	36.1253	98.6478	98.8951	-0.247322
Ar1h2_VD991	466164	V. dahliae	VdLs16	240389	51.5675	99.0386	98.9171	0.121471
Ar1h2_VD991	466164	V. dahliae	VdLs17	339651	72.8608	99.4533	98.8798	0.573533
Ar1h2_VD991	466164	V. nonalfalfae	WCS072	184306	39.5367	98.651	92.8332	5.8178
Ar1h2_VD991	466164	V. dahliae	XJ511	286699	61.5017	99.3227	98.8683	0.454427
Ar1h2_VD991	466164	V. dahliae	XJ592	443445	95.1264	99.884	99.8106	0.0734
Ar3h1_GF1207	110067	V. nonalfalfae	CBS382.66	95602	86.858	99.65	92.7448	6.9052
Ar3h1_GF1207	110067	V. dahliae	CBS385.49	84144	76.448	99.54	99.3222	0.2178
Ar3h1_GF1207	110067	V. dahliae	DK045	95476	86.7435	99.64	99.4151	0.2249
Ar3h1_GF1207	110067	V. dahliae	GF1192	84144	76.448	99.51	99.3343	0.1757
Ar3h1_GF1207	110067	V. dahliae	GF1207	110067	100	100	100	0
Ar3h1_GF1207	110067	V. dahliae	GF1300	84144	76.448	99.49	99.3341	0.1559
Ar3h1_GF1207	110067	V. dahliae	Gf-Ca2	110067	100	99.845	99.8178	0.0272
Ar3h1_GF1207	110067	V. dahliae	Gf-Cb5	74228	67.4389	99.64	99.3109	0.3291
Ar3h1_GF1207	110067	V. dahliae	HoMCF	17216	15.6414	98.34	98.7999	-0.4599
Ar3h1_GF1207	110067	V. dahliae	HoMCLT	84144	76.448	99.49	99.3362	0.1538
Ar3h1_GF1207	110067	V. dahliae	JR2	95602	86.858	99.65	98.8194	0.8306
Ar3h1_GF1207	110067	V. tricorpus	MUCL9792	12048	10.9461	99.26	80.9928	18.2672
Ar3h1_GF1207	110067	V. klebahnii	PD401	12048	10.9461	99.12	81.1562	17.9638
Ar3h1_GF1207	110067	V. tricorpus	PD593	12048	10.9461	99.26	80.9949	18.2651
Ar3h1_GF1207	110067	V. isaacii	PD618	25758	23.4021	97.78	81.1331	16.6469
Ar3h1_GF1207	110067	V. klebahnii	PD659	30887	28.062	98.21	81.1996	17.0104
Ar3h1_GF1207	110067	V. isaacii	PD660	50722	46.0828	98.61	81.1414	17.4686
Ar3h1_GF1207	110067	V. albo-atrum	PD670	12048	10.9461	99.26	80.9029	18.3571
Ar3h1_GF1207	110067	V. albo-atrum	PD747	12048	10.9461	99.26	80.939	18.321
Ar3h1_GF1207	110067	V. nonalfalfae	T2	68819	62.5246	99.71	92.6821	7.0279
Ar3h1_GF1207	110067	V. dahliae	TO22	110067	100	99.69	99.6336	0.0564
Ar3h1_GF1207	110067	V. dahliae	Ud1-4-1	110032	99.9682	99.65	99.6331	0.0169
Ar3h1_GF1207	110067	V. isaacii	VSO1	18066	16.4136	98.15	81.1278	17.0222
Ar3h1_GF1207	110067	V. dahliae	VT-2A	83900	76.2263	99.52	99.2955	0.2245
Ar3h1_GF1207	110067	V. dahliae	Vd-653	95602	86.858	99.31	98.6515	0.6585
Ar3h1_GF1207	110067	V. dahliae	Vd-H5	95331	86.6118	99.62	98.9344	0.6856
Ar3h1_GF1207	110067	V. dahliae	Vd-R1	95602	86.858	99.52	98.9344	0.5856
Ar3h1_GF1207	110067	V. dahliae	VdB09	95271	86.5573	99.605	99.4309	0.1741
Ar3h1_GF1207	110067	V. dahliae	VdC07	95602	86.858	99.72	99.6391	0.0809
Ar3h1_GF1207	110067	V. dahliae	VdLs16	110032	99.9682	99.69	99.6239	0.0661
Ar3h1_GF1207	110067	V. isaacii	Vt305	12048	10.9461	99.26	81.1212	18.1388
Ar3h1_GF1207	110067	V. nonalfalfae	WCS072	95602	86.858	99.65	92.653	6.997
Ar3h1_Vd-H5	110975	V. nonalfalfae	CBS382.66	109508	98.6781	99.56	92.7651	6.7949
Ar3h1_Vd-H5	110975	V. dahliae	CBS385.49	101162	91.1575	99.57	98.9777	0.5923
Ar3h1_Vd-H5	110975	V. dahliae	DK045	109508	98.6781	99.5733	98.9726	0.600733
Ar3h1_Vd-H5	110975	V. dahliae	GF1192	101162	91.1575	99.455	98.9534	0.5016
Ar3h1_Vd-H5	110975	V. dahliae	GF1207	95233	85.8148	99.62	98.9344	0.6856
Ar3h1_Vd-H5	110975	V. dahliae	GF1300	101162	91.1575	99.445	98.9528	0.4922
Ar3h1_Vd-H5	110975	V. dahliae	Gf-Ca2	109508	98.6781	99.7	98.9897	0.7103
Ar3h1_Vd-H5	110975	V. dahliae	Gf-Cb5	101162	91.1575	99.44	98.9284	0.5116
Ar3h1_Vd-H5	110975	V. dahliae	HoMCF	34106	30.733	98.405	99.0182	-0.6132
Ar3h1_Vd-H5	110975	V. dahliae	HoMCLT	101162	91.1575	99.445	98.9525	0.4925
Ar3h1_Vd-H5	110975	V. dahliae	JR2	109508	98.6781	99.56	99.1006	0.4594
Ar3h1_Vd-H5	110975	V. tricorpus	MUCL9792	12019	10.8304	99.03	80.994	18.036
Ar3h1_Vd-H5	110975	V. klebahnii	PD401	12019	10.8304	98.9	81.121	17.779
Ar3h1_Vd-H5	110975	V. tricorpus	PD593	12019	10.8304	99.03	81.0468	17.9832
Ar3h1_Vd-H5	110975	V. isaacii	PD618	25747	23.2007	97.73	81.1252	16.6048
Ar3h1_Vd-H5	110975	V. klebahnii	PD659	30844	27.7936	98.08	81.1824	16.8976
Ar3h1_Vd-H5	110975	V. isaacii	PD660	50671	45.6598	98.485	81.152	17.333
Ar3h1_Vd-H5	110975	V. albo-atrum	PD670	12019	10.8304	99.03	80.9955	18.0345
Ar3h1_Vd-H5	110975	V. albo-atrum	PD747	12019	10.8304	99.03	80.9512	18.0788
Ar3h1_Vd-H5	110975	V. nonalfalfae	T2	84486	76.1307	98.545	92.7023	5.8427
Ar3h1_Vd-H5	110975	V. dahliae	TO22	88926	80.1316	99.565	98.9322	0.6328
Ar3h1_Vd-H5	110975	V. dahliae	Ud1-4-1	109508	98.6781	99.5733	98.9329	0.640433
Ar3h1_Vd-H5	110975	V. isaacii	VSO1	18057	16.2712	98.13	81.1419	16.9881
Ar3h1_Vd-H5	110975	V. dahliae	VT-2A	100918	90.9376	99.5433	98.9232	0.620133
Ar3h1_Vd-H5	110975	V. dahliae	Vd-653	110891	99.9243	99.385	99.2561	0.1289
Ar3h1_Vd-H5	110975	V. dahliae	Vd-H5	110975	100	100	100	0
Ar3h1_Vd-H5	110975	V. dahliae	Vd-R1	110229	99.3278	99.545	99.5796	-0.0346
Ar3h1_Vd-H5	110975	V. dahliae	VdB09	109508	98.6781	99.62	99.0024	0.6176
Ar3h1_Vd-H5	110975	V. dahliae	VdC07	109508	98.6781	99.615	98.9566	0.6584
Ar3h1_Vd-H5	110975	V. dahliae	VdLs16	103201	92.9948	99.58	98.9129	0.6671
Ar3h1_Vd-H5	110975	V. isaacii	Vt305	12019	10.8304	99.03	81.1412	17.8888
Ar3h1_Vd-H5	110975	V. nonalfalfae	WCS072	109508	98.6781	99.555	92.6255	6.9295
Ar3h1_Vd-R1	110817	V. nonalfalfae	CBS382.66	109713	99.0038	99.47	92.7543	6.7157
Ar3h1_Vd-R1	110817	V. dahliae	CBS385.49	104766	94.5396	99.485	98.9687	0.5163
Ar3h1_Vd-R1	110817	V. dahliae	DK045	109713	99.0038	99.54	98.9735	0.5665
Ar3h1_Vd-R1	110817	V. dahliae	GF1192	104766	94.5396	99.405	98.9513	0.4537
Ar3h1_Vd-R1	110817	V. dahliae	GF1207	95437	86.1213	99.52	98.9344	0.5856
Ar3h1_Vd-R1	110817	V. dahliae	GF1300	104766	94.5396	99.4	98.9497	0.4503
Ar3h1_Vd-R1	110817	V. dahliae	Gf-Ca2	109713	99.0038	99.665	98.9899	0.6751
Ar3h1_Vd-R1	110817	V. dahliae	Gf-Cb5	104766	94.5396	99.395	98.9354	0.4596
Ar3h1_Vd-R1	110817	V. dahliae	HoMCF	33974	30.6578	98.5	99.0027	-0.5027
Ar3h1_Vd-R1	110817	V. dahliae	HoMCLT	104766	94.5396	99.4	98.9399	0.4601
Ar3h1_Vd-R1	110817	V. dahliae	JR2	109713	99.0038	99.48	99.1058	0.3742
Ar3h1_Vd-R1	110817	V. tricorpus	MUCL9792	12028	10.8539	99.11	81.0024	18.1076
Ar3h1_Vd-R1	110817	V. klebahnii	PD401	12028	10.8539	98.98	81.1458	17.8342
Ar3h1_Vd-R1	110817	V. tricorpus	PD593	12028	10.8539	99.11	81.0216	18.0884
Ar3h1_Vd-R1	110817	V. isaacii	PD618	25746	23.2329	97.73	81.1504	16.5796
Ar3h1_Vd-R1	110817	V. klebahnii	PD659	30849	27.8378	98.095	81.1955	16.8995
Ar3h1_Vd-R1	110817	V. isaacii	PD660	50697	45.7484	98.535	81.1347	17.4003
Ar3h1_Vd-R1	110817	V. albo-atrum	PD670	12028	10.8539	99.11	80.9616	18.1484
Ar3h1_Vd-R1	110817	V. albo-atrum	PD747	12028	10.8539	99.11	80.9147	18.1953
Ar3h1_Vd-R1	110817	V. nonalfalfae	T2	84262	76.0371	98.61	92.7045	5.9055
Ar3h1_Vd-R1	110817	V. dahliae	TO22	95437	86.1213	99.44	98.9606	0.4794
Ar3h1_Vd-R1	110817	V. dahliae	Ud1-4-1	109713	99.0038	99.54	98.9446	0.5954
Ar3h1_Vd-R1	110817	V. isaacii	VSO1	18049	16.2872	98.1	81.1336	16.9664
Ar3h1_Vd-R1	110817	V. dahliae	VT-2A	104522	94.3195	99.47	98.915	0.555
Ar3h1_Vd-R1	110817	V. dahliae	Vd-653	110311	99.5434	99.325	99.2421	0.0829
Ar3h1_Vd-R1	110817	V. dahliae	Vd-H5	110160	99.4071	99.545	99.5796	-0.0346
Ar3h1_Vd-R1	110817	V. dahliae	Vd-R1	110817	100	100	100	0
Ar3h1_Vd-R1	110817	V. dahliae	VdB09	109713	99.0038	99.6133	99.0084	0.604933
Ar3h1_Vd-R1	110817	V. dahliae	VdC07	109713	99.0038	99.54	98.9713	0.5687
Ar3h1_Vd-R1	110817	V. dahliae	VdLs16	109713	99.0038	99.53	98.938	0.592
Ar3h1_Vd-R1	110817	V. isaacii	Vt305	12028	10.8539	99.11	81.1537	17.9563
Ar3h1_Vd-R1	110817	V. nonalfalfae	WCS072	109713	99.0038	99.47	92.6238	6.8462
Ar3h1_VdB09	118667	V. nonalfalfae	CBS382.66	111749	94.1702	99.8033	92.9482	6.85513
Ar3h1_VdB09	118667	V. dahliae	CBS385.49	100642	84.8104	99.6367	99.4038	0.232867
Ar3h1_VdB09	118667	V. dahliae	DK045	111544	93.9975	99.8033	99.7449	0.0584333
Ar3h1_VdB09	118667	V. dahliae	GF1192	100642	84.8104	99.76	99.5516	0.2084
Ar3h1_VdB09	118667	V. dahliae	GF1207	95381	80.377	99.605	99.4309	0.1741
Ar3h1_VdB09	118667	V. dahliae	GF1300	100642	84.8104	99.7533	99.5523	0.201033
Ar3h1_VdB09	118667	V. dahliae	Gf-Ca2	111418	93.8913	99.7367	99.4569	0.279767
Ar3h1_VdB09	118667	V. dahliae	Gf-Cb5	100642	84.8104	99.7533	99.5446	0.208733
Ar3h1_VdB09	118667	V. dahliae	HoMCF	27986	23.5836	98.33	98.8784	-0.5484
Ar3h1_VdB09	118667	V. dahliae	HoMCLT	100642	84.8104	99.7533	99.5396	0.213733
Ar3h1_VdB09	118667	V. dahliae	JR2	111749	94.1702	99.8067	99.0787	0.727967
Ar3h1_VdB09	118667	V. tricorpus	MUCL9792	12071	10.1722	99.41	81.0891	18.3209
Ar3h1_VdB09	118667	V. klebahnii	PD401	12071	10.1722	99.26	81.2091	18.0509
Ar3h1_VdB09	118667	V. tricorpus	PD593	12071	10.1722	99.41	81.1167	18.2933
Ar3h1_VdB09	118667	V. isaacii	PD618	18019	15.1845	97.96	81.2276	16.7324
Ar3h1_VdB09	118667	V. klebahnii	PD659	30865	26.0098	98.42	81.2172	17.2028
Ar3h1_VdB09	118667	V. isaacii	PD660	50761	42.776	98.5967	81.2225	17.3742
Ar3h1_VdB09	118667	V. albo-atrum	PD670	12071	10.1722	99.41	80.9928	18.4172
Ar3h1_VdB09	118667	V. albo-atrum	PD747	12071	10.1722	99.41	81.0203	18.3897
Ar3h1_VdB09	118667	V. nonalfalfae	T2	68846	58.0161	99.815	92.9221	6.8929
Ar3h1_VdB09	118667	V. dahliae	TO22	95381	80.377	99.775	99.6184	0.1566
Ar3h1_VdB09	118667	V. dahliae	Ud1-4-1	111418	93.8913	99.8033	99.6201	0.183233
Ar3h1_VdB09	118667	V. isaacii	VSO1	18195	15.3328	98.13	81.2211	16.9089
Ar3h1_VdB09	118667	V. dahliae	VT-2A	100398	84.6048	99.6125	99.3701	0.2424
Ar3h1_VdB09	118667	V. dahliae	Vd-653	110027	92.7191	99.4633	98.7102	0.753133
Ar3h1_VdB09	118667	V. dahliae	Vd-H5	109754	92.4891	99.62	99.0024	0.6176
Ar3h1_VdB09	118667	V. dahliae	Vd-R1	110027	92.7191	99.6133	99.0084	0.604933
Ar3h1_VdB09	118667	V. dahliae	VdB09	118667	100	100	100	0
Ar3h1_VdB09	118667	V. dahliae	VdC07	111749	94.1702	99.85	99.6426	0.2074
Ar3h1_VdB09	118667	V. dahliae	VdLs16	111418	93.8913	99.825	99.6133	0.2117
Ar3h1_VdB09	118667	V. isaacii	Vt305	12071	10.1722	99.41	81.1803	18.2297
Ar3h1_VdB09	118667	V. nonalfalfae	WCS072	111749	94.1702	99.8033	92.8666	6.93673
Ar3h2_PD660	136499	V. nonalfalfae	CBS382.66	50964	37.3365	98.92	81.3072	17.6128
Ar3h2_PD660	136499	V. dahliae	CBS385.49	53370	39.0992	98.545	81.1633	17.3817
Ar3h2_PD660	136499	V. dahliae	DK045	50964	37.3365	98.915	81.2752	17.6398
Ar3h2_PD660	136499	V. dahliae	GF1192	50964	37.3365	98.925	81.27	17.655
Ar3h2_PD660	136499	V. dahliae	GF1207	50964	37.3365	98.62	81.1414	17.4786
Ar3h2_PD660	136499	V. dahliae	GF1300	50964	37.3365	98.925	81.257	17.668
Ar3h2_PD660	136499	V. dahliae	Gf-Ca2	50964	37.3365	98.66	81.1463	17.5137
Ar3h2_PD660	136499	V. dahliae	Gf-Cb5	50964	37.3365	98.925	81.2761	17.6489
Ar3h2_PD660	136499	V. dahliae	HoMCF	17323	12.6909	96.94	81.0488	15.8912
Ar3h2_PD660	136499	V. dahliae	HoMCLT	50964	37.3365	98.92	81.2828	17.6372
Ar3h2_PD660	136499	V. dahliae	JR2	50964	37.3365	98.92	81.321	17.599
Ar3h2_PD660	136499	V. tricorpus	MUCL9792	12335	9.0367	99.42	93.0016	6.4184
Ar3h2_PD660	136499	V. klebahnii	PD401	12335	9.0367	99.51	96.8832	2.6268
Ar3h2_PD660	136499	V. tricorpus	PD593	12335	9.0367	99.42	93.0641	6.3559
Ar3h2_PD660	136499	V. isaacii	PD618	36183	26.5079	99.215	99.0609	0.1541
Ar3h2_PD660	136499	V. klebahnii	PD659	54750	40.1102	99.0567	96.9631	2.09357
Ar3h2_PD660	136499	V. isaacii	PD660	136499	100	99.99	99.9997	-0.0097
Ar3h2_PD660	136499	V. albo-atrum	PD670	12335	9.0367	99.42	83.7053	15.7147
Ar3h2_PD660	136499	V. albo-atrum	PD747	12335	9.0367	99.42	83.6736	15.7464
Ar3h2_PD660	136499	V. nonalfalfae	T2	45582	33.3937	98.88	81.1527	17.7273
Ar3h2_PD660	136499	V. dahliae	TO22	50964	37.3365	98.915	81.2005	17.7145
Ar3h2_PD660	136499	V. dahliae	Ud1-4-1	50964	37.3365	98.92	81.2099	17.7101
Ar3h2_PD660	136499	V. isaacii	VSO1	25900	18.9745	97.65	98.6152	-0.9652
Ar3h2_PD660	136499	V. dahliae	VT-2A	41775	30.6046	98.58	81.1232	17.4568
Ar3h2_PD660	136499	V. dahliae	Vd-653	50947	37.3241	98.0067	80.9561	17.0506
Ar3h2_PD660	136499	V. dahliae	Vd-H5	50960	37.3336	98.495	81.152	17.343
Ar3h2_PD660	136499	V. dahliae	Vd-R1	50964	37.3365	98.545	81.1347	17.4103
Ar3h2_PD660	136499	V. dahliae	VdB09	50964	37.3365	98.6133	81.2225	17.3908
Ar3h2_PD660	136499	V. dahliae	VdC07	50964	37.3365	98.865	81.2054	17.6596
Ar3h2_PD660	136499	V. dahliae	VdLs16	50964	37.3365	98.92	81.698	17.222
Ar3h2_PD660	136499	V. isaacii	Vt305	12335	9.0367	99.42	97.9878	1.4322
Ar3h2_PD660	136499	V. nonalfalfae	WCS072	50964	37.3365	98.92	81.2067	17.7133
Ar3h3_PD670	77365	V. albo-atrum	PD670	77365	100	99.99	99.9997	-0.0097
Ar3h4_VSO1	75534	V. nonalfalfae	CBS382.66	25797	34.1528	97.97	81.1986	16.7714
Ar3h4_VSO1	75534	V. dahliae	CBS385.49	25797	34.1528	97.71	81.1804	16.5296
Ar3h4_VSO1	75534	V. dahliae	DK045	25797	34.1528	97.97	81.2682	16.7018
Ar3h4_VSO1	75534	V. dahliae	GF1192	25797	34.1528	97.98	81.2636	16.7164
Ar3h4_VSO1	75534	V. dahliae	GF1207	25797	34.1528	97.71	81.1278	16.5822
Ar3h4_VSO1	75534	V. dahliae	GF1300	25797	34.1528	97.98	81.2339	16.7461
Ar3h4_VSO1	75534	V. dahliae	Gf-Ca2	25797	34.1528	97.72	81.1477	16.5723
Ar3h4_VSO1	75534	V. dahliae	Gf-Cb5	25797	34.1528	97.98	81.2692	16.7108
Ar3h4_VSO1	75534	V. dahliae	HoMCLT	25797	34.1528	97.98	81.2709	16.7091
Ar3h4_VSO1	75534	V. dahliae	JR2	25797	34.1528	97.97	81.2373	16.7327
Ar3h4_VSO1	75534	V. isaacii	PD618	32176	42.598	97.34	98.753	-1.413
Ar3h4_VSO1	75534	V. klebahnii	PD659	17468	23.126	97.51	96.959	0.551
Ar3h4_VSO1	75534	V. isaacii	PD660	25831	34.1978	97.65	98.6152	-0.9652
Ar3h4_VSO1	75534	V. nonalfalfae	T2	25797	34.1528	97.97	81.1538	16.8162
Ar3h4_VSO1	75534	V. dahliae	TO22	25797	34.1528	97.97	81.2131	16.7569
Ar3h4_VSO1	75534	V. dahliae	Ud1-4-1	25797	34.1528	97.97	81.2547	16.7153
Ar3h4_VSO1	75534	V. isaacii	VSO1	75534	100	100	100	0
Ar3h4_VSO1	75534	V. dahliae	VT-2A	19919	26.3709	97.6	81.1019	16.4981
Ar3h4_VSO1	75534	V. dahliae	Vd-653	25797	34.1528	97.6	80.9539	16.6461
Ar3h4_VSO1	75534	V. dahliae	Vd-H5	25797	34.1528	97.69	81.1419	16.5481
Ar3h4_VSO1	75534	V. dahliae	Vd-R1	25797	34.1528	97.69	81.1336	16.5564
Ar3h4_VSO1	75534	V. dahliae	VdB09	18141	24.017	98.13	81.2211	16.9089
Ar3h4_VSO1	75534	V. dahliae	VdC07	25797	34.1528	97.9	81.2298	16.6702
Ar3h4_VSO1	75534	V. dahliae	VdLs16	25797	34.1528	97.97	81.2723	16.6977
Ar3h4_VSO1	75534	V. nonalfalfae	WCS072	25797	34.1528	97.97	81.1361	16.8339
Ar4h1_JR2	541980	V. dahliae	12008	509155	93.9435	99.876	99.9824	-0.1064
Ar4h1_JR2	541980	V. dahliae	85S	196371	36.2321	99.22	99.0455	0.1745
Ar4h1_JR2	541980	V. nonalfalfae	CBS382.66	140170	25.8626	98.7257	93.1025	5.62321
Ar4h1_JR2	541980	V. dahliae	CBS385.49	188449	34.7705	97.4589	98.9217	-1.46281
Ar4h1_JR2	541980	V. dahliae	CQ2	335471	61.8973	99.2369	98.8445	0.392423
Ar4h1_JR2	541980	V. dahliae	DAR82592	344772	63.6134	99.0564	98.6467	0.409729
Ar4h1_JR2	541980	V. dahliae	DAR83138	344772	63.6134	99.1743	98.7552	0.419086
Ar4h1_JR2	541980	V. dahliae	DAR83143	344772	63.6134	99.1736	98.7941	0.379471
Ar4h1_JR2	541980	V. dahliae	DAR83175	344699	63.5999	98.9506	98.7447	0.205925
Ar4h1_JR2	541980	V. dahliae	DK045	207379	38.2632	99.023	99.1983	-0.1753
Ar4h1_JR2	541980	V. dahliae	GF1192	188449	34.7705	97.64	99.1999	-1.5599
Ar4h1_JR2	541980	V. dahliae	GF1207	236240	43.5883	99.1355	98.8194	0.316055
Ar4h1_JR2	541980	V. dahliae	GF1300	188449	34.7705	97.6678	99.2093	-1.54152
Ar4h1_JR2	541980	V. dahliae	Gf-Ca2	246137	45.4144	99.1127	98.8736	0.239127
Ar4h1_JR2	541980	V. dahliae	Gf-Cb5	188449	34.7705	97.6644	99.1526	-1.48816
Ar4h1_JR2	541980	V. dahliae	HoMCF	150862	27.8353	96.6287	99.3545	-2.72575
Ar4h1_JR2	541980	V. dahliae	HoMCLT	188449	34.7705	97.6644	99.2311	-1.56666
Ar4h1_JR2	541980	V. dahliae	I1V	329383	60.774	98.41	98.4699	-0.0599
Ar4h1_JR2	541980	V. dahliae	JR2	541980	100	100	100	0
Ar4h1_JR2	541980	V. dahliae	MPI-CAGE	524628	96.7984	99.6929	99.989	-0.296143
Ar4h1_JR2	541980	V. longisporum	PD589	317279	58.5407	98.7273	98.2895	0.437773
Ar4h1_JR2	541980	V. alfalfae	PD683	243012	44.8378	99.7011	92.7929	6.90821
Ar4h1_JR2	541980	V. dahliae	S011	250795	46.2738	99.226	98.7716	0.4544
Ar4h1_JR2	541980	V. dahliae	S023	36891	6.80671	98.49	99.8841	-1.3941
Ar4h1_JR2	541980	V. nonalfalfae	T2	280505	51.7556	99.7187	92.979	6.73967
Ar4h1_JR2	541980	V. dahliae	TO22	241829	44.6195	99.2	99.1909	0.0091
Ar4h1_JR2	541980	V. dahliae	Ud1-4-1	241887	44.6302	99.1892	99.1897	-0.000469231
Ar4h1_JR2	541980	V. dahliae	VD991	344766	63.6123	99.1793	98.863	0.316286
Ar4h1_JR2	541980	V. longisporum	VL20	43268	7.98332	98.6833	97.635	1.04833
Ar4h1_JR2	541980	V. longisporum	VLB2	373678	68.9468	99.2292	97.638	1.59123
Ar4h1_JR2	541980	V. dahliae	VT-2A	188449	34.7705	97.4033	98.8573	-1.45397
Ar4h1_JR2	541980	V. dahliae	Vd-653	140054	25.8412	98.0156	98.8282	-0.812644
Ar4h1_JR2	541980	V. dahliae	Vd-H5	151442	27.9424	98.224	99.1006	-0.8766
Ar4h1_JR2	541980	V. dahliae	Vd-R1	151709	27.9916	98.212	99.1058	-0.8938
Ar4h1_JR2	541980	V. dahliae	VdB09	161580	29.8129	98.6211	99.0787	-0.457589
Ar4h1_JR2	541980	V. dahliae	VdC07	126740	23.3846	98.6533	99.117	-0.463667
Ar4h1_JR2	541980	V. dahliae	VdLs16	264518	48.8059	99.375	99.1449	0.2301
Ar4h1_JR2	541980	V. dahliae	VdLs17	299862	55.3271	99.2392	99.8756	-0.636369
Ar4h1_JR2	541980	V. nonalfalfae	WCS072	140170	25.8626	98.7243	92.9226	5.80169
Ar4h1_JR2	541980	V. dahliae	XJ511	471707	87.034	99.7838	99.9417	-0.157854
Ar4h1_JR2	541980	V. dahliae	XJ592	343017	63.2896	99.2346	98.7985	0.436115
Ar4h1_MPI-CAGE	550739	V. dahliae	12008	512064	92.9776	99.7183	99.9801	-0.261767
Ar4h1_MPI-CAGE	550739	V. dahliae	85S	192297	34.9162	98.9925	99.0143	-0.0218
Ar4h1_MPI-CAGE	550739	V. nonalfalfae	CBS382.66	131989	23.9658	98.0778	93.0366	5.04118
Ar4h1_MPI-CAGE	550739	V. dahliae	CBS385.49	171544	31.148	97.7313	98.8599	-1.12865
Ar4h1_MPI-CAGE	550739	V. dahliae	CQ2	318513	57.8337	99.0023	98.8102	0.192108
Ar4h1_MPI-CAGE	550739	V. dahliae	DAR82592	318537	57.8381	98.8607	98.6334	0.227314
Ar4h1_MPI-CAGE	550739	V. dahliae	DAR83138	318513	57.8337	98.946	98.7377	0.2083
Ar4h1_MPI-CAGE	550739	V. dahliae	DAR83143	318544	57.8394	98.9936	98.7882	0.205371
Ar4h1_MPI-CAGE	550739	V. dahliae	DAR83175	318470	57.8259	98.8007	98.7211	0.0795667
Ar4h1_MPI-CAGE	550739	V. dahliae	DK045	198812	36.0991	98.87	99.1393	-0.2693
Ar4h1_MPI-CAGE	550739	V. dahliae	GF1192	178737	32.454	97.581	99.152	-1.571
Ar4h1_MPI-CAGE	550739	V. dahliae	GF1207	246811	44.8145	98.6364	98.7909	-0.154471
Ar4h1_MPI-CAGE	550739	V. dahliae	GF1300	184381	33.4788	97.541	99.1516	-1.6106
Ar4h1_MPI-CAGE	550739	V. dahliae	Gf-Ca2	267762	48.6187	98.4073	98.8394	-0.432067
Ar4h1_MPI-CAGE	550739	V. dahliae	Gf-Cb5	184381	33.4788	97.539	99.1281	-1.5891
Ar4h1_MPI-CAGE	550739	V. dahliae	HoMCF	150951	27.4088	96.6787	99.3599	-2.68115
Ar4h1_MPI-CAGE	550739	V. dahliae	HoMCLT	184381	33.4788	97.543	99.1915	-1.6485
Ar4h1_MPI-CAGE	550739	V. dahliae	I1V	317879	57.7186	97.8807	98.4739	-0.593186
Ar4h1_MPI-CAGE	550739	V. dahliae	JR2	534203	96.9975	99.5238	99.989	-0.46525
Ar4h1_MPI-CAGE	550739	V. dahliae	MPI-CAGE	550739	100	100	100	0
Ar4h1_MPI-CAGE	550739	V. longisporum	PD589	328090	59.5727	98.7809	98.1868	0.594109
Ar4h1_MPI-CAGE	550739	V. alfalfae	PD683	270493	49.1146	99.4709	92.78	6.69091
Ar4h1_MPI-CAGE	550739	V. dahliae	S011	256340	46.5447	99.3555	98.8038	0.551655
Ar4h1_MPI-CAGE	550739	V. dahliae	S023	36891	6.69845	98.49	99.8922	-1.4022
Ar4h1_MPI-CAGE	550739	V. nonalfalfae	T2	270859	49.181	99.8569	92.8981	6.95882
Ar4h1_MPI-CAGE	550739	V. dahliae	TO22	228967	41.5745	99.2246	99.1488	0.0758154
Ar4h1_MPI-CAGE	550739	V. dahliae	Ud1-4-1	234291	42.5412	99.2293	99.1442	0.0850857
Ar4h1_MPI-CAGE	550739	V. dahliae	VD991	313363	56.8986	99.455	98.8555	0.5995
Ar4h1_MPI-CAGE	550739	V. longisporum	VL20	43268	7.85635	98.6833	97.5606	1.12273
Ar4h1_MPI-CAGE	550739	V. longisporum	VLB2	359920	65.3522	99.3592	97.6122	1.74703
Ar4h1_MPI-CAGE	550739	V. dahliae	VT-2A	184510	33.5023	97.282	98.8148	-1.5328
Ar4h1_MPI-CAGE	550739	V. dahliae	Vd-653	128153	23.2693	98.0512	98.7833	-0.73205
Ar4h1_MPI-CAGE	550739	V. dahliae	Vd-H5	127886	23.2208	98.4875	99.0467	-0.5592
Ar4h1_MPI-CAGE	550739	V. dahliae	Vd-R1	128153	23.2693	98.4762	99.0618	-0.58555
Ar4h1_MPI-CAGE	550739	V. dahliae	Vd39	11403	2.07049	99.6	99.0521	0.5479
Ar4h1_MPI-CAGE	550739	V. dahliae	VdB09	164632	29.8929	97.8767	99.0266	-1.14993
Ar4h1_MPI-CAGE	550739	V. dahliae	VdC07	118559	21.5273	97.9412	99.0596	-1.11835
Ar4h1_MPI-CAGE	550739	V. dahliae	VdLs16	277832	50.4471	98.7929	99.0821	-0.289159
Ar4h1_MPI-CAGE	550739	V. dahliae	VdLs17	280479	50.9278	99.0491	99.8667	-0.817609
Ar4h1_MPI-CAGE	550739	V. nonalfalfae	WCS072	131989	23.9658	98.0778	92.8187	5.25908
Ar4h1_MPI-CAGE	550739	V. dahliae	XJ511	487422	88.5033	99.7093	99.936	-0.226667
Ar4h1_MPI-CAGE	550739	V. dahliae	XJ592	316785	57.52	98.9323	98.8105	0.121808
Ar5h1_S011	53758	V. dahliae	S011	53758	100	100	100	0
Ar7h1_PD660	125244	V. nonalfalfae	CBS382.66	45769	36.5439	85.94	81.3072	4.6328
Ar7h1_PD660	125244	V. dahliae	CBS385.49	45769	36.5439	85.73	81.1633	4.5667
Ar7h1_PD660	125244	V. dahliae	DK045	45769	36.5439	85.94	81.2752	4.6648
Ar7h1_PD660	125244	V. dahliae	GF1192	45769	36.5439	85.95	81.27	4.68
Ar7h1_PD660	125244	V. dahliae	GF1207	45769	36.5439	85.75	81.1414	4.6086
Ar7h1_PD660	125244	V. dahliae	GF1300	45769	36.5439	85.95	81.257	4.693
Ar7h1_PD660	125244	V. dahliae	Gf-Ca2	45769	36.5439	85.76	81.1463	4.6137
Ar7h1_PD660	125244	V. dahliae	Gf-Cb5	45769	36.5439	85.95	81.2761	4.6739
Ar7h1_PD660	125244	V. dahliae	HoMCLT	45769	36.5439	85.95	81.2828	4.6672
Ar7h1_PD660	125244	V. dahliae	JR2	45769	36.5439	85.94	81.321	4.619
Ar7h1_PD660	125244	V. tricorpus	MUCL9792	12076	9.64198	84.79	93.0016	-8.2116
Ar7h1_PD660	125244	V. klebahnii	PD401	12076	9.64198	84.91	96.8832	-11.9732
Ar7h1_PD660	125244	V. tricorpus	PD593	12076	9.64198	84.79	93.0641	-8.2741
Ar7h1_PD660	125244	V. isaacii	PD618	40776	32.5572	85.98	99.0609	-13.0809
Ar7h1_PD660	125244	V. klebahnii	PD659	43969	35.1067	85.7967	96.9631	-11.1664
Ar7h1_PD660	125244	V. isaacii	PD660	125244	100	99.99	99.9997	-0.0097
Ar7h1_PD660	125244	V. albo-atrum	PD670	12076	9.64198	84.79	83.7053	1.0847
Ar7h1_PD660	125244	V. albo-atrum	PD747	12076	9.64198	84.79	83.6736	1.1164
Ar7h1_PD660	125244	V. nonalfalfae	T2	45769	36.5439	85.94	81.1527	4.7873
Ar7h1_PD660	125244	V. dahliae	TO22	45769	36.5439	85.94	81.2005	4.7395
Ar7h1_PD660	125244	V. dahliae	Ud1-4-1	45769	36.5439	85.94	81.2099	4.7301
Ar7h1_PD660	125244	V. isaacii	VSO1	17980	14.356	87.67	98.6152	-10.9452
Ar7h1_PD660	125244	V. dahliae	VT-2A	45520	36.3451	85.755	81.1232	4.6318
Ar7h1_PD660	125244	V. dahliae	Vd-653	45566	36.3818	85.5	80.9561	4.5439
Ar7h1_PD660	125244	V. dahliae	Vd-H5	45769	36.5439	85.69	81.152	4.538
Ar7h1_PD660	125244	V. dahliae	Vd-R1	45660	36.4568	85.71	81.1347	4.5753
Ar7h1_PD660	125244	V. dahliae	VdB09	45769	36.5439	86.01	81.2225	4.7875
Ar7h1_PD660	125244	V. dahliae	VdC07	45769	36.5439	85.9	81.2054	4.6946
Ar7h1_PD660	125244	V. dahliae	VdLs16	45769	36.5439	85.94	81.698	4.242
Ar7h1_PD660	125244	V. isaacii	Vt305	12076	9.64198	84.79	97.9878	-13.1978
Ar7h1_PD660	125244	V. nonalfalfae	WCS072	45769	36.5439	85.94	81.2067	4.7333
Ar9h1_PD618	48490	V. isaacii	PD618	48490	100	99.96	100	-0.04
Cl4h1_PD739	17034	V. zaregamsianum	PD739	17034	100	100	100	0

## Sheet: Fig4b coords
Query Starship	Query start	Query end	Subject species	Subject strain	Subject contig	Subject start	Subject end	Identity (%)
Ph1h1_CQ2	1	95930	V. dahliae	CQ2	CQ2_Chr6	1455346	1551275	100
Ph1h1_CQ2	1	95930	V. dahliae	VD991	VD991_CP119266.1	2260946	2165008	99.97
Ph1h1_CQ2	1	95930	V. dahliae	XJ592	XJ592_WJDY01000004.1	2260997	2165056	99.97
Ph1h2_CQ2	1	54416	V. dahliae	CQ2	CQ2_Chr7	660352	714767	100
Ph1h2_CQ2	1	47975	V. dahliae	VD991	VD991_CP119267.1	660264	708247	99.89
Ph1h2_CQ2	1	47975	V. dahliae	XJ592	XJ592_WJDY01000005.1	660542	708525	99.89
Ph1h2_VD991	1	47984	V. dahliae	CQ2	CQ2_Chr7	660352	708326	99.89
Ph1h2_VD991	1	54555	V. dahliae	VD991	VD991_CP119267.1	660264	714818	100
Ph1h2_VD991	1	54555	V. dahliae	XJ592	XJ592_WJDY01000005.1	660542	715096	100
Ph1h3_PD660	1	133807	V. isaacii	PD660	PD660_scaffold3.1	219163	85357	99.99
Ph1h3_PD660	62699	125813	V. isaacii	Vt305	Vt305_scaffold35.1	27496	90605	86.42
Ph1h3_PD660	11608	23642	V. isaacii	Vt305	Vt305_scaffold80.1	61471	73427	86.11
Ph1h3_PD660	36727	49769	V. isaacii	Vt305	Vt305_scaffold82.1	47951	34893	84.17
Ph1h4_XJ511	5752	32594	V. dahliae	CQ2	CQ2_Chr4	3565840	3539009	99.84
Ph1h4_XJ511	36149	54804	V. dahliae	CQ2	CQ2_Chr4	3537263	3518565	99.56
Ph1h4_XJ511	5752	32594	V. dahliae	DAR82592	DAR82592_JAKCXG010000013.1	592897	619637	99.5
Ph1h4_XJ511	36149	54804	V. dahliae	DAR82592	DAR82592_JAKCXG010000013.1	621378	640027	99.32
Ph1h4_XJ511	5752	32594	V. dahliae	DAR83138	DAR83138_JAKCXJ010000008.1	595520	622341	99.8
Ph1h4_XJ511	36149	54804	V. dahliae	DAR83138	DAR83138_JAKCXJ010000008.1	624084	642751	99.41
Ph1h4_XJ511	5752	32594	V. dahliae	DAR83143	DAR83143_JAKCXK010000014.1	596993	623825	99.84
Ph1h4_XJ511	36149	54804	V. dahliae	DAR83143	DAR83143_JAKCXK010000014.1	625565	644236	99.44
Ph1h4_XJ511	5752	32594	V. dahliae	DAR83175	DAR83175_JAKCXF010000016.1	596575	623405	99.83
Ph1h4_XJ511	36149	54804	V. dahliae	DAR83175	DAR83175_JAKCXF010000016.1	625149	643808	99.37
Ph1h4_XJ511	1	32591	V. nonalfalfae	T2	T2_UnplacedScaffolds	113807	146405	99.97
Ph1h4_XJ511	36149	59270	V. nonalfalfae	T2	T2_UnplacedScaffolds	148194	171316	99.75
Ph1h4_XJ511	58482	83762	V. nonalfalfae	T2	T2_UnplacedScaffolds	170720	195985	99.81
Ph1h4_XJ511	5752	32594	V. dahliae	VD991	VD991_CP119264.1	3521874	3495032	99.88
Ph1h4_XJ511	36149	54804	V. dahliae	VD991	VD991_CP119264.1	3493284	3474579	99.59
Ph1h4_XJ511	1	83762	V. dahliae	XJ511	XJ511_WJDV01000002.1	566230	482469	100
Ph1h4_XJ511	5752	32594	V. dahliae	XJ592	XJ592_WJDY01000011.1	318310	345152	99.88
Ph1h4_XJ511	36149	54804	V. dahliae	XJ592	XJ592_WJDY01000011.1	346900	365604	99.59
Ph3h1_PD739	26042	36269	V. zaregamsianum	PD736	PD736_scaffold16.1	741859	731632	84.69
Ph3h1_PD739	47090	59858	V. zaregamsianum	PD736	PD736_scaffold16.1	721398	708632	86
Ph3h1_PD739	1	68039	V. zaregamsianum	PD739	PD739_Chr3	4459972	4528010	100
Ph3h1_PD739	27721	37795	V. isaacii	Vt305	Vt305_scaffold7.1	716129	706061	83.97
Se1h1_JR2	1	95937	V. dahliae	12008	12008_MPSH01000049.1	103203	199125	99.93
Se1h1_JR2	121279	255180	V. dahliae	12008	12008_MPSH01000054.1	179922	46021	99.98
Se1h1_JR2	260907	280314	V. dahliae	12008	12008_MPSH01000054.1	46033	26626	99.79
Se1h1_JR2	280314	307083	V. dahliae	12008	12008_MPSH01000054.1	26783	1	97.3
Se1h1_JR2	403098	484581	V. dahliae	12008	12008_MPSH01000065.1	1	81480	99.93
Se1h1_JR2	346396	412651	V. dahliae	12008	12008_MPSH01000069.1	1	66275	99.84
Se1h1_JR2	318593	357264	V. dahliae	12008	12008_MPSH01000077.1	1	38713	99.67
Se1h1_JR2	302351	327029	V. dahliae	12008	12008_MPSH01000093.1	1	24670	99.89
Se1h1_JR2	26195	38843	V. nubilum	397	397_Chr8	2641253	2628613	94.72
Se1h1_JR2	408952	419806	V. nubilum	397	397_Chr8	2629405	2618543	92.65
Se1h1_JR2	473147	484528	V. nubilum	397	397_UnplacedScaffolds	42854	54203	95.98
Se1h1_JR2	260931	271856	V. dahliae	85S	85S_PRLJ01000002.1	605549	616493	82.31
Se1h1_JR2	329731	342511	V. dahliae	85S	85S_PRLJ01000002.1	704997	717776	98.58
Se1h1_JR2	1	25262	V. nonalfalfae	CBS382.66	CBS382.66_CP069148.1	4689563	4664289	99.89
Se1h1_JR2	25250	38056	V. nonalfalfae	CBS382.66	CBS382.66_CP069148.1	4658738	4645926	99.24
Se1h1_JR2	33379	86326	V. nonalfalfae	CBS382.66	CBS382.66_CP069148.1	4314624	4367590	99.67
Se1h1_JR2	103221	120128	V. nonalfalfae	CBS382.66	CBS382.66_CP069148.1	4533913	4550842	99.14
Se1h1_JR2	219167	249089	V. nonalfalfae	CBS382.66	CBS382.66_CP069148.1	4602809	4572917	98.79
Se1h1_JR2	262042	280314	V. nonalfalfae	CBS382.66	CBS382.66_CP069148.1	4569620	4551349	99.57
Se1h1_JR2	291462	305343	V. nonalfalfae	CBS382.66	CBS382.66_CP069148.1	4540150	4526255	96.68
Se1h1_JR2	292756	308927	V. nonalfalfae	CBS382.66	CBS382.66_CP069148.1	4384848	4368579	96.8
Se1h1_JR2	433908	450920	V. nonalfalfae	CBS382.66	CBS382.66_CP069148.1	4633547	4650608	99.08
Se1h1_JR2	457386	484581	V. nonalfalfae	CBS382.66	CBS382.66_CP069148.1	4305535	4278320	99.87
Se1h1_JR2	470474	484581	V. dahliae	CQ2	CQ2_Chr3	974794	960669	84.2
Se1h1_JR2	141052	153854	V. dahliae	CQ2	CQ2_Chr4	3352535	3339732	99.86
Se1h1_JR2	190711	201768	V. dahliae	CQ2	CQ2_Chr4	3388181	3399215	98.1
Se1h1_JR2	201690	219167	V. dahliae	CQ2	CQ2_Chr4	3399239	3416694	99.35
Se1h1_JR2	470474	484581	V. dahliae	DAR82592	DAR82592_JAKCXG010000005.1	360404	374512	84.13
Se1h1_JR2	141052	153854	V. dahliae	DAR82592	DAR82592_JAKCXG010000013.1	807300	820062	99.55
Se1h1_JR2	190711	201768	V. dahliae	DAR82592	DAR82592_JAKCXG010000013.1	770113	759096	97.97
Se1h1_JR2	201690	219167	V. dahliae	DAR82592	DAR82592_JAKCXG010000013.1	759072	741646	99.19
Se1h1_JR2	470474	484581	V. dahliae	DAR83138	DAR83138_JAKCXJ010000004.1	112118	126241	84.2
Se1h1_JR2	141052	153854	V. dahliae	DAR83138	DAR83138_JAKCXJ010000008.1	810369	823149	99.69
Se1h1_JR2	190711	201768	V. dahliae	DAR83138	DAR83138_JAKCXJ010000008.1	773053	762022	98.07
Se1h1_JR2	201690	219167	V. dahliae	DAR83138	DAR83138_JAKCXJ010000008.1	761998	744549	99.31
Se1h1_JR2	470474	484581	V. dahliae	DAR83143	DAR83143_JAKCXK010000001.1	3435329	3449451	84.18
Se1h1_JR2	141052	153854	V. dahliae	DAR83143	DAR83143_JAKCXK010000006.1	121712	134498	99.73
Se1h1_JR2	190711	201768	V. dahliae	DAR83143	DAR83143_JAKCXK010000006.1	91312	80271	98.17
Se1h1_JR2	201690	219167	V. dahliae	DAR83143	DAR83143_JAKCXK010000006.1	80247	62800	99.3
Se1h1_JR2	470474	484581	V. dahliae	DAR83175	DAR83175_JAKCXF010000010.1	137315	151438	84.18
Se1h1_JR2	141052	153854	V. dahliae	DAR83175	DAR83175_JAKCXF010000016.1	811401	824174	99.63
Se1h1_JR2	190711	201768	V. dahliae	DAR83175	DAR83175_JAKCXF010000016.1	774094	763064	98.08
Se1h1_JR2	201690	219167	V. dahliae	DAR83175	DAR83175_JAKCXF010000016.1	763040	745597	99.29
Se1h1_JR2	225960	236517	V. dahliae	Gf-Cb5	Gf-Cb5_JACORA010000015.1	621110	631717	97.3
Se1h1_JR2	263688	280314	V. dahliae	Gf-Cb5	Gf-Cb5_JACORA010000015.1	647466	664133	96.82
Se1h1_JR2	280314	303541	V. dahliae	Gf-Cb5	Gf-Cb5_JACORA010000015.1	663976	687142	97.49
Se1h1_JR2	291504	306124	V. dahliae	Gf-Cb5	Gf-Cb5_JACORA010000015.1	515794	501198	95.51
Se1h1_JR2	284600	301542	V. dahliae	HoMCF	HoMCF_tig00000026	9570	26458	95.58
Se1h1_JR2	294857	305343	V. dahliae	HoMCF	HoMCF_tig00000183	1	10422	96.41
Se1h1_JR2	203271	219380	V. dahliae	HoMCF	HoMCF_tig00000207	58067	42005	99.22
Se1h1_JR2	474331	484528	V. dahliae	HoMCF	HoMCF_tig00000213	32067	21878	98.1
Se1h1_JR2	470474	484581	V. dahliae	I1V	I1V_tig00000038	263957	249870	83.99
Se1h1_JR2	1	499201	V. dahliae	JR2	JR2_2	3121590	3620790	100
Se1h1_JR2	1	97607	V. dahliae	MPI-CAGE	MPI-CAGE_JAHEWJ010000004.1	1125441	1027854	99.91
Se1h1_JR2	103221	132141	V. dahliae	MPI-CAGE	MPI-CAGE_JAHEWJ010000004.1	1027865	999001	98.89
Se1h1_JR2	112350	255180	V. dahliae	MPI-CAGE	MPI-CAGE_JAHEWJ010000004.1	848107	990886	99.81
Se1h1_JR2	260907	280314	V. dahliae	MPI-CAGE	MPI-CAGE_JAHEWJ010000004.1	990874	1010278	99.9
Se1h1_JR2	280314	291467	V. dahliae	MPI-CAGE	MPI-CAGE_JAHEWJ010000004.1	856712	845546	97
Se1h1_JR2	291462	352517	V. dahliae	MPI-CAGE	MPI-CAGE_JAHEWJ010000004.1	845342	784270	99.91
Se1h1_JR2	352516	484581	V. dahliae	MPI-CAGE	MPI-CAGE_JAHEWJ010000004.1	782407	650342	99.99
Se1h1_JR2	1	12920	V. longisporum	PD589	PD589_Chr1	1265085	1277990	99.61
Se1h1_JR2	12910	56105	V. longisporum	PD589	PD589_Chr1	1255697	1212507	99.86
Se1h1_JR2	205336	224909	V. longisporum	PD589	PD589_Chr1	1192837	1212510	94.97
Se1h1_JR2	267440	279978	V. longisporum	PD589	PD589_Chr11	2381789	2394367	96.69
Se1h1_JR2	98290	109442	V. longisporum	PD589	PD589_Chr15	326315	337449	93.84
Se1h1_JR2	139149	172931	V. longisporum	PD589	PD589_Chr8	905294	939082	99.07
Se1h1_JR2	408952	419806	V. tricorpus	PD593	PD593_Chr1	1036911	1047762	94.28
Se1h1_JR2	457556	467999	V. tricorpus	PD593	PD593_Chr1	1338493	1348921	87.74
Se1h1_JR2	467994	481213	V. tricorpus	PD593	PD593_Chr1	1349151	1362354	95.72
Se1h1_JR2	201670	213237	V. klebahnii	PD659	PD659_scaffold28.1	19510	7940	98.76
Se1h1_JR2	205421	215608	V. isaacii	PD660	PD660_scaffold4.1	2458343	2468456	95.41
Se1h1_JR2	353307	368810	V. albo-atrum	PD670	PD670_scaffold18.1	37604	53112	98.71
Se1h1_JR2	329732	342488	V. alfalfae	PD683	PD683_Chr6	215725	228436	89.25
Se1h1_JR2	408952	419806	V. albo-atrum	PD747	PD747_Chr3	3739392	3750230	96.25
Se1h1_JR2	452790	463477	V. albo-atrum	PD747	PD747_Chr3	4065587	4076257	96.93
Se1h1_JR2	467994	481213	V. albo-atrum	PD747	PD747_Chr3	4081462	4094665	95.7
Se1h1_JR2	25877	62159	V. dahliae	S011	S011_JADFUI010000011.1	667508	703767	99.85
Se1h1_JR2	112350	128834	V. dahliae	S011	S011_JADFUI010000011.1	631772	648205	97.26
Se1h1_JR2	280314	297677	V. dahliae	S011	S011_JADFUI010000011.1	640382	622977	97.79
Se1h1_JR2	325604	360760	V. dahliae	S011	S011_JADFUI010000011.1	555573	520418	99.82
Se1h1_JR2	360749	384615	V. dahliae	S011	S011_JADFUI010000011.1	510031	486171	99.82
Se1h1_JR2	1	25262	V. dahliae	S011	S011_JADFUI010000012.1	51076	25806	99.9
Se1h1_JR2	86325	102930	V. dahliae	S011	S011_JADFUI010000012.1	8902	25509	96.81
Se1h1_JR2	201773	218974	V. dahliae	S011	S011_MU211481.1	164014	181182	97.05
Se1h1_JR2	25249	37418	V. dahliae	S011	S011_MU211482.1	2809808	2821978	99.96
Se1h1_JR2	38275	72267	V. dahliae	S011	S011_MU211482.1	2822832	2856821	99.94
Se1h1_JR2	72773	86326	V. dahliae	S011	S011_MU211482.1	2856818	2870385	99.31
Se1h1_JR2	120304	132141	V. dahliae	S011	S011_MU211482.1	2899108	2910891	97.26
Se1h1_JR2	268816	280314	V. dahliae	S011	S011_MU211482.1	2911109	2899610	98.92
Se1h1_JR2	281193	308927	V. dahliae	S011	S011_MU211482.1	2899103	2871374	98.59
Se1h1_JR2	190711	219380	V. dahliae	S023	S023_JADFUJ010000009.1	316587	287890	99.13
Se1h1_JR2	233355	249119	V. dahliae	S023	S023_JADFUJ010000009.1	243810	227952	94.84
Se1h1_JR2	282093	305343	V. dahliae	S023	S023_JADFUJ010000009.1	204113	180789	95.15
Se1h1_JR2	292756	307383	V. dahliae	S023	S023_JADFUJ010000009.1	577226	591907	95.82
Se1h1_JR2	468337	484528	V. dahliae	S023	S023_JADFUJ010000009.1	646010	662154	95.59
Se1h1_JR2	190711	213405	V. nonalfalfae	T2	T2_UnplacedScaffolds	1383181	1405876	99.89
Se1h1_JR2	224912	236105	V. dahliae	V13	V13_tig00000051	90611	101655	98.23
Se1h1_JR2	236259	248794	V. dahliae	V13	V13_tig00000051	101655	114044	95.03
Se1h1_JR2	470474	484581	V. dahliae	VD991	VD991_CP119263.1	3480589	3494697	84.12
Se1h1_JR2	141052	153854	V. dahliae	VD991	VD991_CP119264.1	3308508	3295704	99.87
Se1h1_JR2	190711	201768	V. dahliae	VD991	VD991_CP119264.1	3344161	3355202	98.17
Se1h1_JR2	201690	219167	V. dahliae	VD991	VD991_CP119264.1	3355226	3372687	99.38
Se1h1_JR2	98290	109440	V. longisporum	VL20	VL20_Chr1	328294	317134	94.41
Se1h1_JR2	191730	219380	V. longisporum	VL20	VL20_Chr1	205066	232712	99.12
Se1h1_JR2	240450	251868	V. longisporum	VL20	VL20_Chr1	274424	285875	96.15
Se1h1_JR2	280615	297663	V. longisporum	VL20	VL20_Chr1	306253	323353	95.91
Se1h1_JR2	117714	128834	V. longisporum	VL20	VL20_Chr13	1601772	1612835	96.34
Se1h1_JR2	1	86326	V. longisporum	VL20	VL20_Chr6	2720100	2806437	99.55
Se1h1_JR2	292756	308927	V. longisporum	VL20	VL20_Chr6	2823718	2807426	96.35
Se1h1_JR2	98460	109440	V. longisporum	VLB2	VLB2_Chr15	340300	329308	94.66
Se1h1_JR2	191730	219380	V. longisporum	VLB2	VLB2_Chr15	217109	244756	99.13
Se1h1_JR2	240450	251868	V. longisporum	VLB2	VLB2_Chr15	286493	297944	96.15
Se1h1_JR2	280615	297663	V. longisporum	VLB2	VLB2_Chr15	318428	335527	95.92
Se1h1_JR2	117714	128834	V. longisporum	VLB2	VLB2_Chr16	1433	12529	96.63
Se1h1_JR2	1	86326	V. longisporum	VLB2	VLB2_Chr6	4170923	4257234	99.52
Se1h1_JR2	297666	308927	V. longisporum	VLB2	VLB2_Chr6	4269561	4258223	96.07
Se1h1_JR2	112350	128834	V. dahliae	Vd-653	Vd-653_tig00000017	7687	24030	96.39
Se1h1_JR2	472970	484480	V. dahliae	Vd-653	Vd-653_tig00000059	299318	287957	93.6
Se1h1_JR2	280314	307218	V. dahliae	Vd-653	Vd-653_tig00000182	4714	31310	95.11
Se1h1_JR2	474345	484528	V. dahliae	Vd-653	Vd-653_tig00000183	49563	59739	97.66
Se1h1_JR2	112350	128834	V. dahliae	Vd-H5	Vd-H5_tig00000001	7087288	7103645	96.51
Se1h1_JR2	280314	307218	V. dahliae	Vd-H5	Vd-H5_tig00000001	7095844	7069049	95.88
Se1h1_JR2	474344	484528	V. dahliae	Vd-H5	Vd-H5_tig00000001	7026566	7016355	98.02
Se1h1_JR2	472970	484480	V. dahliae	Vd-H5	Vd-H5_tig00000027	577304	565910	93.74
Se1h1_JR2	280314	297492	V. dahliae	Vd-R1	Vd-R1_tig00000013	17143	1	96.57
Se1h1_JR2	474331	484528	V. dahliae	Vd-R1	Vd-R1_tig00000035	6921310	6911098	97.92
Se1h1_JR2	280516	307218	V. dahliae	Vd-R1	Vd-R1_tig00000038	33279	6807	95.46
Se1h1_JR2	112350	128834	V. dahliae	Vd-R1	Vd-R1_tig00000040	12742	29009	95.33
Se1h1_JR2	472970	484480	V. dahliae	Vd-R1	Vd-R1_tig00000041	848581	837200	93.73
Se1h1_JR2	446162	461793	V. dahliae	Vd39	Vd39_tig00000036	707865	692252	96.53
Se1h1_JR2	467899	484581	V. dahliae	Vd39	Vd39_tig00000036	686427	669747	99.9
Se1h1_JR2	1	20452	V. dahliae	Vd39	Vd39_tig00000043	90739	111198	99.91
Se1h1_JR2	112350	132572	V. dahliae	Vd39	Vd39_tig00000045	21119	978	97.78
Se1h1_JR2	280314	291473	V. dahliae	Vd39	Vd39_tig00000045	12534	23686	97.49
Se1h1_JR2	291443	391764	V. dahliae	Vd39	Vd39_tig00000045	23865	124116	99.7
Se1h1_JR2	153563	164397	V. dahliae	Vd39	Vd39_tig00000056	1	10689	96.62
Se1h1_JR2	134545	144769	V. dahliae	Vd39	Vd39_tig00000059	12606	22738	98.79
Se1h1_JR2	429314	446246	V. dahliae	Vd39	Vd39_tig00000061	1	16881	98.99
Se1h1_JR2	7374	97607	V. dahliae	Vd39	Vd39_tig00000101	47045	137405	99.27
Se1h1_JR2	170830	219380	V. dahliae	Vd39	Vd39_tig00000102	1	48372	97.53
Se1h1_JR2	243591	255180	V. dahliae	Vd39	Vd39_tig00000102	74349	85849	97.37
Se1h1_JR2	260907	280314	V. dahliae	Vd39	Vd39_tig00000102	85837	105242	99.52
Se1h1_JR2	97672	109442	V. dahliae	VdLs17	VdLs17_CP010982.1	2565131	2553382	97.8
Se1h1_JR2	205071	219058	V. dahliae	VdLs17	VdLs17_CP010982.1	2392429	2406466	92.99
Se1h1_JR2	1	75787	V. dahliae	VdLs17	VdLs17_CP010983.1	309328	385099	99.81
Se1h1_JR2	112350	128834	V. dahliae	VdLs17	VdLs17_CP010983.1	546432	562801	94.22
Se1h1_JR2	190711	201784	V. dahliae	VdLs17	VdLs17_CP010983.1	3660902	3671964	98.12
Se1h1_JR2	201670	213405	V. dahliae	VdLs17	VdLs17_CP010983.1	3672007	3683745	99.49
Se1h1_JR2	291504	305343	V. dahliae	VdLs17	VdLs17_CP010983.1	543983	529991	95.15
Se1h1_JR2	1	97607	V. dahliae	XJ511	XJ511_WJDV01000001.1	282907	185341	99.9
Se1h1_JR2	109919	132141	V. dahliae	XJ511	XJ511_WJDV01000001.1	1	22200	99.03
Se1h1_JR2	112350	132572	V. dahliae	XJ511	XJ511_WJDV01000001.1	176577	156437	98.23
Se1h1_JR2	134545	185185	V. dahliae	XJ511	XJ511_WJDV01000001.1	156448	105790	99.95
Se1h1_JR2	201670	224909	V. dahliae	XJ511	XJ511_WJDV01000001.1	89087	65850	99.8
Se1h1_JR2	225506	255180	V. dahliae	XJ511	XJ511_WJDV01000001.1	65850	36193	99.94
Se1h1_JR2	268270	280314	V. dahliae	XJ511	XJ511_WJDV01000001.1	22964	10918	99.11
Se1h1_JR2	280314	311116	V. dahliae	XJ511	XJ511_WJDV01000001.1	168008	198779	98.89
Se1h1_JR2	294073	316984	V. dahliae	XJ511	XJ511_WJDV01000005.1	1	22892	99.6
Se1h1_JR2	325604	433907	V. dahliae	XJ511	XJ511_WJDV01000005.1	24087	132429	99.9
Se1h1_JR2	439490	484581	V. dahliae	XJ511	XJ511_WJDV01000005.1	132418	177507	99.98
Se1h1_JR2	470474	484581	V. dahliae	XJ592	XJ592_WJDY01000002.1	974992	960863	84.22
Se1h1_JR2	141052	153854	V. dahliae	XJ592	XJ592_WJDY01000011.1	531661	544465	99.87
Se1h1_JR2	190711	201768	V. dahliae	XJ592	XJ592_WJDY01000011.1	496014	484973	98.17
Se1h1_JR2	201690	219167	V. dahliae	XJ592	XJ592_WJDY01000011.1	484949	467488	99.38
Se1h1_MPI-CAGE_a	125576	177384	V. dahliae	12008	12008_MPSH01000004.1	1387522	1335712	99.77
Se1h1_MPI-CAGE_a	187938	205295	V. dahliae	12008	12008_MPSH01000004.1	1292320	1309677	99.99
Se1h1_MPI-CAGE_a	200131	267355	V. dahliae	12008	12008_MPSH01000004.1	1297484	1230263	99.99
Se1h1_MPI-CAGE_a	13906	62319	V. dahliae	12008	12008_MPSH01000010.1	48367	1	99.51
Se1h1_MPI-CAGE_a	1	27448	V. dahliae	12008	12008_MPSH01000027.1	27447	1	99.97
Se1h1_MPI-CAGE_a	55284	134117	V. dahliae	12008	12008_MPSH01000068.1	78826	1	99.95
Se1h1_MPI-CAGE_a	11113	33887	V. nonalfalfae	CBS382.66	CBS382.66_CP069148.1	4361951	4384723	99.89
Se1h1_MPI-CAGE_a	147453	174160	V. nonalfalfae	CBS382.66	CBS382.66_CP069148.1	4449311	4475996	99.64
Se1h1_MPI-CAGE_a	208703	220474	V. nonalfalfae	CBS382.66	CBS382.66_CP069148.1	4489017	4500755	99
Se1h1_MPI-CAGE_a	22970	33887	V. dahliae	HoMCF	HoMCF_tig00000181	11266	495	94.66
Se1h1_MPI-CAGE_a	21350	31910	V. dahliae	HoMCF	HoMCF_tig00000183	10422	1	95.38
Se1h1_MPI-CAGE_a	137186	151215	V. dahliae	HoMCF	HoMCF_tig00000207	42325	56265	92.84
Se1h1_MPI-CAGE_a	9250	179126	V. dahliae	JR2	JR2_5	3697262	3527385	99.99
Se1h1_MPI-CAGE_a	182417	193102	V. dahliae	JR2	JR2_5	3508582	3497897	99.91
Se1h1_MPI-CAGE_a	187938	205295	V. dahliae	JR2	JR2_5	3485704	3503061	99.99
Se1h1_MPI-CAGE_a	200131	267355	V. dahliae	JR2	JR2_5	3490868	3423647	99.99
Se1h1_MPI-CAGE_a	1	267355	V. dahliae	MPI-CAGE	MPI-CAGE_JAHEWJ010000002.1	2101158	1833804	100
Se1h1_MPI-CAGE_a	137186	150951	V. longisporum	PD589	PD589_Chr1	1206663	1192837	99.46
Se1h1_MPI-CAGE_a	151449	170907	V. longisporum	PD589	PD589_Chr1	1192837	1173366	99.86
Se1h1_MPI-CAGE_a	205295	219827	V. longisporum	PD589	PD589_Chr1	1153196	1138670	99.88
Se1h1_MPI-CAGE_a	242882	253859	V. dahliae	S011	S011_JADFUI010000007.1	4257147	4268098	98.55
Se1h1_MPI-CAGE_a	11113	33884	V. dahliae	S011	S011_MU211482.1	2864746	2887430	97.57
Se1h1_MPI-CAGE_a	19288	33887	V. dahliae	S023	S023_JADFUJ010000009.1	591907	577351	96.39
Se1h1_MPI-CAGE_a	137186	151223	V. dahliae	S023	S023_JADFUJ010000009.1	288212	302242	93.3
Se1h1_MPI-CAGE_a	143042	174160	V. dahliae	S023	S023_JADFUJ010000009.1	479969	448841	99.33
Se1h1_MPI-CAGE_a	205295	224003	V. dahliae	S023	S023_JADFUJ010000009.1	445089	426381	99.85
Se1h1_MPI-CAGE_a	242849	253859	V. dahliae	S023	S023_JADFUJ010000009.1	412718	423730	99.93
Se1h1_MPI-CAGE_a	253862	267355	V. dahliae	S023	S023_JADFUJ010000009.1	412724	399281	99.56
Se1h1_MPI-CAGE_a	137186	151223	V. longisporum	VL20	VL20_Chr1	232390	218381	93.14
Se1h1_MPI-CAGE_a	11113	33887	V. longisporum	VL20	VL20_Chr6	2800798	2823593	99.61
Se1h1_MPI-CAGE_a	143042	172350	V. longisporum	VL20	VL20_Chr6	2911974	2941294	99.24
Se1h1_MPI-CAGE_a	205295	224003	V. longisporum	VL20	VL20_Chr6	2946796	2965504	99.83
Se1h1_MPI-CAGE_a	137186	151223	V. longisporum	VLB2	VLB2_Chr15	244434	230425	93.15
Se1h1_MPI-CAGE_a	11113	29074	V. longisporum	VLB2	VLB2_Chr6	4251595	4269561	99.77
Se1h1_MPI-CAGE_a	143042	172350	V. longisporum	VLB2	VLB2_Chr6	4376958	4406278	99.22
Se1h1_MPI-CAGE_a	205295	224003	V. longisporum	VLB2	VLB2_Chr6	4411779	4430486	99.83
Se1h1_MPI-CAGE_a	56521	82024	V. dahliae	Vd39	Vd39_tig00000054	25289	1	98.91
Se1h1_MPI-CAGE_a	148536	159050	V. dahliae	Vd39	Vd39_tig00000054	37275	47687	94.35
Se1h1_MPI-CAGE_a	200131	232214	V. dahliae	Vd39	Vd39_tig00000099	6635	38497	97.51
Se1h1_MPI-CAGE_a	241991	267355	V. dahliae	Vd39	Vd39_tig00000099	48133	73445	96.89
Se1h1_MPI-CAGE_a	17736	62330	V. dahliae	Vd39	Vd39_tig00000101	126032	170339	98.89
Se1h1_MPI-CAGE_a	100944	118763	V. dahliae	Vd39	Vd39_tig00000101	193409	175779	98.35
Se1h1_MPI-CAGE_a	14550	33884	V. dahliae	Vd39	Vd39_tig00000103	49763	30493	99.13
Se1h1_MPI-CAGE_a	63269	130184	V. dahliae	VdLs17	VdLs17_CP010982.1	2473513	2406596	99.99
Se1h1_MPI-CAGE_a	137051	177438	V. dahliae	VdLs17	VdLs17_CP010982.1	2406601	2366216	99.94
Se1h1_MPI-CAGE_a	187938	198735	V. dahliae	VdLs17	VdLs17_CP010982.1	2353867	2364663	99.86
Se1h1_MPI-CAGE_a	200131	224003	V. dahliae	VdLs17	VdLs17_CP010982.1	2359031	2335163	99.98
Se1h1_MPI-CAGE_a	232344	267355	V. dahliae	VdLs17	VdLs17_CP010982.1	2327352	2292343	99.99
Se1h1_MPI-CAGE_a	21350	33884	V. dahliae	VdLs17	VdLs17_CP010983.1	529991	542603	96.52
Se1h1_MPI-CAGE_a	46667	62330	V. dahliae	VdLs17	VdLs17_CP010983.1	590222	574558	99.98
Se1h1_MPI-CAGE_a	17741	33884	V. dahliae	XJ511	XJ511_WJDV01000001.1	196591	180555	96.62
Se1h1_MPI-CAGE_b	1	95918	V. dahliae	12008	12008_MPSH01000049.1	103203	199125	99.95
Se1h1_MPI-CAGE_b	106706	268446	V. dahliae	12008	12008_MPSH01000054.1	18192	179922	99.79
Se1h1_MPI-CAGE_b	257584	279896	V. dahliae	12008	12008_MPSH01000054.1	37906	15632	98.56
Se1h1_MPI-CAGE_b	280100	295738	V. dahliae	12008	12008_MPSH01000054.1	15637	1	96.95
Se1h1_MPI-CAGE_b	393617	483842	V. dahliae	12008	12008_MPSH01000065.1	1	90222	99.94
Se1h1_MPI-CAGE_b	343035	403170	V. dahliae	12008	12008_MPSH01000069.1	6140	66275	99.92
Se1h1_MPI-CAGE_b	307248	341172	V. dahliae	12008	12008_MPSH01000077.1	1	33940	99.83
Se1h1_MPI-CAGE_b	291006	315684	V. dahliae	12008	12008_MPSH01000093.1	1	24670	99.89
Se1h1_MPI-CAGE_b	26195	38843	V. nubilum	397	397_Chr8	2641253	2628613	94.72
Se1h1_MPI-CAGE_b	399471	410325	V. nubilum	397	397_Chr8	2629405	2618543	92.66
Se1h1_MPI-CAGE_b	463666	475047	V. nubilum	397	397_UnplacedScaffolds	42854	54203	95.98
Se1h1_MPI-CAGE_b	91691	103766	V. dahliae	85S	85S_PRLJ01000002.1	543890	555960	81.52
Se1h1_MPI-CAGE_b	123622	136815	V. dahliae	85S	85S_PRLJ01000002.1	616490	603253	82.31
Se1h1_MPI-CAGE_b	318386	331166	V. dahliae	85S	85S_PRLJ01000002.1	704997	717776	98.58
Se1h1_MPI-CAGE_b	1	25262	V. nonalfalfae	CBS382.66	CBS382.66_CP069148.1	4689563	4664289	99.89
Se1h1_MPI-CAGE_b	25250	38056	V. nonalfalfae	CBS382.66	CBS382.66_CP069148.1	4658738	4645926	99.24
Se1h1_MPI-CAGE_b	33379	86323	V. nonalfalfae	CBS382.66	CBS382.66_CP069148.1	4314624	4367590	99.68
Se1h1_MPI-CAGE_b	89906	114449	V. nonalfalfae	CBS382.66	CBS382.66_CP069148.1	4526255	4550842	97.68
Se1h1_MPI-CAGE_b	114624	133433	V. nonalfalfae	CBS382.66	CBS382.66_CP069148.1	4550847	4569620	99.32
Se1h1_MPI-CAGE_b	140647	170561	V. nonalfalfae	CBS382.66	CBS382.66_CP069148.1	4572917	4602809	98.75
Se1h1_MPI-CAGE_b	281396	297582	V. nonalfalfae	CBS382.66	CBS382.66_CP069148.1	4384848	4368579	96.85
Se1h1_MPI-CAGE_b	424427	441439	V. nonalfalfae	CBS382.66	CBS382.66_CP069148.1	4633547	4650608	99.07
Se1h1_MPI-CAGE_b	447905	483842	V. nonalfalfae	CBS382.66	CBS382.66_CP069148.1	4305535	4269579	99.89
Se1h1_MPI-CAGE_b	460993	478145	V. dahliae	CQ2	CQ2_Chr3	974794	957623	85.08
Se1h1_MPI-CAGE_b	170561	188038	V. dahliae	CQ2	CQ2_Chr4	3416694	3399239	99.12
Se1h1_MPI-CAGE_b	187944	199017	V. dahliae	CQ2	CQ2_Chr4	3399231	3388181	98.09
Se1h1_MPI-CAGE_b	235873	248675	V. dahliae	CQ2	CQ2_Chr4	3339732	3352535	99.86
Se1h1_MPI-CAGE_b	460993	478145	V. dahliae	DAR82592	DAR82592_JAKCXG010000005.1	360404	377555	85.01
Se1h1_MPI-CAGE_b	170561	188038	V. dahliae	DAR82592	DAR82592_JAKCXG010000013.1	741646	759072	98.96
Se1h1_MPI-CAGE_b	187944	199017	V. dahliae	DAR82592	DAR82592_JAKCXG010000013.1	759080	770113	97.95
Se1h1_MPI-CAGE_b	235873	248675	V. dahliae	DAR82592	DAR82592_JAKCXG010000013.1	820062	807300	99.55
Se1h1_MPI-CAGE_b	460993	478145	V. dahliae	DAR83138	DAR83138_JAKCXJ010000004.1	112118	129287	85.08
Se1h1_MPI-CAGE_b	170561	188038	V. dahliae	DAR83138	DAR83138_JAKCXJ010000008.1	744549	761998	99.08
Se1h1_MPI-CAGE_b	187944	199017	V. dahliae	DAR83138	DAR83138_JAKCXJ010000008.1	762006	773053	98.05
Se1h1_MPI-CAGE_b	235873	248675	V. dahliae	DAR83138	DAR83138_JAKCXJ010000008.1	823149	810369	99.69
Se1h1_MPI-CAGE_b	460993	478145	V. dahliae	DAR83143	DAR83143_JAKCXK010000001.1	3435329	3452497	85.07
Se1h1_MPI-CAGE_b	170561	188038	V. dahliae	DAR83143	DAR83143_JAKCXK010000006.1	62800	80247	99.07
Se1h1_MPI-CAGE_b	187944	199017	V. dahliae	DAR83143	DAR83143_JAKCXK010000006.1	80255	91312	98.15
Se1h1_MPI-CAGE_b	235873	248675	V. dahliae	DAR83143	DAR83143_JAKCXK010000006.1	134498	121712	99.73
Se1h1_MPI-CAGE_b	460993	478145	V. dahliae	DAR83175	DAR83175_JAKCXF010000010.1	137315	154484	85.07
Se1h1_MPI-CAGE_b	170561	188038	V. dahliae	DAR83175	DAR83175_JAKCXF010000016.1	745597	763040	99.29
Se1h1_MPI-CAGE_b	187944	199017	V. dahliae	DAR83175	DAR83175_JAKCXF010000016.1	763048	774094	98.06
Se1h1_MPI-CAGE_b	235873	248675	V. dahliae	DAR83175	DAR83175_JAKCXF010000016.1	824174	811401	99.63
Se1h1_MPI-CAGE_b	106706	131792	V. dahliae	Gf-Cb5	Gf-Cb5_JACORA010000015.1	672552	647461	96.18
Se1h1_MPI-CAGE_b	153211	163768	V. dahliae	Gf-Cb5	Gf-Cb5_JACORA010000015.1	631717	621194	98.02
Se1h1_MPI-CAGE_b	257584	279896	V. dahliae	Gf-Cb5	Gf-Cb5_JACORA010000015.1	652843	675113	96.92
Se1h1_MPI-CAGE_b	280100	292196	V. dahliae	Gf-Cb5	Gf-Cb5_JACORA010000015.1	675108	687142	95.81
Se1h1_MPI-CAGE_b	280142	294779	V. dahliae	Gf-Cb5	Gf-Cb5_JACORA010000015.1	515794	501198	95.42
Se1h1_MPI-CAGE_b	268388	279896	V. dahliae	HoMCF	HoMCF_tig00000026	5011	16417	94.51
Se1h1_MPI-CAGE_b	280100	290192	V. dahliae	HoMCF	HoMCF_tig00000026	16412	26458	95.66
Se1h1_MPI-CAGE_b	283498	293998	V. dahliae	HoMCF	HoMCF_tig00000183	1	10422	96.34
Se1h1_MPI-CAGE_b	170348	186457	V. dahliae	HoMCF	HoMCF_tig00000207	42005	58067	99.22
Se1h1_MPI-CAGE_b	464850	475044	V. dahliae	HoMCF	HoMCF_tig00000213	32067	21881	98.1
Se1h1_MPI-CAGE_b	460993	478145	V. dahliae	I1V	I1V_tig00000038	263957	246829	84.87
Se1h1_MPI-CAGE_b	1	97588	V. dahliae	JR2	JR2_2	3121590	3219196	99.91
Se1h1_MPI-CAGE_b	97577	126441	V. dahliae	JR2	JR2_2	3224810	3253730	98.89
Se1h1_MPI-CAGE_b	115164	134568	V. dahliae	JR2	JR2_2	3401903	3382496	99.9
Se1h1_MPI-CAGE_b	134556	277335	V. dahliae	JR2	JR2_2	3376769	3233939	99.81
Se1h1_MPI-CAGE_b	268730	279896	V. dahliae	JR2	JR2_2	3401903	3413056	97
Se1h1_MPI-CAGE_b	280100	341172	V. dahliae	JR2	JR2_2	3413051	3474106	99.91
Se1h1_MPI-CAGE_b	343035	475100	V. dahliae	JR2	JR2_2	3474105	3606170	99.99
Se1h1_MPI-CAGE_b	1	483842	V. dahliae	MPI-CAGE	MPI-CAGE_JAHEWJ010000004.1	1125441	641600	100
Se1h1_MPI-CAGE_b	1	12920	V. longisporum	PD589	PD589_Chr1	1265085	1277990	99.61
Se1h1_MPI-CAGE_b	12910	56105	V. longisporum	PD589	PD589_Chr1	1255697	1212507	99.86
Se1h1_MPI-CAGE_b	170841	184392	V. longisporum	PD589	PD589_Chr1	1206390	1192837	93.45
Se1h1_MPI-CAGE_b	115500	128035	V. longisporum	PD589	PD589_Chr11	2394367	2381789	96.72
Se1h1_MPI-CAGE_b	465206	481156	V. longisporum	PD589	PD589_Chr13	776473	792444	89.79
Se1h1_MPI-CAGE_b	216797	250578	V. longisporum	PD589	PD589_Chr8	939082	905294	99.07
Se1h1_MPI-CAGE_b	399471	410325	V. tricorpus	PD593	PD593_Chr1	1036911	1047762	94.29
Se1h1_MPI-CAGE_b	448075	458518	V. tricorpus	PD593	PD593_Chr1	1338493	1348921	87.74
Se1h1_MPI-CAGE_b	458513	471732	V. tricorpus	PD593	PD593_Chr1	1349151	1362354	95.72
Se1h1_MPI-CAGE_b	176491	188058	V. klebahnii	PD659	PD659_scaffold28.1	7940	19510	98.76
Se1h1_MPI-CAGE_b	174120	184307	V. isaacii	PD660	PD660_scaffold4.1	2468456	2458343	95.41
Se1h1_MPI-CAGE_b	343826	359329	V. albo-atrum	PD670	PD670_scaffold18.1	37604	53112	98.71
Se1h1_MPI-CAGE_b	318387	331143	V. alfalfae	PD683	PD683_Chr6	215725	228436	89.23
Se1h1_MPI-CAGE_b	399471	410325	V. albo-atrum	PD747	PD747_Chr3	3739392	3750230	96.26
Se1h1_MPI-CAGE_b	443309	453996	V. albo-atrum	PD747	PD747_Chr3	4065587	4076257	96.94
Se1h1_MPI-CAGE_b	458513	471732	V. albo-atrum	PD747	PD747_Chr3	4081462	4094665	95.7
Se1h1_MPI-CAGE_b	25877	62159	V. dahliae	S011	S011_JADFUI010000011.1	667508	703767	99.85
Se1h1_MPI-CAGE_b	260891	279896	V. dahliae	S011	S011_JADFUI010000011.1	648205	629211	98.65
Se1h1_MPI-CAGE_b	314259	341172	V. dahliae	S011	S011_JADFUI010000011.1	555573	528660	99.84
Se1h1_MPI-CAGE_b	351268	375132	V. dahliae	S011	S011_JADFUI010000011.1	510031	486171	99.82
Se1h1_MPI-CAGE_b	467135	483842	V. dahliae	S011	S011_JADFUI010000011.1	470749	454022	99.78
Se1h1_MPI-CAGE_b	1	25262	V. dahliae	S011	S011_JADFUI010000012.1	51076	25806	99.9
Se1h1_MPI-CAGE_b	170754	187995	V. dahliae	S011	S011_MU211481.1	181182	163974	97.01
Se1h1_MPI-CAGE_b	25249	37418	V. dahliae	S011	S011_MU211482.1	2809808	2821978	99.96
Se1h1_MPI-CAGE_b	38275	72267	V. dahliae	S011	S011_MU211482.1	2822832	2856821	99.94
Se1h1_MPI-CAGE_b	72773	86323	V. dahliae	S011	S011_MU211482.1	2856818	2870385	99.34
Se1h1_MPI-CAGE_b	86322	103798	V. dahliae	S011	S011_MU211482.1	2871374	2888852	99.69
Se1h1_MPI-CAGE_b	114624	126659	V. dahliae	S011	S011_MU211482.1	2899108	2911109	98.56
Se1h1_MPI-CAGE_b	126654	138265	V. dahliae	S011	S011_MU211482.1	2959169	2947561	99.37
Se1h1_MPI-CAGE_b	89906	103798	V. dahliae	S023	S023_JADFUJ010000009.1	180789	194716	95.55
Se1h1_MPI-CAGE_b	140617	156373	V. dahliae	S023	S023_JADFUJ010000009.1	227952	243810	94.77
Se1h1_MPI-CAGE_b	170348	199017	V. dahliae	S023	S023_JADFUJ010000009.1	287890	316587	99.13
Se1h1_MPI-CAGE_b	281396	296038	V. dahliae	S023	S023_JADFUJ010000009.1	577226	591907	95.77
Se1h1_MPI-CAGE_b	458856	475047	V. dahliae	S023	S023_JADFUJ010000009.1	646010	662154	95.59
Se1h1_MPI-CAGE_b	176323	199017	V. nonalfalfae	T2	T2_UnplacedScaffolds	1405876	1383181	99.89
Se1h1_MPI-CAGE_b	140942	153469	V. dahliae	V13	V13_tig00000051	114044	101655	94.97
Se1h1_MPI-CAGE_b	153623	164816	V. dahliae	V13	V13_tig00000051	101655	90611	98.24
Se1h1_MPI-CAGE_b	460993	478145	V. dahliae	VD991	VD991_CP119263.1	3480589	3497743	85.02
Se1h1_MPI-CAGE_b	170561	188038	V. dahliae	VD991	VD991_CP119264.1	3372687	3355226	99.15
Se1h1_MPI-CAGE_b	187944	199017	V. dahliae	VD991	VD991_CP119264.1	3355218	3344161	98.15
Se1h1_MPI-CAGE_b	235873	248675	V. dahliae	VD991	VD991_CP119264.1	3295704	3308508	99.87
Se1h1_MPI-CAGE_b	137869	149287	V. longisporum	VL20	VL20_Chr1	285874	274424	96.14
Se1h1_MPI-CAGE_b	170348	197998	V. longisporum	VL20	VL20_Chr1	232712	205066	99.12
Se1h1_MPI-CAGE_b	269018	279896	V. longisporum	VL20	VL20_Chr1	306253	317137	95.32
Se1h1_MPI-CAGE_b	112064	123137	V. longisporum	VL20	VL20_Chr13	1601772	1612835	96.85
Se1h1_MPI-CAGE_b	1	86323	V. longisporum	VL20	VL20_Chr6	2720100	2806437	99.56
Se1h1_MPI-CAGE_b	281396	297582	V. longisporum	VL20	VL20_Chr6	2823718	2807426	96.39
Se1h1_MPI-CAGE_b	137869	149287	V. longisporum	VLB2	VLB2_Chr15	297943	286493	96.14
Se1h1_MPI-CAGE_b	170348	197998	V. longisporum	VLB2	VLB2_Chr15	244756	217109	99.13
Se1h1_MPI-CAGE_b	269018	279896	V. longisporum	VLB2	VLB2_Chr15	318428	329311	95.34
Se1h1_MPI-CAGE_b	112064	123137	V. longisporum	VLB2	VLB2_Chr16	1433	12529	97.13
Se1h1_MPI-CAGE_b	1	86323	V. longisporum	VLB2	VLB2_Chr6	4170923	4257234	99.52
Se1h1_MPI-CAGE_b	286310	297582	V. longisporum	VLB2	VLB2_Chr6	4269561	4258223	96.21
Se1h1_MPI-CAGE_b	260891	279892	V. dahliae	Vd-653	Vd-653_tig00000017	24030	5138	96.75
Se1h1_MPI-CAGE_b	463489	474999	V. dahliae	Vd-653	Vd-653_tig00000059	299318	287957	93.6
Se1h1_MPI-CAGE_b	263980	279896	V. dahliae	Vd-653	Vd-653_tig00000182	1	15713	95.49
Se1h1_MPI-CAGE_b	280357	295873	V. dahliae	Vd-653	Vd-653_tig00000182	15911	31310	95.35
Se1h1_MPI-CAGE_b	464864	475044	V. dahliae	Vd-653	Vd-653_tig00000183	49563	59736	97.66
Se1h1_MPI-CAGE_b	260891	279896	V. dahliae	Vd-H5	Vd-H5_tig00000001	7103645	7084732	96.85
Se1h1_MPI-CAGE_b	280102	295873	V. dahliae	Vd-H5	Vd-H5_tig00000001	7084735	7069049	95.47
Se1h1_MPI-CAGE_b	464863	475047	V. dahliae	Vd-H5	Vd-H5_tig00000001	7026566	7016355	98.02
Se1h1_MPI-CAGE_b	463489	474999	V. dahliae	Vd-H5	Vd-H5_tig00000027	577304	565910	93.74
Se1h1_MPI-CAGE_b	264797	279896	V. dahliae	Vd-R1	Vd-R1_tig00000013	21045	6023	96.92
Se1h1_MPI-CAGE_b	464850	475047	V. dahliae	Vd-R1	Vd-R1_tig00000035	6921310	6911098	97.92
Se1h1_MPI-CAGE_b	280257	295873	V. dahliae	Vd-R1	Vd-R1_tig00000038	22328	6807	95.4
Se1h1_MPI-CAGE_b	260891	279787	V. dahliae	Vd-R1	Vd-R1_tig00000040	29009	10296	95.83
Se1h1_MPI-CAGE_b	463489	474999	V. dahliae	Vd-R1	Vd-R1_tig00000041	848581	837200	93.73
Se1h1_MPI-CAGE_b	436681	452312	V. dahliae	Vd39	Vd39_tig00000036	707865	692252	96.53
Se1h1_MPI-CAGE_b	458418	483842	V. dahliae	Vd39	Vd39_tig00000036	686427	661005	99.92
Se1h1_MPI-CAGE_b	1	20452	V. dahliae	Vd39	Vd39_tig00000043	90739	111198	99.91
Se1h1_MPI-CAGE_b	257153	341172	V. dahliae	Vd39	Vd39_tig00000045	978	84928	99.51
Se1h1_MPI-CAGE_b	343035	382281	V. dahliae	Vd39	Vd39_tig00000045	84927	124116	99.62
Se1h1_MPI-CAGE_b	225330	236164	V. dahliae	Vd39	Vd39_tig00000056	10689	1	96.62
Se1h1_MPI-CAGE_b	244958	255182	V. dahliae	Vd39	Vd39_tig00000059	22738	12606	98.79
Se1h1_MPI-CAGE_b	419833	436765	V. dahliae	Vd39	Vd39_tig00000061	1	16881	99
Se1h1_MPI-CAGE_b	7374	102374	V. dahliae	Vd39	Vd39_tig00000101	47045	142214	99.2
Se1h1_MPI-CAGE_b	106706	146146	V. dahliae	Vd39	Vd39_tig00000102	113640	74349	98.38
Se1h1_MPI-CAGE_b	170348	218898	V. dahliae	Vd39	Vd39_tig00000102	48372	1	97.53
Se1h1_MPI-CAGE_b	170670	184657	V. dahliae	VdLs17	VdLs17_CP010982.1	2406466	2392429	92.99
Se1h1_MPI-CAGE_b	1	75787	V. dahliae	VdLs17	VdLs17_CP010983.1	309328	385099	99.81
Se1h1_MPI-CAGE_b	106706	123137	V. dahliae	VdLs17	VdLs17_CP010983.1	546432	562801	94.43
Se1h1_MPI-CAGE_b	176323	188058	V. dahliae	VdLs17	VdLs17_CP010983.1	3683745	3672007	99.49
Se1h1_MPI-CAGE_b	187944	199017	V. dahliae	VdLs17	VdLs17_CP010983.1	3671964	3660902	98.12
Se1h1_MPI-CAGE_b	280142	293998	V. dahliae	VdLs17	VdLs17_CP010983.1	543983	529991	95.19
Se1h1_MPI-CAGE_b	1	103798	V. dahliae	XJ511	XJ511_WJDV01000001.1	282907	179133	99.94
Se1h1_MPI-CAGE_b	104275	127205	V. dahliae	XJ511	XJ511_WJDV01000001.1	1	22964	99.17
Se1h1_MPI-CAGE_b	127201	164222	V. dahliae	XJ511	XJ511_WJDV01000001.1	28838	65850	99.92
Se1h1_MPI-CAGE_b	164819	188058	V. dahliae	XJ511	XJ511_WJDV01000001.1	65850	89087	99.8
Se1h1_MPI-CAGE_b	204543	255182	V. dahliae	XJ511	XJ511_WJDV01000001.1	105790	156448	99.94
Se1h1_MPI-CAGE_b	257153	279896	V. dahliae	XJ511	XJ511_WJDV01000001.1	156437	179138	98.98
Se1h1_MPI-CAGE_b	282713	305639	V. dahliae	XJ511	XJ511_WJDV01000005.1	1	22892	99.63
Se1h1_MPI-CAGE_b	314259	341172	V. dahliae	XJ511	XJ511_WJDV01000005.1	24087	51018	99.75
Se1h1_MPI-CAGE_b	343035	424426	V. dahliae	XJ511	XJ511_WJDV01000005.1	51017	132429	99.94
Se1h1_MPI-CAGE_b	430009	483842	V. dahliae	XJ511	XJ511_WJDV01000005.1	132418	186249	99.98
Se1h1_MPI-CAGE_b	460993	478145	V. dahliae	XJ592	XJ592_WJDY01000002.1	974992	957817	85.1
Se1h1_MPI-CAGE_b	170561	188038	V. dahliae	XJ592	XJ592_WJDY01000011.1	467488	484949	99.38
Se1h1_MPI-CAGE_b	187944	199017	V. dahliae	XJ592	XJ592_WJDY01000011.1	484957	496014	98.15
Se1h1_MPI-CAGE_b	235873	248675	V. dahliae	XJ592	XJ592_WJDY01000011.1	544465	531661	99.87
Se1h1_S023	559171	575495	V. dahliae	12008	12008_MPSH01000001.1	2126680	2143068	97.46
Se1h1_S023	353196	366663	V. dahliae	12008	12008_MPSH01000004.1	1230239	1243756	99.51
Se1h1_S023	366657	377669	V. dahliae	12008	12008_MPSH01000004.1	1254769	1243759	99.93
Se1h1_S023	380320	399028	V. dahliae	12008	12008_MPSH01000004.1	1273615	1292320	99.87
Se1h1_S023	402780	433908	V. dahliae	12008	12008_MPSH01000004.1	1338936	1370054	99.33
Se1h1_S023	531290	545846	V. dahliae	12008	12008_MPSH01000010.1	28432	42984	96.95
Se1h1_S023	134728	158052	V. dahliae	12008	12008_MPSH01000054.1	1757	25018	95.1
Se1h1_S023	181891	197749	V. dahliae	12008	12008_MPSH01000054.1	52082	67846	94.83
Se1h1_S023	241829	270526	V. dahliae	12008	12008_MPSH01000054.1	81821	110490	99.13
Se1h1_S023	599949	616093	V. dahliae	12008	12008_MPSH01000065.1	65236	81427	95.59
Se1h1_S023	604753	617684	V. nubilum	397	397_UnplacedScaffolds	42854	55789	97.1
Se1h1_S023	136562	147427	V. dahliae	85S	85S_PRLJ01000002.1	543934	554776	79.85
Se1h1_S023	130727	148655	V. nonalfalfae	CBS382.66	CBS382.66_CP069148.1	4522254	4540150	96.73
Se1h1_S023	182230	197749	V. nonalfalfae	CBS382.66	CBS382.66_CP069148.1	4573175	4588618	95.19
Se1h1_S023	383849	395623	V. nonalfalfae	CBS382.66	CBS382.66_CP069148.1	4500755	4489017	99.09
Se1h1_S023	395613	429495	V. nonalfalfae	CBS382.66	CBS382.66_CP069148.1	4483150	4449311	99.75
Se1h1_S023	452900	469783	V. nonalfalfae	CBS382.66	CBS382.66_CP069148.1	4449310	4432424	99.89
Se1h1_S023	479131	497208	V. nonalfalfae	CBS382.66	CBS382.66_CP069148.1	4423074	4405064	99.57
Se1h1_S023	527796	545846	V. nonalfalfae	CBS382.66	CBS382.66_CP069148.1	4388214	4370126	97
Se1h1_S023	599949	616093	V. nonalfalfae	CBS382.66	CBS382.66_CP069148.1	4294584	4278373	95.73
Se1h1_S023	25579	46972	V. dahliae	CQ2	CQ2_Chr4	3470389	3449003	98.92
Se1h1_S023	224523	236649	V. dahliae	CQ2	CQ2_Chr4	3428815	3416690	99.79
Se1h1_S023	242042	259563	V. dahliae	CQ2	CQ2_Chr4	3416694	3399239	99.13
Se1h1_S023	259469	271030	V. dahliae	CQ2	CQ2_Chr4	3399231	3387678	99.52
Se1h1_S023	25579	46972	V. dahliae	DAR82592	DAR82592_JAKCXG010000013.1	688089	709412	98.68
Se1h1_S023	224523	236649	V. dahliae	DAR82592	DAR82592_JAKCXG010000013.1	729545	741650	99.63
Se1h1_S023	242042	259563	V. dahliae	DAR82592	DAR82592_JAKCXG010000013.1	741646	759072	98.97
Se1h1_S023	259469	271030	V. dahliae	DAR82592	DAR82592_JAKCXG010000013.1	759080	770616	99.37
Se1h1_S023	25579	46972	V. dahliae	DAR83138	DAR83138_JAKCXJ010000008.1	690898	712256	98.78
Se1h1_S023	224523	236649	V. dahliae	DAR83138	DAR83138_JAKCXJ010000008.1	732432	744553	99.76
Se1h1_S023	242042	259563	V. dahliae	DAR83138	DAR83138_JAKCXJ010000008.1	744549	761998	99.09
Se1h1_S023	259469	271030	V. dahliae	DAR83138	DAR83138_JAKCXJ010000008.1	762006	773557	99.49
Se1h1_S023	25579	46972	V. dahliae	DAR83143	DAR83143_JAKCXK010000006.1	9124	30493	98.84
Se1h1_S023	224523	236649	V. dahliae	DAR83143	DAR83143_JAKCXK010000006.1	50680	62804	99.79
Se1h1_S023	242042	259563	V. dahliae	DAR83143	DAR83143_JAKCXK010000006.1	62800	80247	99.08
Se1h1_S023	259469	271030	V. dahliae	DAR83143	DAR83143_JAKCXK010000006.1	80255	91816	99.58
Se1h1_S023	25579	46972	V. dahliae	DAR83175	DAR83175_JAKCXF010000016.1	691948	713302	98.8
Se1h1_S023	224523	236649	V. dahliae	DAR83175	DAR83175_JAKCXF010000016.1	733479	745601	99.77
Se1h1_S023	242042	259563	V. dahliae	DAR83175	DAR83175_JAKCXF010000016.1	745597	763040	99.06
Se1h1_S023	259469	271030	V. dahliae	DAR83175	DAR83175_JAKCXF010000016.1	763048	774598	99.48
Se1h1_S023	563761	575495	V. dahliae	GF1207	GF1207_tig00000008	64845	53159	97.84
Se1h1_S023	563761	575495	V. dahliae	Gf-Ca2	Gf-Ca2_tig00000030	453946	442252	97.92
Se1h1_S023	134728	148613	V. dahliae	Gf-Cb5	Gf-Cb5_JACORA010000015.1	501976	515794	95.01
Se1h1_S023	136536	158052	V. dahliae	Gf-Cb5	Gf-Cb5_JACORA010000015.1	687139	665741	95.18
Se1h1_S023	209344	224524	V. dahliae	Gf-Cb5	Gf-Cb5_JACORA010000015.1	616066	600859	94.87
Se1h1_S023	531165	544594	V. dahliae	Gf-Cb5	Gf-Cb5_JACORA010000015.1	514542	501198	95.01
Se1h1_S023	138534	158052	V. dahliae	HoMCF	HoMCF_tig00000026	26458	7109	95.29
Se1h1_S023	539589	557553	V. dahliae	HoMCF	HoMCF_tig00000061	21761	3883	99.17
Se1h1_S023	209344	224461	V. dahliae	HoMCF	HoMCF_tig00000078	30775	45836	96.58
Se1h1_S023	133734	145251	V. dahliae	HoMCF	HoMCF_tig00000183	11375	1	95.2
Se1h1_S023	177119	188775	V. dahliae	HoMCF	HoMCF_tig00000207	10575	22039	97.19
Se1h1_S023	189552	203163	V. dahliae	HoMCF	HoMCF_tig00000207	22814	36361	99.41
Se1h1_S023	237722	257981	V. dahliae	HoMCF	HoMCF_tig00000207	37913	58067	99.33
Se1h1_S023	126316	138044	V. dahliae	HoMCF	HoMCF_tig00000208	3876	15541	98.12
Se1h1_S023	593343	605940	V. dahliae	HoMCF	HoMCF_tig00000213	45587	33028	98.14
Se1h1_S023	605946	623217	V. dahliae	HoMCF	HoMCF_tig00000213	32055	14787	96.6
Se1h1_S023	134728	158052	V. dahliae	JR2	JR2_2	3426932	3403682	95.15
Se1h1_S023	181891	197749	V. dahliae	JR2	JR2_2	3370708	3354944	94.83
Se1h1_S023	241829	270526	V. dahliae	JR2	JR2_2	3340969	3312300	99.13
Se1h1_S023	531165	545846	V. dahliae	JR2	JR2_2	2910218	2895557	96.11
Se1h1_S023	599949	616093	V. dahliae	JR2	JR2_2	3589926	3606117	95.59
Se1h1_S023	559171	575495	V. dahliae	JR2	JR2_4	1146331	1162719	97.46
Se1h1_S023	353196	366663	V. dahliae	JR2	JR2_5	3423623	3437140	99.51
Se1h1_S023	366657	377669	V. dahliae	JR2	JR2_5	3448153	3437143	99.93
Se1h1_S023	380320	399028	V. dahliae	JR2	JR2_5	3466999	3485704	99.87
Se1h1_S023	402780	433908	V. dahliae	JR2	JR2_5	3532352	3563470	99.33
Se1h1_S023	353196	366663	V. dahliae	MPI-CAGE	MPI-CAGE_JAHEWJ010000002.1	1833780	1847297	99.51
Se1h1_S023	366657	377669	V. dahliae	MPI-CAGE	MPI-CAGE_JAHEWJ010000002.1	1858310	1847300	99.93
Se1h1_S023	380320	399028	V. dahliae	MPI-CAGE	MPI-CAGE_JAHEWJ010000002.1	1877156	1895864	99.85
Se1h1_S023	402780	433908	V. dahliae	MPI-CAGE	MPI-CAGE_JAHEWJ010000002.1	1926999	1958117	99.33
Se1h1_S023	531290	545846	V. dahliae	MPI-CAGE	MPI-CAGE_JAHEWJ010000002.1	2067272	2081871	96.39
Se1h1_S023	134728	158052	V. dahliae	MPI-CAGE	MPI-CAGE_JAHEWJ010000004.1	1354774	1331525	94.95
Se1h1_S023	181891	197749	V. dahliae	MPI-CAGE	MPI-CAGE_JAHEWJ010000004.1	984825	969069	94.77
Se1h1_S023	241829	270526	V. dahliae	MPI-CAGE	MPI-CAGE_JAHEWJ010000004.1	955094	926425	99.13
Se1h1_S023	599949	616093	V. dahliae	MPI-CAGE	MPI-CAGE_JAHEWJ010000004.1	666586	650395	95.59
Se1h1_S023	559171	575495	V. dahliae	MPI-CAGE	MPI-CAGE_JAHEWJ010000011.1	967851	984239	97.46
Se1h1_S023	430418	442094	V. klebahnii	PD401	PD401_UnplacedScaffolds	259820	248078	93.07
Se1h1_S023	5089	17437	V. longisporum	PD589	PD589_Chr1	1473973	1486222	96.06
Se1h1_S023	71127	85062	V. longisporum	PD589	PD589_Chr1	1341434	1355393	94.63
Se1h1_S023	85078	96234	V. longisporum	PD589	PD589_Chr1	1357448	1368524	95.43
Se1h1_S023	222511	233624	V. longisporum	PD589	PD589_Chr1	1494144	1483033	98.59
Se1h1_S023	241829	255916	V. longisporum	PD589	PD589_Chr1	1206985	1192837	93.29
Se1h1_S023	277077	309042	V. longisporum	PD589	PD589_Chr1	3280512	3248593	99.35
Se1h1_S023	308943	333032	V. longisporum	PD589	PD589_Chr1	3248731	3224663	99.81
Se1h1_S023	384496	402779	V. longisporum	PD589	PD589_Chr1	1138670	1156932	99.77
Se1h1_S023	406033	425498	V. longisporum	PD589	PD589_Chr1	1173366	1192837	99.9
Se1h1_S023	557403	568466	V. longisporum	PD589	PD589_Chr11	2312381	2301364	93.97
Se1h1_S023	127952	138597	V. longisporum	PD589	PD589_Chr15	473570	462950	98.68
Se1h1_S023	209344	224461	V. longisporum	PD589	PD589_Chr15	393248	408393	94.9
Se1h1_S023	600762	612757	V. tricorpus	PD593	PD593_Chr1	1350312	1362354	94.02
Se1h1_S023	248013	259583	V. klebahnii	PD659	PD659_scaffold28.1	7940	19510	98.75
Se1h1_S023	36968	46978	V. klebahnii	PD659	PD659_scaffold3.1	2162954	2152963	98.64
Se1h1_S023	245642	255831	V. isaacii	PD660	PD660_scaffold4.1	2468456	2458343	95.36
Se1h1_S023	600762	612757	V. albo-atrum	PD747	PD747_Chr3	4082623	4094665	94.01
Se1h1_S023	366690	377864	V. dahliae	S011	S011_JADFUI010000007.1	4257147	4268293	98.62
Se1h1_S023	142432	158052	V. dahliae	S011	S011_JADFUI010000011.1	622977	638611	95.29
Se1h1_S023	24577	46443	V. dahliae	S011	S011_MU211481.1	196466	218329	98.84
Se1h1_S023	224523	236649	V. dahliae	S011	S011_MU211481.1	193931	181807	99.73
Se1h1_S023	242403	259520	V. dahliae	S011	S011_MU211481.1	181095	163974	97.23
Se1h1_S023	134728	158052	V. dahliae	S011	S011_MU211482.1	2874962	2898204	95.39
Se1h1_S023	353212	364910	V. dahliae	S011	S011_MU211482.1	3072083	3060523	93.64
Se1h1_S023	531165	545846	V. dahliae	S011	S011_MU211482.1	2887558	2872921	95.6
Se1h1_S023	575710	586050	V. dahliae	S011	S011_MU211482.1	3023138	3033253	94.87
Se1h1_S023	1	625076	V. dahliae	S023	S023_JADFUJ010000009.1	46062	671137	100
Se1h1_S023	247845	271030	V. nonalfalfae	T2	T2_UnplacedScaffolds	1405876	1382677	99.05
Se1h1_S023	559171	575495	V. nonalfalfae	T2	T2_UnplacedScaffolds	287837	304225	97.45
Se1h1_S023	563761	575495	V. dahliae	TO22	TO22_JACORB010000012.1	27224	38957	98.22
Se1h1_S023	563761	575495	V. dahliae	Ud1-4-1	Ud1-4-1_JACOQZ010000013.1	206107	194374	98.22
Se1h1_S023	5721	17377	V. dahliae	V13	V13_tig00000051	50168	61683	95.38
Se1h1_S023	126316	139067	V. dahliae	V13	V13_tig00000051	193381	180729	97.81
Se1h1_S023	181921	194829	V. dahliae	V13	V13_tig00000051	114288	101655	91.6
Se1h1_S023	209344	224461	V. dahliae	V13	V13_tig00000051	86792	71740	94
Se1h1_S023	25579	46972	V. dahliae	VD991	VD991_CP119264.1	3426395	3405006	98.93
Se1h1_S023	224523	236649	V. dahliae	VD991	VD991_CP119264.1	3384809	3372683	99.8
Se1h1_S023	242042	259563	V. dahliae	VD991	VD991_CP119264.1	3372687	3355226	99.16
Se1h1_S023	259469	271030	V. dahliae	VD991	VD991_CP119264.1	3355218	3343657	99.58
Se1h1_S023	142442	158052	V. longisporum	VL20	VL20_Chr1	323358	307728	96.59
Se1h1_S023	217222	236862	V. longisporum	VL20	VL20_Chr1	252056	232500	99.39
Se1h1_S023	241829	269508	V. longisporum	VL20	VL20_Chr1	232712	205066	99.71
Se1h1_S023	563759	575495	V. longisporum	VL20	VL20_Chr13	1568304	1556568	98.6
Se1h1_S023	575710	586052	V. longisporum	VL20	VL20_Chr13	1556572	1546305	96.93
Se1h1_S023	377737	469783	V. longisporum	VL20	VL20_Chr6	2968087	2876092	99.56
Se1h1_S023	475654	502626	V. longisporum	VL20	VL20_Chr6	2876097	2849128	99.94
Se1h1_S023	506255	545846	V. longisporum	VL20	VL20_Chr6	2848627	2808973	98.55
Se1h1_S023	563542	575495	V. longisporum	VLB2	VLB2_Chr11	2110158	2098213	98.38
Se1h1_S023	575710	586052	V. longisporum	VLB2	VLB2_Chr11	2098217	2087950	96.93
Se1h1_S023	142442	158052	V. longisporum	VLB2	VLB2_Chr15	335532	319903	96.58
Se1h1_S023	217222	236862	V. longisporum	VLB2	VLB2_Chr15	264099	244544	99.4
Se1h1_S023	241829	269508	V. longisporum	VLB2	VLB2_Chr15	244756	217109	99.73
Se1h1_S023	377737	404581	V. longisporum	VLB2	VLB2_Chr6	4433068	4406242	99.85
Se1h1_S023	404589	469783	V. longisporum	VLB2	VLB2_Chr6	4406278	4341079	99.49
Se1h1_S023	475654	497208	V. longisporum	VLB2	VLB2_Chr6	4341084	4319533	99.93
Se1h1_S023	502885	536131	V. longisporum	VLB2	VLB2_Chr6	4308359	4275117	99.74
Se1h1_S023	179325	189962	V. dahliae	Vd-653	Vd-653_tig00000017	28340	38919	98.99
Se1h1_S023	563542	575495	V. dahliae	Vd-653	Vd-653_tig00000059	333106	321225	97.46
Se1h1_S023	209344	224524	V. dahliae	Vd-653	Vd-653_tig00000181	403493	388418	97.32
Se1h1_S023	134728	158052	V. dahliae	Vd-653	Vd-653_tig00000182	29435	6472	94.34
Se1h1_S023	531165	545681	V. dahliae	Vd-653	Vd-653_tig00000182	16948	31310	94.75
Se1h1_S023	593343	605940	V. dahliae	Vd-653	Vd-653_tig00000183	31484	44024	97.97
Se1h1_S023	605947	623217	V. dahliae	Vd-653	Vd-653_tig00000183	49563	66811	96.4
Se1h1_S023	134728	158052	V. dahliae	Vd-H5	Vd-H5_tig00000001	7070924	7094083	95.56
Se1h1_S023	179325	189962	V. dahliae	Vd-H5	Vd-H5_tig00000001	7107970	7118561	99.1
Se1h1_S023	531165	545681	V. dahliae	Vd-H5	Vd-H5_tig00000001	7083444	7069049	94.86
Se1h1_S023	593344	605940	V. dahliae	Vd-H5	Vd-H5_tig00000001	7044684	7032120	98.18
Se1h1_S023	605933	623217	V. dahliae	Vd-H5	Vd-H5_tig00000001	7026578	7009321	96.38
Se1h1_S023	209344	224524	V. dahliae	Vd-H5	Vd-H5_tig00000027	710452	725537	97.36
Se1h1_S023	563542	575495	V. dahliae	Vd-H5	Vd-H5_tig00000027	611144	599261	97.49
Se1h1_S023	142619	158052	V. dahliae	Vd-R1	Vd-R1_tig00000013	1	15380	96.04
Se1h1_S023	179325	189962	V. dahliae	Vd-R1	Vd-R1_tig00000013	29436	40025	99.09
Se1h1_S023	593343	605940	V. dahliae	Vd-R1	Vd-R1_tig00000035	6939395	6926849	97.99
Se1h1_S023	605933	623217	V. dahliae	Vd-R1	Vd-R1_tig00000035	6921310	6904003	96.65
Se1h1_S023	531165	545681	V. dahliae	Vd-R1	Vd-R1_tig00000038	21194	6807	94.8
Se1h1_S023	209344	224524	V. dahliae	Vd-R1	Vd-R1_tig00000040	81802	96877	97.28
Se1h1_S023	563542	575495	V. dahliae	Vd-R1	Vd-R1_tig00000041	882407	870515	97.59
Se1h1_S023	599949	616093	V. dahliae	Vd39	Vd39_tig00000036	685989	669800	95.64
Se1h1_S023	417881	428412	V. dahliae	Vd39	Vd39_tig00000054	47687	37275	94.17
Se1h1_S023	353203	366664	V. dahliae	Vd39	Vd39_tig00000099	73464	59986	95.78
Se1h1_S023	366657	377668	V. dahliae	Vd39	Vd39_tig00000099	48977	59988	99.01
Se1h1_S023	380320	399028	V. dahliae	Vd39	Vd39_tig00000099	30281	11799	96
Se1h1_S023	531290	545846	V. dahliae	Vd39	Vd39_tig00000101	142217	127588	96.18
Se1h1_S023	242403	270535	V. dahliae	Vd39	Vd39_tig00000102	47889	19759	97.92
Se1h1_S023	134728	158052	V. dahliae	Vd39	Vd39_tig00000104	35971	12716	95.46
Se1h1_S023	531165	545846	V. dahliae	Vd39	Vd39_tig00000104	23357	38032	96.65
Se1h1_S023	563761	575495	V. dahliae	VdLs16	VdLs16_MU047874.1	197689	185956	98.22
Se1h1_S023	242151	256181	V. dahliae	VdLs17	VdLs17_CP010982.1	2406466	2392429	93.31
Se1h1_S023	353211	366663	V. dahliae	VdLs17	VdLs17_CP010982.1	2292334	2305834	99.53
Se1h1_S023	366657	377669	V. dahliae	VdLs17	VdLs17_CP010982.1	2316847	2305837	99.92
Se1h1_S023	377951	399028	V. dahliae	VdLs17	VdLs17_CP010982.1	2332794	2353867	99.88
Se1h1_S023	402780	433908	V. dahliae	VdLs17	VdLs17_CP010982.1	2369493	2400610	99.32
Se1h1_S023	71127	85062	V. dahliae	VdLs17	VdLs17_CP010983.1	476371	490330	94.63
Se1h1_S023	132516	148613	V. dahliae	VdLs17	VdLs17_CP010983.1	527776	543983	92.92
Se1h1_S023	247845	259583	V. dahliae	VdLs17	VdLs17_CP010983.1	3683745	3672007	99.46
Se1h1_S023	259469	271030	V. dahliae	VdLs17	VdLs17_CP010983.1	3671964	3660398	99.55
Se1h1_S023	279223	309018	V. dahliae	VdLs17	VdLs17_CP010983.1	453595	423815	99.86
Se1h1_S023	308956	332614	V. dahliae	VdLs17	VdLs17_CP010983.1	423939	400305	99.81
Se1h1_S023	134728	158052	V. dahliae	XJ511	XJ511_WJDV01000001.1	193008	169778	95.3
Se1h1_S023	181891	197749	V. dahliae	XJ511	XJ511_WJDV01000001.1	42254	58018	94.84
Se1h1_S023	241829	259583	V. dahliae	XJ511	XJ511_WJDV01000001.1	71374	89087	99.46
Se1h1_S023	531165	545846	V. dahliae	XJ511	XJ511_WJDV01000001.1	180427	195047	95.57
Se1h1_S023	559171	575495	V. dahliae	XJ511	XJ511_WJDV01000002.1	385947	402335	97.46
Se1h1_S023	599949	616093	V. dahliae	XJ511	XJ511_WJDV01000005.1	161263	177454	95.58
Se1h1_S023	25579	46972	V. dahliae	XJ592	XJ592_WJDY01000011.1	413781	435169	98.93
Se1h1_S023	224523	236649	V. dahliae	XJ592	XJ592_WJDY01000011.1	455366	467492	99.8
Se1h1_S023	242042	259563	V. dahliae	XJ592	XJ592_WJDY01000011.1	467488	484949	99.16
Se1h1_S023	259469	271030	V. dahliae	XJ592	XJ592_WJDY01000011.1	484957	496518	99.58
Se1h1_VLB2	207393	236713	V. dahliae	12008	12008_MPSH01000004.1	1370054	1340746	99.22
Se1h1_VLB2	242214	260921	V. dahliae	12008	12008_MPSH01000004.1	1292320	1273615	99.85
Se1h1_VLB2	84823	99996	V. dahliae	12008	12008_MPSH01000010.1	48367	33244	98.22
Se1h1_VLB2	1353	87669	V. dahliae	12008	12008_MPSH01000049.1	103198	189525	99.52
Se1h1_VLB2	27527	40175	V. nubilum	397	397_Chr8	2641253	2628613	94.73
Se1h1_VLB2	1353	26594	V. nonalfalfae	CBS382.66	CBS382.66_CP069148.1	4689568	4664289	98.96
Se1h1_VLB2	26582	39388	V. nonalfalfae	CBS382.66	CBS382.66_CP069148.1	4658738	4645926	99.18
Se1h1_VLB2	34711	99996	V. nonalfalfae	CBS382.66	CBS382.66_CP069148.1	4314624	4379911	99.75
Se1h1_VLB2	148715	168042	V. nonalfalfae	CBS382.66	CBS382.66_CP069148.1	4403813	4423074	98.78
Se1h1_VLB2	168038	188398	V. nonalfalfae	CBS382.66	CBS382.66_CP069148.1	4428948	4449310	99.21
Se1h1_VLB2	211806	245629	V. nonalfalfae	CBS382.66	CBS382.66_CP069148.1	4449311	4483150	99.83
Se1h1_VLB2	245619	257392	V. nonalfalfae	CBS382.66	CBS382.66_CP069148.1	4489017	4500755	99.05
Se1h1_VLB2	1353	87669	V. dahliae	JR2	JR2_2	3121585	3207915	99.52
Se1h1_VLB2	88658	100272	V. dahliae	JR2	JR2_2	3207914	3219508	95.1
Se1h1_VLB2	82030	99996	V. dahliae	JR2	JR2_5	3695399	3677438	99.77
Se1h1_VLB2	207393	236713	V. dahliae	JR2	JR2_5	3563470	3534162	99.22
Se1h1_VLB2	242214	260921	V. dahliae	JR2	JR2_5	3485704	3466999	99.85
Se1h1_VLB2	82030	99996	V. dahliae	MPI-CAGE	MPI-CAGE_JAHEWJ010000002.1	2090046	2072085	99.77
Se1h1_VLB2	207393	236713	V. dahliae	MPI-CAGE	MPI-CAGE_JAHEWJ010000002.1	1958117	1928809	99.22
Se1h1_VLB2	242214	260921	V. dahliae	MPI-CAGE	MPI-CAGE_JAHEWJ010000002.1	1895864	1877156	99.83
Se1h1_VLB2	1353	87669	V. dahliae	MPI-CAGE	MPI-CAGE_JAHEWJ010000004.1	1125446	1039119	99.52
Se1h1_VLB2	199205	210883	V. klebahnii	PD401	PD401_UnplacedScaffolds	248078	259820	92.09
Se1h1_VLB2	1356	14255	V. longisporum	PD589	PD589_Chr1	1265083	1277990	98.68
Se1h1_VLB2	14247	57438	V. longisporum	PD589	PD589_Chr1	1255695	1212507	99.68
Se1h1_VLB2	215802	235269	V. longisporum	PD589	PD589_Chr1	1192837	1173366	99.85
Se1h1_VLB2	238478	256745	V. longisporum	PD589	PD589_Chr1	1156932	1138670	99.81
Se1h1_VLB2	92268	110519	V. longisporum	PD589	PD589_Chr15	317952	336151	96.13
Se1h1_VLB2	168038	179822	V. dahliae	S011	S011_JADFUI010000007.1	4388871	4400652	97.77
Se1h1_VLB2	27209	63493	V. dahliae	S011	S011_JADFUI010000011.1	667508	703767	99.79
Se1h1_VLB2	1356	26594	V. dahliae	S011	S011_JADFUI010000012.1	51078	25806	98.99
Se1h1_VLB2	26581	38750	V. dahliae	S011	S011_MU211482.1	2809808	2821978	99.92
Se1h1_VLB2	39607	73601	V. dahliae	S011	S011_MU211482.1	2822832	2856821	99.86
Se1h1_VLB2	74107	99996	V. dahliae	S011	S011_MU211482.1	2856818	2882644	98.15
Se1h1_VLB2	105552	138794	V. dahliae	S023	S023_JADFUJ010000009.1	582192	548946	99.74
Se1h1_VLB2	149968	171519	V. dahliae	S023	S023_JADFUJ010000009.1	543269	521715	99.93
Se1h1_VLB2	171514	236713	V. dahliae	S023	S023_JADFUJ010000009.1	515844	450650	99.49
Se1h1_VLB2	236677	263503	V. dahliae	S023	S023_JADFUJ010000009.1	450642	423798	99.85
Se1h1_VLB2	91760	105552	V. longisporum	VL20	VL20_Chr4	2529778	2515956	96.84
Se1h1_VLB2	1	99996	V. longisporum	VL20	VL20_Chr6	2718743	2818762	99.95
Se1h1_VLB2	105552	135428	V. longisporum	VL20	VL20_Chr6	2818751	2848627	99.99
Se1h1_VLB2	149968	263615	V. longisporum	VL20	VL20_Chr6	2854546	2968199	99.97
Se1h1_VLB2	272805	288522	V. longisporum	VL20	VL20_Chr6	2982371	2998128	99.73
Se1h1_VLB2	1	288522	V. longisporum	VLB2	VLB2_Chr6	4169566	4458087	100
Se1h1_VLB2	1355	21783	V. dahliae	Vd39	Vd39_tig00000043	90736	111198	98.96
Se1h1_VLB2	212889	223419	V. dahliae	Vd39	Vd39_tig00000054	37275	47687	94.15
Se1h1_VLB2	242214	260921	V. dahliae	Vd39	Vd39_tig00000099	11799	30281	95.99
Se1h1_VLB2	8687	87592	V. dahliae	Vd39	Vd39_tig00000101	47019	125923	99.66
Se1h1_VLB2	85467	99996	V. dahliae	Vd39	Vd39_tig00000103	49763	35280	98.98
Se1h1_VLB2	207393	238477	V. dahliae	VdLs17	VdLs17_CP010982.1	2400610	2369493	99.1
Se1h1_VLB2	242214	263289	V. dahliae	VdLs17	VdLs17_CP010982.1	2353867	2332794	99.84
Se1h1_VLB2	1356	87669	V. dahliae	XJ511	XJ511_WJDV01000001.1	282909	196590	99.51
Se1h1_VLB2	88658	99996	V. dahliae	XJ511	XJ511_WJDV01000001.1	196591	185341	95.91
Se1h1_CBS382.66	188809	200547	V. dahliae	12008	12008_MPSH01000004.1	1277144	1288915	99
Se1h1_CBS382.66	213568	240253	V. dahliae	12008	12008_MPSH01000004.1	1338936	1365643	99.64
Se1h1_CBS382.66	304841	324820	V. dahliae	12008	12008_MPSH01000010.1	28432	48367	98.74
Se1h1_CBS382.66	1	25275	V. dahliae	12008	12008_MPSH01000049.1	103203	128464	99.89
Se1h1_CBS382.66	30826	43638	V. dahliae	12008	12008_MPSH01000049.1	128452	141258	99.24
Se1h1_CBS382.66	321974	374940	V. dahliae	12008	12008_MPSH01000049.1	189525	136581	99.68
Se1h1_CBS382.66	86755	116647	V. dahliae	12008	12008_MPSH01000054.1	82034	52112	98.78
Se1h1_CBS382.66	119944	138717	V. dahliae	12008	12008_MPSH01000054.1	44898	26092	99.22
Se1h1_CBS382.66	149414	163309	V. dahliae	12008	12008_MPSH01000054.1	15637	1757	98.24
Se1h1_CBS382.66	38956	50400	V. dahliae	12008	12008_MPSH01000065.1	47819	36390	98.81
Se1h1_CBS382.66	384029	419983	V. dahliae	12008	12008_MPSH01000065.1	54285	90220	99.89
Se1h1_CBS382.66	31771	43638	V. nubilum	397	397_Chr8	2641253	2629400	94.63
Se1h1_CBS382.66	399790	411191	V. nubilum	397	397_UnplacedScaffolds	42854	54203	96.17
Se1h1_CBS382.66	111267	129760	V. dahliae	85S	85S_PRLJ01000002.1	598086	616493	83.05
Se1h1_CBS382.66	1	419983	V. nonalfalfae	CBS382.66	CBS382.66_CP069148.1	4689563	4269581	100
Se1h1_CBS382.66	397117	414289	V. dahliae	CQ2	CQ2_Chr3	974794	957623	85.19
Se1h1_CBS382.66	397117	414289	V. dahliae	DAR82592	DAR82592_JAKCXG010000005.1	360404	377555	85.11
Se1h1_CBS382.66	397117	414289	V. dahliae	DAR83138	DAR83138_JAKCXJ010000004.1	112118	129287	85.18
Se1h1_CBS382.66	397117	414289	V. dahliae	DAR83143	DAR83143_JAKCXK010000001.1	3435329	3452497	85.17
Se1h1_CBS382.66	397117	414289	V. dahliae	DAR83175	DAR83175_JAKCXF010000010.1	137315	154484	85.17
Se1h1_CBS382.66	75424	86755	V. dahliae	Gf-Cb5	Gf-Cb5_JACORA010000015.1	608593	619913	96.34
Se1h1_CBS382.66	93551	104108	V. dahliae	Gf-Cb5	Gf-Cb5_JACORA010000015.1	621110	631717	97.59
Se1h1_CBS382.66	121592	138717	V. dahliae	Gf-Cb5	Gf-Cb5_JACORA010000015.1	647466	664667	96.58
Se1h1_CBS382.66	149414	161501	V. dahliae	Gf-Cb5	Gf-Cb5_JACORA010000015.1	675108	687139	95.14
Se1h1_CBS382.66	149456	163309	V. dahliae	Gf-Cb5	Gf-Cb5_JACORA010000015.1	515794	501976	94.3
Se1h1_CBS382.66	149414	159500	V. dahliae	HoMCF	HoMCF_tig00000026	16412	26458	94.66
Se1h1_CBS382.66	75424	85831	V. dahliae	HoMCF	HoMCF_tig00000078	38198	27868	94.55
Se1h1_CBS382.66	152810	164302	V. dahliae	HoMCF	HoMCF_tig00000183	1	11374	95.29
Se1h1_CBS382.66	400974	411188	V. dahliae	HoMCF	HoMCF_tig00000213	32067	21881	98.28
Se1h1_CBS382.66	397117	414289	V. dahliae	I1V	I1V_tig00000038	263957	246829	84.97
Se1h1_CBS382.66	1	25275	V. dahliae	JR2	JR2_2	3121590	3146851	99.89
Se1h1_CBS382.66	30826	43638	V. dahliae	JR2	JR2_2	3146839	3159645	99.24
Se1h1_CBS382.66	38956	50400	V. dahliae	JR2	JR2_2	3572509	3561076	99.15
Se1h1_CBS382.66	86755	116647	V. dahliae	JR2	JR2_2	3340756	3370678	98.79
Se1h1_CBS382.66	119944	138206	V. dahliae	JR2	JR2_2	3383631	3401893	99.57
Se1h1_CBS382.66	126938	138717	V. dahliae	JR2	JR2_2	3253730	3241893	97.05
Se1h1_CBS382.66	138722	155651	V. dahliae	JR2	JR2_2	3241717	3224810	99.14
Se1h1_CBS382.66	146650	163309	V. dahliae	JR2	JR2_2	2914277	2897615	97.32
Se1h1_CBS382.66	321974	374940	V. dahliae	JR2	JR2_2	3207915	3154968	99.67
Se1h1_CBS382.66	384029	411244	V. dahliae	JR2	JR2_2	3578975	3606170	99.87
Se1h1_CBS382.66	188809	200547	V. dahliae	JR2	JR2_5	3470528	3482299	99
Se1h1_CBS382.66	213568	240253	V. dahliae	JR2	JR2_5	3532352	3559059	99.64
Se1h1_CBS382.66	304841	327613	V. dahliae	JR2	JR2_5	3672625	3695399	99.89
Se1h1_CBS382.66	188809	200547	V. dahliae	MPI-CAGE	MPI-CAGE_JAHEWJ010000002.1	1880685	1892456	99
Se1h1_CBS382.66	213568	240253	V. dahliae	MPI-CAGE	MPI-CAGE_JAHEWJ010000002.1	1926999	1953706	99.64
Se1h1_CBS382.66	304841	327613	V. dahliae	MPI-CAGE	MPI-CAGE_JAHEWJ010000002.1	2067272	2090046	99.89
Se1h1_CBS382.66	1	25275	V. dahliae	MPI-CAGE	MPI-CAGE_JAHEWJ010000004.1	1125441	1100180	99.89
Se1h1_CBS382.66	30826	43638	V. dahliae	MPI-CAGE	MPI-CAGE_JAHEWJ010000004.1	1100192	1087386	99.24
Se1h1_CBS382.66	38956	50400	V. dahliae	MPI-CAGE	MPI-CAGE_JAHEWJ010000004.1	684003	695436	99.14
Se1h1_CBS382.66	86755	116647	V. dahliae	MPI-CAGE	MPI-CAGE_JAHEWJ010000004.1	954881	984795	98.75
Se1h1_CBS382.66	119944	138717	V. dahliae	MPI-CAGE	MPI-CAGE_JAHEWJ010000004.1	992009	1010818	99.32
Se1h1_CBS382.66	138722	163309	V. dahliae	MPI-CAGE	MPI-CAGE_JAHEWJ010000004.1	1010993	1035536	97.68
Se1h1_CBS382.66	321974	374940	V. dahliae	MPI-CAGE	MPI-CAGE_JAHEWJ010000004.1	1039119	1092063	99.68
Se1h1_CBS382.66	384029	419983	V. dahliae	MPI-CAGE	MPI-CAGE_JAHEWJ010000004.1	677537	641602	99.89
Se1h1_CBS382.66	1	12935	V. longisporum	PD589	PD589_Chr1	1265085	1277990	99.57
Se1h1_CBS382.66	12925	25275	V. longisporum	PD589	PD589_Chr1	1255697	1243348	99.82
Se1h1_CBS382.66	30826	43638	V. longisporum	PD589	PD589_Chr1	1243360	1230555	99.16
Se1h1_CBS382.66	189456	200547	V. longisporum	PD589	PD589_Chr1	1138670	1149794	98.97
Se1h1_CBS382.66	216788	236257	V. longisporum	PD589	PD589_Chr1	1173366	1192837	99.84
Se1h1_CBS382.66	352208	374940	V. longisporum	PD589	PD589_Chr1	1212507	1235231	99.64
Se1h1_CBS382.66	108811	125352	V. longisporum	PD589	PD589_Chr11	2364966	2381502	99.03
Se1h1_CBS382.66	125344	137879	V. longisporum	PD589	PD589_Chr11	2381789	2394367	96.76
Se1h1_CBS382.66	401330	417299	V. longisporum	PD589	PD589_Chr13	776473	792444	89.9
Se1h1_CBS382.66	75424	86755	V. longisporum	PD589	PD589_Chr15	400747	389401	94.24
Se1h1_CBS382.66	384199	394642	V. tricorpus	PD593	PD593_Chr1	1338493	1348921	87.76
Se1h1_CBS382.66	394637	407856	V. tricorpus	PD593	PD593_Chr1	1349151	1362354	95.72
Se1h1_CBS382.66	394637	407856	V. albo-atrum	PD747	PD747_Chr3	4081462	4094665	95.7
Se1h1_CBS382.66	248830	271787	V. dahliae	S011	S011_JADFUI010000007.1	4400652	4377700	99.35
Se1h1_CBS382.66	31453	43638	V. dahliae	S011	S011_JADFUI010000011.1	667508	679692	99.13
Se1h1_CBS382.66	63179	86755	V. dahliae	S011	S011_JADFUI010000011.1	587656	611241	99.83
Se1h1_CBS382.66	346156	374940	V. dahliae	S011	S011_JADFUI010000011.1	703767	675011	99.64
Se1h1_CBS382.66	403259	419983	V. dahliae	S011	S011_JADFUI010000011.1	470749	454024	99.9
Se1h1_CBS382.66	1	30825	V. dahliae	S011	S011_JADFUI010000012.1	51076	20246	99.85
Se1h1_CBS382.66	30826	42999	V. dahliae	S011	S011_MU211482.1	2809809	2821978	99.29
Se1h1_CBS382.66	126720	146506	V. dahliae	S011	S011_MU211482.1	2911109	2891408	97.87
Se1h1_CBS382.66	149414	163309	V. dahliae	S011	S011_MU211482.1	2888852	2874962	96.4
Se1h1_CBS382.66	304716	335542	V. dahliae	S011	S011_MU211482.1	2887558	2856818	98.16
Se1h1_CBS382.66	336048	370052	V. dahliae	S011	S011_MU211482.1	2856821	2822832	99.88
Se1h1_CBS382.66	100946	116389	V. dahliae	S023	S023_JADFUJ010000009.1	243810	228291	95.2
Se1h1_CBS382.66	149414	167310	V. dahliae	S023	S023_JADFUJ010000009.1	194716	176788	96.73
Se1h1_CBS382.66	188809	200547	V. dahliae	S023	S023_JADFUJ010000009.1	429910	441684	99.09
Se1h1_CBS382.66	206414	240253	V. dahliae	S023	S023_JADFUJ010000009.1	441674	475556	99.75
Se1h1_CBS382.66	240254	257140	V. dahliae	S023	S023_JADFUJ010000009.1	498961	515844	99.89
Se1h1_CBS382.66	266490	284500	V. dahliae	S023	S023_JADFUJ010000009.1	525192	543269	99.57
Se1h1_CBS382.66	301350	319438	V. dahliae	S023	S023_JADFUJ010000009.1	573857	591907	97
Se1h1_CBS382.66	394980	411191	V. dahliae	S023	S023_JADFUJ010000009.1	646010	662154	95.73
Se1h1_CBS382.66	75424	86755	V. dahliae	V13	V13_tig00000051	79354	90616	95.81
Se1h1_CBS382.66	92503	103696	V. dahliae	V13	V13_tig00000051	90611	101655	98.23
Se1h1_CBS382.66	103850	117253	V. dahliae	V13	V13_tig00000051	101655	114894	94.54
Se1h1_CBS382.66	397117	414289	V. dahliae	VD991	VD991_CP119263.1	3480589	3497743	85.09
Se1h1_CBS382.66	75424	85789	V. longisporum	VL20	VL20_Chr1	252522	262852	94.28
Se1h1_CBS382.66	1	25275	V. longisporum	VL20	VL20_Chr6	2720100	2745366	99.08
Se1h1_CBS382.66	30826	43638	V. longisporum	VL20	VL20_Chr6	2745354	2758160	99.17
Se1h1_CBS382.66	188809	200547	V. longisporum	VL20	VL20_Chr6	2961975	2950202	99.04
Se1h1_CBS382.66	206414	240253	V. longisporum	VL20	VL20_Chr6	2950212	2916387	99.84
Se1h1_CBS382.66	240254	260616	V. longisporum	VL20	VL20_Chr6	2892976	2872616	99.21
Se1h1_CBS382.66	266490	284500	V. longisporum	VL20	VL20_Chr6	2872620	2854546	99.53
Se1h1_CBS382.66	301350	374940	V. longisporum	VL20	VL20_Chr6	2827087	2753483	99.69
Se1h1_CBS382.66	75424	85789	V. longisporum	VLB2	VLB2_Chr15	264565	274896	94.29
Se1h1_CBS382.66	1	25275	V. longisporum	VLB2	VLB2_Chr6	4170923	4196159	98.96
Se1h1_CBS382.66	30826	43638	V. longisporum	VLB2	VLB2_Chr6	4196147	4208953	99.18
Se1h1_CBS382.66	188809	200547	V. longisporum	VLB2	VLB2_Chr6	4426957	4415184	99.05
Se1h1_CBS382.66	206414	240253	V. longisporum	VLB2	VLB2_Chr6	4415194	4381371	99.83
Se1h1_CBS382.66	240254	260616	V. longisporum	VLB2	VLB2_Chr6	4357963	4337603	99.21
Se1h1_CBS382.66	266490	285751	V. longisporum	VLB2	VLB2_Chr6	4337607	4318280	98.78
Se1h1_CBS382.66	309653	374940	V. longisporum	VLB2	VLB2_Chr6	4269561	4204276	99.75
Se1h1_CBS382.66	399613	411143	V. dahliae	Vd-653	Vd-653_tig00000059	299318	287957	93.48
Se1h1_CBS382.66	75424	86755	V. dahliae	Vd-653	Vd-653_tig00000181	396073	407347	95.26
Se1h1_CBS382.66	149671	163309	V. dahliae	Vd-653	Vd-653_tig00000182	15911	29435	94.39
Se1h1_CBS382.66	304716	319273	V. dahliae	Vd-653	Vd-653_tig00000182	16948	31310	94.74
Se1h1_CBS382.66	400988	411188	V. dahliae	Vd-653	Vd-653_tig00000183	49563	59736	97.85
Se1h1_CBS382.66	149416	163309	V. dahliae	Vd-H5	Vd-H5_tig00000001	7084735	7070924	94.55
Se1h1_CBS382.66	304716	319273	V. dahliae	Vd-H5	Vd-H5_tig00000001	7083444	7069049	94.88
Se1h1_CBS382.66	400974	411191	V. dahliae	Vd-H5	Vd-H5_tig00000001	7026578	7016355	97.92
Se1h1_CBS382.66	75424	86755	V. dahliae	Vd-H5	Vd-H5_tig00000027	717885	706595	95.39
Se1h1_CBS382.66	399613	411143	V. dahliae	Vd-H5	Vd-H5_tig00000027	577304	565910	93.6
Se1h1_CBS382.66	400974	411191	V. dahliae	Vd-R1	Vd-R1_tig00000035	6921310	6911098	98.07
Se1h1_CBS382.66	149571	163309	V. dahliae	Vd-R1	Vd-R1_tig00000038	22328	8679	94.47
Se1h1_CBS382.66	304716	319273	V. dahliae	Vd-R1	Vd-R1_tig00000038	21194	6807	94.82
Se1h1_CBS382.66	75424	86755	V. dahliae	Vd-R1	Vd-R1_tig00000040	89225	77944	95.27
Se1h1_CBS382.66	399613	411143	V. dahliae	Vd-R1	Vd-R1_tig00000041	848581	837200	93.59
Se1h1_CBS382.66	38958	49510	V. dahliae	Vd39	Vd39_tig00000036	703106	713737	97.58
Se1h1_CBS382.66	394542	419983	V. dahliae	Vd39	Vd39_tig00000036	686427	661007	99.83
Se1h1_CBS382.66	1	20465	V. dahliae	Vd39	Vd39_tig00000043	90739	111198	99.94
Se1h1_CBS382.66	146650	163309	V. dahliae	Vd39	Vd39_tig00000045	21121	37778	96.84
Se1h1_CBS382.66	228638	239170	V. dahliae	Vd39	Vd39_tig00000054	47687	37275	94.07
Se1h1_CBS382.66	188809	200547	V. dahliae	Vd39	Vd39_tig00000099	26745	15149	97.42
Se1h1_CBS382.66	2462	25275	V. dahliae	Vd39	Vd39_tig00000101	42039	64931	99.61
Se1h1_CBS382.66	30826	43638	V. dahliae	Vd39	Vd39_tig00000101	64919	77726	99.23
Se1h1_CBS382.66	322051	374940	V. dahliae	Vd39	Vd39_tig00000101	125923	73049	99.81
Se1h1_CBS382.66	119944	138717	V. dahliae	Vd39	Vd39_tig00000102	86970	105782	99.01
Se1h1_CBS382.66	304716	324176	V. dahliae	Vd39	Vd39_tig00000103	30365	49763	99.1
Se1h1_CBS382.66	188809	200547	V. dahliae	VdLs17	VdLs17_CP010982.1	2338692	2350462	98.99
Se1h1_CBS382.66	213568	240253	V. dahliae	VdLs17	VdLs17_CP010982.1	2369493	2396199	99.63
Se1h1_CBS382.66	1	25275	V. dahliae	VdLs17	VdLs17_CP010983.1	309328	334572	99.69
Se1h1_CBS382.66	30826	43638	V. dahliae	VdLs17	VdLs17_CP010983.1	334560	347366	99.16
Se1h1_CBS382.66	149456	165521	V. dahliae	VdLs17	VdLs17_CP010983.1	543983	527776	93.18
Se1h1_CBS382.66	332528	374940	V. dahliae	VdLs17	VdLs17_CP010983.1	385099	342689	99.74
Se1h1_CBS382.66	1	25275	V. dahliae	XJ511	XJ511_WJDV01000001.1	282907	257647	99.87
Se1h1_CBS382.66	30826	43638	V. dahliae	XJ511	XJ511_WJDV01000001.1	257659	244853	99.24
Se1h1_CBS382.66	93097	116647	V. dahliae	XJ511	XJ511_WJDV01000001.1	65850	42284	99.13
Se1h1_CBS382.66	126174	138717	V. dahliae	XJ511	XJ511_WJDV01000001.1	22964	10385	98.37
Se1h1_CBS382.66	138722	148937	V. dahliae	XJ511	XJ511_WJDV01000001.1	10210	1	99.26
Se1h1_CBS382.66	149414	163309	V. dahliae	XJ511	XJ511_WJDV01000001.1	179133	193008	96.54
Se1h1_CBS382.66	304716	320985	V. dahliae	XJ511	XJ511_WJDV01000001.1	180427	196591	96.63
Se1h1_CBS382.66	321974	374940	V. dahliae	XJ511	XJ511_WJDV01000001.1	196590	249530	99.67
Se1h1_CBS382.66	38956	50397	V. dahliae	XJ511	XJ511_WJDV01000005.1	143846	132418	99.13
Se1h1_CBS382.66	384029	419983	V. dahliae	XJ511	XJ511_WJDV01000005.1	150312	186247	99.89
Se1h1_CBS382.66	397117	414289	V. dahliae	XJ592	XJ592_WJDY01000002.1	974992	957817	85.21
Se1h2_Gf-Cb5	116230	140926	V. dahliae	12008	12008_MPSH01000001.1	2220520	2195835	99.74
Se1h2_Gf-Cb5	159078	198759	V. dahliae	12008	12008_MPSH01000054.1	3567	43257	96.8
Se1h2_Gf-Cb5	214503	225110	V. dahliae	12008	12008_MPSH01000054.1	64684	75241	97.56
Se1h2_Gf-Cb5	330426	345022	V. dahliae	12008	12008_MPSH01000054.1	15595	953	95.07
Se1h2_Gf-Cb5	393182	406251	V. nubilum	397	397_Chr8	2478871	2465781	96.7
Se1h2_Gf-Cb5	116230	140926	V. dahliae	85S	85S_PRLJ01000013.1	156736	181425	99.72
Se1h2_Gf-Cb5	159081	171112	V. nonalfalfae	CBS382.66	CBS382.66_CP069148.1	4528063	4540150	95.1
Se1h2_Gf-Cb5	181553	198759	V. nonalfalfae	CBS382.66	CBS382.66_CP069148.1	4550847	4567977	96.58
Se1h2_Gf-Cb5	214503	225110	V. nonalfalfae	CBS382.66	CBS382.66_CP069148.1	4585456	4596013	97.59
Se1h2_Gf-Cb5	226307	237627	V. nonalfalfae	CBS382.66	CBS382.66_CP069148.1	4602809	4614140	96.34
Se1h2_Gf-Cb5	330426	344244	V. nonalfalfae	CBS382.66	CBS382.66_CP069148.1	4540108	4526255	94.3
Se1h2_Gf-Cb5	81186	97568	V. nonalfalfae	CBS382.66	CBS382.66_CP069151.1	993502	977143	96.45
Se1h2_Gf-Cb5	116230	141172	V. dahliae	CBS385.49	CBS385.49_tig00000003	1209708	1234575	99.37
Se1h2_Gf-Cb5	116230	140926	V. dahliae	CQ2	CQ2_Chr4	870798	895483	99.72
Se1h2_Gf-Cb5	116230	140926	V. dahliae	DAR82592	DAR82592_JAKCXG010000013.1	3418145	3442780	99.53
Se1h2_Gf-Cb5	116230	140926	V. dahliae	DAR83138	DAR83138_JAKCXJ010000008.1	3425892	3450563	99.66
Se1h2_Gf-Cb5	116230	140926	V. dahliae	DAR83143	DAR83143_JAKCXK010000008.1	115118	139795	99.69
Se1h2_Gf-Cb5	116230	140926	V. dahliae	DAR83175	DAR83175_JAKCXF010000019.1	107067	131729	99.63
Se1h2_Gf-Cb5	116230	141175	V. dahliae	DK045	DK045_JAWIIH010000007.1	30735	55675	99.83
Se1h2_Gf-Cb5	116230	141175	V. dahliae	GF1192	GF1192_JACOQX010000009.1	2783573	2758637	99.64
Se1h2_Gf-Cb5	116230	141175	V. dahliae	GF1207	GF1207_tig00000064	57504	82373	99.52
Se1h2_Gf-Cb5	116230	141175	V. dahliae	GF1300	GF1300_JACOQY010000003.1	2783636	2758698	99.64
Se1h2_Gf-Cb5	116230	141175	V. dahliae	Gf-Ca2	Gf-Ca2_tig00000004	53784	78658	99.54
Se1h2_Gf-Cb5	1	415169	V. dahliae	Gf-Cb5	Gf-Cb5_JACORA010000015.1	846219	431051	100
Se1h2_Gf-Cb5	161080	182586	V. dahliae	HoMCF	HoMCF_tig00000026	26458	5011	94.44
Se1h2_Gf-Cb5	227239	246265	V. dahliae	HoMCF	HoMCF_tig00000078	27868	46760	94.43
Se1h2_Gf-Cb5	115679	136742	V. dahliae	HoMCF	HoMCF_tig00000179	31822	52816	99.34
Se1h2_Gf-Cb5	331297	342609	V. dahliae	HoMCF	HoMCF_tig00000181	1	11266	94.3
Se1h2_Gf-Cb5	333783	344244	V. dahliae	HoMCF	HoMCF_tig00000183	1	10422	95.06
Se1h2_Gf-Cb5	103222	115678	V. dahliae	HoMCF	HoMCF_tig00000209	25419	13026	98.93
Se1h2_Gf-Cb5	359975	370527	V. dahliae	HoMCF	HoMCF_tig00000213	56100	45582	96.93
Se1h2_Gf-Cb5	116230	141175	V. dahliae	HoMCLT	HoMCLT_JACORC010000004.1	1214205	1239143	99.65
Se1h2_Gf-Cb5	116230	140926	V. dahliae	I1V	I1V_tig00000212	148547	173121	99.26
Se1h2_Gf-Cb5	159078	182244	V. dahliae	JR2	JR2_2	3425130	3401903	97.48
Se1h2_Gf-Cb5	182087	198759	V. dahliae	JR2	JR2_2	3401903	3385272	96.82
Se1h2_Gf-Cb5	214503	225110	V. dahliae	JR2	JR2_2	3358106	3347549	97.56
Se1h2_Gf-Cb5	330426	345022	V. dahliae	JR2	JR2_2	3413093	3427713	95.51
Se1h2_Gf-Cb5	116230	140926	V. dahliae	JR2	JR2_4	1234869	1210184	99.74
Se1h2_Gf-Cb5	159078	190072	V. dahliae	MPI-CAGE	MPI-CAGE_JAHEWJ010000004.1	1352964	1321951	98.01
Se1h2_Gf-Cb5	173668	198759	V. dahliae	MPI-CAGE	MPI-CAGE_JAHEWJ010000004.1	1018736	993650	96.18
Se1h2_Gf-Cb5	214503	225110	V. dahliae	MPI-CAGE	MPI-CAGE_JAHEWJ010000004.1	972231	961674	97.56
Se1h2_Gf-Cb5	330426	345022	V. dahliae	MPI-CAGE	MPI-CAGE_JAHEWJ010000004.1	845300	830663	95.42
Se1h2_Gf-Cb5	116230	140926	V. dahliae	MPI-CAGE	MPI-CAGE_JAHEWJ010000011.1	1061691	1037006	99.74
Se1h2_Gf-Cb5	182426	194975	V. longisporum	PD589	PD589_Chr11	2394367	2381789	96.9
Se1h2_Gf-Cb5	146161	159077	V. longisporum	PD589	PD589_Chr15	435222	448146	99.07
Se1h2_Gf-Cb5	225728	246265	V. longisporum	PD589	PD589_Chr15	388822	409321	94.71
Se1h2_Gf-Cb5	81186	91996	V. longisporum	PD589	PD589_Chr4	2785847	2796578	95.05
Se1h2_Gf-Cb5	116230	141175	V. longisporum	PD589	PD589_Chr6	4545340	4520446	99.65
Se1h2_Gf-Cb5	102886	115678	V. longisporum	PD589	PD589_Chr8	973793	986584	99
Se1h2_Gf-Cb5	81186	97568	V. alfalfae	PD683	PD683_Chr7	2092637	2109000	96.42
Se1h2_Gf-Cb5	116230	140926	V. alfalfae	PD683	PD683_UnplacedScaffolds	203466	228152	99.74
Se1h2_Gf-Cb5	40702	50730	V. dahliae	S011	S011_JADFUI010000011.1	650490	640563	93.85
Se1h2_Gf-Cb5	164896	190072	V. dahliae	S011	S011_JADFUI010000011.1	622977	648205	97.66
Se1h2_Gf-Cb5	225078	237627	V. dahliae	S011	S011_JADFUI010000011.1	612414	599901	95.47
Se1h2_Gf-Cb5	116230	133157	V. dahliae	S011	S011_MU211481.1	5910746	5927663	99.59
Se1h2_Gf-Cb5	274152	284812	V. dahliae	S011	S011_MU211481.1	5861753	5872476	96.82
Se1h2_Gf-Cb5	159078	181378	V. dahliae	S011	S011_MU211482.1	2876764	2899103	96.33
Se1h2_Gf-Cb5	181553	193587	V. dahliae	S011	S011_MU211482.1	2899108	2911109	96.34
Se1h2_Gf-Cb5	330426	345022	V. dahliae	S011	S011_MU211482.1	2888810	2874181	95.33
Se1h2_Gf-Cb5	115679	136742	V. dahliae	S023	S023_JADFUJ010000002.1	1703739	1724800	99.63
Se1h2_Gf-Cb5	359975	370527	V. dahliae	S023	S023_JADFUJ010000002.1	2228292	2217721	97.62
Se1h2_Gf-Cb5	159081	180479	V. dahliae	S023	S023_JADFUJ010000009.1	182597	204113	95.18
Se1h2_Gf-Cb5	230154	245361	V. dahliae	S023	S023_JADFUJ010000009.1	255405	270585	94.87
Se1h2_Gf-Cb5	330426	344244	V. dahliae	S023	S023_JADFUJ010000009.1	194674	180789	95.01
Se1h2_Gf-Cb5	331678	345022	V. dahliae	S023	S023_JADFUJ010000009.1	577226	590655	95.01
Se1h2_Gf-Cb5	81186	97568	V. nonalfalfae	T2	T2_Chr5	994442	978037	96.18
Se1h2_Gf-Cb5	121356	140926	V. nonalfalfae	T2	T2_UnplacedScaffolds	54680	74244	99.8
Se1h2_Gf-Cb5	116230	141175	V. dahliae	TO22	TO22_JACORB010000012.1	128801	153738	99.78
Se1h2_Gf-Cb5	116230	141175	V. dahliae	Ud1-4-1	Ud1-4-1_JACOQZ010000013.1	104496	79559	99.78
Se1h2_Gf-Cb5	214914	225043	V. dahliae	V13	V13_tig00000051	101655	91652	97.16
Se1h2_Gf-Cb5	225061	246265	V. dahliae	V13	V13_tig00000051	91803	70815	92.9
Se1h2_Gf-Cb5	116230	140926	V. dahliae	VD991	VD991_CP119264.1	895821	920507	99.73
Se1h2_Gf-Cb5	164906	181956	V. longisporum	VL20	VL20_Chr1	323358	306253	95.96
Se1h2_Gf-Cb5	191865	204267	V. longisporum	VL20	VL20_Chr1	298415	285950	94.56
Se1h2_Gf-Cb5	206154	218416	V. longisporum	VL20	VL20_Chr1	282785	270512	96.91
Se1h2_Gf-Cb5	227157	245361	V. longisporum	VL20	VL20_Chr1	262960	244755	94.59
Se1h2_Gf-Cb5	178991	190072	V. longisporum	VL20	VL20_Chr13	1601772	1612835	96.56
Se1h2_Gf-Cb5	81186	91996	V. longisporum	VL20	VL20_Chr6	3772524	3783255	95.39
Se1h2_Gf-Cb5	103432	115678	V. longisporum	VL20	VL20_UnplacedScaffolds	613486	625717	99.55
Se1h2_Gf-Cb5	103432	115678	V. longisporum	VLB2	VLB2_Chr1	1386110	1373874	99.66
Se1h2_Gf-Cb5	164906	181956	V. longisporum	VLB2	VLB2_Chr15	335532	318428	95.97
Se1h2_Gf-Cb5	191865	203093	V. longisporum	VLB2	VLB2_Chr15	310590	299377	95.51
Se1h2_Gf-Cb5	206154	218416	V. longisporum	VLB2	VLB2_Chr15	294854	282581	96.91
Se1h2_Gf-Cb5	227157	245361	V. longisporum	VLB2	VLB2_Chr15	275004	256799	94.6
Se1h2_Gf-Cb5	81186	91996	V. longisporum	VLB2	VLB2_Chr16	1221164	1231895	95.37
Se1h2_Gf-Cb5	178991	190072	V. longisporum	VLB2	VLB2_Chr16	1433	12529	96.83
Se1h2_Gf-Cb5	116230	140926	V. longisporum	VLB2	VLB2_Chr4	5432370	5457056	99.74
Se1h2_Gf-Cb5	116230	141172	V. dahliae	VT-2A	VT-2A_tig00000007	1194762	1219628	99.36
Se1h2_Gf-Cb5	165905	190051	V. dahliae	Vd-653	Vd-653_tig00000017	1	24009	96.52
Se1h2_Gf-Cb5	304286	314981	V. dahliae	Vd-653	Vd-653_tig00000017	24030	13382	97.89
Se1h2_Gf-Cb5	364902	374929	V. dahliae	Vd-653	Vd-653_tig00000059	327937	317950	98.38
Se1h2_Gf-Cb5	375453	386278	V. dahliae	Vd-653	Vd-653_tig00000059	307172	317952	99.09
Se1h2_Gf-Cb5	386276	396384	V. dahliae	Vd-653	Vd-653_tig00000059	306177	296136	95.49
Se1h2_Gf-Cb5	103432	115678	V. dahliae	Vd-653	Vd-653_tig00000181	349118	361284	99.14
Se1h2_Gf-Cb5	116230	141175	V. dahliae	Vd-653	Vd-653_tig00000181	286443	261645	98.96
Se1h2_Gf-Cb5	206154	216832	V. dahliae	Vd-653	Vd-653_tig00000181	427241	416613	97.84
Se1h2_Gf-Cb5	216925	246263	V. dahliae	Vd-653	Vd-653_tig00000181	416612	387517	97.11
Se1h2_Gf-Cb5	265332	285244	V. dahliae	Vd-653	Vd-653_tig00000181	418935	438768	98.78
Se1h2_Gf-Cb5	285240	302491	V. dahliae	Vd-653	Vd-653_tig00000181	439142	456278	97.86
Se1h2_Gf-Cb5	159078	186992	V. dahliae	Vd-653	Vd-653_tig00000182	27631	1	96.04
Se1h2_Gf-Cb5	330435	345021	V. dahliae	Vd-653	Vd-653_tig00000182	15748	30238	95.57
Se1h2_Gf-Cb5	359525	370527	V. dahliae	Vd-653	Vd-653_tig00000183	20560	31489	96.9
Se1h2_Gf-Cb5	159078	190051	V. dahliae	Vd-H5	Vd-H5_tig00000001	7072733	7103624	96.81
Se1h2_Gf-Cb5	304286	314948	V. dahliae	Vd-H5	Vd-H5_tig00000001	7103645	7093014	97.99
Se1h2_Gf-Cb5	330429	345021	V. dahliae	Vd-H5	Vd-H5_tig00000001	7084692	7070122	96
Se1h2_Gf-Cb5	359525	370523	V. dahliae	Vd-H5	Vd-H5_tig00000001	7055647	7044683	97.17
Se1h2_Gf-Cb5	116230	141175	V. dahliae	Vd-H5	Vd-H5_tig00000026	637802	662684	99.34
Se1h2_Gf-Cb5	103432	115678	V. dahliae	Vd-H5	Vd-H5_tig00000027	764884	752685	99.4
Se1h2_Gf-Cb5	171210	190072	V. dahliae	Vd-H5	Vd-H5_tig00000027	638955	657667	95.46
Se1h2_Gf-Cb5	206154	216832	V. dahliae	Vd-H5	Vd-H5_tig00000027	686632	697271	98.13
Se1h2_Gf-Cb5	216925	246263	V. dahliae	Vd-H5	Vd-H5_tig00000027	697272	726439	97.37
Se1h2_Gf-Cb5	265332	285244	V. dahliae	Vd-H5	Vd-H5_tig00000027	694948	675109	98.92
Se1h2_Gf-Cb5	285240	302491	V. dahliae	Vd-H5	Vd-H5_tig00000027	674737	657575	97.98
Se1h2_Gf-Cb5	364902	374929	V. dahliae	Vd-H5	Vd-H5_tig00000027	605979	595983	98.49
Se1h2_Gf-Cb5	375453	386278	V. dahliae	Vd-H5	Vd-H5_tig00000027	585185	595985	99.28
Se1h2_Gf-Cb5	386276	396384	V. dahliae	Vd-H5	Vd-H5_tig00000027	584192	574119	95.8
Se1h2_Gf-Cb5	357474	370527	V. dahliae	Vd-R1	Vd-R1_tig00000035	6952303	6939390	96.57
Se1h2_Gf-Cb5	159078	184049	V. dahliae	Vd-R1	Vd-R1_tig00000038	10491	35227	96.04
Se1h2_Gf-Cb5	330541	345021	V. dahliae	Vd-R1	Vd-R1_tig00000038	22328	7878	95.97
Se1h2_Gf-Cb5	103432	115678	V. dahliae	Vd-R1	Vd-R1_tig00000040	136253	124050	99.45
Se1h2_Gf-Cb5	171216	190072	V. dahliae	Vd-R1	Vd-R1_tig00000040	10296	29009	96.35
Se1h2_Gf-Cb5	206154	216832	V. dahliae	Vd-R1	Vd-R1_tig00000040	57985	68620	98.12
Se1h2_Gf-Cb5	216925	246263	V. dahliae	Vd-R1	Vd-R1_tig00000040	68621	97778	97.34
Se1h2_Gf-Cb5	265332	285244	V. dahliae	Vd-R1	Vd-R1_tig00000040	66300	46456	98.96
Se1h2_Gf-Cb5	285244	302491	V. dahliae	Vd-R1	Vd-R1_tig00000040	46079	28917	97.98
Se1h2_Gf-Cb5	116230	141175	V. dahliae	Vd-R1	Vd-R1_tig00000041	49835	74719	99.36
Se1h2_Gf-Cb5	364902	374929	V. dahliae	Vd-R1	Vd-R1_tig00000041	877233	867237	98.49
Se1h2_Gf-Cb5	375453	386278	V. dahliae	Vd-R1	Vd-R1_tig00000041	856450	867239	99.18
Se1h2_Gf-Cb5	386276	396384	V. dahliae	Vd-R1	Vd-R1_tig00000041	855451	845400	95.59
Se1h2_Gf-Cb5	159078	198759	V. dahliae	Vd39	Vd39_tig00000102	128287	88611	96.69
Se1h2_Gf-Cb5	330426	345022	V. dahliae	Vd39	Vd39_tig00000102	116238	130877	95.48
Se1h2_Gf-Cb5	125314	141175	V. dahliae	VdB09	VdB09_JAGYYD010000015.1	1942586	1958431	99.79
Se1h2_Gf-Cb5	116230	141175	V. dahliae	VdLs16	VdLs16_MU047874.1	96089	71152	99.78
Se1h2_Gf-Cb5	41558	51735	V. dahliae	VdLs17	VdLs17_CP010982.1	2492389	2482270	93.26
Se1h2_Gf-Cb5	285240	302491	V. dahliae	VdLs17	VdLs17_CP010982.1	2508092	2490837	98.32
Se1h2_Gf-Cb5	388916	399527	V. dahliae	VdLs17	VdLs17_CP010982.1	1908043	1897431	92.34
Se1h2_Gf-Cb5	116230	140926	V. dahliae	VdLs17	VdLs17_CP010983.1	3197869	3222554	99.74
Se1h2_Gf-Cb5	171210	190072	V. dahliae	VdLs17	VdLs17_CP010983.1	543985	562801	95.67
Se1h2_Gf-Cb5	329737	344244	V. dahliae	VdLs17	VdLs17_CP010983.1	544672	529991	95.73
Se1h2_Gf-Cb5	81186	97568	V. nonalfalfae	WCS072	WCS072_CP069142.1	993468	977109	96.45
Se1h2_Gf-Cb5	159078	193377	V. dahliae	XJ511	XJ511_WJDV01000001.1	191206	156868	96.66
Se1h2_Gf-Cb5	173668	194133	V. dahliae	XJ511	XJ511_WJDV01000001.1	2431	22964	96.19
Se1h2_Gf-Cb5	214503	225026	V. dahliae	XJ511	XJ511_WJDV01000001.1	54856	65396	98.1
Se1h2_Gf-Cb5	330426	345022	V. dahliae	XJ511	XJ511_WJDV01000001.1	179175	193789	95.28
Se1h2_Gf-Cb5	116230	140926	V. dahliae	XJ511	XJ511_WJDV01000002.1	71928	47258	99.67
Se1h2_Gf-Cb5	116230	140926	V. dahliae	XJ592	XJ592_WJDY01000011.1	119145	143831	99.73
Se1h3_PD593	35800	46651	V. dahliae	12008	12008_MPSH01000065.1	5855	16709	94.29
Se1h3_PD593	337382	347810	V. dahliae	12008	12008_MPSH01000065.1	54455	64898	87.74
Se1h3_PD593	348040	361243	V. dahliae	12008	12008_MPSH01000065.1	64893	78112	95.72
Se1h3_PD593	35701	49170	V. nubilum	397	397_Chr8	2629504	2616016	89.4
Se1h3_PD593	337382	347810	V. nonalfalfae	CBS382.66	CBS382.66_CP069148.1	4305365	4294922	87.76
Se1h3_PD593	348040	361243	V. nonalfalfae	CBS382.66	CBS382.66_CP069148.1	4294927	4281708	95.72
Se1h3_PD593	35800	46651	V. dahliae	JR2	JR2_2	3530541	3541395	94.28
Se1h3_PD593	337382	347810	V. dahliae	JR2	JR2_2	3579145	3589588	87.74
Se1h3_PD593	348040	361243	V. dahliae	JR2	JR2_2	3589583	3602802	95.72
Se1h3_PD593	35800	46651	V. dahliae	MPI-CAGE	MPI-CAGE_JAHEWJ010000004.1	725971	715117	94.29
Se1h3_PD593	337382	347810	V. dahliae	MPI-CAGE	MPI-CAGE_JAHEWJ010000004.1	677367	666924	87.74
Se1h3_PD593	348040	361243	V. dahliae	MPI-CAGE	MPI-CAGE_JAHEWJ010000004.1	666929	653710	95.72
Se1h3_PD593	163250	174898	V. longisporum	PD589	PD589_Chr1	1360286	1371868	92.75
Se1h3_PD593	1	373526	V. tricorpus	PD593	PD593_Chr1	1001112	1374637	99.99
Se1h3_PD593	3	15416	V. albo-atrum	PD670	PD670_scaffold16.1	279810	295215	98.85
Se1h3_PD593	75934	97349	V. albo-atrum	PD670	PD670_scaffold18.1	12232	33688	97.61
Se1h3_PD593	343943	356244	V. albo-atrum	PD670	PD670_scaffold30.1	16393	28602	93.91
Se1h3_PD593	9075	21011	V. albo-atrum	PD747	PD747_Chr3	3703038	3714973	94.6
Se1h3_PD593	34716	50735	V. albo-atrum	PD747	PD747_Chr3	3738309	3754321	92.23
Se1h3_PD593	50929	61165	V. albo-atrum	PD747	PD747_Chr3	3754327	3764545	95.41
Se1h3_PD593	215010	233355	V. albo-atrum	PD747	PD747_Chr3	3820248	3801894	99.65
Se1h3_PD593	262627	275101	V. albo-atrum	PD747	PD747_Chr3	3965624	3953163	99.41
Se1h3_PD593	275974	296605	V. albo-atrum	PD747	PD747_Chr3	3951489	3930792	97.67
Se1h3_PD593	343943	373526	V. albo-atrum	PD747	PD747_Chr3	4077367	4106948	98.98
Se1h3_PD593	349201	361243	V. dahliae	S023	S023_JADFUJ010000009.1	646823	658818	94.02
Se1h3_PD593	348040	361243	V. dahliae	Vd39	Vd39_tig00000036	686332	673115	95.74
Se1h3_PD593	35800	46651	V. dahliae	XJ511	XJ511_WJDV01000005.1	107475	118329	94.28
Se1h3_PD593	337382	347810	V. dahliae	XJ511	XJ511_WJDV01000005.1	150482	160925	87.74
Se1h3_PD593	348040	361243	V. dahliae	XJ511	XJ511_WJDV01000005.1	160920	174139	95.71
Pr1h1_CQ2	1	133256	V. dahliae	CQ2	CQ2_Chr2	1778074	1911329	100
Pr1h1_CQ2	1	133256	V. dahliae	DAR82592	DAR82592_JAKCXG010000009.1	767739	900669	99.74
Pr1h1_CQ2	1	107643	V. dahliae	DAR83138	DAR83138_JAKCXJ010000005.1	1775745	1883285	99.82
Pr1h1_CQ2	95925	133256	V. dahliae	DAR83138	DAR83138_JAKCXJ010000006.1	3308796	3271516	99.84
Pr1h1_CQ2	1	133256	V. dahliae	DAR83143	DAR83143_JAKCXK010000003.1	1775532	1908661	99.88
Pr1h1_CQ2	1	133256	V. dahliae	DAR83175	DAR83175_JAKCXF010000011.1	1774736	1907683	99.68
Pr1h1_CQ2	120905	133256	V. dahliae	I1V	I1V_tig00000121	2	12264	98.99
Pr1h1_CQ2	92926	108220	V. dahliae	I1V	I1V_tig00000176	1	14984	96.71
Pr1h1_CQ2	13148	35281	V. dahliae	I1V	I1V_tig00000190	1	21722	97.02
Pr1h1_CQ2	27084	62994	V. dahliae	I1V	I1V_tig00000194	1	35301	98.08
Pr1h1_CQ2	10167	25292	V. dahliae	S011	S011_MU211481.1	3969493	3954359	99.66
Pr1h1_CQ2	25607	41976	V. dahliae	S011	S011_MU211481.1	3954396	3938029	95.7
Pr1h1_CQ2	41972	59638	V. dahliae	S011	S011_MU211481.1	3931093	3913452	98.83
Pr1h1_CQ2	59632	71887	V. dahliae	S011	S011_MU211481.1	3906518	3894261	98.63
Pr1h1_CQ2	1	57628	V. dahliae	VD991	VD991_CP119262.1	3402633	3344988	96.48
Pr1h1_CQ2	47734	133256	V. dahliae	VD991	VD991_CP119262.1	3354869	3269349	94.55
Pr1h1_CQ2	1	133256	V. dahliae	XJ592	XJ592_WJDY01000009.1	251488	118242	99.97
Pr1h1_DAR83175	1	132948	V. dahliae	CQ2	CQ2_Chr2	1778074	1911329	99.68
Pr1h1_DAR83175	1	132948	V. dahliae	DAR82592	DAR82592_JAKCXG010000009.1	767739	900669	99.62
Pr1h1_DAR83175	1	107382	V. dahliae	DAR83138	DAR83138_JAKCXJ010000005.1	1775745	1883285	99.6
Pr1h1_DAR83175	95761	132948	V. dahliae	DAR83138	DAR83138_JAKCXJ010000006.1	3308796	3271516	99.53
Pr1h1_DAR83175	1	132948	V. dahliae	DAR83143	DAR83143_JAKCXK010000003.1	1775532	1908661	99.68
Pr1h1_DAR83175	1	132948	V. dahliae	DAR83175	DAR83175_JAKCXF010000011.1	1774736	1907683	100
Pr1h1_DAR83175	120632	132948	V. dahliae	I1V	I1V_tig00000121	2	12264	99.16
Pr1h1_DAR83175	92768	107959	V. dahliae	I1V	I1V_tig00000176	1	14984	96.31
Pr1h1_DAR83175	13127	35213	V. dahliae	I1V	I1V_tig00000190	1	21722	96.97
Pr1h1_DAR83175	27034	62882	V. dahliae	I1V	I1V_tig00000194	1	35301	98.08
Pr1h1_DAR83175	10151	25246	V. dahliae	S011	S011_MU211481.1	3969493	3954359	99.46
Pr1h1_DAR83175	25557	41895	V. dahliae	S011	S011_MU211481.1	3954396	3938029	95.54
Pr1h1_DAR83175	41891	59528	V. dahliae	S011	S011_MU211481.1	3931093	3913452	98.66
Pr1h1_DAR83175	59522	71767	V. dahliae	S011	S011_MU211481.1	3906518	3894261	98.57
Pr1h1_DAR83175	1	57518	V. dahliae	VD991	VD991_CP119262.1	3402633	3344988	96.32
Pr1h1_DAR83175	47624	132948	V. dahliae	VD991	VD991_CP119262.1	3354880	3269349	94.32
Pr1h1_DAR83175	1	132948	V. dahliae	XJ592	XJ592_WJDY01000009.1	251488	118242	99.67
Pr1h1_VD991	1	57646	V. dahliae	CQ2	CQ2_Chr2	1778074	1835701	96.48
Pr1h1_VD991	53695	133285	V. dahliae	CQ2	CQ2_Chr2	1831743	1911329	94.35
Pr1h1_VD991	1	57646	V. dahliae	DAR82592	DAR82592_JAKCXG010000009.1	767739	825230	96.33
Pr1h1_VD991	53695	133285	V. dahliae	DAR82592	DAR82592_JAKCXG010000009.1	821280	900669	94.24
Pr1h1_VD991	1	57646	V. dahliae	DAR83138	DAR83138_JAKCXJ010000005.1	1775745	1833354	96.48
Pr1h1_VD991	53695	107644	V. dahliae	DAR83138	DAR83138_JAKCXJ010000005.1	1829396	1883285	94.21
Pr1h1_VD991	95922	133285	V. dahliae	DAR83138	DAR83138_JAKCXJ010000006.1	3308796	3271516	94.08
Pr1h1_VD991	1	57646	V. dahliae	DAR83143	DAR83143_JAKCXK010000003.1	1775532	1833126	96.45
Pr1h1_VD991	53695	133285	V. dahliae	DAR83143	DAR83143_JAKCXK010000003.1	1829174	1908661	94.3
Pr1h1_VD991	1	57646	V. dahliae	DAR83175	DAR83175_JAKCXF010000011.1	1774736	1832253	96.32
Pr1h1_VD991	53695	133285	V. dahliae	DAR83175	DAR83175_JAKCXF010000011.1	1828302	1907683	94.12
Pr1h1_VD991	120931	133285	V. dahliae	I1V	I1V_tig00000121	2	12264	93.85
Pr1h1_VD991	92923	108221	V. dahliae	I1V	I1V_tig00000176	1	14984	91.66
Pr1h1_VD991	13176	35293	V. dahliae	I1V	I1V_tig00000190	1	21720	94.59
Pr1h1_VD991	27109	63015	V. dahliae	I1V	I1V_tig00000194	1	35301	93.56
Pr1h1_VD991	10194	25306	V. dahliae	S011	S011_MU211481.1	3969493	3954363	97.67
Pr1h1_VD991	25628	42001	V. dahliae	S011	S011_MU211481.1	3954396	3938029	92.85
Pr1h1_VD991	41997	59656	V. dahliae	S011	S011_MU211481.1	3931093	3913452	94.18
Pr1h1_VD991	59650	71876	V. dahliae	S011	S011_MU211481.1	3906518	3894261	92.79
Pr1h1_VD991	1	133285	V. dahliae	VD991	VD991_CP119262.1	3402633	3269349	100
Pr1h1_VD991	1	57646	V. dahliae	XJ592	XJ592_WJDY01000009.1	251488	193847	96.5
Pr1h1_VD991	53695	133285	V. dahliae	XJ592	XJ592_WJDY01000009.1	197805	118242	94.33
En2h1_VL20	3976	15560	V. dahliae	12008	12008_MPSH01000054.1	99514	87957	88.79
En2h1_VL20	34001	44025	V. dahliae	GF1207	GF1207_tig00000001	7840781	7830821	86.29
En2h1_VL20	34001	44025	V. dahliae	Gf-Ca2	Gf-Ca2_tig00000001	8767380	8757372	86.8
En2h1_VL20	3976	15560	V. dahliae	JR2	JR2_2	3323276	3334833	88.79
En2h1_VL20	3976	15560	V. dahliae	MPI-CAGE	MPI-CAGE_JAHEWJ010000004.1	937401	948958	88.79
En2h1_VL20	8147	19253	V. klebahnii	PD401	PD401_UnplacedScaffolds	263732	252647	90.12
En2h1_VL20	989	15555	V. klebahnii	PD659	PD659_scaffold28.1	22433	7938	89.11
En2h1_VL20	3976	15560	V. dahliae	S023	S023_JADFUJ010000009.1	305627	294067	88.88
En2h1_VL20	3976	15560	V. nonalfalfae	T2	T2_UnplacedScaffolds	1394157	1405715	88.78
En2h1_VL20	34001	44025	V. dahliae	TO22	TO22_JACORB010000001.1	7840782	7830744	86.93
En2h1_VL20	34001	44025	V. dahliae	Ud1-4-1	Ud1-4-1_JACOQZ010000001.1	2850	12888	86.93
En2h1_VL20	1	80673	V. longisporum	VL20	VL20_Chr7	1732668	1651996	100
En2h1_VL20	1	24165	V. longisporum	VLB2	VLB2_Chr10	1706687	1682520	99.99
En2h1_VL20	30139	80673	V. longisporum	VLB2	VLB2_Chr10	1682980	1632446	99.98
En2h1_VL20	34025	44025	V. dahliae	VdC07	VdC07_JAHAWK010000023.1	2824742	2814729	86.94
En2h1_VL20	989	15560	V. dahliae	VdLs17	VdLs17_CP010983.1	3669082	3683584	88.88
En2h1_VL20	1724	15560	V. dahliae	XJ511	XJ511_WJDV01000001.1	91277	77510	89.29
En2h1_VLB2	3978	15563	V. dahliae	12008	12008_MPSH01000054.1	99514	87957	88.79
En2h1_VLB2	27570	37594	V. dahliae	GF1207	GF1207_tig00000001	7840781	7830821	86.27
En2h1_VLB2	27570	37594	V. dahliae	Gf-Ca2	Gf-Ca2_tig00000001	8767380	8757372	86.78
En2h1_VLB2	5564	15563	V. dahliae	HoMCF	HoMCF_tig00000207	58065	48142	87.47
En2h1_VLB2	3978	15563	V. dahliae	JR2	JR2_2	3323276	3334833	88.79
En2h1_VLB2	3978	15563	V. dahliae	MPI-CAGE	MPI-CAGE_JAHEWJ010000004.1	937401	948958	88.79
En2h1_VLB2	8149	19256	V. klebahnii	PD401	PD401_UnplacedScaffolds	263732	252647	90.12
En2h1_VLB2	989	15558	V. klebahnii	PD659	PD659_scaffold28.1	22433	7938	89.12
En2h1_VLB2	3978	15563	V. dahliae	S023	S023_JADFUJ010000009.1	305627	294067	88.88
En2h1_VLB2	3978	15563	V. nonalfalfae	T2	T2_UnplacedScaffolds	1394157	1405715	88.78
En2h1_VLB2	27570	37594	V. dahliae	TO22	TO22_JACORB010000001.1	7840782	7830744	86.91
En2h1_VLB2	27570	37594	V. dahliae	Ud1-4-1	Ud1-4-1_JACOQZ010000001.1	2850	12888	86.91
En2h1_VLB2	1	24168	V. longisporum	VL20	VL20_Chr7	1732668	1708504	99.99
En2h1_VLB2	23708	74242	V. longisporum	VL20	VL20_Chr7	1702530	1651996	99.98
En2h1_VLB2	1	74242	V. longisporum	VLB2	VLB2_Chr10	1706687	1632446	100
En2h1_VLB2	27594	37594	V. dahliae	VdC07	VdC07_JAHAWK010000023.1	2824742	2814729	86.92
En2h1_VLB2	989	15563	V. dahliae	VdLs17	VdLs17_CP010983.1	3669082	3683584	88.91
En2h1_VLB2	1724	15563	V. dahliae	XJ511	XJ511_WJDV01000001.1	91277	77510	89.33
En3h1_PD739	40318	71225	V. tricorpus	MUCL9792	MUCL9792_JPET01000008.1	959440	928494	97.91
En3h1_PD739	93670	134511	V. tricorpus	MUCL9792	MUCL9792_JPET01000008.1	903636	862799	99.28
En3h1_PD739	36712	61630	V. klebahnii	PD401	PD401_Chr4	377599	352714	97.21
En3h1_PD739	61632	73154	V. klebahnii	PD401	PD401_Chr4	352849	341383	95.9
En3h1_PD739	10165	34689	V. zaregamsianum	PD736	PD736_scaffold15.1	698220	673691	99.71
En3h1_PD739	44053	71029	V. zaregamsianum	PD736	PD736_scaffold4.1	2324865	2297886	98.82
En3h1_PD739	76803	91307	V. zaregamsianum	PD736	PD736_scaffold4.1	2292956	2278459	99.09
En3h1_PD739	93670	134577	V. zaregamsianum	PD736	PD736_scaffold4.1	2277447	2236597	99.37
En3h1_PD739	1	144667	V. zaregamsianum	PD739	PD739_Chr1	5084877	5229543	99.99
Ga1h1_VdB09	1	40900	V. dahliae	DK045	DK045_JAWIIH010000007.1	2230719	2271673	99.86
Ga1h1_VdB09	1	40900	V. dahliae	VdB09	VdB09_JAGYYD010000007.1	733279	692380	100
Ga1h2_PD618	118692	135775	V. tricorpus	MUCL9792	MUCL9792_JPET01000012.1	6220	23345	99.71
Ga1h2_PD618	74156	92805	V. tricorpus	MUCL9792	MUCL9792_JPET01000017.1	43294	24639	99.2
Ga1h2_PD618	5812	20655	V. tricorpus	MUCL9792	MUCL9792_JPET01000018.1	36687	21846	99.93
Ga1h2_PD618	20205	41954	V. tricorpus	MUCL9792	MUCL9792_JPET01000018.1	21764	1	99.93
Ga1h2_PD618	54056	66571	V. tricorpus	MUCL9792	MUCL9792_JPET01000022.1	12602	1	97.75
Ga1h2_PD618	52885	66025	V. klebahnii	PD401	PD401_Chr5	422893	436091	91.43
Ga1h2_PD618	106562	117104	V. klebahnii	PD401	PD401_Chr5	503198	513738	95.92
Ga1h2_PD618	1	138784	V. isaacii	PD618	PD618_Chr5	2441369	2580152	100
Ga1h2_PD618	93049	104225	V. zaregamsianum	PD736	PD736_scaffold35.1	11223	1	97.97
Ar1h1_GF1192	1	10523	V. dahliae	12008	12008_MPSH01000001.1	1912721	1923264	96.4
Ar1h1_GF1192	213668	227054	V. dahliae	12008	12008_MPSH01000001.1	2182451	2195837	97
Ar1h1_GF1192	231859	258596	V. dahliae	12008	12008_MPSH01000001.1	2195835	2222570	99.61
Ar1h1_GF1192	388536	433418	V. dahliae	12008	12008_MPSH01000001.1	2274431	2229540	99.27
Ar1h1_GF1192	441585	470358	V. dahliae	12008	12008_MPSH01000001.1	1933605	1962416	97.63
Ar1h1_GF1192	470633	481207	V. dahliae	12008	12008_MPSH01000001.1	1962408	1972962	95.76
Ar1h1_GF1192	481208	497626	V. dahliae	12008	12008_MPSH01000001.1	2397629	2381218	99.31
Ar1h1_GF1192	524086	548214	V. dahliae	12008	12008_MPSH01000001.1	2369683	2345598	97.34
Ar1h1_GF1192	310496	321316	V. dahliae	85S	85S_PRLJ01000001.1	984904	995727	99.48
Ar1h1_GF1192	528178	548999	V. dahliae	85S	85S_PRLJ01000001.1	964024	943195	98.43
Ar1h1_GF1192	316886	335011	V. dahliae	85S	85S_PRLJ01000011.1	52758	34627	98.85
Ar1h1_GF1192	388536	399086	V. dahliae	85S	85S_PRLJ01000011.1	32587	22038	99.81
Ar1h1_GF1192	398981	421007	V. dahliae	85S	85S_PRLJ01000011.1	22037	1	99.72
Ar1h1_GF1192	190599	213090	V. dahliae	85S	85S_PRLJ01000013.1	217394	194910	99.74
Ar1h1_GF1192	213453	227054	V. dahliae	85S	85S_PRLJ01000013.1	195028	181423	96.91
Ar1h1_GF1192	231859	258596	V. dahliae	85S	85S_PRLJ01000013.1	181425	154686	99.59
Ar1h1_GF1192	336420	352711	V. dahliae	85S	85S_PRLJ01000013.1	290206	273947	96.8
Ar1h1_GF1192	470633	501083	V. dahliae	85S	85S_PRLJ01000013.1	262977	232550	97.77
Ar1h1_GF1192	512797	528349	V. dahliae	85S	85S_PRLJ01000013.1	276380	291993	96.67
Ar1h1_GF1192	442199	454282	V. dahliae	85S	85S_PRLJ01000017.1	1	12038	98.59
Ar1h1_GF1192	449119	484998	V. dahliae	85S	85S_PRLJ01000017.1	58625	22763	97.52
Ar1h1_GF1192	414439	442859	V. dahliae	85S	85S_PRLJ01000023.1	1	28425	98.35
Ar1h1_GF1192	18008	34259	V. nonalfalfae	CBS382.66	CBS382.66_CP069147.1	1167888	1184146	98.01
Ar1h1_GF1192	34193	62968	V. nonalfalfae	CBS382.66	CBS382.66_CP069147.1	1184170	1212899	99.72
Ar1h1_GF1192	83219	172386	V. nonalfalfae	CBS382.66	CBS382.66_CP069147.1	1416125	1326947	99.83
Ar1h1_GF1192	176511	206430	V. nonalfalfae	CBS382.66	CBS382.66_CP069147.1	1321964	1292046	99.79
Ar1h1_GF1192	284722	352888	V. nonalfalfae	CBS382.66	CBS382.66_CP069147.1	1281086	1212900	99.17
Ar1h1_GF1192	363646	388536	V. nonalfalfae	CBS382.66	CBS382.66_CP069147.1	1614233	1589360	98.79
Ar1h1_GF1192	388536	400540	V. nonalfalfae	CBS382.66	CBS382.66_CP069147.1	1568596	1556593	99.69
Ar1h1_GF1192	433102	456002	V. nonalfalfae	CBS382.66	CBS382.66_CP069147.1	1499384	1476495	98.92
Ar1h1_GF1192	456106	518090	V. nonalfalfae	CBS382.66	CBS382.66_CP069147.1	1476503	1414515	98.41
Ar1h1_GF1192	512797	548999	V. nonalfalfae	CBS382.66	CBS382.66_CP069147.1	1627507	1663711	96.89
Ar1h1_GF1192	1	549001	V. dahliae	CBS385.49	CBS385.49_tig00000003	1465525	918213	99.6
Ar1h1_GF1192	43440	61481	V. dahliae	CQ2	CQ2_Chr3	1053046	1035016	99.17
Ar1h1_GF1192	1	10523	V. dahliae	CQ2	CQ2_Chr4	1029594	1019060	96.31
Ar1h1_GF1192	190599	213090	V. dahliae	CQ2	CQ2_Chr4	931449	908965	99.76
Ar1h1_GF1192	213440	227054	V. dahliae	CQ2	CQ2_Chr4	909083	895481	96.84
Ar1h1_GF1192	231859	258596	V. dahliae	CQ2	CQ2_Chr4	895483	868748	99.6
Ar1h1_GF1192	336420	352534	V. dahliae	CQ2	CQ2_Chr4	690883	674859	96.81
Ar1h1_GF1192	388536	399086	V. dahliae	CQ2	CQ2_Chr4	816967	827514	99.77
Ar1h1_GF1192	398981	433418	V. dahliae	CQ2	CQ2_Chr4	827515	861972	99.06
Ar1h1_GF1192	441585	454293	V. dahliae	CQ2	CQ2_Chr4	1008704	995956	97.59
Ar1h1_GF1192	454353	470358	V. dahliae	CQ2	CQ2_Chr4	995971	979967	97.57
Ar1h1_GF1192	470633	481207	V. dahliae	CQ2	CQ2_Chr4	979975	969422	94.88
Ar1h1_GF1192	481208	497622	V. dahliae	CQ2	CQ2_Chr4	961830	945424	99.34
Ar1h1_GF1192	512797	548989	V. dahliae	CQ2	CQ2_Chr4	677117	713256	97.17
Ar1h1_GF1192	43440	61084	V. dahliae	DAR82592	DAR82592_JAKCXG010000005.1	282690	300283	99.03
Ar1h1_GF1192	1	10523	V. dahliae	DAR82592	DAR82592_JAKCXG010000013.1	3109265	3119786	96.22
Ar1h1_GF1192	190599	213103	V. dahliae	DAR82592	DAR82592_JAKCXG010000013.1	3478615	3456164	99.58
Ar1h1_GF1192	213427	227054	V. dahliae	DAR82592	DAR82592_JAKCXG010000013.1	3456295	3442778	96.13
Ar1h1_GF1192	231859	258596	V. dahliae	DAR82592	DAR82592_JAKCXG010000013.1	3442780	3416097	99.41
Ar1h1_GF1192	336420	352534	V. dahliae	DAR82592	DAR82592_JAKCXG010000013.1	3553598	3537589	96.55
Ar1h1_GF1192	388536	399086	V. dahliae	DAR82592	DAR82592_JAKCXG010000013.1	3364415	3374946	99.61
Ar1h1_GF1192	398981	433418	V. dahliae	DAR82592	DAR82592_JAKCXG010000013.1	3374947	3409335	98.91
Ar1h1_GF1192	441585	454293	V. dahliae	DAR82592	DAR82592_JAKCXG010000013.1	3130118	3142846	97.48
Ar1h1_GF1192	454353	470358	V. dahliae	DAR82592	DAR82592_JAKCXG010000013.1	3142831	3158804	97.38
Ar1h1_GF1192	470633	481207	V. dahliae	DAR82592	DAR82592_JAKCXG010000013.1	3158796	3169333	94.74
Ar1h1_GF1192	481208	497622	V. dahliae	DAR82592	DAR82592_JAKCXG010000013.1	3508954	3492578	99.17
Ar1h1_GF1192	512797	545325	V. dahliae	DAR82592	DAR82592_JAKCXG010000013.1	3539845	3572262	96.64
Ar1h1_GF1192	515341	548989	V. dahliae	DAR82592	DAR82592_JAKCXG010000013.1	3205326	3238835	96.95
Ar1h1_GF1192	43440	61481	V. dahliae	DAR83138	DAR83138_JAKCXJ010000004.1	33916	51931	99.18
Ar1h1_GF1192	1	10523	V. dahliae	DAR83138	DAR83138_JAKCXJ010000008.1	3116643	3127178	96.3
Ar1h1_GF1192	190599	213090	V. dahliae	DAR83138	DAR83138_JAKCXJ010000008.1	3486503	3464037	99.69
Ar1h1_GF1192	213440	227054	V. dahliae	DAR83138	DAR83138_JAKCXJ010000008.1	3464155	3450561	96.8
Ar1h1_GF1192	231859	258596	V. dahliae	DAR83138	DAR83138_JAKCXJ010000008.1	3450563	3423842	99.54
Ar1h1_GF1192	339199	352534	V. dahliae	DAR83138	DAR83138_JAKCXJ010000008.1	3558760	3545548	96.81
Ar1h1_GF1192	388536	399086	V. dahliae	DAR83138	DAR83138_JAKCXJ010000008.1	3372091	3382637	99.76
Ar1h1_GF1192	398981	433418	V. dahliae	DAR83138	DAR83138_JAKCXJ010000008.1	3382638	3417070	99.03
Ar1h1_GF1192	441585	454293	V. dahliae	DAR83138	DAR83138_JAKCXJ010000008.1	3137524	3150268	97.57
Ar1h1_GF1192	454353	470358	V. dahliae	DAR83138	DAR83138_JAKCXJ010000008.1	3150253	3166245	97.49
Ar1h1_GF1192	470633	481207	V. dahliae	DAR83138	DAR83138_JAKCXJ010000008.1	3166237	3176789	94.83
Ar1h1_GF1192	481208	497622	V. dahliae	DAR83138	DAR83138_JAKCXJ010000008.1	3516868	3500481	99.21
Ar1h1_GF1192	512797	523786	V. dahliae	DAR83138	DAR83138_JAKCXJ010000008.1	3547807	3558760	95.8
Ar1h1_GF1192	515341	548989	V. dahliae	DAR83138	DAR83138_JAKCXJ010000008.1	3212826	3246384	97.09
Ar1h1_GF1192	43440	61481	V. dahliae	DAR83143	DAR83143_JAKCXK010000001.1	3357125	3375140	99.18
Ar1h1_GF1192	1	10523	V. dahliae	DAR83143	DAR83143_JAKCXK010000006.1	2429389	2439923	96.31
Ar1h1_GF1192	441585	454293	V. dahliae	DAR83143	DAR83143_JAKCXK010000006.1	2450278	2463024	97.59
Ar1h1_GF1192	454353	470358	V. dahliae	DAR83143	DAR83143_JAKCXK010000006.1	2463009	2479010	97.55
Ar1h1_GF1192	470633	481207	V. dahliae	DAR83143	DAR83143_JAKCXK010000006.1	2479002	2489554	94.85
Ar1h1_GF1192	522796	548989	V. dahliae	DAR83143	DAR83143_JAKCXK010000007.1	1	26154	97.48
Ar1h1_GF1192	190599	213090	V. dahliae	DAR83143	DAR83143_JAKCXK010000008.1	175743	153272	99.71
Ar1h1_GF1192	213440	227052	V. dahliae	DAR83143	DAR83143_JAKCXK010000008.1	153390	139795	96.81
Ar1h1_GF1192	231859	258596	V. dahliae	DAR83143	DAR83143_JAKCXK010000008.1	139795	113068	99.57
Ar1h1_GF1192	336420	352534	V. dahliae	DAR83143	DAR83143_JAKCXK010000008.1	250816	234798	96.82
Ar1h1_GF1192	388536	399086	V. dahliae	DAR83143	DAR83143_JAKCXK010000008.1	61311	71849	99.45
Ar1h1_GF1192	398981	433418	V. dahliae	DAR83143	DAR83143_JAKCXK010000008.1	71850	106292	99.06
Ar1h1_GF1192	481208	497622	V. dahliae	DAR83143	DAR83143_JAKCXK010000008.1	206117	189718	99.29
Ar1h1_GF1192	512797	545325	V. dahliae	DAR83143	DAR83143_JAKCXK010000008.1	237057	269522	96.77
Ar1h1_GF1192	43440	61481	V. dahliae	DAR83175	DAR83175_JAKCXF010000010.1	59134	77136	99.1
Ar1h1_GF1192	388536	399068	V. dahliae	DAR83175	DAR83175_JAKCXF010000016.1	577513	567007	99.02
Ar1h1_GF1192	1	10523	V. dahliae	DAR83175	DAR83175_JAKCXF010000018.1	898133	908662	96.25
Ar1h1_GF1192	441585	454293	V. dahliae	DAR83175	DAR83175_JAKCXF010000018.1	918988	931734	97.57
Ar1h1_GF1192	454353	470358	V. dahliae	DAR83175	DAR83175_JAKCXF010000018.1	931719	947708	97.48
Ar1h1_GF1192	470633	481207	V. dahliae	DAR83175	DAR83175_JAKCXF010000018.1	947700	958252	94.87
Ar1h1_GF1192	515341	548989	V. dahliae	DAR83175	DAR83175_JAKCXF010000018.1	994284	1027792	96.94
Ar1h1_GF1192	190599	213090	V. dahliae	DAR83175	DAR83175_JAKCXF010000019.1	167660	145200	99.61
Ar1h1_GF1192	213440	227052	V. dahliae	DAR83175	DAR83175_JAKCXF010000019.1	145318	131729	96.78
Ar1h1_GF1192	231859	258596	V. dahliae	DAR83175	DAR83175_JAKCXF010000019.1	131729	105017	99.51
Ar1h1_GF1192	336420	352534	V. dahliae	DAR83175	DAR83175_JAKCXF010000019.1	242733	226713	96.83
Ar1h1_GF1192	398981	433418	V. dahliae	DAR83175	DAR83175_JAKCXF010000019.1	63832	98252	99
Ar1h1_GF1192	481208	497622	V. dahliae	DAR83175	DAR83175_JAKCXF010000019.1	198034	181638	99.28
Ar1h1_GF1192	512797	533255	V. dahliae	DAR83175	DAR83175_JAKCXF010000019.1	228970	249377	96.8
Ar1h1_GF1192	1	12335	V. dahliae	DK045	DK045_JAWIIH010000007.1	175172	162837	98.1
Ar1h1_GF1192	12260	34259	V. dahliae	DK045	DK045_JAWIIH010000007.1	162856	140851	98.54
Ar1h1_GF1192	34193	66481	V. dahliae	DK045	DK045_JAWIIH010000007.1	140827	108562	99.87
Ar1h1_GF1192	190599	213389	V. dahliae	DK045	DK045_JAWIIH010000007.1	96659	73869	99.85
Ar1h1_GF1192	213554	258596	V. dahliae	DK045	DK045_JAWIIH010000007.1	73731	28685	98.9
Ar1h1_GF1192	271924	300283	V. dahliae	DK045	DK045_JAWIIH010000007.1	28358	1	98.86
Ar1h1_GF1192	336420	352577	V. dahliae	DK045	DK045_JAWIIH010000009.1	769799	785928	97.4
Ar1h1_GF1192	363646	388536	V. dahliae	DK045	DK045_JAWIIH010000009.1	796902	821756	98.72
Ar1h1_GF1192	512797	528290	V. dahliae	DK045	DK045_JAWIIH010000009.1	783626	768070	96.36
Ar1h1_GF1192	528178	549001	V. dahliae	DK045	DK045_JAWIIH010000010.1	904	21705	98.81
Ar1h1_GF1192	83219	172386	V. dahliae	DK045	DK045_JAWIIH010000012.1	24584	113774	99.82
Ar1h1_GF1192	182844	206430	V. dahliae	DK045	DK045_JAWIIH010000012.1	132022	155608	99.97
Ar1h1_GF1192	284606	350275	V. dahliae	DK045	DK045_JAWIIH010000012.1	160791	226392	99.01
Ar1h1_GF1192	491915	518090	V. dahliae	DK045	DK045_JAWIIH010000012.1	14	26194	98.44
Ar1h1_GF1192	366310	512790	V. dahliae	DK045	DK045_JAWIIH010000013.1	146492	13	98.89
Ar1h1_GF1192	1	549001	V. dahliae	GF1192	GF1192_JACOQX010000009.1	2527028	3076028	100
Ar1h1_GF1192	444715	459436	V. dahliae	GF1207	GF1207_tig00000008	36444	21804	96.92
Ar1h1_GF1192	512797	549001	V. dahliae	GF1207	GF1207_tig00000014	5109	41158	97.21
Ar1h1_GF1192	190599	206430	V. dahliae	GF1207	GF1207_tig00000019	196407	212195	99.68
Ar1h1_GF1192	279638	330586	V. dahliae	GF1207	GF1207_tig00000019	212193	263000	99.41
Ar1h1_GF1192	402974	424887	V. dahliae	GF1207	GF1207_tig00000019	108774	130659	99.38
Ar1h1_GF1192	440770	451197	V. dahliae	GF1207	GF1207_tig00000019	136698	147100	99.03
Ar1h1_GF1192	451410	468806	V. dahliae	GF1207	GF1207_tig00000019	147131	164454	98.1
Ar1h1_GF1192	12260	34259	V. dahliae	GF1207	GF1207_tig00000063	1041881	1063813	98.2
Ar1h1_GF1192	34193	62968	V. dahliae	GF1207	GF1207_tig00000063	1063837	1092444	99.28
Ar1h1_GF1192	306138	352888	V. dahliae	GF1207	GF1207_tig00000063	1139071	1092445	98.58
Ar1h1_GF1192	83219	172339	V. dahliae	GF1207	GF1207_tig00000064	229946	141120	99.5
Ar1h1_GF1192	199025	213402	V. dahliae	GF1207	GF1207_tig00000064	114702	100365	97.55
Ar1h1_GF1192	213128	258596	V. dahliae	GF1207	GF1207_tig00000064	100795	55462	98.49
Ar1h1_GF1192	272351	288652	V. dahliae	GF1207	GF1207_tig00000064	54671	38432	98.8
Ar1h1_GF1192	470633	518090	V. dahliae	GF1207	GF1207_tig00000064	275650	228339	97.98
Ar1h1_GF1192	1	172383	V. dahliae	GF1300	GF1300_JACOQY010000003.1	2527180	2699576	99.99
Ar1h1_GF1192	152393	213454	V. dahliae	GF1300	GF1300_JACOQY010000003.1	2679572	2740647	99.98
Ar1h1_GF1192	213076	549001	V. dahliae	GF1300	GF1300_JACOQY010000003.1	2740165	3076126	99.98
Ar1h1_GF1192	199025	213402	V. dahliae	Gf-Ca2	Gf-Ca2_tig00000004	110994	96654	97.56
Ar1h1_GF1192	213128	258596	V. dahliae	Gf-Ca2	Gf-Ca2_tig00000004	97084	51739	98.51
Ar1h1_GF1192	272351	288652	V. dahliae	Gf-Ca2	Gf-Ca2_tig00000004	50948	34703	98.84
Ar1h1_GF1192	470633	518090	V. dahliae	Gf-Ca2	Gf-Ca2_tig00000006	18303	65627	98.07
Ar1h1_GF1192	12260	34259	V. dahliae	Gf-Ca2	Gf-Ca2_tig00000007	2455350	2477295	98.24
Ar1h1_GF1192	34193	62968	V. dahliae	Gf-Ca2	Gf-Ca2_tig00000007	2477319	2505927	99.31
Ar1h1_GF1192	307470	352888	V. dahliae	Gf-Ca2	Gf-Ca2_tig00000007	2551224	2505928	98.56
Ar1h1_GF1192	512797	549001	V. dahliae	Gf-Ca2	Gf-Ca2_tig00000009	958657	922570	97.08
Ar1h1_GF1192	83219	172386	V. dahliae	Gf-Ca2	Gf-Ca2_tig00000030	221183	310099	99.39
Ar1h1_GF1192	182970	206430	V. dahliae	Gf-Ca2	Gf-Ca2_tig00000030	328328	351738	99.76
Ar1h1_GF1192	279638	336419	V. dahliae	Gf-Ca2	Gf-Ca2_tig00000030	351736	408467	99.37
Ar1h1_GF1192	402974	424887	V. dahliae	Gf-Ca2	Gf-Ca2_tig00000030	138033	159931	99.44
Ar1h1_GF1192	440770	468806	V. dahliae	Gf-Ca2	Gf-Ca2_tig00000030	165972	193906	98.52
Ar1h1_GF1192	1	12335	V. dahliae	Gf-Cb5	Gf-Cb5_JACORA010000014.1	942753	955087	100
Ar1h1_GF1192	12260	172378	V. dahliae	Gf-Cb5	Gf-Cb5_JACORA010000014.1	955082	1115200	99.97
Ar1h1_GF1192	152398	213155	V. dahliae	Gf-Cb5	Gf-Cb5_JACORA010000014.1	1095201	1155977	99.97
Ar1h1_GF1192	213375	258845	V. dahliae	Gf-Cb5	Gf-Cb5_JACORA010000014.1	1155794	1201265	99.98
Ar1h1_GF1192	265773	549001	V. dahliae	Gf-Cb5	Gf-Cb5_JACORA010000014.1	1201261	1484567	99.88
Ar1h1_GF1192	535294	548992	V. dahliae	HoMCF	HoMCF_tig00000067	254981	241444	98.45
Ar1h1_GF1192	389125	445195	V. dahliae	HoMCF	HoMCF_tig00000113	1	55340	97.49
Ar1h1_GF1192	195409	229868	V. dahliae	HoMCF	HoMCF_tig00000119	34109	1	97.83
Ar1h1_GF1192	89093	106367	V. dahliae	HoMCF	HoMCF_tig00000120	17083	1	98.45
Ar1h1_GF1192	73403	85155	V. dahliae	HoMCF	HoMCF_tig00000124	1	11565	97.61
Ar1h1_GF1192	448267	535516	V. dahliae	HoMCF	HoMCF_tig00000125	86262	1	98.14
Ar1h1_GF1192	172573	193463	V. dahliae	HoMCF	HoMCF_tig00000126	1	20624	98.04
Ar1h1_GF1192	299382	341652	V. dahliae	HoMCF	HoMCF_tig00000129	41595	1	97.64
Ar1h1_GF1192	236043	256546	V. dahliae	HoMCF	HoMCF_tig00000179	52816	32373	99.26
Ar1h1_GF1192	1	172382	V. dahliae	HoMCLT	HoMCLT_JACORC010000004.1	1470700	1298305	99.99
Ar1h1_GF1192	152394	213506	V. dahliae	HoMCLT	HoMCLT_JACORC010000004.1	1318308	1257181	99.98
Ar1h1_GF1192	213037	544046	V. dahliae	HoMCLT	HoMCLT_JACORC010000004.1	1257715	926681	99.97
Ar1h1_GF1192	528178	549001	V. dahliae	HoMCLT	HoMCLT_JACORC010000004.1	942537	921726	99.94
Ar1h1_GF1192	1	10520	V. dahliae	I1V	I1V_tig00000029	120242	109844	91.55
Ar1h1_GF1192	441585	470358	V. dahliae	I1V	I1V_tig00000029	99529	70949	96.78
Ar1h1_GF1192	43440	61481	V. dahliae	I1V	I1V_tig00000038	341838	323873	98.9
Ar1h1_GF1192	190599	213103	V. dahliae	I1V	I1V_tig00000212	208967	186568	99.34
Ar1h1_GF1192	213427	227052	V. dahliae	I1V	I1V_tig00000212	186698	173121	96.57
Ar1h1_GF1192	231859	258596	V. dahliae	I1V	I1V_tig00000212	173121	146502	99.15
Ar1h1_GF1192	336420	352534	V. dahliae	I1V	I1V_tig00000212	284281	268380	95.44
Ar1h1_GF1192	388536	399086	V. dahliae	I1V	I1V_tig00000212	94630	105148	99.49
Ar1h1_GF1192	398981	433418	V. dahliae	I1V	I1V_tig00000212	105149	139453	98.67
Ar1h1_GF1192	470633	481207	V. dahliae	I1V	I1V_tig00000212	257196	246792	93.3
Ar1h1_GF1192	481208	497622	V. dahliae	I1V	I1V_tig00000212	239222	222896	98.86
Ar1h1_GF1192	512797	540765	V. dahliae	I1V	I1V_tig00000212	270598	298354	96.23
Ar1h1_GF1192	520948	548989	V. dahliae	I1V	I1V_tig00000213	1	27860	97.01
Ar1h1_GF1192	1	10523	V. dahliae	JR2	JR2_4	1479711	1469168	96.4
Ar1h1_GF1192	213668	227054	V. dahliae	JR2	JR2_4	1196800	1210186	97
Ar1h1_GF1192	231859	258596	V. dahliae	JR2	JR2_4	1210184	1236919	99.61
Ar1h1_GF1192	388536	433418	V. dahliae	JR2	JR2_4	1288783	1243889	99.28
Ar1h1_GF1192	12260	34259	V. dahliae	JR2	JR2_5	1051160	1029154	98.52
Ar1h1_GF1192	34193	62968	V. dahliae	JR2	JR2_5	1029130	1000405	99.72
Ar1h1_GF1192	83219	172386	V. dahliae	JR2	JR2_5	803098	892272	99.83
Ar1h1_GF1192	176511	206430	V. dahliae	JR2	JR2_5	897255	927173	99.79
Ar1h1_GF1192	279638	352888	V. dahliae	JR2	JR2_5	927171	1000404	99.16
Ar1h1_GF1192	363646	388536	V. dahliae	JR2	JR2_5	610829	635697	98.77
Ar1h1_GF1192	433102	518090	V. dahliae	JR2	JR2_5	719784	804708	98.43
Ar1h1_GF1192	512797	523588	V. dahliae	JR2	JR2_5	597467	586697	96.8
Ar1h1_GF1192	524086	548999	V. dahliae	JR2	JR2_5	586699	561861	97.4
Ar1h1_GF1192	1	10523	V. dahliae	MPI-CAGE	MPI-CAGE_JAHEWJ010000011.1	1466374	1455831	96.4
Ar1h1_GF1192	213668	227054	V. dahliae	MPI-CAGE	MPI-CAGE_JAHEWJ010000011.1	1023622	1037008	97
Ar1h1_GF1192	231859	258596	V. dahliae	MPI-CAGE	MPI-CAGE_JAHEWJ010000011.1	1037006	1063741	99.61
Ar1h1_GF1192	339400	352711	V. dahliae	MPI-CAGE	MPI-CAGE_JAHEWJ010000011.1	1442988	1429761	96.5
Ar1h1_GF1192	388536	433418	V. dahliae	MPI-CAGE	MPI-CAGE_JAHEWJ010000011.1	1115607	1070711	99.28
Ar1h1_GF1192	441585	470358	V. dahliae	MPI-CAGE	MPI-CAGE_JAHEWJ010000011.1	1285858	1257045	97.64
Ar1h1_GF1192	470633	481207	V. dahliae	MPI-CAGE	MPI-CAGE_JAHEWJ010000011.1	1257053	1246499	95.75
Ar1h1_GF1192	481208	497626	V. dahliae	MPI-CAGE	MPI-CAGE_JAHEWJ010000011.1	1238906	1222495	99.31
Ar1h1_GF1192	512797	523588	V. dahliae	MPI-CAGE	MPI-CAGE_JAHEWJ010000011.1	1432197	1442991	96.52
Ar1h1_GF1192	534062	548214	V. dahliae	MPI-CAGE	MPI-CAGE_JAHEWJ010000011.1	1200922	1186774	97.85
Ar1h1_GF1192	129052	141139	V. tricorpus	MUCL9792	MUCL9792_JPET01000013.1	155380	167468	99.56
Ar1h1_GF1192	129052	141139	V. klebahnii	PD401	PD401_Chr6	1916672	1928742	99.43
Ar1h1_GF1192	1	10523	V. longisporum	PD589	PD589_Chr12	1902085	1912631	96.25
Ar1h1_GF1192	198727	213734	V. longisporum	PD589	PD589_Chr12	2251313	2236341	99.13
Ar1h1_GF1192	388536	399086	V. longisporum	PD589	PD589_Chr12	2143961	2154505	99.7
Ar1h1_GF1192	398981	433418	V. longisporum	PD589	PD589_Chr12	2154506	2188894	98.96
Ar1h1_GF1192	441585	470358	V. longisporum	PD589	PD589_Chr12	1922946	1951742	97.54
Ar1h1_GF1192	534062	548214	V. longisporum	PD589	PD589_Chr12	1988047	2002185	97.71
Ar1h1_GF1192	321560	336419	V. longisporum	PD589	PD589_Chr4	4993062	5007849	96.59
Ar1h1_GF1192	364848	376477	V. longisporum	PD589	PD589_Chr4	4997899	4986292	95.52
Ar1h1_GF1192	376676	388536	V. longisporum	PD589	PD589_Chr4	4986291	4974429	99.82
Ar1h1_GF1192	190599	207953	V. longisporum	PD589	PD589_Chr6	4480989	4498324	99.75
Ar1h1_GF1192	213730	258596	V. longisporum	PD589	PD589_Chr6	4502583	4547389	98.62
Ar1h1_GF1192	129052	141139	V. tricorpus	PD593	PD593_Chr6	3333710	3321622	99.56
Ar1h1_GF1192	96698	122530	V. isaacii	PD618	PD618_Chr6	1732611	1706775	98.03
Ar1h1_GF1192	104028	122021	V. klebahnii	PD659	PD659_scaffold19.1	471200	489075	97.42
Ar1h1_GF1192	128155	141139	V. klebahnii	PD659	PD659_scaffold19.1	495683	508660	99.5
Ar1h1_GF1192	87893	125831	V. isaacii	PD660	PD660_scaffold9.1	1012252	1050241	98.38
Ar1h1_GF1192	128155	141139	V. isaacii	PD660	PD660_scaffold9.1	1052812	1065788	99.45
Ar1h1_GF1192	129052	141139	V. albo-atrum	PD670	PD670_scaffold2.1	5059763	5047675	99.56
Ar1h1_GF1192	1	10523	V. alfalfae	PD683	PD683_UnplacedScaffolds	284326	294933	95.76
Ar1h1_GF1192	198727	213181	V. alfalfae	PD683	PD683_UnplacedScaffolds	256462	242010	99.45
Ar1h1_GF1192	213730	227028	V. alfalfae	PD683	PD683_UnplacedScaffolds	241605	228308	96.92
Ar1h1_GF1192	231859	258596	V. alfalfae	PD683	PD683_UnplacedScaffolds	228152	201416	99.61
Ar1h1_GF1192	388536	433418	V. alfalfae	PD683	PD683_UnplacedScaffolds	149581	194446	99.21
Ar1h1_GF1192	441585	469096	V. alfalfae	PD683	PD683_UnplacedScaffolds	311045	338595	97.98
Ar1h1_GF1192	481208	497622	V. alfalfae	PD683	PD683_UnplacedScaffolds	20912	4504	99.34
Ar1h1_GF1192	129052	141139	V. albo-atrum	PD747	PD747_Chr5	1048022	1060110	99.56
Ar1h1_GF1192	190599	213559	V. dahliae	S011	S011_JADFUI010000010.1	2940407	2917454	99.78
Ar1h1_GF1192	336420	352520	V. dahliae	S011	S011_JADFUI010000010.1	2754385	2770436	96.39
Ar1h1_GF1192	470633	481208	V. dahliae	S011	S011_JADFUI010000010.1	2781429	2791979	93.51
Ar1h1_GF1192	512797	528289	V. dahliae	S011	S011_JADFUI010000010.1	2768191	2752657	96.82
Ar1h1_GF1192	528178	549001	V. dahliae	S011	S011_JADFUI010000010.1	2752660	2731877	98.08
Ar1h1_GF1192	1	10523	V. dahliae	S011	S011_MU211481.1	1182019	1192561	96.44
Ar1h1_GF1192	214819	227054	V. dahliae	S011	S011_MU211481.1	5953542	5941308	96.77
Ar1h1_GF1192	239628	258596	V. dahliae	S011	S011_MU211481.1	5927663	5908696	99.65
Ar1h1_GF1192	441585	470358	V. dahliae	S011	S011_MU211481.1	1202930	1231754	97.56
Ar1h1_GF1192	236043	256546	V. dahliae	S023	S023_JADFUJ010000002.1	1724800	1704290	99.56
Ar1h1_GF1192	93273	162280	V. nonalfalfae	T2	T2_Chr2	3826336	3895346	99.97
Ar1h1_GF1192	162379	177483	V. nonalfalfae	T2	T2_Chr2	3895470	3910574	99.05
Ar1h1_GF1192	176511	191656	V. nonalfalfae	T2	T2_Chr2	3910658	3925803	98.5
Ar1h1_GF1192	289268	325179	V. nonalfalfae	T2	T2_Chr8	1402335	1438272	98.58
Ar1h1_GF1192	513082	526652	V. nonalfalfae	T2	T2_Chr8	1454868	1468489	96.69
Ar1h1_GF1192	532310	542327	V. nonalfalfae	T2	T2_Chr8	1352027	1342091	93.02
Ar1h1_GF1192	34193	62968	V. nonalfalfae	T2	T2_UnplacedScaffolds	250911	222152	99.61
Ar1h1_GF1192	231859	251428	V. nonalfalfae	T2	T2_UnplacedScaffolds	74244	54680	99.62
Ar1h1_GF1192	400098	418140	V. nonalfalfae	T2	T2_UnplacedScaffolds	1570811	1588871	99.72
Ar1h1_GF1192	456106	466317	V. nonalfalfae	T2	T2_UnplacedScaffolds	333530	343741	98.56
Ar1h1_GF1192	501651	512775	V. nonalfalfae	T2	T2_UnplacedScaffolds	25517	36643	97.93
Ar1h1_GF1192	477263	523038	V. dahliae	TO22	TO22_JACORB010000009.1	3	45797	98.28
Ar1h1_GF1192	529674	549001	V. dahliae	TO22	TO22_JACORB010000010.1	1882	21154	98.07
Ar1h1_GF1192	524755	544414	V. dahliae	TO22	TO22_JACORB010000011.1	19	19579	96.73
Ar1h1_GF1192	83219	172386	V. dahliae	TO22	TO22_JACORB010000012.1	301852	212670	99.79
Ar1h1_GF1192	190599	206430	V. dahliae	TO22	TO22_JACORB010000012.1	508173	524001	99.94
Ar1h1_GF1192	199025	258596	V. dahliae	TO22	TO22_JACORB010000012.1	186229	126751	98.38
Ar1h1_GF1192	272351	288652	V. dahliae	TO22	TO22_JACORB010000012.1	125957	109678	99.06
Ar1h1_GF1192	279638	316331	V. dahliae	TO22	TO22_JACORB010000012.1	523999	560678	99.75
Ar1h1_GF1192	308520	336419	V. dahliae	TO22	TO22_JACORB010000012.1	100858	72917	99.23
Ar1h1_GF1192	402974	424887	V. dahliae	TO22	TO22_JACORB010000012.1	420134	442081	99.67
Ar1h1_GF1192	440770	468806	V. dahliae	TO22	TO22_JACORB010000012.1	448130	476142	98.79
Ar1h1_GF1192	12260	34259	V. dahliae	TO22	TO22_JACORB010000013.1	80156	58153	98.5
Ar1h1_GF1192	34193	62968	V. dahliae	TO22	TO22_JACORB010000013.1	58129	29405	99.71
Ar1h1_GF1192	323456	352888	V. dahliae	TO22	TO22_JACORB010000013.1	1	29404	98.26
Ar1h1_GF1192	470643	496748	V. dahliae	TO22	TO22_JACORB010000014.1	26031	1	97.82
Ar1h1_GF1192	336420	352577	V. dahliae	Ud1-4-1	Ud1-4-1_JACOQZ010000003.1	3674907	3691072	96.97
Ar1h1_GF1192	512797	548999	V. dahliae	Ud1-4-1	Ud1-4-1_JACOQZ010000003.1	3688770	3652593	96.7
Ar1h1_GF1192	84600	172386	V. dahliae	Ud1-4-1	Ud1-4-1_JACOQZ010000004.1	170639	82875	99.77
Ar1h1_GF1192	182970	206430	V. dahliae	Ud1-4-1	Ud1-4-1_JACOQZ010000004.1	64600	41140	99.97
Ar1h1_GF1192	279638	320773	V. dahliae	Ud1-4-1	Ud1-4-1_JACOQZ010000004.1	41142	1	99.79
Ar1h1_GF1192	402974	424887	V. dahliae	Ud1-4-1	Ud1-4-1_JACOQZ010000004.1	255452	233505	99.67
Ar1h1_GF1192	440770	468806	V. dahliae	Ud1-4-1	Ud1-4-1_JACOQZ010000004.1	227453	199436	98.82
Ar1h1_GF1192	526069	549001	V. dahliae	Ud1-4-1	Ud1-4-1_JACOQZ010000010.1	1	22878	97.97
Ar1h1_GF1192	470643	496514	V. dahliae	Ud1-4-1	Ud1-4-1_JACOQZ010000012.1	25988	153	98.07
Ar1h1_GF1192	199025	213350	V. dahliae	Ud1-4-1	Ud1-4-1_JACOQZ010000013.1	47183	61509	97.78
Ar1h1_GF1192	213180	258596	V. dahliae	Ud1-4-1	Ud1-4-1_JACOQZ010000013.1	61131	106546	98.78
Ar1h1_GF1192	272351	288652	V. dahliae	Ud1-4-1	Ud1-4-1_JACOQZ010000013.1	107340	123625	99.1
Ar1h1_GF1192	308520	336419	V. dahliae	Ud1-4-1	Ud1-4-1_JACOQZ010000013.1	132448	160400	99.31
Ar1h1_GF1192	474476	518090	V. dahliae	Ud1-4-1	Ud1-4-1_JACOQZ010000013.1	1	43617	98.75
Ar1h1_GF1192	12260	34259	V. dahliae	Ud1-4-1	Ud1-4-1_JACOQZ010000015.1	63191	41185	98.52
Ar1h1_GF1192	34193	62968	V. dahliae	Ud1-4-1	Ud1-4-1_JACOQZ010000015.1	41161	12433	99.73
Ar1h1_GF1192	340453	352888	V. dahliae	Ud1-4-1	Ud1-4-1_JACOQZ010000015.1	1	12432	97.71
Ar1h1_GF1192	43440	61481	V. dahliae	VD991	VD991_CP119263.1	3402356	3420381	99.14
Ar1h1_GF1192	1	10523	V. dahliae	VD991	VD991_CP119264.1	1054647	1044106	96.36
Ar1h1_GF1192	190599	213090	V. dahliae	VD991	VD991_CP119264.1	956480	933992	99.77
Ar1h1_GF1192	213440	227054	V. dahliae	VD991	VD991_CP119264.1	934110	920505	96.87
Ar1h1_GF1192	231859	258596	V. dahliae	VD991	VD991_CP119264.1	920507	893771	99.6
Ar1h1_GF1192	336420	352534	V. dahliae	VD991	VD991_CP119264.1	609321	625350	96.86
Ar1h1_GF1192	388536	399086	V. dahliae	VD991	VD991_CP119264.1	841988	852537	99.79
Ar1h1_GF1192	398981	433418	V. dahliae	VD991	VD991_CP119264.1	852538	886995	99.1
Ar1h1_GF1192	441585	454293	V. dahliae	VD991	VD991_CP119264.1	1033748	1020997	97.61
Ar1h1_GF1192	454353	470358	V. dahliae	VD991	VD991_CP119264.1	1021012	1005008	97.57
Ar1h1_GF1192	470633	481207	V. dahliae	VD991	VD991_CP119264.1	1005016	994462	94.89
Ar1h1_GF1192	481208	497622	V. dahliae	VD991	VD991_CP119264.1	986869	970461	99.35
Ar1h1_GF1192	512797	545325	V. dahliae	VD991	VD991_CP119264.1	623091	590613	96.8
Ar1h1_GF1192	515341	548989	V. dahliae	VD991	VD991_CP119264.1	682515	716103	97.15
Ar1h1_GF1192	415723	428723	V. longisporum	VL20	VL20_Chr8	3317108	3304109	99.35
Ar1h1_GF1192	402974	415722	V. longisporum	VL20	VL20_UnplacedScaffolds	580101	567340	99.55
Ar1h1_GF1192	1	10523	V. longisporum	VLB2	VLB2_Chr4	5569805	5559262	96.42
Ar1h1_GF1192	213730	227054	V. longisporum	VLB2	VLB2_Chr4	5470372	5457054	96.87
Ar1h1_GF1192	231859	258596	V. longisporum	VLB2	VLB2_Chr4	5457056	5430320	99.61
Ar1h1_GF1192	339400	352711	V. longisporum	VLB2	VLB2_Chr4	5217712	5204429	97.32
Ar1h1_GF1192	388536	399086	V. longisporum	VLB2	VLB2_Chr4	5379495	5390045	99.85
Ar1h1_GF1192	398981	413562	V. longisporum	VLB2	VLB2_Chr4	5390046	5404645	99.71
Ar1h1_GF1192	415218	433418	V. longisporum	VLB2	VLB2_Chr4	5405146	5423350	98.58
Ar1h1_GF1192	441585	470358	V. longisporum	VLB2	VLB2_Chr4	5548940	5520126	97.64
Ar1h1_GF1192	470633	481207	V. longisporum	VLB2	VLB2_Chr4	5520134	5509580	95.73
Ar1h1_GF1192	481208	497622	V. longisporum	VLB2	VLB2_Chr4	5501987	5485579	99.34
Ar1h1_GF1192	512797	523588	V. longisporum	VLB2	VLB2_Chr4	5206865	5217715	96.24
Ar1h1_GF1192	534062	548214	V. longisporum	VLB2	VLB2_Chr4	5227470	5241619	97.81
Ar1h1_GF1192	413563	424296	V. longisporum	VLB2	VLB2_UnplacedScaffolds	644914	634192	99.61
Ar1h1_GF1192	104416	122530	V. isaacii	VSO1	VSO1_scaffold20.1	91519	73475	98.41
Ar1h1_GF1192	1	116663	V. dahliae	VT-2A	VT-2A_tig00000007	1449980	1333697	99.66
Ar1h1_GF1192	116908	213441	V. dahliae	VT-2A	VT-2A_tig00000007	1333604	1237407	99.63
Ar1h1_GF1192	213089	229809	V. dahliae	VT-2A	VT-2A_tig00000007	1237876	1221191	99.77
Ar1h1_GF1192	230041	549001	V. dahliae	VT-2A	VT-2A_tig00000007	1221182	903159	99.69
Ar1h1_GF1192	1	12335	V. dahliae	Vd-653	Vd-653_tig00000109	39571	27295	97.63
Ar1h1_GF1192	12260	39948	V. dahliae	Vd-653	Vd-653_tig00000109	27314	1	97.72
Ar1h1_GF1192	39775	74452	V. dahliae	Vd-653	Vd-653_tig00000117	1	34370	98.93
Ar1h1_GF1192	74709	84829	V. dahliae	Vd-653	Vd-653_tig00000117	34370	44443	98.68
Ar1h1_GF1192	87270	172386	V. dahliae	Vd-653	Vd-653_tig00000181	117714	202300	99.13
Ar1h1_GF1192	176511	197301	V. dahliae	Vd-653	Vd-653_tig00000181	207237	227942	99.31
Ar1h1_GF1192	197638	258596	V. dahliae	Vd-653	Vd-653_tig00000181	227943	288486	98.21
Ar1h1_GF1192	273203	284610	V. dahliae	Vd-653	Vd-653_tig00000181	290549	301887	98.55
Ar1h1_GF1192	284606	308503	V. dahliae	Vd-653	Vd-653_tig00000181	302363	326076	98.13
Ar1h1_GF1192	316601	327296	V. dahliae	Vd-653	Vd-653_tig00000181	334217	344854	96.54
Ar1h1_GF1192	340521	352459	V. dahliae	Vd-653	Vd-653_tig00000181	51219	63069	97.41
Ar1h1_GF1192	352661	369707	V. dahliae	Vd-653	Vd-653_tig00000181	62876	79825	96.73
Ar1h1_GF1192	467361	507238	V. dahliae	Vd-653	Vd-653_tig00000181	70541	110163	97.45
Ar1h1_GF1192	522749	548130	V. dahliae	Vd-653	Vd-653_tig00000181	51144	25830	97.41
Ar1h1_GF1192	402974	425948	V. dahliae	Vd-653	Vd-653_tig00000194	56228	33420	98.75
Ar1h1_GF1192	1	12335	V. dahliae	Vd-H5	Vd-H5_tig00000026	477173	489447	97.64
Ar1h1_GF1192	12260	84829	V. dahliae	Vd-H5	Vd-H5_tig00000026	489428	561695	99.1
Ar1h1_GF1192	83219	168722	V. dahliae	Vd-H5	Vd-H5_tig00000026	810620	725506	99.5
Ar1h1_GF1192	176511	197301	V. dahliae	Vd-H5	Vd-H5_tig00000026	717075	696355	99.39
Ar1h1_GF1192	197638	213389	V. dahliae	Vd-H5	Vd-H5_tig00000026	696354	680669	99.52
Ar1h1_GF1192	213141	258596	V. dahliae	Vd-H5	Vd-H5_tig00000026	681086	635789	98.41
Ar1h1_GF1192	273203	284610	V. dahliae	Vd-H5	Vd-H5_tig00000026	633716	622343	98.86
Ar1h1_GF1192	284606	346587	V. dahliae	Vd-H5	Vd-H5_tig00000026	621839	560092	98.72
Ar1h1_GF1192	352841	369707	V. dahliae	Vd-H5	Vd-H5_tig00000026	861544	844738	96.95
Ar1h1_GF1192	467361	507238	V. dahliae	Vd-H5	Vd-H5_tig00000026	854056	814301	97.82
Ar1h1_GF1192	336420	352447	V. dahliae	Vd-H5	Vd-H5_tig00000027	17493	1589	96.97
Ar1h1_GF1192	402974	425948	V. dahliae	Vd-H5	Vd-H5_tig00000027	851970	829073	99.21
Ar1h1_GF1192	512797	548130	V. dahliae	Vd-H5	Vd-H5_tig00000027	3743	39057	97.35
Ar1h1_GF1192	83238	172344	V. dahliae	Vd-R1	Vd-R1_tig00000041	222741	134039	99.39
Ar1h1_GF1192	176511	197301	V. dahliae	Vd-R1	Vd-R1_tig00000041	129091	108366	99.42
Ar1h1_GF1192	198658	213559	V. dahliae	Vd-R1	Vd-R1_tig00000041	107632	92793	98.77
Ar1h1_GF1192	212972	258596	V. dahliae	Vd-R1	Vd-R1_tig00000041	93262	47790	98.42
Ar1h1_GF1192	273203	284610	V. dahliae	Vd-R1	Vd-R1_tig00000041	45714	34336	98.9
Ar1h1_GF1192	284606	297017	V. dahliae	Vd-R1	Vd-R1_tig00000041	33849	21471	99.39
Ar1h1_GF1192	297501	316499	V. dahliae	Vd-R1	Vd-R1_tig00000041	21405	2469	98.26
Ar1h1_GF1192	336420	352459	V. dahliae	Vd-R1	Vd-R1_tig00000041	289609	273636	97.29
Ar1h1_GF1192	352841	369707	V. dahliae	Vd-R1	Vd-R1_tig00000041	273650	256852	96.89
Ar1h1_GF1192	467361	507238	V. dahliae	Vd-R1	Vd-R1_tig00000041	266157	226427	97.74
Ar1h1_GF1192	512797	548130	V. dahliae	Vd-R1	Vd-R1_tig00000041	275813	311190	97.33
Ar1h1_GF1192	402974	425948	V. dahliae	Vd-R1	Vd-R1_tig00000042	833169	856076	99.25
Ar1h1_GF1192	1	84829	V. dahliae	Vd-R1	Vd-R1_tig00000043	136979	52446	98.94
Ar1h1_GF1192	302391	316501	V. dahliae	Vd-R1	Vd-R1_tig00000043	10122	24220	97.2
Ar1h1_GF1192	316604	346587	V. dahliae	Vd-R1	Vd-R1_tig00000043	24220	54048	97.97
Ar1h1_GF1192	1	12335	V. dahliae	VdB09	VdB09_JAGYYD010000015.1	1768611	1780935	98.11
Ar1h1_GF1192	12260	22652	V. dahliae	VdB09	VdB09_JAGYYD010000015.1	1780944	1791367	98.57
Ar1h1_GF1192	22658	83173	V. dahliae	VdB09	VdB09_JAGYYD010000015.1	1791342	1851829	98.72
Ar1h1_GF1192	83219	104538	V. dahliae	VdB09	VdB09_JAGYYD010000015.1	2114076	2092767	99.62
Ar1h1_GF1192	104497	172386	V. dahliae	VdB09	VdB09_JAGYYD010000015.1	2092889	2025091	99.67
Ar1h1_GF1192	182638	213298	V. dahliae	VdB09	VdB09_JAGYYD010000015.1	2007065	1976440	99.66
Ar1h1_GF1192	213258	247468	V. dahliae	VdB09	VdB09_JAGYYD010000015.1	1976766	1942586	98.51
Ar1h1_GF1192	272812	352371	V. dahliae	VdB09	VdB09_JAGYYD010000015.1	1925386	1845954	98.34
Ar1h1_GF1192	336420	352577	V. dahliae	VdB09	VdB09_JAGYYD010000015.1	2353899	2337803	97.18
Ar1h1_GF1192	363646	388536	V. dahliae	VdB09	VdB09_JAGYYD010000015.1	2326832	2301991	98.63
Ar1h1_GF1192	388536	400540	V. dahliae	VdB09	VdB09_JAGYYD010000015.1	2281182	2269185	99.6
Ar1h1_GF1192	433102	456002	V. dahliae	VdB09	VdB09_JAGYYD010000015.1	2197272	2174410	98.86
Ar1h1_GF1192	456106	518090	V. dahliae	VdB09	VdB09_JAGYYD010000015.1	2174418	2112467	98.34
Ar1h1_GF1192	512797	548999	V. dahliae	VdB09	VdB09_JAGYYD010000015.1	2340102	2376277	96.96
Ar1h1_GF1192	2951	62968	V. dahliae	VdC07	VdC07_JAHAWK010000022.1	274258	334273	98.64
Ar1h1_GF1192	83219	172386	V. dahliae	VdC07	VdC07_JAHAWK010000022.1	531500	442396	99.74
Ar1h1_GF1192	176511	206430	V. dahliae	VdC07	VdC07_JAHAWK010000022.1	437413	407502	99.75
Ar1h1_GF1192	279638	352888	V. dahliae	VdC07	VdC07_JAHAWK010000022.1	407504	334274	99.16
Ar1h1_GF1192	363646	388536	V. dahliae	VdC07	VdC07_JAHAWK010000022.1	730514	705654	98.72
Ar1h1_GF1192	388536	400540	V. dahliae	VdC07	VdC07_JAHAWK010000022.1	684907	672905	99.67
Ar1h1_GF1192	433102	456002	V. dahliae	VdC07	VdC07_JAHAWK010000022.1	614722	591849	98.91
Ar1h1_GF1192	456106	518090	V. dahliae	VdC07	VdC07_JAHAWK010000022.1	591857	529891	98.36
Ar1h1_GF1192	512797	548999	V. dahliae	VdC07	VdC07_JAHAWK010000022.1	743786	779961	96.97
Ar1h1_GF1192	537001	549001	V. dahliae	VdLs16	VdLs16_JABBIU010000010.1	19	12038	97.35
Ar1h1_GF1192	12260	22652	V. dahliae	VdLs16	VdLs16_JABBIU010000011.1	82182	71753	98.92
Ar1h1_GF1192	22658	34259	V. dahliae	VdLs16	VdLs16_JABBIU010000011.1	71778	60174	98.32
Ar1h1_GF1192	34193	62968	V. dahliae	VdLs16	VdLs16_JABBIU010000011.1	60150	31422	99.73
Ar1h1_GF1192	321514	352888	V. dahliae	VdLs16	VdLs16_JABBIU010000011.1	14	31421	97.83
Ar1h1_GF1192	83219	172386	V. dahliae	VdLs16	VdLs16_JABBIU010000015.1	171058	81849	99.8
Ar1h1_GF1192	182970	206430	V. dahliae	VdLs16	VdLs16_JABBIU010000015.1	63574	40114	99.97
Ar1h1_GF1192	279638	319742	V. dahliae	VdLs16	VdLs16_JABBIU010000015.1	40116	2	99.81
Ar1h1_GF1192	477782	518090	V. dahliae	VdLs16	VdLs16_JABBIU010000015.1	209755	169449	98.85
Ar1h1_GF1192	402974	424887	V. dahliae	VdLs16	VdLs16_MU047872.1	41609	19662	99.67
Ar1h1_GF1192	363646	388536	V. dahliae	VdLs16	VdLs16_MU047873.1	137753	112880	98.78
Ar1h1_GF1192	388536	400540	V. dahliae	VdLs16	VdLs16_MU047873.1	92089	80086	99.69
Ar1h1_GF1192	433102	454488	V. dahliae	VdLs16	VdLs16_MU047873.1	21363	1	98.77
Ar1h1_GF1192	516545	544414	V. dahliae	VdLs16	VdLs16_MU047873.1	156569	184412	96.59
Ar1h1_GF1192	199025	213493	V. dahliae	VdLs16	VdLs16_MU047874.1	38633	53102	97.8
Ar1h1_GF1192	213037	258596	V. dahliae	VdLs16	VdLs16_MU047874.1	52581	98139	98.78
Ar1h1_GF1192	272351	288652	V. dahliae	VdLs16	VdLs16_MU047874.1	98933	115216	99.09
Ar1h1_GF1192	308520	336419	V. dahliae	VdLs16	VdLs16_MU047874.1	124035	151984	99.26
Ar1h1_GF1192	435266	476096	V. dahliae	VdLs16	VdLs16_MU047874.1	269769	228958	98.18
Ar1h1_GF1192	470633	484998	V. dahliae	VdLs16	VdLs16_MU047874.1	7404	21743	95.67
Ar1h1_GF1192	214858	227054	V. dahliae	VdLs17	VdLs17_CP010983.1	3234742	3222552	96.68
Ar1h1_GF1192	231859	258596	V. dahliae	VdLs17	VdLs17_CP010983.1	3222554	3195819	99.61
Ar1h1_GF1192	336420	352711	V. dahliae	VdLs17	VdLs17_CP010983.1	3072113	3088309	96.29
Ar1h1_GF1192	363646	377409	V. dahliae	VdLs17	VdLs17_CP010983.1	3099245	3112992	97.26
Ar1h1_GF1192	388536	399086	V. dahliae	VdLs17	VdLs17_CP010983.1	3143252	3153803	99.79
Ar1h1_GF1192	398981	433418	V. dahliae	VdLs17	VdLs17_CP010983.1	3153804	3188255	99.13
Ar1h1_GF1192	441585	466603	V. dahliae	VdLs17	VdLs17_CP010983.1	3360118	3335089	97.97
Ar1h1_GF1192	512797	532522	V. dahliae	VdLs17	VdLs17_CP010983.1	3085873	3066185	96.75
Ar1h1_GF1192	129052	141139	V. isaacii	Vt305	Vt305_scaffold87.1	24795	36883	99.56
Ar1h1_GF1192	12260	34259	V. nonalfalfae	WCS072	WCS072_CP069138.1	4342732	4320726	98.52
Ar1h1_GF1192	34193	62968	V. nonalfalfae	WCS072	WCS072_CP069138.1	4320702	4291972	99.72
Ar1h1_GF1192	83219	172386	V. nonalfalfae	WCS072	WCS072_CP069138.1	4094620	4183802	99.83
Ar1h1_GF1192	176511	206430	V. nonalfalfae	WCS072	WCS072_CP069138.1	4188785	4218703	99.79
Ar1h1_GF1192	279638	352888	V. nonalfalfae	WCS072	WCS072_CP069138.1	4218701	4291971	99.2
Ar1h1_GF1192	363646	388536	V. nonalfalfae	WCS072	WCS072_CP069138.1	3902381	3927254	98.79
Ar1h1_GF1192	388536	400540	V. nonalfalfae	WCS072	WCS072_CP069138.1	3948018	3960021	99.69
Ar1h1_GF1192	433102	456002	V. nonalfalfae	WCS072	WCS072_CP069138.1	4011362	4034250	98.93
Ar1h1_GF1192	456106	518090	V. nonalfalfae	WCS072	WCS072_CP069138.1	4034242	4096230	98.41
Ar1h1_GF1192	512797	548999	V. nonalfalfae	WCS072	WCS072_CP069138.1	3889107	3852903	96.89
Ar1h1_GF1192	213668	227054	V. dahliae	XJ511	XJ511_WJDV01000002.1	33877	47260	96.97
Ar1h1_GF1192	231859	258596	V. dahliae	XJ511	XJ511_WJDV01000002.1	47258	73976	99.54
Ar1h1_GF1192	336420	352520	V. dahliae	XJ511	XJ511_WJDV01000002.1	195908	211933	96.44
Ar1h1_GF1192	364848	377411	V. dahliae	XJ511	XJ511_WJDV01000002.1	452987	465531	95.87
Ar1h1_GF1192	388536	408226	V. dahliae	XJ511	XJ511_WJDV01000002.1	125636	105951	99.8
Ar1h1_GF1192	408406	433418	V. dahliae	XJ511	XJ511_WJDV01000002.1	105952	80945	98.76
Ar1h1_GF1192	512797	528349	V. dahliae	XJ511	XJ511_WJDV01000002.1	209692	194123	96.81
Ar1h1_GF1192	1	10523	V. dahliae	XJ511	XJ511_WJDV01000004.1	100819	90278	96.4
Ar1h1_GF1192	441585	470358	V. dahliae	XJ511	XJ511_WJDV01000004.1	79956	51226	97.13
Ar1h1_GF1192	470633	481207	V. dahliae	XJ511	XJ511_WJDV01000004.1	51234	40681	95.73
Ar1h1_GF1192	486545	497622	V. dahliae	XJ511	XJ511_WJDV01000004.1	29186	18117	99.08
Ar1h1_GF1192	528903	541747	V. dahliae	XJ511	XJ511_WJDV01000011.1	581780	568978	97.3
Ar1h1_GF1192	43440	61481	V. dahliae	XJ592	XJ592_WJDY01000002.1	1053237	1035215	99.15
Ar1h1_GF1192	336420	352534	V. dahliae	XJ592	XJ592_WJDY01000008.1	86215	70187	96.85
Ar1h1_GF1192	512797	548989	V. dahliae	XJ592	XJ592_WJDY01000008.1	72446	108589	97.19
Ar1h1_GF1192	1	10523	V. dahliae	XJ592	XJ592_WJDY01000011.1	277965	267425	96.35
Ar1h1_GF1192	190599	213090	V. dahliae	XJ592	XJ592_WJDY01000011.1	179807	157316	99.75
Ar1h1_GF1192	213440	227052	V. dahliae	XJ592	XJ592_WJDY01000011.1	157434	143831	96.87
Ar1h1_GF1192	231859	258596	V. dahliae	XJ592	XJ592_WJDY01000011.1	143831	117095	99.6
Ar1h1_GF1192	388536	399086	V. dahliae	XJ592	XJ592_WJDY01000011.1	65303	75852	99.79
Ar1h1_GF1192	398981	433418	V. dahliae	XJ592	XJ592_WJDY01000011.1	75853	110319	99.09
Ar1h1_GF1192	441585	454293	V. dahliae	XJ592	XJ592_WJDY01000011.1	257068	244318	97.61
Ar1h1_GF1192	454353	470358	V. dahliae	XJ592	XJ592_WJDY01000011.1	244333	228330	97.56
Ar1h1_GF1192	470633	481207	V. dahliae	XJ592	XJ592_WJDY01000011.1	228338	217784	94.89
Ar1h1_GF1192	481208	497622	V. dahliae	XJ592	XJ592_WJDY01000011.1	210191	193784	99.35
Ar1h1_Gf-Cb5	1	10523	V. dahliae	12008	12008_MPSH01000001.1	1912721	1923264	96.4
Ar1h1_Gf-Cb5	213334	226720	V. dahliae	12008	12008_MPSH01000001.1	2182451	2195837	97
Ar1h1_Gf-Cb5	231525	258264	V. dahliae	12008	12008_MPSH01000001.1	2195835	2222570	99.63
Ar1h1_Gf-Cb5	381272	426154	V. dahliae	12008	12008_MPSH01000001.1	2274431	2229540	99.27
Ar1h1_Gf-Cb5	434327	463100	V. dahliae	12008	12008_MPSH01000001.1	1933605	1962416	97.63
Ar1h1_Gf-Cb5	463375	473949	V. dahliae	12008	12008_MPSH01000001.1	1962408	1972962	95.76
Ar1h1_Gf-Cb5	473950	490368	V. dahliae	12008	12008_MPSH01000001.1	2397629	2381218	99.3
Ar1h1_Gf-Cb5	516836	541028	V. dahliae	12008	12008_MPSH01000001.1	2369675	2345598	97.36
Ar1h1_Gf-Cb5	303232	314052	V. dahliae	85S	85S_PRLJ01000001.1	984904	995727	99.49
Ar1h1_Gf-Cb5	506042	541813	V. dahliae	85S	85S_PRLJ01000001.1	979030	943195	97.41
Ar1h1_Gf-Cb5	309622	327747	V. dahliae	85S	85S_PRLJ01000011.1	52758	34627	98.86
Ar1h1_Gf-Cb5	381272	391822	V. dahliae	85S	85S_PRLJ01000011.1	32587	22038	99.81
Ar1h1_Gf-Cb5	391717	413743	V. dahliae	85S	85S_PRLJ01000011.1	22037	1	99.72
Ar1h1_Gf-Cb5	190669	226720	V. dahliae	85S	85S_PRLJ01000013.1	217394	181423	98.49
Ar1h1_Gf-Cb5	231525	258264	V. dahliae	85S	85S_PRLJ01000013.1	181425	154686	99.6
Ar1h1_Gf-Cb5	329156	345447	V. dahliae	85S	85S_PRLJ01000013.1	290206	273947	96.79
Ar1h1_Gf-Cb5	463375	493825	V. dahliae	85S	85S_PRLJ01000013.1	262977	232550	97.77
Ar1h1_Gf-Cb5	505539	521705	V. dahliae	85S	85S_PRLJ01000013.1	276380	292607	96.86
Ar1h1_Gf-Cb5	434941	447024	V. dahliae	85S	85S_PRLJ01000017.1	1	12038	98.59
Ar1h1_Gf-Cb5	441861	477740	V. dahliae	85S	85S_PRLJ01000017.1	58625	22763	97.52
Ar1h1_Gf-Cb5	407175	435601	V. dahliae	85S	85S_PRLJ01000023.1	1	28425	97.91
Ar1h1_Gf-Cb5	2951	18084	V. nonalfalfae	CBS382.66	CBS382.66_CP069147.1	1146910	1162016	97.98
Ar1h1_Gf-Cb5	18078	34308	V. nonalfalfae	CBS382.66	CBS382.66_CP069147.1	1167888	1184146	97.88
Ar1h1_Gf-Cb5	34242	63016	V. nonalfalfae	CBS382.66	CBS382.66_CP069147.1	1184170	1212899	99.72
Ar1h1_Gf-Cb5	83270	172456	V. nonalfalfae	CBS382.66	CBS382.66_CP069147.1	1416125	1326947	99.82
Ar1h1_Gf-Cb5	176581	206500	V. nonalfalfae	CBS382.66	CBS382.66_CP069147.1	1321964	1292046	99.79
Ar1h1_Gf-Cb5	277458	345624	V. nonalfalfae	CBS382.66	CBS382.66_CP069147.1	1281086	1212900	99.17
Ar1h1_Gf-Cb5	356382	381272	V. nonalfalfae	CBS382.66	CBS382.66_CP069147.1	1614233	1589360	98.79
Ar1h1_Gf-Cb5	381272	393276	V. nonalfalfae	CBS382.66	CBS382.66_CP069147.1	1568596	1556593	99.69
Ar1h1_Gf-Cb5	425838	448744	V. nonalfalfae	CBS382.66	CBS382.66_CP069147.1	1499384	1476495	98.31
Ar1h1_Gf-Cb5	448848	510832	V. nonalfalfae	CBS382.66	CBS382.66_CP069147.1	1476503	1414515	98.41
Ar1h1_Gf-Cb5	505539	521116	V. nonalfalfae	CBS382.66	CBS382.66_CP069147.1	1627507	1643163	96.22
Ar1h1_Gf-Cb5	520980	541813	V. nonalfalfae	CBS382.66	CBS382.66_CP069147.1	1642967	1663711	97.52
Ar1h1_Gf-Cb5	1	12335	V. dahliae	CBS385.49	CBS385.49_tig00000003	1465525	1453227	99.7
Ar1h1_Gf-Cb5	12330	162433	V. dahliae	CBS385.49	CBS385.49_tig00000003	1453302	1303638	99.67
Ar1h1_Gf-Cb5	162464	213225	V. dahliae	CBS385.49	CBS385.49_tig00000003	1303642	1253006	99.75
Ar1h1_Gf-Cb5	213042	258513	V. dahliae	CBS385.49	CBS385.49_tig00000003	1252773	1207451	99.66
Ar1h1_Gf-Cb5	258509	541815	V. dahliae	CBS385.49	CBS385.49_tig00000003	1200535	918213	99.44
Ar1h1_Gf-Cb5	43488	61529	V. dahliae	CQ2	CQ2_Chr3	1053046	1035016	99.18
Ar1h1_Gf-Cb5	1	10523	V. dahliae	CQ2	CQ2_Chr4	1029594	1019060	96.31
Ar1h1_Gf-Cb5	190669	226720	V. dahliae	CQ2	CQ2_Chr4	931449	895481	98.48
Ar1h1_Gf-Cb5	231525	258264	V. dahliae	CQ2	CQ2_Chr4	895483	868748	99.61
Ar1h1_Gf-Cb5	329156	345270	V. dahliae	CQ2	CQ2_Chr4	690883	674859	96.81
Ar1h1_Gf-Cb5	381272	391822	V. dahliae	CQ2	CQ2_Chr4	816967	827514	99.77
Ar1h1_Gf-Cb5	391717	426154	V. dahliae	CQ2	CQ2_Chr4	827515	861972	99.06
Ar1h1_Gf-Cb5	434327	447035	V. dahliae	CQ2	CQ2_Chr4	1008704	995956	97.59
Ar1h1_Gf-Cb5	447095	463100	V. dahliae	CQ2	CQ2_Chr4	995971	979967	97.58
Ar1h1_Gf-Cb5	463375	473949	V. dahliae	CQ2	CQ2_Chr4	979975	969422	94.88
Ar1h1_Gf-Cb5	473950	490364	V. dahliae	CQ2	CQ2_Chr4	961830	945424	99.33
Ar1h1_Gf-Cb5	505539	521079	V. dahliae	CQ2	CQ2_Chr4	677117	692659	96.41
Ar1h1_Gf-Cb5	520980	541803	V. dahliae	CQ2	CQ2_Chr4	692500	713256	97.66
Ar1h1_Gf-Cb5	43488	61132	V. dahliae	DAR82592	DAR82592_JAKCXG010000005.1	282690	300283	99.04
Ar1h1_Gf-Cb5	1	10523	V. dahliae	DAR82592	DAR82592_JAKCXG010000013.1	3109265	3119786	96.22
Ar1h1_Gf-Cb5	190669	226720	V. dahliae	DAR82592	DAR82592_JAKCXG010000013.1	3478615	3442778	98.13
Ar1h1_Gf-Cb5	231525	258264	V. dahliae	DAR82592	DAR82592_JAKCXG010000013.1	3442780	3416097	99.42
Ar1h1_Gf-Cb5	329156	345270	V. dahliae	DAR82592	DAR82592_JAKCXG010000013.1	3553598	3537589	96.54
Ar1h1_Gf-Cb5	381272	391822	V. dahliae	DAR82592	DAR82592_JAKCXG010000013.1	3364415	3374946	99.61
Ar1h1_Gf-Cb5	391717	426154	V. dahliae	DAR82592	DAR82592_JAKCXG010000013.1	3374947	3409335	98.9
Ar1h1_Gf-Cb5	434327	447035	V. dahliae	DAR82592	DAR82592_JAKCXG010000013.1	3130118	3142846	97.48
Ar1h1_Gf-Cb5	447095	463100	V. dahliae	DAR82592	DAR82592_JAKCXG010000013.1	3142831	3158804	97.39
Ar1h1_Gf-Cb5	463375	473949	V. dahliae	DAR82592	DAR82592_JAKCXG010000013.1	3158796	3169333	94.74
Ar1h1_Gf-Cb5	473950	490364	V. dahliae	DAR82592	DAR82592_JAKCXG010000013.1	3508954	3492578	99.15
Ar1h1_Gf-Cb5	505539	521079	V. dahliae	DAR82592	DAR82592_JAKCXG010000013.1	3539845	3555372	96.36
Ar1h1_Gf-Cb5	508083	541803	V. dahliae	DAR82592	DAR82592_JAKCXG010000013.1	3205326	3238835	96.81
Ar1h1_Gf-Cb5	43488	61529	V. dahliae	DAR83138	DAR83138_JAKCXJ010000004.1	33916	51931	99.19
Ar1h1_Gf-Cb5	1	10523	V. dahliae	DAR83138	DAR83138_JAKCXJ010000008.1	3116643	3127178	96.3
Ar1h1_Gf-Cb5	190669	226720	V. dahliae	DAR83138	DAR83138_JAKCXJ010000008.1	3486503	3450561	98.42
Ar1h1_Gf-Cb5	231525	258264	V. dahliae	DAR83138	DAR83138_JAKCXJ010000008.1	3450563	3423842	99.55
Ar1h1_Gf-Cb5	331935	345270	V. dahliae	DAR83138	DAR83138_JAKCXJ010000008.1	3558760	3545548	96.8
Ar1h1_Gf-Cb5	381272	391822	V. dahliae	DAR83138	DAR83138_JAKCXJ010000008.1	3372091	3382637	99.76
Ar1h1_Gf-Cb5	391717	426154	V. dahliae	DAR83138	DAR83138_JAKCXJ010000008.1	3382638	3417070	99.03
Ar1h1_Gf-Cb5	434327	447035	V. dahliae	DAR83138	DAR83138_JAKCXJ010000008.1	3137524	3150268	97.57
Ar1h1_Gf-Cb5	447095	463100	V. dahliae	DAR83138	DAR83138_JAKCXJ010000008.1	3150253	3166245	97.49
Ar1h1_Gf-Cb5	463375	473949	V. dahliae	DAR83138	DAR83138_JAKCXJ010000008.1	3166237	3176789	94.83
Ar1h1_Gf-Cb5	473950	490364	V. dahliae	DAR83138	DAR83138_JAKCXJ010000008.1	3516868	3500481	99.2
Ar1h1_Gf-Cb5	505539	516528	V. dahliae	DAR83138	DAR83138_JAKCXJ010000008.1	3547807	3558760	95.8
Ar1h1_Gf-Cb5	508083	541803	V. dahliae	DAR83138	DAR83138_JAKCXJ010000008.1	3212826	3246384	96.94
Ar1h1_Gf-Cb5	43488	61529	V. dahliae	DAR83143	DAR83143_JAKCXK010000001.1	3357125	3375140	99.19
Ar1h1_Gf-Cb5	1	10523	V. dahliae	DAR83143	DAR83143_JAKCXK010000006.1	2429389	2439923	96.31
Ar1h1_Gf-Cb5	434327	447035	V. dahliae	DAR83143	DAR83143_JAKCXK010000006.1	2450278	2463024	97.59
Ar1h1_Gf-Cb5	447095	463100	V. dahliae	DAR83143	DAR83143_JAKCXK010000006.1	2463009	2479010	97.56
Ar1h1_Gf-Cb5	463375	473949	V. dahliae	DAR83143	DAR83143_JAKCXK010000006.1	2479002	2489554	94.85
Ar1h1_Gf-Cb5	515538	541803	V. dahliae	DAR83143	DAR83143_JAKCXK010000007.1	1	26154	97.36
Ar1h1_Gf-Cb5	190669	226718	V. dahliae	DAR83143	DAR83143_JAKCXK010000008.1	175743	139795	98.44
Ar1h1_Gf-Cb5	231525	258264	V. dahliae	DAR83143	DAR83143_JAKCXK010000008.1	139795	113068	99.58
Ar1h1_Gf-Cb5	329156	345270	V. dahliae	DAR83143	DAR83143_JAKCXK010000008.1	250816	234798	96.81
Ar1h1_Gf-Cb5	381272	391822	V. dahliae	DAR83143	DAR83143_JAKCXK010000008.1	61311	71849	99.45
Ar1h1_Gf-Cb5	391717	426154	V. dahliae	DAR83143	DAR83143_JAKCXK010000008.1	71850	106292	99.05
Ar1h1_Gf-Cb5	473950	490364	V. dahliae	DAR83143	DAR83143_JAKCXK010000008.1	206117	189718	99.28
Ar1h1_Gf-Cb5	505539	521079	V. dahliae	DAR83143	DAR83143_JAKCXK010000008.1	237057	252592	96.4
Ar1h1_Gf-Cb5	43488	61529	V. dahliae	DAR83175	DAR83175_JAKCXF010000010.1	59134	77136	99.11
Ar1h1_Gf-Cb5	381272	391804	V. dahliae	DAR83175	DAR83175_JAKCXF010000016.1	577513	567007	99.02
Ar1h1_Gf-Cb5	1	10523	V. dahliae	DAR83175	DAR83175_JAKCXF010000018.1	898133	908662	96.25
Ar1h1_Gf-Cb5	434327	447035	V. dahliae	DAR83175	DAR83175_JAKCXF010000018.1	918988	931734	97.57
Ar1h1_Gf-Cb5	447095	463100	V. dahliae	DAR83175	DAR83175_JAKCXF010000018.1	931719	947708	97.48
Ar1h1_Gf-Cb5	463375	473949	V. dahliae	DAR83175	DAR83175_JAKCXF010000018.1	947700	958252	94.87
Ar1h1_Gf-Cb5	508083	541803	V. dahliae	DAR83175	DAR83175_JAKCXF010000018.1	994284	1027792	96.77
Ar1h1_Gf-Cb5	190669	226718	V. dahliae	DAR83175	DAR83175_JAKCXF010000019.1	167660	131729	98.36
Ar1h1_Gf-Cb5	231525	258264	V. dahliae	DAR83175	DAR83175_JAKCXF010000019.1	131729	105017	99.52
Ar1h1_Gf-Cb5	329156	345270	V. dahliae	DAR83175	DAR83175_JAKCXF010000019.1	242733	226713	96.83
Ar1h1_Gf-Cb5	391717	426154	V. dahliae	DAR83175	DAR83175_JAKCXF010000019.1	63832	98252	98.99
Ar1h1_Gf-Cb5	473950	490364	V. dahliae	DAR83175	DAR83175_JAKCXF010000019.1	198034	181638	99.26
Ar1h1_Gf-Cb5	505539	521037	V. dahliae	DAR83175	DAR83175_JAKCXF010000019.1	228970	244469	96.45
Ar1h1_Gf-Cb5	1	34308	V. dahliae	DK045	DK045_JAWIIH010000007.1	175172	140851	98.28
Ar1h1_Gf-Cb5	34242	66529	V. dahliae	DK045	DK045_JAWIIH010000007.1	140827	108562	99.87
Ar1h1_Gf-Cb5	190669	213225	V. dahliae	DK045	DK045_JAWIIH010000007.1	96659	74103	99.92
Ar1h1_Gf-Cb5	213220	258264	V. dahliae	DK045	DK045_JAWIIH010000007.1	73731	28685	98.91
Ar1h1_Gf-Cb5	264660	293019	V. dahliae	DK045	DK045_JAWIIH010000007.1	28358	1	98.86
Ar1h1_Gf-Cb5	329156	345313	V. dahliae	DK045	DK045_JAWIIH010000009.1	769799	785928	97.39
Ar1h1_Gf-Cb5	356382	381272	V. dahliae	DK045	DK045_JAWIIH010000009.1	796902	821756	98.72
Ar1h1_Gf-Cb5	505539	521031	V. dahliae	DK045	DK045_JAWIIH010000009.1	783626	768071	96.36
Ar1h1_Gf-Cb5	520062	541815	V. dahliae	DK045	DK045_JAWIIH010000010.1	1	21705	98.66
Ar1h1_Gf-Cb5	83270	172456	V. dahliae	DK045	DK045_JAWIIH010000012.1	24584	113774	99.83
Ar1h1_Gf-Cb5	182914	206500	V. dahliae	DK045	DK045_JAWIIH010000012.1	132022	155608	99.97
Ar1h1_Gf-Cb5	277342	343011	V. dahliae	DK045	DK045_JAWIIH010000012.1	160791	226392	99.01
Ar1h1_Gf-Cb5	484657	510832	V. dahliae	DK045	DK045_JAWIIH010000012.1	14	26194	98.43
Ar1h1_Gf-Cb5	359046	505532	V. dahliae	DK045	DK045_JAWIIH010000013.1	146492	13	98.79
Ar1h1_Gf-Cb5	1	12335	V. dahliae	GF1192	GF1192_JACOQX010000009.1	2527028	2539362	100
Ar1h1_Gf-Cb5	12330	172448	V. dahliae	GF1192	GF1192_JACOQX010000009.1	2539287	2699405	99.97
Ar1h1_Gf-Cb5	152449	213225	V. dahliae	GF1192	GF1192_JACOQX010000009.1	2679425	2740182	99.97
Ar1h1_Gf-Cb5	213042	258513	V. dahliae	GF1192	GF1192_JACOQX010000009.1	2740402	2785872	99.98
Ar1h1_Gf-Cb5	258509	541815	V. dahliae	GF1192	GF1192_JACOQX010000009.1	2792800	3076028	99.88
Ar1h1_Gf-Cb5	437457	452178	V. dahliae	GF1207	GF1207_tig00000008	36444	21804	96.92
Ar1h1_Gf-Cb5	505539	521043	V. dahliae	GF1207	GF1207_tig00000014	5109	20610	96.41
Ar1h1_Gf-Cb5	521052	541815	V. dahliae	GF1207	GF1207_tig00000014	20487	41158	98.02
Ar1h1_Gf-Cb5	190669	206500	V. dahliae	GF1207	GF1207_tig00000019	196407	212195	99.68
Ar1h1_Gf-Cb5	272374	323322	V. dahliae	GF1207	GF1207_tig00000019	212193	263000	99.42
Ar1h1_Gf-Cb5	395710	417623	V. dahliae	GF1207	GF1207_tig00000019	108774	130659	99.37
Ar1h1_Gf-Cb5	433512	443939	V. dahliae	GF1207	GF1207_tig00000019	136698	147100	99.03
Ar1h1_Gf-Cb5	444152	461548	V. dahliae	GF1207	GF1207_tig00000019	147131	164454	98.1
Ar1h1_Gf-Cb5	12260	34308	V. dahliae	GF1207	GF1207_tig00000063	1041811	1063813	98.11
Ar1h1_Gf-Cb5	34242	63016	V. dahliae	GF1207	GF1207_tig00000063	1063837	1092444	99.29
Ar1h1_Gf-Cb5	298874	345624	V. dahliae	GF1207	GF1207_tig00000063	1139071	1092445	98.59
Ar1h1_Gf-Cb5	83270	162433	V. dahliae	GF1207	GF1207_tig00000064	229946	151036	99.62
Ar1h1_Gf-Cb5	199095	213225	V. dahliae	GF1207	GF1207_tig00000064	114702	100612	97.51
Ar1h1_Gf-Cb5	213042	258264	V. dahliae	GF1207	GF1207_tig00000064	100548	55462	98.5
Ar1h1_Gf-Cb5	265087	281388	V. dahliae	GF1207	GF1207_tig00000064	54671	38432	98.8
Ar1h1_Gf-Cb5	463375	510832	V. dahliae	GF1207	GF1207_tig00000064	275650	228339	97.98
Ar1h1_Gf-Cb5	1	12335	V. dahliae	GF1300	GF1300_JACOQY010000003.1	2527180	2539514	100
Ar1h1_Gf-Cb5	12330	213225	V. dahliae	GF1300	GF1300_JACOQY010000003.1	2539439	2740348	99.98
Ar1h1_Gf-Cb5	213042	258513	V. dahliae	GF1300	GF1300_JACOQY010000003.1	2740464	2785935	99.99
Ar1h1_Gf-Cb5	258509	541815	V. dahliae	GF1300	GF1300_JACOQY010000003.1	2792863	3076126	99.9
Ar1h1_Gf-Cb5	199095	213225	V. dahliae	Gf-Ca2	Gf-Ca2_tig00000004	110994	96901	97.52
Ar1h1_Gf-Cb5	213042	258264	V. dahliae	Gf-Ca2	Gf-Ca2_tig00000004	96837	51739	98.51
Ar1h1_Gf-Cb5	265087	281388	V. dahliae	Gf-Ca2	Gf-Ca2_tig00000004	50948	34703	98.84
Ar1h1_Gf-Cb5	463375	510832	V. dahliae	Gf-Ca2	Gf-Ca2_tig00000006	18303	65627	98.06
Ar1h1_Gf-Cb5	2951	34308	V. dahliae	Gf-Ca2	Gf-Ca2_tig00000007	2445986	2477295	97.46
Ar1h1_Gf-Cb5	34242	63016	V. dahliae	Gf-Ca2	Gf-Ca2_tig00000007	2477319	2505927	99.31
Ar1h1_Gf-Cb5	300206	345624	V. dahliae	Gf-Ca2	Gf-Ca2_tig00000007	2551224	2505928	98.56
Ar1h1_Gf-Cb5	505539	521043	V. dahliae	Gf-Ca2	Gf-Ca2_tig00000009	958657	943136	96.02
Ar1h1_Gf-Cb5	521052	541815	V. dahliae	Gf-Ca2	Gf-Ca2_tig00000009	943259	922570	98.08
Ar1h1_Gf-Cb5	83270	162433	V. dahliae	Gf-Ca2	Gf-Ca2_tig00000030	221183	300139	99.51
Ar1h1_Gf-Cb5	183040	206500	V. dahliae	Gf-Ca2	Gf-Ca2_tig00000030	328328	351738	99.76
Ar1h1_Gf-Cb5	272374	329155	V. dahliae	Gf-Ca2	Gf-Ca2_tig00000030	351736	408467	99.38
Ar1h1_Gf-Cb5	395710	417623	V. dahliae	Gf-Ca2	Gf-Ca2_tig00000030	138033	159931	99.44
Ar1h1_Gf-Cb5	433512	461548	V. dahliae	Gf-Ca2	Gf-Ca2_tig00000030	165972	193906	98.52
Ar1h1_Gf-Cb5	1	541815	V. dahliae	Gf-Cb5	Gf-Cb5_JACORA010000014.1	942753	1484567	100
Ar1h1_Gf-Cb5	528108	541806	V. dahliae	HoMCF	HoMCF_tig00000067	254981	241444	98.45
Ar1h1_Gf-Cb5	381861	437937	V. dahliae	HoMCF	HoMCF_tig00000113	1	55340	97.26
Ar1h1_Gf-Cb5	195479	213225	V. dahliae	HoMCF	HoMCF_tig00000119	34109	16568	97.13
Ar1h1_Gf-Cb5	213042	229534	V. dahliae	HoMCF	HoMCF_tig00000119	16375	1	98.72
Ar1h1_Gf-Cb5	89144	106418	V. dahliae	HoMCF	HoMCF_tig00000120	17083	1	98.45
Ar1h1_Gf-Cb5	73454	85206	V. dahliae	HoMCF	HoMCF_tig00000124	1	11565	97.61
Ar1h1_Gf-Cb5	441009	528330	V. dahliae	HoMCF	HoMCF_tig00000125	86262	1	98.12
Ar1h1_Gf-Cb5	172643	193533	V. dahliae	HoMCF	HoMCF_tig00000126	1	20624	98.04
Ar1h1_Gf-Cb5	292118	334388	V. dahliae	HoMCF	HoMCF_tig00000129	41595	1	97.63
Ar1h1_Gf-Cb5	235709	256214	V. dahliae	HoMCF	HoMCF_tig00000179	52816	32373	99.27
Ar1h1_Gf-Cb5	1	12335	V. dahliae	HoMCLT	HoMCLT_JACORC010000004.1	1470700	1458366	100
Ar1h1_Gf-Cb5	12330	39943	V. dahliae	HoMCLT	HoMCLT_JACORC010000004.1	1458441	1430807	99.92
Ar1h1_Gf-Cb5	19942	213225	V. dahliae	HoMCLT	HoMCLT_JACORC010000004.1	1450829	1257532	99.98
Ar1h1_Gf-Cb5	213042	258513	V. dahliae	HoMCLT	HoMCLT_JACORC010000004.1	1257377	1211906	99.98
Ar1h1_Gf-Cb5	258509	521103	V. dahliae	HoMCLT	HoMCLT_JACORC010000004.1	1204978	942390	99.91
Ar1h1_Gf-Cb5	520968	541815	V. dahliae	HoMCLT	HoMCLT_JACORC010000004.1	942573	921726	99.99
Ar1h1_Gf-Cb5	1	10520	V. dahliae	I1V	I1V_tig00000029	120242	109844	91.55
Ar1h1_Gf-Cb5	434327	463100	V. dahliae	I1V	I1V_tig00000029	99529	70949	96.78
Ar1h1_Gf-Cb5	508083	521079	V. dahliae	I1V	I1V_tig00000029	25218	12298	95.89
Ar1h1_Gf-Cb5	43488	61529	V. dahliae	I1V	I1V_tig00000038	341838	323873	98.91
Ar1h1_Gf-Cb5	190669	226718	V. dahliae	I1V	I1V_tig00000212	208967	173121	98.15
Ar1h1_Gf-Cb5	231525	258264	V. dahliae	I1V	I1V_tig00000212	173121	146502	99.16
Ar1h1_Gf-Cb5	329156	345270	V. dahliae	I1V	I1V_tig00000212	284281	268380	95.43
Ar1h1_Gf-Cb5	381272	391822	V. dahliae	I1V	I1V_tig00000212	94630	105148	99.49
Ar1h1_Gf-Cb5	391717	426154	V. dahliae	I1V	I1V_tig00000212	105149	139453	98.67
Ar1h1_Gf-Cb5	463375	473949	V. dahliae	I1V	I1V_tig00000212	257196	246792	93.3
Ar1h1_Gf-Cb5	473950	490364	V. dahliae	I1V	I1V_tig00000212	239222	222896	98.85
Ar1h1_Gf-Cb5	505539	521037	V. dahliae	I1V	I1V_tig00000212	270598	286010	95.94
Ar1h1_Gf-Cb5	521135	541803	V. dahliae	I1V	I1V_tig00000213	7299	27860	97.34
Ar1h1_Gf-Cb5	1	10523	V. dahliae	JR2	JR2_4	1479711	1469168	96.4
Ar1h1_Gf-Cb5	213334	226720	V. dahliae	JR2	JR2_4	1196800	1210186	97
Ar1h1_Gf-Cb5	231525	258264	V. dahliae	JR2	JR2_4	1210184	1236919	99.63
Ar1h1_Gf-Cb5	381272	426154	V. dahliae	JR2	JR2_4	1288783	1243889	99.27
Ar1h1_Gf-Cb5	2951	34308	V. dahliae	JR2	JR2_5	1060526	1029154	97.97
Ar1h1_Gf-Cb5	34242	63016	V. dahliae	JR2	JR2_5	1029130	1000405	99.72
Ar1h1_Gf-Cb5	83270	172456	V. dahliae	JR2	JR2_5	803098	892272	99.81
Ar1h1_Gf-Cb5	176581	206500	V. dahliae	JR2	JR2_5	897255	927173	99.79
Ar1h1_Gf-Cb5	272374	345624	V. dahliae	JR2	JR2_5	927171	1000404	99.16
Ar1h1_Gf-Cb5	356382	381272	V. dahliae	JR2	JR2_5	610829	635697	98.77
Ar1h1_Gf-Cb5	425838	510832	V. dahliae	JR2	JR2_5	719784	804708	98.26
Ar1h1_Gf-Cb5	505539	516330	V. dahliae	JR2	JR2_5	597467	586697	96.8
Ar1h1_Gf-Cb5	516828	541813	V. dahliae	JR2	JR2_5	586699	561861	97.47
Ar1h1_Gf-Cb5	1	10523	V. dahliae	MPI-CAGE	MPI-CAGE_JAHEWJ010000011.1	1466374	1455831	96.4
Ar1h1_Gf-Cb5	213334	226720	V. dahliae	MPI-CAGE	MPI-CAGE_JAHEWJ010000011.1	1023622	1037008	97
Ar1h1_Gf-Cb5	231525	258264	V. dahliae	MPI-CAGE	MPI-CAGE_JAHEWJ010000011.1	1037006	1063741	99.63
Ar1h1_Gf-Cb5	332136	345447	V. dahliae	MPI-CAGE	MPI-CAGE_JAHEWJ010000011.1	1442988	1429761	96.49
Ar1h1_Gf-Cb5	381272	426154	V. dahliae	MPI-CAGE	MPI-CAGE_JAHEWJ010000011.1	1115607	1070711	99.27
Ar1h1_Gf-Cb5	434327	463100	V. dahliae	MPI-CAGE	MPI-CAGE_JAHEWJ010000011.1	1285858	1257045	97.64
Ar1h1_Gf-Cb5	463375	473949	V. dahliae	MPI-CAGE	MPI-CAGE_JAHEWJ010000011.1	1257053	1246499	95.75
Ar1h1_Gf-Cb5	473950	490368	V. dahliae	MPI-CAGE	MPI-CAGE_JAHEWJ010000011.1	1238906	1222495	99.3
Ar1h1_Gf-Cb5	505539	516330	V. dahliae	MPI-CAGE	MPI-CAGE_JAHEWJ010000011.1	1432197	1442991	96.52
Ar1h1_Gf-Cb5	516828	541028	V. dahliae	MPI-CAGE	MPI-CAGE_JAHEWJ010000011.1	1211000	1186774	96.96
Ar1h1_Gf-Cb5	129103	141190	V. tricorpus	MUCL9792	MUCL9792_JPET01000013.1	155380	167468	99.57
Ar1h1_Gf-Cb5	129103	141190	V. klebahnii	PD401	PD401_Chr6	1916672	1928742	99.44
Ar1h1_Gf-Cb5	1	10523	V. longisporum	PD589	PD589_Chr12	1902085	1912631	96.25
Ar1h1_Gf-Cb5	198797	213225	V. longisporum	PD589	PD589_Chr12	2251313	2236905	99.21
Ar1h1_Gf-Cb5	381272	391822	V. longisporum	PD589	PD589_Chr12	2143961	2154505	99.7
Ar1h1_Gf-Cb5	391717	426154	V. longisporum	PD589	PD589_Chr12	2154506	2188894	98.95
Ar1h1_Gf-Cb5	434327	463100	V. longisporum	PD589	PD589_Chr12	1922946	1951742	97.54
Ar1h1_Gf-Cb5	520980	541028	V. longisporum	PD589	PD589_Chr12	1982277	2002185	97.15
Ar1h1_Gf-Cb5	314296	329155	V. longisporum	PD589	PD589_Chr4	4993062	5007849	96.59
Ar1h1_Gf-Cb5	357584	369213	V. longisporum	PD589	PD589_Chr4	4997899	4986292	95.52
Ar1h1_Gf-Cb5	369412	381272	V. longisporum	PD589	PD589_Chr4	4986291	4974429	99.82
Ar1h1_Gf-Cb5	190669	208023	V. longisporum	PD589	PD589_Chr6	4480989	4498324	99.75
Ar1h1_Gf-Cb5	213396	258264	V. longisporum	PD589	PD589_Chr6	4502583	4547389	98.63
Ar1h1_Gf-Cb5	129103	141190	V. tricorpus	PD593	PD593_Chr6	3333710	3321622	99.57
Ar1h1_Gf-Cb5	96749	122581	V. isaacii	PD618	PD618_Chr6	1732611	1706775	98.03
Ar1h1_Gf-Cb5	104079	122072	V. klebahnii	PD659	PD659_scaffold19.1	471200	489075	97.42
Ar1h1_Gf-Cb5	128206	141190	V. klebahnii	PD659	PD659_scaffold19.1	495683	508660	99.51
Ar1h1_Gf-Cb5	87944	125882	V. isaacii	PD660	PD660_scaffold9.1	1012252	1050241	98.38
Ar1h1_Gf-Cb5	128206	141190	V. isaacii	PD660	PD660_scaffold9.1	1052812	1065788	99.45
Ar1h1_Gf-Cb5	129103	141190	V. albo-atrum	PD670	PD670_scaffold2.1	5059763	5047675	99.57
Ar1h1_Gf-Cb5	1	10523	V. alfalfae	PD683	PD683_UnplacedScaffolds	284326	294933	95.76
Ar1h1_Gf-Cb5	198797	213400	V. alfalfae	PD683	PD683_UnplacedScaffolds	256462	241836	99.26
Ar1h1_Gf-Cb5	213396	226694	V. alfalfae	PD683	PD683_UnplacedScaffolds	241605	228308	96.92
Ar1h1_Gf-Cb5	231525	258264	V. alfalfae	PD683	PD683_UnplacedScaffolds	228152	201416	99.63
Ar1h1_Gf-Cb5	381272	426154	V. alfalfae	PD683	PD683_UnplacedScaffolds	149581	194446	99.21
Ar1h1_Gf-Cb5	434327	461838	V. alfalfae	PD683	PD683_UnplacedScaffolds	311045	338595	97.98
Ar1h1_Gf-Cb5	473950	490364	V. alfalfae	PD683	PD683_UnplacedScaffolds	20912	4504	99.33
Ar1h1_Gf-Cb5	129103	141190	V. albo-atrum	PD747	PD747_Chr5	1048022	1060110	99.57
Ar1h1_Gf-Cb5	190669	213225	V. dahliae	S011	S011_JADFUI010000010.1	2940407	2917857	99.78
Ar1h1_Gf-Cb5	329156	345256	V. dahliae	S011	S011_JADFUI010000010.1	2754385	2770436	96.38
Ar1h1_Gf-Cb5	463375	473950	V. dahliae	S011	S011_JADFUI010000010.1	2781429	2791979	93.51
Ar1h1_Gf-Cb5	505539	541815	V. dahliae	S011	S011_JADFUI010000010.1	2768191	2731877	97.5
Ar1h1_Gf-Cb5	1	10523	V. dahliae	S011	S011_MU211481.1	1182019	1192561	96.44
Ar1h1_Gf-Cb5	214485	226720	V. dahliae	S011	S011_MU211481.1	5953542	5941308	96.77
Ar1h1_Gf-Cb5	239294	258264	V. dahliae	S011	S011_MU211481.1	5927663	5908696	99.67
Ar1h1_Gf-Cb5	434327	463100	V. dahliae	S011	S011_MU211481.1	1202930	1231754	97.57
Ar1h1_Gf-Cb5	235709	256214	V. dahliae	S023	S023_JADFUJ010000002.1	1724800	1704290	99.57
Ar1h1_Gf-Cb5	2951	21199	V. nonalfalfae	T2	T2_Chr2	3957549	3939305	97.89
Ar1h1_Gf-Cb5	93324	162331	V. nonalfalfae	T2	T2_Chr2	3826336	3895346	99.97
Ar1h1_Gf-Cb5	162449	177553	V. nonalfalfae	T2	T2_Chr2	3895470	3910574	99.05
Ar1h1_Gf-Cb5	176581	191726	V. nonalfalfae	T2	T2_Chr2	3910658	3925803	98.5
Ar1h1_Gf-Cb5	282004	317915	V. nonalfalfae	T2	T2_Chr8	1402335	1438272	98.59
Ar1h1_Gf-Cb5	505824	519394	V. nonalfalfae	T2	T2_Chr8	1454868	1468489	96.69
Ar1h1_Gf-Cb5	525136	535141	V. nonalfalfae	T2	T2_Chr8	1352027	1342091	93.13
Ar1h1_Gf-Cb5	34242	63016	V. nonalfalfae	T2	T2_UnplacedScaffolds	250911	222152	99.61
Ar1h1_Gf-Cb5	231525	251096	V. nonalfalfae	T2	T2_UnplacedScaffolds	74244	54680	99.63
Ar1h1_Gf-Cb5	392834	410876	V. nonalfalfae	T2	T2_UnplacedScaffolds	1570811	1588871	99.72
Ar1h1_Gf-Cb5	448848	459059	V. nonalfalfae	T2	T2_UnplacedScaffolds	333530	343741	98.57
Ar1h1_Gf-Cb5	494393	505517	V. nonalfalfae	T2	T2_UnplacedScaffolds	25517	36643	97.94
Ar1h1_Gf-Cb5	470005	515780	V. dahliae	TO22	TO22_JACORB010000009.1	3	45797	98.27
Ar1h1_Gf-Cb5	522500	541815	V. dahliae	TO22	TO22_JACORB010000010.1	1882	21154	98.12
Ar1h1_Gf-Cb5	83270	172456	V. dahliae	TO22	TO22_JACORB010000012.1	301852	212670	99.81
Ar1h1_Gf-Cb5	190669	206500	V. dahliae	TO22	TO22_JACORB010000012.1	508173	524001	99.94
Ar1h1_Gf-Cb5	199095	213225	V. dahliae	TO22	TO22_JACORB010000012.1	186229	172094	97.64
Ar1h1_Gf-Cb5	213042	258264	V. dahliae	TO22	TO22_JACORB010000012.1	171966	126751	98.77
Ar1h1_Gf-Cb5	265087	281388	V. dahliae	TO22	TO22_JACORB010000012.1	125957	109678	99.06
Ar1h1_Gf-Cb5	272374	309067	V. dahliae	TO22	TO22_JACORB010000012.1	523999	560678	99.75
Ar1h1_Gf-Cb5	301256	329155	V. dahliae	TO22	TO22_JACORB010000012.1	100858	72917	99.24
Ar1h1_Gf-Cb5	395710	417623	V. dahliae	TO22	TO22_JACORB010000012.1	420134	442081	99.66
Ar1h1_Gf-Cb5	433512	461548	V. dahliae	TO22	TO22_JACORB010000012.1	448130	476142	98.8
Ar1h1_Gf-Cb5	12260	34308	V. dahliae	TO22	TO22_JACORB010000013.1	80226	58153	98.41
Ar1h1_Gf-Cb5	34242	63016	V. dahliae	TO22	TO22_JACORB010000013.1	58129	29405	99.72
Ar1h1_Gf-Cb5	316192	345624	V. dahliae	TO22	TO22_JACORB010000013.1	1	29404	98.25
Ar1h1_Gf-Cb5	463385	489490	V. dahliae	TO22	TO22_JACORB010000014.1	26031	1	97.81
Ar1h1_Gf-Cb5	510655	520983	V. dahliae	TO22	TO22_JACORB010000014.1	44451	54823	96.55
Ar1h1_Gf-Cb5	521052	541813	V. dahliae	TO22	TO22_JACORB010000014.1	54760	75415	97.62
Ar1h1_Gf-Cb5	329156	345313	V. dahliae	Ud1-4-1	Ud1-4-1_JACOQZ010000003.1	3674907	3691072	96.96
Ar1h1_Gf-Cb5	84651	172456	V. dahliae	Ud1-4-1	Ud1-4-1_JACOQZ010000004.1	170639	82875	99.78
Ar1h1_Gf-Cb5	183040	206500	V. dahliae	Ud1-4-1	Ud1-4-1_JACOQZ010000004.1	64600	41140	99.97
Ar1h1_Gf-Cb5	272374	313509	V. dahliae	Ud1-4-1	Ud1-4-1_JACOQZ010000004.1	41142	1	99.8
Ar1h1_Gf-Cb5	395710	417623	V. dahliae	Ud1-4-1	Ud1-4-1_JACOQZ010000004.1	255452	233505	99.66
Ar1h1_Gf-Cb5	433512	461548	V. dahliae	Ud1-4-1	Ud1-4-1_JACOQZ010000004.1	227453	199436	98.82
Ar1h1_Gf-Cb5	521052	541815	V. dahliae	Ud1-4-1	Ud1-4-1_JACOQZ010000010.1	2129	22878	98.31
Ar1h1_Gf-Cb5	463385	489256	V. dahliae	Ud1-4-1	Ud1-4-1_JACOQZ010000012.1	25988	153	98.06
Ar1h1_Gf-Cb5	199095	213225	V. dahliae	Ud1-4-1	Ud1-4-1_JACOQZ010000013.1	47183	61314	97.75
Ar1h1_Gf-Cb5	213042	258264	V. dahliae	Ud1-4-1	Ud1-4-1_JACOQZ010000013.1	61326	106546	98.78
Ar1h1_Gf-Cb5	265087	281388	V. dahliae	Ud1-4-1	Ud1-4-1_JACOQZ010000013.1	107340	123625	99.1
Ar1h1_Gf-Cb5	301256	329155	V. dahliae	Ud1-4-1	Ud1-4-1_JACOQZ010000013.1	132448	160400	99.32
Ar1h1_Gf-Cb5	467218	510832	V. dahliae	Ud1-4-1	Ud1-4-1_JACOQZ010000013.1	1	43617	98.75
Ar1h1_Gf-Cb5	2951	34308	V. dahliae	Ud1-4-1	Ud1-4-1_JACOQZ010000015.1	72585	41185	97.97
Ar1h1_Gf-Cb5	34242	63016	V. dahliae	Ud1-4-1	Ud1-4-1_JACOQZ010000015.1	41161	12433	99.73
Ar1h1_Gf-Cb5	333189	345624	V. dahliae	Ud1-4-1	Ud1-4-1_JACOQZ010000015.1	1	12432	97.7
Ar1h1_Gf-Cb5	43488	61529	V. dahliae	VD991	VD991_CP119263.1	3402356	3420381	99.15
Ar1h1_Gf-Cb5	1	10523	V. dahliae	VD991	VD991_CP119264.1	1054647	1044106	96.36
Ar1h1_Gf-Cb5	190669	226720	V. dahliae	VD991	VD991_CP119264.1	956480	920505	98.5
Ar1h1_Gf-Cb5	231525	258264	V. dahliae	VD991	VD991_CP119264.1	920507	893771	99.61
Ar1h1_Gf-Cb5	329156	345270	V. dahliae	VD991	VD991_CP119264.1	609321	625350	96.85
Ar1h1_Gf-Cb5	381272	391822	V. dahliae	VD991	VD991_CP119264.1	841988	852537	99.79
Ar1h1_Gf-Cb5	391717	426154	V. dahliae	VD991	VD991_CP119264.1	852538	886995	99.1
Ar1h1_Gf-Cb5	434327	447035	V. dahliae	VD991	VD991_CP119264.1	1033748	1020997	97.61
Ar1h1_Gf-Cb5	447095	463100	V. dahliae	VD991	VD991_CP119264.1	1021012	1005008	97.58
Ar1h1_Gf-Cb5	463375	473949	V. dahliae	VD991	VD991_CP119264.1	1005016	994462	94.89
Ar1h1_Gf-Cb5	473950	490364	V. dahliae	VD991	VD991_CP119264.1	986869	970461	99.34
Ar1h1_Gf-Cb5	505539	521079	V. dahliae	VD991	VD991_CP119264.1	623091	607545	96.45
Ar1h1_Gf-Cb5	520956	541803	V. dahliae	VD991	VD991_CP119264.1	695318	716103	97.69
Ar1h1_Gf-Cb5	408459	421459	V. longisporum	VL20	VL20_Chr8	3317108	3304109	99.35
Ar1h1_Gf-Cb5	395710	408458	V. longisporum	VL20	VL20_UnplacedScaffolds	580101	567340	99.55
Ar1h1_Gf-Cb5	1	10523	V. longisporum	VLB2	VLB2_Chr4	5569805	5559262	96.42
Ar1h1_Gf-Cb5	213396	226720	V. longisporum	VLB2	VLB2_Chr4	5470372	5457054	96.87
Ar1h1_Gf-Cb5	231525	258264	V. longisporum	VLB2	VLB2_Chr4	5457056	5430320	99.63
Ar1h1_Gf-Cb5	332136	345447	V. longisporum	VLB2	VLB2_Chr4	5217712	5204429	97.31
Ar1h1_Gf-Cb5	381272	391822	V. longisporum	VLB2	VLB2_Chr4	5379495	5390045	99.85
Ar1h1_Gf-Cb5	391717	406298	V. longisporum	VLB2	VLB2_Chr4	5390046	5404645	99.71
Ar1h1_Gf-Cb5	407954	426154	V. longisporum	VLB2	VLB2_Chr4	5405146	5423350	98.57
Ar1h1_Gf-Cb5	434327	463100	V. longisporum	VLB2	VLB2_Chr4	5548940	5520126	97.64
Ar1h1_Gf-Cb5	463375	473949	V. longisporum	VLB2	VLB2_Chr4	5520134	5509580	95.73
Ar1h1_Gf-Cb5	473950	490364	V. longisporum	VLB2	VLB2_Chr4	5501987	5485579	99.32
Ar1h1_Gf-Cb5	505539	516330	V. longisporum	VLB2	VLB2_Chr4	5206865	5217715	96.24
Ar1h1_Gf-Cb5	521133	541028	V. longisporum	VLB2	VLB2_Chr4	5221813	5241619	97.4
Ar1h1_Gf-Cb5	406299	417032	V. longisporum	VLB2	VLB2_UnplacedScaffolds	644914	634192	99.6
Ar1h1_Gf-Cb5	104467	122581	V. isaacii	VSO1	VSO1_scaffold20.1	91519	73475	98.41
Ar1h1_Gf-Cb5	1	12335	V. dahliae	VT-2A	VT-2A_tig00000007	1449980	1437675	99.76
Ar1h1_Gf-Cb5	12330	116714	V. dahliae	VT-2A	VT-2A_tig00000007	1437750	1333697	99.63
Ar1h1_Gf-Cb5	116959	162433	V. dahliae	VT-2A	VT-2A_tig00000007	1333604	1288294	99.6
Ar1h1_Gf-Cb5	162464	213225	V. dahliae	VT-2A	VT-2A_tig00000007	1288298	1237693	99.68
Ar1h1_Gf-Cb5	213042	229475	V. dahliae	VT-2A	VT-2A_tig00000007	1237590	1221191	99.77
Ar1h1_Gf-Cb5	229707	258513	V. dahliae	VT-2A	VT-2A_tig00000007	1221182	1192486	99.57
Ar1h1_Gf-Cb5	258509	541815	V. dahliae	VT-2A	VT-2A_tig00000007	1185573	903159	99.59
Ar1h1_Gf-Cb5	1	39996	V. dahliae	Vd-653	Vd-653_tig00000109	39571	1	97.63
Ar1h1_Gf-Cb5	39823	74503	V. dahliae	Vd-653	Vd-653_tig00000117	1	34370	98.94
Ar1h1_Gf-Cb5	74760	84880	V. dahliae	Vd-653	Vd-653_tig00000117	34370	44443	98.69
Ar1h1_Gf-Cb5	87321	172456	V. dahliae	Vd-653	Vd-653_tig00000181	117714	202300	99.11
Ar1h1_Gf-Cb5	176581	197371	V. dahliae	Vd-653	Vd-653_tig00000181	207237	227942	99.31
Ar1h1_Gf-Cb5	197708	213225	V. dahliae	Vd-653	Vd-653_tig00000181	227943	243377	98.9
Ar1h1_Gf-Cb5	213042	258264	V. dahliae	Vd-653	Vd-653_tig00000181	243596	288486	97.98
Ar1h1_Gf-Cb5	265939	277346	V. dahliae	Vd-653	Vd-653_tig00000181	290549	301887	98.55
Ar1h1_Gf-Cb5	277342	301239	V. dahliae	Vd-653	Vd-653_tig00000181	302363	326076	98.13
Ar1h1_Gf-Cb5	309337	320032	V. dahliae	Vd-653	Vd-653_tig00000181	334217	344854	96.55
Ar1h1_Gf-Cb5	333257	345195	V. dahliae	Vd-653	Vd-653_tig00000181	51219	63069	97.4
Ar1h1_Gf-Cb5	345397	362443	V. dahliae	Vd-653	Vd-653_tig00000181	62876	79825	96.73
Ar1h1_Gf-Cb5	460103	499980	V. dahliae	Vd-653	Vd-653_tig00000181	70541	110163	97.45
Ar1h1_Gf-Cb5	515491	540938	V. dahliae	Vd-653	Vd-653_tig00000181	51144	25836	97.15
Ar1h1_Gf-Cb5	395710	418684	V. dahliae	Vd-653	Vd-653_tig00000194	56228	33420	98.75
Ar1h1_Gf-Cb5	1	84880	V. dahliae	Vd-H5	Vd-H5_tig00000026	477173	561695	98.85
Ar1h1_Gf-Cb5	83270	168792	V. dahliae	Vd-H5	Vd-H5_tig00000026	810620	725506	99.48
Ar1h1_Gf-Cb5	176581	197371	V. dahliae	Vd-H5	Vd-H5_tig00000026	717075	696355	99.39
Ar1h1_Gf-Cb5	197708	213225	V. dahliae	Vd-H5	Vd-H5_tig00000026	696354	680903	99.51
Ar1h1_Gf-Cb5	213042	258264	V. dahliae	Vd-H5	Vd-H5_tig00000026	680852	635789	98.42
Ar1h1_Gf-Cb5	265939	277346	V. dahliae	Vd-H5	Vd-H5_tig00000026	633716	622343	98.86
Ar1h1_Gf-Cb5	277342	339323	V. dahliae	Vd-H5	Vd-H5_tig00000026	621839	560092	98.72
Ar1h1_Gf-Cb5	345577	362443	V. dahliae	Vd-H5	Vd-H5_tig00000026	861544	844738	96.95
Ar1h1_Gf-Cb5	460103	499980	V. dahliae	Vd-H5	Vd-H5_tig00000026	854056	814301	97.81
Ar1h1_Gf-Cb5	329156	345183	V. dahliae	Vd-H5	Vd-H5_tig00000027	17493	1589	96.96
Ar1h1_Gf-Cb5	395710	418684	V. dahliae	Vd-H5	Vd-H5_tig00000027	851970	829073	99.21
Ar1h1_Gf-Cb5	505539	540938	V. dahliae	Vd-H5	Vd-H5_tig00000027	3743	39051	97.12
Ar1h1_Gf-Cb5	83289	172414	V. dahliae	Vd-R1	Vd-R1_tig00000041	222741	134039	99.37
Ar1h1_Gf-Cb5	176581	197371	V. dahliae	Vd-R1	Vd-R1_tig00000041	129091	108366	99.42
Ar1h1_Gf-Cb5	198728	213225	V. dahliae	Vd-R1	Vd-R1_tig00000041	107632	93196	98.74
Ar1h1_Gf-Cb5	213042	258264	V. dahliae	Vd-R1	Vd-R1_tig00000041	92885	47790	98.48
Ar1h1_Gf-Cb5	265939	277346	V. dahliae	Vd-R1	Vd-R1_tig00000041	45714	34336	98.9
Ar1h1_Gf-Cb5	277342	289753	V. dahliae	Vd-R1	Vd-R1_tig00000041	33849	21471	99.39
Ar1h1_Gf-Cb5	290237	309235	V. dahliae	Vd-R1	Vd-R1_tig00000041	21405	2469	98.26
Ar1h1_Gf-Cb5	329156	345195	V. dahliae	Vd-R1	Vd-R1_tig00000041	289609	273636	97.28
Ar1h1_Gf-Cb5	345577	362443	V. dahliae	Vd-R1	Vd-R1_tig00000041	273650	256852	96.89
Ar1h1_Gf-Cb5	460103	499980	V. dahliae	Vd-R1	Vd-R1_tig00000041	266157	226427	97.74
Ar1h1_Gf-Cb5	505539	540938	V. dahliae	Vd-R1	Vd-R1_tig00000041	275813	311184	97.13
Ar1h1_Gf-Cb5	395710	418684	V. dahliae	Vd-R1	Vd-R1_tig00000042	833169	856076	99.24
Ar1h1_Gf-Cb5	1	12349	V. dahliae	Vd-R1	Vd-R1_tig00000043	136979	124683	97.71
Ar1h1_Gf-Cb5	12316	84880	V. dahliae	Vd-R1	Vd-R1_tig00000043	124772	52446	99.15
Ar1h1_Gf-Cb5	295127	309237	V. dahliae	Vd-R1	Vd-R1_tig00000043	10122	24220	97.21
Ar1h1_Gf-Cb5	309340	339323	V. dahliae	Vd-R1	Vd-R1_tig00000043	24220	54048	97.98
Ar1h1_Gf-Cb5	1	83224	V. dahliae	VdB09	VdB09_JAGYYD010000015.1	1768611	1851829	98.54
Ar1h1_Gf-Cb5	83270	104589	V. dahliae	VdB09	VdB09_JAGYYD010000015.1	2114076	2092767	99.62
Ar1h1_Gf-Cb5	104548	172456	V. dahliae	VdB09	VdB09_JAGYYD010000015.1	2092889	2025091	99.65
Ar1h1_Gf-Cb5	182708	213225	V. dahliae	VdB09	VdB09_JAGYYD010000015.1	2007065	1976583	99.66
Ar1h1_Gf-Cb5	213042	247136	V. dahliae	VdB09	VdB09_JAGYYD010000015.1	1976623	1942586	98.47
Ar1h1_Gf-Cb5	265548	345107	V. dahliae	VdB09	VdB09_JAGYYD010000015.1	1925386	1845954	98.34
Ar1h1_Gf-Cb5	329156	345313	V. dahliae	VdB09	VdB09_JAGYYD010000015.1	2353899	2337803	97.18
Ar1h1_Gf-Cb5	356382	381272	V. dahliae	VdB09	VdB09_JAGYYD010000015.1	2326832	2301991	98.63
Ar1h1_Gf-Cb5	381272	393276	V. dahliae	VdB09	VdB09_JAGYYD010000015.1	2281182	2269185	99.6
Ar1h1_Gf-Cb5	425838	448744	V. dahliae	VdB09	VdB09_JAGYYD010000015.1	2197272	2174410	98.25
Ar1h1_Gf-Cb5	448848	510832	V. dahliae	VdB09	VdB09_JAGYYD010000015.1	2174418	2112467	98.34
Ar1h1_Gf-Cb5	505539	521103	V. dahliae	VdB09	VdB09_JAGYYD010000015.1	2340102	2355697	96.46
Ar1h1_Gf-Cb5	520968	541813	V. dahliae	VdB09	VdB09_JAGYYD010000015.1	2355514	2376277	97.53
Ar1h1_Gf-Cb5	12302	63016	V. dahliae	VdC07	VdC07_JAHAWK010000022.1	283560	334273	98.98
Ar1h1_Gf-Cb5	83270	172456	V. dahliae	VdC07	VdC07_JAHAWK010000022.1	531500	442396	99.72
Ar1h1_Gf-Cb5	176581	206500	V. dahliae	VdC07	VdC07_JAHAWK010000022.1	437413	407502	99.75
Ar1h1_Gf-Cb5	272374	345624	V. dahliae	VdC07	VdC07_JAHAWK010000022.1	407504	334274	99.16
Ar1h1_Gf-Cb5	356382	381272	V. dahliae	VdC07	VdC07_JAHAWK010000022.1	730514	705654	98.72
Ar1h1_Gf-Cb5	381272	393276	V. dahliae	VdC07	VdC07_JAHAWK010000022.1	684907	672905	99.67
Ar1h1_Gf-Cb5	425838	448744	V. dahliae	VdC07	VdC07_JAHAWK010000022.1	614722	591849	98.3
Ar1h1_Gf-Cb5	448848	510832	V. dahliae	VdC07	VdC07_JAHAWK010000022.1	591857	529891	98.36
Ar1h1_Gf-Cb5	505539	521116	V. dahliae	VdC07	VdC07_JAHAWK010000022.1	743786	759415	96.44
Ar1h1_Gf-Cb5	520980	541813	V. dahliae	VdC07	VdC07_JAHAWK010000022.1	759219	779961	97.49
Ar1h1_Gf-Cb5	529815	541815	V. dahliae	VdLs16	VdLs16_JABBIU010000010.1	19	12038	97.34
Ar1h1_Gf-Cb5	12260	34308	V. dahliae	VdLs16	VdLs16_JABBIU010000011.1	82252	60174	98.38
Ar1h1_Gf-Cb5	34242	63016	V. dahliae	VdLs16	VdLs16_JABBIU010000011.1	60150	31422	99.73
Ar1h1_Gf-Cb5	314250	345624	V. dahliae	VdLs16	VdLs16_JABBIU010000011.1	14	31421	97.83
Ar1h1_Gf-Cb5	83270	172456	V. dahliae	VdLs16	VdLs16_JABBIU010000015.1	171058	81849	99.82
Ar1h1_Gf-Cb5	183040	206500	V. dahliae	VdLs16	VdLs16_JABBIU010000015.1	63574	40114	99.97
Ar1h1_Gf-Cb5	272374	312478	V. dahliae	VdLs16	VdLs16_JABBIU010000015.1	40116	2	99.81
Ar1h1_Gf-Cb5	470524	510832	V. dahliae	VdLs16	VdLs16_JABBIU010000015.1	209755	169449	98.85
Ar1h1_Gf-Cb5	395710	417623	V. dahliae	VdLs16	VdLs16_MU047872.1	41609	19662	99.66
Ar1h1_Gf-Cb5	520980	541813	V. dahliae	VdLs16	VdLs16_MU047872.1	172190	192933	97.52
Ar1h1_Gf-Cb5	356382	381272	V. dahliae	VdLs16	VdLs16_MU047873.1	137753	112880	98.78
Ar1h1_Gf-Cb5	381272	393276	V. dahliae	VdLs16	VdLs16_MU047873.1	92089	80086	99.69
Ar1h1_Gf-Cb5	425838	447230	V. dahliae	VdLs16	VdLs16_MU047873.1	21363	1	98.12
Ar1h1_Gf-Cb5	199095	213225	V. dahliae	VdLs16	VdLs16_MU047874.1	38633	52764	97.75
Ar1h1_Gf-Cb5	213042	258264	V. dahliae	VdLs16	VdLs16_MU047874.1	52919	98139	98.78
Ar1h1_Gf-Cb5	265087	281388	V. dahliae	VdLs16	VdLs16_MU047874.1	98933	115216	99.09
Ar1h1_Gf-Cb5	301256	329155	V. dahliae	VdLs16	VdLs16_MU047874.1	124035	151984	99.26
Ar1h1_Gf-Cb5	428002	468838	V. dahliae	VdLs16	VdLs16_MU047874.1	269769	228958	97.85
Ar1h1_Gf-Cb5	463375	477740	V. dahliae	VdLs16	VdLs16_MU047874.1	7404	21743	95.67
Ar1h1_Gf-Cb5	214524	226720	V. dahliae	VdLs17	VdLs17_CP010983.1	3234742	3222552	96.68
Ar1h1_Gf-Cb5	231525	258264	V. dahliae	VdLs17	VdLs17_CP010983.1	3222554	3195819	99.62
Ar1h1_Gf-Cb5	329156	345447	V. dahliae	VdLs17	VdLs17_CP010983.1	3072113	3088309	96.28
Ar1h1_Gf-Cb5	356382	370145	V. dahliae	VdLs17	VdLs17_CP010983.1	3099245	3112992	97.26
Ar1h1_Gf-Cb5	381272	391822	V. dahliae	VdLs17	VdLs17_CP010983.1	3143252	3153803	99.79
Ar1h1_Gf-Cb5	391717	426154	V. dahliae	VdLs17	VdLs17_CP010983.1	3153804	3188255	99.13
Ar1h1_Gf-Cb5	434327	459345	V. dahliae	VdLs17	VdLs17_CP010983.1	3360118	3335089	97.97
Ar1h1_Gf-Cb5	505539	521019	V. dahliae	VdLs17	VdLs17_CP010983.1	3085873	3070418	96.19
Ar1h1_Gf-Cb5	519842	541814	V. dahliae	VdLs17	VdLs17_CP010983.1	3261529	3239651	97.23
Ar1h1_Gf-Cb5	129103	141190	V. isaacii	Vt305	Vt305_scaffold87.1	24795	36883	99.57
Ar1h1_Gf-Cb5	2951	34308	V. nonalfalfae	WCS072	WCS072_CP069138.1	4352098	4320726	97.97
Ar1h1_Gf-Cb5	34242	63016	V. nonalfalfae	WCS072	WCS072_CP069138.1	4320702	4291972	99.72
Ar1h1_Gf-Cb5	83270	172456	V. nonalfalfae	WCS072	WCS072_CP069138.1	4094620	4183802	99.81
Ar1h1_Gf-Cb5	176581	206500	V. nonalfalfae	WCS072	WCS072_CP069138.1	4188785	4218703	99.79
Ar1h1_Gf-Cb5	272374	345624	V. nonalfalfae	WCS072	WCS072_CP069138.1	4218701	4291971	99.21
Ar1h1_Gf-Cb5	356382	381272	V. nonalfalfae	WCS072	WCS072_CP069138.1	3902381	3927254	98.79
Ar1h1_Gf-Cb5	381272	393276	V. nonalfalfae	WCS072	WCS072_CP069138.1	3948018	3960021	99.69
Ar1h1_Gf-Cb5	425838	448744	V. nonalfalfae	WCS072	WCS072_CP069138.1	4011362	4034250	98.32
Ar1h1_Gf-Cb5	448848	510832	V. nonalfalfae	WCS072	WCS072_CP069138.1	4034242	4096230	98.41
Ar1h1_Gf-Cb5	505539	521116	V. nonalfalfae	WCS072	WCS072_CP069138.1	3889107	3873451	96.22
Ar1h1_Gf-Cb5	520980	541813	V. nonalfalfae	WCS072	WCS072_CP069138.1	3873647	3852903	97.52
Ar1h1_Gf-Cb5	213334	226720	V. dahliae	XJ511	XJ511_WJDV01000002.1	33877	47260	96.97
Ar1h1_Gf-Cb5	231525	258264	V. dahliae	XJ511	XJ511_WJDV01000002.1	47258	73976	99.55
Ar1h1_Gf-Cb5	329156	345256	V. dahliae	XJ511	XJ511_WJDV01000002.1	195908	211933	96.43
Ar1h1_Gf-Cb5	357584	370147	V. dahliae	XJ511	XJ511_WJDV01000002.1	452987	465531	95.87
Ar1h1_Gf-Cb5	381272	400962	V. dahliae	XJ511	XJ511_WJDV01000002.1	125636	105951	99.8
Ar1h1_Gf-Cb5	401142	426154	V. dahliae	XJ511	XJ511_WJDV01000002.1	105952	80945	98.76
Ar1h1_Gf-Cb5	505539	521115	V. dahliae	XJ511	XJ511_WJDV01000002.1	209692	194099	96.91
Ar1h1_Gf-Cb5	520920	534561	V. dahliae	XJ511	XJ511_WJDV01000002.1	194138	180632	96.4
Ar1h1_Gf-Cb5	1	10523	V. dahliae	XJ511	XJ511_WJDV01000004.1	100819	90278	96.4
Ar1h1_Gf-Cb5	434327	463100	V. dahliae	XJ511	XJ511_WJDV01000004.1	79956	51226	97.13
Ar1h1_Gf-Cb5	463375	473949	V. dahliae	XJ511	XJ511_WJDV01000004.1	51234	40681	95.73
Ar1h1_Gf-Cb5	479287	490364	V. dahliae	XJ511	XJ511_WJDV01000004.1	29186	18117	99.06
Ar1h1_Gf-Cb5	43488	61529	V. dahliae	XJ592	XJ592_WJDY01000002.1	1053237	1035215	99.15
Ar1h1_Gf-Cb5	329156	345270	V. dahliae	XJ592	XJ592_WJDY01000008.1	86215	70187	96.84
Ar1h1_Gf-Cb5	505539	521079	V. dahliae	XJ592	XJ592_WJDY01000008.1	72446	87991	96.44
Ar1h1_Gf-Cb5	520980	541803	V. dahliae	XJ592	XJ592_WJDY01000008.1	87832	108589	97.67
Ar1h1_Gf-Cb5	1	10523	V. dahliae	XJ592	XJ592_WJDY01000011.1	277965	267425	96.35
Ar1h1_Gf-Cb5	190669	226718	V. dahliae	XJ592	XJ592_WJDY01000011.1	179807	143831	98.49
Ar1h1_Gf-Cb5	231525	258264	V. dahliae	XJ592	XJ592_WJDY01000011.1	143831	117095	99.61
Ar1h1_Gf-Cb5	381272	391822	V. dahliae	XJ592	XJ592_WJDY01000011.1	65303	75852	99.79
Ar1h1_Gf-Cb5	391717	426154	V. dahliae	XJ592	XJ592_WJDY01000011.1	75853	110319	99.09
Ar1h1_Gf-Cb5	434327	447035	V. dahliae	XJ592	XJ592_WJDY01000011.1	257068	244318	97.61
Ar1h1_Gf-Cb5	447095	463100	V. dahliae	XJ592	XJ592_WJDY01000011.1	244333	228330	97.57
Ar1h1_Gf-Cb5	463375	473949	V. dahliae	XJ592	XJ592_WJDY01000011.1	228338	217784	94.89
Ar1h1_Gf-Cb5	473950	490364	V. dahliae	XJ592	XJ592_WJDY01000011.1	210191	193784	99.34
Ar1h1_JR2	786	34577	V. dahliae	12008	12008_MPSH01000001.1	2345598	2379541	99.24
Ar1h1_JR2	89740	106594	V. dahliae	12008	12008_MPSH01000001.1	2279285	2262428	99.54
Ar1h1_JR2	166877	195105	V. dahliae	12008	12008_MPSH01000001.1	1934108	1962416	98.73
Ar1h1_JR2	195390	205956	V. dahliae	12008	12008_MPSH01000001.1	1962418	1972962	98.3
Ar1h1_JR2	205957	222381	V. dahliae	12008	12008_MPSH01000001.1	2397629	2381218	99.57
Ar1h1_JR2	1	24839	V. dahliae	85S	85S_PRLJ01000001.1	943195	968200	98.48
Ar1h1_JR2	396183	407010	V. dahliae	85S	85S_PRLJ01000001.1	984904	995727	99.69
Ar1h1_JR2	92576	105139	V. dahliae	85S	85S_PRLJ01000011.1	34622	22038	99.44
Ar1h1_JR2	402573	420706	V. dahliae	85S	85S_PRLJ01000011.1	52758	34627	99.32
Ar1h1_JR2	24839	55013	V. dahliae	85S	85S_PRLJ01000013.1	287231	256925	98.53
Ar1h1_JR2	195390	225838	V. dahliae	85S	85S_PRLJ01000013.1	262967	232550	98.77
[truncated: 4,207 more rows]
