# Supplementary material for: Starship giant transposons dominate plastic genomic regions in a fungal plant pathogen and drive virulence evolution
Source: Nat Commun. 2025 Jul 24;16:6806. doi: 10.1038/s41467-025-61986-6 (PMC12289983; doi:10.1038/s41467-025-61986-6)
Supplement: Supplementary file 6 — Source Data [file 41467_2025_61986_MOESM6_ESM.zip › Source Data/FigS12a.xlsx]

## Sheet: FigS12a NLP
Chr	Feature	Start	End	Gene ID	Name
JR2 chr4	gene	1999578	2000424	VDAG_JR2_Chr4g05950a	JR2 NLP3
VdLs17 chr3	gene	2645951	2646406	VdLs17_g4253	VdLs17 NLP6
VdLs17 chr5	gene	1462791	1463637	VdLs17_g6770	VdLs17 NLP3

## Sheet: FigS12a other
Comment
See Fig2a source.
