# Supplementary material for: Starship giant transposons dominate plastic genomic regions in a fungal plant pathogen and drive virulence evolution
Source: Nat Commun. 2025 Jul 24;16:6806. doi: 10.1038/s41467-025-61986-6 (PMC12289983; doi:10.1038/s41467-025-61986-6)
Supplement: Supplementary file 6 — Source Data [file 41467_2025_61986_MOESM6_ESM.zip › Source Data/Fig1e.xlsx]

## Sheet: Fig1e
Strain	YR affiliation	YR count
12008	unaffiliated	2
12008	other Starship region	13
397	unaffiliated	15
85S	unaffiliated	3
85S	other Starship region	6
CBS382.66	Starship (captain)	1
CBS382.66	Starship (non-captain)	1
CBS382.66	unaffiliated	1
CBS382.66	other Starship region	4
CBS385.49	Starship (captain)	1
CBS385.49	Starship (non-captain)	3
CBS385.49	unaffiliated	1
CQ2	Starship (captain)	3
CQ2	Starship (non-captain)	1
CQ2	unaffiliated	1
CQ2	other Starship region	7
DAR82592	Starship (captain)	2
DAR82592	Starship (non-captain)	5
DAR82592	unaffiliated	1
DAR82592	other Starship region	2
DAR83138	Starship (captain)	1
DAR83138	Starship (non-captain)	3
DAR83138	unaffiliated	1
DAR83138	other Starship region	4
DAR83143	Starship (captain)	1
DAR83143	Starship (non-captain)	1
DAR83143	unaffiliated	1
DAR83143	other Starship region	9
DAR83175	Starship (captain)	1
DAR83175	Starship (non-captain)	1
DAR83175	unaffiliated	1
DAR83175	other Starship region	7
DK045	Starship (captain)	1
DK045	unaffiliated	2
DK045	other Starship region	7
GF1192	Starship (captain)	1
GF1192	Starship (non-captain)	3
GF1192	unaffiliated	1
GF1207	Starship (captain)	1
GF1207	unaffiliated	3
GF1207	other Starship region	7
GF1300	Starship (captain)	1
GF1300	Starship (non-captain)	3
GF1300	unaffiliated	1
Gf-Ca2	unaffiliated	2
Gf-Ca2	other Starship region	11
Gf-Cb5	Starship (captain)	2
Gf-Cb5	Starship (non-captain)	3
Gf-Cb5	unaffiliated	1
HoMCF	unaffiliated	4
HoMCF	other Starship region	5
HoMCLT	Starship (captain)	1
HoMCLT	Starship (non-captain)	3
HoMCLT	unaffiliated	1
I1V	unaffiliated	1
I1V	other Starship region	10
JR2	Starship (captain)	3
JR2	Starship (non-captain)	9
JR2	unaffiliated	1
JR2	other Starship region	3
MPI-CAGE	Starship (captain)	3
MPI-CAGE	Starship (non-captain)	7
MPI-CAGE	unaffiliated	3
MPI-CAGE	other Starship region	4
MUCL9792	unaffiliated	7
PD401	unaffiliated	6
PD401	other Starship region	2
PD589	unaffiliated	5
PD589	other Starship region	13
PD593	Starship (captain)	1
PD593	unaffiliated	2
PD618	Starship (captain)	2
PD618	unaffiliated	5
PD618	other Starship region	1
PD659	unaffiliated	10
PD659	other Starship region	1
PD660	Starship (captain)	3
PD660	unaffiliated	10
PD660	other Starship region	1
PD670	Starship (captain)	1
PD670	unaffiliated	5
PD670	other Starship region	1
PD683	unaffiliated	1
PD683	other Starship region	5
PD736	unaffiliated	13
PD739	Starship (captain)	3
PD739	unaffiliated	11
PD747	unaffiliated	2
S011	Starship (captain)	1
S011	unaffiliated	4
S011	other Starship region	13
S023	Starship (captain)	1
S023	Starship (non-captain)	2
S023	unaffiliated	4
S023	other Starship region	1
T2	unaffiliated	8
T2	other Starship region	8
TO22	unaffiliated	2
TO22	other Starship region	9
Ud1-4-1	unaffiliated	3
Ud1-4-1	other Starship region	9
V13	unaffiliated	1
V13	other Starship region	1
VD991	Starship (captain)	4
VD991	Starship (non-captain)	5
VD991	unaffiliated	1
VD991	other Starship region	2
VL20	Starship (captain)	1
VL20	unaffiliated	8
VL20	other Starship region	5
VLB2	Starship (captain)	2
VLB2	Starship (non-captain)	1
VLB2	unaffiliated	8
VLB2	other Starship region	7
VSO1	Starship (captain)	1
VSO1	unaffiliated	2
VT-2A	Starship (captain)	1
VT-2A	Starship (non-captain)	3
VT-2A	unaffiliated	2
Vd-653	unaffiliated	4
Vd-653	other Starship region	5
Vd-H5	Starship (captain)	1
Vd-H5	Starship (non-captain)	1
Vd-H5	unaffiliated	5
Vd-H5	other Starship region	3
Vd-R1	Starship (captain)	1
Vd-R1	Starship (non-captain)	1
Vd-R1	unaffiliated	4
Vd-R1	other Starship region	3
Vd39	unaffiliated	4
Vd39	other Starship region	5
VdB09	Starship (captain)	3
VdB09	Starship (non-captain)	2
VdB09	unaffiliated	2
VdC07	Starship (captain)	1
VdC07	Starship (non-captain)	3
VdC07	unaffiliated	2
VdLs16	unaffiliated	7
VdLs16	other Starship region	8
VdLs17	unaffiliated	5
VdLs17	other Starship region	8
Vt305	unaffiliated	6
WCS072	unaffiliated	2
WCS072	other Starship region	4
XJ511	Starship (captain)	1
XJ511	unaffiliated	2
XJ511	other Starship region	7
XJ592	Starship (captain)	3
XJ592	Starship (non-captain)	1
XJ592	unaffiliated	1
XJ592	other Starship region	8
