# Supplementary material for: Starship giant transposons dominate plastic genomic regions in a fungal plant pathogen and drive virulence evolution
Source: Nat Commun. 2025 Jul 24;16:6806. doi: 10.1038/s41467-025-61986-6 (PMC12289983; doi:10.1038/s41467-025-61986-6)
Supplement: Supplementary file 6 — Source Data [file 41467_2025_61986_MOESM6_ESM.zip › Source Data/Fig3i.xlsx]

## Sheet: Fig3i synteny
Ref chr	Ref start	Ref end	Query chr	Query start	Query end	Identity (%)
JR2 chr4	2938566	2949087	JR2 chr8	1417247	1406780	83.54
JR2 chr4	2938566	2948835	JR2 chr7	1971310	1961007	84.37
JR2 chr3	2476472	2486780	JR2 chr4	2948835	2938562	85.42
JR2 chr2	551497	562272	JR2 chr6	2242822	2232122	86.34
JR2 chr3	2476470	2487893	JR2 chr8	1406942	1418365	87.99
JR2 chr3	2476470	2487890	JR2 chr7	1961005	1972425	88.31
JR2 chr7	1961003	1975943	JR2 chr8	1406940	1421887	88.76
JR2 chr2	3326660	3340647	JR2 chr5	3555289	3569326	92.98
JR2 chr2	3207914	3219196	JR2 chr5	3688771	3677438	95.98
JR2 chr2	3414473	3430516	JR2 chr5	3672628	3688771	96.8
JR2 chr2	2914279	2930663	JR2 chr2	3233939	3250423	97.01
JR2 chr4	985060	995609	JR2 chr5	757240	767816	97.24
JR2 chr2	2911718	2922853	JR2 chr2	3413056	3401903	97.33
JR2 chr2	3242426	3253730	JR2 chr2	3401903	3390623	97.6
JR2 chr2	3390623	3401894	JR2 chr2	3253730	3242434	97.6
JR2 chr4	982061	1000060	JR2 chr4	1433088	1415130	97.6
JR2 chr2	2894008	2905304	JR2 chr2	3207914	3219196	97.63
JR2 chr4	1419557	1430100	JR2 chr5	767816	757240	98.05
JR2 chr2	2890813	2910090	JR2 chr5	3691962	3672628	98.12
JR2 chr5	586697	599914	JR2 chr5	986952	1000239	98.23
JR2 chr4	973808	991112	JR2 chr5	599588	616873	98.42
JR2 chr2	2894008	2911514	JR2 chr2	3430516	3413051	98.5
JR2 chr4	1430092	1458846	JR2 chr5	756965	728271	98.53
JR2 chr4	961040	974123	JR2 chr5	986952	1000095	98.67
JR2 chr4	939860	970788	JR2 chr4	1362842	1393876	98.76
JR2 chr1	3772482	3785760	JR2 chr2	520533	507249	98.87
JR2 chr1	3766068	3779348	JR2 chr2	514119	500835	98.89
JR2 chr1	3766068	3785761	JR2 chr2	520533	500834	98.95
JR2 chr4	939860	974123	JR2 chr5	565535	599770	99.03
JR2 chr4	946786	970788	JR2 chr4	1369770	1393876	99.11
JR2 chr4	946790	970788	JR2 chr4	1369774	1393876	99.2
JR2 chr4	1369762	1393876	JR2 chr5	572431	596437	99.26
JR2 chr4	1359950	1393876	JR2 chr5	562646	596437	99.28
JR2 chr4	1278864	1293637	JR2 chr5	666368	651600	99.3
JR2 chr4	1278865	1293637	JR2 chr5	666367	651600	99.3
JR2 chr4	946786	974123	JR2 chr5	572439	599770	99.31
JR2 chr2	3205721	3219196	JR2 chr2	3432705	3419255	99.42
JR2 chr1	4991	34090	JR2 chr1	12555	41565	99.45
JR2 chr4	1276781	1293637	JR2 chr5	668454	651600	99.54
JR2 chr4	1395553	1411964	JR2 chr5	784241	767817	99.55
JR2 chr1	3766068	3779348	JR2 chr1	3772482	3785760	99.56
JR2 chr2	500835	514119	JR2 chr2	507249	520533	99.94

## Sheet: Fig3i other
Comment
See Fig2a source
