# Supplementary material for: Starship giant transposons dominate plastic genomic regions in a fungal plant pathogen and drive virulence evolution
Source: Nat Commun. 2025 Jul 24;16:6806. doi: 10.1038/s41467-025-61986-6 (PMC12289983; doi:10.1038/s41467-025-61986-6)
Supplement: Supplementary file 6 — Source Data [file 41467_2025_61986_MOESM6_ESM.zip › Source Data/FigS10b_tree.nwk]

(GCA_000260075.2_JH651001.1_53017-53465:2.1943e-06,((((((((GCA_000271745.2_JH717840.1_5103546-5103992:2.1943e-06,GCF_000271745.1_NW_022158520.1_5103546-5103992:2.1943e-06)100:0.0025271788,((((((((((GCA_001931975.2_MSJJ02000021.1_21498-21944:0,GCA_040938085.1_JBDQYN010000095.1_4849420-4849866:0):0,GCA_023628715.1_JAMAKD010000122.1_67003-67449:0):0,GCA_041380545.1_JAZEUM010000394.1_2965598-2966044:0):0,GCA_003025235.1_PXUN01000132.1_66066-66512:0):0,GCA_041380375.1_JAZEUI010000212.1_778435-778881:0):0,GCA_009746015.1_VLJC01000049.1_70684-71130:0):0,GCA_009299075.1_WGRJ01000863.1_12409-12855:0):0,GCA_019191175.1_JAHARR010000129.1_15625-16071:0):0,GCA_019191165.1_JAHARQ010000139.1_67224-67670:0):2.1943e-06,GCA_003025205.1_PXUO01000119.1_69286-69732:2.1943e-06)84:2.1943e-06)100:0.0794820188,(GCA_038502765.1_JALBXV010000004.1_150133-150579:0.0025053795,GCA_038502765.1_JALBXV010000003.1_1183198-1183644:0.0025566935)100:0.0199463809)52:0.0010037157,(((GCA_001599515.1_BCHB01000008.1_128823-129266:2.1943e-06,GCA_024865645.1_JANKHN010000668.1_8435-8878:2.1943e-06)100:0.0188230007,(((GCA_013618355.1_JABFES010000455.1_7017-7460:2.1943e-06,GCA_033782995.1_JAWJZX010004021.1_7189-7632:0.0051680743)100:0.0025765368,(GCA_033782975.1_JAWJZW010004347.1_1810-2253:2.1943e-06,GCA_034642005.1_JAWNYV010000013.1_1595757-1596200:0.0025889229)75:2.1943e-06)100:0.002576371,(GCA_019157295.1_JAELUQ010000008.1_3397787-3398230:0.0025874337,GCA_023065405.1_JAJTCY010000003.1_74358-74801:2.1943e-06)85:2.1943e-06)99:0.0130721203)100:0.0427984306,(GCA_002982035.1_PVPY01001450.1_5032-5474:0.0025283573,GCA_002982055.1_PVPZ01001881.1_721-1163:0.0077772217)100:0.0266400134)98:0.0163232184)38:2.1943e-06,((((((((((((((((((((((GCA_000400815.2_CP009080.1_1179336-1179785:0,GCA_013170945.1_MU047874.1_170025-170474:0):0,GCA_002893025.1_PHNV01000722.1_4459-4908:0):0,GCA_009663885.1_WJDV01000002.1_418952-419401:0):0,GCA_011032955.1_WNXL01001437.1_4250-4699:0):0,GCA_018440655.1_JACORB010000012.1_54438-54887:0):0,GCA_029607815.1_JAKCXH010001036.1_885-1334:0):0,GCA_018440645.1_JACOQZ010000013.1_178443-178892:0):0,GCA_002893035.1_PHNW01000920.1_4459-4908:0):0,GCA_020726535.1_JAHEWJ010000011.1_1000856-1001305:0):0,GCA_004109745.1_RSDZ01000158.1_4397-4846:0):0,GCA_011032945.1_WNXM01001784.1_7328-7777:0):0,GCA_011032965.1_WNXK01000961.1_4382-4831:0):2.1943e-06,GCA_002776445.1_PDEZ01000231.1_7918-8368:2.1943e-06)44:2.1943e-06,GCA_002892985.1_MPSH01000001.1_2159685-2160134:2.1943e-06)100:0.3469868485,((GCA_002234205.1_NJCQ01001471.1_358-806:0,GCA_025215865.1_JAMSCS010000321.1_8136-8584:0):2.1943e-06,GCA_002234235.1_NJCR01000523.1_1652-2100:2.1943e-06)96:0.000479832)49:0.012942017,(GCA_011034645.1_WEUV01000741.1_2997-3445:2.1943e-06,GCA_011036795.1_WEUZ01000271.1_2987-3435:2.1943e-06)100:0.0688182464)34:0.0019191051,((((((((GCA_002233895.1_NJCL01000052.1_6292-6740:0,GCA_002234285.1_NJCT01000112.1_2108-2556:0):2.1943e-06,GCA_002234115.1_NJCF01000961.1_5490-5938:2.1943e-06)100:0.0125406205,GCA_025201995.1_JAMSCT010000483.1_2189-2637:0.0204860521)50:0.000262218,((((((((((GCA_011033455.1_WESL01001216.1_8955-9403:0,GCA_011036305.1_WEXY01002318.1_5546-5994:0):0,GCA_011034575.1_WEUE01008972.1_493-941:0):0,GCA_011034775.1_WEVI01000501.1_5488-5930:0):0,GCA_011033815.1_WESW01000649.1_851-1299:0):0,GCA_011035185.1_WEVO01003306.1_4368-4816:0):0,GCA_011033895.1_WETL01000467.1_850-1298:0):0,GCA_011036595.1_WEYT01000705.1_8787-9235:0):2.1943e-06,GCA_011033575.1_WESJ01009652.1_394-842:2.1943e-06)100:2.1943e-06,((((((GCA_011034815.1_WEVE01000912.1_9755-10173:0,GCA_011035625.1_WEWS01001096.1_809-1227:0):0,GCA_011421275.1_WIKV01000306.1_26907-27325:0):0,GCA_011035835.1_WEXF01000545.1_8821-9239:0):0,GCA_011421305.1_WIKW01002869.1_809-1227:0):0,GCA_011035255.1_WEWN01000751.1_2320-2738:0):0,GCA_011036875.1_WEWI01000026.1_11685-12103:0):2.1943e-06)44:1.80771e-05,GCA_011035235.1_WEWM01001540.1_2265-2683:2.1943e-06)63:0.0024790941)11:2.1943e-06,(((GCA_002234205.1_NJCQ01003026.1_1778-2226:2.1943e-06,GCA_002234235.1_NJCR01003189.1_7833-8281:2.1943e-06)100:0.0050112675,(GCA_014843555.1_JAAOOQ010000005.1_239540-239989:2.1943e-06,GCA_014843565.1_JAAOOP010000035.1_171592-172041:2.1943e-06)100:0.0178137845)33:2.1943e-06,GCA_011034445.1_WEUB01000999.1_8836-9284:2.1943e-06)9:2.1943e-06)72:2.1943e-06,(GCA_002234115.1_NJCF01001371.1_90-531:0.0025481037,(((GCA_025203755.1_JAMSFW010000664.1_112-560:0,GCA_025217005.1_JAMSEZ010000669.1_2174-2622:0):0,GCA_025217045.1_JAMSFA010000726.1_112-560:0):2.1943e-06,GCA_025216965.1_JAMSEY010000698.1_1866-2314:2.1943e-06)86:2.1943e-06)100:0.0207115943)51:0.0025043148,(GCA_011033685.1_WESM01008445.1_1386-1834:2.1943e-06,GCA_011426355.1_WILF01000505.1_6553-7001:2.1943e-06)99:0.0050505113)80:0.0025514153,((GCA_013396205.1_JAAOAN010000160.1_45920-46352:0.1106992768,GCA_013623715.1_JABFFJ010000182.1_85034-85470:0.1298070095)72:0.0138586959,(GCA_027945405.1_JAOQBI010000031.1_402171-402615:2.1943e-06,GCA_027945555.1_JAOQAY010000137.1_8199-8643:2.1943e-06)100:0.0168930638)59:0.0062562329)20:2.1943e-06)38:0.0051986575,(GCA_009298545.1_WGQK01000668.1_4136-4584:2.1943e-06,GCA_009299115.1_WGRH01001009.1_1459-1907:2.1943e-06)100:0.018277108)35:0.0023489796,((((((((((((((GCA_000585705.1_AEYB01001584.1_5717-6165:0,GCA_001680665.1_MADX01001027.1_5081-5529:0):0,GCA_020883625.1_JAJGQB010000012.1_381552-382000:0):0,GCA_020883595.1_JAJGQA010000014.1_323964-324412:0):0,GCA_001680605.1_MADY01000512.1_3407-3855:0):0,GCA_020883605.1_JAJHJC010000014.1_396196-396644:0):0,GCA_020883615.1_JAJHJD010000017.1_393187-393635:0):2.1943e-06,GCA_001680525.1_MADZ01000944.1_3517-3965:2.1943e-06)100:0.0024999493,(GCA_001680685.1_MAEC01002105.1_1371-1819:2.1943e-06,GCA_013363175.1_JABEEP010001877.1_2080-2528:2.1943e-06)100:0.0025194939)90:0.0024942829,(GCA_001680595.1_MAEE01000161.1_9576-10025:2.1943e-06,GCA_001680725.1_MAEF01000026.1_12451-12900:2.1943e-06)86:2.1943e-06)58:0.0025005433,(GCA_001680535.1_MAED01002951.1_1336-1785:2.1943e-06,GCA_021730365.1_JAJOOV010000405.1_1213-1662:2.1943e-06)91:2.1984e-06)100:0.1028762212,GCA_013623525.1_JABGLY010000028.1_42787-43233:0.1725452958)43:0.0207262746,GCA_021655895.1_JAJJWO010000410.1_1878-2303:0.2174437335)2:0.004111389,((((((GCA_002233895.1_NJCL01000986.1_2608-3056:0,GCA_002234195.1_NJCK01002649.1_264-712:0):2.1943e-06,GCA_002233915.1_NJCM01000349.1_3242-3690:2.1943e-06)75:2.1943e-06,GCA_002233915.1_NJCM01002567.1_585-1030:0.0153841003)98:0.0084994637,GCA_013396025.1_JAAOAQ010001214.1_4450-4898:0.0229260353)99:0.0179923736,(((GCA_002233895.1_NJCL01000862.1_714-1162:0,GCA_002234285.1_NJCT01000251.1_2006-2454:0):2.1943e-06,GCA_002234115.1_NJCF01000302.1_3435-3883:2.1943e-06)100:0.0149981637,(((((GCA_004291455.1_QUWZ01000068.1_80333-80705:0,GCA_019843925.1_JACDIY010000477.1_28970-29342:0):0,GCA_014325315.1_WXVP01000164.1_88523-88895:0):2.1943e-06,GCA_004292535.1_QUXA01000044.1_77168-77540:2.1943e-06)59:2.1943e-06,GCA_025203115.1_JAMSFS010000057.1_218973-219344:2.1943e-06)68:2.1943e-06,GCA_037126525.1_JAZDSW010000046.1_287452-287824:0.0031097963)100:0.0517784526)54:0.0081639401)31:2.1984e-06,(GCA_009297365.1_WGOL01000900.1_612-1060:0.0127604793,((((((GCA_011032855.1_WESG01000339.1_10823-11271:0,GCA_011036135.1_WEXQ01000241.1_21717-22165:0):0,GCA_011035995.1_WEXI01001093.1_807-1255:0):0,GCA_011035755.1_WEXC01000589.1_22209-22657:0):2.1943e-06,GCA_011034655.1_WEUQ01000935.1_566-1014:2.1943e-06)100:0.0154362449,GCA_014884825.1_JACTAS010000222.1_17723-18171:0.002608872)89:0.0024391439,(((GCA_025203755.1_JAMSFW010000517.1_9896-10342:0,GCA_025217005.1_JAMSEZ010000515.1_9896-10342:0):0,GCA_025217045.1_JAMSFA010000530.1_112-558:0):2.1943e-06,GCA_025216965.1_JAMSEY010000527.1_112-558:2.1943e-06)100:0.0315417829)82:0.0025644597)55:2.8036e-06)39:0.0025303929)28:2.1984e-06,((((GCA_002233775.1_NJCV01000665.1_343-790:2.1943e-06,GCA_004141715.1_MQTW01000814.1_378-825:2.1943e-06)100:0.0180789045,GCA_002233935.2_NJBT02000074.1_114534-114981:0.0159418705)95:0.0075589276,(GCA_002234255.1_NJCS01000197.1_9074-9523:0.0237302309,GCA_002234255.1_NJCS01000257.1_23088-23528:0.0499755558)100:0.0522624423)96:0.0109798442,GCA_013184365.1_JABCJX010000598.1_3113-3561:0.0232591909)33:2.1943e-06)37:0.0025209722)9:2.1943e-06,(GCA_027886205.1_RZGM01000180.1_8903-9341:2.1943e-06,GCA_027946385.1_JAPEUR010000436.1_787-1225:0.0259946081)100:0.1063037595)25:2.1943e-06,GCA_025215845.1_JAMSCV010001163.1_880-1265:0.0268235655)73:0.0025090122,((GCA_009297675.1_WGOJ01003344.1_1223-1671:0.0025176167,GCA_009299215.1_WGRS01000332.1_7989-8437:2.1943e-06)100:0.0050501236,((GCA_009298985.1_WGRN01000796.1_1047-1495:0.0049604366,(GCA_011036045.1_WEXT01000869.1_163-611:2.1943e-06,GCA_011036215.1_WEYG01000053.1_6223-6671:2.1943e-06)100:0.0127952369)99:0.0077655927,(((((((((((((GCA_009299045.1_WGRK01001155.1_826-1274:0,GCA_011426355.1_WILF01007384.1_372-820:0):0,GCA_011035185.1_WEVO01012916.1_426-874:0):0,GCA_011034775.1_WEVI01000783.1_2046-2494:0):0,GCA_011033815.1_WESW01000773.1_2707-3155:0):2.1943e-06,GCA_011033455.1_WESL01002533.1_4420-4868:2.1943e-06)66:2.1943e-06,GCA_011037075.1_WEZD01015082.1_365-770:2.1943e-06)11:2.1943e-06,(((((((((((GCA_011033575.1_WESJ01007920.1_731-1149:0,GCA_011035235.1_WEWM01001159.1_2667-3085:0):0,GCA_011034815.1_WEVE01002086.1_1620-2038:0):0,GCA_011036595.1_WEYT01000407.1_15167-15585:0):0,GCA_011035835.1_WEXF01000653.1_3838-4256:0):0,GCA_011036875.1_WEWI01000910.1_3838-4256:0):0,GCA_011421275.1_WIKV01000622.1_3838-4256:0):0,GCA_011035625.1_WEWS01001310.1_2416-2834:0):0,GCA_011421305.1_WIKW01002126.1_1789-2207:0):0,GCA_011035255.1_WEWN01000527.1_2412-2830:0):2.1943e-06,(GCA_011034445.1_WEUB01001158.1_3523-3971:2.1943e-06,GCA_011036305.1_WEXY01003662.1_3416-3864:2.1943e-06)100:0.0024773766)57:2.01321e-05,GCA_011033895.1_WETL01000641.1_3860-4278:2.1943e-06)74:2.1943e-06)25:2.1943e-06,((((((((((((((((((((((GCA_011033745.1_WETB01002153.1_7139-7587:0,GCA_011035995.1_WEXI01000903.1_7456-7904:0):0,GCA_011421375.1_WILC01001342.1_696-1144:0):0,GCA_011035485.1_WEVY01000540.1_528-976:0):0,GCA_011034845.1_WEVA01001230.1_1747-2195:0):0,GCA_011035375.1_WEWB01000586.1_665-1113:0):0,GCA_011034415.1_WEUC01001584.1_7719-8167:0):0,GCA_011421285.1_WIKU01001812.1_697-1145:0):0,GCA_011035345.1_WEWE01000725.1_7055-7503:0):0,GCA_011034655.1_WEUQ01004890.1_3105-3553:0):0,GCA_011035435.1_WEWD01000787.1_1777-2225:0):0,GCA_011034195.1_WETT01000020.1_547-995:0):0,GCA_011034205.1_WETS01005722.1_2442-2890:0):0,GCA_011036365.1_WEYQ01001970.1_647-1095:0):0,GCA_011035495.1_WEVW01000533.1_1949-2397:0):0,GCA_011036765.1_WEUS01002153.1_588-1036:0):0,GCA_011036135.1_WEXQ01000570.1_528-976:0):0,GCA_011035075.1_WEVS01001164.1_694-1142:0):0,GCA_011034625.1_WEUR01000714.1_7159-7607:0):0,GCA_011035265.1_WEWJ01000569.1_529-977:0):2.1943e-06,GCA_011033805.1_WESY01002113.1_415-863:2.1943e-06)90:2.1943e-06,GCA_011035245.1_WEWK01000657.1_7022-7440:2.1943e-06)99:0.0024998533,GCA_011035205.1_WEVG01003463.1_75-523:2.1943e-06)99:0.002499683)64:0.0024987029,(GCA_011426335.1_WILD01001610.1_1018-1466:2.1943e-06,GCA_035773055.1_JAPMJO010000013.1_58458-58906:0.0232024803)81:2.1943e-06)81:0.0076065021,GCA_011035975.1_WEXJ01007704.1_1039-1487:0.00506232)87:0.0024904767,(((((GCA_011035245.1_WEWK01000404.1_16648-17029:0,GCA_011035455.1_WEVZ01000295.1_5889-6270:0):0,GCA_011035345.1_WEWE01000822.1_176-557:0):0,GCA_011035485.1_WEVY01000687.1_5745-6126:0):0,GCA_011035375.1_WEWB01000636.1_176-557:0):2.1943e-06,GCA_011035265.1_WEWJ01000412.1_17167-17548:2.1943e-06)100:0.0144921574)43:2.1943e-06,(GCA_013266185.1_JABEXW010001135.1_3715-4163:0.0401059403,GCA_025215865.1_JAMSCS010000173.1_620-1068:0.0184219716)95:0.0019879483)43:2.1943e-06,GCA_030064525.1_JARFYI010000012.1_2234554-2235001:0.0101525634)97:0.00245487)90:0.0051044124)63:2.1943e-06)61:0.0025093771)99:0.0025089551,((((((GCA_009297515.1_WGOI01001607.1_1477-1925:2.1943e-06,GCA_014325045.1_WXVI01000570.1_8895-9343:2.1943e-06)100:0.0025101977,(GCA_025215475.1_JAMSDB010000983.1_1119-1567:2.1943e-06,GCA_025215985.1_JAMSDF010000755.1_3429-3877:2.1943e-06)86:2.1943e-06)99:0.0050476355,GCA_014325205.1_JAAMVE010001426.1_3625-4073:0.00507433)96:0.0024954893,(GCA_009298855.1_WGQN01001540.1_1461-1906:0.0050628754,GCA_009299215.1_WGRS01000488.1_939-1388:2.1943e-06)100:0.0025088916)55:2.1943e-06,((((GCA_014324575.1_WXUM01000474.1_1010-1458:0,GCA_019055395.1_JAHKNW010006905.1_873-1321:0):0,GCA_014324745.1_JAAMUY010001820.1_1146-1594:0):0,GCA_032884055.1_JAULRZ010000496.1_1817-2265:0):2.1943e-06,GCA_014324595.1_WXUN01001159.1_797-1245:2.1943e-06)74:2.1943e-06)83:2.1943e-06,((GCA_014324665.1_WXUR01000643.1_5483-5930:0,GCA_014324865.1_WXUY01001109.1_5504-5951:0):2.1943e-06,GCA_014324795.1_WXUU01000551.1_4342-4789:2.1943e-06)99:0.0075675052)71:0.0025166888)98:0.002510206,((GCA_013347355.2_JAALGN020000013.1_426461-426909:0,GCA_014324835.1_WXUX01001216.1_2785-3233:0):2.1943e-06,GCA_014324775.1_WXUT01000779.1_3905-4353:2.1943e-06)100:0.0025063514)100:0.0025234173,GCA_014324895.1_WXUZ01000915.1_1546-1994:0.0025040935)60:2.1943e-06,(GCA_009299215.1_WGRS01000248.1_42092-42540:0.0050232719,(GCA_020744475.1_JAGMUX010000018.1_315043-315491:2.1943e-06,GCF_020744475.1_NW_025763681.1_315043-315491:2.1943e-06)100:0.0050195887)74:2.1943e-06);
