# Supplementary material for: Starship giant transposons dominate plastic genomic regions in a fungal plant pathogen and drive virulence evolution
Source: Nat Commun. 2025 Jul 24;16:6806. doi: 10.1038/s41467-025-61986-6 (PMC12289983; doi:10.1038/s41467-025-61986-6)
Supplement: Supplementary file 6 — Source Data [file 41467_2025_61986_MOESM6_ESM.zip › Source Data/Fig3h.xlsx]

## Sheet: Fig3h
TE ID	Compartment	TpA count	ApT count	CpA count	TpG count	ApC count	GpT count	RIP product index	RIP substrate index	CRI
noCat_C27-1541	core	125	134	115	140	114	123	0.932836	1.07595	-0.143114
noCat_C27-1548	core	2	2	0	2	3	0	1	0.666667	0.333333
noCat_C27-1556	core	123	129	120	139	113	128	0.953488	1.07469	-0.1212
noCat_C27-1542	core	2	2	0	2	2	0	1	1	0
noCat_C27-1543	core	123	129	120	139	113	128	0.953488	1.07469	-0.1212
noCat_C27-1544	core	2	2	0	2	2	0	1	1	0
noCat_C27-1545	core	123	129	120	139	113	128	0.953488	1.07469	-0.1212
noCat_C27-1546	core	2	2	0	2	2	0	1	1	0
noCat_C27-1547	core	123	129	120	139	113	128	0.953488	1.07469	-0.1212
noCat_C27-1549	core	2	2	0	2	2	0	1	1	0
noCat_C27-1550	core	123	129	120	139	113	128	0.953488	1.07469	-0.1212
noCat_C27-1551	core	2	2	0	2	2	0	1	1	0
noCat_C27-1552	core	443	272	11	5	90	89	1.62868	0.0893855	1.53929
RLX-incomp-chim_VdLTRE12like_C13-370	core	37	20	2	1	10	6	1.85	0.1875	1.6625
RLX-incomp-chim_VdLTRE2-4_C5-417	core	1379	1021	4	12	257	147	1.35064	0.039604	1.31103
RLX-incomp-chim_VdLTRE12like_C13-371	core	38	24	0	0	6	5	1.58333	0	1.58333
noCat_C27-1553	core	461	301	7	5	74	82	1.53156	0.0769231	1.45464
noCat_C27-1554	core	2	3	0	3	3	0	0.666667	1	-0.333333
RLX-incomp-chim_VdLTRE8like_C9-567	core	98	71	29	10	37	31	1.38028	0.573529	0.806752
RLX-incomp_VdLTRE10like_C3-863	core	1608	1202	5	7	189	184	1.33777	0.0321716	1.3056
noCat_C1-1348	core	50	33	1	1	9	8	1.51515	0.117647	1.3975
noCat_C27-1555	core	66	59	0	1	4	6	1.11864	0.1	1.01864
RLX-incomp_VdLTRE10like_C3-902	core	176	124	3	2	22	23	1.41935	0.111111	1.30824
RLX-incomp_C0-764	core	1908	1265	37	30	476	340	1.5083	0.0821078	1.42619
RLX-incomp_VdLTRE10like_C3-903	core	1439	1100	4	2	141	162	1.30818	0.019802	1.28838
noCat_C27-1557	core	150	115	0	1	14	19	1.30435	0.030303	1.27404
RLX-incomp_VdLTRE10like_C3-873	core	82	46	2	1	17	19	1.78261	0.0833333	1.69928
noCat_C27-1540	core	52	48	1	1	3	3	1.08333	0.333333	0.75
noCat_C27-1558	core	82	45	0	1	12	18	1.82222	0.0333333	1.78889
RLX-incomp_VdLTRE10like_C3-874	core	59	31	3	0	14	14	1.90323	0.107143	1.79608
SSR_C49-1300	core	11	1	1	1	6	5	11	0.181818	10.8182
SSR_C49-1297	core	5	2	5	4	4	5	2.5	1	1.5
noCat_C38-1610	core	11	17	29	24	25	23	0.647059	1.10417	-0.457108
noCat_C45-1698	core	17	11	12	7	17	5	1.54545	0.863636	0.681818
noCat_C51-2041	core	6	7	8	8	9	10	0.857143	0.842105	0.0150376
noCat_C45-1722	core	2	5	9	7	9	3	0.4	1.33333	-0.933333
RLX-incomp-chim_VdLTRE12like_C13-379	core	144	107	1	2	20	16	1.34579	0.0833333	1.26246
RLX-incomp-chim_VdLTRE2-4_C5-415	core	20	27	53	22	46	21	0.740741	1.1194	-0.378662
RLX-incomp-chim_VdLTRE8like_C9-563	core	1376	1051	4	5	182	118	1.30923	0.03	1.27923
noCat_C45-1723	core	36	19	4	1	11	2	1.89474	0.384615	1.51012
RLX-incomp-chim_C7-256	core	14	8	5	10	5	7	1.75	1.25	0.5
RLX-incomp-chim_C7-257	core	21	15	0	0	2	2	1.4	0	1.4
RLX-incomp-chim_VdLTRE12like_C13-368	core	24	11	3	1	8	8	2.18182	0.25	1.93182
RLX-incomp-chim_VdLTRE2-4_C5-416	core	1392	1040	6	8	270	133	1.33846	0.0347395	1.30372
RLX-incomp-chim_VdLTRE12like_C13-369	core	30	21	0	1	7	5	1.42857	0.0833333	1.34524
RLX-incomp-chim_C7-258	core	494	389	2	2	58	36	1.26992	0.0425532	1.22737
noCat_C45-1701	core	12	10	12	9	11	5	1.2	1.3125	-0.1125
noCat_C50-2026	core	3	4	3	6	3	5	0.75	1.125	-0.375
RLX-incomp_VdLTRE6_C12-1065	core	6	9	13	11	9	13	0.666667	1.09091	-0.424242
RLX-incomp_C0-763	core	6	15	13	11	16	8	0.4	1	-0.6
noCat_C1-1327	core	39	37	9	10	15	14	1.05405	0.655172	0.398882
RLX-incomp_VdLTRE10like_C3-855	core	347	285	5	2	26	34	1.21754	0.116667	1.10088
RLX-incomp_VdLTRE10like_C3-856	core	931	789	3	5	43	69	1.17997	0.0714286	1.10855
RLX-incomp_VdLTRE10like_C3-885	core	85	54	1	1	13	15	1.57407	0.0714286	1.50265
RLX-incomp-chim_VdLTRE8like_C9-564	core	1352	1138	98	146	198	205	1.18805	0.605459	0.58259
DTX-incomp_VdTcM1a_C32-25	core	83	115	138	92	120	85	0.721739	1.12195	-0.400212
noCat_C1-1312	core	751	623	1	3	56	46	1.20546	0.0392157	1.16624
noCat_C1-1313	core	194	159	0	3	19	12	1.22013	0.0967742	1.12335
RLX-incomp_VdLTRE10like_C3-857	core	1597	1180	3	13	210	203	1.35339	0.0387409	1.31465
noCat_C1-1314	core	198	173	2	1	14	13	1.14451	0.111111	1.0334
RLX-incomp_VdLTRE10like_C3-858	core	312	249	3	2	35	30	1.25301	0.0769231	1.17609
RLX-incomp-chim_VdLTRE8like_C9-581	core	293	216	1	3	44	36	1.35648	0.05	1.30648
RLX-incomp-chim_VdLTRE8like_C9-582	core	1325	1054	98	143	244	235	1.25712	0.503132	0.753984
DTX-incomp_VdTcM1a_C32-23	core	83	115	138	92	120	85	0.721739	1.12195	-0.400212
RLX-incomp_VdLTRE10like_C3-859	core	1326	1041	4	10	121	111	1.27378	0.0603448	1.21343
noCat_C1-1315	core	198	160	1	1	7	14	1.2375	0.0952381	1.14226
noCat_C1-1316	core	129	104	1	1	18	6	1.24038	0.0833333	1.15705
noCat_C1-1317	core	314	245	1	3	44	16	1.28163	0.0666667	1.21497
noCat_C1-1318	core	168	127	2	2	23	16	1.32283	0.102564	1.22027
RLX-incomp-chim_VdLTRE8like_C9-565	core	175	129	0	1	23	17	1.35659	0.025	1.33159
RLX-incomp_VdLTRE10like_C3-886	core	3002	2392	28	18	259	280	1.25502	0.0853432	1.16967
noCat_C1-1319	core	738	592	6	7	73	59	1.24662	0.0984848	1.14814
noCat_C1-1320	core	1051	842	2	9	95	84	1.24822	0.0614525	1.18677
noCat_C1-1321	core	165	118	3	2	22	22	1.39831	0.113636	1.28467
RLX-incomp-chim_VdLTRE2-4_C5-432	core	232	325	707	242	691	214	0.713846	1.04862	-0.334773
RLX-incomp_VdLTRE10like_C3-887	core	769	610	1	1	63	70	1.26066	0.0150376	1.24562
RLX-incomp-chim_VdLTRE8like_C9-583	core	1234	939	13	8	155	118	1.31416	0.0769231	1.23724
RLX-incomp-chim_VdLTRE8like_C9-566	core	134	90	2	2	30	23	1.48889	0.0754717	1.41342
RLX-incomp_VdLTRE10like_C3-860	core	1662	1293	6	3	169	150	1.28538	0.0282132	1.25717
noCat_C1-1331	core	11	9	0	0	1	0	1.22222	0	1.22222
RLX-incomp-chim_VdLTRE8like_C9-584	core	138	121	1	0	10	5	1.1405	0.0666667	1.07383
RLX-incomp-chim_VdLTRE8like_C9-585	core	306	251	1	1	27	20	1.21912	0.0425532	1.17657
RLX-incomp-chim_VdLTRE8like_C9-586	core	342	255	1	1	37	30	1.34118	0.0298507	1.31133
RLX-incomp-chim_VdLTRE2-4_C5-433	core	1358	1009	2	1	248	130	1.34589	0.00793651	1.33795
RLX-incomp-chim_VdLTRE2-4_C5-434	core	38	25	12	4	26	11	1.52	0.432432	1.08757
RLX-incomp-chim_VdLTRE8like_C9-587	core	119	86	0	0	14	7	1.38372	0	1.38372
RLX-incomp_VdLTRE10like_C3-888	core	548	392	4	7	63	80	1.39796	0.0769231	1.32104
RLX-incomp_VdLTRE10like_C3-889	core	1524	1157	2	9	157	194	1.3172	0.031339	1.28586
RLX-incomp_VdLTRE10like_C3-890	core	358	287	1	3	34	24	1.24739	0.0689655	1.17842
RLX-incomp_VdLTRE10like_C3-861	core	1910	1427	22	29	208	203	1.33847	0.124088	1.21438
RLX-incomp-chim_VdLTRE8like_C9-588	core	137	121	2	1	13	4	1.13223	0.176471	0.955761
RLX-incomp-chim_VdLTRE8like_C9-589	core	309	248	0	0	26	24	1.24597	0	1.24597
RLX-incomp-chim_VdLTRE8like_C9-590	core	1172	936	7	7	130	78	1.25214	0.0673077	1.18483
RLX-incomp_VdLTRE10like_C3-891	core	1609	1216	10	7	188	176	1.32319	0.0467033	1.27649
RLX-incomp-chim_VdLTRE8like_C9-591	core	71	41	0	0	8	16	1.73171	0	1.73171
RLX-incomp-chim_VdLTRE12like_C13-380	core	270	208	10	2	44	23	1.29808	0.179104	1.11897
RLX-incomp_VdLTRE10like_C3-862	core	44	25	2	3	10	12	1.76	0.227273	1.53273
noCat_C1-1333	core	215	168	1	5	30	23	1.27976	0.113208	1.16655
noCat_C45-1702	core	31	18	4	4	11	1	1.72222	0.666667	1.05556
noCat_C45-1726	core	12	9	10	11	14	8	1.33333	0.954545	0.378788
noCat_C45-1727	core	11	10	12	8	11	4	1.1	1.33333	-0.233333
RLX-incomp_C8-835	core	1378	820	10	5	316	220	1.68049	0.0279851	1.6525
RLX-incomp-chim_VdLTRE12like_C13-374	core	32	16	1	2	8	9	2	0.176471	1.82353
RLX-incomp-chim_VdLTRE2-4_C5-422	core	807	594	56	21	225	114	1.35859	0.227139	1.13145
RLX-incomp-chim_VdLTRE2-4_C5-423	core	218	304	653	225	641	191	0.717105	1.05529	-0.338183
RLX-incomp-chim_VdLTRE12like_C13-375	core	86	50	2	1	20	15	1.72	0.0857143	1.63429
RLX-incomp-chim_VdLTRE2-4_C5-424	core	62	44	4	1	14	12	1.40909	0.192308	1.21678
noCat_C25-1521	core	568	360	2	2	75	131	1.57778	0.0194175	1.55836
DTX-incomp_VdTcM1b-e_C31-50	core	52	101	125	102	118	82	0.514851	1.135	-0.620149
noCat_C45-1717	core	5	6	9	8	10	4	0.833333	1.21429	-0.380952
noCat_C45-1718	core	2	6	9	8	8	4	0.333333	1.41667	-1.08333
DXX-MITE_C42-122	core	33	23	17	8	25	14	1.43478	0.641026	0.793757
noCat_C52-2095	core	16	7	0	10	3	13	2.28571	0.625	1.66071
noCat_C52-2096	core	12	6	4	10	5	10	2	0.933333	1.06667
RLX-incomp_VdLTRE10like_C3-853	core	16	19	25	13	16	14	0.842105	1.26667	-0.424561
noCat_C45-1719	core	11	8	12	7	13	8	1.375	0.904762	0.470238
noCat_C38-1611	core	5	8	6	10	7	6	0.625	1.23077	-0.605769
RLX-incomp_VdLTRE9_C4-1082	core	44	41	52	37	61	37	1.07317	0.908163	0.165007
noCat_C48-2012	core	3	1	7	2	2	2	3	2.25	0.75
noCat_C51-2039	core	7	7	8	10	8	10	1	1	0
DXX-MITE_C42-125	core	31	27	13	9	19	10	1.14815	0.758621	0.389527
noCat_C45-1720	core	9	7	15	7	15	6	1.28571	1.04762	0.238095
RLX-incomp_VdLTRE10like_C3-875	core	18	23	26	15	18	16	0.782609	1.20588	-0.423274
noCat_C45-1721	core	2	5	6	5	4	2	0.4	1.83333	-1.43333
noCat_C51-2036	core	8	6	6	9	10	11	1.33333	0.714286	0.619048
noCat_C51-2040	core	7	8	8	9	9	10	0.875	0.894737	-0.0197368
noCat_C40-1642	core	14	7	15	14	12	18	2	0.966667	1.03333
noCat_C51-2037	core	9	9	8	9	9	10	1	0.894737	0.105263
DXX-MITE_C43-150	core	20	20	21	17	14	14	1	1.35714	-0.357143
DXX-MITE_C41-102	core	28	28	23	19	24	15	1	1.07692	-0.0769231
DXX-MITE_C42-123	core	34	27	15	6	18	9	1.25926	0.777778	0.481481
RLX-incomp-chim_C7-269	core	8	4	10	11	7	8	2	1.4	0.6
RLX-incomp_C0-765	core	13	6	10	11	13	10	2.16667	0.913043	1.25362
RLX-incomp_VdLTRE9_C4-1100	core	30	19	2	1	5	5	1.57895	0.3	1.27895
RLX-incomp_VdLTRE9_C4-1083	core	38	26	0	0	6	3	1.46154	0	1.46154
RLX-incomp_VdLTRE10like_C3-879	core	38	32	13	8	8	13	1.1875	1	0.1875
noCat_C44-1663	core	15	15	16	12	13	11	1	1.16667	-0.166667
DXX-MITE_C41-105	core	36	28	12	18	15	20	1.28571	0.857143	0.428571
DXX-MITE_C43-151	core	22	20	14	19	13	14	1.1	1.22222	-0.122222
RLX-incomp_C0-770	core	12	17	27	21	23	12	0.705882	1.37143	-0.665546
noCat_C29-1560	core	22	74	119	95	81	70	0.297297	1.41722	-1.11992
noCat_C29-1561	core	3	13	31	19	22	12	0.230769	1.47059	-1.23982
noCat_C29-1562	core	1	6	12	11	10	6	0.166667	1.4375	-1.27083
noCat_C45-1699	core	26	15	8	4	13	2	1.73333	0.8	0.933333
RLX-incomp-chim_VdLTRE2-4_C5-404	core	236	344	714	242	686	205	0.686047	1.07295	-0.386905
RLX-incomp_VdLTRE10like_C3-880	core	232	169	2	2	23	29	1.37278	0.0769231	1.29586
RLX-incomp-chim_VdLTRE8like_C9-580	core	1364	1003	7	6	208	124	1.35992	0.0391566	1.32076
RLX-incomp_VdLTRE10like_C3-881	core	1660	1333	8	13	142	140	1.24531	0.0744681	1.17084
RLX-incomp-chim_VdLTRE8like_C9-562	core	140	96	1	2	26	20	1.45833	0.0652174	1.39312
RLX-incomp_VdLTRE10like_C3-882	core	1312	1198	712	250	769	316	1.09516	0.886636	0.208523
RLX-incomp-chim_VdLTRE2-4_C5-426	core	235	327	696	243	679	211	0.718654	1.05506	-0.336402
RLX-incomp-chim_VdLTRE2-4_C5-405	core	235	333	707	238	681	209	0.705706	1.0618	-0.356092
RLX-incomp-chim_VdLTRE2-4_C5-406	core	195	283	613	196	599	164	0.689046	1.06029	-0.371242
RLX-incomp-chim_VdLTRE2-4_C5-407	core	240	335	707	238	683	210	0.716418	1.05823	-0.341813
RLX-incomp_VdLTRE10like_C3-883	core	23	14	3	3	9	6	1.64286	0.4	1.24286
noCat_C45-1700	core	29	12	2	6	14	5	2.41667	0.421053	1.99561
RLX-incomp-chim_C7-255	core	7	6	14	12	9	7	1.16667	1.625	-0.458333
noCat_C44-1664	core	15	15	24	11	20	13	1	1.06061	-0.0606061
RLX-incomp-chim_VdLTRE2-4_C5-408	core	237	345	714	244	686	206	0.686957	1.07399	-0.387035
noCat_C25-1517	core	584	382	0	7	59	144	1.5288	0.0344828	1.49431
RLX-incomp-chim_VdLTRE2-4_C5-409	core	644	392	28	27	249	150	1.64286	0.137845	1.50501
RLX-incomp-chim_VdLTRE2-4_C5-427	core	232	325	707	242	691	214	0.713846	1.04862	-0.334773
RLX-incomp-chim_VdLTRE2-4_C5-410	core	483	292	30	18	186	103	1.65411	0.16609	1.48802
RLX-incomp_C8-838	core	1377	826	11	6	333	192	1.66707	0.032381	1.63469
noCat_C52-2099	core	6	7	7	9	6	5	0.857143	1.45455	-0.597403
noCat_C52-2097	core	6	3	6	3	5	4	2	1	1
RLX-incomp_C8-834	core	448	291	1	0	79	61	1.53952	0.00714286	1.53238
RLX-incomp-chim_VdLTRE2-4_C5-411	core	707	487	14	6	194	94	1.45175	0.0694444	1.3823
RLX-incomp-chim_VdLTRE2-4_C5-428	core	1281	808	19	18	373	215	1.5854	0.0629252	1.52247
RLX-incomp-chim_VdLTRE2-4_C5-412	core	918	611	24	6	273	127	1.50245	0.075	1.42745
noCat_C25-1518	core	240	175	0	0	18	43	1.37143	0	1.37143
RLX-incomp_C8-839	core	2300	1586	18	28	371	431	1.45019	0.0573566	1.39283
RLX-incomp-chim_VdLTRE2-4_C5-413	core	1317	955	22	11	304	173	1.37906	0.0691824	1.30988
RLX-incomp-chim_VdLTRE2-4_C5-429	core	601	381	7	6	170	97	1.57743	0.0486891	1.52874
RLX-incomp-chim_VdLTRE12like_C13-376	core	32	17	0	1	7	7	1.88235	0.0714286	1.81092
RLX-incomp-chim_VdLTRE12like_C13-377	core	7	3	0	0	1	3	2.33333	0	2.33333
RLX-incomp-chim_VdLTRE2-4_C5-414	core	1150	714	42	6	402	177	1.61064	0.0829016	1.52774
RLX-incomp-chim_VdLTRE12like_C13-378	core	360	206	15	5	133	59	1.74757	0.104167	1.64341
noCat_C25-1519	core	344	247	0	1	31	56	1.39271	0.0114943	1.38122
RLX-incomp_VdLTRE10like_C3-884	core	24	29	24	12	14	12	0.827586	1.38462	-0.557029
DXX-MITE_C37-76	core	81	53	26	27	26	32	1.5283	0.913793	0.614509
RLX-incomp_VdLTRE10like_C3-854	core	1605	1270	22	12	147	169	1.26378	0.107595	1.15618
SSR_C49-1298	core	9	2	5	4	6	7	4.5	0.692308	3.80769
noCat_C29-1563	core	4	11	18	20	15	14	0.363636	1.31034	-0.946708
RLX-incomp-chim_C7-259	core	6	6	14	13	9	7	1	1.6875	-0.6875
RLX-incomp-chim_C7-260	core	25	58	71	58	52	33	0.431034	1.51765	-1.08661
noCat_C38-1612	core	11	23	31	33	26	15	0.478261	1.56098	-1.08271
RIX-incomp_VdLINE1_C14-195	core	37	54	104	72	112	43	0.685185	1.13548	-0.450299
noCat_C44-1665	core	16	14	14	8	17	8	1.14286	0.88	0.262857
DXX-MITE_C41-103	core	5	5	2	3	4	4	1	0.625	0.375
RLX-incomp-chim_VdLTRE2-4_C5-430	core	1352	975	22	5	317	137	1.38667	0.0594714	1.3272
RLX-incomp-chim_VdLTRE2-4_C5-431	core	1357	988	15	9	323	138	1.37348	0.0520607	1.32142
noCat_C52-2100	core	10	6	6	10	5	11	1.66667	1	0.666667
DXX-MITE_C42-126	core	30	23	12	6	17	11	1.30435	0.642857	0.661491
DXX-MITE_C37-77	core	31	29	36	63	28	49	1.06897	1.28571	-0.216749
noCat_C45-1724	core	2	1	3	4	6	2	2	0.875	1.125
DXX-MITE_C42-127	core	35	29	13	9	18	13	1.2069	0.709677	0.497219
DXX-MITE_C43-154	core	19	19	18	20	15	14	1	1.31034	-0.310345
noCat_C45-1725	core	11	10	6	10	8	6	1.1	1.14286	-0.0428571
DXX-MITE_C42-124	core	26	17	5	1	8	4	1.52941	0.5	1.02941
DXX-MITE_C42-128	core	45	29	5	0	10	7	1.55172	0.294118	1.25761
noCat_C25-1520	core	17	34	37	40	15	38	0.5	1.45283	-0.95283
RLX-incomp_C8-840	core	2	5	12	14	10	7	0.4	1.52941	-1.12941
noCat_C45-1728	core	11	8	9	11	17	10	1.375	0.740741	0.634259
noCat_C45-1703	core	10	10	9	7	9	2	1	1.45455	-0.454545
RLX-incomp_VdLTRE10like_C3-892	core	1035	793	13	3	123	88	1.30517	0.0758294	1.22934
RLX-incomp-chim_VdLTRE2-4_C5-418	core	84	57	4	4	21	13	1.47368	0.235294	1.23839
noCat_C1-1334	core	169	123	0	3	25	24	1.37398	0.0612245	1.31276
noCat_C1-1335	core	302	214	2	2	55	29	1.41121	0.047619	1.3636
noCat_C1-1336	core	703	572	0	2	73	48	1.22902	0.0165289	1.21249
noCat_C1-1337	core	241	201	0	1	15	14	1.199	0.0344828	1.16452
noCat_C1-1338	core	472	377	5	5	58	42	1.25199	0.1	1.15199
RLX-incomp-chim_VdLTRE2-4_C5-419	core	1383	1084	1	4	191	110	1.27583	0.0166113	1.25922
RLX-incomp_VdLTRE10like_C3-893	core	592	461	6	6	67	62	1.28416	0.0930233	1.19114
noCat_C40-1639	core	44	30	8	6	10	9	1.46667	0.736842	0.729825
RLX-incomp_VdLTRE10like_C3-894	core	130	77	2	3	19	28	1.68831	0.106383	1.58193
RLX-incomp-chim_VdLTRE8like_C9-568	core	265	207	4	0	28	26	1.28019	0.0740741	1.20612
noCat_C1-1339	core	160	123	0	1	18	19	1.30081	0.027027	1.27379
noCat_C1-1340	core	308	255	2	1	40	16	1.20784	0.0535714	1.15427
noCat_C1-1341	core	726	610	3	2	53	46	1.19016	0.0505051	1.13966
noCat_C1-1342	core	714	572	2	4	80	46	1.24825	0.047619	1.20063
RLX-incomp-chim_VdLTRE2-4_C5-420	core	1221	721	56	16	439	228	1.69348	0.107946	1.58554
RLX-incomp-chim_VdLTRE12like_C13-372	core	33	18	2	1	7	6	1.83333	0.230769	1.60256
noCat_C1-1343	core	11	8	5	5	6	9	1.375	0.666667	0.708333
RLX-incomp-chim_VdLTRE8like_C9-569	core	1150	931	147	97	238	182	1.23523	0.580952	0.654279
RLX-incomp-chim_VdLTRE8like_C9-592	core	150	109	0	3	19	16	1.37615	0.0857143	1.29043
DTX-incomp_VdTcM1a_C32-24	core	83	115	138	92	120	85	0.721739	1.12195	-0.400212
noCat_C1-1344	core	155	113	0	3	22	17	1.37168	0.0769231	1.29476
noCat_C1-1345	core	308	238	0	0	37	18	1.29412	0	1.29412
noCat_C1-1346	core	127	109	1	1	14	5	1.16514	0.105263	1.05987
noCat_C1-1347	core	243	184	1	2	23	26	1.32065	0.0612245	1.25943
noCat_C1-1322	core	273	213	1	1	34	16	1.28169	0.04	1.24169
noCat_C1-1323	core	28	18	0	0	7	1	1.55556	0	1.55556
RLX-incomp_VdLTRE10like_C3-864	core	1268	1042	1	6	94	96	1.21689	0.0368421	1.18005
RLX-incomp_VdLTRE10like_C3-895	core	1607	1245	10	10	161	160	1.29076	0.0623053	1.22846
RLX-incomp-chim_VdLTRE8like_C9-570	core	141	91	2	1	30	23	1.54945	0.0566038	1.49285
noCat_C1-1324	core	44	25	3	2	11	11	1.76	0.227273	1.53273
RLX-incomp_VdLTRE10like_C3-896	core	1482	1149	8	7	163	143	1.28982	0.0490196	1.2408
RLX-incomp_VdLTRE10like_C3-897	core	1134	880	4	4	112	110	1.28864	0.036036	1.2526
RLX-incomp_VdLTRE10like_C3-898	core	258	191	1	0	30	33	1.35079	0.015873	1.33491
RLX-incomp_VdLTRE10like_C3-865	core	328	246	4	3	30	42	1.33333	0.0972222	1.23611
RLX-incomp_VdLTRE10like_C3-866	core	491	354	9	8	56	65	1.38701	0.140496	1.24651
RLX-incomp_VdLTRE10like_C3-899	core	44	31	1	2	4	9	1.41935	0.230769	1.18859
noCat_C40-1640	core	35	20	1	0	10	2	1.75	0.0833333	1.66667
noCat_C40-1641	core	55	35	2	0	11	8	1.57143	0.105263	1.46617
RLX-incomp_VdLTRE10like_C3-900	core	63	37	2	3	10	15	1.7027	0.2	1.5027
RLX-incomp_VdLTRE10like_C3-867	core	73	46	1	1	7	16	1.58696	0.0869565	1.5
RLX-incomp_VdLTRE10like_C3-901	core	681	495	13	13	82	84	1.37576	0.156627	1.21913
RLX-incomp_VdLTRE10like_C3-868	core	958	708	7	8	107	125	1.35311	0.0646552	1.28845
RLX-incomp-chim_VdLTRE8like_C9-593	core	145	95	1	0	31	22	1.52632	0.0188679	1.50745
noCat_C1-1325	core	246	196	2	2	26	24	1.2551	0.08	1.1751
RLX-incomp-chim_VdLTRE12like_C13-373	core	427	302	6	3	87	36	1.41391	0.0731707	1.34074
RLX-incomp_VdLTRE10like_C3-869	core	1651	1295	8	9	168	153	1.2749	0.0529595	1.22194
RLX-incomp_VdLTRE10like_C3-870	core	452	309	7	6	51	70	1.46278	0.107438	1.35535
RLX-incomp-chim_C7-261	core	29	12	2	2	9	5	2.41667	0.285714	2.13095
RLX-incomp-chim_C7-262	core	1308	993	122	191	292	242	1.31722	0.586142	0.731078
DTX-incomp_VdTcM1a_C32-26	core	83	115	138	92	120	85	0.721739	1.12195	-0.400212
RLX-incomp_VdLTRE10like_C3-871	core	1807	1400	10	11	190	165	1.29071	0.0591549	1.23156
RLX-incomp-chim_VdLTRE8like_C9-571	core	146	100	2	1	27	18	1.46	0.0666667	1.39333
RLX-incomp-chim_VdLTRE2-4_C5-435	core	235	331	699	244	677	213	0.70997	1.05955	-0.349581
RLX-incomp-chim_VdLTRE8like_C9-572	core	17	11	0	0	0	5	1.54545	0	1.54545
RLX-incomp-chim_VdLTRE8like_C9-594	core	1386	1040	10	10	184	131	1.33269	0.0634921	1.2692
RLX-incomp-chim_VdLTRE8like_C9-573	core	176	121	1	0	22	25	1.45455	0.0212766	1.43327
RLX-incomp-chim_VdLTRE8like_C9-574	core	71	41	1	0	9	15	1.73171	0.0416667	1.69004
RLX-incomp-chim_VdLTRE2-4_C5-421	core	1493	1187	9	5	210	103	1.25779	0.0447284	1.21306
RLX-incomp-chim_VdLTRE8like_C9-575	core	1268	991	6	4	144	91	1.27952	0.0425532	1.23696
RLX-incomp-chim_VdLTRE8like_C9-576	core	61	47	0	1	16	5	1.29787	0.047619	1.25025
noCat_C47-1969	core	8	7	5	7	3	6	1.14286	1.33333	-0.190476
noCat_C45-1729	core	11	9	10	11	11	7	1.22222	1.16667	0.0555556
DXX-MITE_C41-106	core	29	23	20	19	18	22	1.26087	0.975	0.28587
noCat_C46-1937	core	9	7	13	14	11	14	1.28571	1.08	0.205714
RLX-incomp_C8-836	other AGR	136	79	2	1	33	23	1.72152	0.0535714	1.66795
RLX-incomp-chim_VdLTRE2-4_C5-425	core	237	345	714	244	686	206	0.686957	1.07399	-0.387035
RLX-incomp_C8-837	core	1234	733	7	18	267	209	1.68349	0.052521	1.63097
noCat_C25-1522	core	581	399	0	3	72	111	1.45614	0.0163934	1.43975
DXX-MITE_C43-155	core	21	18	20	17	15	16	1.16667	1.19355	-0.0268817
noCat_C45-1730	core	16	7	6	7	14	5	2.28571	0.684211	1.6015
noCat_C45-1704	core	8	8	11	8	11	5	1	1.1875	-0.1875
noCat_C29-1564	core	16	22	31	34	21	33	0.727273	1.2037	-0.476431
noCat_C29-1565	core	0	2	6	3	4	4	0	1.125	-1.125
noCat_C45-1731	other AGR	3	8	8	8	5	2	0.375	2.28571	-1.91071
noCat_C45-1732	core	11	10	13	9	13	7	1.1	1.1	0
noCat_C45-1705	core	9	10	8	11	11	5	0.9	1.1875	-0.2875
noCat_C47-1970	other AGR	5	11	11	11	6	5	0.454545	2	-1.54545
RLX-incomp_C0-771	other AGR	51	60	46	41	45	30	0.85	1.16	-0.31
noCat_C47-1971	other AGR	17	12	10	15	14	13	1.41667	0.925926	0.490741
RLX-incomp_VdLTRE10like_C3-872	core	60	38	12	10	19	22	1.57895	0.536585	1.04236
RLX-incomp-chim_C7-263	core	14	8	6	9	5	6	1.75	1.36364	0.386364
RLX-incomp-chim_C7-264	core	985	689	13	10	201	104	1.42961	0.0754098	1.3542
noCat_C44-1662	core	21	18	11	8	10	12	1.16667	0.863636	0.30303
noCat_C1-1326	core	16	22	10	8	10	6	0.727273	1.125	-0.397727
RLX-incomp_VdLTRE1_C10-1025	core	146	297	546	340	432	241	0.491582	1.31649	-0.824911
noCat_C38-1613	core	5	9	20	22	18	16	0.555556	1.23529	-0.679739
noCat_C45-1706	core	12	6	1	4	10	2	2	0.416667	1.58333
RLX-incomp-chim_VdLTRE8like_C9-595	core	27	24	13	3	21	3	1.125	0.666667	0.458333
noCat_C52-2098	core	6	1	6	10	6	11	6	0.941176	5.05882
RLX-incomp-chim_VdLTRE8like_C9-596	core	133	87	7	2	32	21	1.52874	0.169811	1.35892
noCat_C45-1707	core	10	5	8	4	8	7	2	0.8	1.2
noCat_C45-1733	core	10	7	11	11	12	7	1.42857	1.15789	0.270677
noCat_C45-1734	core	2	5	6	8	6	2	0.4	1.75	-1.35
DXX-MITE_C43-152	core	24	22	14	14	10	18	1.09091	1	0.0909091
noCat_C52-2101	core	11	7	6	9	4	10	1.57143	1.07143	0.5
noCat_C52-2102	core	15	4	3	8	7	13	3.75	0.55	3.2
noCat_C45-1708	core	8	12	9	12	10	6	0.666667	1.3125	-0.645833
DXX-MITE_C37-78	core	23	16	3	4	4	3	1.4375	1	0.4375
noCat_C45-1709	core	7	3	8	4	10	6	2.33333	0.75	1.58333
noCat_C51-2038	core	8	8	9	9	9	10	1	0.947368	0.0526316
noCat_C45-1710	other AGR	10	8	7	11	11	8	1.25	0.947368	0.302632
RLX-incomp-chim_VdLTRE2-4_C5-436	core	19	27	38	20	28	12	0.703704	1.45	-0.746296
RLX-incomp-chim_C7-265	core	0	3	7	10	2	6	0	2.125	-2.125
RLX-incomp_VdLTRE10like_C3-904	other AGR	33	29	22	7	17	17	1.13793	0.852941	0.28499
DTX-comp_VdHAT1_C23-1	other AGR	11	12	8	6	10	5	0.916667	0.933333	-0.0166667
noCat_C47-1968	other AGR	9	10	8	11	8	5	0.9	1.46154	-0.561538
noCat_C45-1711	other AGR	11	7	10	14	13	13	1.57143	0.923077	0.648352
DXX-MITE_C43-156	core	15	17	18	16	13	16	0.882353	1.17241	-0.290061
noCat_C47-1972	core	10	10	8	15	11	11	1	1.04545	-0.0454545
noCat_C45-1712	core	10	7	12	11	15	8	1.42857	1	0.428571
noCat_C45-1735	core	10	10	11	10	10	6	1	1.3125	-0.3125
noCat_C45-1713	core	15	12	10	10	13	7	1.25	1	0.25
noCat_C45-1714	core	4	3	6	1	4	3	1.33333	1	0.333333
noCat_C45-1736	core	14	11	13	11	16	7	1.27273	1.04348	0.229249
noCat_C45-1715	core	5	5	3	6	7	0	1	1.28571	-0.285714
DTX-comp_VdHAT1_C23-2	core	14	14	5	6	8	6	1	0.785714	0.214286
RLX-incomp_VdLTRE1_C10-1026	core	146	297	546	340	432	241	0.491582	1.31649	-0.824911
noCat_C45-1737	core	5	4	4	6	5	3	1.25	1.25	0
noCat_C45-1716	core	13	10	8	8	13	6	1.3	0.842105	0.457895
noCat_C45-1738	core	13	7	13	10	17	7	1.85714	0.958333	0.89881
SSR_C49-1299	core	23	1	3	4	8	14	23	0.318182	22.6818
noCat_C45-1739	core	15	10	8	10	11	4	1.5	1.2	0.3
noCat_C45-1740	other AGR	10	9	7	19	12	11	1.11111	1.13043	-0.0193237
RLX-incomp-chim_VdLTRE2-4_C5-437	other AGR	18	16	14	12	16	13	1.125	0.896552	0.228448
noCat_C45-1741	core	11	11	13	9	15	5	1	1.1	-0.1
RLX-incomp-chim_C7-272	core	6	6	14	13	9	7	1	1.6875	-0.6875
RLX-incomp-chim_C7-266	core	16	8	5	10	8	7	2	1	1
RLX-incomp-chim_C7-267	core	579	442	0	0	73	57	1.30995	0	1.30995
RLX-incomp-chim_VdLTRE2-4_C5-438	core	241	347	715	243	688	206	0.694524	1.07159	-0.377064
RLX-incomp-chim_C7-268	core	462	332	13	6	76	40	1.39157	0.163793	1.22777
DXX-MITE_C41-104	core	33	28	22	16	19	18	1.17857	1.02703	0.151544
DXX-MITE_C43-153	core	22	20	21	15	19	15	1.1	1.05882	0.0411765
noCat_C47-1973	other AGR	12	8	7	12	12	8	1.5	0.95	0.55
RLX-incomp_VdLTRE10like_C3-905	other AGR	21	22	22	14	17	14	0.954545	1.16129	-0.206745
noCat_C51-2042	other AGR	6	8	8	8	7	10	0.75	0.941176	-0.191176
noCat_C1-1349	core	57	41	0	1	9	11	1.39024	0.05	1.34024
DTX-incomp_VdTcM1b-e_C31-58	other AGR	41	77	99	69	102	52	0.532468	1.09091	-0.558442
noCat_C45-1768	other AGR	4	7	8	6	8	3	0.571429	1.27273	-0.701299
noCat_C29-1568	other AGR	14	28	53	35	31	30	0.5	1.44262	-0.942623
noCat_C45-1760	core	17	9	10	6	13	7	1.88889	0.8	1.08889
noCat_C45-1745	core	11	9	6	10	7	8	1.22222	1.06667	0.155556
noCat_C45-1746	core	31	14	2	3	18	4	2.21429	0.227273	1.98701
noCat_C47-1974	core	15	14	12	14	12	13	1.07143	1.04	0.0314286
noCat_C45-1747	core	17	13	11	9	13	7	1.30769	1	0.307692
noCat_C45-1762	core	11	9	14	6	9	5	1.22222	1.42857	-0.206349
RLX-incomp_VdLTRE10like_C3-906	core	16	22	21	14	14	10	0.727273	1.45833	-0.731061
noCat_C44-1671	core	10	15	16	12	12	7	0.666667	1.47368	-0.807018
noCat_C45-1766	core	13	11	10	9	13	5	1.18182	1.05556	0.126263
DXX-MITE_C43-160	core	14	16	18	18	16	16	0.875	1.125	-0.25
DXX-MITE_C41-108	core	21	19	24	22	21	17	1.10526	1.21053	-0.105263
noCat_C44-1672	core	20	22	15	7	12	6	0.909091	1.22222	-0.313131
noCat_C44-1673	core	8	8	4	6	2	6	1	1.25	-0.25
noCat_C25-1524	core	534	328	1	13	62	156	1.62805	0.0642202	1.56383
RLX-incomp_C8-841	core	853	512	29	21	237	128	1.66602	0.136986	1.52903
RLX-incomp-chim_VdLTRE2-4_C5-448	core	259	340	708	243	697	220	0.761765	1.03708	-0.275313
RLX-incomp_C8-842	core	422	218	21	2	137	73	1.93578	0.109524	1.82626
noCat_C44-1674	core	11	10	11	3	12	3	1.1	0.933333	0.166667
DXX-MITE_C43-159	core	12	10	12	7	10	12	1.2	0.863636	0.336364
DXX-MITE_C43-161	core	23	24	9	21	12	17	0.958333	1.03448	-0.0761494
noCat_C44-1675	core	13	18	20	10	14	8	0.722222	1.36364	-0.641414
RLX-incomp_VdLTRE9_C4-1111	core	29	21	3	0	6	4	1.38095	0.3	1.08095
RLX-incomp-chim_VdLTRE8like_C9-633	core	52	40	2	4	14	5	1.3	0.315789	0.984211
RLX-incomp-chim_C7-278	core	23	11	6	5	6	7	2.09091	0.846154	1.24476
RLX-incomp-chim_C7-279	core	62	40	0	1	13	8	1.55	0.047619	1.50238
RLX-incomp-chim_VdLTRE2-4_C5-461	core	236	335	701	241	679	210	0.704478	1.05962	-0.35514
RLX-incomp-chim_VdLTRE2-4_C5-462	core	195	284	608	199	595	166	0.68662	1.06045	-0.373827
RLX-incomp-chim_VdLTRE2-4_C5-463	core	234	333	701	241	678	210	0.702703	1.06081	-0.358108
DXX-MITE_C43-163	core	27	23	10	12	9	10	1.17391	1.15789	0.0160183
noCat_C44-1669	core	20	21	14	20	18	15	0.952381	1.0303	-0.0779221
noCat_C44-1676	core	16	12	15	13	13	14	1.33333	1.03704	0.296296
SSR_C49-1303	core	17	2	2	0	9	8	8.5	0.117647	8.38235
noCat_C45-1769	core	18	11	7	7	10	8	1.63636	0.777778	0.858586
noCat_C45-1756	core	10	7	10	11	12	9	1.42857	1	0.428571
noCat_C47-1975	core	11	8	14	10	13	11	1.375	1	0.375
noCat_C51-2044	core	9	8	8	9	10	11	1.125	0.809524	0.315476
noCat_C45-1742	core	13	11	10	10	10	9	1.18182	1.05263	0.129187
noCat_C45-1757	core	19	10	9	7	17	7	1.9	0.666667	1.23333
RLX-incomp_VdLTRE10like_C3-912	core	27	35	48	32	20	30	0.771429	1.6	-0.828571
RLX-incomp_VdLTRE10like_C3-913	core	20	26	27	13	16	14	0.769231	1.33333	-0.564103
DTX-incomp_VdTcM1a_C32-30	core	83	115	138	92	120	85	0.721739	1.12195	-0.400212
noCat_C45-1758	core	14	11	10	8	13	5	1.27273	1	0.272727
noCat_C44-1666	core	8	12	21	10	15	13	0.666667	1.10714	-0.440476
RLX-incomp_VdLTRE10like_C3-914	core	17	23	24	16	15	16	0.73913	1.29032	-0.551192
noCat_C45-1743	core	12	9	11	8	14	5	1.33333	1	0.333333
noCat_C38-1614	core	14	29	32	28	26	18	0.482759	1.36364	-0.880878
RLX-incomp-chim_C7-273	other AGR	5	4	16	9	11	8	1.25	1.31579	-0.0657895
noCat_C51-2043	other AGR	9	8	7	9	9	10	1.125	0.842105	0.282895
RLX-incomp-chim_VdLTRE8like_C9-597	core	138	90	3	2	32	25	1.53333	0.0877193	1.44561
noCat_C45-1759	core	12	9	6	8	12	6	1.33333	0.777778	0.555556
noCat_C45-1744	core	12	6	13	9	18	6	2	0.916667	1.08333
DXX-MITE_C43-157	core	10	10	13	10	7	11	1	1.27778	-0.277778
RLX-incomp_VdLTRE6_C12-1066	core	143	289	470	335	449	223	0.49481	1.19792	-0.703107
DTX-comp_VdHAT1_C23-3	other AGR	12	12	10	5	12	4	1	0.9375	0.0625
RLX-incomp_VdLTRE10like_C3-915	core	78	52	17	4	18	17	1.5	0.6	0.9
DXX-MITE_C41-107	core	57	29	7	7	15	21	1.96552	0.388889	1.57663
noCat_C40-1643	core	21	18	12	15	14	10	1.16667	1.125	0.0416667
RIX-incomp_VdLINE1_C14-196	core	20	13	24	10	28	9	1.53846	0.918919	0.619543
RLX-incomp-chim_C7-290	core	6	5	9	12	7	9	1.2	1.3125	-0.1125
RLX-incomp-chim_C7-274	core	4	2	7	3	9	1	2	1	1
RLX-incomp_VdLTRE1_C10-1027	core	146	297	546	340	432	241	0.491582	1.31649	-0.824911
DTX-incomp_VdTcM1b-e_C31-51	core	52	101	125	102	118	82	0.514851	1.135	-0.620149
noCat_C48-2015	core	4	2	12	6	6	6	2	1.5	0.5
noCat_C52-2103	core	11	5	4	8	4	11	2.2	0.8	1.4
noCat_C44-1670	core	16	21	21	11	15	10	0.761905	1.28	-0.518095
noCat_C29-1566	core	5	9	8	12	7	9	0.555556	1.25	-0.694444
noCat_C29-1567	core	0	2	8	3	7	4	0	1	-1
noCat_C45-1761	other AGR	20	11	9	6	16	4	1.81818	0.75	1.06818
noCat_C29-1569	core	14	30	53	62	38	45	0.466667	1.38554	-0.918876
noCat_C29-1570	core	17	30	56	45	45	41	0.566667	1.17442	-0.607752
noCat_C48-2013	core	3	5	13	5	3	7	0.6	1.8	-1.2
RLX-incomp-chim_VdLTRE2-4_C5-450	core	16	15	11	9	10	9	1.06667	1.05263	0.0140351
noCat_C44-1667	core	13	12	18	10	17	11	1.08333	1	0.0833333
noCat_C25-1523	core	30	34	39	32	21	42	0.882353	1.12698	-0.244631
DXX-MITE_C43-158	core	19	19	20	18	18	15	1	1.15152	-0.151515
noCat_C45-1748	core	12	8	13	9	16	6	1.5	1	0.5
noCat_C45-1763	core	14	11	13	11	13	6	1.27273	1.26316	0.00956938
noCat_C47-1976	core	9	11	9	14	6	9	0.818182	1.53333	-0.715152
noCat_C45-1764	core	10	8	12	11	13	8	1.25	1.09524	0.154762
RLX-incomp-chim_VdLTRE8like_C9-611	core	381	280	3	1	50	35	1.36071	0.0470588	1.31366
RLX-incomp_VdLTRE10like_C3-916	core	921	702	6	2	95	88	1.31197	0.0437158	1.26825
RLX-incomp-chim_VdLTRE2-4_C5-439	core	235	335	702	242	677	210	0.701493	1.06426	-0.362769
noCat_C1-1352	other AGR	23	32	18	13	14	11	0.71875	1.24	-0.52125
noCat_C45-1765	core	4	6	5	8	5	2	0.666667	1.85714	-1.19048
RLX-incomp_VdLTRE10like_C3-917	core	107	66	4	0	15	22	1.62121	0.108108	1.5131
RLX-incomp_VdLTRE9_C4-1126	core	104	66	2	0	15	16	1.57576	0.0645161	1.51124
RLX-incomp-chim_VdLTRE8like_C9-612	core	690	515	3	3	86	52	1.33981	0.0434783	1.29633
RLX-incomp-chim_VdLTRE8like_C9-598	core	214	154	1	1	35	28	1.38961	0.031746	1.35786
noCat_C46-1942	Starship	9	9	13	10	14	12	1	0.884615	0.115385
RLX-incomp-chim_VdLTRE2-4_C5-451	Starship	16	18	29	25	30	22	0.888889	1.03846	-0.149573
noCat_C46-1938	Starship	9	6	9	8	13	8	1.5	0.809524	0.690476
noCat_C45-1749	Starship	12	11	12	12	11	5	1.09091	1.5	-0.409091
RIX-incomp_VdLINE1_C14-204	Starship	3	16	16	18	11	8	0.1875	1.78947	-1.60197
DTX-incomp_VdTcM1b-e_C31-56	Starship	53	102	126	101	118	81	0.519608	1.1407	-0.621096
DTX-incomp_VdTcM1a_C32-27	Starship	83	115	138	92	120	85	0.721739	1.12195	-0.400212
RLX-incomp-chim_VdLTRE2-4_C5-440	Starship	8	8	10	3	12	3	1	0.866667	0.133333
noCat_C46-1939	Starship	10	11	12	10	14	10	0.909091	0.916667	-0.00757576
RLX-incomp_VdLTRE1_C10-1032	Starship	146	297	546	340	432	241	0.491582	1.31649	-0.824911
RLX-incomp_VdLTRE6_C12-1071	Starship	143	289	470	335	449	223	0.49481	1.19792	-0.703107
RLX-incomp_VdLTRE1_C10-1033	Starship	13	13	12	18	13	19	1	0.9375	0.0625
RLX-incomp-chim_VdLTRE8like_C9-599	core	258	172	2	1	51	39	1.5	0.0333333	1.46667
RLX-incomp-chim_VdLTRE8like_C9-613	core	515	399	4	0	66	43	1.29073	0.0366972	1.25403
RLX-incomp-chim_VdLTRE8like_C9-614	core	2049	1581	8	5	214	203	1.29602	0.0311751	1.26484
RLX-incomp_VdLTRE10like_C3-918	core	1619	1222	8	3	181	179	1.32488	0.0305556	1.29432
RLX-incomp-chim_VdLTRE8like_C9-600	core	244	176	1	2	34	29	1.38636	0.047619	1.33874
RLX-incomp_VdLTRE10like_C3-907	core	28	24	0	0	3	1	1.16667	0	1.16667
RLX-incomp-chim_VdLTRE8like_C9-615	core	90	73	0	0	12	6	1.23288	0	1.23288
RLX-incomp-chim_VdLTRE2-4_C5-441	core	236	345	713	243	685	205	0.684058	1.07416	-0.390099
RLX-incomp-chim_VdLTRE8like_C9-616	core	66	36	0	0	9	13	1.83333	0	1.83333
RLX-incomp_VdLTRE9_C4-1127	core	61	42	0	0	10	6	1.45238	0	1.45238
RLX-incomp_VdLTRE10like_C3-919	core	73	51	1	1	8	8	1.43137	0.125	1.30637
RLX-incomp-chim_VdLTRE8like_C9-601	core	126	96	3	1	15	10	1.3125	0.16	1.1525
RLX-incomp-chim_VdLTRE12like_C13-381	core	96	75	2	0	14	4	1.28	0.111111	1.16889
RLX-incomp-chim_VdLTRE8like_C9-602	core	157	116	2	1	17	15	1.35345	0.09375	1.2597
RLX-incomp-chim_VdLTRE8like_C9-603	core	136	89	0	4	27	16	1.52809	0.0930233	1.43507
RLX-incomp-chim_VdLTRE12like_C13-383	core	133	97	1	2	23	17	1.37113	0.075	1.29613
noCat_C40-1646	other AGR	32	20	0	0	5	6	1.6	0	1.6
noCat_C40-1644	other AGR	99	50	11	8	30	27	1.98	0.333333	1.64667
noCat_C40-1645	other AGR	12	3	1	0	6	2	4	0.125	3.875
RLX-incomp-chim_VdLTRE8like_C9-617	other AGR	117	76	2	2	23	14	1.53947	0.108108	1.43137
RLX-incomp-chim_VdLTRE8like_C9-618	other AGR	147	102	1	0	26	15	1.44118	0.0243902	1.41679
RLX-incomp_VdLTRE10like_C3-920	other AGR	68	44	0	0	4	16	1.54545	0	1.54545
RLX-incomp_VdLTRE10like_C3-908	other AGR	80	63	0	0	4	8	1.26984	0	1.26984
RLX-incomp-chim_VdLTRE8like_C9-619	other AGR	140	87	4	1	28	25	1.6092	0.0943396	1.51486
RLX-incomp_VdLTRE10like_C3-921	other AGR	140	90	1	0	20	20	1.55556	0.025	1.53056
RLX-incomp_VdLTRE6_C12-1067	Starship	9	10	15	14	16	13	0.9	1	-0.1
DTX-comp_VdMULE1_C20-14	Starship	27	35	59	37	45	37	0.771429	1.17073	-0.399303
noCat_C45-1750	Starship	6	9	9	12	11	4	0.666667	1.4	-0.733333
DTX-incomp_VdTcM1b-e_C31-52	Starship	43	65	69	56	68	49	0.661538	1.06838	-0.406838
DTX-incomp_VdTcM1b-e_C31-57	Starship	86	106	124	90	113	81	0.811321	1.10309	-0.291772
DTX-incomp_VdTcM1a_C32-28	Starship	8	10	8	17	9	19	0.8	0.892857	-0.0928571
noCat_C46-1943	Starship	9	9	12	10	13	13	1	0.846154	0.153846
noCat_C46-1940	Starship	3	4	7	6	7	4	0.75	1.18182	-0.431818
RIX-incomp_VdLINE1_C14-197	Starship	119	256	464	316	434	215	0.464844	1.20185	-0.737005
noCat_C45-1751	Starship	12	11	12	12	11	5	1.09091	1.5	-0.409091
RIX-incomp_VdLINE1_C14-198	Starship	32	37	63	40	67	20	0.864865	1.18391	-0.319043
RLX-incomp-chim_VdLTRE2-4_C5-442	Starship	23	29	49	21	45	21	0.793103	1.06061	-0.267503
RLX-incomp_VdLTRE6_C12-1068	Starship	9	18	19	12	10	14	0.5	1.29167	-0.791667
RLX-incomp_VdLTRE1_C10-1028	Starship	3	5	6	5	6	4	0.6	1.1	-0.5
RLX-incomp_VdLTRE6_C12-1069	Starship	143	288	470	335	450	223	0.496528	1.19614	-0.699609
RLX-incomp_VdLTRE1_C10-1034	Starship	7	13	14	20	12	17	0.538462	1.17241	-0.633952
RLX-incomp_VdLTRE6_C12-1072	Starship	143	289	470	335	449	223	0.49481	1.19792	-0.703107
RIX-incomp_VdLINE1_C14-199	Starship	1	12	14	14	7	4	0.0833333	2.54545	-2.46212
RIX-incomp_VdLINE1_C14-200	Starship	118	253	461	312	432	212	0.466403	1.20031	-0.733907
noCat_C46-1944	Starship	9	6	9	8	13	8	1.5	0.809524	0.690476
noCat_C46-1941	Starship	9	9	12	10	13	13	1	0.846154	0.153846
RLX-incomp-chim_VdLTRE2-4_C5-452	Starship	721	655	312	781	431	827	1.10076	0.868839	0.231924
RLX-incomp-chim_VdLTRE2-4_C5-443	Starship	15	19	54	17	51	23	0.789474	0.959459	-0.169986
RLX-incomp-chim_VdLTRE2-4_C5-444	Starship	237	345	714	244	686	206	0.686957	1.07399	-0.387035
RLX-incomp-chim_VdLTRE2-4_C5-445	Starship	18	19	51	17	51	23	0.947368	0.918919	0.0284495
RLX-incomp-chim_VdLTRE2-4_C5-453	Starship	376	202	38	14	176	85	1.86139	0.199234	1.66215
RLX-incomp-chim_VdLTRE2-4_C5-454	Starship	25	25	42	15	39	17	1	1.01786	-0.0178571
RLX-incomp-chim_VdLTRE2-4_C5-446	Starship	19	23	42	20	38	19	0.826087	1.08772	-0.261632
RLX-incomp-chim_VdLTRE2-4_C5-455	Starship	205	130	7	8	75	51	1.57692	0.119048	1.45788
RLX-incomp-chim_VdLTRE2-4_C5-447	Starship	19	22	41	20	38	20	0.863636	1.05172	-0.188088
RLX-incomp-chim_VdLTRE2-4_C5-456	Starship	22	24	39	19	37	19	0.916667	1.03571	-0.119048
DTX-comp_VdMULE1_C20-15	Starship	27	36	59	37	45	36	0.75	1.18519	-0.435185
noCat_C45-1752	Starship	8	10	9	10	12	3	0.8	1.26667	-0.466667
DTX-incomp_VdTcM1b-e_C31-53	Starship	72	104	128	98	120	96	0.692308	1.0463	-0.353989
noCat_C46-1945	Starship	15	11	5	7	7	10	1.36364	0.705882	0.657754
DTX-incomp_VdTcM1b-e_C31-54	Starship	12	11	8	20	17	14	1.09091	0.903226	0.187683
RIX-incomp_VdLINE1_C14-205	Starship	20	17	31	13	36	11	1.17647	0.93617	0.2403
RIX-incomp_VdLINE1_C14-201	Starship	329	443	595	588	503	504	0.742664	1.17478	-0.432113
RLX-incomp_VdLTRE1_C10-1029	Starship	1	3	5	3	3	5	0.333333	1	-0.666667
RLX-incomp_VdLTRE1_C10-1035	Starship	9	11	13	10	10	12	0.818182	1.04545	-0.227273
RIX-incomp_VdLINE1_C14-206	Starship	16	15	17	12	19	10	1.06667	1	0.0666667
RLX-incomp_VdLTRE1_C10-1036	Starship	6	13	14	20	11	17	0.461538	1.21429	-0.752747
RIX-incomp_VdLINE1_C14-207	Starship	26	25	34	28	46	20	1.04	0.939394	0.100606
RLX-incomp_VdLTRE6_C12-1070	Starship	12	14	17	17	17	15	0.857143	1.0625	-0.205357
RLX-incomp_VdLTRE1_C10-1030	Starship	2	3	5	4	6	5	0.666667	0.818182	-0.151515
RLX-incomp_VdLTRE6_C12-1073	Starship	8	7	11	5	13	6	1.14286	0.842105	0.300752
RLX-incomp_VdLTRE1_C10-1037	Starship	216	323	490	328	410	242	0.668731	1.2546	-0.585871
DTX-incomp_VdTcM1b-e_C31-55	Starship	83	103	125	91	113	82	0.805825	1.10769	-0.301867
RIX-incomp_VdLINE1_C14-202	Starship	20	15	25	5	28	7	1.33333	0.857143	0.47619
RIX-incomp_VdLINE1_C14-208	Starship	119	256	464	315	434	215	0.464844	1.20031	-0.735464
RLX-incomp_VdLTRE1_C10-1031	Starship	199	314	504	331	417	241	0.633758	1.269	-0.635239
RIX-incomp_VdLINE1_C14-209	Starship	37	70	116	81	120	53	0.528571	1.13873	-0.610157
RLX-incomp_VdLTRE6_C12-1074	Starship	3	8	5	8	5	3	0.375	1.625	-1.25
RLX-incomp_VdLTRE1_C10-1038	Starship	146	297	546	340	432	241	0.491582	1.31649	-0.824911
RIX-incomp_VdLINE1_C14-210	Starship	14	20	36	34	45	33	0.7	0.897436	-0.197436
RIX-incomp_VdLINE1_C14-203	Starship	10	13	30	18	32	28	0.769231	0.8	-0.0307692
RLX-incomp_VdLTRE10like_C3-922	core	1482	1242	3	3	96	84	1.19324	0.0333333	1.1599
RLX-incomp_VdLTRE10like_C3-923	core	1482	1181	5	9	130	126	1.25487	0.0546875	1.20018
RLX-incomp-chim_VdLTRE2-4_C5-457	core	69	50	2	0	9	11	1.38	0.1	1.28
RLX-incomp-chim_VdLTRE12like_C13-384	core	38	21	1	2	10	6	1.80952	0.1875	1.62202
RLX-incomp-chim_VdLTRE8like_C9-620	core	116	89	0	0	19	5	1.30337	0	1.30337
RLX-incomp-chim_VdLTRE8like_C9-604	core	1406	1115	3	8	141	105	1.26099	0.0447154	1.21627
RLX-incomp-chim_VdLTRE8like_C9-621	core	46	28	0	0	5	11	1.64286	0	1.64286
RLX-incomp-chim_C7-275	core	993	721	12	9	154	94	1.37725	0.0846774	1.29258
RLX-incomp-chim_VdLTRE8like_C9-622	core	145	106	0	0	23	17	1.36792	0	1.36792
RLX-incomp-chim_VdLTRE8like_C9-605	core	657	567	4	3	33	39	1.15873	0.0972222	1.06151
RLX-incomp-chim_VdLTRE8like_C9-623	core	807	728	249	713	311	755	1.10852	0.902439	0.206077
RLX-incomp-chim_VdLTRE2-4_C5-449	core	241	330	707	242	692	216	0.730303	1.04515	-0.314851
RLX-incomp-chim_VdLTRE8like_C9-624	core	788	649	1	1	67	51	1.21418	0.0169492	1.19723
RLX-incomp_VdLTRE10like_C3-924	core	44	28	7	2	10	10	1.57143	0.45	1.12143
RLX-incomp-chim_VdLTRE8like_C9-606	core	177	124	33	18	45	35	1.42742	0.6375	0.789919
RLX-incomp-chim_VdLTRE12like_C13-382	core	19	10	1	1	6	3	1.9	0.222222	1.67778
noCat_C48-2014	core	14	5	0	2	3	6	2.8	0.222222	2.57778
RLX-incomp-chim_VdLTRE8like_C9-625	core	156	123	0	2	13	13	1.26829	0.0769231	1.19137
RLX-incomp-chim_VdLTRE8like_C9-607	core	71	47	0	1	4	13	1.51064	0.0588235	1.45181
RLX-incomp-chim_VdLTRE8like_C9-626	core	1404	1063	32	17	181	143	1.32079	0.151235	1.16956
RLX-incomp-chim_VdLTRE8like_C9-608	core	375	232	6	4	42	62	1.61638	0.0961538	1.52023
RLX-incomp_VdLTRE10like_C3-909	core	993	826	5	6	63	80	1.20218	0.0769231	1.12526
RLX-incomp_VdLTRE10like_C3-910	core	1417	1321	252	719	293	782	1.07267	0.903256	0.169416
noCat_C1-1353	core	58	46	9	7	21	16	1.26087	0.432432	0.828437
RLX-incomp-chim_VdLTRE2-4_C5-458	core	244	333	707	242	692	215	0.732733	1.04631	-0.313574
RLX-incomp-chim_VdLTRE8like_C9-627	core	1402	1113	5	2	142	97	1.25966	0.0292887	1.23037
RLX-incomp-chim_VdLTRE8like_C9-628	core	48	28	2	0	8	7	1.71429	0.133333	1.58095
DXX-MITE_C43-162	core	21	19	18	16	14	13	1.10526	1.25926	-0.153996
noCat_C45-1767	core	13	12	12	12	12	5	1.08333	1.41176	-0.328431
noCat_C47-1977	core	16	13	10	14	13	13	1.23077	0.923077	0.307692
RLX-incomp-chim_VdLTRE8like_C9-609	core	152	103	3	0	23	17	1.47573	0.075	1.40073
DXX-MITE_C41-109	core	60	36	4	4	14	16	1.66667	0.266667	1.4
noCat_C1-1354	core	13	7	1	0	4	2	1.85714	0.166667	1.69048
RLX-incomp_VdLTRE10like_C3-911	core	37	32	1	4	3	5	1.15625	0.625	0.53125
DXX-MITE_C37-79	core	22	17	5	4	7	4	1.29412	0.818182	0.475936
RLX-incomp-chim_VdLTRE8like_C9-629	core	61	51	0	1	10	3	1.19608	0.0769231	1.11916
RLX-incomp-chim_VdLTRE8like_C9-630	core	74	66	0	0	10	0	1.12121	0	1.12121
RLX-incomp-chim_VdLTRE8like_C9-610	core	155	121	0	0	18	13	1.28099	0	1.28099
RLX-incomp-chim_VdLTRE8like_C9-631	core	66	39	1	0	7	14	1.69231	0.047619	1.64469
DXX-MITE_C37-80	core	36	23	3	7	7	11	1.56522	0.555556	1.00966
noCat_C50-2027	core	4	7	9	8	6	9	0.571429	1.13333	-0.561905
DXX-MITE_C42-129	core	34	29	14	7	19	9	1.17241	0.75	0.422414
noCat_C45-1753	core	6	5	6	9	8	5	1.2	1.15385	0.0461538
RLX-incomp-chim_VdLTRE8like_C9-632	core	48	28	10	6	13	19	1.71429	0.5	1.21429
DXX-MITE_C42-130	core	2	4	3	2	2	3	0.5	1	-0.5
noCat_C45-1754	core	10	9	14	9	12	6	1.11111	1.27778	-0.166667
noCat_C44-1668	core	11	15	15	12	11	11	0.733333	1.22727	-0.493939
DXX-MITE_C41-110	core	31	25	18	20	18	22	1.24	0.95	0.29
noCat_C40-1647	core	3	5	11	8	8	4	0.6	1.58333	-0.983333
RLX-incomp-chim_C7-276	core	7	7	14	13	9	8	1	1.58824	-0.588235
RLX-incomp-chim_C7-277	core	2	5	11	3	11	2	0.4	1.07692	-0.676923
RLX-incomp-chim_C7-291	core	7	7	14	13	9	7	1	1.6875	-0.6875
RLX-incomp-chim_VdLTRE2-4_C5-459	core	6	7	7	4	4	4	0.857143	1.375	-0.517857
DXX-MITE_C37-81	core	37	27	34	43	31	47	1.37037	0.987179	0.383191
noCat_C45-1755	core	1	6	8	7	7	1	0.166667	1.875	-1.70833
noCat_C46-1946	core	3	3	6	6	3	7	1	1.2	-0.2
RLX-incomp-chim_VdLTRE2-4_C5-460	core	687	528	3	3	111	56	1.30114	0.0359281	1.26521
RLX-incomp-chim_VdLTRE2-4_C5-464	core	66	43	0	1	15	10	1.53488	0.04	1.49488
DTX-incomp_VdTcM1a_C32-32	core	83	115	138	92	120	85	0.721739	1.12195	-0.400212
RLX-incomp-chim_C7-305	core	8	6	10	11	7	7	1.33333	1.5	-0.166667
noCat_C50-2028	core	3	7	4	6	1	6	0.428571	1.42857	-1
RLX-incomp-chim_VdLTRE8like_C9-654	core	148	112	0	0	18	13	1.32143	0	1.32143
RLX-incomp-chim_VdLTRE8like_C9-655	core	67	49	1	1	15	2	1.36735	0.117647	1.2497
RLX-incomp_VdLTRE10like_C3-925	core	200	138	3	1	36	27	1.44928	0.0634921	1.38578
noCat_C1-1366	core	171	117	0	0	31	21	1.46154	0	1.46154
RLX-incomp-chim_VdLTRE8like_C9-636	core	110	74	5	2	26	20	1.48649	0.152174	1.33431
noCat_C1-1367	core	296	215	2	2	57	18	1.37674	0.0533333	1.32341
noCat_C1-1368	core	129	98	0	0	21	8	1.31633	0	1.31633
noCat_C1-1369	core	427	331	0	1	44	39	1.29003	0.0120482	1.27798
RLX-incomp-chim_VdLTRE8like_C9-656	core	137	84	5	1	35	26	1.63095	0.0983607	1.53259
noCat_C1-1370	core	149	131	1	0	6	6	1.1374	0.0833333	1.05407
noCat_C1-1371	core	672	538	0	3	60	40	1.24907	0.03	1.21907
noCat_C1-1372	core	23	23	0	0	0	1	1	0	1
RLX-incomp_VdLTRE10like_C3-926	core	1573	1174	5	10	182	202	1.33986	0.0390625	1.3008
noCat_C1-1373	core	56	41	2	1	9	9	1.36585	0.166667	1.19919
RLX-incomp_VdLTRE10like_C3-927	core	49	43	1	0	4	4	1.13953	0.125	1.01453
noCat_C1-1355	core	367	283	3	1	61	27	1.29682	0.0454545	1.25137
RLX-incomp-chim_VdLTRE2-4_C5-465	core	233	328	707	241	688	213	0.710366	1.05216	-0.341798
noCat_C1-1356	core	275	216	0	1	26	19	1.27315	0.0222222	1.25093
DTX-incomp_VdTcM1a_C32-34	core	83	115	138	92	120	85	0.721739	1.12195	-0.400212
noCat_C1-1357	other AGR	98	78	0	0	7	7	1.25641	0	1.25641
noCat_C1-1358	other AGR	565	464	2	1	58	33	1.21767	0.032967	1.18471
noCat_C1-1359	other AGR	134	108	0	0	21	1	1.24074	0	1.24074
noCat_C1-1360	other AGR	308	240	1	1	46	18	1.28333	0.03125	1.25208
noCat_C1-1361	other AGR	157	113	1	2	24	20	1.38938	0.0681818	1.3212
RLX-incomp_VdLTRE10like_C3-928	other AGR	81	63	6	5	12	17	1.28571	0.37931	0.906404
RLX-incomp_VdLTRE10like_C3-943	other AGR	141	92	1	3	17	27	1.53261	0.0909091	1.4417
RLX-incomp-chim_VdLTRE8like_C9-637	other AGR	152	112	1	0	18	15	1.35714	0.030303	1.32684
RLX-incomp_VdLTRE10like_C3-930	core	29	29	12	13	12	16	1	0.892857	0.107143
RLX-incomp_VdLTRE10like_C3-931	core	512	464	143	94	165	116	1.10345	0.843416	0.260032
DTX-incomp_VdTcM1a_C32-33	core	83	115	138	92	120	85	0.721739	1.12195	-0.400212
RLX-incomp-chim_VdLTRE8like_C9-659	core	147	111	1	2	18	19	1.32432	0.0810811	1.24324
RLX-incomp-chim_VdLTRE8like_C9-640	core	64	51	1	0	11	2	1.2549	0.0769231	1.17798
noCat_C45-1783	other AGR	32	17	4	1	11	5	1.88235	0.3125	1.56985
RLX-incomp_VdLTRE10like_C3-932	other AGR	24	18	3	3	4	3	1.33333	0.857143	0.47619
RLX-incomp-chim_VdLTRE8like_C9-641	other AGR	165	118	2	2	22	17	1.39831	0.102564	1.29574
RLX-incomp-chim_VdLTRE8like_C9-642	other AGR	10	3	0	0	2	4	3.33333	0	3.33333
RLX-incomp-chim_VdLTRE8like_C9-660	other AGR	152	112	0	2	21	16	1.35714	0.0540541	1.30309
RLX-incomp_VdLTRE10like_C3-933	core	1620	1270	8	3	154	169	1.27559	0.0340557	1.24153
RLX-incomp-chim_VdLTRE8like_C9-661	core	44	34	1	2	4	6	1.29412	0.3	0.994118
RLX-incomp_VdLTRE10like_C3-946	core	89	52	1	4	13	22	1.71154	0.142857	1.56868
noCat_C1-1363	core	79	59	0	1	7	17	1.33898	0.0416667	1.29732
RLX-incomp-chim_VdLTRE8like_C9-646	core	10	4	0	0	1	4	2.5	0	2.5
RLX-incomp_VdLTRE10like_C3-947	core	1653	1294	8	7	149	160	1.27743	0.0485437	1.22889
RLX-incomp-chim_VdLTRE8like_C9-648	core	234	173	4	1	32	27	1.3526	0.0847458	1.26786
RLX-incomp-chim_VdLTRE8like_C9-649	core	71	44	1	0	8	13	1.61364	0.047619	1.56602
RLX-incomp_VdLTRE10like_C3-934	core	121	90	2	0	11	16	1.34444	0.0740741	1.27037
RLX-incomp_VdLTRE10like_C3-935	core	2333	1914	4	6	170	164	1.21891	0.0299401	1.18897
RLX-incomp_VdLTRE10like_C3-948	core	1696	1387	6	2	118	131	1.22278	0.0321285	1.19065
RLX-incomp-chim_VdLTRE8like_C9-663	core	155	104	0	1	30	16	1.49038	0.0217391	1.46865
RLX-incomp_VdLTRE10like_C3-936	core	1126	896	0	5	102	89	1.2567	0.026178	1.23052
noCat_C1-1364	core	67	50	0	1	9	13	1.34	0.0454545	1.29455
RLX-incomp_VdLTRE10like_C3-937	core	18	12	0	0	1	2	1.5	0	1.5
DXX-MITE_C42-135	other AGR	35	28	12	7	20	13	1.25	0.575758	0.674242
noCat_C29-1571	other AGR	1	2	7	4	4	2	0.5	1.83333	-1.33333
noCat_C45-1787	other AGR	13	9	12	10	13	11	1.44444	0.916667	0.527778
noCat_C45-1788	other AGR	11	8	13	10	17	8	1.375	0.92	0.455
noCat_C46-1947	other AGR	5	6	11	11	10	8	0.833333	1.22222	-0.388889
noCat_C44-1679	core	9	14	9	14	7	12	0.642857	1.21053	-0.567669
noCat_C50-2030	core	3	8	10	9	6	9	0.375	1.26667	-0.891667
noCat_C50-2031	core	3	4	5	6	3	7	0.75	1.1	-0.35
DXX-MITE_C43-165	core	21	18	17	17	12	15	1.16667	1.25926	-0.0925926
noCat_C40-1648	core	10	6	6	7	11	8	1.66667	0.684211	0.982456
noCat_C45-1791	core	9	10	11	14	10	7	0.9	1.47059	-0.570588
noCat_C48-2017	core	4	4	8	5	3	6	1	1.44444	-0.444444
noCat_C51-2045	core	8	7	7	9	9	10	1.14286	0.842105	0.300752
DXX-MITE_C42-136	core	34	24	14	5	21	13	1.41667	0.558824	0.857843
noCat_C45-1778	core	10	9	4	8	7	3	1.11111	1.2	-0.0888889
noCat_C48-2016	core	7	5	12	10	3	11	1.4	1.57143	-0.171429
RIX-incomp_VdLINE1_C14-211	core	56	103	193	123	184	73	0.543689	1.22957	-0.685883
noCat_C45-1779	core	14	11	9	9	11	6	1.27273	1.05882	0.213904
noCat_C45-1780	core	10	11	12	13	11	7	0.909091	1.38889	-0.479798
noCat_C45-1781	core	5	5	7	9	9	6	1	1.06667	-0.0666667
SSR_C49-1305	core	9	2	2	0	5	4	4.5	0.222222	4.27778
RLX-incomp-chim_C7-295	core	6	6	14	13	9	7	1	1.6875	-0.6875
noCat_C44-1677	core	13	15	16	14	14	14	0.866667	1.07143	-0.204762
RLX-incomp_C0-778	core	17	8	11	7	11	8	2.125	0.947368	1.17763
RLX-incomp_C0-779	core	3041	2260	78	48	382	594	1.34558	0.129098	1.21648
RLX-incomp-chim_VdLTRE2-4_C5-466	core	1460	1153	7	10	205	109	1.26626	0.0541401	1.21212
RLX-incomp-chim_VdLTRE2-4_C5-467	core	1257	873	15	9	315	154	1.43986	0.0511727	1.38869
RLX-incomp-chim_VdLTRE2-4_C5-472	core	23	29	54	22	48	23	0.793103	1.07042	-0.277319
RLX-incomp-chim_VdLTRE2-4_C5-468	core	83	54	1	2	21	20	1.53704	0.0731707	1.46387
RLX-incomp_VdLTRE10like_C3-929	core	1704	1380	145	98	293	236	1.23478	0.459357	0.775425
DTX-incomp_VdTcM1a_C32-31	core	83	115	138	92	120	86	0.721739	1.1165	-0.394766
RLX-incomp_C0-780	core	84	55	1	0	15	12	1.52727	0.037037	1.49024
RLX-incomp-chim_VdLTRE8like_C9-657	core	47	31	0	0	18	5	1.51613	0	1.51613
RLX-incomp-chim_VdLTRE8like_C9-638	core	1384	1040	6	1	194	123	1.33077	0.022082	1.30869
RLX-incomp-chim_VdLTRE8like_C9-658	core	99	64	1	0	14	15	1.54688	0.0344828	1.51239
RLX-incomp-chim_VdLTRE8like_C9-639	core	51	38	2	1	19	3	1.34211	0.136364	1.20574
RLX-incomp_C0-773	core	16	18	21	17	17	17	0.888889	1.11765	-0.228758
DXX-MITE_C42-131	core	32	25	15	6	19	14	1.28	0.636364	0.643636
noCat_C45-1770	core	3	4	7	6	8	4	0.75	1.08333	-0.333333
noCat_C45-1782	core	9	11	10	11	14	3	0.818182	1.23529	-0.417112
DXX-MITE_C43-166	core	20	21	19	17	17	14	0.952381	1.16129	-0.208909
DXX-MITE_C42-132	core	33	27	13	9	19	12	1.22222	0.709677	0.512545
noCat_C25-1525	core	25	16	8	7	7	18	1.5625	0.6	0.9625
RLX-incomp_VdLTRE10like_C3-944	core	22	23	22	17	19	13	0.956522	1.21875	-0.262228
noCat_C25-1526	core	149	91	0	5	18	42	1.63736	0.0833333	1.55403
noCat_C25-1527	core	85	57	11	8	18	27	1.49123	0.422222	1.06901
DXX-MITE_C37-82	core	51	34	29	69	37	57	1.5	1.04255	0.457447
noCat_C50-2029	core	3	8	9	9	5	9	0.375	1.28571	-0.910714
noCat_C45-1771	core	7	6	15	10	18	5	1.16667	1.08696	0.0797101
SSR_C49-1307	core	12	1	4	3	6	9	12	0.466667	11.5333
RLX-incomp_VdLTRE10like_C3-945	core	57	32	0	0	7	14	1.78125	0	1.78125
noCat_C1-1362	core	81	66	10	3	20	15	1.22727	0.371429	0.855844
RLX-incomp_VdLTRE9_C4-1153	core	30	19	1	2	4	5	1.57895	0.333333	1.24561
DXX-MITE_C43-167	core	23	28	18	15	12	10	0.821429	1.5	-0.678571
DXX-MITE_C42-133	core	42	25	7	2	15	8	1.68	0.391304	1.2887
DXX-MITE_C42-137	core	39	27	5	1	12	5	1.44444	0.352941	1.0915
noCat_C40-1649	core	7	4	6	4	7	5	1.75	0.833333	0.916667
RLX-incomp-chim_VdLTRE2-4_C5-473	core	991	777	6	5	125	105	1.27542	0.0478261	1.22759
RLX-incomp-chim_VdLTRE8like_C9-650	core	138	90	3	5	32	25	1.53333	0.140351	1.39298
RLX-incomp-chim_VdLTRE2-4_C5-469	core	1293	893	7	10	299	138	1.44793	0.0389016	1.40903
RLX-incomp-chim_VdLTRE12like_C13-385	core	36	19	1	0	7	6	1.89474	0.0769231	1.81781
RLX-incomp-chim_VdLTRE2-4_C5-474	core	251	346	699	243	677	212	0.725434	1.05962	-0.334184
RLX-incomp-chim_VdLTRE2-4_C5-470	core	73	53	2	4	12	14	1.37736	0.230769	1.14659
RLX-incomp-chim_VdLTRE12like_C13-386	core	592	477	7	3	74	44	1.24109	0.0847458	1.15634
noCat_C40-1650	core	12	8	5	6	6	7	1.5	0.846154	0.653846
RLX-incomp_VdLTRE10like_C3-949	other AGR	18	21	22	11	16	14	0.857143	1.1	-0.242857
noCat_C45-1772	other AGR	12	10	9	11	11	5	1.2	1.25	-0.05
noCat_C45-1773	other AGR	20	11	7	9	14	6	1.81818	0.8	1.01818
noCat_C45-1784	other AGR	13	11	13	13	11	6	1.18182	1.52941	-0.347594
RLX-incomp_C0-782	core	14	24	35	15	23	14	0.583333	1.35135	-0.768018
noCat_C45-1785	core	12	6	7	13	11	10	2	0.952381	1.04762
DXX-MITE_C43-168	core	11	15	15	17	10	13	0.733333	1.3913	-0.657971
noCat_C52-2104	core	12	7	5	13	8	12	1.71429	0.9	0.814286
noCat_C45-1774	core	2	4	5	5	5	2	0.5	1.42857	-0.928571
DXX-MITE_C37-83	core	127	66	10	9	32	37	1.92424	0.275362	1.64888
DXX-MITE_C42-134	core	28	27	17	8	17	11	1.03704	0.892857	0.14418
noCat_C45-1775	core	17	11	10	6	16	3	1.54545	0.842105	0.703349
RLX-incomp-chim_C7-302	core	5	6	14	14	9	9	0.833333	1.55556	-0.722222
RLX-incomp-chim_C7-303	core	19	41	48	68	42	35	0.463415	1.50649	-1.04308
noCat_C45-1776	core	12	13	13	10	12	5	0.923077	1.35294	-0.429864
noCat_C45-1777	core	13	9	10	10	13	8	1.44444	0.952381	0.492063
noCat_C47-1978	core	12	12	16	9	11	11	1	1.13636	-0.136364
noCat_C45-1786	core	17	11	7	9	13	7	1.54545	0.8	0.745455
RLX-incomp_VdLTRE1_C10-1039	core	146	297	546	340	432	241	0.491582	1.31649	-0.824911
RLX-incomp_VdLTRE10like_C3-950	core	42	29	5	6	9	11	1.44828	0.55	0.898276
RLX-incomp_VdLTRE10like_C3-938	core	19	24	23	16	15	14	0.791667	1.34483	-0.553161
RLX-incomp_VdLTRE10like_C3-939	core	19	26	27	20	18	17	0.730769	1.34286	-0.612088
RLX-incomp_VdLTRE10like_C3-940	core	18	21	22	8	14	10	0.857143	1.25	-0.392857
noCat_C46-1948	core	15	10	13	6	17	10	1.5	0.703704	0.796296
DXX-MITE_C42-138	core	35	28	12	8	17	14	1.25	0.645161	0.604839
RLX-incomp_VdLTRE10like_C3-941	core	35	28	13	9	14	10	1.25	0.916667	0.333333
RLX-incomp-chim_VdLTRE8like_C9-651	core	136	88	4	2	33	26	1.54545	0.101695	1.44376
RLX-incomp-chim_VdLTRE8like_C9-652	other AGR	50	28	2	0	7	8	1.78571	0.133333	1.65238
noCat_C47-1979	core	12	12	12	15	14	11	1	1.08	-0.08
noCat_C46-1949	core	7	6	9	7	11	6	1.16667	0.941176	0.22549
RLX-incomp-chim_C7-304	core	1	4	9	13	4	8	0.25	1.83333	-1.58333
noCat_C44-1678	core	14	14	20	7	10	10	1	1.35	-0.35
DXX-MITE_C43-164	core	19	23	13	19	7	14	0.826087	1.52381	-0.697723
noCat_C45-1789	other AGR	14	9	9	9	15	9	1.55556	0.75	0.805556
noCat_C45-1790	other AGR	4	2	4	2	3	3	2	1	1
DTX-incomp_VdTcM1b-e_C31-59	core	9	18	26	19	24	15	0.5	1.15385	-0.653846
RLX-incomp-chim_VdLTRE2-4_C5-471	core	21	24	35	17	31	11	0.875	1.2381	-0.363095
RLX-incomp_VdLTRE10like_C3-942	other AGR	23	26	25	13	17	14	0.884615	1.22581	-0.341191
noCat_C1-1365	other AGR	54	47	20	16	33	19	1.14894	0.692308	0.456628
RLX-incomp-chim_VdLTRE8like_C9-653	other AGR	8	3	0	0	2	3	2.66667	0	2.66667
RIX-comp_C16-192	other AGR	86	60	3	0	16	4	1.43333	0.15	1.28333
RIX-comp_C16-193	other AGR	73	44	1	0	18	3	1.65909	0.047619	1.61147
RLX-incomp-chim_C7-315	core	8	5	10	11	8	7	1.6	1.4	0.2
noCat_C45-1794	other AGR	14	12	11	10	15	4	1.16667	1.10526	0.0614035
noCat_C45-1795	other AGR	5	7	9	7	9	2	0.714286	1.45455	-0.74026
noCat_C51-2049	other AGR	9	8	8	8	10	10	1.125	0.8	0.325
RLX-incomp-chim_C7-306	other AGR	3	5	10	12	5	10	0.6	1.46667	-0.866667
noCat_C47-1980	other AGR	12	11	11	17	11	11	1.09091	1.27273	-0.181818
noCat_C51-2058	core	7	8	9	8	9	9	0.875	0.944444	-0.0694444
DXX-MITE_C37-86	core	4	3	6	13	4	9	1.33333	1.46154	-0.128205
noCat_C44-1680	core	10	11	14	7	15	6	0.909091	1	-0.0909091
noCat_C45-1809	core	5	4	8	9	11	4	1.25	1.13333	0.116667
RLX-incomp-chim_VdLTRE2-4_C5-484	core	21	13	6	10	11	10	1.61538	0.761905	0.85348
noCat_C51-2056	core	5	3	2	3	5	4	1.66667	0.555556	1.11111
noCat_C45-1823	core	6	7	7	12	6	4	0.857143	1.9	-1.04286
noCat_C45-1824	other AGR	13	10	11	10	13	5	1.3	1.16667	0.133333
noCat_C45-1810	other AGR	16	15	8	12	13	8	1.06667	0.952381	0.114286
noCat_C45-1825	core	11	9	8	10	9	5	1.22222	1.28571	-0.0634921
noCat_C45-1826	core	12	9	11	10	14	8	1.33333	0.954545	0.378788
noCat_C48-2019	core	5	5	6	10	5	6	1	1.45455	-0.454545
noCat_C40-1652	core	14	7	15	13	12	16	2	1	1
DXX-MITE_C37-85	core	30	25	24	43	28	40	1.2	0.985294	0.214706
noCat_C47-1983	core	10	10	14	12	13	6	1	1.36842	-0.368421
RLX-incomp_VdLTRE10like_C3-958	core	21	26	21	11	10	10	0.807692	1.6	-0.792308
noCat_C45-1827	core	16	10	9	4	7	4	1.6	1.18182	0.418182
noCat_C47-1984	core	12	11	10	7	4	6	1.09091	1.7	-0.609091
noCat_C45-1828	core	13	10	8	10	12	10	1.3	0.818182	0.481818
RLX-incomp_VdLTRE10like_C3-959	core	623	510	3	7	48	64	1.22157	0.0892857	1.13228
RLX-incomp-chim_VdLTRE2-4_C5-485	core	1487	1213	4	3	178	95	1.22589	0.025641	1.20025
RLX-incomp_VdLTRE10like_C3-960	core	1003	793	8	8	102	81	1.26482	0.0874317	1.17739
noCat_C45-1829	core	14	11	15	14	17	11	1.27273	1.03571	0.237013
RLX-incomp_VdLTRE10like_C3-962	core	1619	1265	71	35	225	198	1.27984	0.250591	1.02925
RLX-incomp-chim_VdLTRE2-4_C5-493	core	19	27	52	21	45	20	0.703704	1.12308	-0.419373
RLX-incomp-chim_C7-316	core	8	5	9	11	6	7	1.6	1.53846	0.0615385
noCat_C47-1985	other AGR	7	7	4	12	5	7	1	1.33333	-0.333333
noCat_C51-2057	other AGR	8	7	3	0	5	1	1.14286	0.5	0.642857
noCat_C22-1514	Starship	106	189	223	272	161	213	0.560847	1.32353	-0.762683
noCat_C26-1537	Starship	85	133	161	191	136	148	0.639098	1.23944	-0.600339
noCat_C18-1451	Starship	3	12	20	13	15	10	0.25	1.32	-1.07
noCat_C18-1452	Starship	113	188	254	277	215	213	0.601064	1.24065	-0.63959
noCat_C35-1602	Starship	44	72	105	102	73	101	0.611111	1.18966	-0.578544
noCat_C33-1583	Starship	41	60	131	86	104	67	0.683333	1.26901	-0.585673
noCat_C39-1630	Starship	12	30	60	43	40	35	0.4	1.37333	-0.973333
noCat_C19-1470	Starship	76	154	274	234	236	204	0.493506	1.15455	-0.661039
noCat_C19-1471	Starship	12	24	28	32	17	26	0.5	1.39535	-0.895349
noCat_C2-1492	Starship	292	454	640	654	511	497	0.643172	1.28373	-0.640558
RLX-incomp_VdLTRE1_C10-1040	Starship	160	282	559	326	430	266	0.567376	1.27155	-0.704176
noCat_C19-1472	Starship	11	26	53	37	42	33	0.423077	1.2	-0.776923
noCat_C19-1473	Starship	11	16	35	38	31	49	0.6875	0.9125	-0.225
noCat_C39-1631	Starship	12	27	51	44	44	41	0.444444	1.11765	-0.673203
noCat_C33-1584	Starship	20	41	85	66	66	48	0.487805	1.32456	-0.836757
noCat_C33-1585	Starship	1	1	10	6	2	6	1	2	-1
RIX-incomp_VdLINE1_C14-212	Starship	8	6	13	10	15	6	1.33333	1.09524	0.238095
DTX-comp_VdHAT1_C23-5	Starship	18	15	6	6	9	4	1.2	0.923077	0.276923
RLX-incomp_VdLTRE10like_C3-951	Starship	65	42	0	3	7	14	1.54762	0.142857	1.40476
RLX-incomp-chim_VdLTRE8like_C9-664	Starship	49	34	0	1	5	9	1.44118	0.0714286	1.36975
DTX-incomp_VdTcM1b-e_C31-63	Starship	52	103	127	102	117	80	0.504854	1.16244	-0.657582
noCat_C18-1445	Starship	32	39	46	45	46	38	0.820513	1.08333	-0.262821
noCat_C18-1446	Starship	36	70	104	109	81	82	0.514286	1.30675	-0.792463
RIX-incomp_VdLINE1_C14-218	Starship	24	27	49	28	51	16	0.888889	1.14925	-0.260365
RLX-incomp-chim_VdLTRE2-4_C5-486	Starship	12	9	18	9	21	10	1.33333	0.870968	0.462366
RLX-incomp-chim_VdLTRE2-4_C5-475	Starship	15	20	30	21	28	21	0.75	1.04082	-0.290816
noCat_C46-1950	Starship	11	9	13	9	14	11	1.22222	0.88	0.342222
RIX-incomp_VdLINE1_C14-219	Starship	3	13	19	20	16	14	0.230769	1.3	-1.06923
RIX-incomp_VdLINE1_C14-213	Starship	41	44	69	45	69	33	0.931818	1.11765	-0.185829
RLX-incomp_VdLTRE10like_C3-952	Starship	13	22	23	11	11	11	0.590909	1.54545	-0.954545
RIX-incomp_VdLINE1_C14-220	Starship	42	79	136	92	124	54	0.531646	1.2809	-0.749253
RLX-incomp-chim_VdLTRE2-4_C5-487	Starship	24	24	36	16	31	18	1	1.06122	-0.0612245
RLX-incomp-chim_VdLTRE12like_C13-388	Starship	9	5	1	0	2	5	1.8	0.142857	1.65714
RLX-incomp-chim_VdLTRE2-4_C5-476	Starship	37	34	37	21	38	25	1.08824	0.920635	0.1676
RLX-incomp-chim_VdLTRE2-4_C5-488	Starship	29	24	41	22	45	26	1.20833	0.887324	0.321009
DTX-incomp_VdTcM1b-e_C31-64	Starship	52	103	127	102	117	80	0.504854	1.16244	-0.657582
RLX-incomp-chim_VdLTRE2-4_C5-477	Starship	21	24	37	19	35	18	0.875	1.0566	-0.181604
RLX-incomp-chim_VdLTRE2-4_C5-489	Starship	6	1	3	1	6	3	6	0.444444	5.55556
noCat_C18-1447	Starship	17	26	27	34	19	36	0.653846	1.10909	-0.455245
noCat_C18-1453	Starship	1	1	3	3	2	3	1	1.2	-0.2
noCat_C18-1448	Starship	6	14	26	16	20	17	0.428571	1.13514	-0.706564
noCat_C35-1600	Starship	45	75	118	99	70	94	0.6	1.32317	-0.723171
noCat_C33-1580	Starship	6	2	11	5	8	8	3	1	2
noCat_C33-1581	Starship	20	42	90	64	69	47	0.47619	1.32759	-0.851396
noCat_C39-1628	Starship	16	29	54	38	43	36	0.551724	1.16456	-0.612833
noCat_C19-1468	Starship	18	40	100	81	82	80	0.45	1.11728	-0.667284
RLX-incomp_VdLTRE1_C10-1043	Starship	146	297	546	340	432	242	0.491582	1.31454	-0.822958
RLX-incomp_VdLTRE6_C12-1075	Starship	8	18	19	17	14	14	0.444444	1.28571	-0.84127
RIX-incomp_VdLINE1_C14-214	Starship	54	86	167	114	153	89	0.627907	1.16116	-0.53325
RIX-incomp_VdLINE1_C14-215	Starship	1	3	4	5	4	2	0.333333	1.5	-1.16667
RIX-incomp_VdLINE1_C14-221	Starship	35	53	90	55	90	42	0.660377	1.09848	-0.438107
DTX-comp_VdHAT1_C23-4	Starship	92	109	130	69	117	70	0.844037	1.06417	-0.220134
RLX-incomp-chim_VdLTRE2-4_C5-490	Starship	10	15	18	7	13	8	0.666667	1.19048	-0.52381
RLX-incomp-chim_VdLTRE2-4_C5-478	Starship	7	3	12	10	13	10	2.33333	0.956522	1.37681
RIX-incomp_VdLINE1_C14-222	Starship	38	65	133	73	119	68	0.584615	1.1016	-0.516989
RIX-incomp_VdLINE1_C14-223	Starship	113	209	407	267	379	207	0.54067	1.15017	-0.609501
RIX-incomp_VdLINE1_C14-224	Starship	5	2	5	2	6	1	2.5	1	1.5
DTX-comp_VdMULE1_C20-16	Starship	3	4	6	5	4	4	0.75	1.375	-0.625
DTX-incomp_VdTcM1b-e_C31-65	Starship	7	8	12	8	13	11	0.875	0.833333	0.0416667
RIX-incomp_VdLINE1_C14-225	Starship	55	82	184	92	181	71	0.670732	1.09524	-0.424506
noCat_C46-1953	Starship	12	11	12	9	14	10	1.09091	0.875	0.215909
noCat_C2-1486	Starship	29	30	33	32	27	29	0.966667	1.16071	-0.194048
noCat_C2-1487	Starship	8	7	11	6	9	8	1.14286	1	0.142857
noCat_C2-1488	Starship	6	2	6	2	4	6	3	0.8	2.2
noCat_C2-1489	Starship	8	3	5	6	10	7	2.66667	0.647059	2.01961
noCat_C45-1792	Starship	12	12	8	11	12	5	1	1.11765	-0.117647
DTX-incomp_VdTcM1b-e_C31-66	Starship	53	101	126	101	118	81	0.524752	1.1407	-0.615951
noCat_C26-1534	Starship	126	142	144	154	130	139	0.887324	1.10781	-0.220483
noCat_C22-1510	Starship	201	229	178	217	155	188	0.877729	1.1516	-0.273874
noCat_C45-1811	Starship	7	7	6	7	8	4	1	1.08333	-0.0833333
noCat_C46-1954	Starship	14	10	11	6	15	9	1.4	0.708333	0.691667
RIX-incomp_VdLINE1_C14-226	Starship	88	108	136	83	109	68	0.814815	1.23729	-0.422473
RIX-incomp_VdLINE1_C14-227	Starship	183	171	252	140	243	140	1.07018	1.0235	0.0466767
RLX-incomp_VdLTRE1_C10-1041	Starship	160	282	559	326	430	266	0.567376	1.27155	-0.704176
noCat_C22-1512	Starship	105	187	225	269	160	209	0.561497	1.33875	-0.777256
noCat_C26-1536	Starship	83	130	161	188	142	146	0.638462	1.21181	-0.573344
noCat_C18-1449	Starship	3	12	20	13	15	10	0.25	1.32	-1.07
noCat_C18-1450	Starship	113	188	254	277	215	213	0.601064	1.24065	-0.63959
noCat_C35-1601	Starship	44	73	105	103	73	101	0.60274	1.1954	-0.592663
noCat_C33-1582	Starship	41	60	133	86	106	67	0.683333	1.2659	-0.582563
noCat_C39-1629	Starship	12	30	56	43	39	35	0.4	1.33784	-0.937838
noCat_C19-1469	Starship	47	113	213	198	187	163	0.415929	1.17429	-0.758357
noCat_C2-1493	Starship	29	36	39	55	32	40	0.805556	1.30556	-0.5
noCat_C2-1494	Starship	8	15	14	20	15	23	0.533333	0.894737	-0.361404
noCat_C2-1495	Starship	36	45	54	65	40	58	0.8	1.21429	-0.414286
noCat_C2-1490	Starship	10	14	16	21	18	11	0.714286	1.27586	-0.561576
RIX-incomp_VdLINE1_C14-216	Starship	0	6	11	1	5	3	0	1.5	-1.5
RIX-incomp_VdLINE1_C14-217	Starship	13	29	32	28	23	21	0.448276	1.36364	-0.915361
noCat_C2-1496	Starship	199	344	504	490	381	359	0.578488	1.34324	-0.764755
noCat_C2-1491	Starship	69	90	100	144	91	124	0.766667	1.13488	-0.368217
noCat_C19-1474	Starship	82	154	233	216	205	179	0.532468	1.16927	-0.636803
noCat_C19-1475	Starship	10	19	55	37	47	47	0.526316	0.978723	-0.452408
noCat_C39-1632	Starship	14	28	55	38	44	36	0.5	1.1625	-0.6625
noCat_C33-1586	Starship	21	41	85	66	69	48	0.512195	1.2906	-0.778403
noCat_C33-1587	Starship	2	2	11	7	4	4	1	2.25	-1.25
noCat_C35-1603	Starship	43	72	107	86	66	81	0.597222	1.31293	-0.715703
noCat_C18-1454	Starship	6	14	26	17	20	17	0.428571	1.16216	-0.733591
noCat_C18-1455	Starship	79	133	182	189	142	149	0.593985	1.27491	-0.680929
noCat_C18-1456	Starship	7	16	17	23	18	18	0.4375	1.11111	-0.673611
noCat_C18-1457	Starship	22	25	30	26	37	22	0.88	0.949153	-0.0691525
noCat_C45-1812	Starship	13	12	10	12	11	5	1.08333	1.375	-0.291667
noCat_C26-1535	Starship	77	124	153	204	136	156	0.620968	1.2226	-0.601635
noCat_C22-1511	Starship	101	188	225	275	159	212	0.537234	1.34771	-0.810475
noCat_C51-2046	other AGR	5	3	2	8	3	8	1.66667	0.909091	0.757576
noCat_C45-1813	other AGR	9	6	9	10	13	9	1.5	0.863636	0.636364
noCat_C45-1814	core	6	3	4	2	5	3	2	0.75	1.25
RLX-incomp_VdLTRE9_C4-1172	core	42	41	72	41	82	51	1.02439	0.849624	0.174766
noCat_C1-1379	core	4	5	18	9	16	13	0.8	0.931034	-0.131034
noCat_C45-1815	core	9	6	6	2	7	6	1.5	0.615385	0.884615
noCat_C51-2047	core	9	8	7	9	10	11	1.125	0.761905	0.363095
noCat_C51-2048	core	7	5	6	8	10	10	1.4	0.7	0.7
RLX-incomp-chim_VdLTRE8like_C9-665	core	580	435	1	0	89	50	1.33333	0.00719424	1.32614
noCat_C1-1374	core	650	474	8	5	112	70	1.37131	0.0714286	1.29988
RLX-incomp-chim_VdLTRE2-4_C5-479	core	161	241	521	166	478	155	0.66805	1.08531	-0.417258
noCat_C1-1375	core	61	44	0	0	9	7	1.38636	0	1.38636
noCat_C1-1376	core	1007	725	3	3	159	117	1.38897	0.0217391	1.36723
noCat_C1-1377	core	209	155	1	2	30	23	1.34839	0.0566038	1.29178
RLX-incomp-chim_VdLTRE8like_C9-666	core	796	574	5	1	119	82	1.38676	0.0298507	1.35691
noCat_C46-1955	core	13	11	12	7	12	7	1.18182	1	0.181818
noCat_C46-1956	core	11	7	7	10	10	7	1.57143	1	0.571429
noCat_C45-1793	core	12	9	11	9	13	5	1.33333	1.11111	0.222222
SSR_C49-1308	core	14	2	3	4	9	7	7	0.4375	6.5625
RLX-incomp_C0-789	core	56	68	96	16	60	42	0.823529	1.09804	-0.27451
noCat_C48-2018	core	5	3	10	6	7	3	1.66667	1.6	0.0666667
SSR_C49-1309	core	14	1	1	1	7	6	14	0.153846	13.8462
noCat_C45-1796	other AGR	6	8	9	6	3	5	0.75	1.875	-1.125
noCat_C45-1797	other AGR	11	10	10	10	11	8	1.1	1.05263	0.0473684
DXX-MITE_C37-84	core	17	10	4	16	8	13	1.7	0.952381	0.747619
DXX-MITE_C43-169	other AGR	33	22	9	10	11	10	1.5	0.904762	0.595238
noCat_C45-1798	other AGR	3	5	6	6	8	1	0.6	1.33333	-0.733333
RLX-incomp-chim_C7-318	core	53	44	33	30	43	26	1.20455	0.913043	0.291502
RLX-incomp-chim_C7-319	core	10	5	10	9	9	7	2	1.1875	0.8125
noCat_C52-2105	core	11	4	5	8	7	10	2.75	0.764706	1.98529
DTX-incomp_VdTcM1b-e_C31-61	core	52	103	127	102	117	80	0.504854	1.16244	-0.657582
RLX-incomp-chim_VdLTRE8like_C9-672	core	137	90	3	1	26	24	1.52222	0.08	1.44222
RLX-incomp-chim_VdLTRE8like_C9-676	core	10	4	0	0	2	3	2.5	0	2.5
RLX-incomp-chim_VdLTRE8like_C9-673	core	299	205	2	2	42	30	1.45854	0.0555556	1.40298
noCat_C1-1378	core	58	47	7	4	14	12	1.23404	0.423077	0.810966
RLX-incomp-chim_VdLTRE8like_C9-674	core	1385	1039	10	6	188	126	1.33301	0.0509554	1.28206
RLX-incomp-chim_VdLTRE8like_C9-677	core	89	61	3	0	10	16	1.45902	0.115385	1.34363
RLX-incomp-chim_C7-320	core	13	8	9	11	7	7	1.625	1.42857	0.196429
DXX-MITE_C43-170	core	22	26	11	20	11	15	0.846154	1.19231	-0.346154
noCat_C51-2050	other AGR	8	3	2	6	3	9	2.66667	0.666667	2
RLX-incomp_VdLTRE1_C10-1042	other AGR	146	297	546	340	432	241	0.491582	1.31649	-0.824911
noCat_C45-1799	other AGR	12	11	12	11	11	6	1.09091	1.35294	-0.262032
noCat_C45-1800	other AGR	23	12	6	4	14	4	1.91667	0.555556	1.36111
noCat_C45-1816	other AGR	21	10	5	6	15	5	2.1	0.55	1.55
noCat_C47-1982	core	15	16	10	17	10	11	0.9375	1.28571	-0.348214
noCat_C45-1817	core	16	10	5	18	14	13	1.6	0.851852	0.748148
noCat_C45-1801	core	11	9	9	5	14	1	1.22222	0.933333	0.288889
DXX-MITE_C41-111	core	29	26	24	19	24	19	1.11538	1	0.115385
noCat_C44-1681	core	12	17	16	14	17	11	0.705882	1.07143	-0.365546
noCat_C45-1818	core	12	8	9	8	11	5	1.5	1.0625	0.4375
RLX-incomp-chim_VdLTRE2-4_C5-482	core	237	330	709	241	689	215	0.718182	1.05088	-0.332703
noCat_C51-2051	core	7	8	7	9	8	10	0.875	0.888889	-0.0138889
noCat_C51-2052	core	10	9	6	9	9	10	1.11111	0.789474	0.321637
noCat_C45-1819	core	14	11	11	11	12	6	1.27273	1.22222	0.0505051
RLX-incomp_C0-788	other AGR	34	57	95	31	46	51	0.596491	1.29897	-0.702478
RLX-incomp-chim_C7-314	other AGR	6	6	13	9	9	5	1	1.57143	-0.571429
noCat_C40-1651	other AGR	6	8	12	8	7	6	0.75	1.53846	-0.788462
RLX-incomp_VdLTRE10like_C3-956	other AGR	1579	1186	14	15	187	192	1.33137	0.0765172	1.25485
DXX-MITE_C41-112	core	28	25	14	10	10	12	1.12	1.09091	0.0290909
noCat_C45-1820	core	7	8	6	13	9	8	0.875	1.11765	-0.242647
noCat_C47-1981	core	8	8	8	7	8	5	1	1.15385	-0.153846
noCat_C45-1802	core	12	8	10	9	14	6	1.5	0.95	0.55
noCat_C46-1951	core	4	2	10	4	7	5	2	1.16667	0.833333
noCat_C45-1803	core	11	9	16	9	14	6	1.22222	1.25	-0.0277778
RLX-incomp-chim_VdLTRE8like_C9-678	other AGR	125	85	6	5	28	21	1.47059	0.22449	1.2461
noCat_C46-1952	core	8	12	15	10	10	8	0.666667	1.38889	-0.722222
noCat_C45-1804	core	4	4	2	5	6	1	1	1	0
noCat_C51-2053	core	11	6	5	6	11	10	1.83333	0.52381	1.30952
noCat_C45-1805	other AGR	10	10	8	12	8	4	1	1.66667	-0.666667
noCat_C45-1806	other AGR	7	6	13	9	13	7	1.16667	1.1	0.0666667
DTX-incomp_VdTcM1b-e_C31-62	core	52	101	125	102	118	82	0.514851	1.135	-0.620149
noCat_C51-2059	core	7	3	5	2	5	5	2.33333	0.7	1.63333
noCat_C51-2054	core	9	9	8	9	9	10	1	0.894737	0.105263
noCat_C38-1617	core	4	11	16	19	15	8	0.363636	1.52174	-1.1581
noCat_C51-2060	core	10	4	1	2	4	6	2.5	0.3	2.2
noCat_C22-1513	core	52	35	0	2	6	5	1.48571	0.181818	1.3039
RLX-incomp_VdLTRE10like_C3-961	core	119	76	3	2	23	16	1.56579	0.128205	1.43758
RLX-incomp-chim_VdLTRE2-4_C5-483	core	236	334	700	241	679	210	0.706587	1.05849	-0.351906
RLX-incomp-chim_VdLTRE2-4_C5-492	core	238	340	703	245	678	206	0.7	1.0724	-0.372398
noCat_C51-2061	core	9	5	1	0	6	2	1.8	0.125	1.675
noCat_C45-1821	core	16	15	9	8	14	2	1.06667	1.0625	0.00416667
noCat_C38-1615	other AGR	9	13	20	20	11	21	0.692308	1.25	-0.557692
noCat_C38-1616	other AGR	7	21	37	25	19	20	0.333333	1.58974	-1.25641
noCat_C51-2055	other AGR	10	6	5	7	10	10	1.66667	0.6	1.06667
noCat_C45-1807	other AGR	11	11	14	13	12	6	1	1.5	-0.5
noCat_C45-1822	other AGR	3	8	8	12	5	3	0.375	2.5	-2.125
noCat_C45-1808	other AGR	12	8	11	11	14	7	1.5	1.04762	0.452381
RIX-comp_C16-194	core	30	19	1	0	8	2	1.57895	0.1	1.47895
RLX-incomp_VdLTRE10like_C3-957	core	761	649	1	3	41	35	1.17257	0.0526316	1.11994
RLX-incomp_VdLTRE10like_C3-976	other AGR	16	12	0	0	3	1	1.33333	0	1.33333
RLX-incomp-chim_VdLTRE8like_C9-683	other AGR	30	23	0	0	8	5	1.30435	0	1.30435
noCat_C45-1849	other AGR	15	10	12	10	16	7	1.5	0.956522	0.543478
DTX-incomp_VdTcM1b-e_C31-67	other AGR	52	101	125	102	118	82	0.514851	1.135	-0.620149
RLX-incomp-chim_C7-338	core	8	5	9	11	6	7	1.6	1.53846	0.0615385
noCat_C45-1841	core	8	9	12	10	15	5	0.888889	1.1	-0.211111
RLX-incomp-chim_C7-325	core	21	9	3	7	5	8	2.33333	0.769231	1.5641
RLX-incomp-chim_C7-326	core	790	588	70	46	184	102	1.34354	0.405594	0.937943
RLX-incomp-chim_VdLTRE2-4_C5-512	core	19	27	52	21	45	20	0.703704	1.12308	-0.419373
noCat_C44-1686	core	19	17	14	12	16	15	1.11765	0.83871	0.278937
DXX-MITE_C41-114	core	28	28	22	19	23	15	1	1.07895	-0.0789474
DXX-MITE_C37-92	core	152	80	8	7	24	42	1.9	0.227273	1.67273
noCat_C44-1683	core	14	17	15	10	14	9	0.823529	1.08696	-0.263427
DXX-MITE_C43-171	core	11	17	21	14	14	9	0.647059	1.52174	-0.87468
noCat_C45-1854	core	14	12	11	9	13	7	1.16667	1	0.166667
noCat_C44-1684	core	16	13	12	9	14	14	1.23077	0.75	0.480769
noCat_C45-1855	other AGR	8	11	16	11	14	5	0.727273	1.42105	-0.69378
noCat_C47-1987	other AGR	5	5	7	12	7	13	1	0.95	0.05
RLX-incomp-chim_VdLTRE2-4_C5-520	core	20	27	53	22	46	21	0.740741	1.1194	-0.378662
RLX-incomp_C0-795	core	9	21	22	24	17	13	0.428571	1.53333	-1.10476
noCat_C44-1685	other AGR	14	12	18	11	16	12	1.16667	1.03571	0.130952
RLX-incomp_C8-843	other AGR	71	68	68	52	65	32	1.04412	1.23711	-0.192996
noCat_C45-1842	other AGR	10	8	9	10	11	8	1.25	1	0.25
noCat_C45-1843	other AGR	16	10	13	7	13	6	1.6	1.05263	0.547368
noCat_C51-2067	other AGR	7	5	6	1	7	3	1.4	0.7	0.7
noCat_C22-1516	Starship	102	183	224	270	163	210	0.557377	1.3244	-0.76702
noCat_C26-1539	Starship	83	133	162	191	136	146	0.62406	1.25177	-0.627713
noCat_C18-1462	Starship	3	12	20	13	15	10	0.25	1.32	-1.07
noCat_C18-1463	Starship	113	188	254	277	215	213	0.601064	1.24065	-0.63959
noCat_C35-1607	Starship	44	73	105	103	73	101	0.60274	1.1954	-0.592663
noCat_C33-1588	Starship	42	60	133	85	106	67	0.7	1.26012	-0.560116
noCat_C39-1633	Starship	12	30	61	43	40	35	0.4	1.38667	-0.986667
noCat_C19-1476	Starship	76	154	274	234	236	204	0.493506	1.15455	-0.661039
noCat_C19-1477	Starship	12	24	28	32	17	26	0.5	1.39535	-0.895349
noCat_C2-1497	Starship	140	217	286	298	218	235	0.645161	1.28918	-0.644022
noCat_C2-1498	Starship	148	238	352	353	290	258	0.621849	1.2865	-0.664648
noCat_C46-1963	Starship	8	12	14	10	13	9	0.666667	1.09091	-0.424242
RLX-incomp-chim_VdLTRE2-4_C5-513	Starship	7	8	12	6	10	6	0.875	1.125	-0.25
noCat_C46-1961	Starship	11	11	13	8	14	7	1	1	0
RLX-incomp-chim_VdLTRE2-4_C5-514	Starship	17	19	52	16	51	22	0.894737	0.931507	-0.03677
noCat_C45-1844	Starship	10	6	5	8	10	6	1.66667	0.8125	0.854167
RLX-incomp_VdLTRE6_C12-1076	Starship	12	16	18	14	13	16	0.75	1.10345	-0.353448
RLX-incomp_VdLTRE1_C10-1048	Starship	591	423	255	206	345	276	1.39716	0.742351	0.654812
noCat_C45-1856	Starship	15	12	6	9	10	6	1.25	0.9375	0.3125
RIX-incomp_VdLINE1_C14-232	Starship	8	10	7	6	8	3	0.8	1.18182	-0.381818
noCat_C18-1464	Starship	32	39	47	45	52	39	0.820513	1.01099	-0.190476
noCat_C18-1465	Starship	75	136	181	194	141	146	0.551471	1.30662	-0.75515
noCat_C18-1466	Starship	6	14	26	16	20	17	0.428571	1.13514	-0.706564
noCat_C35-1608	Starship	43	70	107	88	67	86	0.614286	1.27451	-0.660224
noCat_C33-1589	Starship	2	2	11	7	4	4	1	2.25	-1.25
noCat_C33-1590	Starship	21	40	84	66	69	48	0.525	1.28205	-0.757051
noCat_C39-1634	Starship	14	28	55	38	44	36	0.5	1.1625	-0.6625
noCat_C19-1478	Starship	92	174	294	257	254	224	0.528736	1.15272	-0.623984
noCat_C2-1504	Starship	71	90	100	143	91	125	0.788889	1.125	-0.336111
noCat_C2-1499	Starship	138	257	376	363	266	257	0.536965	1.413	-0.876037
noCat_C2-1500	Starship	76	93	132	114	121	100	0.817204	1.11312	-0.295918
RIX-incomp_VdLINE1_C14-239	Starship	13	29	32	28	23	21	0.448276	1.36364	-0.915361
RIX-incomp_VdLINE1_C14-240	Starship	0	6	11	1	5	3	0	1.5	-1.5
noCat_C2-1505	Starship	10	15	17	22	18	11	0.666667	1.34483	-0.678161
noCat_C2-1501	Starship	36	45	54	65	40	58	0.8	1.21429	-0.414286
noCat_C2-1502	Starship	12	19	15	26	16	29	0.631579	0.911111	-0.279532
noCat_C2-1503	Starship	28	32	39	48	32	36	0.875	1.27941	-0.404412
RIX-incomp_VdLINE1_C14-233	Starship	127	235	457	293	440	228	0.540426	1.12275	-0.582329
noCat_C19-1484	Starship	13	29	26	30	13	23	0.448276	1.55556	-1.10728
noCat_C19-1485	Starship	76	155	274	234	235	204	0.490323	1.15718	-0.666853
noCat_C39-1638	Starship	12	30	61	43	41	35	0.4	1.36842	-0.968421
noCat_C33-1599	Starship	5	8	26	14	21	13	0.625	1.17647	-0.551471
noCat_C33-1591	Starship	3	6	12	17	13	14	0.5	1.07407	-0.574074
noCat_C33-1592	Starship	7	12	15	17	13	11	0.583333	1.33333	-0.75
RIX-incomp_VdLINE1_C14-241	Starship	6	8	12	4	5	8	0.75	1.23077	-0.480769
RIX-incomp_VdLINE1_C14-242	Starship	30	38	66	47	71	24	0.789474	1.18947	-0.4
RLX-incomp_VdLTRE1_C10-1049	Starship	18	27	59	38	56	30	0.666667	1.12791	-0.46124
RLX-incomp_VdLTRE1_C10-1050	Starship	7	13	14	20	12	17	0.538462	1.17241	-0.633952
noCat_C33-1593	Starship	3	4	12	14	4	8	0.75	2.16667	-1.41667
noCat_C33-1594	Starship	22	41	86	68	66	51	0.536585	1.31624	-0.779654
noCat_C39-1635	Starship	11	26	57	42	46	36	0.423077	1.20732	-0.78424
noCat_C19-1479	Starship	20	45	98	75	84	75	0.444444	1.08805	-0.643606
noCat_C2-1506	Starship	18	26	32	36	29	28	0.692308	1.19298	-0.500675
noCat_C2-1507	Starship	266	399	578	587	481	466	0.666667	1.2302	-0.563534
noCat_C18-1467	Starship	69	127	170	184	146	136	0.543307	1.25532	-0.712012
noCat_C35-1609	Starship	44	73	105	103	73	101	0.60274	1.1954	-0.592663
noCat_C33-1597	Starship	41	59	132	86	106	67	0.694915	1.26012	-0.5652
noCat_C39-1636	Starship	12	30	57	42	39	35	0.4	1.33784	-0.937838
noCat_C19-1480	Starship	76	154	275	233	236	204	0.493506	1.15455	-0.661039
noCat_C19-1481	Starship	11	24	29	32	17	25	0.458333	1.45238	-0.994048
DTX-comp_VdMULE1_C20-18	Starship	17	30	52	23	34	26	0.566667	1.25	-0.683333
DTX-comp_VdMULE1_C20-19	Starship	2	8	9	6	6	2	0.25	1.875	-1.625
RIX-incomp_VdLINE1_C14-234	Starship	22	45	61	58	61	30	0.488889	1.30769	-0.818803
RIX-incomp_VdLINE1_C14-228	Starship	2	7	12	5	17	4	0.285714	0.809524	-0.52381
noCat_C19-1482	Starship	14	36	55	61	57	38	0.388889	1.22105	-0.832164
noCat_C19-1483	Starship	29	55	119	89	103	94	0.527273	1.05584	-0.528565
noCat_C39-1637	Starship	12	25	58	37	47	37	0.48	1.13095	-0.650952
noCat_C33-1598	Starship	39	55	130	84	101	72	0.709091	1.23699	-0.527903
noCat_C18-1458	Starship	23	23	30	24	39	21	1	0.9	0.1
noCat_C18-1459	Starship	7	16	17	22	18	17	0.4375	1.11429	-0.676786
noCat_C18-1460	Starship	70	125	199	198	153	149	0.56	1.31457	-0.75457
noCat_C18-1461	Starship	9	15	27	28	24	23	0.6	1.17021	-0.570213
noCat_C35-1604	Starship	34	71	92	97	50	89	0.478873	1.35971	-0.880839
noCat_C35-1605	Starship	3	3	0	6	0	6	1	1	0
noCat_C35-1606	Starship	10	6	14	22	16	24	1.66667	0.9	0.766667
noCat_C45-1845	Starship	14	12	10	11	12	5	1.16667	1.23529	-0.0686275
noCat_C26-1538	Starship	82	127	146	196	131	151	0.645669	1.21277	-0.567097
noCat_C22-1515	Starship	101	177	197	240	133	185	0.570621	1.37421	-0.803592
noCat_C51-2062	core	3	5	2	8	3	9	0.6	0.833333	-0.233333
noCat_C46-1957	core	9	10	5	6	10	7	0.9	0.647059	0.252941
RLX-incomp_VdLTRE1_C10-1051	core	146	297	546	340	432	241	0.491582	1.31649	-0.824911
noCat_C51-2063	core	11	11	6	8	9	6	1	0.933333	0.0666667
DTX-incomp_VdTcM1b-e_C31-70	core	52	101	125	102	118	82	0.514851	1.135	-0.620149
noCat_C47-1988	core	14	11	9	13	11	11	1.27273	1	0.272727
DTX-comp_VdHAT1_C23-7	core	15	11	7	4	11	6	1.36364	0.647059	0.716578
RLX-incomp_C0-792	core	11	19	33	21	29	22	0.578947	1.05882	-0.479876
RLX-incomp_VdLTRE10like_C3-963	core	10	9	7	3	5	3	1.11111	1.25	-0.138889
RLX-incomp_VdLTRE10like_C3-973	core	17	19	17	13	17	10	0.894737	1.11111	-0.216374
RLX-incomp_VdLTRE1_C10-1044	core	146	297	546	340	432	241	0.491582	1.31649	-0.824911
noCat_C45-1846	core	12	10	12	15	14	9	1.2	1.17391	0.026087
noCat_C47-1986	core	7	5	5	7	7	5	1.4	1	0.4
noCat_C45-1830	core	9	9	11	8	9	4	1	1.46154	-0.461538
noCat_C47-1989	core	14	11	11	18	16	14	1.27273	0.966667	0.306061
noCat_C25-1528	core	578	416	1	0	54	101	1.38942	0.00645161	1.38297
RLX-incomp_C8-844	core	583	374	2	5	101	78	1.55882	0.0391061	1.51972
RLX-incomp-chim_VdLTRE2-4_C5-515	core	1153	688	72	64	447	252	1.67587	0.194564	1.48131
RLX-incomp-chim_VdLTRE2-4_C5-494	core	31	34	53	21	47	24	0.911765	1.04225	-0.130489
RLX-incomp-chim_VdLTRE2-4_C5-516	core	70	43	15	4	37	21	1.62791	0.327586	1.30032
RLX-incomp_C8-845	core	844	506	2	2	192	116	1.66798	0.012987	1.655
noCat_C44-1682	core	11	15	20	14	13	14	0.733333	1.25926	-0.525926
RLX-incomp_VdLTRE10like_C3-964	core	1638	1276	8	13	155	164	1.2837	0.0658307	1.21787
SSR_C49-1310	core	16	1	2	4	8	12	16	0.3	15.7
DXX-MITE_C41-113	core	5	4	1	5	3	4	1.25	0.857143	0.392857
DXX-MITE_C42-140	core	32	25	12	6	20	15	1.28	0.514286	0.765714
noCat_C45-1831	core	11	7	9	11	14	6	1.57143	1	0.571429
noCat_C47-1990	core	4	4	4	5	4	3	1	1.28571	-0.285714
DXX-MITE_C37-87	core	5	1	0	3	3	3	5	0.5	4.5
noCat_C45-1847	core	2	5	6	10	6	5	0.4	1.45455	-1.05455
RLX-incomp_VdLTRE10like_C3-974	core	6	14	24	20	15	14	0.428571	1.51724	-1.08867
noCat_C45-1848	core	6	4	4	4	5	2	1.5	1.14286	0.357143
noCat_C45-1832	core	10	9	9	12	13	7	1.11111	1.05	0.0611111
noCat_C40-1654	core	19	8	15	12	14	17	2.375	0.870968	1.50403
noCat_C47-1991	core	17	11	8	15	13	14	1.54545	0.851852	0.693603
noCat_C47-1992	core	13	14	13	16	15	12	0.928571	1.07407	-0.145503
RLX-incomp-chim_VdLTRE8like_C9-692	core	1429	1059	148	161	358	297	1.34939	0.471756	0.87763
RLX-incomp_VdLTRE10like_C3-977	core	36	22	20	5	22	12	1.63636	0.735294	0.90107
DTX-incomp_VdTcM1a_C32-35	core	83	115	138	92	120	85	0.721739	1.12195	-0.400212
noCat_C40-1655	core	17	9	16	11	13	15	1.88889	0.964286	0.924603
RLX-incomp-chim_C7-335	core	843	627	20	22	129	76	1.3445	0.204878	1.13962
RLX-incomp_VdLTRE10like_C3-978	core	1546	1158	14	13	204	175	1.33506	0.0712401	1.26382
RLX-incomp-chim_VdLTRE2-4_C5-499	core	1290	838	26	6	385	199	1.53938	0.0547945	1.48458
noCat_C46-1958	core	17	12	0	0	4	3	1.41667	0	1.41667
RLX-incomp_VdLTRE10like_C3-979	core	36	22	4	3	12	9	1.63636	0.333333	1.30303
RLX-incomp-chim_C7-336	core	167	127	1	2	25	15	1.31496	0.075	1.23996
RLX-incomp-chim_C7-337	core	23	9	4	3	6	5	2.55556	0.636364	1.91919
RLX-incomp-chim_C7-322	core	8	4	5	8	4	6	2	1.3	0.7
RLX-incomp-chim_VdLTRE12like_C13-391	core	32	15	2	2	8	8	2.13333	0.25	1.88333
RLX-incomp-chim_VdLTRE2-4_C5-500	core	1430	1102	8	2	221	118	1.29764	0.0294985	1.26814
RLX-incomp-chim_VdLTRE12like_C13-392	core	36	22	0	0	6	6	1.63636	0	1.63636
RLX-incomp-chim_C7-323	core	199	149	1	0	28	17	1.33557	0.0222222	1.31335
RLX-incomp-chim_VdLTRE8like_C9-693	core	143	104	1	3	23	19	1.375	0.0952381	1.27976
RLX-incomp-chim_VdLTRE2-4_C5-501	core	236	344	714	242	686	205	0.686047	1.07295	-0.386905
RLX-incomp-chim_VdLTRE8like_C9-694	core	390	278	26	4	76	47	1.40288	0.243902	1.15898
RLX-incomp_VdLTRE10like_C3-980	core	39	25	19	3	21	10	1.56	0.709677	0.850323
RLX-incomp-chim_C7-324	core	665	459	21	16	125	86	1.4488	0.175355	1.27345
RLX-incomp-chim_VdLTRE8like_C9-681	core	128	85	8	2	29	23	1.50588	0.192308	1.31357
DXX-MITE_C43-172	core	18	22	22	18	18	15	0.818182	1.21212	-0.393939
noCat_C25-1529	core	604	428	1	2	42	122	1.41121	0.0182927	1.39292
RLX-incomp_C8-846	core	1920	1408	12	16	196	302	1.36364	0.0562249	1.30741
RLX-incomp-chim_VdLTRE12like_C13-393	core	1499	1142	14	10	250	123	1.31261	0.0643432	1.24827
RLX-incomp-chim_VdLTRE8like_C9-682	core	125	83	8	5	32	26	1.50602	0.224138	1.28189
RLX-incomp-chim_VdLTRE2-4_C5-502	core	132	93	1	0	19	14	1.41935	0.030303	1.38905
RLX-incomp-chim_VdLTRE2-4_C5-503	core	1222	775	40	11	406	203	1.57677	0.0837438	1.49303
RLX-incomp_C8-847	core	61	34	0	0	11	12	1.79412	0	1.79412
RLX-incomp-chim_VdLTRE2-4_C5-517	core	82	51	2	1	27	18	1.60784	0.0666667	1.54118
RLX-incomp-chim_VdLTRE2-4_C5-518	core	236	345	713	243	685	205	0.684058	1.07416	-0.390099
RLX-incomp-chim_VdLTRE2-4_C5-519	core	1270	948	14	12	251	139	1.33966	0.0666667	1.273
RLX-incomp_C8-848	core	425	256	2	1	82	65	1.66016	0.0204082	1.63975
RLX-incomp-chim_VdLTRE2-4_C5-504	core	1378	1001	10	11	298	162	1.37662	0.0456522	1.33097
RLX-incomp_VdLTRE10like_C3-967	other AGR	19	21	21	15	17	14	0.904762	1.16129	-0.256528
noCat_C46-1959	core	11	10	10	4	10	8	1.1	0.777778	0.322222
noCat_C48-2021	core	3	4	13	14	10	14	0.75	1.125	-0.375
noCat_C47-1993	core	5	1	3	4	6	4	5	0.7	4.3
noCat_C45-1850	core	10	11	14	12	12	7	0.909091	1.36842	-0.45933
noCat_C45-1833	core	10	10	12	13	14	6	1	1.25	-0.25
DXX-MITE_C42-141	core	33	28	16	6	20	9	1.17857	0.758621	0.419951
noCat_C45-1834	core	25	13	6	5	14	4	1.92308	0.611111	1.31197
RLX-incomp-chim_VdLTRE8like_C9-695	core	41	25	2	1	6	8	1.64	0.214286	1.42571
RLX-incomp_VdLTRE10like_C3-981	core	19	21	21	17	19	12	0.904762	1.22581	-0.321045
noCat_C40-1653	core	28	17	4	2	6	5	1.64706	0.545455	1.1016
noCat_C51-2064	core	8	6	7	9	10	10	1.33333	0.8	0.533333
DXX-MITE_C37-88	core	138	78	11	6	24	34	1.76923	0.293103	1.47613
noCat_C47-1994	core	14	15	14	14	12	9	0.933333	1.33333	-0.4
noCat_C40-1656	core	20	17	18	12	17	17	1.17647	0.882353	0.294118
noCat_C45-1835	core	15	11	13	13	10	9	1.36364	1.36842	-0.00478469
noCat_C51-2068	core	9	8	8	9	9	10	1.125	0.894737	0.230263
noCat_C51-2065	core	9	9	7	10	9	10	1	0.894737	0.105263
noCat_C51-2069	core	9	9	8	9	9	10	1	0.894737	0.105263
noCat_C51-2070	core	9	9	8	9	8	9	1	1	0
noCat_C51-2071	core	9	8	7	9	9	11	1.125	0.8	0.325
RLX-incomp_C8-849	core	13	22	36	33	31	20	0.590909	1.35294	-0.762032
noCat_C51-2072	core	9	8	7	9	10	11	1.125	0.761905	0.363095
RLX-incomp_VdLTRE10like_C3-982	core	24	23	23	15	20	13	1.04348	1.15152	-0.108037
noCat_C40-1657	other AGR	24	17	9	8	10	15	1.41176	0.68	0.731765
DXX-MITE_C37-93	other AGR	31	17	2	4	7	7	1.82353	0.428571	1.39496
noCat_C45-1851	other AGR	11	8	16	5	14	3	1.375	1.23529	0.139706
RLX-incomp_VdLTRE10like_C3-968	other AGR	71	41	1	1	15	13	1.73171	0.0714286	1.66028
RLX-incomp_VdLTRE10like_C3-983	other AGR	538	537	611	718	642	697	1.00186	0.992532	0.00933046
RLX-incomp_VdLTRE10like_C3-969	other AGR	59	38	5	0	8	13	1.55263	0.238095	1.31454
noCat_C29-1572	other AGR	1	6	26	9	18	6	0.166667	1.45833	-1.29167
noCat_C29-1573	other AGR	6	11	34	32	34	29	0.545455	1.04762	-0.502165
noCat_C29-1575	other AGR	3	4	11	11	7	8	0.75	1.46667	-0.716667
RLX-incomp-chim_C7-339	other AGR	8	5	11	11	7	7	1.6	1.57143	0.0285714
RLX-incomp-chim_VdLTRE8like_C9-684	other AGR	9	2	0	0	2	4	4.5	0	4.5
RLX-incomp_VdLTRE10like_C3-970	other AGR	48	32	1	1	8	9	1.5	0.117647	1.38235
RLX-incomp-chim_VdLTRE8like_C9-696	other AGR	1416	1078	11	11	177	132	1.31354	0.0711974	1.24235
RLX-incomp-chim_VdLTRE8like_C9-685	other AGR	135	85	2	2	34	24	1.58824	0.0689655	1.51927
RLX-incomp-chim_VdLTRE8like_C9-697	other AGR	206	147	2	1	28	24	1.40136	0.0576923	1.34367
RLX-incomp-chim_VdLTRE12like_C13-394	other AGR	297	216	2	1	42	29	1.375	0.0422535	1.33275
DTX-incomp_VdTcM1b-e_C31-68	Starship	53	102	126	101	118	81	0.519608	1.1407	-0.621096
RIX-incomp_VdLINE1_C14-235	Starship	144	130	117	101	125	93	1.10769	1	0.107692
RIX-incomp_VdLINE1_C14-229	Starship	119	256	464	316	434	215	0.464844	1.20185	-0.737005
RIX-incomp_VdLINE1_C14-230	Starship	35	44	45	61	55	43	0.795455	1.08163	-0.286178
RLX-incomp_VdLTRE1_C10-1045	Starship	1	3	5	3	3	5	0.333333	1	-0.666667
RLX-incomp_VdLTRE1_C10-1052	Starship	10	10	13	10	11	14	1	0.92	0.08
RLX-incomp_VdLTRE6_C12-1077	Starship	7	7	13	4	13	7	1	0.85	0.15
DTX-incomp_VdTcM1b-e_C31-71	Starship	29	31	38	40	46	33	0.935484	0.987342	-0.0518579
DTX-incomp_VdTcM1a_C32-36	Starship	11	18	17	9	10	8	0.611111	1.44444	-0.833333
RLX-incomp_VdLTRE1_C10-1046	Starship	131	259	487	299	391	213	0.505792	1.30132	-0.795533
RLX-incomp_VdLTRE1_C10-1053	Starship	131	259	487	299	391	213	0.505792	1.30132	-0.795533
DTX-incomp_VdTcM1a_C32-37	Starship	6	13	14	27	13	24	0.461538	1.10811	-0.64657
DTX-incomp_VdTcM1b-e_C31-72	Starship	63	103	135	89	116	86	0.61165	1.10891	-0.49726
RLX-incomp_VdLTRE6_C12-1078	Starship	7	10	15	6	13	7	0.7	1.05	-0.35
RLX-incomp-chim_VdLTRE2-4_C5-505	Starship	234	334	701	242	676	210	0.700599	1.06433	-0.363735
RLX-incomp_VdLTRE6_C12-1079	Starship	2	8	3	12	1	7	0.25	1.875	-1.625
RLX-incomp_VdLTRE1_C10-1054	Starship	164	286	541	328	425	258	0.573427	1.27233	-0.698901
RIX-incomp_VdLINE1_C14-236	Starship	139	227	408	300	403	219	0.612335	1.13826	-0.525929
RIX-incomp_VdLINE1_C14-237	Starship	40	52	101	48	96	31	0.769231	1.17323	-0.403998
DTX-comp_VdMULE1_C20-17	Starship	35	25	16	6	24	12	1.4	0.611111	0.788889
DTX-comp_VdMULE3_C21-22	Starship	65	97	133	116	122	106	0.670103	1.09211	-0.422002
RLX-incomp_VdLTRE1_C10-1055	Starship	8	10	24	7	20	10	0.8	1.03333	-0.233333
DTX-incomp_VdTcM1a_C32-38	Starship	83	115	138	92	120	85	0.721739	1.12195	-0.400212
RIX-incomp_VdLINE1_C14-238	Starship	119	256	464	316	434	215	0.464844	1.20185	-0.737005
RIX-incomp_VdLINE1_C14-231	Starship	106	184	279	270	261	186	0.576087	1.22819	-0.652101
DTX-incomp_VdTcM1b-e_C31-69	Starship	26	37	33	45	34	42	0.702703	1.02632	-0.323613
RLX-incomp_VdLTRE1_C10-1047	Starship	146	297	546	340	432	241	0.491582	1.31649	-0.824911
DTX-comp_VdMULE1_C20-20	Starship	126	178	276	176	232	159	0.707865	1.15601	-0.448145
noCat_C46-1962	Starship	9	6	9	8	13	8	1.5	0.809524	0.690476
RLX-incomp-chim_VdLTRE2-4_C5-506	Starship	16	17	28	23	30	21	0.941176	1	-0.0588235
noCat_C46-1960	Starship	9	9	13	10	14	12	1	0.884615	0.115385
DTX-incomp_VdTcM1a_C32-39	Starship	8	10	8	17	9	19	0.8	0.892857	-0.0928571
DTX-incomp_VdTcM1a_C32-40	Starship	83	115	138	92	120	85	0.721739	1.12195	-0.400212
RLX-incomp-chim_VdLTRE12like_C13-395	core	519	421	1	0	61	29	1.23278	0.0111111	1.22167
RLX-incomp-chim_VdLTRE2-4_C5-507	core	1290	809	26	29	405	243	1.59456	0.0848765	1.50968
RLX-incomp-chim_VdLTRE8like_C9-686	core	452	331	5	5	55	49	1.36556	0.0961538	1.26941
RLX-incomp_VdLTRE10like_C3-971	core	83	66	0	0	5	4	1.25758	0	1.25758
RLX-incomp-chim_VdLTRE8like_C9-687	core	184	137	3	2	30	20	1.34307	0.1	1.24307
RLX-incomp_VdLTRE10like_C3-984	core	337	231	2	2	51	49	1.45887	0.04	1.41887
RLX-incomp-chim_VdLTRE2-4_C5-508	core	1432	1136	10	12	214	112	1.26056	0.0674847	1.19308
RLX-incomp_VdLTRE10like_C3-985	core	1277	984	6	8	153	116	1.29776	0.0520446	1.24572
RLX-incomp-chim_VdLTRE8like_C9-688	core	1200	919	4	0	147	105	1.30577	0.015873	1.28989
RLX-incomp_VdLTRE10like_C3-972	core	595	439	7	3	71	64	1.35535	0.0740741	1.28128
RLX-incomp-chim_VdLTRE8like_C9-689	core	74	46	4	2	13	15	1.6087	0.214286	1.39441
RLX-incomp-chim_VdLTRE2-4_C5-509	core	1095	811	4	6	237	106	1.35018	0.0291545	1.32103
RLX-incomp-chim_VdLTRE12like_C13-396	core	42	27	0	1	11	9	1.55556	0.05	1.50556
RLX-incomp-chim_VdLTRE2-4_C5-510	core	61	43	1	2	13	11	1.4186	0.125	1.2936
RLX-incomp-chim_VdLTRE8like_C9-690	core	36	24	0	1	8	3	1.5	0.0909091	1.40909
RLX-incomp_VdLTRE10like_C3-986	core	14	7	0	0	2	3	2	0	2
noCat_C1-1383	core	8	11	17	9	15	8	0.727273	1.13043	-0.403162
noCat_C51-2066	core	11	5	0	3	3	6	2.2	0.333333	1.86667
DXX-MITE_C43-173	core	30	24	22	13	20	15	1.25	1	0.25
noCat_C45-1852	other AGR	14	9	14	11	17	10	1.55556	0.925926	0.62963
noCat_C47-1995	other AGR	11	9	10	12	14	13	1.22222	0.814815	0.407407
DXX-MITE_C37-89	core	145	77	10	13	34	38	1.88312	0.319444	1.56367
noCat_C45-1836	core	14	9	13	10	16	7	1.55556	1	0.555556
noCat_C45-1853	core	9	10	11	11	11	6	0.9	1.29412	-0.394118
DXX-MITE_C37-90	core	4	3	1	3	2	2	1.33333	1	0.333333
DXX-MITE_C42-139	core	31	28	15	9	18	12	1.10714	0.8	0.307143
noCat_C45-1837	core	9	12	15	9	10	6	0.75	1.5	-0.75
noCat_C45-1838	other AGR	12	9	8	8	11	7	1.33333	0.888889	0.444444
noCat_C45-1839	core	12	9	9	9	11	6	1.33333	1.05882	0.27451
DTX-comp_VdHAT1_C23-6	other AGR	20	14	1	3	6	3	1.42857	0.444444	0.984127
noCat_C45-1840	other AGR	9	9	6	10	9	3	1	1.33333	-0.333333
DXX-MITE_C37-91	core	144	87	5	7	19	29	1.65517	0.25	1.40517
RLX-incomp-chim_VdLTRE8like_C9-691	core	70	38	2	0	11	17	1.84211	0.0714286	1.77068
noCat_C1-1394	other AGR	112	93	5	5	19	18	1.2043	0.27027	0.934031
RLX-incomp-chim_VdLTRE2-4_C5-527	other AGR	101	61	1	0	26	17	1.65574	0.0232558	1.63248
noCat_C45-1895	core	8	8	8	7	10	2	1	1.25	-0.25
noCat_C47-2000	core	4	2	2	4	3	4	2	0.857143	1.14286
noCat_C45-1862	other AGR	29	20	4	5	9	3	1.45	0.75	0.7
noCat_C45-1882	other AGR	11	11	7	9	5	5	1	1.6	-0.6
RLX-incomp-chim_VdLTRE8like_C9-706	core	136	86	3	3	32	25	1.5814	0.105263	1.47613
RIX-incomp_VdLINE1_C14-245	core	118	252	461	313	435	211	0.468254	1.19814	-0.729888
RLX-incomp_VdLTRE1_C10-1058	core	163	283	557	329	437	261	0.575972	1.26934	-0.693369
noCat_C50-2032	core	3	8	10	9	6	8	0.375	1.35714	-0.982143
RLX-incomp_C0-815	core	6	10	13	5	7	5	0.6	1.5	-0.9
noCat_C45-1893	core	6	4	6	8	9	5	1.5	1	0.5
RLX-incomp_VdLTRE10like_C3-1004	core	7	7	12	2	6	5	1	1.27273	-0.272727
noCat_C45-1872	core	8	10	12	12	8	7	0.8	1.6	-0.8
noCat_C45-1894	core	7	8	11	5	8	3	0.875	1.45455	-0.579545
noCat_C45-1873	core	8	6	4	7	8	2	1.33333	1.1	0.233333
RLX-incomp_VdLTRE10like_C3-997	core	2397	1815	105	165	368	450	1.32066	0.330073	0.990588
RLX-incomp-chim_VdLTRE8like_C9-711	core	1362	989	13	4	213	152	1.37715	0.0465753	1.33057
DTX-incomp_VdTcM1a_C32-44	core	83	115	138	92	120	85	0.721739	1.12195	-0.400212
RLX-incomp-chim_VdLTRE2-4_C5-533	core	256	359	714	244	687	208	0.713092	1.07039	-0.357299
RLX-incomp_VdLTRE10like_C3-998	core	584	438	8	8	73	65	1.33333	0.115942	1.21739
noCat_C52-2109	core	11	5	5	11	4	11	2.2	1.06667	1.13333
RLX-incomp-chim_C7-350	core	8	5	9	11	7	7	1.6	1.42857	0.171429
noCat_C25-1531	core	195	133	1	0	18	38	1.46617	0.0178571	1.44831
RLX-incomp-chim_VdLTRE2-4_C5-525	core	234	327	707	242	692	214	0.715596	1.04746	-0.331865
noCat_C25-1532	core	375	255	3	2	45	73	1.47059	0.0423729	1.42822
RLX-incomp_C8-850	core	1402	836	9	8	327	199	1.67703	0.0323194	1.64471
noCat_C1-1395	other AGR	13	20	11	11	13	9	0.65	1	-0.35
noCat_C38-1624	core	8	20	27	28	15	18	0.4	1.66667	-1.26667
noCat_C38-1625	core	4	5	6	14	10	9	0.8	1.05263	-0.252632
noCat_C47-2005	core	7	7	8	9	7	5	1	1.41667	-0.416667
RIX-incomp_VdLINE1_C14-246	core	119	256	464	316	434	215	0.464844	1.20185	-0.737005
RLX-incomp_C0-816	core	8	11	8	12	10	5	0.727273	1.33333	-0.606061
RLX-incomp_C0-811	core	13	14	20	9	26	8	0.928571	0.852941	0.0756303
noCat_C45-1874	core	13	9	12	11	15	8	1.44444	1	0.444444
noCat_C44-1690	other AGR	18	16	17	10	13	15	1.125	0.964286	0.160714
RLX-incomp_VdLTRE10like_C3-1005	core	18	25	26	12	14	11	0.72	1.52	-0.8
noCat_C2-1509	core	4	9	20	21	18	8	0.444444	1.57692	-1.13248
DTX-comp_VdHAT1_C23-10	other AGR	25	21	9	7	12	11	1.19048	0.695652	0.494824
noCat_C47-1999	other AGR	5	9	10	14	9	10	0.555556	1.26316	-0.707602
noCat_C45-1875	other AGR	11	9	15	11	15	4	1.22222	1.36842	-0.146199
noCat_C51-2083	other AGR	5	3	1	8	3	10	1.66667	0.692308	0.974359
RLX-incomp-chim_VdLTRE2-4_C5-526	other AGR	20	16	33	13	34	14	1.25	0.958333	0.291667
RLX-incomp-chim_VdLTRE8like_C9-705	other AGR	140	96	3	2	29	21	1.45833	0.1	1.35833
noCat_C51-2084	other AGR	10	7	2	1	4	1	1.42857	0.6	0.828571
noCat_C51-2085	core	9	9	7	9	9	10	1	0.842105	0.157895
noCat_C45-1876	core	12	7	11	9	16	8	1.71429	0.833333	0.880952
noCat_C51-2086	core	9	8	7	9	9	10	1.125	0.842105	0.282895
RLX-incomp_VdLTRE1_C10-1056	core	1	5	7	8	3	7	0.2	1.5	-1.3
RLX-incomp_VdLTRE1_C10-1057	core	7	13	14	20	12	17	0.538462	1.17241	-0.633952
RIX-incomp_VdLINE1_C14-243	core	4	6	2	7	3	5	0.666667	1.125	-0.458333
noCat_C51-2077	core	5	5	3	1	4	1	1	0.8	0.2
DXX-MITE_C42-142	core	38	23	7	0	17	5	1.65217	0.318182	1.33399
DXX-MITE_C42-144	core	35	27	5	1	10	3	1.2963	0.461538	0.834758
DXX-MITE_C41-115	core	34	28	14	16	14	18	1.21429	0.9375	0.276786
DXX-MITE_C42-143	core	35	27	13	5	20	11	1.2963	0.580645	0.715651
noCat_C45-1857	core	17	11	8	6	11	5	1.54545	0.875	0.670455
noCat_C45-1858	core	16	10	9	11	13	9	1.6	0.909091	0.690909
noCat_C38-1620	core	7	15	23	24	15	14	0.466667	1.62069	-1.15402
noCat_C38-1621	core	5	8	15	8	13	4	0.625	1.35294	-0.727941
DXX-MITE_C37-94	core	144	87	9	11	28	36	1.65517	0.3125	1.34267
noCat_C45-1859	core	13	15	15	8	14	3	0.866667	1.35294	-0.486275
noCat_C44-1687	core	19	21	11	15	12	10	0.904762	1.18182	-0.277056
DTX-comp_VdHAT1_C23-8	core	3	10	9	7	4	2	0.3	2.66667	-2.36667
noCat_C47-1996	core	8	11	12	12	10	10	0.727273	1.2	-0.472727
noCat_C51-2078	core	13	8	4	0	7	3	1.625	0.4	1.225
noCat_C27-1559	core	1	2	4	2	2	3	0.5	1.2	-0.7
noCat_C45-1860	core	11	9	7	10	12	5	1.22222	1	0.222222
noCat_C51-2073	core	14	11	4	8	7	10	1.27273	0.705882	0.566845
noCat_C46-1964	core	11	10	10	11	8	13	1.1	1	0.1
noCat_C45-1861	core	15	10	15	10	14	10	1.5	1.04167	0.458333
noCat_C38-1622	core	10	20	27	28	22	24	0.5	1.19565	-0.695652
noCat_C38-1623	core	10	13	13	23	16	22	0.769231	0.947368	-0.178138
DXX-MITE_C37-95	core	144	85	8	6	21	31	1.69412	0.269231	1.42489
noCat_C45-1877	core	7	6	6	7	6	3	1.16667	1.44444	-0.277778
noCat_C45-1878	core	13	8	10	9	13	8	1.625	0.904762	0.720238
noCat_C45-1879	core	12	12	14	11	12	7	1	1.31579	-0.315789
noCat_C45-1880	core	9	6	13	10	12	10	1.5	1.04545	0.454545
DXX-MITE_C37-96	core	150	88	6	7	23	35	1.70455	0.224138	1.48041
RLX-incomp_VdLTRE10like_C3-999	other AGR	27	26	21	12	16	13	1.03846	1.13793	-0.0994695
noCat_C50-2033	core	5	9	8	8	5	9	0.555556	1.14286	-0.587302
noCat_C51-2074	core	9	8	7	9	9	10	1.125	0.842105	0.282895
noCat_C50-2034	core	3	8	8	10	4	8	0.375	1.5	-1.125
noCat_C45-1881	core	10	8	6	13	9	6	1.25	1.26667	-0.0166667
noCat_C44-1688	core	20	20	20	6	17	8	1	1.04	-0.04
noCat_C51-2079	core	9	8	8	9	9	11	1.125	0.85	0.275
noCat_C51-2080	core	4	2	2	8	2	7	2	1.11111	0.888889
noCat_C45-1863	core	17	11	10	9	14	4	1.54545	1.05556	0.489899
noCat_C40-1658	core	21	17	14	14	12	16	1.23529	1	0.235294
noCat_C51-2075	core	9	8	7	8	9	10	1.125	0.789474	0.335526
noCat_C51-2081	core	10	8	6	9	9	11	1.25	0.75	0.5
noCat_C47-1997	core	16	14	9	12	12	10	1.14286	0.954545	0.188312
noCat_C45-1883	core	19	13	11	9	15	9	1.46154	0.833333	0.628205
RLX-incomp_VdLTRE10like_C3-987	core	22	23	22	16	19	14	0.956522	1.15152	-0.194993
RLX-incomp-chim_VdLTRE2-4_C5-528	core	12	14	8	5	5	5	0.857143	1.3	-0.442857
noCat_C47-2001	core	11	9	14	15	16	11	1.22222	1.07407	0.148148
noCat_C45-1864	core	14	11	9	9	13	6	1.27273	0.947368	0.325359
noCat_C52-2108	core	7	3	4	9	5	10	2.33333	0.866667	1.46667
RLX-incomp_VdLTRE10like_C3-989	core	110	67	2	2	17	19	1.64179	0.111111	1.53068
RLX-incomp_VdLTRE9_C4-1253	core	30	21	0	2	4	3	1.42857	0.285714	1.14286
RLX-incomp_VdLTRE10like_C3-990	core	13	19	24	8	13	9	0.684211	1.45455	-0.770335
noCat_C45-1884	core	4	6	7	15	9	5	0.666667	1.57143	-0.904762
RLX-incomp_VdLTRE1_C10-1059	core	146	297	546	340	432	241	0.491582	1.31649	-0.824911
noCat_C45-1885	core	19	15	6	9	11	8	1.26667	0.789474	0.477193
noCat_C45-1865	core	14	10	8	9	9	8	1.4	1	0.4
noCat_C45-1866	core	9	9	1	10	7	5	1	0.916667	0.0833333
DTX-comp_VdHAT1_C23-9	core	43	29	6	7	12	13	1.48276	0.52	0.962759
noCat_C25-1530	core	0	5	6	5	1	5	0	1.83333	-1.83333
DXX-MITE_C43-174	core	20	23	18	19	15	15	0.869565	1.23333	-0.363768
noCat_C52-2106	core	9	7	7	8	4	7	1.28571	1.36364	-0.0779221
noCat_C52-2107	core	15	6	2	9	5	13	2.5	0.611111	1.88889
RLX-incomp-chim_C7-346	core	1094	867	104	154	241	225	1.26182	0.553648	0.708174
DTX-incomp_VdTcM1a_C32-41	core	83	115	138	92	120	85	0.721739	1.12195	-0.400212
RLX-incomp-chim_C7-347	core	14	8	7	8	7	5	1.75	1.25	0.5
noCat_C47-2002	core	13	8	12	11	13	11	1.625	0.958333	0.666667
noCat_C44-1689	core	19	18	11	17	14	11	1.05556	1.12	-0.0644444
RLX-incomp_C0-809	core	5	12	11	11	8	5	0.416667	1.69231	-1.27564
DXX-MITE_C43-175	core	22	21	19	20	15	17	1.04762	1.21875	-0.171131
noCat_C45-1867	core	23	10	5	6	17	6	2.3	0.478261	1.82174
noCat_C45-1886	core	18	9	7	5	16	7	2	0.521739	1.47826
RLX-incomp_VdLTRE9_C4-1254	core	67	48	30	27	43	36	1.39583	0.721519	0.674314
DTX-comp_VdMULE1_C20-21	other AGR	17	34	56	24	37	27	0.5	1.25	-0.75
RIX-incomp_VdLINE1_C14-247	other AGR	184	120	34	11	88	49	1.53333	0.328467	1.20487
RLX-incomp-chim_VdLTRE2-4_C5-530	core	1399	1066	7	7	236	121	1.31238	0.0392157	1.27317
RLX-incomp-chim_VdLTRE2-4_C5-521	core	236	335	701	241	677	210	0.704478	1.06201	-0.357529
RLX-incomp-chim_VdLTRE2-4_C5-531	core	13	5	4	1	11	4	2.6	0.333333	2.26667
RIX-incomp_VdLINE1_C14-248	core	195	133	31	21	90	48	1.46617	0.376812	1.08935
noCat_C46-1965	core	11	10	16	7	15	8	1.1	1	0.1
RLX-incomp-chim_VdLTRE8like_C9-698	core	73	56	0	0	16	2	1.30357	0	1.30357
noCat_C45-1887	core	28	16	8	2	14	2	1.75	0.625	1.125
DTX-incomp_VdTcM1a_C32-43	other AGR	83	115	138	92	120	85	0.721739	1.12195	-0.400212
noCat_C47-2003	other AGR	10	10	9	12	9	11	1	1.05	-0.05
noCat_C51-2082	other AGR	8	8	7	7	9	9	1	0.777778	0.222222
noCat_C51-2076	core	8	8	7	8	9	9	1	0.833333	0.166667
noCat_C45-1888	core	13	12	11	11	12	5	1.08333	1.29412	-0.210784
DXX-MITE_C43-176	core	3	7	9	10	5	8	0.428571	1.46154	-1.03297
noCat_C45-1889	other AGR	13	11	11	9	9	8	1.18182	1.17647	0.00534759
RIX-incomp_VdLINE1_C14-249	other AGR	118	97	39	70	79	72	1.21649	0.721854	0.494641
RIX-incomp_VdLINE1_C14-244	other AGR	15	16	13	9	18	15	0.9375	0.666667	0.270833
RLX-incomp-chim_VdLTRE8like_C9-699	other AGR	127	82	7	4	33	19	1.54878	0.211538	1.33724
RLX-incomp_VdLTRE10like_C3-1000	other AGR	30	21	2	4	6	9	1.42857	0.4	1.02857
noCat_C47-1998	other AGR	17	14	8	16	9	14	1.21429	1.04348	0.170807
noCat_C2-1508	other AGR	32	50	58	67	50	38	0.64	1.42045	-0.780455
noCat_C1-1384	other AGR	100	68	3	3	20	14	1.47059	0.176471	1.29412
RLX-incomp_VdLTRE10like_C3-991	other AGR	24	22	19	15	18	14	1.09091	1.0625	0.0284091
RLX-incomp_VdLTRE6_C12-1080	other AGR	143	289	470	335	449	223	0.49481	1.19792	-0.703107
RLX-incomp_VdLTRE6_C12-1081	other AGR	15	20	14	15	14	12	0.75	1.11538	-0.365385
RLX-incomp_VdLTRE10like_C3-992	other AGR	1568	1218	27	12	168	185	1.28736	0.110482	1.17687
RLX-incomp-chim_C7-348	other AGR	5	6	13	14	10	9	0.833333	1.42105	-0.587719
RLX-incomp-chim_C7-349	other AGR	7	5	12	11	7	7	1.4	1.64286	-0.242857
noCat_C38-1618	core	2	3	8	8	6	8	0.666667	1.14286	-0.47619
noCat_C38-1619	core	4	7	8	11	6	11	0.571429	1.11765	-0.546218
noCat_C45-1890	core	9	10	11	8	8	6	0.9	1.35714	-0.457143
noCat_C45-1868	core	11	7	12	11	16	7	1.57143	1	0.571429
noCat_C47-2004	other AGR	12	11	12	16	14	11	1.09091	1.12	-0.0290909
noCat_C45-1869	other AGR	5	3	3	3	4	1	1.66667	1.2	0.466667
noCat_C45-1870	other AGR	13	12	11	11	13	7	1.08333	1.1	-0.0166667
noCat_C45-1871	other AGR	11	10	13	12	11	7	1.1	1.38889	-0.288889
noCat_C45-1891	other AGR	7	8	6	10	7	6	0.875	1.23077	-0.355769
noCat_C45-1892	other AGR	4	3	5	6	6	4	1.33333	1.1	0.233333
RLX-incomp-chim_C7-341	other AGR	3	4	15	12	11	8	0.75	1.42105	-0.671053
noCat_C1-1393	core	44	32	1	0	6	5	1.375	0.0909091	1.28409
RLX-incomp-chim_VdLTRE8like_C9-700	core	230	166	3	2	30	35	1.38554	0.0769231	1.30862
RLX-incomp-chim_VdLTRE8like_C9-707	core	149	103	1	2	29	18	1.4466	0.0638298	1.38277
RLX-incomp-chim_VdLTRE8like_C9-701	core	220	169	2	0	28	20	1.30178	0.0416667	1.26011
RLX-incomp-chim_VdLTRE8like_C9-702	core	1163	879	4	6	134	109	1.32309	0.0411523	1.28194
RLX-incomp-chim_VdLTRE2-4_C5-522	core	236	344	712	243	685	206	0.686047	1.07183	-0.385783
RLX-incomp-chim_VdLTRE8like_C9-703	core	84	62	1	1	19	7	1.35484	0.0769231	1.27792
RLX-incomp-chim_VdLTRE2-4_C5-523	core	1209	969	5	4	173	79	1.24768	0.0357143	1.21196
RLX-incomp-chim_VdLTRE12like_C13-397	core	35	21	1	2	6	7	1.66667	0.230769	1.4359
noCat_C1-1385	core	38	31	0	0	7	1	1.22581	0	1.22581
RLX-incomp_VdLTRE10like_C3-1001	core	1016	808	3	3	91	91	1.25743	0.032967	1.22446
RLX-incomp_VdLTRE10like_C3-1002	core	258	213	0	0	10	21	1.21127	0	1.21127
RLX-incomp-chim_VdLTRE8like_C9-708	core	1216	902	8	11	177	105	1.34812	0.0673759	1.28074
RLX-incomp_VdLTRE10like_C3-993	core	1633	1231	10	13	181	183	1.32656	0.0631868	1.26338
RLX-incomp-chim_VdLTRE8like_C9-709	core	161	124	3	0	21	15	1.29839	0.0833333	1.21505
RLX-incomp_VdLTRE10like_C3-1003	core	367	293	3	2	33	38	1.25256	0.0704225	1.18214
RLX-incomp_VdLTRE10like_C3-994	core	147	122	0	2	10	12	1.20492	0.0909091	1.11401
noCat_C1-1386	core	227	161	7	9	62	42	1.40994	0.153846	1.25609
RLX-incomp-chim_VdLTRE2-4_C5-524	core	236	335	701	241	677	210	0.704478	1.06201	-0.357529
noCat_C1-1387	core	423	289	0	1	79	61	1.46367	0.00714286	1.45652
RLX-incomp_C0-810	core	83	61	0	0	15	13	1.36066	0	1.36066
noCat_C1-1388	core	165	124	0	1	24	19	1.33065	0.0232558	1.30739
DTX-incomp_VdTcM1b-e_C31-74	core	52	101	125	102	118	82	0.514851	1.135	-0.620149
noCat_C1-1389	core	266	181	0	2	60	48	1.46961	0.0185185	1.45109
RLX-incomp-chim_VdLTRE2-4_C5-532	core	241	337	701	241	678	210	0.715134	1.06081	-0.345677
noCat_C1-1390	core	203	131	0	0	40	35	1.54962	0	1.54962
noCat_C1-1391	core	271	176	2	5	64	38	1.53977	0.0686275	1.47115
noCat_C1-1392	core	154	101	2	1	31	27	1.52475	0.0517241	1.47303
RLX-incomp_VdLTRE10like_C3-995	core	547	443	3	4	44	42	1.23476	0.0813953	1.15337
RLX-incomp_VdLTRE10like_C3-996	core	1009	816	2	2	68	89	1.23652	0.0254777	1.21104
RLX-incomp-chim_VdLTRE8like_C9-704	core	1410	1090	8	4	165	116	1.29358	0.0427046	1.25087
RLX-incomp-chim_VdLTRE8like_C9-710	core	134	96	1	3	18	17	1.39583	0.114286	1.28155
RLX-incomp-chim_VdLTRE2-4_C5-540	core	234	334	701	242	677	210	0.700599	1.06313	-0.362535
RLX-incomp-chim_C7-352	other AGR	5	7	12	11	8	10	0.714286	1.27778	-0.563492
RLX-incomp-chim_VdLTRE2-4_C5-539	core	1212	770	42	38	420	213	1.57403	0.126382	1.44764
noCat_C45-1900	core	6	8	11	10	10	2	0.75	1.75	-1
noCat_C45-1902	core	14	11	12	11	12	6	1.27273	1.27778	-0.00505051
RLX-incomp_C0-823	core	8	16	21	20	25	13	0.5	1.07895	-0.578947
RLX-incomp_C0-824	core	7	12	21	15	20	6	0.583333	1.38462	-0.801282
noCat_C47-2006	core	21	18	5	14	10	12	1.16667	0.863636	0.30303
noCat_C45-1905	core	8	6	7	14	9	5	1.33333	1.5	-0.166667
DXX-MITE_C43-182	core	19	20	9	16	7	9	0.95	1.5625	-0.6125
noCat_C44-1694	core	11	14	16	14	14	10	0.785714	1.25	-0.464286
noCat_C51-2087	core	9	9	7	10	8	10	1	0.944444	0.0555556
noCat_C45-1906	core	13	10	10	7	12	5	1.3	1	0.3
noCat_C45-1899	core	21	11	8	3	15	4	1.90909	0.578947	1.33014
noCat_C51-2088	core	4	3	3	7	3	8	1.33333	0.909091	0.424242
noCat_C48-2023	core	14	13	9	14	5	11	1.07692	1.4375	-0.360577
DXX-MITE_C43-177	core	27	31	39	26	34	20	0.870968	1.2037	-0.332736
noCat_C51-2089	core	9	9	8	10	8	10	1	1	0
noCat_C45-1907	core	11	8	12	9	14	9	1.375	0.913043	0.461957
noCat_C45-1908	core	14	8	10	10	15	9	1.75	0.833333	0.916667
DTX-comp_VdHAT1_C23-11	core	14	11	6	6	10	5	1.27273	0.8	0.472727
DXX-MITE_C37-98	core	11	8	12	9	13	7	1.375	1.05	0.325
DXX-MITE_C37-99	core	17	9	6	8	10	7	1.88889	0.823529	1.06536
noCat_C52-2112	core	10	4	4	12	5	13	2.5	0.888889	1.61111
RLX-incomp_C8-851	core	18	38	61	36	41	24	0.473684	1.49231	-1.01862
noCat_C52-2110	core	10	4	4	12	5	13	2.5	0.888889	1.61111
noCat_C45-1909	core	13	12	10	10	13	5	1.08333	1.11111	-0.0277778
noCat_C51-2090	core	5	7	9	11	9	9	0.714286	1.11111	-0.396825
noCat_C45-1896	core	10	10	11	11	11	6	1	1.29412	-0.294118
noCat_C45-1901	core	10	10	12	12	14	5	1	1.26316	-0.263158
noCat_C44-1691	core	13	14	16	12	15	9	0.928571	1.16667	-0.238095
RLX-incomp_C0-817	core	32	41	43	38	28	30	0.780488	1.39655	-0.616064
DXX-MITE_C42-145	core	32	28	9	10	14	15	1.14286	0.655172	0.487685
noCat_C44-1695	core	19	19	18	12	17	13	1	1	0
SSR_C49-1311	core	9	1	1	3	5	5	9	0.4	8.6
DXX-MITE_C43-178	core	10	9	9	6	7	9	1.11111	0.9375	0.173611
DXX-MITE_C41-116	core	33	18	23	15	27	23	1.83333	0.76	1.07333
DXX-MITE_C43-179	core	5	6	7	8	7	5	0.833333	1.25	-0.416667
DXX-MITE_C43-180	core	12	16	14	22	8	15	0.75	1.56522	-0.815217
noCat_C44-1692	core	17	16	19	11	15	14	1.0625	1.03448	0.0280172
DXX-MITE_C43-181	core	15	18	19	20	13	13	0.833333	1.5	-0.666667
RLX-incomp_C0-819	core	22	18	21	9	23	14	1.22222	0.810811	0.411411
noCat_C44-1693	core	17	15	19	8	16	11	1.13333	1	0.133333
noCat_C52-2111	core	10	7	6	10	3	10	1.42857	1.23077	0.197802
noCat_C51-2091	core	9	9	7	9	8	9	1	0.941176	0.0588235
noCat_C51-2092	core	6	8	9	8	9	10	0.75	0.894737	-0.144737
DXX-MITE_C41-119	core	19	14	8	17	11	15	1.35714	0.961538	0.395604
RIX-incomp_VdLINE1_C14-250	core	119	256	464	316	434	215	0.464844	1.20185	-0.737005
noCat_C40-1659	core	11	13	11	7	8	7	0.846154	1.2	-0.353846
noCat_C46-1966	core	12	11	10	7	11	9	1.09091	0.85	0.240909
noCat_C45-1903	core	8	9	8	20	12	10	0.888889	1.27273	-0.383838
DXX-MITE_C41-117	core	7	6	9	4	9	4	1.16667	1	0.166667
RLX-incomp-chim_VdLTRE8like_C9-716	core	1197	989	38	14	128	94	1.21031	0.234234	0.976079
RLX-incomp-chim_VdLTRE8like_C9-717	core	300	209	1	0	49	30	1.43541	0.0126582	1.42275
noCat_C1-1402	core	68	51	1	2	6	13	1.33333	0.157895	1.17544
RLX-incomp-chim_VdLTRE2-4_C5-534	core	29	30	40	19	35	25	0.966667	0.983333	-0.0166667
RLX-incomp-chim_VdLTRE2-4_C5-537	core	55	36	25	14	40	23	1.52778	0.619048	0.90873
noCat_C45-1897	core	23	14	2	3	5	3	1.64286	0.625	1.01786
RLX-incomp-chim_VdLTRE8like_C9-718	core	96	66	0	0	16	9	1.45455	0	1.45455
noCat_C1-1397	core	686	506	3	7	113	81	1.35573	0.0515464	1.30418
RLX-incomp_C0-820	core	84	64	0	0	12	9	1.3125	0	1.3125
noCat_C1-1398	core	190	151	0	0	17	17	1.25828	0	1.25828
RLX-incomp-chim_VdLTRE2-4_C5-538	core	235	335	702	241	677	210	0.701493	1.06313	-0.361642
noCat_C1-1399	core	500	354	3	3	87	63	1.41243	0.04	1.37243
noCat_C1-1400	core	290	204	2	1	59	26	1.42157	0.0352941	1.38627
noCat_C1-1401	core	148	111	3	1	26	21	1.33333	0.0851064	1.24823
RLX-incomp_VdLTRE10like_C3-1008	core	22	13	0	1	6	2	1.69231	0.125	1.56731
RLX-incomp-chim_VdLTRE8like_C9-719	core	185	127	6	15	28	26	1.45669	0.388889	1.0678
RLX-incomp-chim_VdLTRE8like_C9-726	core	526	378	3	2	79	52	1.39153	0.0381679	1.35337
RLX-incomp-chim_VdLTRE8like_C9-727	core	2104	1621	8	11	201	215	1.29796	0.0456731	1.25229
RLX-incomp_VdLTRE10like_C3-1009	core	1650	1286	7	9	155	173	1.28305	0.0487805	1.23427
RLX-incomp-chim_VdLTRE8like_C9-728	core	737	616	5	1	64	42	1.19643	0.0566038	1.13982
RLX-incomp-chim_VdLTRE12like_C13-398	core	125	100	3	0	23	8	1.25	0.0967742	1.15323
noCat_C1-1403	core	163	119	3	2	24	23	1.36975	0.106383	1.26336
noCat_C1-1404	core	298	210	3	0	57	32	1.41905	0.0337079	1.38534
noCat_C1-1405	core	29	20	0	0	3	2	1.45	0	1.45
RLX-incomp-chim_VdLTRE8like_C9-720	core	1377	1018	6	10	188	152	1.35265	0.0470588	1.30559
noCat_C1-1406	core	689	542	1	1	82	49	1.27122	0.0152672	1.25595
noCat_C1-1407	core	725	577	1	2	77	70	1.2565	0.0204082	1.23609
RLX-incomp-chim_VdLTRE12like_C13-399	core	102	83	0	1	7	7	1.22892	0.0714286	1.15749
RLX-incomp-chim_VdLTRE8like_C9-721	core	118	78	17	1	37	24	1.51282	0.295082	1.21774
noCat_C48-2022	core	31	15	3	1	6	8	2.06667	0.285714	1.78095
DXX-MITE_C41-118	core	8	7	4	8	4	8	1.14286	1	0.142857
DXX-MITE_C42-146	core	36	25	12	5	22	12	1.44	0.5	0.94
DXX-MITE_C37-97	core	158	87	15	14	30	43	1.81609	0.39726	1.41883
RLX-incomp-chim_VdLTRE8like_C9-722	other AGR	165	107	17	35	51	39	1.54206	0.577778	0.964278
RLX-incomp-chim_VdLTRE8like_C9-723	other AGR	50	38	1	1	15	6	1.31579	0.0952381	1.22055
noCat_C45-1898	other AGR	23	11	3	6	14	5	2.09091	0.473684	1.61722
noCat_C45-1904	core	5	7	5	7	5	4	0.714286	1.33333	-0.619048
RLX-incomp_VdLTRE9_C4-1296	other AGR	85	54	0	0	15	11	1.57407	0	1.57407
noCat_C45-1910	other AGR	11	4	1	3	8	4	2.75	0.333333	2.41667
noCat_C45-1911	other AGR	13	10	11	9	13	4	1.3	1.17647	0.123529
DXX-MITE_C43-188	other AGR	23	25	16	16	11	15	0.92	1.23077	-0.310769
noCat_C45-1918	other AGR	13	12	13	13	11	6	1.08333	1.52941	-0.446078
RLX-incomp-chim_VdLTRE2-4_C5-547	core	1343	952	11	8	316	162	1.41071	0.039749	1.37097
noCat_C48-2025	core	5	7	7	8	2	3	0.714286	3	-2.28571
DXX-MITE_C43-184	core	27	22	9	19	12	18	1.22727	0.933333	0.293939
RLX-incomp_VdLTRE1_C10-1061	core	146	297	546	340	432	241	0.491582	1.31649	-0.824911
noCat_C38-1626	core	6	16	16	22	17	13	0.375	1.26667	-0.891667
RLX-incomp_VdLTRE10like_C3-1016	core	19	22	25	14	17	14	0.863636	1.25806	-0.394428
RLX-incomp-chim_C7-358	core	8	15	18	16	14	9	0.533333	1.47826	-0.944928
RLX-incomp-chim_C7-367	core	0	2	5	8	2	3	0	2.6	-2.6
noCat_C45-1920	core	11	11	13	12	11	9	1	1.25	-0.25
noCat_C45-1921	core	4	5	2	7	3	3	0.8	1.5	-0.7
DTX-incomp_VdTcM1a_C32-48	other AGR	83	115	138	92	120	85	0.721739	1.12195	-0.400212
noCat_C45-1933	core	13	12	12	12	12	5	1.08333	1.41176	-0.328431
noCat_C45-1922	core	13	10	11	11	14	8	1.3	1	0.3
RLX-incomp-chim_C7-359	core	12	7	7	11	6	7	1.71429	1.38462	0.32967
RLX-incomp-chim_C7-360	core	130	73	3	6	47	25	1.78082	0.125	1.65582
RLX-incomp-chim_C7-361	core	15	9	0	0	6	2	1.66667	0	1.66667
RLX-incomp-chim_C7-362	core	11	6	10	8	7	6	1.83333	1.38462	0.448718
noCat_C47-2007	other AGR	19	13	8	14	13	14	1.46154	0.814815	0.646724
noCat_C45-1934	other AGR	15	11	11	7	14	5	1.36364	0.947368	0.416268
RLX-incomp_C0-827	core	2	7	4	7	4	3	0.285714	1.57143	-1.28571
RLX-incomp_VdLTRE10like_C3-1023	core	18	18	24	16	22	13	1	1.14286	-0.142857
noCat_C45-1923	core	14	8	10	10	16	4	1.75	1	0.75
noCat_C51-2093	core	9	8	7	9	9	10	1.125	0.842105	0.282895
DXX-MITE_C43-189	core	18	14	16	17	19	12	1.28571	1.06452	0.221198
noCat_C47-2011	core	6	3	4	6	5	6	2	0.909091	1.09091
noCat_C45-1924	core	9	10	12	11	9	8	0.9	1.35294	-0.452941
DTX-comp_VdHAT1_C23-12	core	7	10	12	5	12	5	0.7	1	-0.3
RLX-incomp_VdLTRE10like_C3-1017	core	55	30	1	3	13	14	1.83333	0.148148	1.68519
noCat_C1-1430	core	173	122	3	2	27	29	1.41803	0.0892857	1.32875
noCat_C1-1431	core	604	469	2	2	72	42	1.28785	0.0350877	1.25276
RLX-incomp-chim_VdLTRE2-4_C5-555	core	115	85	2	2	17	18	1.35294	0.114286	1.23866
RLX-incomp-chim_VdLTRE2-4_C5-556	core	1275	994	1	5	183	109	1.2827	0.0205479	1.26215
noCat_C1-1432	core	326	270	0	2	28	24	1.20741	0.0384615	1.16895
DTX-incomp_VdTcM1b-e_C31-75	core	52	101	125	102	118	82	0.514851	1.135	-0.620149
noCat_C1-1433	core	113	93	1	0	10	8	1.21505	0.0555556	1.1595
noCat_C1-1434	core	92	69	0	1	8	11	1.33333	0.0526316	1.2807
RLX-incomp-chim_VdLTRE2-4_C5-557	core	232	332	701	242	678	211	0.698795	1.06074	-0.361947
RLX-incomp-chim_VdLTRE8like_C9-742	core	1383	1044	9	5	184	126	1.32471	0.0451613	1.27955
noCat_C1-1435	core	152	98	0	0	19	23	1.55102	0	1.55102
noCat_C1-1436	core	272	213	1	0	33	19	1.277	0.0192308	1.25776
noCat_C1-1437	core	155	110	5	1	30	18	1.40909	0.125	1.28409
noCat_C1-1438	core	303	224	0	1	55	19	1.35268	0.0135135	1.33917
noCat_C1-1439	core	710	560	1	0	77	59	1.26786	0.00735294	1.2605
noCat_C1-1440	core	247	195	0	1	25	15	1.26667	0.025	1.24167
noCat_C1-1441	core	237	185	0	0	34	15	1.28108	0	1.28108
DTX-incomp_VdTcM1a_C32-49	core	83	115	138	92	120	85	0.721739	1.12195	-0.400212
noCat_C1-1442	core	242	181	2	2	41	25	1.33702	0.0606061	1.27641
noCat_C1-1443	core	141	110	0	0	13	15	1.28182	0	1.28182
noCat_C1-1444	core	60	55	8	6	12	12	1.09091	0.583333	0.507576
DXX-MITE_C43-190	core	22	15	7	4	7	10	1.46667	0.647059	0.819608
RLX-incomp-chim_VdLTRE2-4_C5-558	other AGR	19	15	28	15	26	18	1.26667	0.977273	0.289394
RLX-incomp_VdLTRE10like_C3-1018	other AGR	1123	903	3	2	89	92	1.24363	0.0276243	1.21601
RLX-incomp_VdLTRE10like_C3-1024	other AGR	2951	2196	9	18	309	402	1.34381	0.0379747	1.30583
RLX-incomp-chim_VdLTRE8like_C9-743	other AGR	1353	995	13	6	207	134	1.3598	0.0557185	1.30408
noCat_C1-1415	other AGR	67	41	0	2	13	14	1.63415	0.0740741	1.56007
RLX-incomp_VdLTRE10like_C3-1019	other AGR	542	444	59	25	99	63	1.22072	0.518519	0.702202
RLX-incomp-chim_VdLTRE2-4_C5-546	other AGR	19	27	52	21	45	20	0.703704	1.12308	-0.419373
noCat_C45-1935	other AGR	33	21	1	3	5	5	1.57143	0.4	1.17143
DXX-MITE_C43-191	core	19	17	10	12	8	13	1.11765	1.04762	0.070028
noCat_C48-2024	core	6	6	8	11	5	6	1	1.72727	-0.727273
RLX-incomp_VdLTRE1_C10-1064	core	146	297	546	340	432	241	0.491582	1.31649	-0.824911
RLX-incomp_C0-833	core	11	16	13	15	13	12	0.6875	1.12	-0.4325
noCat_C45-1936	other AGR	16	12	12	10	14	6	1.33333	1.1	0.233333
noCat_C52-2113	core	10	5	5	10	5	12	2	0.882353	1.11765
noCat_C46-1967	core	29	21	3	3	7	6	1.38095	0.461538	0.919414
RLX-incomp-chim_VdLTRE8like_C9-744	core	46	33	0	0	13	3	1.39394	0	1.39394
RLX-incomp_C0-828	core	2092	1467	26	20	428	259	1.42604	0.0669578	1.35908
RLX-incomp-chim_VdLTRE8like_C9-745	core	1471	1203	144	94	242	198	1.22278	0.540909	0.681867
DTX-incomp_VdTcM1a_C32-46	core	83	115	138	92	120	85	0.721739	1.12195	-0.400212
RLX-incomp-chim_VdLTRE2-4_C5-548	core	1449	1157	12	6	204	109	1.25238	0.057508	1.19487
DTX-comp_VdHAT1_C23-13	core	66	108	126	122	101	67	0.611111	1.47619	-0.865079
RLX-incomp-chim_VdLTRE8like_C9-729	core	2168	1722	6	8	200	195	1.259	0.035443	1.22356
RLX-incomp-chim_VdLTRE8like_C9-746	core	1386	1091	6	6	135	117	1.27039	0.047619	1.22278
RLX-incomp-chim_VdLTRE8like_C9-730	core	852	794	722	245	769	262	1.07305	0.937924	0.135124
RLX-incomp-chim_VdLTRE2-4_C5-541	core	236	345	713	243	685	205	0.684058	1.07416	-0.390099
RLX-incomp-chim_VdLTRE8like_C9-747	core	71	40	1	1	10	12	1.775	0.0909091	1.68409
noCat_C1-1416	core	76	58	2	3	9	14	1.31034	0.217391	1.09295
RLX-incomp_VdLTRE10like_C3-1010	core	176	110	9	7	27	40	1.6	0.238806	1.36119
RLX-incomp-chim_VdLTRE8like_C9-748	core	83	64	1	0	8	6	1.29688	0.0714286	1.22545
noCat_C45-1925	core	21	15	7	8	14	6	1.4	0.75	0.65
noCat_C1-1417	core	156	114	2	3	22	23	1.36842	0.111111	1.25731
RLX-incomp-chim_VdLTRE8like_C9-731	core	140	93	2	1	32	20	1.50538	0.0576923	1.44768
RLX-incomp_VdLTRE10like_C3-1011	core	713	546	2	2	79	68	1.30586	0.0272109	1.27865
RLX-incomp-chim_VdLTRE8like_C9-749	core	1588	1178	13	30	227	139	1.34805	0.117486	1.23056
RLX-incomp-chim_VdLTRE2-4_C5-549	core	6	4	0	2	1	4	1.5	0.4	1.1
noCat_C1-1418	core	163	121	1	1	19	18	1.34711	0.0540541	1.29305
noCat_C1-1419	core	317	230	1	1	47	27	1.37826	0.027027	1.35123
RLX-incomp-chim_VdLTRE8like_C9-750	core	1363	1028	16	5	186	127	1.32588	0.0670927	1.25878
noCat_C1-1420	core	128	104	0	1	16	8	1.23077	0.0416667	1.1891
noCat_C1-1421	core	209	150	0	1	19	22	1.39333	0.0243902	1.36894
noCat_C1-1422	core	69	59	1	0	4	6	1.16949	0.1	1.06949
RLX-incomp-chim_VdLTRE8like_C9-732	core	920	762	6	7	75	50	1.20735	0.104	1.10335
RLX-incomp-chim_VdLTRE2-4_C5-550	core	1411	1084	7	8	213	157	1.30166	0.0405405	1.26112
RLX-incomp-chim_VdLTRE8like_C9-733	core	250	183	0	1	21	23	1.36612	0.0227273	1.34339
RLX-incomp-chim_VdLTRE8like_C9-751	core	99	65	44	19	52	34	1.52308	0.732558	0.790519
noCat_C1-1408	core	385	289	11	5	70	35	1.33218	0.152381	1.1798
noCat_C1-1423	core	149	101	2	2	33	24	1.47525	0.0701754	1.40507
noCat_C1-1424	core	281	172	2	0	83	35	1.63372	0.0169492	1.61677
noCat_C1-1425	core	130	93	0	0	25	8	1.39785	0	1.39785
noCat_C1-1426	core	438	318	0	0	71	58	1.37736	0	1.37736
DTX-incomp_VdTcM1a_C32-45	core	83	115	138	92	120	85	0.721739	1.12195	-0.400212
noCat_C1-1427	core	90	67	0	0	13	8	1.34328	0	1.34328
RLX-incomp_C0-829	core	128	95	1	0	24	15	1.34737	0.025641	1.32173
noCat_C1-1428	core	663	467	7	9	135	86	1.4197	0.0723982	1.3473
noCat_C1-1409	core	84	67	0	1	9	7	1.25373	0.0625	1.19123
noCat_C1-1410	core	243	184	0	2	22	26	1.32065	0.0416667	1.27899
noCat_C1-1411	core	709	553	0	1	82	55	1.2821	0.00729927	1.2748
noCat_C1-1412	core	294	209	1	1	61	25	1.4067	0.0232558	1.38344
noCat_C1-1413	core	157	118	0	4	25	21	1.33051	0.0869565	1.24355
RLX-incomp-chim_VdLTRE8like_C9-752	core	1277	948	13	12	175	131	1.34705	0.0816993	1.26535
RLX-incomp-chim_VdLTRE8like_C9-734	core	32	28	0	0	1	2	1.14286	0	1.14286
RLX-incomp-chim_VdLTRE8like_C9-753	core	520	362	4	6	76	68	1.43646	0.0694444	1.36702
RLX-incomp-chim_VdLTRE8like_C9-735	core	142	93	5	1	32	18	1.52688	0.12	1.40688
DXX-MITE_C42-147	core	31	29	4	3	6	3	1.06897	0.777778	0.291188
DXX-MITE_C42-148	core	32	26	13	9	19	14	1.23077	0.666667	0.564103
RLX-incomp-chim_VdLTRE8like_C9-754	core	2338	1796	9	7	247	221	1.30178	0.034188	1.26759
RLX-incomp_VdLTRE10like_C3-1012	core	1626	1269	5	3	160	155	1.28132	0.0253968	1.25593
RLX-incomp-chim_VdLTRE8like_C9-736	core	63	49	0	1	12	3	1.28571	0.0666667	1.21905
RLX-incomp-chim_C7-363	core	38	23	10	11	12	11	1.65217	0.913043	0.73913
RLX-incomp-chim_VdLTRE12like_C13-401	core	1492	1270	118	194	284	228	1.1748	0.609375	0.565428
DTX-incomp_VdTcM1a_C32-47	core	83	115	138	92	120	85	0.721739	1.12195	-0.400212
RLX-incomp-chim_VdLTRE2-4_C5-542	core	681	569	3	0	76	23	1.19684	0.030303	1.16653
RLX-incomp-chim_VdLTRE2-4_C5-551	core	19	27	52	21	45	20	0.703704	1.12308	-0.419373
RLX-incomp-chim_VdLTRE2-4_C5-543	core	55	40	2	0	14	6	1.375	0.1	1.275
RLX-incomp-chim_VdLTRE8like_C9-737	core	151	104	2	2	28	20	1.45192	0.0833333	1.36859
RLX-incomp-chim_VdLTRE8like_C9-755	core	22	15	0	0	2	2	1.46667	0	1.46667
RLX-incomp-chim_VdLTRE8like_C9-738	core	65	47	4	1	19	4	1.38298	0.217391	1.16559
DXX-MITE_C43-183	core	24	19	15	14	12	15	1.26316	1.07407	0.189084
RLX-incomp_VdLTRE9_C4-1279	core	36	22	0	2	6	5	1.63636	0.181818	1.45455
RLX-incomp-chim_VdLTRE12like_C13-402	core	28	18	4	4	11	4	1.55556	0.533333	1.02222
DXX-MITE_C41-120	core	28	25	23	19	20	18	1.12	1.10526	0.0147368
noCat_C44-1696	core	23	22	17	7	13	11	1.04545	1	0.0454545
DXX-MITE_C42-149	core	31	27	15	7	18	16	1.14815	0.647059	0.501089
noCat_C25-1533	core	531	340	4	13	76	137	1.56176	0.0798122	1.48195
RLX-incomp_C8-852	core	1259	673	62	16	408	242	1.87073	0.12	1.75073
noCat_C45-1926	core	11	10	12	14	11	9	1.1	1.3	-0.2
noCat_C45-1927	core	4	4	5	6	8	2	1	1.1	-0.1
RLX-incomp_VdLTRE10like_C3-1020	core	12	19	19	10	8	10	0.631579	1.61111	-0.979532
RLX-incomp_VdLTRE10like_C3-1021	core	21	24	26	13	18	12	0.875	1.3	-0.425
DXX-MITE_C43-185	core	16	19	17	11	10	10	0.842105	1.4	-0.557895
noCat_C47-2008	core	22	15	11	9	11	9	1.46667	1	0.466667
DXX-MITE_C37-100	core	41	31	32	40	33	35	1.32258	1.05882	0.263757
DXX-MITE_C37-101	core	3	2	0	2	1	1	1.5	1	0.5
noCat_C44-1697	core	4	5	4	0	2	1	0.8	1.33333	-0.533333
DXX-MITE_C43-186	core	23	22	21	18	16	19	1.04545	1.11429	-0.0688312
DXX-MITE_C43-187	core	25	23	21	16	15	13	1.08696	1.32143	-0.234472
RLX-incomp_VdLTRE1_C10-1060	core	147	297	546	339	432	241	0.494949	1.31501	-0.820058
noCat_C47-2009	core	6	6	10	7	7	5	1	1.41667	-0.416667
RLX-incomp-chim_C7-364	core	9	5	7	3	8	3	1.8	0.909091	0.890909
noCat_C51-2094	core	7	7	8	6	10	10	1	0.7	0.3
noCat_C50-2035	core	7	7	6	8	5	10	1	0.933333	0.0666667
RLX-incomp_VdLTRE1_C10-1063	core	146	297	546	340	432	241	0.491582	1.31649	-0.824911
noCat_C47-2010	other AGR	18	13	8	15	12	12	1.38462	0.958333	0.426282
noCat_C45-1928	other AGR	23	13	9	4	15	4	1.76923	0.684211	1.08502
noCat_C45-1912	other AGR	10	6	12	13	12	11	1.66667	1.08696	0.57971
noCat_C45-1913	other AGR	20	11	8	8	17	5	1.81818	0.727273	1.09091
RLX-incomp-chim_VdLTRE2-4_C5-544	core	242	349	714	244	687	207	0.69341	1.07159	-0.378179
RIX-incomp_VdLINE1_C14-251	other AGR	9	21	28	14	20	11	0.428571	1.35484	-0.926267
noCat_C45-1914	other AGR	11	7	8	11	11	8	1.57143	1	0.571429
RLX-incomp_VdLTRE1_C10-1062	core	146	297	546	340	432	241	0.491582	1.31649	-0.824911
noCat_C45-1915	other AGR	14	11	7	9	10	6	1.27273	1	0.272727
RLX-incomp-chim_VdLTRE2-4_C5-552	other AGR	20	22	25	13	22	19	0.909091	0.926829	-0.0177384
noCat_C45-1916	other AGR	9	9	11	11	12	8	1	1.1	-0.1
RLX-incomp_VdLTRE10like_C3-1022	core	2786	2208	16	18	247	257	1.26178	0.0674603	1.19432
RLX-incomp_VdLTRE10like_C3-1014	core	1632	1273	10	8	171	166	1.28201	0.0534125	1.2286
RLX-incomp-chim_VdLTRE8like_C9-739	core	147	104	2	0	27	16	1.41346	0.0465116	1.36695
noCat_C40-1660	core	50	24	2	2	10	15	2.08333	0.16	1.92333
noCat_C40-1661	core	23	15	1	3	4	8	1.53333	0.333333	1.2
RLX-incomp-chim_VdLTRE2-4_C5-545	core	53	35	1	1	10	10	1.51429	0.1	1.41429
RLX-incomp-chim_VdLTRE2-4_C5-553	core	25	19	2	1	6	4	1.31579	0.3	1.01579
RLX-incomp-chim_VdLTRE8like_C9-740	core	1403	1119	7	4	138	110	1.2538	0.0443548	1.20944
RLX-incomp-chim_VdLTRE8like_C9-741	core	546	452	0	3	56	27	1.20796	0.0361446	1.17182
RLX-incomp-chim_VdLTRE8like_C9-756	core	97	65	3	0	23	14	1.49231	0.0810811	1.41123
RLX-incomp-chim_VdLTRE2-4_C5-554	core	234	327	707	241	689	214	0.715596	1.04983	-0.334238
noCat_C1-1414	core	156	120	3	1	21	14	1.3	0.114286	1.18571
RLX-incomp_VdLTRE10like_C3-1015	core	73	48	0	0	10	10	1.52083	0	1.52083
RLX-incomp-chim_VdLTRE8like_C9-757	core	175	123	0	0	26	21	1.42276	0	1.42276
RLX-incomp-chim_VdLTRE8like_C9-758	core	136	88	0	1	25	15	1.54545	0.025	1.52045
noCat_C45-1929	core	7	8	10	11	11	3	0.875	1.5	-0.625
noCat_C45-1917	core	14	10	12	14	14	13	1.4	0.962963	0.437037
noCat_C29-1576	core	0	9	12	10	13	2	0	1.46667	-1.46667
noCat_C29-1577	core	4	4	14	11	13	9	1	1.13636	-0.136364
noCat_C29-1578	core	14	50	115	82	80	63	0.28	1.37762	-1.09762
noCat_C29-1579	core	1	1	9	5	9	7	1	0.875	0.125
noCat_C38-1627	core	7	18	33	25	19	20	0.388889	1.48718	-1.09829
RLX-incomp-chim_C7-365	core	6	6	15	17	10	12	1	1.45455	-0.454545
DXX-MITE_C41-121	other AGR	31	26	24	17	20	18	1.19231	1.07895	0.11336
noCat_C45-1919	core	15	10	12	10	16	5	1.5	1.04762	0.452381
noCat_C45-1930	core	12	10	9	11	12	7	1.2	1.05263	0.147368
noCat_C45-1931	other AGR	11	7	9	17	14	12	1.57143	1	0.571429
noCat_C45-1932	other AGR	11	10	15	14	15	8	1.1	1.26087	-0.16087
RLX-incomp-chim_C7-366	core	30	20	12	20	15	13	1.5	1.14286	0.357143

## Sheet: Fig3h median
Compartment	Median CRI
Starship	-0.528234
core	0.747619
other AGR	0.407407

## Sheet: Fig3h dunn test
Comparison	Adjusted p-value	Significance
core - other AGR	0.0310534	*
core - Starship	8.8463e-61	*
other AGR - Starship	9.35093e-23	*
