# Supplementary material for: Starship giant transposons dominate plastic genomic regions in a fungal plant pathogen and drive virulence evolution
Source: Nat Commun. 2025 Jul 24;16:6806. doi: 10.1038/s41467-025-61986-6 (PMC12289983; doi:10.1038/s41467-025-61986-6)
Supplement: Supplementary file 6 — Source Data [file 41467_2025_61986_MOESM6_ESM.zip › Source Data/Fig1d.xlsx]

## Sheet: Fig1d
Starship	YR navis	YR count
Ar1h1_GF1192	Ar1	2
Ar1h1_Gf-Cb5	Ar1	2
Ar1h1_JR2	Ar1	2
Ar1h1_VT-2A	Ar1	2
Ar1h1_VdB09	Ar1	2
Ar1h1_VdC07	Ar1	2
Ar1h2_DAR82592	Ar1	2
Ar1h2_DAR83138	Ar1	1
Ar1h2_VD991	Ar1	3
Ar4h1_JR2	Ar1	1
Ar4h1_MPI-CAGE	Ar1	1
Ar1h1_GF1192	Ar2	1
Ar1h1_Gf-Cb5	Ar2	1
Ar1h1_JR2	Ar2	1
Ar1h1_VT-2A	Ar2	1
Ar1h1_VdB09	Ar2	1
Ar1h1_VdC07	Ar2	1
Ar1h2_DAR82592	Ar2	1
Ar1h2_DAR83138	Ar2	1
Ar1h2_VD991	Ar2	1
Ar3h1_Vd-H5	Ar2	1
Ar3h1_Vd-R1	Ar2	1
Ar1h1_GF1192	Ar3	1
Ar1h1_Gf-Cb5	Ar3	1
Ar1h1_JR2	Ar3	1
Ar1h1_VT-2A	Ar3	1
Ar1h1_VdB09	Ar3	1
Ar1h1_VdC07	Ar3	1
Ar3h1_Vd-H5	Ar3	1
Ar3h1_Vd-R1	Ar3	1
Ar1h2_DAR82592	Ar4	1
Ar1h2_DAR83138	Ar4	1
Ar4h1_JR2	Ar4	2
Ar4h1_MPI-CAGE	Ar4	2
Se1h1_CBS382.66	En1	1
Se1h1_JR2	En1	1
Se1h1_MPI-CAGE_a	En1	1
Se1h1_MPI-CAGE_b	En1	1
Se1h1_S023	En1	2
Se1h1_VLB2	En1	1
Ar1h2_DAR82592	Ph1	1
Ar1h2_DAR83138	Ph1	1
Ar1h2_VD991	Ph1	1
Ar4h1_JR2	Ph1	2
Ar4h1_MPI-CAGE	Ph1	2
Pr1h1_CQ2	Pr1	1
Pr1h1_DAR83175	Pr1	1
Pr1h1_VD991	Pr1	1
Pr1h1_CQ2	Pr2	1
Pr1h1_DAR83175	Pr2	1
Pr1h1_VD991	Pr2	1
Ar4h1_JR2	Se1	1
Ar4h1_MPI-CAGE	Se1	1
Se1h1_CBS382.66	Se1	1
Se1h1_JR2	Se1	1
Se1h1_MPI-CAGE_a	Se1	1
Se1h1_MPI-CAGE_b	Se1	1
Se1h1_S023	Se1	1
Se1h1_VLB2	Se1	1
Ar3h1_VdB09	Ar3	2
