# Supplementary material for: Starship giant transposons dominate plastic genomic regions in a fungal plant pathogen and drive virulence evolution
Source: Nat Commun. 2025 Jul 24;16:6806. doi: 10.1038/s41467-025-61986-6 (PMC12289983; doi:10.1038/s41467-025-61986-6)
Supplement: Supplementary file 6 — Source Data [file 41467_2025_61986_MOESM6_ESM.zip › Source Data/Fig4c.xlsx]

## Sheet: Fig4c sector
Contig	Sector start	Sector end	Contig ID
JR2 chr5	200000	1400000	JR2_5
VdB09 ctg7a	1400000	2600000	VdB09_JAGYYD010000015.1
VdC07 ctg74a	1	1200000	VdC07_JAHAWK010000022.1
GF1192 ctg5_1	2200000	3400000	GF1192_JACOQX010000009.1
WCS072 chr2	3400000	4600000	WCS072_CP069138.1
CBS382.66 chr2	900000	2100000	CBS382.66_CP069147.1

## Sheet: Fig4c AGR
Contig	Start	End	Region
JR2 chr5	470001	480000	AGR
JR2 chr5	550001	840000	AGR
JR2 chr5	870001	1060000	AGR
JR2 chr5	1260001	1270000	AGR
JR2 chr5	1310001	1320000	AGR
JR2 chr5	1380001	1390000	AGR
CBS382.66 chr2	941113	942865	AGR
CBS382.66 chr2	964021	965106	AGR
CBS382.66 chr2	967007	969555	AGR
CBS382.66 chr2	1036977	1039604	AGR
CBS382.66 chr2	1049767	1051141	AGR
CBS382.66 chr2	1106338	1107901	AGR
CBS382.66 chr2	1144443	1145774	AGR
CBS382.66 chr2	1146911	1167887	AGR
CBS382.66 chr2	1167889	1349222	AGR
CBS382.66 chr2	1379224	1663781	AGR
CBS382.66 chr2	1686674	1693080	AGR
CBS382.66 chr2	1695208	1696988	AGR
CBS382.66 chr2	1709166	1713028	AGR
CBS382.66 chr2	1754494	1758608	AGR
CBS382.66 chr2	1798860	1800491	AGR
CBS382.66 chr2	1816201	1821321	AGR
CBS382.66 chr2	1842638	1843661	AGR
CBS382.66 chr2	1876427	1878814	AGR
CBS382.66 chr2	1967649	2007719	AGR
CBS382.66 chr2	2014427	2018654	AGR
CBS382.66 chr2	2021437	2023847	AGR
CBS382.66 chr2	2030166	2032162	AGR
CBS382.66 chr2	2056818	2061154	AGR
CBS382.66 chr2	2078383	2080255	AGR
GF1192 ctg5_1	2356672	2357924	AGR
GF1192 ctg5_1	2526969	2592545	AGR
GF1192 ctg5_1	2593730	2647148	AGR
GF1192 ctg5_1	2677151	3076251	AGR
GF1192 ctg5_1	3291248	3299013	AGR
GF1192 ctg5_1	3300754	3329187	AGR
GF1192 ctg5_1	3363268	3372348	AGR
GF1192 ctg5_1	3396572	3400000	AGR
VdB09 ctg7a	1718533	1720333	AGR
VdB09 ctg7a	1724556	1731471	AGR
VdB09 ctg7a	1734179	1737406	AGR
VdB09 ctg7a	1740561	1743429	AGR
VdB09 ctg7a	1768545	1834191	AGR
VdB09 ctg7a	1835375	2047313	AGR
VdB09 ctg7a	2077278	2251897	AGR
VdB09 ctg7a	2252598	2258109	AGR
VdB09 ctg7a	2258285	2376349	AGR
VdB09 ctg7a	2557187	2559328	AGR
VdC07 ctg74a	12206	13835	AGR
VdC07 ctg74a	28988	30310	AGR
VdC07 ctg74a	40353	41358	AGR
VdC07 ctg74a	256609	258089	AGR
VdC07 ctg74a	274259	464642	AGR
VdC07 ctg74a	494625	780040	AGR
VdC07 ctg74a	862145	869076	AGR
VdC07 ctg74a	945484	951078	AGR
VdC07 ctg74a	1026880	1028176	AGR
VdC07 ctg74a	1037833	1040523	AGR
VdC07 ctg74a	1048758	1054979	AGR
VdC07 ctg74a	1054982	1069865	AGR
VdC07 ctg74a	1074906	1079583	AGR
VdC07 ctg74a	1079592	1084010	AGR
VdC07 ctg74a	1084898	1086443	AGR
VdC07 ctg74a	1089195	1099011	AGR
VdC07 ctg74a	1099018	1110509	AGR
VdC07 ctg74a	1159699	1161329	AGR
VdC07 ctg74a	1161737	1168661	AGR
WCS072 chr2	3436223	3438095	AGR
WCS072 chr2	3455324	3459660	AGR
WCS072 chr2	3484316	3486312	AGR
WCS072 chr2	3492631	3495041	AGR
WCS072 chr2	3497824	3502052	AGR
WCS072 chr2	3508760	3548830	AGR
WCS072 chr2	3637664	3640051	AGR
WCS072 chr2	3672818	3673841	AGR
WCS072 chr2	3694752	3700273	AGR
WCS072 chr2	3715984	3717616	AGR
WCS072 chr2	3757864	3761975	AGR
WCS072 chr2	3803441	3807441	AGR
WCS072 chr2	3819625	3821405	AGR
WCS072 chr2	3823533	3829939	AGR
WCS072 chr2	3852834	4131522	AGR
WCS072 chr2	4161524	4352098	AGR
WCS072 chr2	4353235	4354566	AGR
WCS072 chr2	4391096	4392659	AGR
WCS072 chr2	4447844	4449218	AGR
WCS072 chr2	4459381	4462007	AGR
WCS072 chr2	4529431	4531979	AGR
WCS072 chr2	4533880	4534965	AGR
WCS072 chr2	4556122	4557860	AGR

## Sheet: Fig4c Starship region
Contig	Start	End	Region
VdC07 ctg74a	273188	779963	Starship region
VdB09 ctg7a	1768611	2376279	Starship region
GF1192 ctg5_1	2527028	3076028	Starship region
JR2 chr5	561859	1061596	Starship region
WCS072 chr2	3852901	4353169	Starship region
CBS382.66 chr2	1145839	1663713	Starship region

## Sheet: Fig4c Starship
Contig	Start	End	Strand	Starship ID	Starship haplotype
GF1192 ctg5_1	2527028	3076028	+	Ar1h1_GF1192	Ar1h1
JR2 chr5	561861	1061596	+	Ar1h1_JR2	Ar1h1
VdB09 ctg7a	1768631	2376279	-	Ar1h1_VdB09	Ar1h1
VdC07 ctg74a	273207	779962	-	Ar1h1_VdC07	Ar1h1
JR2 chr5	561861	1061596	-	Ar1h1_JR2	Ar1h1
VdC07 ctg74a	273207	779962	+	Ar1h1_VdC07	Ar1h1
GF1192 ctg5_1	2527028	3076028	-	Ar1h1_GF1192	Ar1h1
VdB09 ctg7a	1768631	2376271	+	Ar1h1_VdB09	Ar1h1

## Sheet: Fig4c YR
Contig	Start	End	Strand	YR ID	YR navis	YR family
CBS382.66 chr2	1147066	1148813	+	CBS382.66_tyr42	Ar1	Arwing
CBS382.66 chr2	1657223	1658970	-	CBS382.66_tyr41	Ar1	Arwing
CBS382.66 chr2	1304794	1307159	-	CBS382.66_tyr43	Ar2	Arwing
CBS382.66 chr2	1408272	1410614	-	CBS382.66_g2681.t1_g2681.t2	Ar3	Arwing
GF1192 ctg5_1	2530173	2531880	+	GF1192_tyr130	Ar1	Arwing
GF1192 ctg5_1	3069538	3071285	-	GF1192_tyr129	Ar1	Arwing
GF1192 ctg5_1	2718343	2720708	+	GF1192_tyr131	Ar2	Arwing
GF1192 ctg5_1	2615757	2618099	+	GF1192_g5770.t1_g5770.t2	Ar3	Arwing
JR2 chr5	566597	568340	+	JR2_tyr196	Ar1	Arwing
JR2 chr5	1058623	1060370	-	JR2_tyr195	Ar1	Arwing
JR2 chr5	912060	914425	+	JR2_Chr5g02600a-00001	Ar2	Arwing
JR2 chr5	808609	810951	+	JR2_Chr5g02330a-00001	Ar3	Arwing
VdB09 ctg7a	1771754	1773461	+	VdB09_tyr467	Ar1	Arwing
VdB09 ctg7a	2369794	2371541	-	VdB09_g9610.t1_g9610.t2	Ar1	Arwing
VdB09 ctg7a	1996037	1998402	-	VdB09_tyr468	Ar2	Arwing
VdB09 ctg7a	2106218	2108537	-	VdB09_g9558.t1_g9558.t2	Ar3	Arwing
VdC07 ctg74a	274414	276162	+	VdC07_tyr473	Ar1	Arwing
VdC07 ctg74a	773474	775221	-	VdC07_tyr472	Ar1	Arwing
VdC07 ctg74a	420249	422614	-	VdC07_tyr474	Ar2	Arwing
VdC07 ctg74a	523656	525996	-	VdC07_g5563.t1_g5563.t2	Ar3	Arwing
WCS072 chr2	3857644	3859391	+	WCS072_tyr533	Ar1	Arwing
WCS072 chr2	4350195	4351942	-	WCS072_tyr532	Ar1	Arwing
WCS072 chr2	4203590	4205955	+	WCS072_tyr534	Ar2	Arwing
WCS072 chr2	4100131	4102473	+	WCS072_tyr531	Ar3	Arwing

## Sheet: Fig4c synteny
Ref contig	Ref start	Ref end	Query contig	Query start	Query end	Identity (%)
JR2 chr5	586697	597467	GF1192 ctg5_1	3050615	3039824	96.8
GF1192 ctg5_1	3039824	3076097	WCS072 chr2	3889107	3852833	96.89
GF1192 ctg5_1	3039824	3076097	CBS382.66 chr2	1627507	1663781	96.89
VdC07 ctg74a	743786	780033	GF1192 ctg5_1	3039824	3076099	96.95
VdB09 ctg7a	2345192	2376349	GF1192 ctg5_1	3044876	3076099	97.16
VdB09 ctg7a	2337803	2353899	GF1192 ctg5_1	2879604	2863447	97.18
JR2 chr5	561636	576822	GF1192 ctg5_1	3076251	3061032	97.7
JR2 chr5	561781	578595	VdC07 ctg74a	780040	763209	97.88
JR2 chr5	561790	578594	CBS382.66 chr2	1663781	1646958	97.93
JR2 chr5	561790	578594	WCS072 chr2	3852833	3869656	97.93
JR2 chr5	561788	576822	VdB09 ctg7a	2376349	2361332	98.01
GF1192 ctg5_1	2545035	2561286	CBS382.66 chr2	1167888	1184146	98.01
VdB09 ctg7a	1768551	1780935	GF1192 ctg5_1	2526968	2539362	98.07
VdB09 ctg7a	1845867	1925386	GF1192 ctg5_1	2879486	2799839	98.33
VdB09 ctg7a	2112467	2174418	GF1192 ctg5_1	3045117	2983133	98.34
VdC07 ctg74a	529891	591857	GF1192 ctg5_1	3045117	2983133	98.36
VdB09 ctg7a	1942586	1976766	GF1192 ctg5_1	2774495	2740233	98.39
VdB09 ctg7a	1845867	1913472	CBS382.66 chr2	1213329	1281086	98.39
GF1192 ctg5_1	2983133	3045117	CBS382.66 chr2	1476503	1414515	98.41
GF1192 ctg5_1	2983133	3045117	WCS072 chr2	4034242	4096230	98.41
JR2 chr5	927171	999975	VdB09 ctg7a	1918564	1845867	98.42
JR2 chr5	719784	804708	GF1192 ctg5_1	2960129	3045117	98.43
VdB09 ctg7a	1845867	1918564	WCS072 chr2	4291542	4218701	98.46
VdB09 ctg7a	1845867	1918564	VdC07 ctg74a	334703	407504	98.5
JR2 chr5	1029152	1051160	GF1192 ctg5_1	2561288	2539287	98.51
GF1192 ctg5_1	2539287	2561286	WCS072 chr2	4342732	4320726	98.52
VdB09 ctg7a	2301991	2326832	GF1192 ctg5_1	2915563	2890673	98.63
JR2 chr5	983975	1000107	VdB09 ctg7a	2353899	2337789	98.64
VdC07 ctg74a	274258	334273	GF1192 ctg5_1	2529978	2589995	98.64
VdB09 ctg7a	1780944	1851829	GF1192 ctg5_1	2539287	2610200	98.66
VdC07 ctg74a	705654	730514	GF1192 ctg5_1	2915563	2890673	98.72
JR2 chr5	610839	635697	GF1192 ctg5_1	2890683	2915563	98.78
GF1192 ctg5_1	2890673	2915563	CBS382.66 chr2	1614233	1589360	98.79
GF1192 ctg5_1	2890673	2915563	WCS072 chr2	3902381	3927254	98.79
VdB09 ctg7a	2174410	2197272	GF1192 ctg5_1	2983029	2960129	98.86
VdC07 ctg74a	591849	614722	GF1192 ctg5_1	2983029	2960129	98.9
GF1192 ctg5_1	2960129	2983029	CBS382.66 chr2	1499384	1476495	98.92
GF1192 ctg5_1	2960129	2983029	WCS072 chr2	4011362	4034250	98.93
VdB09 ctg7a	1771559	1831655	WCS072 chr2	4352098	4291972	99.05
JR2 chr5	1000405	1060526	VdB09 ctg7a	1831655	1771559	99.06
VdC07 ctg74a	334274	407504	GF1192 ctg5_1	2879915	2806665	99.16
JR2 chr5	927171	1000404	GF1192 ctg5_1	2806665	2879915	99.16
GF1192 ctg5_1	2811749	2879915	CBS382.66 chr2	1281086	1212900	99.17
GF1192 ctg5_1	2806665	2879915	WCS072 chr2	4218701	4291971	99.2
VdB09 ctg7a	1786690	1831655	CBS382.66 chr2	1167888	1212899	99.24
VdB09 ctg7a	1780916	1831655	VdC07 ctg74a	283560	334273	99.38
VdB09 ctg7a	2269185	2281182	GF1192 ctg5_1	2927567	2915563	99.6
VdB09 ctg7a	2092767	2114076	GF1192 ctg5_1	2631565	2610246	99.62
VdB09 ctg7a	1976440	2007065	GF1192 ctg5_1	2740325	2709665	99.66
VdC07 ctg74a	672905	684907	GF1192 ctg5_1	2927567	2915563	99.67
VdB09 ctg7a	2025091	2092889	GF1192 ctg5_1	2699413	2631524	99.67
GF1192 ctg5_1	2915563	2927567	CBS382.66 chr2	1568596	1556593	99.69
GF1192 ctg5_1	2915563	2927567	WCS072 chr2	3948018	3960021	99.69
VdB09 ctg7a	2281327	2376347	WCS072 chr2	3947963	3852833	99.7
VdB09 ctg7a	2281327	2376347	CBS382.66 chr2	1568651	1663781	99.7
JR2 chr5	599588	656395	VdB09 ctg7a	2338115	2281327	99.71
JR2 chr5	1000405	1029130	GF1192 ctg5_1	2589995	2561220	99.73
GF1192 ctg5_1	2561220	2589995	WCS072 chr2	4320702	4291972	99.73
VdC07 ctg74a	442396	531500	GF1192 ctg5_1	2699413	2610246	99.74
GF1192 ctg5_1	2561220	2589995	CBS382.66 chr2	1184170	1212899	99.74
VdC07 ctg74a	407502	437413	GF1192 ctg5_1	2733457	2703538	99.75
VdC07 ctg74a	273127	289340	CBS382.66 chr2	1145779	1162016	99.75
JR2 chr5	681722	824417	VdB09 ctg7a	2235302	2092767	99.79
GF1192 ctg5_1	2703538	2733457	CBS382.66 chr2	1321964	1292046	99.79
JR2 chr5	897255	927173	GF1192 ctg5_1	2703538	2733457	99.79
GF1192 ctg5_1	2703538	2733457	WCS072 chr2	4188785	4218703	99.79
VdC07 ctg74a	273127	305638	WCS072 chr2	4353229	4320676	99.81
JR2 chr5	599588	679980	VdC07 ctg74a	741796	661381	99.82
VdB09 ctg7a	2013984	2092889	WCS072 chr2	4194916	4115898	99.82
VdB09 ctg7a	2013984	2092889	CBS382.66 chr2	1315833	1394847	99.82
JR2 chr5	824376	903386	VdB09 ctg7a	2092889	2013984	99.83
GF1192 ctg5_1	2610246	2699413	CBS382.66 chr2	1416125	1326947	99.83
VdB09 ctg7a	2281309	2376354	VdC07 ctg74a	684962	780037	99.83
JR2 chr5	803098	892272	GF1192 ctg5_1	2610246	2699413	99.83
GF1192 ctg5_1	2610246	2699413	WCS072 chr2	4094620	4183802	99.83
JR2 chr5	903382	927173	VdB09 ctg7a	2007065	1983298	99.84
VdB09 ctg7a	1983298	2007065	WCS072 chr2	4218703	4194912	99.84
VdC07 ctg74a	661381	780031	WCS072 chr2	3971548	3852833	99.84
VdB09 ctg7a	1983298	2007065	CBS382.66 chr2	1292046	1315837	99.84
VdC07 ctg74a	661381	780031	CBS382.66 chr2	1545066	1663781	99.84
VdB09 ctg7a	2092767	2235302	WCS072 chr2	4115939	3973290	99.85
VdB09 ctg7a	2092767	2208553	CBS382.66 chr2	1394806	1510673	99.85
VdB09 ctg7a	1983298	2007065	VdC07 ctg74a	407502	431286	99.87
VdB09 ctg7a	2208548	2235302	CBS382.66 chr2	1516546	1543324	99.87
JR2 chr5	679976	1061657	VdC07 ctg74a	654519	273127	99.88
JR2 chr5	1045406	1061662	CBS382.66 chr2	1162016	1145774	99.88
VdB09 ctg7a	2013984	2092889	VdC07 ctg74a	431282	510238	99.88
VdB09 ctg7a	2092767	2235302	VdC07 ctg74a	510197	652774	99.88
VdC07 ctg74a	295570	402422	CBS382.66 chr2	1174127	1281086	99.89
JR2 chr5	656289	678504	VdB09 ctg7a	2281343	2259136	99.91
VdB09 ctg7a	2259136	2281343	WCS072 chr2	3970072	3947857	99.91
JR2 chr5	599588	701641	WCS072 chr2	3891097	3993219	99.91
VdB09 ctg7a	2259136	2281343	CBS382.66 chr2	1546542	1568757	99.91
VdC07 ctg74a	295570	654519	WCS072 chr2	4330745	3971544	99.92
VdB09 ctg7a	2259136	2281361	VdC07 ctg74a	662856	685086	99.92
JR2 chr5	599588	708500	CBS382.66 chr2	1625517	1516546	99.93
JR2 chr5	984094	1045412	CBS382.66 chr2	1229246	1167888	99.93
VdC07 ctg74a	402418	626010	CBS382.66 chr2	1286960	1510673	99.93
WCS072 chr2	4417734	4575550	CBS382.66 chr2	1081262	923426	99.94
WCS072 chr2	4336978	4395751	CBS382.66 chr2	1162016	1103245	99.95
JR2 chr5	708495	932259	CBS382.66 chr2	1510673	1286960	99.95
JR2 chr5	932255	1004040	CBS382.66 chr2	1281086	1209264	99.95
WCS072 chr2	3400363	3993219	CBS382.66 chr2	2116125	1523405	99.96
WCS072 chr2	3973220	4000078	CBS382.66 chr2	1543394	1516546	99.96
WCS072 chr2	4375748	4437733	CBS382.66 chr2	1123260	1061251	99.96
JR2 chr5	681652	1061662	WCS072 chr2	3973220	4353234	99.96
VdC07 ctg74a	289334	305638	CBS382.66 chr2	1167888	1184196	99.96
VdC07 ctg74a	626005	654519	CBS382.66 chr2	1516546	1545070	99.96
WCS072 chr2	4000073	4223789	CBS382.66 chr2	1510673	1286960	99.99
WCS072 chr2	4223785	4336984	CBS382.66 chr2	1281086	1167888	99.99

## Sheet: Fig4c Ave1
Contig	Start	End	Strand	Gene
WCS072 chr2	3991840	3992244	plus	Ave1
VdC07 ctg74a	634239	633835	minus	Ave1
VdB09 ctg7a	2216782	2216378	minus	Ave1
JR2 chr5	700262	700666	plus	Ave1
CBS382.66 chr2	1524784	1524380	minus	Ave1
