# Supplementary material for: Starship giant transposons dominate plastic genomic regions in a fungal plant pathogen and drive virulence evolution
Source: Nat Commun. 2025 Jul 24;16:6806. doi: 10.1038/s41467-025-61986-6 (PMC12289983; doi:10.1038/s41467-025-61986-6)
Supplement: Supplementary file 6 — Source Data [file 41467_2025_61986_MOESM6_ESM.zip › Source Data/Fig5e.xlsx]

## Sheet: Fig5e top
Query gene	Subject class	Subject order	Hit genome count	Input genome count	Hit/input (%)
Ave1	Sordariomycetes	Glomerellales: V	17	76	22.3684
Av2	Sordariomycetes	Glomerellales: V	15	76	19.7368
Av2	Sordariomycetes	Hypocreales	144	2682	5.36913
Av2	Leotiomycetes	Helotiales	1	305	0.327869
LSG1	Sordariomycetes	Glomerellales: V	72	76	94.7368
LSG2	Sordariomycetes	Glomerellales: V	23	76	30.2632
LSG3	Sordariomycetes	Glomerellales: V	23	76	30.2632
LSG4	Sordariomycetes	Glomerellales: V	32	76	42.1053
LSG5	Sordariomycetes	Glomerellales: V	26	76	34.2105
LSG6	Sordariomycetes	Glomerellales: V	26	76	34.2105
LSG7	Sordariomycetes	Glomerellales: V	32	76	42.1053
VEDA_05193	Sordariomycetes	Glomerellales: V	5	76	6.57895
VEDA_05193	Sordariomycetes	Hypocreales	40	2682	1.49142
VEDA_05193	Sordariomycetes	Xylariales	1	311	0.321543
VEDA_05194	Sordariomycetes	Glomerellales: V	5	76	6.57895
VEDA_05194	Sordariomycetes	Hypocreales	17	2682	0.633855
VEDA_05194	Leotiomycetes	Thelebolales	3	33	9.09091
VEDA_05194	Dothideomycetes	Pleosporales	6	886	0.677201
VEDA_05195	Sordariomycetes	Glomerellales: V	5	76	6.57895
VEDA_05195	Sordariomycetes	Hypocreales	33	2682	1.23043
VEDA_05195	Sordariomycetes	Xylariales	2	311	0.643087
VEDA_05195	Dothideomycetes	Botryosphaeriales	11	332	3.31325
VEDA_05195	Eurotiomycetes	Eurotiales	58	2120	2.73585
VEDA_05196	Sordariomycetes	Glomerellales: V	5	76	6.57895
VEDA_05196	Sordariomycetes	Hypocreales	77	2682	2.87099
VEDA_05196	Sordariomycetes	Microascales	1	134	0.746269
VEDA_05196	Sordariomycetes	Ophiostomatales	12	103	11.6505
VEDA_05196	Sordariomycetes	Phyllachorales	2	2	100
VEDA_05196	Sordariomycetes	Sordariales	1	322	0.310559
VEDA_05196	Sordariomycetes	Xylariales	2	311	0.643087
VEDA_05196	Eurotiomycetes	Eurotiales	68	2120	3.20755
VEDA_05197	Sordariomycetes	Glomerellales: V	5	76	6.57895
VEDA_05197	Sordariomycetes	Hypocreales	79	2682	2.94556
VEDA_05197	Pezizomycetes	Pezizales	1	147	0.680272
VEDA_05197	Eurotiomycetes	Eurotiales	413	2120	19.4811
VEDA_05198	Sordariomycetes	Glomerellales: V	5	76	6.57895
VEDA_05198	Sordariomycetes	Hypocreales	87	2682	3.24385
VEDA_05198	Leotiomycetes	Helotiales	3	305	0.983607
VEDA_05198	Pezizomycetes	Pezizales	1	147	0.680272
VEDA_05198	Dothideomycetes	Pleosporales	11	886	1.24153
VEDA_05198	Eurotiomycetes	Eurotiales	383	2120	18.066
VdLTRE1	Sordariomycetes	Glomerellales: V	54	76	71.0526
VdLTRE2	Sordariomycetes	Diaporthales	1	215	0.465116
VdLTRE2	Sordariomycetes	Glomerellales: V	48	76	63.1579
VdLTRE3	Sordariomycetes	Diaporthales	1	215	0.465116
VdLTRE3	Sordariomycetes	Glomerellales: V	55	76	72.3684
VdLTRE5	Sordariomycetes	Glomerellales: V	15	76	19.7368
VdLTRE5	Sordariomycetes	Hypocreales	250	2682	9.3214
VdLINE1	Sordariomycetes	Glomerellales: V	72	76	94.7368
VdLINE1	Sordariomycetes	Glomerellales: nV	4	332	1.20482
VdLINE1	Sordariomycetes	Hypocreales	67	2682	2.49814
DAHLIAE1a	Sordariomycetes	Diaporthales	1	215	0.465116
DAHLIAE1a	Sordariomycetes	Glomerellales: V	26	76	34.2105
DAHLIAE1a	Sordariomycetes	Glomerellales: nV	23	332	6.92771
DAHLIAE1a	Sordariomycetes	Hypocreales	116	2682	4.32513
DAHLIAE1a	Sordariomycetes	Sordariales	1	322	0.310559
DAHLIAE1a	Leotiomycetes	Helotiales	1	305	0.327869
DAHLIAE1a	Leotiomycetes	Thelebolales	5	33	15.1515
DAHLIAE1a	Eurotiomycetes	Chaetothyriales	2	215	0.930233
DAHLIAE1b	Sordariomycetes	Glomerellales: V	24	76	31.5789
DAHLIAE1b	Sordariomycetes	Hypocreales	321	2682	11.9687
DAHLIAE1b	Sordariomycetes	Sordariales	1	322	0.310559
DAHLIAE1b	Pezizomycetes	Pezizales	1	147	0.680272
DAHLIAE1b	Eurotiomycetes	Eurotiales	1	2120	0.0471698
DAHLIAE1d	Sordariomycetes	Glomerellales: V	32	76	42.1053
DAHLIAE1d	Sordariomycetes	Hypocreales	302	2682	11.2603
DAHLIAE1d	Sordariomycetes	Sordariales	1	322	0.310559
DAHLIAE1d	Leotiomycetes	Helotiales	1	305	0.327869
DAHLIAE1d	Pezizomycetes	Pezizales	1	147	0.680272
DAHLIAE1d	Eurotiomycetes	Chaetothyriales	2	215	0.930233
VdMULE1	Sordariomycetes	Glomerellales: V	10	76	13.1579
VdMULE1	Sordariomycetes	Hypocreales	318	2682	11.8568
VdMULE1	Sordariomycetes	Xylariales	2	311	0.643087

## Sheet: Fig5e bottom
Gene	Ingroup best hit e-value	Outgroup best hit e-value	AI
Ave1	ND	ND	ND
Av2	1	3.37e-30	67.9
LSG1	ND	ND	ND
LSG2	ND	ND	ND
LSG3	ND	ND	ND
LSG4	ND	ND	ND
LSG5	ND	ND	ND
LSG6	ND	ND	ND
LSG7	ND	ND	ND
VEDA_05193	1	0	460.5
VEDA_05194	1	0	460.5
VEDA_05195	1	0	460.5
VEDA_05196	1	0	460.5
VEDA_05197	1	0	460.5
VEDA_05198	1	0	460.5
VdLTRE1	ND	ND	ND
VdLTRE2	1	0	460.5
VdLTRE3	1	0	460.5
VdLTRE5	1	0	460.5
VdLINE1	0	0	0
DAHLIAE1a	9.59e-156	0	103.6
DAHLIAE1b	1	0	460.5
DAHLIAE1d	1	0	460.5
VdMULE1	1	0	460.5

## Sheet: Fig5e hits
Query gene	Subject group	Subject class	Subject order	Subject species	Subject genome	Subject contig	Identity (%)	Hit length (nt)	Mismatch	Gap open	Query start	Query end	Subject start	Subject end	Subject strand	E-value	Bitscore	Query coverage per contig (%)
Av2	outgroup	Sordariomycetes	Hypocreales	Fusarium oxysporum	GCA_025215865.1	JAMSCS010000321.1	73.913	391	89	7	1	384	8136	8520	plus	3.37e-30	145	85
Av2	outgroup	Sordariomycetes	Hypocreales	Fusarium hostae	GCA_002234235.1	NJCR01000523.1	73.913	391	89	7	1	384	2100	1716	minus	3.37e-30	145	85
Av2	outgroup	Sordariomycetes	Hypocreales	Fusarium hostae	GCA_002234205.1	NJCQ01001471.1	73.913	391	89	7	1	384	358	742	plus	3.37e-30	145	85
Av2	outgroup	Sordariomycetes	Hypocreales	Fusarium oxysporum	GCA_004141715.1	MQTW01000814.1	73.454	388	95	7	1	384	378	761	plus	1.57e-28	139	85
Av2	outgroup	Sordariomycetes	Hypocreales	Fusarium oxysporum	GCA_002233775.1	NJCV01000665.1	73.454	388	95	7	1	384	343	726	plus	1.57e-28	139	85
Av2	outgroup	Sordariomycetes	Hypocreales	Fusarium oxysporum	GCA_002233915.1	NJCM01002567.1	73.469	392	86	10	1	384	1030	649	minus	2.62e-26	132	85
Av2	outgroup	Sordariomycetes	Hypocreales	Fusarium phyllophilum	GCA_013396025.1	JAAOAQ010001214.1	73.008	389	96	9	1	384	4450	4834	plus	3.39e-25	128	85
Av2	outgroup	Sordariomycetes	Hypocreales	Fusarium oxysporum	GCA_002234195.1	NJCK01002649.1	74.582	299	73	3	87	384	624	328	minus	3.39e-25	128	66
Av2	outgroup	Sordariomycetes	Hypocreales	Fusarium oxysporum	GCA_002233915.1	NJCM01000349.1	73.146	391	92	7	1	384	3242	3626	plus	3.39e-25	128	85
Av2	outgroup	Sordariomycetes	Hypocreales	Fusarium oxysporum	GCA_002233895.1	NJCL01000986.1	74.582	299	73	3	87	384	2968	2672	minus	3.39e-25	128	66
Av2	outgroup	Sordariomycetes	Hypocreales	Fusarium oxysporum	GCA_002233935.2	NJBT02000074.1	72.68	388	99	7	1	384	114981	114597	minus	1.58e-23	122	85
Av2	outgroup	Sordariomycetes	Hypocreales	Fusarium oxysporum	GCA_011426355.1	WILF01000505.1	72.634	391	94	7	1	384	7001	6617	minus	7.34e-22	117	85
Av2	outgroup	Sordariomycetes	Hypocreales	Fusarium oxysporum	GCA_011421305.1	WIKW01002869.1	72.634	391	94	7	1	384	1227	843	minus	7.34e-22	117	85
Av2	outgroup	Sordariomycetes	Hypocreales	Fusarium oxysporum	GCA_011421275.1	WIKV01000306.1	72.634	391	94	7	1	384	26907	27291	plus	7.34e-22	117	85
Av2	outgroup	Sordariomycetes	Hypocreales	Fusarium oxysporum	GCA_011036875.1	WEWI01000026.1	72.634	391	94	7	1	384	11685	12069	plus	7.34e-22	117	85
Av2	outgroup	Sordariomycetes	Hypocreales	Fusarium oxysporum	GCA_011036595.1	WEYT01000705.1	72.634	391	94	7	1	384	8787	9171	plus	7.34e-22	117	85
Av2	outgroup	Sordariomycetes	Hypocreales	Fusarium oxysporum	GCA_011036305.1	WEXY01002318.1	72.634	391	94	7	1	384	5546	5930	plus	7.34e-22	117	85
Av2	outgroup	Sordariomycetes	Hypocreales	Fusarium oxysporum	GCA_011035835.1	WEXF01000545.1	72.634	391	94	7	1	384	8821	9205	plus	7.34e-22	117	85
Av2	outgroup	Sordariomycetes	Hypocreales	Fusarium oxysporum	GCA_011035625.1	WEWS01001096.1	72.634	391	94	7	1	384	1227	843	minus	7.34e-22	117	85
Av2	outgroup	Sordariomycetes	Hypocreales	Fusarium oxysporum	GCA_011035255.1	WEWN01000751.1	72.634	391	94	7	1	384	2320	2704	plus	7.34e-22	117	85
Av2	outgroup	Sordariomycetes	Hypocreales	Fusarium oxysporum	GCA_011035235.1	WEWM01001540.1	72.634	391	94	7	1	384	2265	2649	plus	7.34e-22	117	85
Av2	outgroup	Sordariomycetes	Hypocreales	Fusarium oxysporum	GCA_011035185.1	WEVO01003306.1	72.634	391	94	7	1	384	4816	4432	minus	7.34e-22	117	85
Av2	outgroup	Sordariomycetes	Hypocreales	Fusarium oxysporum	GCA_011034815.1	WEVE01000912.1	72.634	391	94	7	1	384	9755	10139	plus	7.34e-22	117	85
Av2	outgroup	Sordariomycetes	Hypocreales	Fusarium oxysporum	GCA_011034775.1	WEVI01000501.1	72.634	391	94	7	1	384	5930	5546	minus	7.34e-22	117	85
Av2	outgroup	Sordariomycetes	Hypocreales	Fusarium oxysporum	GCA_011034575.1	WEUE01008972.1	72.634	391	94	7	1	384	941	557	minus	7.34e-22	117	85
Av2	outgroup	Sordariomycetes	Hypocreales	Fusarium oxysporum	GCA_011034445.1	WEUB01000999.1	72.634	391	94	7	1	384	8836	9220	plus	7.34e-22	117	85
Av2	outgroup	Sordariomycetes	Hypocreales	Fusarium oxysporum	GCA_011033895.1	WETL01000467.1	72.634	391	94	7	1	384	1298	914	minus	7.34e-22	117	85
Av2	outgroup	Sordariomycetes	Hypocreales	Fusarium oxysporum	GCA_011033815.1	WESW01000649.1	72.634	391	94	7	1	384	1299	915	minus	7.34e-22	117	85
Av2	outgroup	Sordariomycetes	Hypocreales	Fusarium oxysporum	GCA_011033685.1	WESM01008445.1	72.634	391	94	7	1	384	1834	1450	minus	7.34e-22	117	85
Av2	outgroup	Sordariomycetes	Hypocreales	Fusarium oxysporum	GCA_011033575.1	WESJ01009652.1	72.634	391	94	7	1	384	394	778	plus	7.34e-22	117	85
Av2	outgroup	Sordariomycetes	Hypocreales	Fusarium oxysporum	GCA_011033455.1	WESL01001216.1	72.634	391	94	7	1	384	8955	9339	plus	7.34e-22	117	85
Av2	outgroup	Sordariomycetes	Hypocreales	Fusarium hostae	GCA_002234235.1	NJCR01003189.1	72.634	391	94	7	1	384	8281	7897	minus	7.34e-22	117	85
Av2	outgroup	Sordariomycetes	Hypocreales	Fusarium hostae	GCA_002234205.1	NJCQ01003026.1	72.634	391	94	7	1	384	2226	1842	minus	7.34e-22	117	85
Av2	outgroup	Leotiomycetes	Helotiales	Pezicula rhizophila	GCA_022190145.1	JAJONI010005201.1	74.587	303	57	14	84	380	592	880	plus	2.64e-21	115	66
Av2	outgroup	Sordariomycetes	Hypocreales	Fusarium oxysporum	GCA_030064525.1	JARFYI010000012.1	72.308	390	96	10	1	384	2234554	2234937	plus	3.42e-20	111	85
Av2	outgroup	Sordariomycetes	Hypocreales	Fusarium proliferatum	GCA_002234285.1	NJCT01000112.1	72.379	391	95	7	1	384	2556	2172	minus	3.42e-20	111	85
Av2	outgroup	Sordariomycetes	Hypocreales	Fusarium oxysporum	GCA_002234115.1	NJCF01000961.1	72.379	391	95	7	1	384	5490	5874	plus	3.42e-20	111	85
Av2	outgroup	Sordariomycetes	Hypocreales	Fusarium oxysporum	GCA_002233895.1	NJCL01000052.1	72.379	391	95	7	1	384	6292	6676	plus	3.42e-20	111	85
Av2	outgroup	Sordariomycetes	Hypocreales	Fusarium oxysporum	GCA_011035975.1	WEXJ01007704.1	73.355	304	78	3	82	384	1404	1103	minus	1.23e-19	110	67
Av2	outgroup	Sordariomycetes	Hypocreales	Fusarium oxysporum	GCA_011034445.1	WEUB01001158.1	73.026	304	79	3	82	384	3606	3907	plus	5.72e-18	104	67
Av2	outgroup	Sordariomycetes	Hypocreales	Fusarium oxysporum	GCA_011036215.1	WEYG01000053.1	71.802	383	101	6	1	379	6223	6602	plus	2.06e-17	102	84
Av2	outgroup	Sordariomycetes	Hypocreales	Fusarium oxysporum	GCA_011036045.1	WEXT01000869.1	71.802	383	101	6	1	379	611	232	minus	2.06e-17	102	84
Av2	outgroup	Sordariomycetes	Hypocreales	Fusarium oxysporum	GCA_009298985.1	WGRN01000796.1	72.021	386	95	7	1	379	1495	1116	minus	2.06e-17	102	84
Av2	outgroup	Sordariomycetes	Hypocreales	Fusarium oxysporum	GCA_032884055.1	JAULRZ010000496.1	71.867	391	97	7	1	384	1817	2201	plus	7.4e-17	100	85
Av2	outgroup	Sordariomycetes	Hypocreales	Fusarium oxysporum	GCA_025201995.1	JAMSCT010000483.1	71.649	388	103	7	1	384	2637	2253	minus	7.4e-17	100	85
Av2	outgroup	Sordariomycetes	Hypocreales	Fusarium oxysporum	GCA_019055395.1	JAHKNW010006905.1	71.867	391	97	7	1	384	1321	937	minus	7.4e-17	100	85
Av2	outgroup	Sordariomycetes	Hypocreales	Fusarium oxysporum	GCA_014324835.1	WXUX01001216.1	71.867	391	97	7	1	384	2785	3169	plus	7.4e-17	100	85
Av2	outgroup	Sordariomycetes	Hypocreales	Fusarium oxysporum	GCA_014324775.1	WXUT01000779.1	71.867	391	97	7	1	384	3905	4289	plus	7.4e-17	100	85
Av2	outgroup	Sordariomycetes	Hypocreales	Fusarium oxysporum	GCA_014324745.1	JAAMUY010001820.1	71.867	391	97	7	1	384	1146	1530	plus	7.4e-17	100	85
Av2	outgroup	Sordariomycetes	Hypocreales	Fusarium oxysporum	GCA_014324595.1	WXUN01001159.1	71.867	391	97	7	1	384	1245	861	minus	7.4e-17	100	85
Av2	outgroup	Sordariomycetes	Hypocreales	Fusarium oxysporum	GCA_014324575.1	WXUM01000474.1	71.867	391	97	7	1	384	1010	1394	plus	7.4e-17	100	85
Av2	outgroup	Sordariomycetes	Hypocreales	Fusarium oxysporum	GCA_013347355.2	JAALGN020000013.1	71.867	391	97	7	1	384	426909	426525	minus	7.4e-17	100	85
Av2	outgroup	Sordariomycetes	Hypocreales	Fusarium oxysporum	GCA_011036135.1	WEXQ01000241.1	71.939	392	95	9	1	384	22165	21781	minus	7.4e-17	100	85
Av2	outgroup	Sordariomycetes	Hypocreales	Fusarium oxysporum	GCA_011035995.1	WEXI01001093.1	71.939	392	95	9	1	384	1255	871	minus	7.4e-17	100	85
Av2	outgroup	Sordariomycetes	Hypocreales	Fusarium oxysporum	GCA_011035755.1	WEXC01000589.1	71.939	392	95	9	1	384	22657	22273	minus	7.4e-17	100	85
Av2	outgroup	Sordariomycetes	Hypocreales	Fusarium oxysporum	GCA_011034655.1	WEUQ01000935.1	71.939	392	95	9	1	384	1014	630	minus	7.4e-17	100	85
Av2	outgroup	Sordariomycetes	Hypocreales	Fusarium oxysporum	GCA_011032855.1	WESG01000339.1	71.939	392	95	9	1	384	10823	11207	plus	7.4e-17	100	85
Av2	outgroup	Sordariomycetes	Hypocreales	Fusarium oxysporum	GCA_009299115.1	WGRH01001009.1	72.01	393	93	10	1	384	1907	1523	minus	7.4e-17	100	85
Av2	outgroup	Sordariomycetes	Hypocreales	Fusarium oxysporum	GCA_009298545.1	WGQK01000668.1	72.01	393	93	10	1	384	4136	4520	plus	7.4e-17	100	85
Av2	outgroup	Sordariomycetes	Hypocreales	Fusarium oxysporum	GCA_038502765.1	JALBXV010000004.1	72.91	299	76	5	82	379	150496	150202	minus	2.66e-16	99	66
Av2	outgroup	Sordariomycetes	Hypocreales	Fusarium oxysporum	GCA_011426355.1	WILF01007384.1	72.697	304	80	3	82	384	455	756	plus	2.66e-16	99	67
Av2	outgroup	Sordariomycetes	Hypocreales	Fusarium oxysporum	GCA_011426335.1	WILD01001610.1	72.697	304	80	3	82	384	1101	1402	plus	2.66e-16	99	67
Av2	outgroup	Sordariomycetes	Hypocreales	Fusarium oxysporum	GCA_011421305.1	WIKW01002126.1	72.697	304	80	3	82	384	1872	2173	plus	2.66e-16	99	67
Av2	outgroup	Sordariomycetes	Hypocreales	Fusarium oxysporum	GCA_011421305.1	WIKW01002126.1	78.723	94	20	0	291	384	2220	2313	plus	9.7e-06	63.9	67
Av2	outgroup	Sordariomycetes	Hypocreales	Fusarium oxysporum	GCA_011421275.1	WIKV01000622.1	72.697	304	80	3	82	384	4173	3872	minus	2.66e-16	99	67
Av2	outgroup	Sordariomycetes	Hypocreales	Fusarium oxysporum	GCA_011037075.1	WEZD01015082.1	72.697	304	80	3	82	384	730	429	minus	2.66e-16	99	67
Av2	outgroup	Sordariomycetes	Hypocreales	Fusarium oxysporum	GCA_011037075.1	WEZD01015082.1	79.167	96	20	0	82	177	876	781	minus	7.5e-07	67.6	67
Av2	outgroup	Sordariomycetes	Hypocreales	Fusarium oxysporum	GCA_011036875.1	WEWI01000910.1	72.697	304	80	3	82	384	4173	3872	minus	2.66e-16	99	67
Av2	outgroup	Sordariomycetes	Hypocreales	Fusarium oxysporum	GCA_011036595.1	WEYT01000407.1	72.697	304	80	3	82	384	15502	15201	minus	2.66e-16	99	67
Av2	outgroup	Sordariomycetes	Hypocreales	Fusarium oxysporum	GCA_011036305.1	WEXY01003662.1	72.697	304	80	3	82	384	3499	3800	plus	2.66e-16	99	67
Av2	outgroup	Sordariomycetes	Hypocreales	Fusarium oxysporum	GCA_011035835.1	WEXF01000653.1	72.697	304	80	3	82	384	4173	3872	minus	2.66e-16	99	67
Av2	outgroup	Sordariomycetes	Hypocreales	Fusarium oxysporum	GCA_011035625.1	WEWS01001310.1	72.697	304	80	3	82	384	2499	2800	plus	2.66e-16	99	67
Av2	outgroup	Sordariomycetes	Hypocreales	Fusarium oxysporum	GCA_011035485.1	WEVY01000687.1	72.964	307	74	8	82	384	6110	5809	minus	2.66e-16	99	67
Av2	outgroup	Sordariomycetes	Hypocreales	Fusarium oxysporum	GCA_011035455.1	WEVZ01000295.1	72.964	307	74	8	82	384	6254	5953	minus	2.66e-16	99	67
Av2	outgroup	Sordariomycetes	Hypocreales	Fusarium oxysporum	GCA_011035375.1	WEWB01000636.1	72.903	310	75	8	79	384	189	493	plus	2.66e-16	99	68
Av2	outgroup	Sordariomycetes	Hypocreales	Fusarium oxysporum	GCA_011035345.1	WEWE01000822.1	72.903	310	75	8	79	384	189	493	plus	2.66e-16	99	68
Av2	outgroup	Sordariomycetes	Hypocreales	Fusarium oxysporum	GCA_011035265.1	WEWJ01000412.1	72.903	310	75	8	79	384	17180	17484	plus	2.66e-16	99	68
Av2	outgroup	Sordariomycetes	Hypocreales	Fusarium oxysporum	GCA_011035255.1	WEWN01000527.1	72.697	304	80	3	82	384	2495	2796	plus	2.66e-16	99	67
Av2	outgroup	Sordariomycetes	Hypocreales	Fusarium oxysporum	GCA_011035245.1	WEWK01000404.1	72.903	310	75	8	79	384	16661	16965	plus	2.66e-16	99	68
Av2	outgroup	Sordariomycetes	Hypocreales	Fusarium oxysporum	GCA_011035235.1	WEWM01001159.1	72.697	304	80	3	82	384	2750	3051	plus	2.66e-16	99	67
Av2	outgroup	Sordariomycetes	Hypocreales	Fusarium oxysporum	GCA_011035185.1	WEVO01012916.1	72.697	304	80	3	82	384	509	810	plus	2.66e-16	99	67
Av2	outgroup	Sordariomycetes	Hypocreales	Fusarium oxysporum	GCA_011034815.1	WEVE01002086.1	72.697	304	80	3	82	384	1955	1654	minus	2.66e-16	99	67
Av2	outgroup	Sordariomycetes	Hypocreales	Fusarium oxysporum	GCA_011034775.1	WEVI01000783.1	72.697	304	80	3	82	384	2129	2430	plus	2.66e-16	99	67
Av2	outgroup	Sordariomycetes	Hypocreales	Fusarium oxysporum	GCA_011033895.1	WETL01000641.1	72.697	304	80	3	82	384	4195	3894	minus	2.66e-16	99	67
Av2	outgroup	Sordariomycetes	Hypocreales	Fusarium oxysporum	GCA_011033815.1	WESW01000773.1	72.697	304	80	3	82	384	2790	3091	plus	2.66e-16	99	67
Av2	outgroup	Sordariomycetes	Hypocreales	Fusarium oxysporum	GCA_011033575.1	WESJ01007920.1	72.697	304	80	3	82	384	1066	765	minus	2.66e-16	99	67
Av2	outgroup	Sordariomycetes	Hypocreales	Fusarium oxysporum	GCA_011033455.1	WESL01002533.1	72.697	304	80	3	82	384	4785	4484	minus	2.66e-16	99	67
Av2	outgroup	Sordariomycetes	Hypocreales	Fusarium oxysporum	GCA_011033455.1	WESL01002533.1	79.545	88	18	0	297	384	4354	4267	minus	9.7e-06	63.9	67
Av2	outgroup	Sordariomycetes	Hypocreales	Fusarium oxysporum	GCA_009299045.1	WGRK01001155.1	72.697	304	80	3	82	384	1191	890	minus	2.66e-16	99	67
Av2	outgroup	Sordariomycetes	Hypocreales	Fusarium oxysporum	GCA_009299215.1	WGRS01000488.1	71.684	392	97	8	1	384	1388	1003	minus	9.57e-16	97.1	85
Av2	outgroup	Sordariomycetes	Hypocreales	Fusarium redolens	GCF_020744475.1	NW_025763681.1	71.538	390	100	9	1	384	315491	315107	minus	3.44e-15	95.3	85
Av2	outgroup	Sordariomycetes	Hypocreales	Fusarium oxysporum	GCA_025215985.1	JAMSDF010000755.1	71.611	391	98	7	1	384	3877	3493	minus	3.44e-15	95.3	85
Av2	outgroup	Sordariomycetes	Hypocreales	Fusarium oxysporum	GCA_025215865.1	JAMSCS010000173.1	71.392	388	104	6	1	384	1068	684	minus	3.44e-15	95.3	85
Av2	outgroup	Sordariomycetes	Hypocreales	Fusarium oxysporum	GCA_025215475.1	JAMSDB010000983.1	71.611	391	98	7	1	384	1119	1503	plus	3.44e-15	95.3	85
Av2	outgroup	Sordariomycetes	Hypocreales	Fusarium redolens	GCA_020744475.1	JAGMUX010000018.1	71.538	390	100	9	1	384	315491	315107	minus	3.44e-15	95.3	85
Av2	outgroup	Sordariomycetes	Hypocreales	Fusarium oxysporum	GCA_014324865.1	WXUY01001109.1	71.392	388	103	7	1	384	5951	5568	minus	3.44e-15	95.3	85
Av2	outgroup	Sordariomycetes	Hypocreales	Fusarium oxysporum	GCA_014324795.1	WXUU01000551.1	71.392	388	103	7	1	384	4342	4725	plus	3.44e-15	95.3	85
Av2	outgroup	Sordariomycetes	Hypocreales	Fusarium oxysporum	GCA_014324665.1	WXUR01000643.1	71.392	388	103	7	1	384	5930	5547	minus	3.44e-15	95.3	85
Av2	outgroup	Sordariomycetes	Hypocreales	Fusarium oxysporum	GCA_009299215.1	WGRS01000332.1	71.392	388	104	6	1	384	8437	8053	minus	3.44e-15	95.3	85
Av2	outgroup	Sordariomycetes	Hypocreales	Fusarium oxysporum	GCA_009297365.1	WGOL01000900.1	71.611	391	98	7	1	384	1060	676	minus	3.44e-15	95.3	85
Av2	outgroup	Sordariomycetes	Hypocreales	Fusarium oxysporum	GCA_038502765.1	JALBXV010000003.1	72.517	302	78	5	79	379	1183278	1183575	plus	1.24e-14	93.5	67
Av2	outgroup	Sordariomycetes	Hypocreales	Fusarium oxysporum	GCA_025217045.1	JAMSFA010000726.1	72.313	307	82	3	79	384	192	496	plus	1.24e-14	93.5	68
Av2	outgroup	Sordariomycetes	Hypocreales	Fusarium oxysporum	GCA_025217005.1	JAMSEZ010000669.1	72.368	304	81	3	82	384	2539	2238	minus	1.24e-14	93.5	67
Av2	outgroup	Sordariomycetes	Hypocreales	Fusarium oxysporum	GCA_025216965.1	JAMSEY010000698.1	72.368	304	81	3	82	384	2231	1930	minus	1.24e-14	93.5	67
Av2	outgroup	Sordariomycetes	Hypocreales	Fusarium oxysporum	GCA_025203755.1	JAMSFW010000664.1	72.313	307	82	3	79	384	192	496	plus	1.24e-14	93.5	68
Av2	outgroup	Sordariomycetes	Hypocreales	Fusarium oxysporum	GCA_014325205.1	JAAMVE010001426.1	72.313	307	82	3	79	384	3705	4009	plus	1.24e-14	93.5	68
Av2	outgroup	Sordariomycetes	Hypocreales	Fusarium oxysporum	GCA_011035205.1	WEVG01003463.1	72.368	304	81	3	82	384	440	139	minus	1.24e-14	93.5	67
Av2	outgroup	Sordariomycetes	Hypocreales	Fusarium oxysporum	GCA_024865645.1	JANKHN010000668.1	72.222	306	82	3	79	384	8798	8496	minus	4.45e-14	91.6	68
Av2	outgroup	Sordariomycetes	Hypocreales	Fusarium commune	GCA_001599515.1	BCHB01000008.1	72.222	306	82	3	79	384	129186	128884	minus	4.45e-14	91.6	68
Av2	outgroup	Sordariomycetes	Hypocreales	Fusarium redolens	GCA_035773055.1	JAPMJO010000013.1	71.355	391	99	12	1	384	58906	58522	minus	1.6e-13	89.8	85
Av2	outgroup	Sordariomycetes	Hypocreales	Fusarium sp. 190-020-2	GCA_014884825.1	JACTAS010000222.1	71.355	391	99	7	1	384	18171	17787	minus	1.6e-13	89.8	85
Av2	outgroup	Sordariomycetes	Hypocreales	Fusarium oxysporum	GCA_014325045.1	WXVI01000570.1	71.355	391	99	7	1	384	8895	9279	plus	1.6e-13	89.8	85
Av2	outgroup	Sordariomycetes	Hypocreales	Fusarium oxysporum	GCA_014324895.1	WXUZ01000915.1	71.355	391	99	7	1	384	1994	1610	minus	1.6e-13	89.8	85
Av2	outgroup	Sordariomycetes	Hypocreales	Fusarium hostae	GCA_013184365.1	JABCJX010000598.1	72.241	299	80	3	87	384	3473	3177	minus	1.6e-13	89.8	66
Av2	outgroup	Sordariomycetes	Hypocreales	Fusarium oxysporum	GCA_009299215.1	WGRS01000248.1	71.429	392	97	9	1	384	42540	42156	minus	1.6e-13	89.8	85
Av2	outgroup	Sordariomycetes	Hypocreales	Fusarium oxysporum	GCA_009297675.1	WGOJ01003344.1	71.355	391	99	7	1	384	1671	1287	minus	1.6e-13	89.8	85
Av2	outgroup	Sordariomycetes	Hypocreales	Fusarium oxysporum	GCA_009297515.1	WGOI01001607.1	71.355	391	99	7	1	384	1925	1541	minus	1.6e-13	89.8	85
Av2	outgroup	Sordariomycetes	Hypocreales	Fusarium oxysporum	GCA_000260075.2	JH651001.1	71.134	388	105	7	1	384	53017	53401	plus	1.6e-13	89.8	85
Av2	outgroup	Sordariomycetes	Hypocreales	Fusarium dimerum	GCA_013623525.1	JABGLY010000028.1	72.241	299	78	5	83	379	42876	43171	plus	5.76e-13	87.9	66
Av2	outgroup	Sordariomycetes	Hypocreales	Fusarium oxysporum	GCA_011421375.1	WILC01001342.1	72.222	306	78	6	82	384	1061	760	minus	5.76e-13	87.9	67
Av2	outgroup	Sordariomycetes	Hypocreales	Fusarium oxysporum	GCA_011421285.1	WIKU01001812.1	72.222	306	78	6	82	384	1062	761	minus	5.76e-13	87.9	67
Av2	outgroup	Sordariomycetes	Hypocreales	Fusarium oxysporum	GCA_011036765.1	WEUS01002153.1	72.222	306	78	6	82	384	953	652	minus	5.76e-13	87.9	67
Av2	outgroup	Sordariomycetes	Hypocreales	Fusarium oxysporum	GCA_011036365.1	WEYQ01001970.1	72.222	306	78	6	82	384	1012	711	minus	5.76e-13	87.9	67
Av2	outgroup	Sordariomycetes	Hypocreales	Fusarium oxysporum	GCA_011036135.1	WEXQ01000570.1	72.222	306	78	6	82	384	893	592	minus	5.76e-13	87.9	67
Av2	outgroup	Sordariomycetes	Hypocreales	Fusarium oxysporum	GCA_011035995.1	WEXI01000903.1	72.222	306	78	6	82	384	7539	7840	plus	5.76e-13	87.9	67
Av2	outgroup	Sordariomycetes	Hypocreales	Fusarium oxysporum	GCA_011035495.1	WEVW01000533.1	72.222	306	78	6	82	384	2314	2013	minus	5.76e-13	87.9	67
Av2	outgroup	Sordariomycetes	Hypocreales	Fusarium oxysporum	GCA_011035485.1	WEVY01000540.1	72.222	306	78	6	82	384	893	592	minus	5.76e-13	87.9	67
Av2	outgroup	Sordariomycetes	Hypocreales	Fusarium oxysporum	GCA_011035435.1	WEWD01000787.1	72.222	306	78	6	82	384	2142	1841	minus	5.76e-13	87.9	67
Av2	outgroup	Sordariomycetes	Hypocreales	Fusarium oxysporum	GCA_011035375.1	WEWB01000586.1	72.222	306	78	6	82	384	1030	729	minus	5.76e-13	87.9	67
Av2	outgroup	Sordariomycetes	Hypocreales	Fusarium oxysporum	GCA_011035345.1	WEWE01000725.1	72.222	306	78	6	82	384	7138	7439	plus	5.76e-13	87.9	67
Av2	outgroup	Sordariomycetes	Hypocreales	Fusarium oxysporum	GCA_011035265.1	WEWJ01000569.1	72.222	306	78	6	82	384	894	593	minus	5.76e-13	87.9	67
Av2	outgroup	Sordariomycetes	Hypocreales	Fusarium oxysporum	GCA_011035245.1	WEWK01000657.1	72.222	306	78	6	82	384	7105	7406	plus	5.76e-13	87.9	67
Av2	outgroup	Sordariomycetes	Hypocreales	Fusarium oxysporum	GCA_011035245.1	WEWK01000657.1	78.723	94	20	0	291	384	7462	7555	plus	9.7e-06	63.9	67
Av2	outgroup	Sordariomycetes	Hypocreales	Fusarium oxysporum	GCA_011035075.1	WEVS01001164.1	72.222	306	78	6	82	384	1059	758	minus	5.76e-13	87.9	67
Av2	outgroup	Sordariomycetes	Hypocreales	Fusarium oxysporum	GCA_011034845.1	WEVA01001230.1	72.222	306	78	6	82	384	2112	1811	minus	5.76e-13	87.9	67
Av2	outgroup	Sordariomycetes	Hypocreales	Fusarium oxysporum	GCA_011034655.1	WEUQ01004890.1	72.222	306	78	6	82	384	3188	3489	plus	5.76e-13	87.9	67
Av2	outgroup	Sordariomycetes	Hypocreales	Fusarium oxysporum	GCA_011034625.1	WEUR01000714.1	72.222	306	78	6	82	384	7242	7543	plus	5.76e-13	87.9	67
Av2	outgroup	Sordariomycetes	Hypocreales	Fusarium oxysporum	GCA_011034415.1	WEUC01001584.1	72.222	306	78	6	82	384	7802	8103	plus	5.76e-13	87.9	67
Av2	outgroup	Sordariomycetes	Hypocreales	Fusarium oxysporum	GCA_011034205.1	WETS01005722.1	72.222	306	78	6	82	384	2525	2826	plus	5.76e-13	87.9	67
Av2	outgroup	Sordariomycetes	Hypocreales	Fusarium oxysporum	GCA_011034195.1	WETT01000020.1	72.222	306	78	6	82	384	912	611	minus	5.76e-13	87.9	67
Av2	outgroup	Sordariomycetes	Hypocreales	Fusarium oxysporum	GCA_011033805.1	WESY01002113.1	72.222	306	78	6	82	384	780	479	minus	5.76e-13	87.9	67
Av2	outgroup	Sordariomycetes	Hypocreales	Fusarium oxysporum	GCA_011033745.1	WETB01002153.1	72.222	306	78	6	82	384	7222	7523	plus	5.76e-13	87.9	67
Av2	outgroup	Sordariomycetes	Hypocreales	Fusarium oxysporum	GCA_002234115.1	NJCF01001371.1	72.039	304	82	3	82	384	455	154	minus	5.76e-13	87.9	67
Av2	outgroup	Sordariomycetes	Hypocreales	Fusarium oxysporum	GCA_025217045.1	JAMSFA010000530.1	71.845	309	84	3	79	386	192	498	plus	2.07e-12	86.1	68
Av2	outgroup	Sordariomycetes	Hypocreales	Fusarium oxysporum	GCA_025217005.1	JAMSEZ010000515.1	71.895	306	83	3	82	386	10259	9956	minus	2.07e-12	86.1	68
Av2	outgroup	Sordariomycetes	Hypocreales	Fusarium oxysporum	GCA_025216965.1	JAMSEY010000527.1	71.845	309	84	3	79	386	192	498	plus	2.07e-12	86.1	68
Av2	outgroup	Sordariomycetes	Hypocreales	Fusarium oxysporum	GCA_025203755.1	JAMSFW010000517.1	71.895	306	83	3	82	386	10259	9956	minus	2.07e-12	86.1	68
Av2	outgroup	Sordariomycetes	Hypocreales	Fusarium algeriense	GCA_002982055.1	PVPZ01001881.1	73.016	252	64	4	124	375	1038	791	minus	2.07e-12	86.1	56
Av2	outgroup	Sordariomycetes	Hypocreales	Fusarium algeriense	GCA_002982035.1	PVPY01001450.1	72.054	297	79	4	79	375	5112	5404	plus	2.07e-12	86.1	66
Av2	outgroup	Sordariomycetes	Hypocreales	Fusarium oxysporum	GCA_027945555.1	JAOQAY010000137.1	70.951	389	104	9	1	384	8643	8259	minus	7.45e-12	84.2	85
Av2	outgroup	Sordariomycetes	Hypocreales	Fusarium oxysporum	GCA_027945405.1	JAOQBI010000031.1	70.951	389	104	9	1	384	402615	402231	minus	7.45e-12	84.2	85
Av2	outgroup	Sordariomycetes	Hypocreales	Fusarium proliferatum	GCA_002234285.1	NJCT01000251.1	71.247	393	96	10	1	384	2454	2070	minus	7.45e-12	84.2	85
Av2	outgroup	Sordariomycetes	Hypocreales	Fusarium oxysporum	GCA_002234115.1	NJCF01000302.1	71.247	393	96	10	1	384	3435	3819	plus	7.45e-12	84.2	85
Av2	outgroup	Sordariomycetes	Hypocreales	Fusarium oxysporum	GCA_002233895.1	NJCL01000862.1	71.247	393	96	10	1	384	1162	778	minus	7.45e-12	84.2	85
Av2	outgroup	Sordariomycetes	Hypocreales	Fusarium oxysporum	GCA_025215845.1	JAMSCV010001163.1	71.711	304	83	3	82	384	1245	944	minus	2.68e-11	82.4	67
Av2	outgroup	Sordariomycetes	Hypocreales	Fusarium oxysporum	GCA_019157295.1	JAELUQ010000008.1	71.129	381	97	8	1	375	3397787	3398160	plus	2.68e-11	82.4	83
Av2	outgroup	Sordariomycetes	Hypocreales	Fusarium oxysporum	GCA_000260075.2	JH651187.1	72.519	262	69	3	124	384	1893	1634	minus	2.68e-11	82.4	85
Av2	outgroup	Sordariomycetes	Hypocreales	Fusarium oxysporum	GCA_000260075.2	JH651187.1	73.889	180	43	4	1	177	2213	2035	minus	2.09e-07	69.4	85
Av2	outgroup	Sordariomycetes	Hypocreales	Fusarium oxysporum	GCA_014843565.1	JAAOOP010000035.1	70.769	390	104	9	1	384	171592	171977	plus	9.63e-11	80.5	85
Av2	outgroup	Sordariomycetes	Hypocreales	Fusarium oxysporum	GCA_014843555.1	JAAOOQ010000005.1	70.769	390	104	9	1	384	239989	239604	minus	9.63e-11	80.5	85
Av2	outgroup	Sordariomycetes	Hypocreales	Fusarium oxysporum	GCA_041380545.1	JAZEUM010000394.1	71.761	301	76	8	82	379	2965961	2965667	minus	1.25e-09	76.8	66
Av2	outgroup	Sordariomycetes	Hypocreales	Fusarium veterinarium	GCA_041380375.1	JAZEUI010000212.1	71.761	301	76	8	82	379	778798	778504	minus	1.25e-09	76.8	66
Av2	outgroup	Sordariomycetes	Hypocreales	Fusarium oxysporum	GCA_040938085.1	JBDQYN010000095.1	71.761	301	76	8	82	379	4849783	4849489	minus	1.25e-09	76.8	66
Av2	outgroup	Sordariomycetes	Hypocreales	Fusarium commune	GCA_033782975.1	JAWJZW010004347.1	70.866	381	98	8	1	375	1810	2183	plus	1.25e-09	76.8	83
Av2	outgroup	Sordariomycetes	Hypocreales	Fusarium oxysporum	GCA_023628715.1	JAMAKD010000122.1	71.711	304	77	8	79	379	67083	67380	plus	1.25e-09	76.8	67
Av2	outgroup	Sordariomycetes	Hypocreales	Fusarium commune	GCA_023065405.1	JAJTCY010000003.1	70.769	390	101	8	1	384	74801	74419	minus	1.25e-09	76.8	85
Av2	outgroup	Sordariomycetes	Hypocreales	Fusarium veterinarium	GCA_019191175.1	JAHARR010000129.1	71.761	301	76	8	82	379	15988	15694	minus	1.25e-09	76.8	66
Av2	outgroup	Sordariomycetes	Hypocreales	Fusarium veterinarium	GCA_019191165.1	JAHARQ010000139.1	71.711	304	77	8	79	379	67304	67601	plus	1.25e-09	76.8	67
Av2	outgroup	Sordariomycetes	Hypocreales	Fusarium oxysporum	GCA_011426335.1	WILD01004940.1	75.138	181	35	4	3	177	1105	929	minus	1.25e-09	76.8	58
Av2	outgroup	Sordariomycetes	Hypocreales	Fusarium oxysporum	GCA_011426335.1	WILD01004940.1	80.682	88	17	0	297	384	660	573	minus	2.09e-07	69.4	58
Av2	outgroup	Sordariomycetes	Hypocreales	Fusarium oxysporum	GCA_009746015.1	VLJC01000049.1	71.711	304	77	8	79	379	70764	71061	plus	1.25e-09	76.8	67
Av2	outgroup	Sordariomycetes	Hypocreales	Fusarium oxysporum	GCA_009299075.1	WGRJ01000863.1	71.761	301	76	8	82	379	12772	12478	minus	1.25e-09	76.8	66
Av2	outgroup	Sordariomycetes	Hypocreales	Fusarium oxysporum	GCA_009298855.1	WGQN01001540.1	70.844	391	98	8	1	384	1461	1842	plus	1.25e-09	76.8	85
Av2	outgroup	Sordariomycetes	Hypocreales	Fusarium oxysporum	GCA_003025235.1	PXUN01000132.1	71.711	304	77	8	79	379	66146	66443	plus	1.25e-09	76.8	67
Av2	outgroup	Sordariomycetes	Hypocreales	Fusarium oxysporum	GCA_003025205.1	PXUO01000119.1	71.711	304	77	8	79	379	69366	69663	plus	1.25e-09	76.8	67
Av2	outgroup	Sordariomycetes	Hypocreales	Fusarium oxysporum	GCA_001931975.2	MSJJ02000021.1	71.761	301	76	8	82	379	21861	21567	minus	1.25e-09	76.8	66
Av2	outgroup	Sordariomycetes	Hypocreales	Fusarium commune	GCA_034642005.1	JAWNYV010000013.1	74.863	183	36	5	1	177	1595757	1595935	plus	4.48e-09	75	57
Av2	outgroup	Sordariomycetes	Hypocreales	Fusarium commune	GCA_034642005.1	JAWNYV010000013.1	79.487	78	16	0	298	375	1596053	1596130	plus	0.002	56.5	57
Av2	outgroup	Sordariomycetes	Hypocreales	Fusarium tucumaniae	GCA_021730365.1	JAJOOV010000405.1	71.523	302	77	8	87	384	1573	1277	minus	1.61e-08	73.1	66
Av2	outgroup	Sordariomycetes	Hypocreales	Fusarium commune	GCA_013618355.1	JABFES010000455.1	71.331	293	81	3	83	375	7101	7390	plus	1.61e-08	73.1	65
Av2	outgroup	Sordariomycetes	Hypocreales	Fusarium sarcochroum	GCA_013266185.1	JABEXW010001135.1	71.429	287	79	3	99	384	3815	4099	plus	1.61e-08	73.1	64
Av2	outgroup	Sordariomycetes	Hypocreales	Fusarium tucumaniae	GCA_001680725.1	MAEF01000026.1	71.523	302	77	8	87	384	12811	12515	minus	1.61e-08	73.1	66
Av2	outgroup	Sordariomycetes	Hypocreales	Fusarium tucumaniae	GCA_001680595.1	MAEE01000161.1	71.523	302	77	8	87	384	9936	9640	minus	1.61e-08	73.1	66
Av2	outgroup	Sordariomycetes	Hypocreales	Fusarium tucumaniae	GCA_001680535.1	MAED01002951.1	71.429	301	79	5	87	384	1425	1721	plus	1.61e-08	73.1	66
Av2	outgroup	Sordariomycetes	Hypocreales	Fusarium oxysporum	GCF_000271745.1	NW_022158520.1	71.429	301	77	8	82	379	5103909	5103615	minus	5.8e-08	71.3	66
Av2	outgroup	Sordariomycetes	Hypocreales	Fusarium oxysporum	GCA_000271745.2	JH717840.1	71.429	301	77	8	82	379	5103909	5103615	minus	5.8e-08	71.3	66
Av2	outgroup	Sordariomycetes	Hypocreales	Fusarium virguliforme	GCA_020883625.1	JAJGQB010000012.1	71.192	302	78	8	87	384	381912	381616	minus	7.5e-07	67.6	66
Av2	outgroup	Sordariomycetes	Hypocreales	Fusarium virguliforme	GCA_020883615.1	JAJHJD010000017.1	71.192	302	78	8	87	384	393547	393251	minus	7.5e-07	67.6	66
Av2	outgroup	Sordariomycetes	Hypocreales	Fusarium virguliforme	GCA_020883605.1	JAJHJC010000014.1	71.192	302	78	8	87	384	396556	396260	minus	7.5e-07	67.6	66
Av2	outgroup	Sordariomycetes	Hypocreales	Fusarium virguliforme	GCA_020883595.1	JAJGQA010000014.1	71.192	302	78	8	87	384	324324	324028	minus	7.5e-07	67.6	66
Av2	outgroup	Sordariomycetes	Hypocreales	Fusarium virguliforme	GCA_013363175.1	JABEEP010001877.1	71.192	302	78	8	87	384	2440	2144	minus	7.5e-07	67.6	66
Av2	outgroup	Sordariomycetes	Hypocreales	Fusarium brasiliense	GCA_001680685.1	MAEC01002105.1	71.096	301	80	5	87	384	1459	1755	plus	7.5e-07	67.6	66
Av2	outgroup	Sordariomycetes	Hypocreales	Fusarium virguliforme	GCA_001680665.1	MADX01001027.1	71.192	302	78	8	87	384	5441	5145	minus	7.5e-07	67.6	66
Av2	outgroup	Sordariomycetes	Hypocreales	Fusarium virguliforme	GCA_001680605.1	MADY01000512.1	71.192	302	78	8	87	384	3767	3471	minus	7.5e-07	67.6	66
Av2	outgroup	Sordariomycetes	Hypocreales	Fusarium virguliforme	GCA_001680525.1	MADZ01000944.1	71.192	302	78	8	87	384	3877	3581	minus	7.5e-07	67.6	66
Av2	outgroup	Sordariomycetes	Hypocreales	Fusarium virguliforme	GCA_000585705.1	AEYB01001584.1	71.096	301	80	5	87	384	5805	6101	plus	7.5e-07	67.6	66
VEDA_05193	outgroup	Sordariomycetes	Hypocreales	Paramyrothecium foliicola	GCA_023375755.1	JALHAH010000006.1	99.821	1116	2	0	1	1116	4194481	4193366	minus	0	2050	100
VEDA_05193	outgroup	Sordariomycetes	Hypocreales	Fusarium haematococcum	GCA_004026385.1	SCGO01000763.1	99.821	1116	2	0	1	1116	1617	2732	plus	0	2050	100
VEDA_05193	outgroup	Sordariomycetes	Hypocreales	Paramyrothecium roridum	GCA_003012165.1	PXOD01000762.1	99.821	1116	2	0	1	1116	3041	1926	minus	0	2050	100
VEDA_05193	outgroup	Sordariomycetes	Hypocreales	Fusarium cf. falciforme	GCA_011036815.1	WEVC01000299.1	99.462	1116	6	0	1	1116	6636	5521	minus	0	2028	100
VEDA_05193	outgroup	Sordariomycetes	Hypocreales	Fusarium cf. falciforme	GCA_011036775.1	WEUY01000444.1	99.462	1116	6	0	1	1116	37850	36735	minus	0	2028	100
VEDA_05193	outgroup	Sordariomycetes	Hypocreales	Fusarium cf. falciforme	GCA_011036565.1	WEYH01000144.1	99.462	1116	6	0	1	1116	53116	54231	plus	0	2028	100
VEDA_05193	outgroup	Sordariomycetes	Hypocreales	Fusarium cf. falciforme	GCA_011036445.1	WEYN01000283.1	99.462	1116	6	0	1	1116	49023	50138	plus	0	2028	100
VEDA_05193	outgroup	Sordariomycetes	Hypocreales	Fusarium cf. falciforme	GCA_011033785.1	WESZ01000098.1	99.462	1116	6	0	1	1116	162584	163699	plus	0	2028	100
VEDA_05193	outgroup	Sordariomycetes	Hypocreales	Fusarium cf. falciforme	GCA_011033705.1	WETD01000157.1	99.462	1116	6	0	1	1116	86637	87752	plus	0	2028	100
VEDA_05193	outgroup	Sordariomycetes	Hypocreales	Fusarium cf. falciforme	GCA_011033595.1	WESX01000093.1	99.462	1116	6	0	1	1116	138445	139560	plus	0	2028	100
VEDA_05193	outgroup	Sordariomycetes	Hypocreales	Fusarium cf. falciforme	GCA_011033525.1	WESR01000181.1	99.462	1116	6	0	1	1116	58237	59352	plus	0	2028	100
VEDA_05193	outgroup	Sordariomycetes	Hypocreales	Fusarium proliferatum	GCA_003705095.1	RBCD01000851.1	99.373	1116	7	0	1	1116	537	1652	plus	0	2023	100
VEDA_05193	outgroup	Sordariomycetes	Hypocreales	Fusarium proliferatum	GCA_003704965.1	RBCE01000352.1	99.373	1116	7	0	1	1116	13164	14279	plus	0	2023	100
VEDA_05193	outgroup	Sordariomycetes	Hypocreales	Fusarium proliferatum	GCA_003704895.1	RBCC01000329.1	99.373	1116	7	0	1	1116	5691	4576	minus	0	2023	100
VEDA_05193	outgroup	Sordariomycetes	Hypocreales	Fusarium proliferatum	GCA_003704885.1	RBCB01000258.1	99.373	1116	7	0	1	1116	3720	2605	minus	0	2023	100
VEDA_05193	outgroup	Sordariomycetes	Hypocreales	Fusarium proliferatum	GCA_003704875.1	RBBY01000339.1	99.373	1116	7	0	1	1116	3664	2549	minus	0	2023	100
VEDA_05193	outgroup	Sordariomycetes	Hypocreales	Fusarium oxysporum	GCA_038050555.1	JBBJCF010000008.1	99.283	1116	8	0	1	1116	2443187	2442072	minus	0	2017	100
VEDA_05193	outgroup	Sordariomycetes	Hypocreales	Fusarium oxysporum	GCA_032991405.1	JAVENW010000013.1	99.283	1116	8	0	1	1116	485402	484287	minus	0	2017	100
VEDA_05193	outgroup	Sordariomycetes	Hypocreales	Fusarium oxysporum	GCA_009602635.1	VINP01000068.1	99.283	1116	8	0	1	1116	28348	27233	minus	0	2017	100
VEDA_05193	outgroup	Sordariomycetes	Hypocreales	Fusarium oxysporum	GCA_009602635.1	VINP01000015.1	99.283	1116	8	0	1	1116	6045	4930	minus	0	2017	100
VEDA_05193	outgroup	Sordariomycetes	Hypocreales	Fusarium proliferatum	GCA_003709405.1	RBJG01000863.1	99.283	1116	8	0	1	1116	7722	6607	minus	0	2017	100
VEDA_05193	outgroup	Sordariomycetes	Hypocreales	Fusarium oxysporum	GCA_000260175.2	KK035265.1	99.283	1116	8	0	1	1116	4607	3492	minus	0	2017	100
VEDA_05193	outgroup	Sordariomycetes	Hypocreales	Fusarium oxysporum	GCA_032878545.1	JAVSMJ010000010.1	99.194	1117	8	1	1	1116	499502	498386	minus	0	2012	100
VEDA_05193	outgroup	Sordariomycetes	Hypocreales	Fusarium keratoplasticum	GCA_025433555.1	CM046500.1	97.849	1116	24	0	1	1116	115929	114814	minus	0	1929	100
VEDA_05193	outgroup	Sordariomycetes	Hypocreales	Fusarium cf. falciforme	GCA_011034735.1	WEUO01000526.1	97.849	1116	24	0	1	1116	11600	10485	minus	0	1929	100
VEDA_05193	outgroup	Sordariomycetes	Hypocreales	Fusarium oxysporum	GCA_012610815.1	JAANYM010000429.1	90.852	1115	102	0	1	1115	57507	56393	minus	0	1495	99
VEDA_05193	outgroup	Sordariomycetes	Hypocreales	Fusarium oxysporum	GCA_009602545.1	VINM01000014.1	90.852	1115	102	0	1	1115	379556	378442	minus	0	1495	99
VEDA_05193	outgroup	Sordariomycetes	Hypocreales	Fusarium oxysporum	GCA_009602505.1	VINL01000012.1	90.852	1115	102	0	1	1115	2272165	2273279	plus	0	1495	99
VEDA_05193	outgroup	Sordariomycetes	Hypocreales	Fusarium oxysporum	GCA_009602625.1	VINO01000012.1	90.852	1115	101	1	1	1115	1277438	1276325	minus	0	1493	99
VEDA_05193	outgroup	Sordariomycetes	Hypocreales	Fusarium oxysporum	GCA_030719095.1	CP130308.1	90.771	1116	101	2	1	1115	357379	356265	minus	0	1489	99
VEDA_05193	outgroup	Sordariomycetes	Hypocreales	Fusarium cf. falciforme	GCA_011036285.1	WEYA01002858.1	99.518	623	3	0	1	623	575	1197	plus	0	1134	100
VEDA_05193	outgroup	Sordariomycetes	Hypocreales	Fusarium cf. falciforme	GCA_011036285.1	WEYA01002858.1	99.327	594	4	0	523	1116	1221	1814	plus	0	1075	100
VEDA_05193	outgroup	Sordariomycetes	Hypocreales	Fusarium buharicum	GCA_014822075.1	JAATHB010000314.1	84.588	1116	170	2	1	1115	8246	7132	minus	0	1107	99
VEDA_05193	outgroup	Sordariomycetes	Xylariales	Monosporascus sp. CRB-8-3	GCA_004155055.1	QJNZ01000349.1	81.883	1115	184	16	10	1115	7400	8505	plus	0	924	99
VEDA_05193	outgroup	Sordariomycetes	Hypocreales	Fusarium sp. NRRL 66182	GCA_013266265.1	JABFAK010000143.1	79.929	1121	215	9	1	1116	18088	16973	minus	0	815	100
VEDA_05193	outgroup	Sordariomycetes	Hypocreales	Fusarium abutilonis	GCA_021655885.1	JAJJWN010000581.1	82.671	831	132	8	292	1116	3928	4752	plus	0	726	95
VEDA_05193	outgroup	Sordariomycetes	Hypocreales	Fusarium abutilonis	GCA_021655885.1	JAJJWN010000581.1	86.207	232	32	0	1	232	3684	3915	plus	5.02e-62	252	95
VEDA_05193	outgroup	Sordariomycetes	Hypocreales	Ilyonectria robusta	GCA_030370845.1	JAQYUA010000005.1	72.148	1052	262	28	79	1115	4391698	4392733	plus	1.06e-73	291	93
VEDA_05193	outgroup	Sordariomycetes	Hypocreales	Ilyonectria robusta	GCF_021365365.1	NW_025764495.1	72.015	1047	260	30	84	1115	21751	22779	plus	2.3e-70	279	92
VEDA_05193	outgroup	Sordariomycetes	Hypocreales	Ilyonectria robusta	GCA_021365365.1	JAJTIX010000061.1	72.015	1047	260	30	84	1115	21751	22779	plus	2.3e-70	279	92
VEDA_05193	outgroup	Sordariomycetes	Hypocreales	Ilyonectria destructans	GCA_001913115.1	MPHF01000405.1	72.015	1047	260	30	84	1115	21438	22466	plus	2.3e-70	279	92
VEDA_05193	outgroup	Sordariomycetes	Hypocreales	Ilyonectria robusta	GCA_030370855.1	JAQYTY010000084.1	72.644	870	212	23	262	1115	1338508	1339367	plus	6.45e-66	265	77
VEDA_05193	outgroup	Sordariomycetes	Hypocreales	Ilyonectria robusta	GCA_030370835.1	JAQYTX010000380.1	72.644	870	212	23	262	1115	291911	291052	minus	6.45e-66	265	77
VEDA_05193	outgroup	Sordariomycetes	Hypocreales	Ilyonectria robusta	GCA_030370825.1	JAQYTZ010000117.1	72.644	870	212	23	262	1115	791949	792808	plus	6.45e-66	265	77
VEDA_05194	outgroup	Sordariomycetes	Hypocreales	Fusarium cf. falciforme	GCA_011036815.1	WEVC01000299.1	99.788	942	2	0	1	942	11142	12083	plus	0	1729	100
VEDA_05194	outgroup	Sordariomycetes	Hypocreales	Fusarium cf. falciforme	GCA_011036565.1	WEYH01000144.1	99.788	942	2	0	1	942	48644	47703	minus	0	1729	100
VEDA_05194	outgroup	Sordariomycetes	Hypocreales	Fusarium cf. falciforme	GCA_011036445.1	WEYN01000283.1	99.788	942	2	0	1	942	44527	43586	minus	0	1729	100
VEDA_05194	outgroup	Sordariomycetes	Hypocreales	Fusarium cf. falciforme	GCA_011033705.1	WETD01000157.1	99.788	942	2	0	1	942	82167	81226	minus	0	1729	100
VEDA_05194	outgroup	Sordariomycetes	Hypocreales	Fusarium cf. falciforme	GCA_011033525.1	WESR01000181.1	99.788	942	2	0	1	942	53763	52822	minus	0	1729	100
VEDA_05194	outgroup	Sordariomycetes	Hypocreales	Fusarium haematococcum	GCA_004026385.1	SCGO01000818.1	99.788	942	2	0	1	942	3136	4077	plus	0	1729	100
VEDA_05194	outgroup	Sordariomycetes	Hypocreales	Fusarium cf. falciforme	GCA_011036775.1	WEUY01001558.1	99.682	942	3	0	1	942	362	1303	plus	0	1724	100
VEDA_05194	outgroup	Sordariomycetes	Hypocreales	Fusarium cf. falciforme	GCA_011033785.1	WESZ01000098.1	99.682	942	3	0	1	942	158131	157190	minus	0	1724	100
VEDA_05194	outgroup	Sordariomycetes	Hypocreales	Fusarium cf. falciforme	GCA_011033595.1	WESX01000093.1	99.682	942	3	0	1	942	134003	133062	minus	0	1724	100
VEDA_05194	outgroup	Sordariomycetes	Hypocreales	Fusarium cf. falciforme	GCA_011036285.1	WEYA01002445.1	99.681	940	3	0	3	942	3234	2295	minus	0	1720	99
VEDA_05194	outgroup	Sordariomycetes	Hypocreales	Paramyrothecium foliicola	GCA_023375755.1	JALHAH010000006.1	98.938	942	10	0	1	942	4198675	4199616	plus	0	1685	100
VEDA_05194	outgroup	Sordariomycetes	Hypocreales	Paramyrothecium roridum	GCA_003012165.1	PXOD01000762.1	98.938	942	10	0	1	942	7236	8177	plus	0	1685	100
VEDA_05194	outgroup	Sordariomycetes	Hypocreales	Fusarium keratoplasticum	GCA_025433555.1	CM046500.1	97.134	942	27	0	1	942	120250	121191	plus	0	1591	100
VEDA_05194	outgroup	Sordariomycetes	Hypocreales	Fusarium cf. falciforme	GCA_011034735.1	WEUO01000384.1	97.028	942	28	0	1	942	4374	5315	plus	0	1585	100
VEDA_05194	outgroup	Sordariomycetes	Hypocreales	Ilyonectria sp. MPI-CAGE-AT-0026	GCA_020744155.1	JAGPNQ010000007.1	95.86	942	39	0	1	942	691027	690086	minus	0	1524	100
VEDA_05194	outgroup	Sordariomycetes	Hypocreales	Fusarium sp. NRRL 66182	GCA_013266265.1	JABFAK010000143.1	90.042	944	90	3	1	942	20101	21042	plus	0	1219	100
VEDA_05194	outgroup	Sordariomycetes	Hypocreales	Fusarium abutilonis	GCA_021655885.1	JAJJWN010000581.1	92.365	812	60	2	2	812	828	18	minus	0	1155	86
VEDA_05194	outgroup	Leotiomycetes	Thelebolales	Pseudogymnoascus sp. VKM F-4515 (FW-2607)	GCA_000750805.1	JPJY01000554.1	85.987	942	132	0	1	942	3222	2281	minus	0	1009	100
VEDA_05194	outgroup	Leotiomycetes	Thelebolales	Pseudogymnoascus sp. SDFLT0511	GCA_030180035.1	JASCQD010000011.1	85.032	942	141	0	1	942	1697697	1696756	minus	0	959	100
VEDA_05194	outgroup	Leotiomycetes	Thelebolales	Pseudogymnoascus sp. SDFLT0511	GCA_030180035.1	JASCQD010000011.1	86.275	51	4	3	23	72	649981	649933	minus	0.046	52.8	100
VEDA_05194	outgroup	Leotiomycetes	Thelebolales	Pseudogymnoascus sp. VKM F-4517 (FW-2822)	GCA_000750875.1	JPKA01003739.1	85.915	781	110	0	1	781	1413	2193	plus	0	833	99
VEDA_05194	outgroup	Leotiomycetes	Thelebolales	Pseudogymnoascus sp. VKM F-4517 (FW-2822)	GCA_000750875.1	JPKA01003739.1	84.906	159	24	0	784	942	221	63	minus	7.3e-35	161	99
VEDA_05194	outgroup	Dothideomycetes	Pleosporales	Pyrenochaeta sp. DS3sAY3a	GCA_001644535.1	KV441656.1	70.789	938	246	24	17	940	214524	215447	plus	3.35e-43	189	98
VEDA_05194	outgroup	Dothideomycetes	Pleosporales	Ophiosphaerella korrae	GCA_028457625.1	JALNQG010000998.1	71.383	629	153	26	28	644	10298	9685	minus	3.42e-28	139	65
VEDA_05194	outgroup	Dothideomycetes	Pleosporales	Clohesyomyces aquaticus	GCA_002105025.1	MCFA01000097.1	71.26	508	116	26	1	490	66914	66419	minus	4.49e-17	102	75
VEDA_05194	outgroup	Dothideomycetes	Pleosporales	Clohesyomyces aquaticus	GCA_002105025.1	MCFA01000097.1	73.636	220	50	7	579	794	66335	66120	minus	7.56e-10	78.7	75
VEDA_05194	outgroup	Dothideomycetes	Pleosporales	Plenodomus tracheiphilus	GCA_022560095.1	JAFISG010000003.1	73.282	262	62	8	231	488	155383	155126	minus	3.49e-13	89.8	52
VEDA_05194	outgroup	Dothideomycetes	Pleosporales	Plenodomus tracheiphilus	GCA_022560095.1	JAFISG010000003.1	72.083	240	59	6	707	942	154907	154672	minus	5.89e-06	65.8	52
VEDA_05194	outgroup	Dothideomycetes	Pleosporales	Boeremia foveata	GCA_022560035.1	JAFISF010000002.1	73.282	262	62	8	231	488	155501	155244	minus	3.49e-13	89.8	52
VEDA_05194	outgroup	Dothideomycetes	Pleosporales	Boeremia foveata	GCA_022560035.1	JAFISF010000002.1	72.083	240	59	6	707	942	155025	154790	minus	5.89e-06	65.8	52
VEDA_05194	outgroup	Dothideomycetes	Pleosporales	Plenodomus tracheiphilus	GCA_010093695.1	MU006298.1	73.282	262	62	8	231	488	155763	155506	minus	3.49e-13	89.8	52
VEDA_05194	outgroup	Dothideomycetes	Pleosporales	Plenodomus tracheiphilus	GCA_010093695.1	MU006298.1	72.083	240	59	6	707	942	155287	155052	minus	5.89e-06	65.8	52
VEDA_05195	outgroup	Sordariomycetes	Hypocreales	Fusarium cf. falciforme	GCA_011036815.1	WEVC01000299.1	99.473	1138	6	0	1	1138	16108	14971	minus	0	2069	100
VEDA_05195	outgroup	Sordariomycetes	Hypocreales	Fusarium cf. falciforme	GCA_011036775.1	WEUY01000253.1	99.473	1138	6	0	1	1138	64629	65766	plus	0	2069	100
VEDA_05195	outgroup	Sordariomycetes	Hypocreales	Fusarium cf. falciforme	GCA_011036565.1	WEYH01000144.1	99.473	1138	6	0	1	1138	43678	44815	plus	0	2069	100
VEDA_05195	outgroup	Sordariomycetes	Hypocreales	Fusarium cf. falciforme	GCA_011036445.1	WEYN01000283.1	99.473	1138	6	0	1	1138	39561	40698	plus	0	2069	100
VEDA_05195	outgroup	Sordariomycetes	Hypocreales	Fusarium cf. falciforme	GCA_011033785.1	WESZ01000098.1	99.473	1138	6	0	1	1138	153102	154239	plus	0	2069	100
VEDA_05195	outgroup	Sordariomycetes	Hypocreales	Fusarium cf. falciforme	GCA_011033705.1	WETD01000157.1	99.473	1138	6	0	1	1138	77201	78338	plus	0	2069	100
VEDA_05195	outgroup	Sordariomycetes	Hypocreales	Fusarium cf. falciforme	GCA_011033595.1	WESX01000093.1	99.473	1138	6	0	1	1138	128974	130111	plus	0	2069	100
VEDA_05195	outgroup	Sordariomycetes	Hypocreales	Fusarium cf. falciforme	GCA_011033525.1	WESR01000181.1	99.473	1138	6	0	1	1138	48797	49934	plus	0	2069	100
VEDA_05195	outgroup	Sordariomycetes	Hypocreales	Fusarium keratoplasticum	GCA_025433555.1	CM046500.1	99.21	1139	8	1	1	1138	125762	124624	minus	0	2052	100
VEDA_05195	outgroup	Sordariomycetes	Hypocreales	Fusarium cf. falciforme	GCA_011034735.1	WEUO01000384.1	99.21	1139	8	1	1	1138	9885	8747	minus	0	2052	100
VEDA_05195	outgroup	Sordariomycetes	Hypocreales	Fusarium cf. falciforme	GCA_011036285.1	WEYA01000731.1	99.033	1138	11	0	1	1138	9987	11124	plus	0	2041	100
VEDA_05195	outgroup	Sordariomycetes	Hypocreales	Fusarium oxysporum	GCA_038050555.1	JBBJCF010000008.1	98.33	1138	15	1	1	1138	2454199	2453066	minus	0	1993	100
VEDA_05195	outgroup	Sordariomycetes	Hypocreales	Fusarium oxysporum	GCA_032991405.1	JAVENW010000013.1	98.33	1138	15	1	1	1138	496411	495278	minus	0	1993	100
VEDA_05195	outgroup	Sordariomycetes	Hypocreales	Fusarium oxysporum	GCA_032878545.1	JAVSMJ010000010.1	98.33	1138	15	1	1	1138	510524	509391	minus	0	1993	100
VEDA_05195	outgroup	Sordariomycetes	Hypocreales	Fusarium oxysporum	GCA_009602635.1	VINP01000015.1	98.33	1138	15	1	1	1138	17053	15920	minus	0	1993	100
VEDA_05195	outgroup	Sordariomycetes	Hypocreales	Fusarium proliferatum	GCA_003709405.1	RBJG01000745.1	98.33	1138	15	1	1	1138	3064	4197	plus	0	1993	100
VEDA_05195	outgroup	Sordariomycetes	Hypocreales	Fusarium proliferatum	GCA_003705095.1	RBCD01000597.1	98.33	1138	15	1	1	1138	10375	9242	minus	0	1993	100
VEDA_05195	outgroup	Sordariomycetes	Hypocreales	Fusarium proliferatum	GCA_003704965.1	RBCE01000352.1	98.33	1138	15	1	1	1138	2281	3414	plus	0	1993	100
VEDA_05195	outgroup	Sordariomycetes	Hypocreales	Fusarium proliferatum	GCA_003704895.1	RBCC01000329.1	98.33	1138	15	1	1	1138	16574	15441	minus	0	1993	100
VEDA_05195	outgroup	Sordariomycetes	Hypocreales	Fusarium proliferatum	GCA_003704885.1	RBCB01000258.1	98.33	1138	15	1	1	1138	14603	13470	minus	0	1993	100
VEDA_05195	outgroup	Sordariomycetes	Hypocreales	Fusarium proliferatum	GCA_003704875.1	RBBY01000339.1	98.33	1138	15	1	1	1138	14547	13414	minus	0	1993	100
VEDA_05195	outgroup	Sordariomycetes	Hypocreales	Fusarium oxysporum	GCA_000260175.2	KK035265.1	98.33	1138	15	1	1	1138	15600	14467	minus	0	1993	100
VEDA_05195	outgroup	Sordariomycetes	Hypocreales	Fusarium protoensiforme	GCA_011320165.1	JAANQP010000688.1	90.718	1142	94	7	1	1138	12457	13590	plus	0	1511	100
VEDA_05195	outgroup	Sordariomycetes	Hypocreales	Fusarium nematophilum	GCA_013623595.1	JABFFA010000415.1	89.121	1149	110	12	1	1137	23444	22299	minus	0	1415	99
VEDA_05195	outgroup	Sordariomycetes	Hypocreales	Fusarium oxysporum	GCA_030719095.1	CP130309.1	89.043	1150	111	12	1	1138	1262143	1260997	minus	0	1411	100
VEDA_05195	outgroup	Sordariomycetes	Hypocreales	Fusarium oxysporum	GCA_012610835.1	JAANYJ010000292.1	89.043	1150	111	12	1	1138	33962	35108	plus	0	1411	100
VEDA_05195	outgroup	Sordariomycetes	Hypocreales	Fusarium oxysporum	GCA_012610815.1	JAANYM010000264.1	89.043	1150	111	12	1	1138	20720	19574	minus	0	1411	100
VEDA_05195	outgroup	Sordariomycetes	Hypocreales	Fusarium oxysporum	GCA_009602625.1	VINO01000014.1	89.043	1150	111	12	1	1138	44025	45171	plus	0	1411	100
VEDA_05195	outgroup	Sordariomycetes	Hypocreales	Fusarium oxysporum	GCA_009602615.1	VINN01000017.1	89.043	1150	111	12	1	1138	52883	54029	plus	0	1411	100
VEDA_05195	outgroup	Sordariomycetes	Hypocreales	Fusarium oxysporum	GCA_009602505.1	VINL01000014.1	89.043	1150	111	12	1	1138	43734	44880	plus	0	1411	100
VEDA_05195	outgroup	Sordariomycetes	Xylariales	Monosporascus sp. 5C6A	GCA_004155035.1	QJOB01000042.1	87.511	1137	138	4	1	1137	78366	79498	plus	0	1310	99
VEDA_05195	outgroup	Sordariomycetes	Xylariales	Monosporascus sp. mg162	GCA_004155945.1	QJNY01000553.1	87.182	1139	139	6	1	1137	11309	10176	minus	0	1288	99
VEDA_05195	outgroup	Dothideomycetes	Botryosphaeriales	Macrophomina pseudophaseolina	GCA_022204955.1	JAJJID010001069.1	86.895	1137	146	2	1	1137	3388	2255	minus	0	1271	99
VEDA_05195	outgroup	Dothideomycetes	Botryosphaeriales	Macrophomina phaseolina	GCA_020744275.1	JAGTJR010000079.1	86.104	1137	155	3	1	1137	24223	25356	plus	0	1221	99
VEDA_05195	outgroup	Dothideomycetes	Botryosphaeriales	Macrophomina phaseolina	GCA_001051165.1	LFIX01002884.1	86.104	1137	155	3	1	1137	563	1696	plus	0	1221	99
VEDA_05195	outgroup	Dothideomycetes	Botryosphaeriales	Macrophomina phaseolina	GCA_000302655.1	AHHD01000483.1	86.104	1137	155	3	1	1137	975	2108	plus	0	1221	99
VEDA_05195	outgroup	Dothideomycetes	Botryosphaeriales	Macrophomina phaseolina	GCA_020875535.1	JAEQDS010000071.1	86.016	1137	156	3	1	1137	462576	463709	plus	0	1216	99
VEDA_05195	outgroup	Dothideomycetes	Botryosphaeriales	Macrophomina phaseolina	GCA_020875275.1	JAEQDX010000680.1	86.016	1137	156	3	1	1137	15066	13933	minus	0	1216	99
VEDA_05195	outgroup	Dothideomycetes	Botryosphaeriales	Macrophomina phaseolina	GCA_020875265.1	JAEQDW010000636.1	86.016	1137	156	3	1	1137	5665	6798	plus	0	1216	99
VEDA_05195	outgroup	Dothideomycetes	Botryosphaeriales	Macrophomina phaseolina	GCA_011634645.1	WHMB01000008.1	86.016	1137	156	3	1	1137	3347830	3346697	minus	0	1216	99
VEDA_05195	outgroup	Dothideomycetes	Botryosphaeriales	Macrophomina phaseolina	GCA_008729105.1	PPFZ01000008.1	86.016	1137	156	3	1	1137	685207	686340	plus	0	1216	99
VEDA_05195	outgroup	Dothideomycetes	Botryosphaeriales	Macrophomina phaseolina	GCA_008729065.1	PQSW01000014.1	86.016	1137	156	3	1	1137	750431	751564	plus	0	1216	99
VEDA_05195	outgroup	Dothideomycetes	Botryosphaeriales	Macrophomina phaseolina	GCA_022204945.1	JAJJIC010000239.1	85.928	1137	157	3	1	1137	30507	31640	plus	0	1210	99
VEDA_05195	outgroup	Sordariomycetes	Hypocreales	Fusarium decemcellulare	GCA_013266205.1	JAAGWO010000120.1	81.53	1137	190	16	18	1136	49128	50262	plus	0	918	98
VEDA_05195	outgroup	Eurotiomycetes	Eurotiales	Aspergillus flavus	GCA_013436445.1	JABVYX010000228.1	77.601	1134	229	23	1	1122	36900	35780	minus	0	664	99
VEDA_05195	outgroup	Sordariomycetes	Hypocreales	Fusarium ambrosium	GCA_003947045.1	NIZV01000704.1	82.444	581	93	7	563	1138	1879	1303	minus	1.66e-136	499	97
VEDA_05195	outgroup	Sordariomycetes	Hypocreales	Fusarium ambrosium	GCA_003947045.1	NIZV01000704.1	78.453	543	103	12	1	532	2485	1946	minus	2.96e-89	342	97
VEDA_05195	outgroup	Sordariomycetes	Hypocreales	Fusarium albidum	GCA_013618265.1	JABFEP010003674.1	75.07	1067	217	32	42	1101	6424	7448	plus	4.71e-122	451	93
VEDA_05195	outgroup	Eurotiomycetes	Eurotiales	Aspergillus flavus	GCF_014117465.1	NC_054697.1	78.025	719	143	14	1	711	674013	673302	minus	3.66e-118	438	62
VEDA_05195	outgroup	Eurotiomycetes	Eurotiales	Aspergillus flavus	GCA_037044375.1	JAWLTR010000038.1	78.025	719	143	14	1	711	324224	324935	plus	3.66e-118	438	62
VEDA_05195	outgroup	Eurotiomycetes	Eurotiales	Aspergillus austwickii	GCA_037043805.1	JAWLSO010000041.1	78.025	719	143	14	1	711	303706	304417	plus	3.66e-118	438	62
VEDA_05195	outgroup	Eurotiomycetes	Eurotiales	Aspergillus flavus	GCA_034621665.1	JAVRGE010000233.1	78.025	719	143	14	1	711	17192	17903	plus	3.66e-118	438	62
VEDA_05195	outgroup	Eurotiomycetes	Eurotiales	Aspergillus flavus	GCA_031305155.1	JAROWR010000044.1	78.025	719	143	14	1	711	26959	27670	plus	3.66e-118	438	62
VEDA_05195	outgroup	Eurotiomycetes	Eurotiales	Aspergillus flavus	GCA_031304755.1	JAROWW010000026.1	78.025	719	143	14	1	711	194081	193370	minus	3.66e-118	438	62
VEDA_05195	outgroup	Eurotiomycetes	Eurotiales	Aspergillus flavus	GCA_029582055.1	JARCHB010000010.1	78.025	719	143	14	1	711	973549	974260	plus	3.66e-118	438	62
VEDA_05195	outgroup	Eurotiomycetes	Eurotiales	Aspergillus flavus	GCA_026743845.1	JANCNY010000168.1	78.025	719	143	14	1	711	72752	72041	minus	3.66e-118	438	62
VEDA_05195	outgroup	Eurotiomycetes	Eurotiales	Aspergillus sp. GBTC2 WXH	GCA_026119255.1	JANZLR010000005.1	78.025	719	143	14	1	711	738737	739448	plus	3.66e-118	438	62
VEDA_05195	outgroup	Eurotiomycetes	Eurotiales	Aspergillus flavus	GCA_024678945.1	JANBAO010000136.1	78.025	719	143	14	1	711	87353	86642	minus	3.66e-118	438	62
VEDA_05195	outgroup	Eurotiomycetes	Eurotiales	Aspergillus flavus	GCA_024678905.1	JANBAP010000077.1	78.025	719	143	14	1	711	14220	14931	plus	3.66e-118	438	62
VEDA_05195	outgroup	Eurotiomycetes	Eurotiales	Aspergillus flavus	GCA_024678825.1	JANBAK010000142.1	78.025	719	143	14	1	711	8356	9067	plus	3.66e-118	438	62
VEDA_05195	outgroup	Eurotiomycetes	Eurotiales	Aspergillus flavus	GCA_024678765.1	JANBAG010000037.1	78.025	719	143	14	1	711	142679	143390	plus	3.66e-118	438	62
VEDA_05195	outgroup	Eurotiomycetes	Eurotiales	Aspergillus flavus	GCA_024678425.1	JANAZQ010000018.1	78.025	719	143	14	1	711	266674	265963	minus	3.66e-118	438	62
VEDA_05195	outgroup	Eurotiomycetes	Eurotiales	Aspergillus flavus	GCA_024678325.1	JANAZM010000219.1	78.025	719	143	14	1	711	40084	39373	minus	3.66e-118	438	62
VEDA_05195	outgroup	Eurotiomycetes	Eurotiales	Aspergillus flavus	GCA_024678295.1	JANAZI010000224.1	78.025	719	143	14	1	711	8388	9099	plus	3.66e-118	438	62
VEDA_05195	outgroup	Eurotiomycetes	Eurotiales	Aspergillus flavus	GCA_024678285.1	JANAZJ010000240.1	78.025	719	143	14	1	711	40048	39337	minus	3.66e-118	438	62
VEDA_05195	outgroup	Eurotiomycetes	Eurotiales	Aspergillus flavus	GCA_024678225.1	JANAZH010000229.1	78.025	719	143	14	1	711	8436	9147	plus	3.66e-118	438	62
VEDA_05195	outgroup	Eurotiomycetes	Eurotiales	Aspergillus flavus	GCA_024678205.1	JANAZG010000092.1	78.025	719	143	14	1	711	99258	99969	plus	3.66e-118	438	62
VEDA_05195	outgroup	Eurotiomycetes	Eurotiales	Aspergillus flavus	GCA_024678185.1	JANAZE010000040.1	78.025	719	143	14	1	711	108237	108948	plus	3.66e-118	438	62
VEDA_05195	outgroup	Eurotiomycetes	Eurotiales	Aspergillus flavus	GCA_024678145.1	JANAZF010000215.1	78.025	719	143	14	1	711	39974	39263	minus	3.66e-118	438	62
VEDA_05195	outgroup	Eurotiomycetes	Eurotiales	Aspergillus flavus	GCA_024677125.1	JANAZA010000224.1	78.025	719	143	14	1	711	40015	39304	minus	3.66e-118	438	62
VEDA_05195	outgroup	Eurotiomycetes	Eurotiales	Aspergillus flavus	GCA_024677005.1	JANAYW010000023.1	78.025	719	143	14	1	711	193944	193233	minus	3.66e-118	438	62
VEDA_05195	outgroup	Eurotiomycetes	Eurotiales	Aspergillus flavus	GCA_024676745.1	JANAYO010000056.1	78.025	719	143	14	1	711	14221	14932	plus	3.66e-118	438	62
VEDA_05195	outgroup	Eurotiomycetes	Eurotiales	Aspergillus flavus	GCA_024676265.1	JANAYN010000233.1	78.025	719	143	14	1	711	40054	39343	minus	3.66e-118	438	62
VEDA_05195	outgroup	Eurotiomycetes	Eurotiales	Aspergillus flavus	GCA_024675085.1	JANAYJ010000044.1	78.025	719	143	14	1	711	8411	9122	plus	3.66e-118	438	62
VEDA_05195	outgroup	Eurotiomycetes	Eurotiales	Aspergillus flavus	GCA_024668885.1	JANAXQ010000185.1	78.025	719	143	14	1	711	20072	20783	plus	3.66e-118	438	62
VEDA_05195	outgroup	Eurotiomycetes	Eurotiales	Aspergillus flavus	GCA_019880445.1	CP082260.1	78.025	719	143	14	1	711	674007	673296	minus	3.66e-118	438	62
VEDA_05195	outgroup	Eurotiomycetes	Eurotiales	Aspergillus sp. GbtcF2	GCA_019176375.1	JAGXKE010000005.1	78.025	719	143	14	1	711	738737	739448	plus	3.66e-118	438	62
VEDA_05195	outgroup	Eurotiomycetes	Eurotiales	Aspergillus flavus	GCA_018140885.1	CM030973.1	78.025	719	143	14	1	711	3818343	3817632	minus	3.66e-118	438	62
VEDA_05195	outgroup	Eurotiomycetes	Eurotiales	Aspergillus flavus	GCA_014117485.1	CP059858.1	78.025	719	143	14	1	711	2507970	2507259	minus	3.66e-118	438	62
VEDA_05195	outgroup	Eurotiomycetes	Eurotiales	Aspergillus flavus	GCA_014117465.1	CP059872.1	78.025	719	143	14	1	711	674013	673302	minus	3.66e-118	438	62
VEDA_05195	outgroup	Eurotiomycetes	Eurotiales	Aspergillus flavus	GCA_013436455.1	JABVYW010000215.1	78.025	719	143	14	1	711	45894	45183	minus	3.66e-118	438	62
VEDA_05195	outgroup	Eurotiomycetes	Eurotiales	Aspergillus flavus	GCA_013436115.1	JABVZH010000208.1	78.025	719	143	14	1	711	8246	8957	plus	3.66e-118	438	62
VEDA_05195	outgroup	Eurotiomycetes	Eurotiales	Aspergillus flavus	GCA_013436105.1	JABVZI010000272.1	78.025	719	143	14	1	711	8245	8956	plus	3.66e-118	438	62
VEDA_05195	outgroup	Eurotiomycetes	Eurotiales	Aspergillus flavus	GCA_013436085.1	JABVZK010000219.1	78.025	719	143	14	1	711	37876	37165	minus	3.66e-118	438	62
VEDA_05195	outgroup	Eurotiomycetes	Eurotiales	Aspergillus flavus	GCA_013435925.1	JABVYR010000247.1	78.025	719	143	14	1	711	8250	8961	plus	3.66e-118	438	62
VEDA_05195	outgroup	Eurotiomycetes	Eurotiales	Aspergillus flavus	GCA_013435725.1	JABVYV010000202.1	78.025	719	143	14	1	711	13646	14357	plus	3.66e-118	438	62
VEDA_05195	outgroup	Eurotiomycetes	Eurotiales	Aspergillus flavus	GCA_012897275.1	CP051024.1	78.025	719	143	14	1	711	474809	474098	minus	3.66e-118	438	62
VEDA_05195	outgroup	Eurotiomycetes	Eurotiales	Aspergillus flavus	GCA_012897115.1	CP051033.1	78.025	719	143	14	1	711	674217	673506	minus	3.66e-118	438	62
VEDA_05195	outgroup	Eurotiomycetes	Eurotiales	Aspergillus flavus	GCA_012896995.1	CP051064.1	78.025	719	143	14	1	711	474809	474098	minus	3.66e-118	438	62
VEDA_05195	outgroup	Eurotiomycetes	Eurotiales	Aspergillus flavus	GCA_012896705.1	CP051080.1	78.025	719	143	14	1	711	474575	473864	minus	3.66e-118	438	62
VEDA_05195	outgroup	Eurotiomycetes	Eurotiales	Aspergillus flavus	GCA_012896415.1	CP051096.1	78.025	719	143	14	1	711	420670	419959	minus	3.66e-118	438	62
VEDA_05195	outgroup	Eurotiomycetes	Eurotiales	Aspergillus flavus	GCA_012896275.1	CP051051.1	78.025	719	143	14	1	711	2378713	2378002	minus	3.66e-118	438	62
VEDA_05195	outgroup	Eurotiomycetes	Eurotiales	Aspergillus flavus	GCA_012896145.1	CP051043.1	78.025	719	143	14	1	711	2547238	2546527	minus	3.66e-118	438	62
VEDA_05195	outgroup	Eurotiomycetes	Eurotiales	Aspergillus flavus	GCA_012895975.1	CP051035.1	78.025	719	143	14	1	711	2509367	2508656	minus	3.66e-118	438	62
VEDA_05195	outgroup	Eurotiomycetes	Eurotiales	Aspergillus flavus	GCA_011420415.1	SKBY01000040.1	78.025	719	143	14	1	711	426359	425648	minus	3.66e-118	438	62
VEDA_05195	outgroup	Eurotiomycetes	Eurotiales	Aspergillus flavus	GCA_009017415.1	CP044617.1	78.025	719	143	14	1	711	674026	673315	minus	3.66e-118	438	62
VEDA_05195	outgroup	Eurotiomycetes	Eurotiales	Aspergillus flavus	GCA_003967675.1	BEXM01000319.1	78.025	719	143	14	1	711	8240	8951	plus	3.66e-118	438	62
VEDA_05195	outgroup	Eurotiomycetes	Eurotiales	Aspergillus flavus	GCA_003953825.1	RAXI01000135.1	78.025	719	143	14	1	711	39909	39198	minus	3.66e-118	438	62
VEDA_05195	outgroup	Eurotiomycetes	Eurotiales	Aspergillus flavus	GCA_003953715.1	RAXL01000024.1	78.025	719	143	14	1	711	37901	37190	minus	3.66e-118	438	62
VEDA_05195	outgroup	Eurotiomycetes	Eurotiales	Aspergillus flavus	GCA_003953705.1	RAXM01000237.1	78.025	719	143	14	1	711	13647	14358	plus	3.66e-118	438	62
VEDA_05195	outgroup	Eurotiomycetes	Eurotiales	Aspergillus flavus	GCA_003711315.1	NLCJ01000227.1	78.025	719	143	14	1	711	380117	379406	minus	3.66e-118	438	62
VEDA_05195	outgroup	Eurotiomycetes	Eurotiales	Aspergillus flavus	GCA_003711285.1	NLCI01000272.1	78.025	719	143	14	1	711	14217	14928	plus	3.66e-118	438	62
VEDA_05195	outgroup	Eurotiomycetes	Eurotiales	Aspergillus flavus	GCA_002456175.2	NWUH02000251.1	78.025	719	143	14	1	711	13650	14361	plus	3.66e-118	438	62
VEDA_05195	outgroup	Eurotiomycetes	Eurotiales	Aspergillus flavus	GCA_002443215.2	NWUG02001187.1	78.025	719	143	14	1	711	159465	158754	minus	3.66e-118	438	62
VEDA_05195	outgroup	Eurotiomycetes	Eurotiales	Aspergillus flavus	GCA_000006275.3	AAIH03000103.1	78.025	719	143	14	1	711	669647	668936	minus	3.66e-118	438	62
VEDA_05196	outgroup	Sordariomycetes	Hypocreales	Fusarium haematococcum	GCA_004026385.1	SCGO01002134.1	99.834	1810	3	0	1	1810	4316	2507	minus	0	3326	100
VEDA_05196	outgroup	Sordariomycetes	Hypocreales	Paramyrothecium foliicola	GCA_023375755.1	JALHAH010000006.1	99.227	1810	14	0	1	1810	4186834	4188643	plus	0	3265	100
VEDA_05196	outgroup	Sordariomycetes	Hypocreales	Paramyrothecium roridum	GCA_003012165.1	PXOD01001116.1	99.227	1810	14	0	1	1810	22184	23993	plus	0	3265	100
VEDA_05196	outgroup	Sordariomycetes	Hypocreales	Fusarium falciforme	GCA_027945515.1	JAOQAW010000259.1	99.116	1810	16	0	1	1810	10996	9187	minus	0	3254	100
VEDA_05196	outgroup	Sordariomycetes	Hypocreales	Fusarium cf. falciforme	GCA_011036815.1	WEVC01000299.1	99.116	1810	13	1	1	1810	21988	20182	minus	0	3251	100
VEDA_05196	outgroup	Sordariomycetes	Hypocreales	Fusarium cf. falciforme	GCA_011036775.1	WEUY01000253.1	99.116	1810	13	1	1	1810	58749	60555	plus	0	3251	100
VEDA_05196	outgroup	Sordariomycetes	Hypocreales	Fusarium cf. falciforme	GCA_011036565.1	WEYH01000144.1	99.116	1810	13	1	1	1810	37798	39604	plus	0	3251	100
VEDA_05196	outgroup	Sordariomycetes	Hypocreales	Fusarium cf. falciforme	GCA_011036445.1	WEYN01000283.1	99.116	1810	13	1	1	1810	33681	35487	plus	0	3251	100
VEDA_05196	outgroup	Sordariomycetes	Hypocreales	Fusarium cf. falciforme	GCA_011033785.1	WESZ01000098.1	99.116	1810	13	1	1	1810	147222	149028	plus	0	3251	100
VEDA_05196	outgroup	Sordariomycetes	Hypocreales	Fusarium cf. falciforme	GCA_011033705.1	WETD01000157.1	99.116	1810	13	1	1	1810	71321	73127	plus	0	3251	100
VEDA_05196	outgroup	Sordariomycetes	Hypocreales	Fusarium cf. falciforme	GCA_011033595.1	WESX01000093.1	99.116	1810	13	1	1	1810	123094	124900	plus	0	3251	100
VEDA_05196	outgroup	Sordariomycetes	Hypocreales	Fusarium cf. falciforme	GCA_011033525.1	WESR01000181.1	99.116	1810	13	1	1	1810	42917	44723	plus	0	3251	100
VEDA_05196	outgroup	Sordariomycetes	Hypocreales	Fusarium cf. falciforme	GCA_011034735.1	WEUO01000384.1	98.895	1810	17	1	1	1810	15112	13306	minus	0	3229	100
VEDA_05196	outgroup	Sordariomycetes	Hypocreales	Fusarium keratoplasticum	GCA_025433555.1	CM046500.1	98.84	1810	18	1	1	1810	130991	129185	minus	0	3223	100
VEDA_05196	outgroup	Sordariomycetes	Hypocreales	Fusarium oxysporum	GCA_038050555.1	JBBJCF010000008.1	98.785	1810	22	0	1	1810	2605608	2607417	plus	0	3221	100
VEDA_05196	outgroup	Sordariomycetes	Hypocreales	Fusarium oxysporum	GCA_009602635.1	VINP01000075.1	98.785	1810	22	0	1	1810	7062	8871	plus	0	3221	100
VEDA_05196	outgroup	Sordariomycetes	Hypocreales	Fusarium oxysporum	GCA_009602635.1	VINP01000015.1	98.785	1810	22	0	1	1810	162287	164096	plus	0	3221	100
VEDA_05196	outgroup	Sordariomycetes	Hypocreales	Fusarium oxysporum	GCA_000260175.2	JH658040.1	98.785	1810	22	0	1	1810	48930	50739	plus	0	3221	100
VEDA_05196	outgroup	Sordariomycetes	Hypocreales	Fusarium oxysporum	GCA_032991405.1	JAVENW010000013.1	98.73	1811	22	1	1	1810	616699	614889	minus	0	3216	100
VEDA_05196	outgroup	Sordariomycetes	Hypocreales	Fusarium oxysporum	GCA_032878545.1	JAVSMJ010000010.1	98.73	1811	22	1	1	1810	655932	657742	plus	0	3216	100
VEDA_05196	outgroup	Sordariomycetes	Hypocreales	Fusarium oxysporum	GCA_025216545.1	JAMSEE010000396.1	98.729	1810	23	0	1	1810	2552	743	minus	0	3216	100
VEDA_05196	outgroup	Sordariomycetes	Hypocreales	Fusarium oxysporum	GCA_020976505.1	WUBQ01001266.1	98.729	1810	23	0	1	1810	12445	14254	plus	0	3216	100
VEDA_05196	outgroup	Sordariomycetes	Hypocreales	Fusarium oxysporum	GCA_020976425.1	WUBO01000466.1	98.729	1810	23	0	1	1810	11573	13382	plus	0	3216	100
VEDA_05196	outgroup	Sordariomycetes	Hypocreales	Fusarium oxysporum	GCA_020975995.1	JAAIIQ010000491.1	98.729	1810	23	0	1	1810	11876	13685	plus	0	3216	100
VEDA_05196	outgroup	Sordariomycetes	Hypocreales	Fusarium oxysporum	GCA_020975915.1	JAAIIO010000807.1	98.729	1810	23	0	1	1810	11574	13383	plus	0	3216	100
VEDA_05196	outgroup	Sordariomycetes	Hypocreales	Fusarium oxysporum	GCA_020975805.1	JAAIIL010000189.1	98.729	1810	23	0	1	1810	2496	687	minus	0	3216	100
VEDA_05196	outgroup	Sordariomycetes	Hypocreales	Fusarium oxysporum	GCA_017979615.1	JADMNN010000023.1	98.729	1810	23	0	1	1810	323607	321798	minus	0	3216	100
VEDA_05196	outgroup	Sordariomycetes	Hypocreales	Fusarium oxysporum	GCA_015228045.1	JABCQY010000666.1	98.729	1810	23	0	1	1810	2495	686	minus	0	3216	100
VEDA_05196	outgroup	Sordariomycetes	Hypocreales	Fusarium oxysporum	GCA_013347525.1	JAALGQ010000628.1	98.729	1810	23	0	1	1810	2602	793	minus	0	3216	100
VEDA_05196	outgroup	Sordariomycetes	Hypocreales	Fusarium oxysporum	GCA_013347515.1	JAALGR010000616.1	98.729	1810	23	0	1	1810	12150	13959	plus	0	3216	100
VEDA_05196	outgroup	Sordariomycetes	Hypocreales	Fusarium oxysporum	GCA_013347505.1	JAALGJ010001658.1	98.729	1810	23	0	1	1810	2600	791	minus	0	3216	100
VEDA_05196	outgroup	Sordariomycetes	Hypocreales	Fusarium oxysporum	GCA_013347345.2	JAALGI020000007.1	98.729	1810	23	0	1	1810	3164412	3162603	minus	0	3216	100
VEDA_05196	outgroup	Sordariomycetes	Hypocreales	Fusarium oxysporum	GCA_001703455.1	MABT01000498.1	98.729	1810	23	0	1	1810	2496	687	minus	0	3216	100
VEDA_05196	outgroup	Sordariomycetes	Hypocreales	Fusarium oxysporum	GCA_001702495.1	MABJ01000451.1	98.729	1810	23	0	1	1810	2496	687	minus	0	3216	100
VEDA_05196	outgroup	Sordariomycetes	Hypocreales	Fusarium oxysporum	GCA_012610825.1	JAANYK010000152.1	98.729	1810	22	1	1	1810	22435	20627	minus	0	3214	100
VEDA_05196	outgroup	Sordariomycetes	Hypocreales	Fusarium equiseti	GCA_038501615.1	JBALLB010000008.1	95.912	1810	74	0	1	1810	2569154	2570963	plus	0	2933	100
VEDA_05196	outgroup	Sordariomycetes	Hypocreales	Nectriaceae sp.	GCA_029299875.1	DAGXHM010000781.1	95.801	1810	76	0	1	1810	12616	14425	plus	0	2922	100
VEDA_05196	outgroup	Sordariomycetes	Hypocreales	Fusarium proliferatum	GCA_003709405.1	RBJG01000956.1	95.746	1810	76	1	1	1810	406	2214	plus	0	2915	100
VEDA_05196	outgroup	Sordariomycetes	Hypocreales	Fusarium proliferatum	GCA_003705095.1	RBCD01000839.1	95.746	1810	76	1	1	1810	389	2197	plus	0	2915	100
VEDA_05196	outgroup	Sordariomycetes	Hypocreales	Fusarium proliferatum	GCA_003704965.1	RBCE01000428.1	95.746	1810	76	1	1	1810	476	2284	plus	0	2915	100
VEDA_05196	outgroup	Sordariomycetes	Hypocreales	Fusarium proliferatum	GCA_003704895.1	RBCC01000370.1	95.746	1810	76	1	1	1810	4287	2479	minus	0	2915	100
VEDA_05196	outgroup	Sordariomycetes	Hypocreales	Fusarium proliferatum	GCA_003704885.1	RBCB01000307.1	95.746	1810	76	1	1	1810	4318	2510	minus	0	2915	100
VEDA_05196	outgroup	Sordariomycetes	Hypocreales	Fusarium proliferatum	GCA_003704875.1	RBBY01000305.1	95.746	1810	76	1	1	1810	28269	26461	minus	0	2915	100
VEDA_05196	outgroup	Sordariomycetes	Hypocreales	Fusarium cf. falciforme	GCA_011036285.1	WEYA01000731.1	99.009	1615	13	1	1	1615	3844	5455	plus	0	2891	100
VEDA_05196	outgroup	Sordariomycetes	Hypocreales	Fusarium cf. falciforme	GCA_011036285.1	WEYA01000731.1	99.707	341	1	0	1470	1810	5457	5797	plus	4.22e-174	625	100
VEDA_05196	outgroup	Sordariomycetes	Hypocreales	Fusarium multiceps	GCA_028416715.1	JAQPZZ010000036.1	95.314	1814	79	3	1	1810	282550	280739	minus	0	2874	100
VEDA_05196	outgroup	Sordariomycetes	Hypocreales	Fusarium protoensiforme	GCA_011320165.1	JAANQP010000688.1	94.931	1815	84	3	1	1810	7485	9296	plus	0	2835	100
VEDA_05196	outgroup	Sordariomycetes	Hypocreales	Fusarium oxysporum	GCA_025217165.1	JAMSFF010000425.1	94.475	1810	90	2	1	1810	5444	3645	minus	0	2780	100
VEDA_05196	outgroup	Sordariomycetes	Hypocreales	Fusarium oxysporum	GCA_025217125.1	JAMSFG010000424.1	94.475	1810	90	2	1	1810	12157	13956	plus	0	2780	100
VEDA_05196	outgroup	Sordariomycetes	Hypocreales	Fusarium oxysporum	GCA_025217105.1	JAMSFE010000422.1	94.475	1810	90	2	1	1810	5862	4063	minus	0	2780	100
VEDA_05196	outgroup	Sordariomycetes	Hypocreales	Fusarium oxysporum	GCA_025217085.1	JAMSFC010000411.1	94.475	1810	90	2	1	1810	5431	3632	minus	0	2780	100
VEDA_05196	outgroup	Sordariomycetes	Hypocreales	Fusarium oxysporum	GCA_025217065.1	JAMSFD010000425.1	94.475	1810	90	2	1	1810	5461	3662	minus	0	2780	100
VEDA_05196	outgroup	Sordariomycetes	Hypocreales	Fusarium oxysporum	GCA_025217025.1	JAMSFB010000409.1	94.475	1810	90	2	1	1810	5861	4062	minus	0	2780	100
VEDA_05196	outgroup	Sordariomycetes	Hypocreales	Fusarium oxysporum	GCA_025216785.1	JAMSER010000424.1	94.475	1810	90	2	1	1810	12157	13956	plus	0	2780	100
VEDA_05196	outgroup	Sordariomycetes	Hypocreales	Fusarium oxysporum	GCA_025216765.1	JAMSEP010000411.1	94.475	1810	90	2	1	1810	5431	3632	minus	0	2780	100
VEDA_05196	outgroup	Sordariomycetes	Hypocreales	Fusarium oxysporum	GCA_025216745.1	JAMSEQ010000442.1	94.475	1810	90	2	1	1810	12157	13956	plus	0	2780	100
VEDA_05196	outgroup	Sordariomycetes	Hypocreales	Fusarium oxysporum	GCA_021018635.1	JAIUCW010000001.1	94.475	1810	90	2	1	1810	316449	314650	minus	0	2780	100
VEDA_05196	outgroup	Sordariomycetes	Hypocreales	Fusarium oxysporum	GCA_009298805.1	WGQT01000659.1	94.475	1810	90	2	1	1810	12207	14006	plus	0	2780	100
VEDA_05196	outgroup	Sordariomycetes	Hypocreales	Fusarium oxysporum	GCA_009298505.1	WGQM01000665.1	94.475	1810	90	2	1	1810	12207	14006	plus	0	2780	100
VEDA_05196	outgroup	Sordariomycetes	Hypocreales	Fusarium oxysporum	GCA_003977725.1	RBXW01000002.1	94.475	1810	90	2	1	1810	2092579	2090780	minus	0	2780	100
VEDA_05196	outgroup	Sordariomycetes	Hypocreales	Fusarium oxysporum	GCA_002318975.1	NJCY01000019.1	94.475	1810	90	2	1	1810	105838	107637	plus	0	2780	100
VEDA_05196	outgroup	Sordariomycetes	Hypocreales	Fusarium oxysporum	GCA_001703355.1	MAMG01000359.1	94.475	1810	90	2	1	1810	4288	6087	plus	0	2780	100
VEDA_05196	outgroup	Sordariomycetes	Hypocreales	Fusarium oxysporum	GCA_001703105.1	MALS01001806.1	94.475	1810	90	2	1	1810	4353	6152	plus	0	2780	100
VEDA_05196	outgroup	Sordariomycetes	Hypocreales	Fusarium oxysporum	GCA_001703085.1	MALR01001855.1	94.475	1810	90	2	1	1810	4280	6079	plus	0	2780	100
VEDA_05196	outgroup	Sordariomycetes	Hypocreales	Fusarium oxysporum	GCA_001703015.1	MALO01001720.1	94.475	1810	90	2	1	1810	4607	2808	minus	0	2780	100
VEDA_05196	outgroup	Sordariomycetes	Hypocreales	Fusarium oxysporum	GCA_001702935.1	MALK01002710.1	94.475	1810	90	2	1	1810	4338	6137	plus	0	2780	100
VEDA_05196	outgroup	Sordariomycetes	Hypocreales	Fusarium oxysporum	GCA_001702875.1	MALH01001782.1	94.475	1810	90	2	1	1810	4280	6079	plus	0	2780	100
VEDA_05196	outgroup	Sordariomycetes	Hypocreales	Fusarium oxysporum	GCA_000260495.2	KI980537.1	94.475	1810	90	2	1	1810	401	2200	plus	0	2780	100
VEDA_05196	outgroup	Sordariomycetes	Hypocreales	Fusarium oxysporum	GCA_004292535.1	QUXA01000246.1	94.518	1806	89	2	1	1806	4668	6463	plus	0	2778	99
VEDA_05196	outgroup	Sordariomycetes	Hypocreales	Fusarium oxysporum	GCA_004291455.1	QUWZ01000311.1	94.518	1806	89	2	1	1806	4668	6463	plus	0	2778	99
VEDA_05196	outgroup	Sordariomycetes	Hypocreales	Fusarium oxysporum	GCA_030719095.1	CP130308.1	94.033	1810	98	2	1	1810	351090	352889	plus	0	2736	100
VEDA_05196	outgroup	Sordariomycetes	Hypocreales	Fusarium oxysporum	GCA_012610815.1	JAANYM010000429.1	94.033	1810	98	2	1	1810	51218	53017	plus	0	2736	100
VEDA_05196	outgroup	Sordariomycetes	Hypocreales	Fusarium oxysporum	GCA_009602625.1	VINO01000012.1	94.033	1810	98	2	1	1810	1271150	1272949	plus	0	2736	100
VEDA_05196	outgroup	Sordariomycetes	Hypocreales	Fusarium oxysporum	GCA_009602545.1	VINM01000014.1	94.033	1810	98	2	1	1810	373267	375066	plus	0	2736	100
VEDA_05196	outgroup	Sordariomycetes	Hypocreales	Fusarium oxysporum	GCA_009602505.1	VINL01000012.1	94.033	1810	98	2	1	1810	2278454	2276655	minus	0	2736	100
VEDA_05196	outgroup	Sordariomycetes	Hypocreales	Fusarium oxysporum	GCA_025215845.1	JAMSCV010000343.1	93.923	1810	101	5	1	1810	9153	10953	plus	0	2724	100
VEDA_05196	outgroup	Sordariomycetes	Xylariales	Monosporascus sp. mg162	GCA_004155945.1	QJNY01000297.1	85.102	1819	231	23	1	1806	60484	58693	minus	0	1821	99
VEDA_05196	outgroup	Sordariomycetes	Xylariales	Monosporascus sp. CRB-9-2	GCA_004155915.1	QJOA01000166.1	84.743	1809	240	22	1	1798	99156	100939	plus	0	1779	99
VEDA_05196	outgroup	Eurotiomycetes	Eurotiales	Talaromyces adpressus	GCA_002775195.1	NHZS01000228.1	79.42	1691	308	32	50	1717	14064	12391	minus	0	1158	92
VEDA_05196	outgroup	Sordariomycetes	Hypocreales	Fusarium irregulare	GCA_027945245.1	JAPDHF010000030.1	76.604	1808	407	5	1	1808	7278	9069	plus	0	981	99
VEDA_05196	outgroup	Sordariomycetes	Hypocreales	Fusarium irregulare	GCA_027945235.1	JAOQBA010000016.1	76.604	1808	407	5	1	1808	7275	9066	plus	0	981	99
VEDA_05196	outgroup	Sordariomycetes	Hypocreales	Aquanectria penicillioides	GCA_003415625.1	PYIU01000005.1	79.064	1261	238	17	471	1712	4441544	4440291	minus	0	843	86
VEDA_05196	outgroup	Sordariomycetes	Hypocreales	Aquanectria penicillioides	GCA_003415625.1	PYIU01000005.1	88.746	311	35	0	74	384	4441907	4441597	minus	1.01e-100	381	86
VEDA_05196	outgroup	Eurotiomycetes	Eurotiales	Aspergillus flavus	GCA_037040755.1	JAXQHI010000244.1	77.528	1246	252	20	488	1712	8261	9499	plus	0	725	84
VEDA_05196	outgroup	Eurotiomycetes	Eurotiales	Aspergillus flavus	GCA_037040755.1	JAXQHI010000244.1	82.667	300	51	1	88	387	7882	8180	plus	1.06e-65	265	84
VEDA_05196	outgroup	Eurotiomycetes	Eurotiales	Aspergillus flavus	GCA_024678785.1	JANBAH010000312.1	77.528	1246	252	23	488	1712	4576	3338	minus	0	725	84
VEDA_05196	outgroup	Eurotiomycetes	Eurotiales	Aspergillus flavus	GCA_024678785.1	JANBAH010000312.1	82.508	303	52	1	88	390	4955	4654	minus	1.06e-65	265	84
VEDA_05196	outgroup	Eurotiomycetes	Eurotiales	Aspergillus flavus	GCA_024674975.1	JANAYI010000127.1	77.528	1246	252	23	488	1712	4551	3313	minus	0	725	84
VEDA_05196	outgroup	Eurotiomycetes	Eurotiales	Aspergillus flavus	GCA_024674975.1	JANAYI010000127.1	82.508	303	52	1	88	390	4930	4629	minus	1.06e-65	265	84
VEDA_05196	outgroup	Eurotiomycetes	Eurotiales	Aspergillus flavus	GCA_013436445.1	JABVYX010000228.1	77.528	1246	252	23	488	1712	40750	39512	minus	0	725	84
VEDA_05196	outgroup	Eurotiomycetes	Eurotiales	Aspergillus flavus	GCA_013436445.1	JABVYX010000228.1	82.508	303	52	1	88	390	41129	40828	minus	1.06e-65	265	84
VEDA_05196	outgroup	Eurotiomycetes	Eurotiales	Aspergillus flavus	GCA_003711305.1	NLCK01000005.1	77.448	1246	253	20	488	1712	8476	9714	plus	0	719	84
VEDA_05196	outgroup	Eurotiomycetes	Eurotiales	Aspergillus flavus	GCA_003711305.1	NLCK01000005.1	82.667	300	51	1	88	387	8097	8395	plus	1.06e-65	265	84
VEDA_05196	outgroup	Eurotiomycetes	Eurotiales	Aspergillus flavus	GCF_014117465.1	NC_054697.1	77.466	1247	249	25	488	1712	677863	676627	minus	0	717	84
VEDA_05196	outgroup	Eurotiomycetes	Eurotiales	Aspergillus flavus	GCF_014117465.1	NC_054697.1	82.838	303	51	1	88	390	678242	677941	minus	2.28e-67	270	84
VEDA_05196	outgroup	Eurotiomycetes	Eurotiales	Aspergillus flavus	GCA_037044375.1	JAWLTR010000038.1	77.466	1247	249	24	488	1712	320374	321610	plus	0	717	84
VEDA_05196	outgroup	Eurotiomycetes	Eurotiales	Aspergillus flavus	GCA_037044375.1	JAWLTR010000038.1	83	300	50	1	88	387	319995	320293	plus	2.28e-67	270	84
VEDA_05196	outgroup	Eurotiomycetes	Eurotiales	Aspergillus austwickii	GCA_037043805.1	JAWLSO010000041.1	77.466	1247	249	24	488	1712	299856	301092	plus	0	717	84
VEDA_05196	outgroup	Eurotiomycetes	Eurotiales	Aspergillus austwickii	GCA_037043805.1	JAWLSO010000041.1	83	300	50	1	88	387	299477	299775	plus	2.28e-67	270	84
VEDA_05196	outgroup	Eurotiomycetes	Eurotiales	Aspergillus flavus	GCA_034621665.1	JAVRGE010000233.1	77.466	1247	249	24	488	1712	13342	14578	plus	0	717	84
VEDA_05196	outgroup	Eurotiomycetes	Eurotiales	Aspergillus flavus	GCA_034621665.1	JAVRGE010000233.1	83	300	50	1	88	387	12963	13261	plus	2.28e-67	270	84
VEDA_05196	outgroup	Eurotiomycetes	Eurotiales	Aspergillus flavus	GCA_031305155.1	JAROWR010000044.1	77.466	1247	249	24	488	1712	23109	24345	plus	0	717	84
VEDA_05196	outgroup	Eurotiomycetes	Eurotiales	Aspergillus flavus	GCA_031305155.1	JAROWR010000044.1	83	300	50	1	88	387	22730	23028	plus	2.28e-67	270	84
VEDA_05196	outgroup	Eurotiomycetes	Eurotiales	Aspergillus flavus	GCA_031304755.1	JAROWW010000026.1	77.466	1247	249	25	488	1712	197931	196695	minus	0	717	84
VEDA_05196	outgroup	Eurotiomycetes	Eurotiales	Aspergillus flavus	GCA_031304755.1	JAROWW010000026.1	82.838	303	51	1	88	390	198310	198009	minus	2.28e-67	270	84
VEDA_05196	outgroup	Eurotiomycetes	Eurotiales	Aspergillus flavus	GCA_029582055.1	JARCHB010000010.1	77.466	1247	249	24	488	1712	969699	970935	plus	0	717	84
VEDA_05196	outgroup	Eurotiomycetes	Eurotiales	Aspergillus flavus	GCA_029582055.1	JARCHB010000010.1	83	300	50	1	88	387	969320	969618	plus	2.28e-67	270	84
VEDA_05196	outgroup	Eurotiomycetes	Eurotiales	Aspergillus flavus	GCA_026743845.1	JANCNY010000168.1	77.466	1247	249	25	488	1712	76602	75366	minus	0	717	84
VEDA_05196	outgroup	Eurotiomycetes	Eurotiales	Aspergillus flavus	GCA_026743845.1	JANCNY010000168.1	82.838	303	51	1	88	390	76981	76680	minus	2.28e-67	270	84
VEDA_05196	outgroup	Eurotiomycetes	Eurotiales	Aspergillus sp. GBTC2 WXH	GCA_026119255.1	JANZLR010000005.1	77.466	1247	249	24	488	1712	734887	736123	plus	0	717	84
VEDA_05196	outgroup	Eurotiomycetes	Eurotiales	Aspergillus sp. GBTC2 WXH	GCA_026119255.1	JANZLR010000005.1	83	300	50	1	88	387	734508	734806	plus	2.28e-67	270	84
VEDA_05196	outgroup	Eurotiomycetes	Eurotiales	Aspergillus flavus	GCA_024678945.1	JANBAO010000136.1	77.466	1247	249	25	488	1712	91203	89967	minus	0	717	84
VEDA_05196	outgroup	Eurotiomycetes	Eurotiales	Aspergillus flavus	GCA_024678945.1	JANBAO010000136.1	82.838	303	51	1	88	390	91582	91281	minus	2.28e-67	270	84
VEDA_05196	outgroup	Eurotiomycetes	Eurotiales	Aspergillus flavus	GCA_024678905.1	JANBAP010000077.1	77.466	1247	249	24	488	1712	10370	11606	plus	0	717	84
VEDA_05196	outgroup	Eurotiomycetes	Eurotiales	Aspergillus flavus	GCA_024678905.1	JANBAP010000077.1	83	300	50	1	88	387	9991	10289	plus	2.28e-67	270	84
VEDA_05196	outgroup	Eurotiomycetes	Eurotiales	Aspergillus flavus	GCA_024678825.1	JANBAK010000142.1	77.466	1247	249	24	488	1712	4506	5742	plus	0	717	84
VEDA_05196	outgroup	Eurotiomycetes	Eurotiales	Aspergillus flavus	GCA_024678825.1	JANBAK010000142.1	83	300	50	1	88	387	4127	4425	plus	2.28e-67	270	84
VEDA_05196	outgroup	Eurotiomycetes	Eurotiales	Aspergillus flavus	GCA_024678765.1	JANBAG010000037.1	77.466	1247	249	24	488	1712	138829	140065	plus	0	717	84
VEDA_05196	outgroup	Eurotiomycetes	Eurotiales	Aspergillus flavus	GCA_024678765.1	JANBAG010000037.1	83	300	50	1	88	387	138450	138748	plus	2.28e-67	270	84
VEDA_05196	outgroup	Eurotiomycetes	Eurotiales	Aspergillus flavus	GCA_024678425.1	JANAZQ010000018.1	77.466	1247	249	25	488	1712	270524	269288	minus	0	717	84
VEDA_05196	outgroup	Eurotiomycetes	Eurotiales	Aspergillus flavus	GCA_024678425.1	JANAZQ010000018.1	82.838	303	51	1	88	390	270903	270602	minus	2.28e-67	270	84
VEDA_05196	outgroup	Eurotiomycetes	Eurotiales	Aspergillus flavus	GCA_024678325.1	JANAZM010000219.1	77.466	1247	249	25	488	1712	43934	42698	minus	0	717	84
VEDA_05196	outgroup	Eurotiomycetes	Eurotiales	Aspergillus flavus	GCA_024678325.1	JANAZM010000219.1	82.838	303	51	1	88	390	44313	44012	minus	2.28e-67	270	84
VEDA_05196	outgroup	Eurotiomycetes	Eurotiales	Aspergillus flavus	GCA_024678295.1	JANAZI010000224.1	77.466	1247	249	24	488	1712	4538	5774	plus	0	717	84
VEDA_05196	outgroup	Eurotiomycetes	Eurotiales	Aspergillus flavus	GCA_024678295.1	JANAZI010000224.1	83	300	50	1	88	387	4159	4457	plus	2.28e-67	270	84
VEDA_05196	outgroup	Eurotiomycetes	Eurotiales	Aspergillus flavus	GCA_024678285.1	JANAZJ010000240.1	77.466	1247	249	25	488	1712	43898	42662	minus	0	717	84
VEDA_05196	outgroup	Eurotiomycetes	Eurotiales	Aspergillus flavus	GCA_024678285.1	JANAZJ010000240.1	82.838	303	51	1	88	390	44277	43976	minus	2.28e-67	270	84
VEDA_05196	outgroup	Eurotiomycetes	Eurotiales	Aspergillus flavus	GCA_024678225.1	JANAZH010000229.1	77.466	1247	249	24	488	1712	4586	5822	plus	0	717	84
VEDA_05196	outgroup	Eurotiomycetes	Eurotiales	Aspergillus flavus	GCA_024678225.1	JANAZH010000229.1	83	300	50	1	88	387	4207	4505	plus	2.28e-67	270	84
VEDA_05196	outgroup	Eurotiomycetes	Eurotiales	Aspergillus flavus	GCA_024678205.1	JANAZG010000092.1	77.466	1247	249	24	488	1712	95408	96644	plus	0	717	84
VEDA_05196	outgroup	Eurotiomycetes	Eurotiales	Aspergillus flavus	GCA_024678205.1	JANAZG010000092.1	83	300	50	1	88	387	95029	95327	plus	2.28e-67	270	84
VEDA_05196	outgroup	Eurotiomycetes	Eurotiales	Aspergillus flavus	GCA_024678185.1	JANAZE010000040.1	77.466	1247	249	24	488	1712	104387	105623	plus	0	717	84
VEDA_05196	outgroup	Eurotiomycetes	Eurotiales	Aspergillus flavus	GCA_024678185.1	JANAZE010000040.1	83	300	50	1	88	387	104008	104306	plus	2.28e-67	270	84
VEDA_05196	outgroup	Eurotiomycetes	Eurotiales	Aspergillus flavus	GCA_024678145.1	JANAZF010000215.1	77.466	1247	249	25	488	1712	43824	42588	minus	0	717	84
VEDA_05196	outgroup	Eurotiomycetes	Eurotiales	Aspergillus flavus	GCA_024678145.1	JANAZF010000215.1	82.838	303	51	1	88	390	44203	43902	minus	2.28e-67	270	84
VEDA_05196	outgroup	Eurotiomycetes	Eurotiales	Aspergillus flavus	GCA_024677125.1	JANAZA010000224.1	77.466	1247	249	25	488	1712	43865	42629	minus	0	717	84
VEDA_05196	outgroup	Eurotiomycetes	Eurotiales	Aspergillus flavus	GCA_024677125.1	JANAZA010000224.1	82.838	303	51	1	88	390	44244	43943	minus	2.28e-67	270	84
VEDA_05196	outgroup	Eurotiomycetes	Eurotiales	Aspergillus flavus	GCA_024677005.1	JANAYW010000023.1	77.466	1247	249	25	488	1712	197794	196558	minus	0	717	84
VEDA_05196	outgroup	Eurotiomycetes	Eurotiales	Aspergillus flavus	GCA_024677005.1	JANAYW010000023.1	82.838	303	51	1	88	390	198173	197872	minus	2.28e-67	270	84
VEDA_05196	outgroup	Eurotiomycetes	Eurotiales	Aspergillus flavus	GCA_024676745.1	JANAYO010000056.1	77.466	1247	249	24	488	1712	10371	11607	plus	0	717	84
VEDA_05196	outgroup	Eurotiomycetes	Eurotiales	Aspergillus flavus	GCA_024676745.1	JANAYO010000056.1	83	300	50	1	88	387	9992	10290	plus	2.28e-67	270	84
VEDA_05196	outgroup	Eurotiomycetes	Eurotiales	Aspergillus flavus	GCA_024676265.1	JANAYN010000233.1	77.466	1247	249	25	488	1712	43904	42668	minus	0	717	84
VEDA_05196	outgroup	Eurotiomycetes	Eurotiales	Aspergillus flavus	GCA_024676265.1	JANAYN010000233.1	82.838	303	51	1	88	390	44283	43982	minus	2.28e-67	270	84
VEDA_05196	outgroup	Eurotiomycetes	Eurotiales	Aspergillus flavus	GCA_024675085.1	JANAYJ010000044.1	77.466	1247	249	24	488	1712	4561	5797	plus	0	717	84
VEDA_05196	outgroup	Eurotiomycetes	Eurotiales	Aspergillus flavus	GCA_024675085.1	JANAYJ010000044.1	83	300	50	1	88	387	4182	4480	plus	2.28e-67	270	84
VEDA_05196	outgroup	Eurotiomycetes	Eurotiales	Aspergillus flavus	GCA_024668885.1	JANAXQ010000185.1	77.466	1247	249	24	488	1712	16222	17458	plus	0	717	84
VEDA_05196	outgroup	Eurotiomycetes	Eurotiales	Aspergillus flavus	GCA_024668885.1	JANAXQ010000185.1	83	300	50	1	88	387	15843	16141	plus	2.28e-67	270	84
VEDA_05196	outgroup	Eurotiomycetes	Eurotiales	Aspergillus flavus	GCA_019880445.1	CP082260.1	77.466	1247	249	25	488	1712	677857	676621	minus	0	717	84
VEDA_05196	outgroup	Eurotiomycetes	Eurotiales	Aspergillus flavus	GCA_019880445.1	CP082260.1	82.838	303	51	1	88	390	678236	677935	minus	2.28e-67	270	84
VEDA_05196	outgroup	Eurotiomycetes	Eurotiales	Aspergillus sp. GbtcF2	GCA_019176375.1	JAGXKE010000005.1	77.466	1247	249	24	488	1712	734887	736123	plus	0	717	84
VEDA_05196	outgroup	Eurotiomycetes	Eurotiales	Aspergillus sp. GbtcF2	GCA_019176375.1	JAGXKE010000005.1	83	300	50	1	88	387	734508	734806	plus	2.28e-67	270	84
VEDA_05196	outgroup	Eurotiomycetes	Eurotiales	Aspergillus flavus	GCA_018140885.1	CM030973.1	77.466	1247	249	25	488	1712	3822193	3820957	minus	0	717	84
VEDA_05196	outgroup	Eurotiomycetes	Eurotiales	Aspergillus flavus	GCA_018140885.1	CM030973.1	82.838	303	51	1	88	390	3822572	3822271	minus	2.28e-67	270	84
VEDA_05196	outgroup	Eurotiomycetes	Eurotiales	Aspergillus flavus	GCA_018140885.1	CM030973.1	77.519	129	29	0	104	232	3964415	3964287	minus	1.48e-09	78.7	84
VEDA_05196	outgroup	Eurotiomycetes	Eurotiales	Aspergillus flavus	GCA_014117485.1	CP059858.1	77.466	1247	249	25	488	1712	2511820	2510584	minus	0	717	84
VEDA_05196	outgroup	Eurotiomycetes	Eurotiales	Aspergillus flavus	GCA_014117485.1	CP059858.1	82.838	303	51	1	88	390	2512199	2511898	minus	2.28e-67	270	84
VEDA_05196	outgroup	Eurotiomycetes	Eurotiales	Aspergillus flavus	GCA_014117465.1	CP059872.1	77.466	1247	249	25	488	1712	677863	676627	minus	0	717	84
VEDA_05196	outgroup	Eurotiomycetes	Eurotiales	Aspergillus flavus	GCA_014117465.1	CP059872.1	82.838	303	51	1	88	390	678242	677941	minus	2.28e-67	270	84
VEDA_05196	outgroup	Eurotiomycetes	Eurotiales	Aspergillus flavus	GCA_013436455.1	JABVYW010000215.1	77.466	1247	249	25	488	1712	49744	48508	minus	0	717	84
VEDA_05196	outgroup	Eurotiomycetes	Eurotiales	Aspergillus flavus	GCA_013436455.1	JABVYW010000215.1	82.838	303	51	1	88	390	50123	49822	minus	2.28e-67	270	84
VEDA_05196	outgroup	Eurotiomycetes	Eurotiales	Aspergillus flavus	GCA_013436115.1	JABVZH010000208.1	77.466	1247	249	24	488	1712	4396	5632	plus	0	717	84
VEDA_05196	outgroup	Eurotiomycetes	Eurotiales	Aspergillus flavus	GCA_013436115.1	JABVZH010000208.1	83	300	50	1	88	387	4017	4315	plus	2.28e-67	270	84
VEDA_05196	outgroup	Eurotiomycetes	Eurotiales	Aspergillus flavus	GCA_013436105.1	JABVZI010000272.1	77.466	1247	249	24	488	1712	4395	5631	plus	0	717	84
VEDA_05196	outgroup	Eurotiomycetes	Eurotiales	Aspergillus flavus	GCA_013436105.1	JABVZI010000272.1	83	300	50	1	88	387	4016	4314	plus	2.28e-67	270	84
VEDA_05196	outgroup	Eurotiomycetes	Eurotiales	Aspergillus flavus	GCA_013436085.1	JABVZK010000219.1	77.466	1247	249	25	488	1712	41726	40490	minus	0	717	84
VEDA_05196	outgroup	Eurotiomycetes	Eurotiales	Aspergillus flavus	GCA_013436085.1	JABVZK010000219.1	82.838	303	51	1	88	390	42105	41804	minus	2.28e-67	270	84
VEDA_05196	outgroup	Eurotiomycetes	Eurotiales	Aspergillus flavus	GCA_013435925.1	JABVYR010000247.1	77.466	1247	249	24	488	1712	4400	5636	plus	0	717	84
VEDA_05196	outgroup	Eurotiomycetes	Eurotiales	Aspergillus flavus	GCA_013435925.1	JABVYR010000247.1	83	300	50	1	88	387	4021	4319	plus	2.28e-67	270	84
VEDA_05196	outgroup	Eurotiomycetes	Eurotiales	Aspergillus flavus	GCA_013435725.1	JABVYV010000202.1	77.466	1247	249	24	488	1712	9796	11032	plus	0	717	84
VEDA_05196	outgroup	Eurotiomycetes	Eurotiales	Aspergillus flavus	GCA_013435725.1	JABVYV010000202.1	83	300	50	1	88	387	9417	9715	plus	2.28e-67	270	84
VEDA_05196	outgroup	Eurotiomycetes	Eurotiales	Aspergillus flavus	GCA_012897275.1	CP051024.1	77.466	1247	249	25	488	1712	478659	477423	minus	0	717	84
VEDA_05196	outgroup	Eurotiomycetes	Eurotiales	Aspergillus flavus	GCA_012897275.1	CP051024.1	82.838	303	51	1	88	390	479038	478737	minus	2.28e-67	270	84
VEDA_05196	outgroup	Eurotiomycetes	Eurotiales	Aspergillus flavus	GCA_012897115.1	CP051033.1	77.466	1247	249	25	488	1712	678067	676831	minus	0	717	84
VEDA_05196	outgroup	Eurotiomycetes	Eurotiales	Aspergillus flavus	GCA_012897115.1	CP051033.1	82.838	303	51	1	88	390	678446	678145	minus	2.28e-67	270	84
VEDA_05196	outgroup	Eurotiomycetes	Eurotiales	Aspergillus flavus	GCA_012896995.1	CP051064.1	77.466	1247	249	25	488	1712	478659	477423	minus	0	717	84
VEDA_05196	outgroup	Eurotiomycetes	Eurotiales	Aspergillus flavus	GCA_012896995.1	CP051064.1	82.838	303	51	1	88	390	479038	478737	minus	2.28e-67	270	84
VEDA_05196	outgroup	Eurotiomycetes	Eurotiales	Aspergillus flavus	GCA_012896705.1	CP051080.1	77.466	1247	249	25	488	1712	478425	477189	minus	0	717	84
VEDA_05196	outgroup	Eurotiomycetes	Eurotiales	Aspergillus flavus	GCA_012896705.1	CP051080.1	82.838	303	51	1	88	390	478804	478503	minus	2.28e-67	270	84
VEDA_05196	outgroup	Eurotiomycetes	Eurotiales	Aspergillus flavus	GCA_012896415.1	CP051096.1	77.466	1247	249	25	488	1712	424520	423284	minus	0	717	84
VEDA_05196	outgroup	Eurotiomycetes	Eurotiales	Aspergillus flavus	GCA_012896415.1	CP051096.1	82.838	303	51	1	88	390	424899	424598	minus	2.28e-67	270	84
VEDA_05196	outgroup	Eurotiomycetes	Eurotiales	Aspergillus flavus	GCA_012896275.1	CP051051.1	77.466	1247	249	25	488	1712	2382563	2381327	minus	0	717	84
VEDA_05196	outgroup	Eurotiomycetes	Eurotiales	Aspergillus flavus	GCA_012896275.1	CP051051.1	82.838	303	51	1	88	390	2382942	2382641	minus	2.28e-67	270	84
VEDA_05196	outgroup	Eurotiomycetes	Eurotiales	Aspergillus flavus	GCA_012896145.1	CP051043.1	77.466	1247	249	25	488	1712	2551088	2549852	minus	0	717	84
VEDA_05196	outgroup	Eurotiomycetes	Eurotiales	Aspergillus flavus	GCA_012896145.1	CP051043.1	82.838	303	51	1	88	390	2551467	2551166	minus	2.28e-67	270	84
VEDA_05196	outgroup	Eurotiomycetes	Eurotiales	Aspergillus flavus	GCA_012895975.1	CP051035.1	77.466	1247	249	25	488	1712	2513217	2511981	minus	0	717	84
VEDA_05196	outgroup	Eurotiomycetes	Eurotiales	Aspergillus flavus	GCA_012895975.1	CP051035.1	82.838	303	51	1	88	390	2513596	2513295	minus	2.28e-67	270	84
VEDA_05196	outgroup	Eurotiomycetes	Eurotiales	Aspergillus flavus	GCA_011420415.1	SKBY01000040.1	77.466	1247	249	25	488	1712	430209	428973	minus	0	717	84
VEDA_05196	outgroup	Eurotiomycetes	Eurotiales	Aspergillus flavus	GCA_011420415.1	SKBY01000040.1	82.838	303	51	1	88	390	430588	430287	minus	2.28e-67	270	84
VEDA_05196	outgroup	Eurotiomycetes	Eurotiales	Aspergillus flavus	GCA_009017415.1	CP044617.1	77.466	1247	249	25	488	1712	677876	676640	minus	0	717	84
VEDA_05196	outgroup	Eurotiomycetes	Eurotiales	Aspergillus flavus	GCA_009017415.1	CP044617.1	82.838	303	51	1	88	390	678255	677954	minus	2.28e-67	270	84
VEDA_05196	outgroup	Eurotiomycetes	Eurotiales	Aspergillus flavus	GCA_003967675.1	BEXM01000319.1	77.466	1247	249	24	488	1712	4390	5626	plus	0	717	84
VEDA_05196	outgroup	Eurotiomycetes	Eurotiales	Aspergillus flavus	GCA_003967675.1	BEXM01000319.1	83	300	50	1	88	387	4011	4309	plus	2.28e-67	270	84
VEDA_05196	outgroup	Eurotiomycetes	Eurotiales	Aspergillus flavus	GCA_003953825.1	RAXI01000135.1	77.466	1247	249	25	488	1712	43759	42523	minus	0	717	84
VEDA_05196	outgroup	Eurotiomycetes	Eurotiales	Aspergillus flavus	GCA_003953825.1	RAXI01000135.1	82.838	303	51	1	88	390	44138	43837	minus	2.28e-67	270	84
VEDA_05196	outgroup	Eurotiomycetes	Eurotiales	Aspergillus flavus	GCA_003953715.1	RAXL01000024.1	77.466	1247	249	25	488	1712	41751	40515	minus	0	717	84
VEDA_05196	outgroup	Eurotiomycetes	Eurotiales	Aspergillus flavus	GCA_003953715.1	RAXL01000024.1	82.838	303	51	1	88	390	42130	41829	minus	2.28e-67	270	84
VEDA_05196	outgroup	Eurotiomycetes	Eurotiales	Aspergillus flavus	GCA_003953705.1	RAXM01000237.1	77.466	1247	249	24	488	1712	9797	11033	plus	0	717	84
VEDA_05196	outgroup	Eurotiomycetes	Eurotiales	Aspergillus flavus	GCA_003953705.1	RAXM01000237.1	83	300	50	1	88	387	9418	9716	plus	2.28e-67	270	84
VEDA_05196	outgroup	Eurotiomycetes	Eurotiales	Aspergillus flavus	GCA_003711315.1	NLCJ01000227.1	77.466	1247	249	25	488	1712	383995	382759	minus	0	717	84
VEDA_05196	outgroup	Eurotiomycetes	Eurotiales	Aspergillus flavus	GCA_003711315.1	NLCJ01000227.1	82.838	303	51	1	88	390	384374	384073	minus	2.28e-67	270	84
VEDA_05196	outgroup	Eurotiomycetes	Eurotiales	Aspergillus flavus	GCA_003711285.1	NLCI01000272.1	77.466	1247	249	24	488	1712	10367	11603	plus	0	717	84
VEDA_05196	outgroup	Eurotiomycetes	Eurotiales	Aspergillus flavus	GCA_003711285.1	NLCI01000272.1	83	300	50	1	88	387	9988	10286	plus	2.28e-67	270	84
VEDA_05196	outgroup	Eurotiomycetes	Eurotiales	Aspergillus flavus	GCA_002456175.2	NWUH02000251.1	77.466	1247	249	24	488	1712	9800	11036	plus	0	717	84
VEDA_05196	outgroup	Eurotiomycetes	Eurotiales	Aspergillus flavus	GCA_002456175.2	NWUH02000251.1	83	300	50	1	88	387	9421	9719	plus	2.28e-67	270	84
VEDA_05196	outgroup	Eurotiomycetes	Eurotiales	Aspergillus flavus	GCA_002443215.2	NWUG02001187.1	77.466	1247	249	25	488	1712	163315	162079	minus	0	717	84
VEDA_05196	outgroup	Eurotiomycetes	Eurotiales	Aspergillus flavus	GCA_002443215.2	NWUG02001187.1	82.838	303	51	1	88	390	163694	163393	minus	2.28e-67	270	84
VEDA_05196	outgroup	Eurotiomycetes	Eurotiales	Aspergillus flavus	GCA_000006275.3	AAIH03000103.1	77.466	1247	249	25	488	1712	673497	672261	minus	0	717	84
VEDA_05196	outgroup	Eurotiomycetes	Eurotiales	Aspergillus flavus	GCA_000006275.3	AAIH03000103.1	82.838	303	51	1	88	390	673876	673575	minus	2.28e-67	270	84
VEDA_05196	outgroup	Eurotiomycetes	Eurotiales	Talaromyces pinophilus	GCA_027569565.1	JAPDFH010000007.1	76.404	1246	264	25	488	1712	162694	163930	plus	3.24e-180	645	79
VEDA_05196	outgroup	Eurotiomycetes	Eurotiales	Talaromyces pinophilus	GCA_027569565.1	JAPDFH010000007.1	79.535	215	40	4	175	387	162402	162614	plus	3.09e-31	150	79
VEDA_05196	outgroup	Eurotiomycetes	Eurotiales	Talaromyces pinophilus	GCA_027569545.1	JAPDFG010000008.1	76.404	1246	264	26	488	1712	1248016	1246780	minus	3.24e-180	645	80
VEDA_05196	outgroup	Eurotiomycetes	Eurotiales	Talaromyces pinophilus	GCA_027569545.1	JAPDFG010000008.1	79.358	218	41	4	175	390	1248308	1248093	minus	3.09e-31	150	80
VEDA_05196	outgroup	Eurotiomycetes	Eurotiales	Talaromyces pinophilus	GCA_003316675.1	QNQR01000316.1	76.423	1247	263	26	488	1712	7165	8402	plus	3.24e-180	645	79
VEDA_05196	outgroup	Eurotiomycetes	Eurotiales	Talaromyces pinophilus	GCA_003316675.1	QNQR01000316.1	79.439	214	42	2	175	387	6872	7084	plus	3.09e-31	150	79
VEDA_05196	outgroup	Eurotiomycetes	Eurotiales	Talaromyces pinophilus	GCA_001571465.2	CP017345.1	76.244	1246	266	25	488	1712	2038063	2039299	plus	7e-177	634	79
VEDA_05196	outgroup	Eurotiomycetes	Eurotiales	Talaromyces pinophilus	GCA_001571465.2	CP017345.1	79.439	214	42	2	175	387	2037770	2037982	plus	3.09e-31	150	79
VEDA_05196	outgroup	Eurotiomycetes	Eurotiales	Talaromyces sp. SJ9	GCA_038993655.1	JBBVQN010000005.1	74.035	1244	264	37	488	1712	749473	750676	plus	2.11e-122	453	79
VEDA_05196	outgroup	Eurotiomycetes	Eurotiales	Talaromyces sp. SJ9	GCA_038993655.1	JBBVQN010000005.1	83.01	206	35	0	175	380	749181	749386	plus	2.36e-42	187	79
VEDA_05196	outgroup	Sordariomycetes	Microascales	Microascus cirrosus	GCA_030271035.1	JAMBUN010000044.1	74.149	646	153	14	1067	1705	47965	48603	plus	6.37e-63	255	52
VEDA_05196	outgroup	Sordariomycetes	Microascales	Microascus cirrosus	GCA_030271035.1	JAMBUN010000044.1	72	300	78	6	556	852	47456	47752	plus	3.18e-11	84.2	52
VEDA_05196	outgroup	Sordariomycetes	Phyllachorales	Phyllachora maydis	GCA_029339225.1	JAQQPM010000007.1	71.863	1052	240	50	647	1671	4658387	4659409	plus	8.24e-62	252	72
VEDA_05196	outgroup	Sordariomycetes	Phyllachorales	Phyllachora maydis	GCA_029339225.1	JAQQPM010000007.1	75.265	283	70	0	91	373	4657814	4658096	plus	8.66e-27	135	72
VEDA_05196	outgroup	Sordariomycetes	Phyllachorales	Phyllachora maydis	GCA_011801745.1	JAALGG010000139.1	71.664	1094	254	50	647	1713	1363	299	minus	8.24e-62	252	75
VEDA_05196	outgroup	Sordariomycetes	Phyllachorales	Phyllachora maydis	GCA_011801745.1	JAALGG010000139.1	75.265	283	70	0	91	373	1936	1654	minus	8.66e-27	135	75
VEDA_05196	outgroup	Sordariomycetes	Ophiostomatales	Sporothrix luriei	GCA_021398005.1	WNLO01000028.1	74.737	570	130	12	939	1501	94060	93498	minus	4.96e-59	243	58
VEDA_05196	outgroup	Sordariomycetes	Ophiostomatales	Sporothrix luriei	GCA_021398005.1	WNLO01000028.1	74.539	271	65	4	104	372	94696	94428	minus	1.13e-20	115	58
VEDA_05196	outgroup	Sordariomycetes	Ophiostomatales	Sporothrix luriei	GCA_021398005.1	WNLO01000028.1	74.648	213	54	0	523	735	94412	94200	minus	1.47e-14	95.3	58
VEDA_05196	outgroup	Sordariomycetes	Ophiostomatales	Sporothrix globosa	GCA_021398025.1	WOEH01000008.1	74.503	553	127	12	991	1536	15675	16220	plus	1.39e-54	228	56
VEDA_05196	outgroup	Sordariomycetes	Ophiostomatales	Sporothrix globosa	GCA_021398025.1	WOEH01000008.1	77.273	220	48	2	517	735	15265	15483	plus	1.45e-24	128	56
VEDA_05196	outgroup	Sordariomycetes	Ophiostomatales	Sporothrix globosa	GCA_021398025.1	WOEH01000008.1	75.686	255	56	6	94	345	14977	15228	plus	6.74e-23	122	56
VEDA_05196	outgroup	Sordariomycetes	Ophiostomatales	Sporothrix globosa	GCA_021397555.1	WMHP01000004.1	74.503	553	127	12	991	1536	175409	175954	plus	1.39e-54	228	56
VEDA_05196	outgroup	Sordariomycetes	Ophiostomatales	Sporothrix globosa	GCA_021397555.1	WMHP01000004.1	77.273	220	48	2	517	735	174999	175217	plus	1.45e-24	128	56
VEDA_05196	outgroup	Sordariomycetes	Ophiostomatales	Sporothrix globosa	GCA_021397555.1	WMHP01000004.1	75.686	255	56	6	94	345	174711	174962	plus	6.74e-23	122	56
VEDA_05196	outgroup	Sordariomycetes	Ophiostomatales	Sporothrix globosa	GCA_021396345.1	WNYM01000019.1	74.503	553	127	12	991	1536	483263	482718	minus	1.39e-54	228	57
VEDA_05196	outgroup	Sordariomycetes	Ophiostomatales	Sporothrix globosa	GCA_021396345.1	WNYM01000019.1	77.57	214	46	2	523	735	483667	483455	minus	1.45e-24	128	57
VEDA_05196	outgroup	Sordariomycetes	Ophiostomatales	Sporothrix globosa	GCA_021396345.1	WNYM01000019.1	74.444	270	63	6	97	363	483958	483692	minus	1.46e-19	111	57
VEDA_05196	outgroup	Sordariomycetes	Ophiostomatales	Sporothrix globosa	GCA_021396335.1	WNYL01000001.1	74.503	553	127	12	991	1536	959327	959872	plus	1.39e-54	228	56
VEDA_05196	outgroup	Sordariomycetes	Ophiostomatales	Sporothrix globosa	GCA_021396335.1	WNYL01000001.1	77.273	220	48	2	517	735	958917	959135	plus	1.45e-24	128	56
VEDA_05196	outgroup	Sordariomycetes	Ophiostomatales	Sporothrix globosa	GCA_021396335.1	WNYL01000001.1	74.902	255	58	6	94	345	958629	958880	plus	1.46e-19	111	56
VEDA_05196	outgroup	Sordariomycetes	Ophiostomatales	Sporothrix globosa	GCA_021396275.1	WNYJ01000011.1	74.503	553	127	12	991	1536	486254	485709	minus	1.39e-54	228	57
VEDA_05196	outgroup	Sordariomycetes	Ophiostomatales	Sporothrix globosa	GCA_021396275.1	WNYJ01000011.1	77.57	214	46	2	523	735	486658	486446	minus	1.45e-24	128	57
VEDA_05196	outgroup	Sordariomycetes	Ophiostomatales	Sporothrix globosa	GCA_021396275.1	WNYJ01000011.1	74.444	270	63	6	97	363	486949	486683	minus	1.46e-19	111	57
VEDA_05196	outgroup	Sordariomycetes	Ophiostomatales	Sporothrix globosa	GCA_021396195.1	WNYB01000001.1	74.503	553	127	12	991	1536	486354	485809	minus	1.39e-54	228	57
VEDA_05196	outgroup	Sordariomycetes	Ophiostomatales	Sporothrix globosa	GCA_021396195.1	WNYB01000001.1	77.57	214	46	2	523	735	486758	486546	minus	1.45e-24	128	57
VEDA_05196	outgroup	Sordariomycetes	Ophiostomatales	Sporothrix globosa	GCA_021396195.1	WNYB01000001.1	74.444	270	63	6	97	363	487049	486783	minus	1.46e-19	111	57
VEDA_05196	outgroup	Sordariomycetes	Ophiostomatales	Sporothrix globosa	GCA_001630445.1	LVYX01000003.1	74.503	553	127	12	991	1536	2793536	2794081	plus	1.39e-54	228	56
VEDA_05196	outgroup	Sordariomycetes	Ophiostomatales	Sporothrix globosa	GCA_001630445.1	LVYX01000003.1	77.273	220	48	2	517	735	2793126	2793344	plus	1.45e-24	128	56
VEDA_05196	outgroup	Sordariomycetes	Ophiostomatales	Sporothrix globosa	GCA_001630445.1	LVYX01000003.1	75.686	255	56	6	94	345	2792838	2793089	plus	6.74e-23	122	56
VEDA_05196	outgroup	Sordariomycetes	Ophiostomatales	Sporothrix globosa	GCA_001630435.1	LVYW01000006.1	74.503	553	127	12	991	1536	2804888	2805433	plus	1.39e-54	228	56
VEDA_05196	outgroup	Sordariomycetes	Ophiostomatales	Sporothrix globosa	GCA_001630435.1	LVYW01000006.1	77.273	220	48	2	517	735	2804478	2804696	plus	1.45e-24	128	56
VEDA_05196	outgroup	Sordariomycetes	Ophiostomatales	Sporothrix globosa	GCA_001630435.1	LVYW01000006.1	75.686	255	56	6	94	345	2804190	2804441	plus	6.74e-23	122	56
VEDA_05196	outgroup	Sordariomycetes	Ophiostomatales	Sporothrix brasiliensis	GCF_000820605.1	NW_024467140.1	74.806	516	120	10	991	1501	2849302	2849812	plus	1.8e-53	224	53
VEDA_05196	outgroup	Sordariomycetes	Ophiostomatales	Sporothrix brasiliensis	GCF_000820605.1	NW_024467140.1	75.197	254	59	4	94	345	2848604	2848855	plus	3.14e-21	117	53
VEDA_05196	outgroup	Sordariomycetes	Ophiostomatales	Sporothrix brasiliensis	GCF_000820605.1	NW_024467140.1	75.258	194	48	0	517	710	2848892	2849085	plus	5.29e-14	93.5	53
VEDA_05196	outgroup	Sordariomycetes	Ophiostomatales	Sporothrix brasiliensis	GCA_000820605.1	AWTV01000010.1	74.806	516	120	10	991	1501	2849302	2849812	plus	1.8e-53	224	53
VEDA_05196	outgroup	Sordariomycetes	Ophiostomatales	Sporothrix brasiliensis	GCA_000820605.1	AWTV01000010.1	75.197	254	59	4	94	345	2848604	2848855	plus	3.14e-21	117	53
VEDA_05196	outgroup	Sordariomycetes	Ophiostomatales	Sporothrix brasiliensis	GCA_000820605.1	AWTV01000010.1	75.258	194	48	0	517	710	2848892	2849085	plus	5.29e-14	93.5	53
VEDA_05196	outgroup	Sordariomycetes	Ophiostomatales	Sporothrix globosa	GCA_021396295.1	WNYK01000010.1	74.322	553	128	12	991	1536	101720	101175	minus	6.46e-53	222	57
VEDA_05196	outgroup	Sordariomycetes	Ophiostomatales	Sporothrix globosa	GCA_021396295.1	WNYK01000010.1	76.636	214	48	2	523	735	102124	101912	minus	3.14e-21	117	57
VEDA_05196	outgroup	Sordariomycetes	Ophiostomatales	Sporothrix globosa	GCA_021396295.1	WNYK01000010.1	74.444	270	63	6	97	363	102415	102149	minus	1.46e-19	111	57
VEDA_05196	outgroup	Sordariomycetes	Sordariales	Lasiosphaeria hispida	GCA_033439745.1	JAUIQD010000002.1	75.682	440	85	19	1064	1492	883095	883523	plus	3.03e-46	200	51
VEDA_05196	outgroup	Sordariomycetes	Sordariales	Lasiosphaeria hispida	GCA_033439745.1	JAUIQD010000002.1	78.431	153	33	0	91	243	882209	882361	plus	3.16e-16	100	51
VEDA_05196	outgroup	Sordariomycetes	Sordariales	Lasiosphaeria hispida	GCA_033439745.1	JAUIQD010000002.1	71.802	344	88	8	523	862	882563	882901	plus	6.84e-13	89.8	51
VEDA_05197	outgroup	Sordariomycetes	Hypocreales	Fusarium haematococcum	GCA_004026385.1	SCGO01002134.1	99.904	1041	1	0	1	1041	5420	6460	plus	0	1917	100
VEDA_05197	outgroup	Sordariomycetes	Hypocreales	Paramyrothecium foliicola	GCA_023375755.1	JALHAH010000006.1	99.52	1041	5	0	1	1041	4185735	4184695	minus	0	1895	100
VEDA_05197	outgroup	Sordariomycetes	Hypocreales	Paramyrothecium roridum	GCA_003012165.1	PXOD01001116.1	99.52	1041	5	0	1	1041	21085	20045	minus	0	1895	100
VEDA_05197	outgroup	Sordariomycetes	Hypocreales	Fusarium cf. falciforme	GCA_011034735.1	WEUO01000384.1	99.424	1041	6	0	1	1041	16218	17258	plus	0	1890	100
VEDA_05197	outgroup	Sordariomycetes	Hypocreales	Fusarium keratoplasticum	GCA_025433555.1	CM046500.1	99.328	1041	7	0	1	1041	132087	133127	plus	0	1884	100
VEDA_05197	outgroup	Sordariomycetes	Hypocreales	Fusarium cf. falciforme	GCA_011036815.1	WEVC01000299.1	99.328	1041	7	0	1	1041	23087	24127	plus	0	1884	100
VEDA_05197	outgroup	Sordariomycetes	Hypocreales	Fusarium cf. falciforme	GCA_011036775.1	WEUY01000253.1	99.328	1041	7	0	1	1041	57647	56607	minus	0	1884	100
VEDA_05197	outgroup	Sordariomycetes	Hypocreales	Fusarium cf. falciforme	GCA_011036565.1	WEYH01000144.1	99.328	1041	7	0	1	1041	36699	35659	minus	0	1884	100
VEDA_05197	outgroup	Sordariomycetes	Hypocreales	Fusarium cf. falciforme	GCA_011036445.1	WEYN01000283.1	99.328	1041	7	0	1	1041	32582	31542	minus	0	1884	100
VEDA_05197	outgroup	Sordariomycetes	Hypocreales	Fusarium cf. falciforme	GCA_011036285.1	WEYA01000731.1	99.328	1041	7	0	1	1041	2744	1704	minus	0	1884	100
VEDA_05197	outgroup	Sordariomycetes	Hypocreales	Fusarium cf. falciforme	GCA_011033785.1	WESZ01000098.1	99.328	1041	7	0	1	1041	146120	145080	minus	0	1884	100
VEDA_05197	outgroup	Sordariomycetes	Hypocreales	Fusarium cf. falciforme	GCA_011033705.1	WETD01000157.1	99.328	1041	7	0	1	1041	70222	69182	minus	0	1884	100
VEDA_05197	outgroup	Sordariomycetes	Hypocreales	Fusarium cf. falciforme	GCA_011033595.1	WESX01000093.1	99.328	1041	7	0	1	1041	121992	120952	minus	0	1884	100
VEDA_05197	outgroup	Sordariomycetes	Hypocreales	Fusarium cf. falciforme	GCA_011033525.1	WESR01000181.1	99.328	1041	7	0	1	1041	41818	40778	minus	0	1884	100
VEDA_05197	outgroup	Sordariomycetes	Hypocreales	Fusarium oxysporum	GCA_038050555.1	JBBJCF010000008.1	99.232	1041	8	0	1	1041	2604508	2603468	minus	0	1879	100
VEDA_05197	outgroup	Sordariomycetes	Hypocreales	Fusarium oxysporum	GCA_032991405.1	JAVENW010000013.1	99.232	1041	8	0	1	1041	617798	618838	plus	0	1879	100
VEDA_05197	outgroup	Sordariomycetes	Hypocreales	Fusarium oxysporum	GCA_032878545.1	JAVSMJ010000010.1	99.232	1041	8	0	1	1041	654840	653800	minus	0	1879	100
VEDA_05197	outgroup	Sordariomycetes	Hypocreales	Fusarium oxysporum	GCA_009602635.1	VINP01000075.1	99.232	1041	8	0	1	1041	5962	4922	minus	0	1879	100
VEDA_05197	outgroup	Sordariomycetes	Hypocreales	Fusarium oxysporum	GCA_009602635.1	VINP01000015.1	99.232	1041	8	0	1	1041	161187	160147	minus	0	1879	100
VEDA_05197	outgroup	Sordariomycetes	Hypocreales	Fusarium oxysporum	GCA_000260175.2	JH658040.1	99.232	1041	8	0	1	1041	47830	46790	minus	0	1879	100
VEDA_05197	outgroup	Sordariomycetes	Hypocreales	Fusarium falciforme	GCA_027945515.1	JAOQAW010000259.1	99.135	1041	9	0	1	1041	12158	13198	plus	0	1873	100
VEDA_05197	outgroup	Sordariomycetes	Hypocreales	Fusarium oxysporum	GCA_012610825.1	JAANYK010000152.1	99.135	1041	8	1	1	1041	23530	24569	plus	0	1871	100
VEDA_05197	outgroup	Sordariomycetes	Hypocreales	Fusarium multiceps	GCA_028416715.1	JAQPZZ010000036.1	97.214	1041	29	0	1	1041	283641	284681	plus	0	1762	100
VEDA_05197	outgroup	Sordariomycetes	Hypocreales	Fusarium equiseti	GCA_038501615.1	JBALLB010000008.1	96.343	1039	38	0	3	1041	2568053	2567015	minus	0	1709	99
VEDA_05197	outgroup	Sordariomycetes	Hypocreales	Fusarium proliferatum	GCA_003709405.1	RBJG01000967.1	96.254	1041	39	0	1	1041	3311	2271	minus	0	1707	100
VEDA_05197	outgroup	Sordariomycetes	Hypocreales	Fusarium proliferatum	GCA_003705095.1	RBCD01000852.1	96.254	1041	39	0	1	1041	3298	2258	minus	0	1707	100
VEDA_05197	outgroup	Sordariomycetes	Hypocreales	Fusarium proliferatum	GCA_003704965.1	RBCE01000419.1	96.254	1041	39	0	1	1041	4875	3835	minus	0	1707	100
VEDA_05197	outgroup	Sordariomycetes	Hypocreales	Fusarium proliferatum	GCA_003704895.1	RBCC01000370.1	96.254	1041	39	0	1	1041	5369	6409	plus	0	1707	100
VEDA_05197	outgroup	Sordariomycetes	Hypocreales	Fusarium proliferatum	GCA_003704885.1	RBCB01000299.1	96.254	1041	39	0	1	1041	641	1681	plus	0	1707	100
VEDA_05197	outgroup	Sordariomycetes	Hypocreales	Fusarium proliferatum	GCA_003704875.1	RBBY01000409.1	96.254	1041	39	0	1	1041	682	1722	plus	0	1707	100
VEDA_05197	outgroup	Sordariomycetes	Hypocreales	Fusarium protoensiforme	GCA_011320165.1	JAANQP010000688.1	96.154	1040	40	0	1	1040	6451	5412	minus	0	1700	99
VEDA_05197	outgroup	Sordariomycetes	Hypocreales	Nectriaceae sp.	GCA_029299875.1	DAGXHM010000781.1	95.411	1046	41	1	3	1041	11546	10501	minus	0	1664	99
VEDA_05197	outgroup	Sordariomycetes	Hypocreales	Fusarium oxysporum	GCA_030719095.1	CP130308.1	94.767	1032	54	0	1	1032	350005	348974	minus	0	1607	99
VEDA_05197	outgroup	Sordariomycetes	Hypocreales	Fusarium oxysporum	GCA_012610815.1	JAANYM010000429.1	94.767	1032	54	0	1	1032	50133	49102	minus	0	1607	99
VEDA_05197	outgroup	Sordariomycetes	Hypocreales	Fusarium oxysporum	GCA_009602625.1	VINO01000012.1	94.767	1032	54	0	1	1032	1270065	1269034	minus	0	1607	99
VEDA_05197	outgroup	Sordariomycetes	Hypocreales	Fusarium oxysporum	GCA_009602545.1	VINM01000014.1	94.767	1032	54	0	1	1032	372182	371151	minus	0	1607	99
VEDA_05197	outgroup	Sordariomycetes	Hypocreales	Fusarium oxysporum	GCA_009602505.1	VINL01000012.1	94.849	1029	53	0	1	1029	2279539	2280567	plus	0	1607	99
VEDA_05197	outgroup	Sordariomycetes	Hypocreales	Fusarium oxysporum	GCA_025215845.1	JAMSCV010000343.1	94.38	1032	58	0	1	1032	8076	7045	minus	0	1585	99
VEDA_05197	outgroup	Sordariomycetes	Hypocreales	Fusarium oxysporum	GCA_025217165.1	JAMSFF010000425.1	94.363	1029	58	0	1	1029	6529	7557	plus	0	1580	99
VEDA_05197	outgroup	Sordariomycetes	Hypocreales	Fusarium oxysporum	GCA_025217125.1	JAMSFG010000424.1	94.283	1032	59	0	1	1032	11072	10041	minus	0	1580	99
VEDA_05197	outgroup	Sordariomycetes	Hypocreales	Fusarium oxysporum	GCA_025217105.1	JAMSFE010000422.1	94.363	1029	58	0	1	1029	6947	7975	plus	0	1580	99
VEDA_05197	outgroup	Sordariomycetes	Hypocreales	Fusarium oxysporum	GCA_025217085.1	JAMSFC010000411.1	94.363	1029	58	0	1	1029	6516	7544	plus	0	1580	99
VEDA_05197	outgroup	Sordariomycetes	Hypocreales	Fusarium oxysporum	GCA_025217065.1	JAMSFD010000425.1	94.363	1029	58	0	1	1029	6546	7574	plus	0	1580	99
VEDA_05197	outgroup	Sordariomycetes	Hypocreales	Fusarium oxysporum	GCA_025217025.1	JAMSFB010000409.1	94.363	1029	58	0	1	1029	6946	7974	plus	0	1580	99
VEDA_05197	outgroup	Sordariomycetes	Hypocreales	Fusarium oxysporum	GCA_025216785.1	JAMSER010000424.1	94.283	1032	59	0	1	1032	11072	10041	minus	0	1580	99
VEDA_05197	outgroup	Sordariomycetes	Hypocreales	Fusarium oxysporum	GCA_025216765.1	JAMSEP010000411.1	94.363	1029	58	0	1	1029	6516	7544	plus	0	1580	99
VEDA_05197	outgroup	Sordariomycetes	Hypocreales	Fusarium oxysporum	GCA_025216745.1	JAMSEQ010000442.1	94.283	1032	59	0	1	1032	11072	10041	minus	0	1580	99
VEDA_05197	outgroup	Sordariomycetes	Hypocreales	Fusarium oxysporum	GCA_021018635.1	JAIUCW010000001.1	94.363	1029	58	0	1	1029	317532	318560	plus	0	1580	99
VEDA_05197	outgroup	Sordariomycetes	Hypocreales	Fusarium oxysporum	GCA_009298805.1	WGQT01000659.1	94.283	1032	59	0	1	1032	11122	10091	minus	0	1580	99
VEDA_05197	outgroup	Sordariomycetes	Hypocreales	Fusarium oxysporum	GCA_009298505.1	WGQM01000665.1	94.283	1032	59	0	1	1032	11122	10091	minus	0	1580	99
VEDA_05197	outgroup	Sordariomycetes	Hypocreales	Fusarium oxysporum	GCA_004292535.1	QUXA01000246.1	94.283	1032	59	0	1	1032	3583	2552	minus	0	1580	99
VEDA_05197	outgroup	Sordariomycetes	Hypocreales	Fusarium oxysporum	GCA_004291455.1	QUWZ01000311.1	94.283	1032	59	0	1	1032	3583	2552	minus	0	1580	99
VEDA_05197	outgroup	Sordariomycetes	Hypocreales	Fusarium oxysporum	GCA_003977725.1	RBXW01000002.1	94.363	1029	58	0	1	1029	2093664	2094692	plus	0	1580	99
VEDA_05197	outgroup	Sordariomycetes	Hypocreales	Fusarium oxysporum	GCA_002318975.1	NJCY01000019.1	94.283	1032	59	0	1	1032	104754	103723	minus	0	1580	99
VEDA_05197	outgroup	Sordariomycetes	Hypocreales	Fusarium oxysporum	GCA_001703355.1	MAMG01000359.1	94.283	1032	59	0	1	1032	3203	2172	minus	0	1580	99
VEDA_05197	outgroup	Sordariomycetes	Hypocreales	Fusarium oxysporum	GCA_001703105.1	MALS01001806.1	94.283	1032	59	0	1	1032	3268	2237	minus	0	1580	99
VEDA_05197	outgroup	Sordariomycetes	Hypocreales	Fusarium oxysporum	GCA_001703085.1	MALR01001855.1	94.283	1032	59	0	1	1032	3195	2164	minus	0	1580	99
VEDA_05197	outgroup	Sordariomycetes	Hypocreales	Fusarium oxysporum	GCA_001703015.1	MALO01001720.1	94.363	1029	58	0	1	1029	5692	6720	plus	0	1580	99
VEDA_05197	outgroup	Sordariomycetes	Hypocreales	Fusarium oxysporum	GCA_001702935.1	MALK01002710.1	94.283	1032	59	0	1	1032	3253	2222	minus	0	1580	99
VEDA_05197	outgroup	Sordariomycetes	Hypocreales	Fusarium oxysporum	GCA_001702875.1	MALH01001782.1	94.283	1032	59	0	1	1032	3195	2164	minus	0	1580	99
VEDA_05197	outgroup	Sordariomycetes	Hypocreales	Fusarium oxysporum	GCA_000260495.2	KI980607.1	94.283	1032	59	0	1	1032	2874	1843	minus	0	1580	99
VEDA_05197	outgroup	Sordariomycetes	Hypocreales	Fusarium papillatum	GCA_013186395.1	JABCKC010001412.1	91.627	1039	87	0	1	1039	21209	20171	minus	0	1437	99
VEDA_05197	outgroup	Sordariomycetes	Hypocreales	Fusarium ambrosium	GCA_003947045.1	NIZV01000143.1	91.145	1039	92	0	1	1039	80423	79385	minus	0	1410	99
VEDA_05197	outgroup	Sordariomycetes	Hypocreales	Fusarium euwallaceae	GCA_003957675.1	MIKF01000759.1	91.049	1039	93	0	1	1039	4199	3161	minus	0	1404	99
VEDA_05197	outgroup	Sordariomycetes	Hypocreales	Fusarium kuroshium	GCA_003698175.1	NKUJ01000185.1	90.664	1039	97	0	1	1039	28253	29291	plus	0	1382	99
VEDA_05197	outgroup	Sordariomycetes	Hypocreales	Fusarium euwallaceae	GCA_002168265.2	NHTE02000170.1	90.664	1039	97	0	1	1039	52545	51507	minus	0	1382	99
VEDA_05197	outgroup	Sordariomycetes	Hypocreales	Fusarium tuaranense	GCA_013363205.1	JABEEN010002781.1	90.577	1040	98	0	1	1040	13541	12502	minus	0	1378	99
VEDA_05197	outgroup	Sordariomycetes	Hypocreales	Fusarium sp. NRRL 62957	GCA_012978535.1	JAALXM010006214.1	90.577	1040	97	1	1	1039	109	1148	plus	0	1376	99
VEDA_05197	outgroup	Sordariomycetes	Hypocreales	Fusarium drepaniforme	GCA_012978555.1	JAALXN010000674.1	90.499	1042	96	1	1	1039	9898	8857	minus	0	1373	99
VEDA_05197	outgroup	Sordariomycetes	Hypocreales	Fusarium oligoseptatum	GCA_003946995.1	NKCK01000444.1	90.472	1039	99	0	1	1039	4120	3082	minus	0	1371	99
VEDA_05197	outgroup	Pezizomycetes	Pezizales	Ascodesmis sphaerospora	GCA_027569015.1	JAPPUR010000036.1	89.712	1040	107	0	1	1040	71866	72905	plus	0	1328	99
VEDA_05197	outgroup	Sordariomycetes	Hypocreales	Fusarium sp. LHS14.1	GCA_025433615.1	CM046489.1	89.423	1040	110	0	1	1040	378963	380002	plus	0	1312	99
VEDA_05197	outgroup	Sordariomycetes	Hypocreales	Fusarium nematophilum	GCA_013623595.1	JABFFA010001638.1	89.135	1040	111	2	1	1039	23338	24376	plus	0	1293	99
VEDA_05197	outgroup	Sordariomycetes	Hypocreales	Fusarium metavorans	GCA_001633045.1	LWBZ01000100.1	86.782	1044	130	8	1	1040	48537	49576	plus	0	1157	99
VEDA_05197	outgroup	Sordariomycetes	Hypocreales	Nectria sp. FW16.1	GCA_017654865.1	JADNRB010000009.1	86.673	1043	132	7	1	1040	529572	530610	plus	0	1149	99
VEDA_05197	outgroup	Eurotiomycetes	Eurotiales	Aspergillus brunneoviolaceus	GCF_003184695.1	NW_020290738.1	84.276	1043	158	5	1	1040	266485	267524	plus	0	1013	99
VEDA_05197	outgroup	Eurotiomycetes	Eurotiales	Aspergillus brunneoviolaceus	GCA_003184695.1	KZ825317.1	84.276	1043	158	5	1	1040	266485	267524	plus	0	1013	99
VEDA_05197	outgroup	Eurotiomycetes	Eurotiales	Aspergillus pseudoviridinutans	GCF_018340605.1	NW_025091283.1	84.266	1036	150	12	2	1033	2112867	2111841	minus	0	998	99
VEDA_05197	outgroup	Eurotiomycetes	Eurotiales	Aspergillus pseudoviridinutans	GCA_018340605.1	BHVY01000003.1	84.266	1036	150	12	2	1033	2112867	2111841	minus	0	998	99
VEDA_05197	outgroup	Eurotiomycetes	Eurotiales	Aspergillus tamarii	GCA_008973505.1	VYTV01000325.1	83.977	1036	162	4	1	1034	22235	23268	plus	0	990	99
VEDA_05197	outgroup	Eurotiomycetes	Eurotiales	Aspergillus tamarii	GCA_030556085.1	JARVTJ010000004.1	83.685	1042	166	4	1	1040	244686	245725	plus	0	979	99
VEDA_05197	outgroup	Eurotiomycetes	Eurotiales	Aspergillus tamarii	GCA_023619995.1	JALZYI010000020.1	83.768	1035	166	2	1	1034	210185	211218	plus	0	979	99
VEDA_05197	outgroup	Eurotiomycetes	Eurotiales	Aspergillus tamarii	GCA_023619855.1	JALZYJ010000054.1	83.768	1035	166	2	1	1034	210185	211218	plus	0	979	99
VEDA_05197	outgroup	Eurotiomycetes	Eurotiales	Aspergillus tamarii	GCA_009193485.1	ML738746.1	83.573	1041	169	2	1	1040	52055	51016	minus	0	974	99
VEDA_05197	outgroup	Eurotiomycetes	Eurotiales	Aspergillus tamarii	GCA_023973455.1	JAKZMI010000046.1	83.575	1035	168	2	1	1034	223294	224327	plus	0	968	99
VEDA_05197	outgroup	Eurotiomycetes	Eurotiales	Aspergillus tamarii	GCA_008973515.1	VYTW01000179.1	83.575	1035	168	2	1	1034	20732	21765	plus	0	968	99
VEDA_05197	outgroup	Eurotiomycetes	Eurotiales	Aspergillus tamarii	GCA_029962655.1	JARLUE010000168.1	83.093	1041	174	2	1	1040	10023	8984	minus	0	946	99
VEDA_05197	outgroup	Sordariomycetes	Hypocreales	Fusarium decemcellulare	GCA_013266205.1	JAAGWO010000647.1	80.134	1047	191	12	1	1040	58338	59374	plus	0	765	99
VEDA_05197	outgroup	Eurotiomycetes	Eurotiales	Aspergillus flavus	GCA_037040755.1	JAXQHI010000244.1	80.297	1010	193	5	1	1007	6916	5910	minus	0	758	97
VEDA_05197	outgroup	Eurotiomycetes	Eurotiales	Aspergillus flavus	GCA_024678785.1	JANBAH010000312.1	80.297	1010	193	5	1	1007	5921	6927	plus	0	758	97
VEDA_05197	outgroup	Eurotiomycetes	Eurotiales	Aspergillus flavus	GCA_024674975.1	JANAYI010000127.1	80.297	1010	193	5	1	1007	5896	6902	plus	0	758	97
VEDA_05197	outgroup	Eurotiomycetes	Eurotiales	Aspergillus flavus	GCA_013436445.1	JABVYX010000228.1	80.297	1010	193	5	1	1007	42095	43101	plus	0	758	97
VEDA_05197	outgroup	Eurotiomycetes	Eurotiales	Aspergillus flavus	GCA_003711305.1	NLCK01000005.1	80.297	1010	193	5	1	1007	7131	6125	minus	0	758	97
VEDA_05197	outgroup	Eurotiomycetes	Eurotiales	Aspergillus flavus	GCF_014117465.1	NC_054697.1	80.119	1011	193	7	1	1007	679208	680214	plus	0	747	97
VEDA_05197	outgroup	Eurotiomycetes	Eurotiales	Aspergillus flavus	GCA_037044375.1	JAWLTR010000038.1	80.119	1011	193	7	1	1007	319029	318023	minus	0	747	97
VEDA_05197	outgroup	Eurotiomycetes	Eurotiales	Aspergillus austwickii	GCA_037043805.1	JAWLSO010000041.1	80.119	1011	193	7	1	1007	298511	297505	minus	0	747	97
VEDA_05197	outgroup	Eurotiomycetes	Eurotiales	Aspergillus flavus	GCA_034621665.1	JAVRGE010000233.1	80.119	1011	193	7	1	1007	11997	10991	minus	0	747	97
VEDA_05197	outgroup	Eurotiomycetes	Eurotiales	Aspergillus flavus	GCA_031305155.1	JAROWR010000044.1	80.119	1011	193	7	1	1007	21764	20758	minus	0	747	97
VEDA_05197	outgroup	Eurotiomycetes	Eurotiales	Aspergillus flavus	GCA_031304755.1	JAROWW010000026.1	80.119	1011	193	7	1	1007	199276	200282	plus	0	747	97
VEDA_05197	outgroup	Eurotiomycetes	Eurotiales	Aspergillus flavus	GCA_029582055.1	JARCHB010000010.1	80.119	1011	193	7	1	1007	968354	967348	minus	0	747	97
VEDA_05197	outgroup	Eurotiomycetes	Eurotiales	Aspergillus flavus	GCA_026743845.1	JANCNY010000168.1	80.119	1011	193	7	1	1007	77947	78953	plus	0	747	97
VEDA_05197	outgroup	Eurotiomycetes	Eurotiales	Aspergillus sp. GBTC2 WXH	GCA_026119255.1	JANZLR010000005.1	80.119	1011	193	7	1	1007	733542	732536	minus	0	747	97
VEDA_05197	outgroup	Eurotiomycetes	Eurotiales	Aspergillus flavus	GCA_024678945.1	JANBAO010000136.1	80.119	1011	193	7	1	1007	92548	93554	plus	0	747	97
VEDA_05197	outgroup	Eurotiomycetes	Eurotiales	Aspergillus flavus	GCA_024678905.1	JANBAP010000077.1	80.119	1011	193	7	1	1007	9025	8019	minus	0	747	97
VEDA_05197	outgroup	Eurotiomycetes	Eurotiales	Aspergillus flavus	GCA_024678825.1	JANBAK010000142.1	80.119	1011	193	7	1	1007	3161	2155	minus	0	747	97
VEDA_05197	outgroup	Eurotiomycetes	Eurotiales	Aspergillus flavus	GCA_024678765.1	JANBAG010000037.1	80.119	1011	193	7	1	1007	137484	136478	minus	0	747	97
VEDA_05197	outgroup	Eurotiomycetes	Eurotiales	Aspergillus flavus	GCA_024678425.1	JANAZQ010000018.1	80.119	1011	193	7	1	1007	271869	272875	plus	0	747	97
VEDA_05197	outgroup	Eurotiomycetes	Eurotiales	Aspergillus flavus	GCA_024678325.1	JANAZM010000219.1	80.119	1011	193	7	1	1007	45279	46285	plus	0	747	97
VEDA_05197	outgroup	Eurotiomycetes	Eurotiales	Aspergillus flavus	GCA_024678295.1	JANAZI010000224.1	80.119	1011	193	7	1	1007	3193	2187	minus	0	747	97
VEDA_05197	outgroup	Eurotiomycetes	Eurotiales	Aspergillus flavus	GCA_024678285.1	JANAZJ010000240.1	80.119	1011	193	7	1	1007	45243	46249	plus	0	747	97
VEDA_05197	outgroup	Eurotiomycetes	Eurotiales	Aspergillus flavus	GCA_024678225.1	JANAZH010000229.1	80.119	1011	193	7	1	1007	3241	2235	minus	0	747	97
VEDA_05197	outgroup	Eurotiomycetes	Eurotiales	Aspergillus flavus	GCA_024678205.1	JANAZG010000092.1	80.119	1011	193	7	1	1007	94063	93057	minus	0	747	97
VEDA_05197	outgroup	Eurotiomycetes	Eurotiales	Aspergillus flavus	GCA_024678185.1	JANAZE010000040.1	80.119	1011	193	7	1	1007	103042	102036	minus	0	747	97
VEDA_05197	outgroup	Eurotiomycetes	Eurotiales	Aspergillus flavus	GCA_024678145.1	JANAZF010000215.1	80.119	1011	193	7	1	1007	45169	46175	plus	0	747	97
VEDA_05197	outgroup	Eurotiomycetes	Eurotiales	Aspergillus flavus	GCA_024677125.1	JANAZA010000224.1	80.119	1011	193	7	1	1007	45210	46216	plus	0	747	97
VEDA_05197	outgroup	Eurotiomycetes	Eurotiales	Aspergillus flavus	GCA_024677005.1	JANAYW010000023.1	80.119	1011	193	7	1	1007	199139	200145	plus	0	747	97
VEDA_05197	outgroup	Eurotiomycetes	Eurotiales	Aspergillus flavus	GCA_024676745.1	JANAYO010000056.1	80.119	1011	193	7	1	1007	9026	8020	minus	0	747	97
VEDA_05197	outgroup	Eurotiomycetes	Eurotiales	Aspergillus flavus	GCA_024676265.1	JANAYN010000233.1	80.119	1011	193	7	1	1007	45249	46255	plus	0	747	97
VEDA_05197	outgroup	Eurotiomycetes	Eurotiales	Aspergillus flavus	GCA_024675085.1	JANAYJ010000044.1	80.119	1011	193	7	1	1007	3216	2210	minus	0	747	97
VEDA_05197	outgroup	Eurotiomycetes	Eurotiales	Aspergillus flavus	GCA_024668885.1	JANAXQ010000185.1	80.119	1011	193	7	1	1007	14877	13871	minus	0	747	97
VEDA_05197	outgroup	Eurotiomycetes	Eurotiales	Aspergillus flavus	GCA_019880445.1	CP082260.1	80.119	1011	193	7	1	1007	679202	680208	plus	0	747	97
VEDA_05197	outgroup	Eurotiomycetes	Eurotiales	Aspergillus sp. GbtcF2	GCA_019176375.1	JAGXKE010000005.1	80.119	1011	193	7	1	1007	733542	732536	minus	0	747	97
VEDA_05197	outgroup	Eurotiomycetes	Eurotiales	Aspergillus flavus	GCA_018140885.1	CM030973.1	80.119	1011	193	7	1	1007	3823538	3824544	plus	0	747	97
VEDA_05197	outgroup	Eurotiomycetes	Eurotiales	Aspergillus flavus	GCA_014117485.1	CP059858.1	80.119	1011	193	7	1	1007	2513165	2514171	plus	0	747	97
VEDA_05197	outgroup	Eurotiomycetes	Eurotiales	Aspergillus flavus	GCA_014117465.1	CP059872.1	80.119	1011	193	7	1	1007	679208	680214	plus	0	747	97
VEDA_05197	outgroup	Eurotiomycetes	Eurotiales	Aspergillus flavus	GCA_013436455.1	JABVYW010000215.1	80.119	1011	193	7	1	1007	51089	52095	plus	0	747	97
VEDA_05197	outgroup	Eurotiomycetes	Eurotiales	Aspergillus flavus	GCA_013436115.1	JABVZH010000208.1	80.119	1011	193	7	1	1007	3051	2045	minus	0	747	97
VEDA_05197	outgroup	Eurotiomycetes	Eurotiales	Aspergillus flavus	GCA_013436105.1	JABVZI010000272.1	80.119	1011	193	7	1	1007	3050	2044	minus	0	747	97
VEDA_05197	outgroup	Eurotiomycetes	Eurotiales	Aspergillus flavus	GCA_013436085.1	JABVZK010000219.1	80.119	1011	193	7	1	1007	43071	44077	plus	0	747	97
VEDA_05197	outgroup	Eurotiomycetes	Eurotiales	Aspergillus flavus	GCA_013435925.1	JABVYR010000247.1	80.119	1011	193	7	1	1007	3055	2049	minus	0	747	97
VEDA_05197	outgroup	Eurotiomycetes	Eurotiales	Aspergillus flavus	GCA_013435725.1	JABVYV010000202.1	80.119	1011	193	7	1	1007	8451	7445	minus	0	747	97
VEDA_05197	outgroup	Eurotiomycetes	Eurotiales	Aspergillus flavus	GCA_012897275.1	CP051024.1	80.119	1011	193	7	1	1007	480004	481010	plus	0	747	97
VEDA_05197	outgroup	Eurotiomycetes	Eurotiales	Aspergillus flavus	GCA_012897115.1	CP051033.1	80.119	1011	193	7	1	1007	679412	680418	plus	0	747	97
VEDA_05197	outgroup	Eurotiomycetes	Eurotiales	Aspergillus flavus	GCA_012896995.1	CP051064.1	80.119	1011	193	7	1	1007	480004	481010	plus	0	747	97
VEDA_05197	outgroup	Eurotiomycetes	Eurotiales	Aspergillus flavus	GCA_012896705.1	CP051080.1	80.119	1011	193	7	1	1007	479770	480776	plus	0	747	97
VEDA_05197	outgroup	Eurotiomycetes	Eurotiales	Aspergillus flavus	GCA_012896415.1	CP051096.1	80.119	1011	193	7	1	1007	425865	426871	plus	0	747	97
VEDA_05197	outgroup	Eurotiomycetes	Eurotiales	Aspergillus flavus	GCA_012896275.1	CP051051.1	80.119	1011	193	7	1	1007	2383908	2384914	plus	0	747	97
VEDA_05197	outgroup	Eurotiomycetes	Eurotiales	Aspergillus flavus	GCA_012896145.1	CP051043.1	80.119	1011	193	7	1	1007	2552433	2553439	plus	0	747	97
VEDA_05197	outgroup	Eurotiomycetes	Eurotiales	Aspergillus flavus	GCA_012895975.1	CP051035.1	80.119	1011	193	7	1	1007	2514562	2515568	plus	0	747	97
VEDA_05197	outgroup	Eurotiomycetes	Eurotiales	Aspergillus flavus	GCA_011420415.1	SKBY01000040.1	80.119	1011	193	7	1	1007	431554	432560	plus	0	747	97
VEDA_05197	outgroup	Eurotiomycetes	Eurotiales	Aspergillus flavus	GCA_009017415.1	CP044617.1	80.119	1011	193	7	1	1007	679221	680227	plus	0	747	97
VEDA_05197	outgroup	Eurotiomycetes	Eurotiales	Aspergillus flavus	GCA_003967675.1	BEXM01000319.1	80.119	1011	193	7	1	1007	3045	2039	minus	0	747	97
VEDA_05197	outgroup	Eurotiomycetes	Eurotiales	Aspergillus flavus	GCA_003953825.1	RAXI01000135.1	80.119	1011	193	7	1	1007	45104	46110	plus	0	747	97
VEDA_05197	outgroup	Eurotiomycetes	Eurotiales	Aspergillus flavus	GCA_003953715.1	RAXL01000024.1	80.119	1011	193	7	1	1007	43096	44102	plus	0	747	97
VEDA_05197	outgroup	Eurotiomycetes	Eurotiales	Aspergillus flavus	GCA_003953705.1	RAXM01000237.1	80.119	1011	193	7	1	1007	8452	7446	minus	0	747	97
VEDA_05197	outgroup	Eurotiomycetes	Eurotiales	Aspergillus flavus	GCA_003711315.1	NLCJ01000227.1	80.119	1011	193	7	1	1007	385340	386346	plus	0	747	97
VEDA_05197	outgroup	Eurotiomycetes	Eurotiales	Aspergillus flavus	GCA_003711285.1	NLCI01000272.1	80.119	1011	193	7	1	1007	9022	8016	minus	0	747	97
VEDA_05197	outgroup	Eurotiomycetes	Eurotiales	Aspergillus flavus	GCA_002456175.2	NWUH02000251.1	80.119	1011	193	7	1	1007	8455	7449	minus	0	747	97
VEDA_05197	outgroup	Eurotiomycetes	Eurotiales	Aspergillus flavus	GCA_002443215.2	NWUG02001187.1	80.119	1011	193	7	1	1007	164660	165666	plus	0	747	97
VEDA_05197	outgroup	Eurotiomycetes	Eurotiales	Aspergillus flavus	GCA_000006275.3	AAIH03000103.1	80.119	1011	193	7	1	1007	674842	675848	plus	0	747	97
VEDA_05197	outgroup	Sordariomycetes	Hypocreales	Fusarium sp. JS1030	GCA_000966855.1	JWIW01000099.1	79.457	1032	195	14	1	1027	156462	155443	minus	0	715	99
VEDA_05197	outgroup	Sordariomycetes	Hypocreales	Fusarium decemcellulare	GCA_027627305.1	JANRMS010000753.1	79.063	1046	204	11	1	1040	2088	1052	minus	0	704	99
VEDA_05197	outgroup	Sordariomycetes	Hypocreales	Fusarium decemcellulare	GCA_027627305.1	JANRMS010000025.1	79.063	1046	204	11	1	1040	34288	33252	minus	0	704	99
VEDA_05197	outgroup	Sordariomycetes	Hypocreales	Fusarium albosuccineum	GCA_012931995.1	JAADYS010001834.1	79.008	1048	200	15	1	1040	2737	3772	plus	0	699	99
VEDA_05197	outgroup	Eurotiomycetes	Eurotiales	Talaromyces pinophilus	GCA_003316675.1	QNQR01000316.1	79.228	1011	202	7	1	1007	5781	6787	plus	0	697	97
VEDA_05197	outgroup	Eurotiomycetes	Eurotiales	Talaromyces pinophilus	GCA_001571465.2	CP017345.1	79.228	1011	202	7	1	1007	2036679	2037685	plus	0	697	97
VEDA_05197	outgroup	Eurotiomycetes	Eurotiales	Aspergillus fumigatus	GCF_000002655.1	NC_007196.1	79.051	1012	204	6	1	1008	524792	525799	plus	0	688	97
VEDA_05197	outgroup	Eurotiomycetes	Eurotiales	Aspergillus fumigatus	GCA_040142975.1	CM079250.1	79.051	1012	204	6	1	1008	632131	633138	plus	0	688	97
VEDA_05197	outgroup	Eurotiomycetes	Eurotiales	Aspergillus fumigatus	GCA_040142875.1	CM079219.1	79.051	1012	204	6	1	1008	683237	684244	plus	0	688	97
VEDA_05197	outgroup	Eurotiomycetes	Eurotiales	Aspergillus fumigatus	GCA_029618335.1	JALJVP010000004.1	79.051	1012	204	6	1	1008	554403	555410	plus	0	688	97
VEDA_05197	outgroup	Eurotiomycetes	Eurotiales	Aspergillus fumigatus	GCA_029618285.1	JALJVN010000010.1	79.015	1015	205	6	1	1011	531849	530839	minus	0	688	97
VEDA_05197	outgroup	Eurotiomycetes	Eurotiales	Aspergillus fumigatus	GCA_029618205.1	JALJVI010000003.1	79.015	1015	205	6	1	1011	676721	675711	minus	0	688	97
VEDA_05197	outgroup	Eurotiomycetes	Eurotiales	Aspergillus fumigatus	GCA_029618195.1	JALJVJ010000011.1	79.051	1012	204	6	1	1008	602794	603801	plus	0	688	97
VEDA_05197	outgroup	Eurotiomycetes	Eurotiales	Aspergillus fumigatus	GCA_025766045.1	JAMFMJ010000027.1	79.015	1015	205	6	1	1011	320479	319469	minus	0	688	97
VEDA_05197	outgroup	Eurotiomycetes	Eurotiales	Aspergillus fumigatus	GCA_025201645.1	JALLAH010000032.1	79.015	1015	205	6	1	1011	83483	82473	minus	0	688	97
VEDA_05197	outgroup	Eurotiomycetes	Eurotiales	Aspergillus fumigatus	GCA_025118165.1	JALLAI010000040.1	79.015	1015	205	6	1	1011	83677	82667	minus	0	688	97
VEDA_05197	outgroup	Eurotiomycetes	Eurotiales	Aspergillus fumigatus	GCA_023621075.1	JALZWY010000048.1	79.015	1015	205	6	1	1011	5270	4260	minus	0	688	97
VEDA_05197	outgroup	Eurotiomycetes	Eurotiales	Aspergillus fumigatus	GCA_023621065.1	JALZWZ010000034.1	79.015	1015	205	6	1	1011	86588	85578	minus	0	688	97
VEDA_05197	outgroup	Eurotiomycetes	Eurotiales	Aspergillus fumigatus	GCA_023621025.1	JALZXB010000035.1	79.051	1012	204	6	1	1008	126312	127319	plus	0	688	97
VEDA_05197	outgroup	Eurotiomycetes	Eurotiales	Aspergillus fumigatus	GCA_023620995.1	JALZXC010000030.1	79.051	1012	204	6	1	1008	126317	127324	plus	0	688	97
VEDA_05197	outgroup	Eurotiomycetes	Eurotiales	Aspergillus fumigatus	GCA_023620985.1	JALZXD010000037.1	79.051	1012	204	6	1	1008	126315	127322	plus	0	688	97
VEDA_05197	outgroup	Eurotiomycetes	Eurotiales	Aspergillus fumigatus	GCA_023620935.1	JALZXF010000039.1	79.051	1012	204	6	1	1008	126315	127322	plus	0	688	97
VEDA_05197	outgroup	Eurotiomycetes	Eurotiales	Aspergillus fumigatus	GCA_023620925.1	JALZXG010000035.1	79.015	1015	205	6	1	1011	5291	4281	minus	0	688	97
VEDA_05197	outgroup	Eurotiomycetes	Eurotiales	Aspergillus fumigatus	GCA_023620875.1	JALZXI010000012.1	79.051	1012	204	6	1	1008	126316	127323	plus	0	688	97
VEDA_05197	outgroup	Eurotiomycetes	Eurotiales	Aspergillus fumigatus	GCA_023620865.1	JALZXJ010000044.1	79.051	1012	204	6	1	1008	126310	127317	plus	0	688	97
VEDA_05197	outgroup	Eurotiomycetes	Eurotiales	Aspergillus fumigatus	GCA_023620835.1	JALZXK010000041.1	79.015	1015	205	6	1	1011	88073	87063	minus	0	688	97
VEDA_05197	outgroup	Eurotiomycetes	Eurotiales	Aspergillus fumigatus	GCA_023620795.1	JALZXM010000010.1	79.051	1012	204	6	1	1008	126316	127323	plus	0	688	97
VEDA_05197	outgroup	Eurotiomycetes	Eurotiales	Aspergillus fumigatus	GCA_023620755.1	JALZXN010000023.1	79.015	1015	205	6	1	1011	295559	294549	minus	0	688	97
VEDA_05197	outgroup	Eurotiomycetes	Eurotiales	Aspergillus fumigatus	GCA_023620605.1	JALZXO010000040.1	79.015	1015	205	6	1	1011	81436	80426	minus	0	688	97
VEDA_05197	outgroup	Eurotiomycetes	Eurotiales	Aspergillus fumigatus	GCA_023620375.1	JALZXP010000027.1	79.015	1015	205	6	1	1011	266093	265083	minus	0	688	97
VEDA_05197	outgroup	Eurotiomycetes	Eurotiales	Aspergillus fumigatus	GCA_023620365.1	JALZXQ010000046.1	79.015	1015	205	6	1	1011	81888	80878	minus	0	688	97
VEDA_05197	outgroup	Eurotiomycetes	Eurotiales	Aspergillus fumigatus	GCA_023620335.1	JALZXR010000042.1	79.051	1012	204	6	1	1008	126315	127322	plus	0	688	97
VEDA_05197	outgroup	Eurotiomycetes	Eurotiales	Aspergillus fumigatus	GCA_023620295.1	JALZXT010000035.1	79.051	1012	204	6	1	1008	126314	127321	plus	0	688	97
VEDA_05197	outgroup	Eurotiomycetes	Eurotiales	Aspergillus fumigatus	GCA_023620275.1	JALZXU010000043.1	79.015	1015	205	6	1	1011	52820	51810	minus	0	688	97
VEDA_05197	outgroup	Eurotiomycetes	Eurotiales	Aspergillus fumigatus	GCA_023620255.1	JALZXV010000041.1	79.015	1015	205	6	1	1011	80501	79491	minus	0	688	97
VEDA_05197	outgroup	Eurotiomycetes	Eurotiales	Aspergillus fumigatus	GCA_023620235.1	JALZXW010000071.1	79.015	1015	205	6	1	1011	5303	4293	minus	0	688	97
VEDA_05197	outgroup	Eurotiomycetes	Eurotiales	Aspergillus fumigatus	GCA_023620195.1	JALZXY010000038.1	79.051	1012	204	6	1	1008	126316	127323	plus	0	688	97
VEDA_05197	outgroup	Eurotiomycetes	Eurotiales	Aspergillus fumigatus	GCA_023620175.1	JALZXZ010000037.1	79.051	1012	204	6	1	1008	126309	127316	plus	0	688	97
VEDA_05197	outgroup	Eurotiomycetes	Eurotiales	Aspergillus fumigatus	GCA_023620155.1	JALZYB010000032.1	79.051	1012	204	6	1	1008	126314	127321	plus	0	688	97
VEDA_05197	outgroup	Eurotiomycetes	Eurotiales	Aspergillus fumigatus	GCA_023620105.1	JALZYD010000041.1	79.015	1015	205	6	1	1011	84078	83068	minus	0	688	97
VEDA_05197	outgroup	Eurotiomycetes	Eurotiales	Aspergillus fumigatus	GCA_023620045.1	JALZYG010000036.1	79.051	1012	204	6	1	1008	126313	127320	plus	0	688	97
VEDA_05197	outgroup	Eurotiomycetes	Eurotiales	Aspergillus fumigatus	GCA_020503915.1	JAIBZC010000067.1	79.051	1012	204	6	1	1008	124741	125748	plus	0	688	97
VEDA_05197	outgroup	Eurotiomycetes	Eurotiales	Aspergillus fumigatus	GCA_020503905.1	JAIBZB010000067.1	79.051	1012	204	6	1	1008	124556	125563	plus	0	688	97
VEDA_05197	outgroup	Eurotiomycetes	Eurotiales	Aspergillus fumigatus	GCA_020503825.1	JAIBYY010000008.1	79.051	1012	204	6	1	1008	316608	317615	plus	0	688	97
VEDA_05197	outgroup	Eurotiomycetes	Eurotiales	Aspergillus fumigatus	GCA_020503635.1	JAIBYN010000018.1	79.015	1015	205	6	1	1011	52472	51462	minus	0	688	97
VEDA_05197	outgroup	Eurotiomycetes	Eurotiales	Aspergillus fumigatus	GCA_020503595.1	JAIBYM010000050.1	79.015	1015	205	6	1	1011	5237	4227	minus	0	688	97
VEDA_05197	outgroup	Eurotiomycetes	Eurotiales	Aspergillus fumigatus	GCA_020503465.1	JAIBYG010000034.1	79.051	1012	204	6	1	1008	124491	125498	plus	0	688	97
VEDA_05197	outgroup	Eurotiomycetes	Eurotiales	Aspergillus fumigatus	GCA_020503375.1	JAIBYB010000058.1	79.051	1012	204	6	1	1008	123536	124543	plus	0	688	97
VEDA_05197	outgroup	Eurotiomycetes	Eurotiales	Aspergillus fumigatus	GCA_020503365.1	JAIBYA010000037.1	79.051	1012	204	6	1	1008	124685	125692	plus	0	688	97
VEDA_05197	outgroup	Eurotiomycetes	Eurotiales	Aspergillus fumigatus	GCA_020503345.1	JAIBXZ010000089.1	79.051	1012	204	6	1	1008	43931	44938	plus	0	688	97
VEDA_05197	outgroup	Eurotiomycetes	Eurotiales	Aspergillus fumigatus	GCA_020503205.1	JAIBXS010000024.1	79.051	1012	204	6	1	1008	124593	125600	plus	0	688	97
VEDA_05197	outgroup	Eurotiomycetes	Eurotiales	Aspergillus fumigatus	GCA_020503185.1	JAIBXR010000007.1	79.051	1012	204	6	1	1008	264138	265145	plus	0	688	97
VEDA_05197	outgroup	Eurotiomycetes	Eurotiales	Aspergillus fumigatus	GCA_020503175.1	JAIBXP010000032.1	79.051	1012	204	6	1	1008	154477	155484	plus	0	688	97
VEDA_05197	outgroup	Eurotiomycetes	Eurotiales	Aspergillus fumigatus	GCA_020503105.1	JAIBXO010000057.1	79.051	1012	204	6	1	1008	124552	125559	plus	0	688	97
VEDA_05197	outgroup	Eurotiomycetes	Eurotiales	Aspergillus fumigatus	GCA_020503095.1	JAIBXN010000026.1	79.051	1012	204	6	1	1008	124628	125635	plus	0	688	97
VEDA_05197	outgroup	Eurotiomycetes	Eurotiales	Aspergillus fumigatus	GCA_020502985.1	JAIBXH010000029.1	79.015	1015	205	6	1	1011	52505	51495	minus	0	688	97
VEDA_05197	outgroup	Eurotiomycetes	Eurotiales	Aspergillus fumigatus	GCA_020502875.1	JAIBXG010000022.1	79.051	1012	204	6	1	1008	124152	125159	plus	0	688	97
VEDA_05197	outgroup	Eurotiomycetes	Eurotiales	Aspergillus fumigatus	GCA_020502695.1	JAIBXC010000028.1	79.051	1012	204	6	1	1008	124591	125598	plus	0	688	97
VEDA_05197	outgroup	Eurotiomycetes	Eurotiales	Aspergillus fumigatus	GCA_020502675.1	JAIBXB010000038.1	79.015	1015	205	6	1	1011	22402	21392	minus	0	688	97
VEDA_05197	outgroup	Eurotiomycetes	Eurotiales	Aspergillus fumigatus	GCA_020502615.1	JAIBWZ010000024.1	79.051	1012	204	6	1	1008	124518	125525	plus	0	688	97
VEDA_05197	outgroup	Eurotiomycetes	Eurotiales	Aspergillus fumigatus	GCA_020502525.1	JAIBWU010000018.1	79.051	1012	204	6	1	1008	124613	125620	plus	0	688	97
VEDA_05197	outgroup	Eurotiomycetes	Eurotiales	Aspergillus fumigatus	GCA_020502495.1	JAIBWT010000001.1	79.015	1015	205	6	1	1011	52509	51499	minus	0	688	97
VEDA_05197	outgroup	Eurotiomycetes	Eurotiales	Aspergillus fumigatus	GCA_020502455.1	JAIBWR010000029.1	79.051	1012	204	6	1	1008	124473	125480	plus	0	688	97
VEDA_05197	outgroup	Eurotiomycetes	Eurotiales	Aspergillus fumigatus	GCA_020502325.1	JAIBWK010000029.1	79.051	1012	204	6	1	1008	124656	125663	plus	0	688	97
VEDA_05197	outgroup	Eurotiomycetes	Eurotiales	Aspergillus fumigatus	GCA_020502245.1	JAIBWI010000027.1	79.051	1012	204	6	1	1008	124596	125603	plus	0	688	97
VEDA_05197	outgroup	Eurotiomycetes	Eurotiales	Aspergillus fumigatus	GCA_020502235.1	JAIBWJ010000053.1	79.051	1012	204	6	1	1008	124685	125692	plus	0	688	97
VEDA_05197	outgroup	Eurotiomycetes	Eurotiales	Aspergillus fumigatus	GCA_020502095.1	JAIBWA010000013.1	79.015	1015	205	6	1	1011	78001	76991	minus	0	688	97
VEDA_05197	outgroup	Eurotiomycetes	Eurotiales	Aspergillus fumigatus	GCA_020502045.1	JAIBVZ010000014.1	79.051	1012	204	6	1	1008	238726	239733	plus	0	688	97
VEDA_05197	outgroup	Eurotiomycetes	Eurotiales	Aspergillus fumigatus	GCA_020502025.1	JAIBVX010000025.1	79.051	1012	204	6	1	1008	124613	125620	plus	0	688	97
VEDA_05197	outgroup	Eurotiomycetes	Eurotiales	Aspergillus fumigatus	GCA_020501985.1	JAIBVU010000007.1	79.051	1012	204	6	1	1008	316621	317628	plus	0	688	97
VEDA_05197	outgroup	Eurotiomycetes	Eurotiales	Aspergillus fumigatus	GCA_020501935.1	JAIBVT010000017.1	79.051	1012	204	6	1	1008	247782	248789	plus	0	688	97
VEDA_05197	outgroup	Eurotiomycetes	Eurotiales	Aspergillus fumigatus	GCA_020501835.1	JAIBVN010000226.1	79.015	1015	205	6	1	1011	16643	15633	minus	0	688	97
VEDA_05197	outgroup	Eurotiomycetes	Eurotiales	Aspergillus fumigatus	GCA_020501805.1	JAIBVM010000024.1	79.051	1012	204	6	1	1008	124613	125620	plus	0	688	97
VEDA_05197	outgroup	Eurotiomycetes	Eurotiales	Aspergillus fumigatus	GCA_020501765.1	JAIBVK010000014.1	79.051	1012	204	6	1	1008	178353	179360	plus	0	688	97
VEDA_05197	outgroup	Eurotiomycetes	Eurotiales	Aspergillus fumigatus	GCA_020501735.1	JAIBVJ010000055.1	79.051	1012	204	6	1	1008	124473	125480	plus	0	688	97
VEDA_05197	outgroup	Eurotiomycetes	Eurotiales	Aspergillus fumigatus	GCA_020501715.1	JAIBVH010000028.1	79.051	1012	204	6	1	1008	125923	126930	plus	0	688	97
VEDA_05197	outgroup	Eurotiomycetes	Eurotiales	Aspergillus fumigatus	GCA_020501695.1	JAIBVG010000057.1	79.015	1015	205	6	1	1011	5301	4291	minus	0	688	97
VEDA_05197	outgroup	Eurotiomycetes	Eurotiales	Aspergillus fumigatus	GCA_020501645.1	JAIBVF010000019.1	79.051	1012	204	6	1	1008	125949	126956	plus	0	688	97
VEDA_05197	outgroup	Eurotiomycetes	Eurotiales	Aspergillus fumigatus	GCA_020501615.1	JAIBVD010000010.1	79.051	1012	204	6	1	1008	234651	235658	plus	0	688	97
VEDA_05197	outgroup	Eurotiomycetes	Eurotiales	Aspergillus fumigatus	GCA_020501495.1	JAIBUW010000017.1	79.051	1012	204	6	1	1008	239865	240872	plus	0	688	97
VEDA_05197	outgroup	Eurotiomycetes	Eurotiales	Aspergillus fumigatus	GCA_020501475.1	JAIBUX010000037.1	79.015	1015	205	6	1	1011	23043	22033	minus	0	688	97
VEDA_05197	outgroup	Eurotiomycetes	Eurotiales	Aspergillus fumigatus	GCA_020501445.1	JAIBUU010000053.1	79.051	1012	204	6	1	1008	126371	127378	plus	0	688	97
VEDA_05197	outgroup	Eurotiomycetes	Eurotiales	Aspergillus fumigatus	GCA_020501425.1	JAIBUT010000083.1	79.051	1012	204	6	1	1008	124484	125491	plus	0	688	97
VEDA_05197	outgroup	Eurotiomycetes	Eurotiales	Aspergillus fumigatus	GCA_020501355.1	JAIBUQ010000022.1	79.051	1012	204	6	1	1008	88812	89819	plus	0	688	97
VEDA_05197	outgroup	Eurotiomycetes	Eurotiales	Aspergillus fumigatus	GCA_020501335.1	JAIBUN010000015.1	79.051	1012	204	6	1	1008	124581	125588	plus	0	688	97
VEDA_05197	outgroup	Eurotiomycetes	Eurotiales	Aspergillus fumigatus	GCA_020501255.1	JAIBUO010000032.1	79.051	1012	204	6	1	1008	124503	125510	plus	0	688	97
VEDA_05197	outgroup	Eurotiomycetes	Eurotiales	Aspergillus fumigatus	GCA_020501105.1	JAIBUE010000028.1	79.051	1012	204	6	1	1008	126410	127417	plus	0	688	97
VEDA_05197	outgroup	Eurotiomycetes	Eurotiales	Aspergillus fumigatus	GCA_020501095.1	JAIBUC010000054.1	79.051	1012	204	6	1	1008	124576	125583	plus	0	688	97
VEDA_05197	outgroup	Eurotiomycetes	Eurotiales	Aspergillus fumigatus	GCA_020501075.1	JAIBUB010000049.1	79.051	1012	204	6	1	1008	124479	125486	plus	0	688	97
VEDA_05197	outgroup	Eurotiomycetes	Eurotiales	Aspergillus fumigatus	GCA_020500995.1	JAIBTY010000004.1	79.015	1015	205	6	1	1011	5122	4112	minus	0	688	97
VEDA_05197	outgroup	Eurotiomycetes	Eurotiales	Aspergillus fumigatus	GCA_020500875.1	JAIBTR010000024.1	79.051	1012	204	6	1	1008	234625	235632	plus	0	688	97
VEDA_05197	outgroup	Eurotiomycetes	Eurotiales	Aspergillus fumigatus	GCA_020500815.1	JAIBTP010000039.1	79.051	1012	204	6	1	1008	177880	178887	plus	0	688	97
VEDA_05197	outgroup	Eurotiomycetes	Eurotiales	Aspergillus fumigatus	GCA_020500785.1	JAIBTN010000022.1	79.051	1012	204	6	1	1008	234625	235632	plus	0	688	97
VEDA_05197	outgroup	Eurotiomycetes	Eurotiales	Aspergillus fumigatus	GCA_020500775.1	JAIBTM010000021.1	79.015	1015	205	6	1	1011	83256	82246	minus	0	688	97
VEDA_05197	outgroup	Eurotiomycetes	Eurotiales	Aspergillus fumigatus	GCA_020500685.1	JAIBTJ010000054.1	79.051	1012	204	6	1	1008	126378	127385	plus	0	688	97
VEDA_05197	outgroup	Eurotiomycetes	Eurotiales	Aspergillus fumigatus	GCA_020500655.1	JAIBTI010000022.1	79.015	1015	205	6	1	1011	82671	81661	minus	0	688	97
VEDA_05197	outgroup	Eurotiomycetes	Eurotiales	Aspergillus fumigatus	GCA_020500645.1	JAIBTH010000026.1	79.015	1015	205	6	1	1011	52605	51595	minus	0	688	97
VEDA_05197	outgroup	Eurotiomycetes	Eurotiales	Aspergillus fumigatus	GCA_020500465.1	JAIBSY010000063.1	79.051	1012	204	6	1	1008	126305	127312	plus	0	688	97
VEDA_05197	outgroup	Eurotiomycetes	Eurotiales	Aspergillus fumigatus	GCA_020500295.1	JAIBSN010000024.1	79.051	1012	204	6	1	1008	236652	237659	plus	0	688	97
VEDA_05197	outgroup	Eurotiomycetes	Eurotiales	Aspergillus fumigatus	GCA_020500285.1	JAIBSP010000021.1	79.051	1012	204	6	1	1008	234624	235631	plus	0	688	97
VEDA_05197	outgroup	Eurotiomycetes	Eurotiales	Aspergillus fumigatus	GCA_020500205.1	JAIBSJ010000011.1	79.051	1012	204	6	1	1008	320573	321580	plus	0	688	97
VEDA_05197	outgroup	Eurotiomycetes	Eurotiales	Aspergillus fumigatus	GCA_020500195.1	JAIBRX010000020.1	79.051	1012	204	6	1	1008	162169	163176	plus	0	688	97
VEDA_05197	outgroup	Eurotiomycetes	Eurotiales	Aspergillus fumigatus	GCA_020500185.1	JAIBSL010000040.1	79.051	1012	204	6	1	1008	126001	127008	plus	0	688	97
VEDA_05197	outgroup	Eurotiomycetes	Eurotiales	Aspergillus fumigatus	GCA_020500165.1	JAIBRW010000018.1	79.015	1015	205	6	1	1011	83250	82240	minus	0	688	97
VEDA_05197	outgroup	Eurotiomycetes	Eurotiales	Aspergillus fumigatus	GCA_020500115.1	JAIBRV010000017.1	79.015	1015	205	6	1	1011	29799	28789	minus	0	688	97
VEDA_05197	outgroup	Eurotiomycetes	Eurotiales	Aspergillus fumigatus	GCA_020500105.1	JAIBRU010000064.1	79.015	1015	205	6	1	1011	5239	4229	minus	0	688	97
VEDA_05197	outgroup	Eurotiomycetes	Eurotiales	Aspergillus fumigatus	GCA_020500085.1	JAIBRS010000038.1	79.051	1012	204	6	1	1008	124622	125629	plus	0	688	97
VEDA_05197	outgroup	Eurotiomycetes	Eurotiales	Aspergillus fumigatus	GCA_020500075.1	JAIBRR010000152.1	79.051	1012	204	6	1	1008	5480	6487	plus	0	688	97
VEDA_05197	outgroup	Eurotiomycetes	Eurotiales	Aspergillus fumigatus	GCA_020500025.1	JAIBRQ010000025.1	79.051	1012	204	6	1	1008	106070	107077	plus	0	688	97
VEDA_05197	outgroup	Eurotiomycetes	Eurotiales	Aspergillus fumigatus	GCA_020499995.1	JAIBRP010000039.1	79.051	1012	204	6	1	1008	124605	125612	plus	0	688	97
VEDA_05197	outgroup	Eurotiomycetes	Eurotiales	Aspergillus fumigatus	GCA_020499985.1	JAIBRO010000006.1	79.051	1012	204	6	1	1008	327477	328484	plus	0	688	97
VEDA_05197	outgroup	Eurotiomycetes	Eurotiales	Aspergillus fumigatus	GCA_020499975.1	JAIBRN010000023.1	79.051	1012	204	6	1	1008	236774	237781	plus	0	688	97
VEDA_05197	outgroup	Eurotiomycetes	Eurotiales	Aspergillus fumigatus	GCA_020499865.1	JAIBSI010000020.1	79.051	1012	204	6	1	1008	264198	265205	plus	0	688	97
VEDA_05197	outgroup	Eurotiomycetes	Eurotiales	Aspergillus fumigatus	GCA_020499815.1	JAIBSG010000040.1	79.051	1012	204	6	1	1008	180364	181371	plus	0	688	97
VEDA_05197	outgroup	Eurotiomycetes	Eurotiales	Aspergillus fumigatus	GCA_020499805.1	JAIBSF010000022.1	79.015	1015	205	6	1	1011	19473	18463	minus	0	688	97
VEDA_05197	outgroup	Eurotiomycetes	Eurotiales	Aspergillus fumigatus	GCA_020499775.1	JAIBSD010000008.1	79.015	1015	205	6	1	1011	78012	77002	minus	0	688	97
VEDA_05197	outgroup	Eurotiomycetes	Eurotiales	Aspergillus fumigatus	GCA_020499755.1	JAIBSC010000032.1	79.015	1015	205	6	1	1011	78333	77323	minus	0	688	97
VEDA_05197	outgroup	Eurotiomycetes	Eurotiales	Aspergillus fumigatus	GCA_020499695.1	JAIBRY010000013.1	79.015	1015	205	6	1	1011	83256	82246	minus	0	688	97
VEDA_05197	outgroup	Eurotiomycetes	Eurotiales	Aspergillus fumigatus	GCA_020499675.1	JAIBRZ010000005.1	79.015	1015	205	6	1	1011	77958	76948	minus	0	688	97
VEDA_05197	outgroup	Eurotiomycetes	Eurotiales	Aspergillus fumigatus	GCA_020499605.1	JAIBRI010000050.1	79.051	1012	204	6	1	1008	124567	125574	plus	0	688	97
VEDA_05197	outgroup	Eurotiomycetes	Eurotiales	Aspergillus fumigatus	GCA_020499575.1	JAIBRE010000030.1	79.015	1015	205	6	1	1011	52599	51589	minus	0	688	97
VEDA_05197	outgroup	Eurotiomycetes	Eurotiales	Aspergillus fumigatus	GCA_020499505.1	JAIBRC010000013.1	79.051	1012	204	6	1	1008	179538	180545	plus	0	688	97
VEDA_05197	outgroup	Eurotiomycetes	Eurotiales	Aspergillus fumigatus	GCA_020499485.1	JAIBRA010000007.1	79.051	1012	204	6	1	1008	264189	265196	plus	0	688	97
VEDA_05197	outgroup	Eurotiomycetes	Eurotiales	Aspergillus fumigatus	GCA_020499265.1	JAIBQO010000006.1	79.051	1012	204	6	1	1008	316560	317567	plus	0	688	97
VEDA_05197	outgroup	Eurotiomycetes	Eurotiales	Aspergillus fumigatus	GCA_020499255.1	JAIBQP010000003.1	79.051	1012	204	6	1	1008	382915	383922	plus	0	688	97
VEDA_05197	outgroup	Eurotiomycetes	Eurotiales	Aspergillus fumigatus	GCA_020499245.1	JAIBQI010000949.1	79.051	1012	204	6	1	1008	2802	3809	plus	0	688	97
VEDA_05197	outgroup	Eurotiomycetes	Eurotiales	Aspergillus fumigatus	GCA_020499115.1	JAIBQG010000030.1	79.051	1012	204	6	1	1008	126284	127291	plus	0	688	97
VEDA_05197	outgroup	Eurotiomycetes	Eurotiales	Aspergillus fumigatus	GCA_020499075.1	JAIBQF010000061.1	79.051	1012	204	6	1	1008	124489	125496	plus	0	688	97
VEDA_05197	outgroup	Eurotiomycetes	Eurotiales	Aspergillus fumigatus	GCA_020499035.1	JAIBQD010000148.1	79.015	1015	205	6	1	1011	52474	51464	minus	0	688	97
VEDA_05197	outgroup	Eurotiomycetes	Eurotiales	Aspergillus fumigatus	GCA_020499005.1	JAIBQC010000067.1	79.051	1012	204	6	1	1008	124616	125623	plus	0	688	97
VEDA_05197	outgroup	Eurotiomycetes	Eurotiales	Aspergillus fumigatus	GCA_020498985.1	JAIBQA010000037.1	79.051	1012	204	6	1	1008	124675	125682	plus	0	688	97
VEDA_05197	outgroup	Eurotiomycetes	Eurotiales	Aspergillus fumigatus	GCA_020498945.1	JAIBPY010000008.1	79.051	1012	204	6	1	1008	316610	317617	plus	0	688	97
VEDA_05197	outgroup	Eurotiomycetes	Eurotiales	Aspergillus fumigatus	GCA_020498905.1	JAIBPX010000011.1	79.051	1012	204	6	1	1008	264322	265329	plus	0	688	97
VEDA_05197	outgroup	Eurotiomycetes	Eurotiales	Aspergillus fumigatus	GCA_020498865.1	JAIBPV010000005.1	79.015	1015	205	6	1	1011	52611	51601	minus	0	688	97
VEDA_05197	outgroup	Eurotiomycetes	Eurotiales	Aspergillus fumigatus	GCA_020498815.1	JAIBPS010000065.1	79.051	1012	204	6	1	1008	124480	125487	plus	0	688	97
VEDA_05197	outgroup	Eurotiomycetes	Eurotiales	Aspergillus fumigatus	GCA_020498805.1	JAIBPR010000005.1	79.051	1012	204	6	1	1008	316531	317538	plus	0	688	97
VEDA_05197	outgroup	Eurotiomycetes	Eurotiales	Aspergillus fumigatus	GCA_020498745.1	JAIBPM010000006.1	79.015	1015	205	6	1	1011	52512	51502	minus	0	688	97
VEDA_05197	outgroup	Eurotiomycetes	Eurotiales	Aspergillus fumigatus	GCA_015572005.1	JADLZR010000004.1	79.051	1012	204	6	1	1008	440901	441908	plus	0	688	97
VEDA_05197	outgroup	Eurotiomycetes	Eurotiales	Aspergillus fumigatus	GCA_012656115.1	JAAAQC010000018.1	79.015	1015	205	6	1	1011	80370	79360	minus	0	688	97
VEDA_05197	outgroup	Eurotiomycetes	Eurotiales	Aspergillus fumigatus	GCA_000002655.1	CM000171.1	79.051	1012	204	6	1	1008	524792	525799	plus	0	688	97
VEDA_05197	outgroup	Eurotiomycetes	Eurotiales	Aspergillus fumigatus	GCA_020503795.1	JAIBYX010000027.1	78.785	1037	207	9	1	1032	126390	127418	plus	0	684	99
VEDA_05197	outgroup	Eurotiomycetes	Eurotiales	Aspergillus fumigatus	GCA_020503745.1	JAIBYU010000032.1	78.785	1037	207	9	1	1032	52570	51542	minus	0	684	99
VEDA_05197	outgroup	Eurotiomycetes	Eurotiales	Aspergillus fumigatus	GCA_020499905.1	JAIBRK010000037.1	78.785	1037	207	9	1	1032	124578	125606	plus	0	684	99
VEDA_05197	outgroup	Eurotiomycetes	Eurotiales	Aspergillus fumigatus	GCA_949125165.1	CASBLU010000001.1	78.953	1012	205	6	1	1008	669059	670066	plus	0	682	97
VEDA_05197	outgroup	Eurotiomycetes	Eurotiales	Aspergillus fumigatus	GCA_040167795.1	CM079255.1	78.953	1012	205	6	1	1008	520782	521789	plus	0	682	97
VEDA_05197	outgroup	Eurotiomycetes	Eurotiales	Aspergillus fumigatus	GCA_029618275.1	JALJVM010000007.1	78.953	1012	205	6	1	1008	351808	352815	plus	0	682	97
VEDA_05197	outgroup	Eurotiomycetes	Eurotiales	Aspergillus fumigatus	GCA_029618185.1	JAKNCZ010000006.1	78.953	1012	205	6	1	1008	460089	461096	plus	0	682	97
VEDA_05197	outgroup	Eurotiomycetes	Eurotiales	Aspergillus fumigatus	GCA_029618175.1	JALJVH010000009.1	78.953	1012	205	6	1	1008	126319	127326	plus	0	682	97
VEDA_05197	outgroup	Eurotiomycetes	Eurotiales	Aspergillus fumigatus	GCA_029618165.1	JALJVG010000006.1	78.953	1012	205	6	1	1008	624105	625112	plus	0	682	97
VEDA_05197	outgroup	Eurotiomycetes	Eurotiales	Aspergillus fumigatus	GCA_023620325.1	JALZXS010000019.1	78.916	1015	206	6	1	1011	80544	79534	minus	0	682	97
VEDA_05197	outgroup	Eurotiomycetes	Eurotiales	Aspergillus fumigatus	GCA_020503715.1	JAIBYR010000042.1	78.953	1012	205	6	1	1008	124523	125530	plus	0	682	97
VEDA_05197	outgroup	Eurotiomycetes	Eurotiales	Aspergillus fumigatus	GCA_020503705.1	JAIBYQ010000058.1	78.953	1012	205	6	1	1008	124513	125520	plus	0	682	97
VEDA_05197	outgroup	Eurotiomycetes	Eurotiales	Aspergillus fumigatus	GCA_020503545.1	JAIBYK010000038.1	78.953	1012	205	6	1	1008	91431	92438	plus	0	682	97
VEDA_05197	outgroup	Eurotiomycetes	Eurotiales	Aspergillus fumigatus	GCA_020503165.1	JAIBXQ010000051.1	78.953	1012	205	6	1	1008	124479	125486	plus	0	682	97
VEDA_05197	outgroup	Eurotiomycetes	Eurotiales	Aspergillus fumigatus	GCA_020503015.1	JAIBXJ010000012.1	78.953	1012	205	6	1	1008	124538	125545	plus	0	682	97
VEDA_05197	outgroup	Eurotiomycetes	Eurotiales	Aspergillus fumigatus	GCA_020502705.1	JAIBXD010000042.1	78.953	1012	205	6	1	1008	124553	125560	plus	0	682	97
VEDA_05197	outgroup	Eurotiomycetes	Eurotiales	Aspergillus fumigatus	GCA_020502425.1	JAIBWP010000061.1	78.953	1012	205	6	1	1008	124490	125497	plus	0	682	97
VEDA_05197	outgroup	Eurotiomycetes	Eurotiales	Aspergillus fumigatus	GCA_020502215.1	JAIBWG010000170.1	78.916	1015	206	6	1	1011	52501	51491	minus	0	682	97
VEDA_05197	outgroup	Eurotiomycetes	Eurotiales	Aspergillus fumigatus	GCA_020502165.1	JAIBWE010000029.1	78.953	1012	205	6	1	1008	126288	127295	plus	0	682	97
VEDA_05197	outgroup	Eurotiomycetes	Eurotiales	Aspergillus fumigatus	GCA_020501905.1	JAIBVS010000053.1	78.953	1012	205	6	1	1008	124608	125615	plus	0	682	97
VEDA_05197	outgroup	Eurotiomycetes	Eurotiales	Aspergillus fumigatus	GCA_020501635.1	JAIBVE010000039.1	78.916	1015	206	6	1	1011	93509	92499	minus	0	682	97
VEDA_05197	outgroup	Eurotiomycetes	Eurotiales	Aspergillus fumigatus	GCA_020501405.1	JAIBUS010000015.1	78.953	1012	205	6	1	1008	316616	317623	plus	0	682	97
VEDA_05197	outgroup	Eurotiomycetes	Eurotiales	Aspergillus fumigatus	GCA_020501235.1	JAIBUJ010000028.1	78.953	1012	205	6	1	1008	126262	127269	plus	0	682	97
VEDA_05197	outgroup	Eurotiomycetes	Eurotiales	Aspergillus fumigatus	GCA_020501005.1	JAIBTZ010000063.1	78.953	1012	205	6	1	1008	124561	125568	plus	0	682	97
VEDA_05197	outgroup	Eurotiomycetes	Eurotiales	Aspergillus fumigatus	GCA_020500845.1	JAIBTQ010000029.1	78.953	1012	205	6	1	1008	267981	268988	plus	0	682	97
VEDA_05197	outgroup	Eurotiomycetes	Eurotiales	Aspergillus fumigatus	GCA_020500705.1	JAIBTL010000045.1	78.953	1012	205	6	1	1008	126328	127335	plus	0	682	97
VEDA_05197	outgroup	Eurotiomycetes	Eurotiales	Aspergillus fumigatus	GCA_020500595.1	JAIBTF010000032.1	78.953	1012	205	6	1	1008	161065	162072	plus	0	682	97
VEDA_05197	outgroup	Eurotiomycetes	Eurotiales	Aspergillus fumigatus	GCA_020500565.1	JAIBTE010000307.1	78.916	1015	206	6	1	1011	5256	4246	minus	0	682	97
VEDA_05197	outgroup	Eurotiomycetes	Eurotiales	Aspergillus fumigatus	GCA_020500355.1	JAIBSS010000033.1	78.953	1012	205	6	1	1008	177859	178866	plus	0	682	97
VEDA_05197	outgroup	Eurotiomycetes	Eurotiales	Aspergillus fumigatus	GCA_020500215.1	JAIBSK010000021.1	78.953	1012	205	6	1	1008	351658	352665	plus	0	682	97
VEDA_05197	outgroup	Eurotiomycetes	Eurotiales	Aspergillus fumigatus	GCA_020499825.1	JAIBSH010000022.1	78.953	1012	205	6	1	1008	177886	178893	plus	0	682	97
VEDA_05197	outgroup	Eurotiomycetes	Eurotiales	Aspergillus fumigatus	GCA_020499335.1	JAIBQT010000043.1	78.953	1012	205	6	1	1008	126367	127374	plus	0	682	97
VEDA_05197	outgroup	Eurotiomycetes	Eurotiales	Aspergillus fumigatus	GCA_020499315.1	JAIBQQ010000015.1	78.953	1012	205	6	1	1008	124506	125513	plus	0	682	97
VEDA_05197	outgroup	Eurotiomycetes	Eurotiales	Aspergillus fumigatus	GCA_020498895.1	JAIBPU010000002.1	78.953	1012	205	6	1	1008	238789	239796	plus	0	682	97
VEDA_05197	outgroup	Eurotiomycetes	Eurotiales	Aspergillus fumigatus	GCA_012656215.1	JAAAPZ010000018.1	78.953	1012	205	6	1	1008	124452	125459	plus	0	682	97
VEDA_05197	outgroup	Eurotiomycetes	Eurotiales	Aspergillus fumigatus	GCA_001715275.2	MCQI02000161.1	78.953	1012	205	6	1	1008	345608	346615	plus	0	682	97
VEDA_05197	outgroup	Eurotiomycetes	Eurotiales	Talaromyces pinophilus	GCA_027569565.1	JAPDFH010000007.1	78.973	1013	201	10	1	1007	161311	162317	plus	0	680	97
VEDA_05197	outgroup	Eurotiomycetes	Eurotiales	Talaromyces pinophilus	GCA_027569545.1	JAPDFG010000008.1	78.973	1013	201	10	1	1007	1249399	1248393	minus	0	680	97
VEDA_05197	outgroup	Sordariomycetes	Hypocreales	Sarocladium kiliense	GCA_030734395.1	JAUZTG010000013.1	78.689	1037	206	13	1	1028	194460	195490	plus	0	676	99
VEDA_05197	outgroup	Eurotiomycetes	Eurotiales	Aspergillus fumigatus	GCA_029618255.1	JALJVL010000006.1	78.854	1012	206	6	1	1008	499090	500097	plus	0	676	97
VEDA_05197	outgroup	Eurotiomycetes	Eurotiales	Aspergillus fumigatus	GCA_023620085.1	JALZYE010000020.1	78.854	1012	206	6	1	1008	399344	400351	plus	0	676	97
VEDA_05197	outgroup	Eurotiomycetes	Eurotiales	Aspergillus fumigatus	GCA_020503935.1	JAIBZD010000064.1	78.854	1012	206	6	1	1008	125909	126916	plus	0	676	97
VEDA_05197	outgroup	Eurotiomycetes	Eurotiales	Aspergillus fumigatus	GCA_020503815.1	JAIBYV010000033.1	78.854	1012	206	6	1	1008	160606	161613	plus	0	676	97
VEDA_05197	outgroup	Eurotiomycetes	Eurotiales	Aspergillus fumigatus	GCA_020503195.1	JAIBXT010000024.1	78.854	1012	206	6	1	1008	160580	161587	plus	0	676	97
VEDA_05197	outgroup	Eurotiomycetes	Eurotiales	Aspergillus fumigatus	GCA_020502995.1	JAIBXI010000054.1	78.818	1015	207	6	1	1011	5228	4218	minus	0	676	97
VEDA_05197	outgroup	Eurotiomycetes	Eurotiales	Aspergillus fumigatus	GCA_020502005.1	JAIBVW010000026.1	78.854	1012	206	6	1	1008	160580	161587	plus	0	676	97
VEDA_05197	outgroup	Eurotiomycetes	Eurotiales	Aspergillus fumigatus	GCA_020501995.1	JAIBVV010000433.1	78.854	1012	206	6	1	1008	1621	2628	plus	0	676	97
VEDA_05197	outgroup	Eurotiomycetes	Eurotiales	Aspergillus fumigatus	GCA_020501815.1	JAIBVO010000057.1	78.854	1012	206	6	1	1008	124480	125487	plus	0	676	97
VEDA_05197	outgroup	Eurotiomycetes	Eurotiales	Aspergillus fumigatus	GCA_020501785.1	JAIBVL010000030.1	78.818	1015	207	6	1	1011	5234	4224	minus	0	676	97
VEDA_05197	outgroup	Eurotiomycetes	Eurotiales	Aspergillus fumigatus	GCA_020501705.1	JAIBVI010000034.1	78.818	1015	207	6	1	1011	5249	4239	minus	0	676	97
VEDA_05197	outgroup	Eurotiomycetes	Eurotiales	Aspergillus fumigatus	GCA_020501175.1	JAIBUH010000159.1	78.854	1012	206	6	1	1008	1621	2628	plus	0	676	97
VEDA_05197	outgroup	Eurotiomycetes	Eurotiales	Aspergillus fumigatus	GCA_020500975.1	JAIBTX010000013.1	78.818	1015	207	6	1	1011	78996	77986	minus	0	676	97
VEDA_05197	outgroup	Eurotiomycetes	Eurotiales	Aspergillus fumigatus	GCA_020500905.1	JAIBTT010000049.1	78.854	1012	206	6	1	1008	124323	125330	plus	0	676	97
VEDA_05197	outgroup	Eurotiomycetes	Eurotiales	Aspergillus fumigatus	GCA_020500555.1	JAIBTD010000198.1	78.854	1012	206	6	1	1008	20998	22005	plus	0	676	97
VEDA_05197	outgroup	Eurotiomycetes	Eurotiales	Aspergillus fumigatus	GCA_020500535.1	JAIBTB010000094.1	78.818	1015	207	6	1	1011	62830	61820	minus	0	676	97
VEDA_05197	outgroup	Eurotiomycetes	Eurotiales	Aspergillus fumigatus	GCA_020500445.1	JAIBSV010000032.1	78.854	1012	206	6	1	1008	160606	161613	plus	0	676	97
VEDA_05197	outgroup	Eurotiomycetes	Eurotiales	Aspergillus fumigatus	GCA_020499885.1	JAIBRH010000365.1	78.818	1015	207	6	1	1011	5248	4238	minus	0	676	97
VEDA_05197	outgroup	Eurotiomycetes	Eurotiales	Aspergillus fumigatus	GCA_020499785.1	JAIBSE010000037.1	78.854	1012	206	6	1	1008	125879	126886	plus	0	676	97
VEDA_05197	outgroup	Eurotiomycetes	Eurotiales	Aspergillus fumigatus	GCA_020499645.1	JAIBRJ010000017.1	78.818	1015	207	6	1	1011	52630	51620	minus	0	676	97
VEDA_05197	outgroup	Eurotiomycetes	Eurotiales	Aspergillus fumigatus	GCA_020499495.1	JAIBRB010000008.1	78.818	1015	207	6	1	1011	52502	51492	minus	0	676	97
VEDA_05197	outgroup	Eurotiomycetes	Eurotiales	Aspergillus fumigatus	GCA_020499395.1	JAIBQV010000021.1	78.854	1012	206	6	1	1008	124504	125511	plus	0	676	97
VEDA_05197	outgroup	Eurotiomycetes	Eurotiales	Aspergillus fumigatus	GCA_020499225.1	JAIBQN010000027.1	78.854	1012	206	6	1	1008	124412	125419	plus	0	676	97
VEDA_05197	outgroup	Eurotiomycetes	Eurotiales	Aspergillus fumigatus	GCA_020499155.1	JAIBQK010000030.1	78.818	1015	207	6	1	1011	52499	51489	minus	0	676	97
VEDA_05197	outgroup	Eurotiomycetes	Eurotiales	Aspergillus fumigatus	GCA_020498885.1	JAIBPT010000011.1	78.854	1012	206	6	1	1008	160580	161587	plus	0	676	97
VEDA_05197	outgroup	Eurotiomycetes	Eurotiales	Aspergillus fumigatus	GCA_015571995.1	JADLZO010000309.1	78.818	1015	207	6	1	1011	78187	77177	minus	0	676	97
VEDA_05197	outgroup	Eurotiomycetes	Eurotiales	Aspergillus fumigatus	GCA_003116565.1	QDFW01000022.1	78.854	1012	206	6	1	1008	497163	498170	plus	0	676	97
VEDA_05197	outgroup	Eurotiomycetes	Eurotiales	Aspergillus fumigatus	GCA_000731615.1	JHOI01000562.1	78.854	1012	206	6	1	1008	126568	127575	plus	0	676	97
VEDA_05197	outgroup	Eurotiomycetes	Eurotiales	Aspergillus fumigatus	GCA_000225645.2	AFXM01000257.1	78.854	1012	206	6	1	1008	125576	126583	plus	0	676	97
VEDA_05197	outgroup	Eurotiomycetes	Eurotiales	Aspergillus fumigatus	GCA_949125185.1	CASBLV010000011.1	78.818	1015	201	11	1	1008	548526	549533	plus	0	671	97
VEDA_05197	outgroup	Eurotiomycetes	Eurotiales	Aspergillus fumigatus	GCA_040142965.1	JBBFNA010000012.1	78.719	1015	208	6	1	1011	592626	591616	minus	0	671	97
VEDA_05197	outgroup	Eurotiomycetes	Eurotiales	Aspergillus fumigatus	GCA_040142955.1	JBBFMY010000002.1	78.719	1015	208	6	1	1011	3758561	3757551	minus	0	671	97
VEDA_05197	outgroup	Eurotiomycetes	Eurotiales	Aspergillus fumigatus	GCA_040142945.1	CM079244.1	78.782	1018	202	11	1	1011	3449331	3448321	minus	0	671	97
VEDA_05197	outgroup	Eurotiomycetes	Eurotiales	Aspergillus fumigatus	GCA_040142885.1	CM079229.1	78.782	1018	202	11	1	1011	3449317	3448307	minus	0	671	97
VEDA_05197	outgroup	Eurotiomycetes	Eurotiales	Aspergillus fumigatus	GCA_040142865.1	CM079215.1	78.755	1012	207	6	1	1008	632404	633411	plus	0	671	97
VEDA_05197	outgroup	Eurotiomycetes	Eurotiales	Aspergillus fumigatus	GCA_040142855.1	CM079223.1	78.719	1015	208	6	1	1011	3572729	3571719	minus	0	671	97
VEDA_05197	outgroup	Eurotiomycetes	Eurotiales	Aspergillus fumigatus	GCA_040142845.1	CM079236.1	78.719	1015	208	6	1	1011	4660738	4659728	minus	0	671	97
VEDA_05197	outgroup	Eurotiomycetes	Eurotiales	Aspergillus fumigatus	GCA_040126065.1	CP146362.1	78.719	1015	208	6	1	1011	3500413	3499403	minus	0	671	97
VEDA_05197	outgroup	Eurotiomycetes	Eurotiales	Aspergillus fumigatus	GCA_032627265.1	JAUDPP010000002.1	78.818	1015	201	11	1	1008	559735	560742	plus	0	671	97
VEDA_05197	outgroup	Eurotiomycetes	Eurotiales	Aspergillus fumigatus	GCA_029618305.1	JALJVO010000002.1	78.719	1015	208	6	1	1011	1006998	1005988	minus	0	671	97
VEDA_05197	outgroup	Eurotiomycetes	Eurotiales	Aspergillus fumigatus	GCA_029618225.1	JALJVK010000003.1	78.719	1015	208	6	1	1011	468935	467925	minus	0	671	97
VEDA_05197	outgroup	Eurotiomycetes	Eurotiales	Aspergillus fumigatus	GCA_025766145.1	JAMFMG010000004.1	78.719	1015	208	6	1	1011	80043	79033	minus	0	671	97
VEDA_05197	outgroup	Eurotiomycetes	Eurotiales	Aspergillus fumigatus	GCA_025766105.1	JAMFMH010000024.1	78.719	1015	208	6	1	1011	5286	4276	minus	0	671	97
VEDA_05197	outgroup	Eurotiomycetes	Eurotiales	Aspergillus fumigatus	GCA_025766085.1	JAMFMI010000019.1	78.719	1015	208	6	1	1011	78827	77817	minus	0	671	97
VEDA_05197	outgroup	Eurotiomycetes	Eurotiales	Aspergillus fumigatus	GCA_025765995.1	JAMFMK010000021.1	78.719	1015	208	6	1	1011	52605	51595	minus	0	671	97
VEDA_05197	outgroup	Eurotiomycetes	Eurotiales	Aspergillus fumigatus	GCA_024220425.1	JAMZMV010000008.1	78.719	1015	208	6	1	1011	90247	89237	minus	0	671	97
VEDA_05197	outgroup	Eurotiomycetes	Eurotiales	Aspergillus fumigatus	GCA_023621035.1	JALZXA010000014.1	78.755	1012	207	6	1	1008	588418	589425	plus	0	671	97
VEDA_05197	outgroup	Eurotiomycetes	Eurotiales	Aspergillus fumigatus	GCA_023620975.1	JALZXE010000024.1	78.719	1015	208	6	1	1011	80043	79033	minus	0	671	97
VEDA_05197	outgroup	Eurotiomycetes	Eurotiales	Aspergillus fumigatus	GCA_023620895.1	JALZXH010000013.1	78.719	1015	208	6	1	1011	161136	160126	minus	0	671	97
VEDA_05197	outgroup	Eurotiomycetes	Eurotiales	Aspergillus fumigatus	GCA_023620825.1	JALZXL010000023.1	78.755	1012	207	6	1	1008	406074	407081	plus	0	671	97
VEDA_05197	outgroup	Eurotiomycetes	Eurotiales	Aspergillus fumigatus	GCA_023620225.1	JALZXX010000022.1	78.755	1012	207	6	1	1008	498368	499375	plus	0	671	97
VEDA_05197	outgroup	Eurotiomycetes	Eurotiales	Aspergillus fumigatus	GCA_023620165.1	JALZYA010000026.1	78.719	1015	208	6	1	1011	80689	79679	minus	0	671	97
VEDA_05197	outgroup	Eurotiomycetes	Eurotiales	Aspergillus fumigatus	GCA_023620135.1	JALZYC010000023.1	78.755	1012	207	6	1	1008	498369	499376	plus	0	671	97
VEDA_05197	outgroup	Eurotiomycetes	Eurotiales	Aspergillus fumigatus	GCA_023620055.1	JALZYF010000011.1	78.719	1015	208	6	1	1011	5289	4279	minus	0	671	97
VEDA_05197	outgroup	Sordariomycetes	Hypocreales	Calonectria ilicicola	GCA_020740345.1	JAJALL010000179.1	78.592	1037	207	13	1	1028	39167	40197	plus	0	671	99
VEDA_05197	outgroup	Eurotiomycetes	Eurotiales	Aspergillus fumigatus	GCA_020503895.1	JAIBZA010000103.1	78.776	1013	205	8	1	1008	21033	22040	plus	0	671	97
VEDA_05197	outgroup	Eurotiomycetes	Eurotiales	Aspergillus fumigatus	GCA_020503885.1	JAIBYZ010000044.1	78.755	1012	207	6	1	1008	124583	125590	plus	0	671	97
VEDA_05197	outgroup	Eurotiomycetes	Eurotiales	Aspergillus fumigatus	GCA_020503805.1	JAIBYW010000307.1	78.776	1013	205	8	1	1008	21035	22042	plus	0	671	97
VEDA_05197	outgroup	Eurotiomycetes	Eurotiales	Aspergillus fumigatus	GCA_020503735.1	JAIBYT010000013.1	78.755	1012	207	6	1	1008	316561	317568	plus	0	671	97
VEDA_05197	outgroup	Eurotiomycetes	Eurotiales	Aspergillus fumigatus	GCA_020503725.1	JAIBYS010000060.1	78.755	1012	207	6	1	1008	124585	125592	plus	0	671	97
VEDA_05197	outgroup	Eurotiomycetes	Eurotiales	Aspergillus fumigatus	GCA_020503665.1	JAIBYP010000053.1	78.755	1012	207	6	1	1008	126278	127285	plus	0	671	97
VEDA_05197	outgroup	Eurotiomycetes	Eurotiales	Aspergillus fumigatus	GCA_020503645.1	JAIBYO010000029.1	78.818	1015	201	11	1	1008	126281	127288	plus	0	671	97
VEDA_05197	outgroup	Eurotiomycetes	Eurotiales	Aspergillus fumigatus	GCA_020503565.1	JAIBYL010000025.1	78.782	1018	202	11	1	1011	5295	4285	minus	0	671	97
VEDA_05197	outgroup	Eurotiomycetes	Eurotiales	Aspergillus fumigatus	GCA_020503555.1	JAIBYJ010000053.1	78.755	1012	207	6	1	1008	126349	127356	plus	0	671	97
VEDA_05197	outgroup	Eurotiomycetes	Eurotiales	Aspergillus fumigatus	GCA_020503535.1	JAIBYI010000043.1	78.818	1015	201	11	1	1008	124586	125593	plus	0	671	97
VEDA_05197	outgroup	Eurotiomycetes	Eurotiales	Aspergillus fumigatus	GCA_020503515.1	JAIBYH010000044.1	78.755	1012	207	6	1	1008	124594	125601	plus	0	671	97
VEDA_05197	outgroup	Eurotiomycetes	Eurotiales	Aspergillus fumigatus	GCA_020503455.1	JAIBYD010000054.1	78.755	1012	207	6	1	1008	124607	125614	plus	0	671	97
VEDA_05197	outgroup	Eurotiomycetes	Eurotiales	Aspergillus fumigatus	GCA_020503445.1	JAIBYF010000062.1	78.755	1012	207	6	1	1008	124587	125594	plus	0	671	97
VEDA_05197	outgroup	Eurotiomycetes	Eurotiales	Aspergillus fumigatus	GCA_020503435.1	JAIBYE010000049.1	78.755	1012	207	6	1	1008	124475	125482	plus	0	671	97
VEDA_05197	outgroup	Eurotiomycetes	Eurotiales	Aspergillus fumigatus	GCA_020503395.1	JAIBYC010000052.1	78.755	1012	207	6	1	1008	126261	127268	plus	0	671	97
VEDA_05197	outgroup	Eurotiomycetes	Eurotiales	Aspergillus fumigatus	GCA_020503305.1	JAIBXY010000056.1	78.818	1015	201	11	1	1008	123946	124953	plus	0	671	97
VEDA_05197	outgroup	Eurotiomycetes	Eurotiales	Aspergillus fumigatus	GCA_020503295.1	JAIBXX010000793.1	78.719	1015	208	6	1	1011	5253	4243	minus	0	671	97
VEDA_05197	outgroup	Eurotiomycetes	Eurotiales	Aspergillus fumigatus	GCA_020503265.1	JAIBXV010000054.1	78.755	1012	207	6	1	1008	68408	69415	plus	0	671	97
VEDA_05197	outgroup	Eurotiomycetes	Eurotiales	Aspergillus fumigatus	GCA_020503245.1	JAIBXU010000047.1	78.818	1015	201	11	1	1008	124511	125518	plus	0	671	97
VEDA_05197	outgroup	Eurotiomycetes	Eurotiales	Aspergillus fumigatus	GCA_020503065.1	JAIBXL010000032.1	78.755	1012	207	6	1	1008	124611	125618	plus	0	671	97
VEDA_05197	outgroup	Eurotiomycetes	Eurotiales	Aspergillus fumigatus	GCA_020503055.1	JAIBXK010000029.1	78.818	1015	201	11	1	1008	160844	161851	plus	0	671	97
VEDA_05197	outgroup	Eurotiomycetes	Eurotiales	Aspergillus fumigatus	GCA_020502725.1	JAIBXF010000044.1	78.782	1018	202	11	1	1011	5248	4238	minus	0	671	97
VEDA_05197	outgroup	Eurotiomycetes	Eurotiales	Aspergillus fumigatus	GCA_020502715.1	JAIBXE010000003.1	78.719	1015	208	6	1	1011	5288	4278	minus	0	671	97
VEDA_05197	outgroup	Eurotiomycetes	Eurotiales	Aspergillus fumigatus	GCA_020502625.1	JAIBXA010000021.1	78.719	1015	208	6	1	1011	52554	51544	minus	0	671	97
VEDA_05197	outgroup	Eurotiomycetes	Eurotiales	Aspergillus fumigatus	GCA_020502605.1	JAIBWY010000031.1	78.719	1015	208	6	1	1011	52495	51485	minus	0	671	97
VEDA_05197	outgroup	Eurotiomycetes	Eurotiales	Aspergillus fumigatus	GCA_020502595.1	JAIBWX010000049.1	78.755	1012	207	6	1	1008	124478	125485	plus	0	671	97
VEDA_05197	outgroup	Eurotiomycetes	Eurotiales	Aspergillus fumigatus	GCA_020502575.1	JAIBWW010000048.1	78.755	1012	207	6	1	1008	124391	125398	plus	0	671	97
VEDA_05197	outgroup	Eurotiomycetes	Eurotiales	Aspergillus fumigatus	GCA_020502545.1	JAIBWV010000009.1	78.719	1015	208	6	1	1011	5226	4216	minus	0	671	97
VEDA_05197	outgroup	Eurotiomycetes	Eurotiales	Aspergillus fumigatus	GCA_020502485.1	JAIBWS010000027.1	78.818	1015	201	11	1	1008	160317	161324	plus	0	671	97
VEDA_05197	outgroup	Eurotiomycetes	Eurotiales	Aspergillus fumigatus	GCA_020502435.1	JAIBWQ010000046.1	78.755	1012	207	6	1	1008	126267	127274	plus	0	671	97
VEDA_05197	outgroup	Eurotiomycetes	Eurotiales	Aspergillus fumigatus	GCA_020502375.1	JAIBWN010000023.1	78.719	1015	208	6	1	1011	52557	51547	minus	0	671	97
VEDA_05197	outgroup	Eurotiomycetes	Eurotiales	Aspergillus fumigatus	GCA_020502365.1	JAIBWM010000017.1	78.719	1015	208	6	1	1011	78394	77384	minus	0	671	97
VEDA_05197	outgroup	Eurotiomycetes	Eurotiales	Aspergillus fumigatus	GCA_020502335.1	JAIBWL010000048.1	78.818	1015	201	11	1	1008	126215	127222	plus	0	671	97
VEDA_05197	outgroup	Eurotiomycetes	Eurotiales	Aspergillus fumigatus	GCA_020502225.1	JAIBWH010000292.1	78.776	1013	205	8	1	1008	21005	22012	plus	0	671	97
VEDA_05197	outgroup	Eurotiomycetes	Eurotiales	Aspergillus fumigatus	GCA_020502185.1	JAIBWF010000013.1	78.755	1012	207	6	1	1008	126223	127230	plus	0	671	97
VEDA_05197	outgroup	Eurotiomycetes	Eurotiales	Aspergillus fumigatus	GCA_020502125.1	JAIBWD010000029.1	78.755	1012	207	6	1	1008	124491	125498	plus	0	671	97
VEDA_05197	outgroup	Eurotiomycetes	Eurotiales	Aspergillus fumigatus	GCA_020502115.1	JAIBWC010000050.1	78.782	1018	202	11	1	1011	5249	4239	minus	0	671	97
VEDA_05197	outgroup	Eurotiomycetes	Eurotiales	Aspergillus fumigatus	GCA_020502105.1	JAIBWB010000067.1	78.755	1012	207	6	1	1008	68404	69411	plus	0	671	97
VEDA_05197	outgroup	Eurotiomycetes	Eurotiales	Aspergillus fumigatus	GCA_020502035.1	JAIBVY010000052.1	78.755	1012	207	6	1	1008	124559	125566	plus	0	671	97
VEDA_05197	outgroup	Eurotiomycetes	Eurotiales	Aspergillus fumigatus	GCA_020501895.1	JAIBVQ010000057.1	78.755	1012	207	6	1	1008	124554	125561	plus	0	671	97
VEDA_05197	outgroup	Eurotiomycetes	Eurotiales	Aspergillus fumigatus	GCA_020501885.1	JAIBVR010000058.1	78.755	1012	207	6	1	1008	124629	125636	plus	0	671	97
VEDA_05197	outgroup	Eurotiomycetes	Eurotiales	Aspergillus fumigatus	GCA_020501875.1	JAIBVP010000022.1	78.755	1012	207	6	1	1008	126284	127291	plus	0	671	97
VEDA_05197	outgroup	Eurotiomycetes	Eurotiales	Aspergillus fumigatus	GCA_020501605.1	JAIBVC010000010.1	78.755	1012	207	6	1	1008	316268	317275	plus	0	671	97
VEDA_05197	outgroup	Eurotiomycetes	Eurotiales	Aspergillus fumigatus	GCA_020501575.1	JAIBVB010000364.1	78.719	1015	208	6	1	1011	10773	9763	minus	0	671	97
VEDA_05197	outgroup	Eurotiomycetes	Eurotiales	Aspergillus fumigatus	GCA_020501555.1	JAIBVA010000028.1	78.755	1012	207	6	1	1008	124518	125525	plus	0	671	97
VEDA_05197	outgroup	Eurotiomycetes	Eurotiales	Aspergillus fumigatus	GCA_020501545.1	JAIBUZ010000024.1	78.755	1012	207	6	1	1008	124558	125565	plus	0	671	97
VEDA_05197	outgroup	Eurotiomycetes	Eurotiales	Aspergillus fumigatus	GCA_020501535.1	JAIBUY010000067.1	78.719	1015	208	6	1	1011	5285	4275	minus	0	671	97
VEDA_05197	outgroup	Eurotiomycetes	Eurotiales	Aspergillus fumigatus	GCA_020501375.1	JAIBUR010000041.1	78.782	1018	202	11	1	1011	5237	4227	minus	0	671	97
VEDA_05197	outgroup	Eurotiomycetes	Eurotiales	Aspergillus fumigatus	GCA_020501345.1	JAIBUP010000058.1	78.755	1012	207	6	1	1008	126352	127359	plus	0	671	97
VEDA_05197	outgroup	Eurotiomycetes	Eurotiales	Aspergillus fumigatus	GCA_020501265.1	JAIBUM010000068.1	78.755	1012	207	6	1	1008	124596	125603	plus	0	671	97
VEDA_05197	outgroup	Eurotiomycetes	Eurotiales	Aspergillus fumigatus	GCA_020501245.1	JAIBUK010000136.1	78.776	1013	205	8	1	1008	21033	22040	plus	0	671	97
VEDA_05197	outgroup	Eurotiomycetes	Eurotiales	Aspergillus fumigatus	GCA_020501185.1	JAIBUI010000038.1	78.755	1012	207	6	1	1008	124545	125552	plus	0	671	97
VEDA_05197	outgroup	Eurotiomycetes	Eurotiales	Aspergillus fumigatus	GCA_020501145.1	JAIBUG010000026.1	78.719	1015	208	6	1	1011	52559	51549	minus	0	671	97
VEDA_05197	outgroup	Eurotiomycetes	Eurotiales	Aspergillus fumigatus	GCA_020501135.1	JAIBUF010000027.1	78.719	1015	208	6	1	1011	52541	51531	minus	0	671	97
VEDA_05197	outgroup	Eurotiomycetes	Eurotiales	Aspergillus fumigatus	GCA_020501115.1	JAIBUD010000167.1	78.818	1015	201	11	1	1008	7062	8069	plus	0	671	97
VEDA_05197	outgroup	Eurotiomycetes	Eurotiales	Aspergillus fumigatus	GCA_020500945.1	JAIBTV010000280.1	78.776	1013	205	8	1	1008	21031	22038	plus	0	671	97
VEDA_05197	outgroup	Eurotiomycetes	Eurotiales	Aspergillus fumigatus	GCA_020500935.1	JAIBTU010000040.1	78.719	1015	208	6	1	1011	83308	82298	minus	0	671	97
VEDA_05197	outgroup	Eurotiomycetes	Eurotiales	Aspergillus fumigatus	GCA_020500865.1	JAIBTS010000175.1	78.776	1013	205	8	1	1008	21031	22038	plus	0	671	97
VEDA_05197	outgroup	Eurotiomycetes	Eurotiales	Aspergillus fumigatus	GCA_020500805.1	JAIBTO010000073.1	78.755	1012	207	6	1	1008	125880	126887	plus	0	671	97
VEDA_05197	outgroup	Eurotiomycetes	Eurotiales	Aspergillus fumigatus	GCA_020500765.1	JAIBTA010000013.1	78.719	1015	208	6	1	1011	86641	85631	minus	0	671	97
VEDA_05197	outgroup	Eurotiomycetes	Eurotiales	Aspergillus fumigatus	GCA_020500695.1	JAIBTK010000038.1	78.755	1012	207	6	1	1008	144769	145776	plus	0	671	97
VEDA_05197	outgroup	Eurotiomycetes	Eurotiales	Aspergillus fumigatus	GCA_020500605.1	JAIBTG010000689.1	78.719	1015	208	6	1	1011	6258	5248	minus	0	671	97
VEDA_05197	outgroup	Eurotiomycetes	Eurotiales	Aspergillus fumigatus	GCA_020500545.1	JAIBTC010000574.1	78.776	1013	205	8	1	1008	3897	4904	plus	0	671	97
VEDA_05197	outgroup	Eurotiomycetes	Eurotiales	Aspergillus fumigatus	GCA_020500475.1	JAIBSX010000178.1	78.776	1013	205	8	1	1008	21005	22012	plus	0	671	97
VEDA_05197	outgroup	Eurotiomycetes	Eurotiales	Aspergillus fumigatus	GCA_020500455.1	JAIBSW010000071.1	78.755	1012	207	6	1	1008	126276	127283	plus	0	671	97
VEDA_05197	outgroup	Eurotiomycetes	Eurotiales	Aspergillus fumigatus	GCA_020500385.1	JAIBST010000115.1	78.755	1012	207	6	1	1008	68404	69411	plus	0	671	97
VEDA_05197	outgroup	Eurotiomycetes	Eurotiales	Aspergillus fumigatus	GCA_020500365.1	JAIBSR010000015.1	78.719	1015	208	6	1	1011	78527	77517	minus	0	671	97
VEDA_05197	outgroup	Eurotiomycetes	Eurotiales	Aspergillus fumigatus	GCA_020500305.1	JAIBSQ010000017.1	78.719	1015	208	6	1	1011	5253	4243	minus	0	671	97
VEDA_05197	outgroup	Eurotiomycetes	Eurotiales	Aspergillus fumigatus	GCA_020500275.1	JAIBSO010000011.1	78.818	1015	201	11	1	1008	105354	106361	plus	0	671	97
VEDA_05197	outgroup	Eurotiomycetes	Eurotiales	Aspergillus fumigatus	GCA_020500235.1	JAIBSM010000248.1	78.755	1012	207	6	1	1008	1621	2628	plus	0	671	97
VEDA_05197	outgroup	Eurotiomycetes	Eurotiales	Aspergillus fumigatus	GCA_020500065.1	JAIBRT010000288.1	78.719	1015	208	6	1	1011	31083	30073	minus	0	671	97
VEDA_05197	outgroup	Eurotiomycetes	Eurotiales	Aspergillus fumigatus	GCA_020499915.1	JAIBRL010000007.1	78.755	1012	207	6	1	1008	263871	264878	plus	0	671	97
VEDA_05197	outgroup	Eurotiomycetes	Eurotiales	Aspergillus fumigatus	GCA_020499715.1	JAIBSB010000012.1	78.719	1015	208	6	1	1011	5250	4240	minus	0	671	97
VEDA_05197	outgroup	Eurotiomycetes	Eurotiales	Aspergillus fumigatus	GCA_020499685.1	JAIBSA010000027.1	78.818	1015	201	11	1	1008	160956	161963	plus	0	671	97
VEDA_05197	outgroup	Eurotiomycetes	Eurotiales	Aspergillus fumigatus	GCA_020499595.1	JAIBRF010000030.1	78.776	1013	205	8	1	1008	124053	125060	plus	0	671	97
VEDA_05197	outgroup	Eurotiomycetes	Eurotiales	Aspergillus fumigatus	GCA_020499585.1	JAIBRG010000033.1	78.755	1012	207	6	1	1008	124542	125549	plus	0	671	97
VEDA_05197	outgroup	Eurotiomycetes	Eurotiales	Aspergillus fumigatus	GCA_020499565.1	JAIBRD010000025.1	78.755	1012	207	6	1	1008	124479	125486	plus	0	671	97
VEDA_05197	outgroup	Eurotiomycetes	Eurotiales	Aspergillus fumigatus	GCA_020499475.1	JAIBQZ010000323.1	78.776	1013	205	8	1	1008	21005	22012	plus	0	671	97
VEDA_05197	outgroup	Eurotiomycetes	Eurotiales	Aspergillus fumigatus	GCA_020499455.1	JAIBQY010000042.1	78.818	1015	201	11	1	1008	126185	127192	plus	0	671	97
VEDA_05197	outgroup	Eurotiomycetes	Eurotiales	Aspergillus fumigatus	GCA_020499415.1	JAIBQX010000026.1	78.719	1015	208	6	1	1011	52560	51550	minus	0	671	97
VEDA_05197	outgroup	Eurotiomycetes	Eurotiales	Aspergillus fumigatus	GCA_020499405.1	JAIBQW010000013.1	78.818	1015	201	11	1	1008	160458	161465	plus	0	671	97
VEDA_05197	outgroup	Eurotiomycetes	Eurotiales	Aspergillus fumigatus	GCA_020499355.1	JAIBQU010000816.1	78.782	1018	202	11	1	1011	6562	5552	minus	0	671	97
VEDA_05197	outgroup	Eurotiomycetes	Eurotiales	Aspergillus fumigatus	GCA_020499325.1	JAIBQS010000288.1	78.776	1013	205	8	1	1008	21005	22012	plus	0	671	97
VEDA_05197	outgroup	Eurotiomycetes	Eurotiales	Aspergillus fumigatus	GCA_020499185.1	JAIBQL010000053.1	78.719	1015	208	6	1	1011	5292	4282	minus	0	671	97
VEDA_05197	outgroup	Eurotiomycetes	Eurotiales	Aspergillus fumigatus	GCA_020499125.1	JAIBQH010000023.1	78.755	1012	207	6	1	1008	124476	125483	plus	0	671	97
VEDA_05197	outgroup	Eurotiomycetes	Eurotiales	Aspergillus fumigatus	GCA_020499015.1	JAIBQB010000029.1	78.755	1012	207	6	1	1008	126354	127361	plus	0	671	97
VEDA_05197	outgroup	Eurotiomycetes	Eurotiales	Aspergillus fumigatus	GCA_020498965.1	JAIBPZ010000116.1	78.719	1015	208	6	1	1011	16836	15826	minus	0	671	97
VEDA_05197	outgroup	Eurotiomycetes	Eurotiales	Aspergillus fumigatus	GCA_020498755.1	JAIBPP010000021.1	78.818	1015	201	11	1	1008	74138	75145	plus	0	671	97
VEDA_05197	outgroup	Eurotiomycetes	Eurotiales	Aspergillus fumigatus	GCA_020498735.1	JAIBPN010000018.1	78.755	1012	207	6	1	1008	126226	127233	plus	0	671	97
VEDA_05197	outgroup	Eurotiomycetes	Eurotiales	Aspergillus fumigatus	GCA_020498725.1	JAIBPO010000007.1	78.719	1015	208	6	1	1011	52516	51506	minus	0	671	97
VEDA_05197	outgroup	Eurotiomycetes	Eurotiales	Aspergillus sp. GbtcF1	GCA_019176365.1	JAGXKD010000005.1	78.755	1012	207	6	1	1008	645471	646478	plus	0	671	97
VEDA_05197	outgroup	Eurotiomycetes	Eurotiales	Aspergillus fumigatus	GCA_018804105.1	JAGVVK010000039.1	78.782	1018	202	11	1	1011	108575	107565	minus	0	671	97
VEDA_05197	outgroup	Eurotiomycetes	Eurotiales	Aspergillus fumigatus	GCA_015586125.1	JACTVL010000054.1	78.755	1012	207	6	1	1008	126345	127352	plus	0	671	97
VEDA_05197	outgroup	Eurotiomycetes	Eurotiales	Aspergillus fumigatus	GCA_015572025.1	JADLZP010000163.1	78.755	1012	207	6	1	1008	126283	127290	plus	0	671	97
VEDA_05197	outgroup	Eurotiomycetes	Eurotiales	Aspergillus fumigatus	GCA_015572015.1	JADLZQ010000234.1	78.719	1015	208	6	1	1011	534363	533353	minus	0	671	97
VEDA_05197	outgroup	Eurotiomycetes	Eurotiales	Aspergillus fumigatus	GCA_012656185.1	JAAAQA010000168.1	78.818	1015	201	11	1	1008	43713	44720	plus	0	671	97
VEDA_05197	outgroup	Eurotiomycetes	Eurotiales	Aspergillus fumigatus	GCA_012656165.1	JAAAQB010000021.1	78.818	1015	201	11	1	1008	124521	125528	plus	0	671	97
VEDA_05197	outgroup	Eurotiomycetes	Eurotiales	Aspergillus fumigatus	GCA_012656125.1	JAAAQD010000004.1	78.719	1015	208	6	1	1011	94224	93214	minus	0	671	97
VEDA_05197	outgroup	Eurotiomycetes	Eurotiales	Aspergillus fumigatus	GCA_002234985.1	NKHS01000194.1	78.719	1015	208	6	1	1011	5475	4465	minus	0	671	97
VEDA_05197	outgroup	Eurotiomycetes	Eurotiales	Aspergillus fumigatus	GCA_002234955.1	NKHT01000090.1	78.755	1012	207	6	1	1008	43905	44912	plus	0	671	97
VEDA_05197	outgroup	Eurotiomycetes	Eurotiales	Aspergillus fumigatus	GCA_001643665.1	LWRT01000191.1	78.755	1012	207	6	1	1008	580761	581768	plus	0	671	97
VEDA_05197	outgroup	Eurotiomycetes	Eurotiales	Aspergillus fumigatus	GCA_001643655.1	LWRU01000062.1	78.755	1012	207	6	1	1008	126349	127356	plus	0	671	97
VEDA_05197	outgroup	Eurotiomycetes	Eurotiales	Aspergillus fumigatus	GCA_001599455.1	BCGY01000011.1	78.719	1015	208	6	1	1011	694831	693821	minus	0	671	97
VEDA_05197	outgroup	Eurotiomycetes	Eurotiales	Aspergillus fumigatus	GCA_001029325.1	KQ087364.1	78.782	1018	202	11	1	1011	900984	899974	minus	0	671	97
VEDA_05197	outgroup	Eurotiomycetes	Eurotiales	Aspergillus fumigatus	GCA_000225625.2	AFXL01000070.1	78.755	1012	207	6	1	1008	126266	127273	plus	0	671	97
VEDA_05197	outgroup	Eurotiomycetes	Eurotiales	Aspergillus fumigatus	GCA_000150145.1	DS499596.1	78.719	1015	208	6	1	1011	3594297	3593287	minus	0	671	97
VEDA_05197	outgroup	Eurotiomycetes	Eurotiales	Aspergillus felis	GCA_016413765.1	CP066507.1	83.731	713	108	8	311	1019	2618234	2618942	plus	0	667	68
VEDA_05197	outgroup	Eurotiomycetes	Eurotiales	Aspergillus fumigatus	GCA_040167805.1	JBDLLN010000016.1	78.719	1015	202	11	1	1008	537378	538385	plus	0	665	97
VEDA_05197	outgroup	Eurotiomycetes	Eurotiales	Aspergillus fumigatus	GCA_028752175.1	CP084968.1	78.719	1015	202	11	1	1008	565224	566231	plus	0	665	97
VEDA_05197	outgroup	Eurotiomycetes	Eurotiales	Aspergillus fumigatus	GCA_020510485.1	JAIBQR010000025.1	78.719	1015	202	11	1	1008	123901	124908	plus	0	665	97
VEDA_05197	outgroup	Eurotiomycetes	Eurotiales	Aspergillus fumigatus	GCA_020502385.1	JAIBWO010000902.1	78.642	1016	207	8	1	1011	2757	1747	minus	0	665	97
VEDA_05198	outgroup	Sordariomycetes	Hypocreales	Fusarium haematococcum	GCA_004026385.1	SCGO01002134.1	99.8	1002	2	0	1	1002	7140	8141	plus	0	1840	100
VEDA_05198	outgroup	Sordariomycetes	Hypocreales	Paramyrothecium foliicola	GCA_023375755.1	JALHAH010000006.1	99.601	1002	4	0	1	1002	4184014	4183013	minus	0	1829	100
VEDA_05198	outgroup	Sordariomycetes	Hypocreales	Paramyrothecium roridum	GCA_003012165.1	PXOD01001116.1	99.501	1002	5	0	1	1002	19364	18363	minus	0	1823	100
VEDA_05198	outgroup	Sordariomycetes	Hypocreales	Fusarium cf. falciforme	GCA_011036815.1	WEVC01000299.1	99.301	1002	7	0	1	1002	24808	25809	plus	0	1812	100
VEDA_05198	outgroup	Sordariomycetes	Hypocreales	Fusarium cf. falciforme	GCA_011036775.1	WEUY01000253.1	99.301	1002	7	0	1	1002	55926	54925	minus	0	1812	100
VEDA_05198	outgroup	Sordariomycetes	Hypocreales	Fusarium cf. falciforme	GCA_011036565.1	WEYH01000144.1	99.301	1002	7	0	1	1002	34978	33977	minus	0	1812	100
VEDA_05198	outgroup	Sordariomycetes	Hypocreales	Fusarium cf. falciforme	GCA_011036445.1	WEYN01000283.1	99.301	1002	7	0	1	1002	30861	29860	minus	0	1812	100
VEDA_05198	outgroup	Sordariomycetes	Hypocreales	Fusarium cf. falciforme	GCA_011036285.1	WEYA01000731.1	99.301	1002	7	0	1	1002	1023	22	minus	0	1812	100
VEDA_05198	outgroup	Sordariomycetes	Hypocreales	Fusarium cf. falciforme	GCA_011033785.1	WESZ01000098.1	99.301	1002	7	0	1	1002	144399	143398	minus	0	1812	100
VEDA_05198	outgroup	Sordariomycetes	Hypocreales	Fusarium cf. falciforme	GCA_011033705.1	WETD01000157.1	99.301	1002	7	0	1	1002	68501	67500	minus	0	1812	100
VEDA_05198	outgroup	Sordariomycetes	Hypocreales	Fusarium cf. falciforme	GCA_011033595.1	WESX01000093.1	99.301	1002	7	0	1	1002	120271	119270	minus	0	1812	100
VEDA_05198	outgroup	Sordariomycetes	Hypocreales	Fusarium cf. falciforme	GCA_011033525.1	WESR01000181.1	99.301	1002	7	0	1	1002	40097	39096	minus	0	1812	100
VEDA_05198	outgroup	Sordariomycetes	Hypocreales	Fusarium oxysporum	GCA_038050555.1	JBBJCF010000008.1	99.202	1002	8	0	1	1002	2602783	2601782	minus	0	1807	100
VEDA_05198	outgroup	Sordariomycetes	Hypocreales	Fusarium oxysporum	GCA_032878545.1	JAVSMJ010000010.1	99.202	1002	8	0	1	1002	653116	652115	minus	0	1807	100
VEDA_05198	outgroup	Sordariomycetes	Hypocreales	Fusarium keratoplasticum	GCA_025433555.1	CM046500.1	99.202	1002	8	0	1	1002	133809	134810	plus	0	1807	100
VEDA_05198	outgroup	Sordariomycetes	Hypocreales	Fusarium oxysporum	GCA_012610825.1	JAANYK010000152.1	99.202	1002	8	0	1	1002	25251	26252	plus	0	1807	100
VEDA_05198	outgroup	Sordariomycetes	Hypocreales	Fusarium cf. falciforme	GCA_011034735.1	WEUO01000384.1	99.202	1002	8	0	1	1002	17940	18941	plus	0	1807	100
VEDA_05198	outgroup	Sordariomycetes	Hypocreales	Fusarium oxysporum	GCA_009602635.1	VINP01000075.1	99.202	1002	8	0	1	1002	4237	3236	minus	0	1807	100
VEDA_05198	outgroup	Sordariomycetes	Hypocreales	Fusarium oxysporum	GCA_009602635.1	VINP01000015.1	99.202	1002	8	0	1	1002	159462	158461	minus	0	1807	100
VEDA_05198	outgroup	Sordariomycetes	Hypocreales	Fusarium oxysporum	GCA_000260175.2	JH658040.1	99.202	1002	8	0	1	1002	46105	45104	minus	0	1807	100
VEDA_05198	outgroup	Sordariomycetes	Hypocreales	Fusarium oxysporum	GCA_032991405.1	JAVENW010000013.1	99.103	1003	8	1	1	1002	619523	620525	plus	0	1801	100
VEDA_05198	outgroup	Sordariomycetes	Hypocreales	Fusarium falciforme	GCA_027945515.1	JAOQAW010000259.1	99.102	1002	9	0	1	1002	13881	14882	plus	0	1801	100
VEDA_05198	outgroup	Sordariomycetes	Hypocreales	Fusarium multiceps	GCA_028416715.1	JAQPZZ010000036.1	98.503	1002	15	0	1	1002	285362	286363	plus	0	1768	100
VEDA_05198	outgroup	Sordariomycetes	Hypocreales	Fusarium protoensiforme	GCA_011320165.1	JAANQP010000688.1	97.904	1002	21	0	1	1002	4763	3762	minus	0	1735	100
VEDA_05198	outgroup	Sordariomycetes	Hypocreales	Fusarium equiseti	GCA_038501615.1	JBALLB010000008.1	97.505	1002	25	0	1	1002	2566333	2565332	minus	0	1712	100
VEDA_05198	outgroup	Sordariomycetes	Hypocreales	Fusarium oxysporum	GCA_025215845.1	JAMSCV010000343.1	97.305	1002	27	0	1	1002	6344	5343	minus	0	1701	100
VEDA_05198	outgroup	Sordariomycetes	Hypocreales	Fusarium proliferatum	GCA_003709405.1	RBJG01000967.1	96.507	1002	35	0	1	1002	1586	585	minus	0	1657	100
VEDA_05198	outgroup	Sordariomycetes	Hypocreales	Fusarium proliferatum	GCA_003705095.1	RBCD01000852.1	96.507	1002	35	0	1	1002	1573	572	minus	0	1657	100
VEDA_05198	outgroup	Sordariomycetes	Hypocreales	Fusarium proliferatum	GCA_003704965.1	RBCE01000419.1	96.507	1002	35	0	1	1002	3150	2149	minus	0	1657	100
VEDA_05198	outgroup	Sordariomycetes	Hypocreales	Fusarium proliferatum	GCA_003704895.1	RBCC01000370.1	96.507	1002	35	0	1	1002	7094	8095	plus	0	1657	100
VEDA_05198	outgroup	Sordariomycetes	Hypocreales	Fusarium proliferatum	GCA_003704885.1	RBCB01000299.1	96.507	1002	35	0	1	1002	2366	3367	plus	0	1657	100
VEDA_05198	outgroup	Sordariomycetes	Hypocreales	Fusarium proliferatum	GCA_003704875.1	RBBY01000409.1	96.507	1002	35	0	1	1002	2407	3408	plus	0	1657	100
VEDA_05198	outgroup	Sordariomycetes	Hypocreales	Fusarium oxysporum	GCA_025217165.1	JAMSFF010000425.1	96.008	1002	40	0	1	1002	8253	9254	plus	0	1629	100
VEDA_05198	outgroup	Sordariomycetes	Hypocreales	Fusarium oxysporum	GCA_025217125.1	JAMSFG010000424.1	96.008	1002	40	0	1	1002	9348	8347	minus	0	1629	100
VEDA_05198	outgroup	Sordariomycetes	Hypocreales	Fusarium oxysporum	GCA_025217105.1	JAMSFE010000422.1	96.008	1002	40	0	1	1002	8671	9672	plus	0	1629	100
VEDA_05198	outgroup	Sordariomycetes	Hypocreales	Fusarium oxysporum	GCA_025217085.1	JAMSFC010000411.1	96.008	1002	40	0	1	1002	8240	9241	plus	0	1629	100
VEDA_05198	outgroup	Sordariomycetes	Hypocreales	Fusarium oxysporum	GCA_025217065.1	JAMSFD010000425.1	96.008	1002	40	0	1	1002	8270	9271	plus	0	1629	100
VEDA_05198	outgroup	Sordariomycetes	Hypocreales	Fusarium oxysporum	GCA_025217025.1	JAMSFB010000409.1	96.008	1002	40	0	1	1002	8670	9671	plus	0	1629	100
VEDA_05198	outgroup	Sordariomycetes	Hypocreales	Fusarium oxysporum	GCA_025216785.1	JAMSER010000424.1	96.008	1002	40	0	1	1002	9348	8347	minus	0	1629	100
VEDA_05198	outgroup	Sordariomycetes	Hypocreales	Fusarium oxysporum	GCA_025216765.1	JAMSEP010000411.1	96.008	1002	40	0	1	1002	8240	9241	plus	0	1629	100
VEDA_05198	outgroup	Sordariomycetes	Hypocreales	Fusarium oxysporum	GCA_025216745.1	JAMSEQ010000442.1	96.008	1002	40	0	1	1002	9348	8347	minus	0	1629	100
VEDA_05198	outgroup	Sordariomycetes	Hypocreales	Fusarium oxysporum	GCA_021018635.1	JAIUCW010000001.1	96.008	1002	40	0	1	1002	319256	320257	plus	0	1629	100
VEDA_05198	outgroup	Sordariomycetes	Hypocreales	Fusarium oxysporum	GCA_009298805.1	WGQT01000659.1	96.008	1002	40	0	1	1002	9398	8397	minus	0	1629	100
VEDA_05198	outgroup	Sordariomycetes	Hypocreales	Fusarium oxysporum	GCA_009298505.1	WGQM01000665.1	96.008	1002	40	0	1	1002	9398	8397	minus	0	1629	100
VEDA_05198	outgroup	Sordariomycetes	Hypocreales	Fusarium oxysporum	GCA_004292535.1	QUXA01000246.1	96.008	1002	40	0	1	1002	1859	858	minus	0	1629	100
VEDA_05198	outgroup	Sordariomycetes	Hypocreales	Fusarium oxysporum	GCA_004291455.1	QUWZ01000311.1	96.008	1002	40	0	1	1002	1859	858	minus	0	1629	100
VEDA_05198	outgroup	Sordariomycetes	Hypocreales	Fusarium oxysporum	GCA_002318975.1	NJCY01000019.1	96.008	1002	40	0	1	1002	103030	102029	minus	0	1629	100
VEDA_05198	outgroup	Sordariomycetes	Hypocreales	Fusarium oxysporum	GCA_001703355.1	MAMG01000359.1	96.008	1002	40	0	1	1002	1479	478	minus	0	1629	100
VEDA_05198	outgroup	Sordariomycetes	Hypocreales	Fusarium oxysporum	GCA_001703085.1	MALR01001855.1	96.008	1002	40	0	1	1002	1471	470	minus	0	1629	100
VEDA_05198	outgroup	Sordariomycetes	Hypocreales	Fusarium oxysporum	GCA_001702935.1	MALK01002710.1	96.008	1002	40	0	1	1002	1529	528	minus	0	1629	100
VEDA_05198	outgroup	Sordariomycetes	Hypocreales	Fusarium oxysporum	GCA_001702875.1	MALH01001782.1	96.008	1002	40	0	1	1002	1471	470	minus	0	1629	100
VEDA_05198	outgroup	Sordariomycetes	Hypocreales	Fusarium oxysporum	GCA_000260495.2	KI980607.1	96.008	1002	40	0	1	1002	1150	149	minus	0	1629	100
VEDA_05198	outgroup	Sordariomycetes	Hypocreales	Fusarium oxysporum	GCA_030719095.1	CP130308.1	95.908	1002	41	0	1	1002	348282	347281	minus	0	1624	100
VEDA_05198	outgroup	Sordariomycetes	Hypocreales	Fusarium oxysporum	GCA_012610815.1	JAANYM010000429.1	95.908	1002	41	0	1	1002	48410	47409	minus	0	1624	100
VEDA_05198	outgroup	Sordariomycetes	Hypocreales	Fusarium oxysporum	GCA_009602625.1	VINO01000012.1	95.908	1002	41	0	1	1002	1268342	1267341	minus	0	1624	100
VEDA_05198	outgroup	Sordariomycetes	Hypocreales	Fusarium oxysporum	GCA_009602505.1	VINL01000012.1	95.908	1002	41	0	1	1002	2281262	2282263	plus	0	1624	100
VEDA_05198	outgroup	Sordariomycetes	Hypocreales	Fusarium oxysporum	GCA_003977725.1	RBXW01000002.1	95.908	1002	41	0	1	1002	2095387	2096388	plus	0	1624	100
VEDA_05198	outgroup	Sordariomycetes	Hypocreales	Fusarium oxysporum	GCA_001703105.1	MALS01001806.1	95.908	1002	41	0	1	1002	1544	543	minus	0	1624	100
VEDA_05198	outgroup	Sordariomycetes	Hypocreales	Fusarium oxysporum	GCA_001703015.1	MALO01001720.1	95.908	1002	41	0	1	1002	7416	8417	plus	0	1624	100
VEDA_05198	outgroup	Sordariomycetes	Hypocreales	Fusarium oxysporum	GCA_009602545.1	VINM01000014.1	95.908	1002	40	1	1	1002	370460	369460	minus	0	1622	100
VEDA_05198	outgroup	Sordariomycetes	Hypocreales	Fusarium ambrosium	GCA_003947045.1	NIZV01000143.1	92.715	1002	73	0	1	1002	78689	77688	minus	0	1447	100
VEDA_05198	outgroup	Sordariomycetes	Hypocreales	Fusarium drepaniforme	GCA_012978555.1	JAALXN010000674.1	92.615	1002	74	0	1	1002	8162	7161	minus	0	1441	100
VEDA_05198	outgroup	Sordariomycetes	Hypocreales	Fusarium kuroshium	GCA_003698175.1	NKUJ01000185.1	92.415	1002	76	0	1	1002	29981	30982	plus	0	1430	100
VEDA_05198	outgroup	Sordariomycetes	Hypocreales	Fusarium euwallaceae	GCA_002168265.2	NHTE02000170.1	92.415	1002	76	0	1	1002	50817	49816	minus	0	1430	100
VEDA_05198	outgroup	Sordariomycetes	Hypocreales	Fusarium tuaranense	GCA_013363205.1	JABEEN010002781.1	92.216	1002	78	0	1	1002	11817	10816	minus	0	1419	100
VEDA_05198	outgroup	Sordariomycetes	Hypocreales	Fusarium papillatum	GCA_013186395.1	JABCKC010001412.1	92.216	1002	78	0	1	1002	19475	18474	minus	0	1419	100
VEDA_05198	outgroup	Sordariomycetes	Hypocreales	Fusarium oligoseptatum	GCA_003946995.1	NKCK01000444.1	92.032	1004	78	2	1	1002	2392	1389	minus	0	1410	100
VEDA_05198	outgroup	Sordariomycetes	Hypocreales	Fusarium euwallaceae	GCA_003957675.1	MIKF01000759.1	92.016	1002	80	0	1	1002	2471	1470	minus	0	1408	100
VEDA_05198	outgroup	Pezizomycetes	Pezizales	Ascodesmis sphaerospora	GCA_027569015.1	JAPPUR010000036.1	91.326	1003	85	2	1	1002	73374	74375	plus	0	1369	100
VEDA_05198	outgroup	Sordariomycetes	Hypocreales	Fusarium sp. LHS14.1	GCA_025433615.1	CM046489.1	89.91	1001	99	2	1	1000	380475	381474	plus	0	1288	99
VEDA_05198	outgroup	Dothideomycetes	Pleosporales	Acrocalymma vagum	GCA_028476805.1	JAQGEP010000245.1	89.332	1003	103	3	1	1001	53125	52125	minus	0	1256	99
VEDA_05198	outgroup	Sordariomycetes	Hypocreales	Ilyonectria sp. MPI-CAGE-AT-0026	GCA_020744155.1	JAGPNQ010000007.1	86.813	1001	132	0	1	1001	697251	696251	minus	0	1118	99
VEDA_05198	outgroup	Dothideomycetes	Pleosporales	Alternaria alternata	GCA_011420445.1	VEOJ01000001.1	86.114	1001	138	1	1	1001	5382314	5383313	plus	0	1077	99
VEDA_05198	outgroup	Dothideomycetes	Pleosporales	Corynespora cassiicola	GCA_024500335.1	JAMQYD010000389.1	86.014	1001	140	0	1	1001	5296	4296	minus	0	1074	99
VEDA_05198	outgroup	Dothideomycetes	Pleosporales	Corynespora cassiicola	GCA_023653765.1	JAMKBH010000338.1	86.014	1001	140	0	1	1001	5296	4296	minus	0	1074	99
VEDA_05198	outgroup	Sordariomycetes	Hypocreales	Fusarium nematophilum	GCA_013623595.1	JABFFA010000415.1	86.028	1002	138	2	1	1001	15488	16488	plus	0	1074	99
VEDA_05198	outgroup	Dothideomycetes	Pleosporales	Corynespora cassiicola	GCA_006523535.1	VICK01000370.1	86.014	1001	140	0	1	1001	5296	4296	minus	0	1074	99
VEDA_05198	outgroup	Dothideomycetes	Pleosporales	Corynespora cassiicola	GCA_006523515.1	VICL01000341.1	86.014	1001	140	0	1	1001	5296	4296	minus	0	1074	99
VEDA_05198	outgroup	Dothideomycetes	Pleosporales	Alternaria sp. S3601	GCA_023621325.1	JALZWS010000019.1	85.914	1001	141	0	1	1001	215585	216585	plus	0	1068	99
VEDA_05198	outgroup	Dothideomycetes	Pleosporales	Alternaria alternata	GCA_022345155.1	JAJBLR010000082.1	85.914	1001	141	0	1	1001	51823	52823	plus	0	1068	99
VEDA_05198	outgroup	Dothideomycetes	Pleosporales	Alternaria sp. MG1	GCA_003574525.1	QPFE01000050.1	85.914	1001	141	0	1	1001	57081	56081	minus	0	1068	99
VEDA_05198	outgroup	Leotiomycetes	Helotiales	Pezicula rhizophila	GCA_022190145.1	JAJONI010003455.1	85.085	999	147	2	1	998	3254	4251	plus	0	1018	99
VEDA_05198	outgroup	Sordariomycetes	Hypocreales	Nectriaceae sp.	GCA_029299875.1	DAGXHM010000781.1	96.965	593	18	0	410	1002	9446	8854	minus	0	996	97
VEDA_05198	outgroup	Sordariomycetes	Hypocreales	Nectriaceae sp.	GCA_029299875.1	DAGXHM010000781.1	97.878	377	8	0	1	377	9841	9465	minus	0	652	97
VEDA_05198	outgroup	Sordariomycetes	Hypocreales	Fusarium oxysporum	GCA_009602625.1	VINO01000014.1	84.431	1002	153	3	1	1001	53685	52686	minus	0	983	99
VEDA_05198	outgroup	Sordariomycetes	Hypocreales	Fusarium oxysporum	GCA_030719095.1	CP130309.1	84.331	1002	155	2	1	1001	1252480	1253480	plus	0	979	99
VEDA_05198	outgroup	Sordariomycetes	Hypocreales	Fusarium oxysporum	GCA_012610835.1	JAANYJ010000292.1	84.331	1002	155	2	1	1001	43623	42623	minus	0	979	99
VEDA_05198	outgroup	Sordariomycetes	Hypocreales	Fusarium oxysporum	GCA_012610815.1	JAANYM010000335.1	84.331	1002	155	2	1	1001	6135	7135	plus	0	979	99
VEDA_05198	outgroup	Sordariomycetes	Hypocreales	Fusarium oxysporum	GCA_009602615.1	VINN01000017.1	84.331	1002	155	2	1	1001	62544	61544	minus	0	979	99
VEDA_05198	outgroup	Sordariomycetes	Hypocreales	Fusarium oxysporum	GCA_009602505.1	VINL01000014.1	84.331	1002	155	2	1	1001	53393	52393	minus	0	979	99
VEDA_05198	outgroup	Sordariomycetes	Hypocreales	Fusarium oxysporum	GCA_012610815.1	JAANYM010000264.1	84.331	1002	154	3	1	1001	11060	12059	plus	0	977	99
VEDA_05198	outgroup	Sordariomycetes	Hypocreales	Fusarium oxysporum	GCA_012610815.1	JAANYM010000334.1	84.132	1002	155	4	1	1001	138287	139285	plus	0	966	99
VEDA_05198	outgroup	Eurotiomycetes	Eurotiales	Aspergillus udagawae	GCA_010724335.1	BLKG01000002.1	83.916	1001	161	0	1	1001	290290	289290	minus	0	957	99
VEDA_05198	outgroup	Eurotiomycetes	Eurotiales	Aspergillus udagawae	GCA_010724255.1	BLKF01000002.1	83.916	1001	161	0	1	1001	406119	405119	minus	0	957	99
VEDA_05198	outgroup	Eurotiomycetes	Eurotiales	Aspergillus udagawae	GCA_010724135.1	BLKE01000169.1	83.916	1001	161	0	1	1001	52075	53075	plus	0	957	99
VEDA_05198	outgroup	Eurotiomycetes	Eurotiales	Aspergillus udagawae	GCA_010723835.1	BLKC01000001.1	83.916	1001	161	0	1	1001	404376	403376	minus	0	957	99
VEDA_05198	outgroup	Eurotiomycetes	Eurotiales	Aspergillus udagawae	GCF_001078395.1	NW_025091267.1	83.716	1001	163	0	1	1001	2376648	2375648	minus	0	946	99
VEDA_05198	outgroup	Eurotiomycetes	Eurotiales	Aspergillus udagawae	GCA_001078395.2	BBXM02000004.1	83.716	1001	163	0	1	1001	2376648	2375648	minus	0	946	99
VEDA_05198	outgroup	Eurotiomycetes	Eurotiales	Aspergillus udagawae	GCA_010724795.1	BLKK01000348.1	83.017	1001	170	0	1	1001	23663	24663	plus	0	907	99
VEDA_05198	outgroup	Sordariomycetes	Hypocreales	Fusarium decemcellulare	GCA_013266205.1	JAAGWO010000647.1	82.665	998	170	1	1	998	60028	61022	plus	0	881	99
VEDA_05198	outgroup	Eurotiomycetes	Eurotiales	Aspergillus brunneoviolaceus	GCF_003184695.1	NW_020290738.1	82.453	1003	172	4	1	1001	268257	269257	plus	0	874	99
VEDA_05198	outgroup	Eurotiomycetes	Eurotiales	Aspergillus brunneoviolaceus	GCA_003184695.1	KZ825317.1	82.453	1003	172	4	1	1001	268257	269257	plus	0	874	99
VEDA_05198	outgroup	Eurotiomycetes	Eurotiales	Aspergillus tamarii	GCA_008973515.1	VYTW01000179.1	82.353	1003	173	4	1	1001	22555	23555	plus	0	869	99
VEDA_05198	outgroup	Eurotiomycetes	Eurotiales	Aspergillus tamarii	GCA_023973455.1	JAKZMI010000046.1	82.253	1003	174	4	1	1001	225117	226117	plus	0	863	99
VEDA_05198	outgroup	Eurotiomycetes	Eurotiales	Aspergillus tamarii	GCA_029962655.1	JARLUE010000168.1	82.154	1003	175	4	1	1001	8200	7200	minus	0	857	99
VEDA_05198	outgroup	Sordariomycetes	Hypocreales	Dactylonectria macrodidyma	GCA_020744425.1	JAGMUV010000011.1	82.154	1003	175	4	1	1001	1282468	1281468	minus	0	857	99
VEDA_05198	outgroup	Sordariomycetes	Hypocreales	Dactylonectria torresensis	GCA_011426275.1	VYKG01000141.1	82.247	997	173	4	1	995	104092	105086	plus	0	857	99
VEDA_05198	outgroup	Eurotiomycetes	Eurotiales	Aspergillus tamarii	GCA_009193485.1	ML738746.1	82.154	1003	175	4	1	1001	50232	49232	minus	0	857	99
VEDA_05198	outgroup	Sordariomycetes	Hypocreales	Dactylonectria macrodidyma	GCA_000935225.1	JYGD01000113.1	82.265	998	171	6	1	995	145918	146912	plus	0	857	99
VEDA_05198	outgroup	Eurotiomycetes	Eurotiales	Aspergillus tamarii	GCA_023619995.1	JALZYI010000020.1	82.164	998	174	4	1	996	212008	213003	plus	0	854	99
VEDA_05198	outgroup	Eurotiomycetes	Eurotiales	Aspergillus tamarii	GCA_023619855.1	JALZYJ010000054.1	82.164	998	174	4	1	996	212008	213003	plus	0	854	99
VEDA_05198	outgroup	Eurotiomycetes	Eurotiales	Aspergillus tamarii	GCA_008973505.1	VYTV01000325.1	82.164	998	174	4	1	996	24058	25053	plus	0	854	99
VEDA_05198	outgroup	Leotiomycetes	Helotiales	Leptodontidium sp. MPI-SDFR-AT-0119	GCA_020726505.1	JAHLEZ010000016.1	81.99	1005	174	7	1	1001	1655481	1656482	plus	0	846	99
VEDA_05198	outgroup	Dothideomycetes	Pleosporales	Neoroussoella solani	GCA_040333265.1	JBEBNI010000047.1	81.873	1004	176	6	1	1001	177224	176224	minus	0	841	99
VEDA_05198	outgroup	Dothideomycetes	Pleosporales	Neoroussoella solani	GCA_040333135.1	JBEBNG010000049.1	81.873	1004	176	6	1	1001	181364	180364	minus	0	841	99
VEDA_05198	outgroup	Eurotiomycetes	Eurotiales	Aspergillus tamarii	GCA_030556085.1	JARVTJ010000004.1	81.854	1003	178	4	1	1001	246509	247509	plus	0	841	99
VEDA_05198	outgroup	Sordariomycetes	Hypocreales	Dactylonectria alcacerensis	GCA_029931735.1	JAPMUZ010000010.1	81.873	1004	176	6	1	1001	2600458	2599458	minus	0	841	99
VEDA_05198	outgroup	Leotiomycetes	Helotiales	Leptodontidium sp. 2 PMI_412	GCA_021432625.1	MU270430.1	81.873	1004	176	6	1	1001	93715	94715	plus	0	841	99
VEDA_05198	outgroup	Sordariomycetes	Hypocreales	Dactylonectria torresensis	GCA_011426295.1	VYKF01000013.1	81.882	999	173	8	1	995	234939	235933	plus	0	835	99
VEDA_05198	outgroup	Sordariomycetes	Hypocreales	Fusarium albosuccineum	GCA_012931995.1	JAADYS010001834.1	81.481	999	180	3	1	998	4424	5418	plus	0	815	99
VEDA_05198	outgroup	Eurotiomycetes	Eurotiales	Aspergillus carlsbadensis	GCA_025688815.1	MU628205.1	81.238	1002	186	2	1	1001	260132	259132	minus	0	808	99
VEDA_05198	outgroup	Eurotiomycetes	Eurotiales	Penicillium raperi	GCA_040333315.1	JBEBNJ010000082.1	80.933	1007	182	10	1	1002	7790	8791	plus	0	787	100
VEDA_05198	outgroup	Sordariomycetes	Hypocreales	Fusarium sp. JS1030	GCA_000966855.1	JWIW01000099.1	80.919	1001	188	1	1	1001	154772	153775	minus	0	787	99
VEDA_05198	outgroup	Eurotiomycetes	Eurotiales	Talaromyces sp. SJ9	GCA_038993655.1	JBBVQN010000177.1	80.834	1007	183	10	1	1002	11232	12233	plus	0	782	100
VEDA_05198	outgroup	Sordariomycetes	Hypocreales	Fusarium decemcellulare	GCA_027627305.1	JANRMS010000025.1	80.819	1001	189	1	1	1001	32596	31599	minus	0	782	99
VEDA_05198	outgroup	Sordariomycetes	Hypocreales	Dactylonectria estremocensis	GCA_020744375.1	JAGMUU010000010.1	80.4	1000	172	10	1	998	505905	506882	plus	0	739	99
VEDA_05198	outgroup	Sordariomycetes	Hypocreales	Fusarium sp. NRRL 62957	GCA_012978535.1	JAALXM010003075.1	92.731	509	37	0	494	1002	1282	774	minus	0	736	51
VEDA_05198	outgroup	Sordariomycetes	Hypocreales	Fusarium sp. NRRL 62957	GCA_012978535.1	JAALXM010006214.1	92.412	514	39	0	1	514	1838	2351	plus	0	734	51
VEDA_05198	outgroup	Sordariomycetes	Hypocreales	Fusarium abutilonis	GCA_021655885.1	JAJJWN010000060.1	79.801	1005	193	8	1	1000	72416	73415	plus	0	723	99
VEDA_05198	outgroup	Eurotiomycetes	Eurotiales	Penicillium cosmopolitanum	GCF_028827165.1	NW_026622672.1	79.661	1003	200	4	1	1001	11537	12537	plus	0	719	99
VEDA_05198	outgroup	Eurotiomycetes	Eurotiales	Penicillium cosmopolitanum	GCA_028827165.1	JAPZBU010000002.1	79.661	1003	200	4	1	1001	11537	12537	plus	0	719	99
VEDA_05198	outgroup	Eurotiomycetes	Eurotiales	Talaromyces verruculosus	GCA_001305275.1	LHCL01000026.1	79.722	1006	194	9	1	1001	148302	147302	minus	0	719	99
VEDA_05198	outgroup	Eurotiomycetes	Eurotiales	Penicillium raperi	GCA_040333315.1	JBEBNJ010000011.1	79.462	1003	202	4	1	1001	672987	673987	plus	0	708	99
VEDA_05198	outgroup	Sordariomycetes	Hypocreales	Fusarium buharicum	GCA_014822075.1	JAATHB010000164.1	79.303	1005	195	13	1	1000	31950	30954	minus	0	691	99
VEDA_05198	outgroup	Eurotiomycetes	Eurotiales	Talaromyces sp. SJ9	GCA_038993655.1	JBBVQN010000005.1	79.187	1009	193	16	1	1002	747503	746505	minus	0	684	100
VEDA_05198	outgroup	Eurotiomycetes	Eurotiales	Aspergillus flavus	GCF_014117465.1	NC_054697.1	79.146	1007	195	14	1	1001	680863	681860	plus	0	682	99
VEDA_05198	outgroup	Eurotiomycetes	Eurotiales	Aspergillus flavus	GCA_037044375.1	JAWLTR010000038.1	79.146	1007	195	14	1	1001	317374	316377	minus	0	682	99
VEDA_05198	outgroup	Eurotiomycetes	Eurotiales	Aspergillus austwickii	GCA_037043805.1	JAWLSO010000041.1	79.146	1007	195	14	1	1001	296856	295859	minus	0	682	99
VEDA_05198	outgroup	Eurotiomycetes	Eurotiales	Aspergillus flavus	GCA_034621665.1	JAVRGE010000233.1	79.146	1007	195	14	1	1001	10342	9345	minus	0	682	99
VEDA_05198	outgroup	Eurotiomycetes	Eurotiales	Aspergillus flavus	GCA_031305155.1	JAROWR010000044.1	79.146	1007	195	14	1	1001	20109	19112	minus	0	682	99
VEDA_05198	outgroup	Eurotiomycetes	Eurotiales	Aspergillus flavus	GCA_031304755.1	JAROWW010000026.1	79.146	1007	195	14	1	1001	200931	201928	plus	0	682	99
VEDA_05198	outgroup	Eurotiomycetes	Eurotiales	Aspergillus flavus	GCA_029582055.1	JARCHB010000010.1	79.146	1007	195	14	1	1001	966699	965702	minus	0	682	99
VEDA_05198	outgroup	Eurotiomycetes	Eurotiales	Aspergillus flavus	GCA_026743845.1	JANCNY010000168.1	79.146	1007	195	14	1	1001	79602	80599	plus	0	682	99
VEDA_05198	outgroup	Eurotiomycetes	Eurotiales	Aspergillus sp. GBTC2 WXH	GCA_026119255.1	JANZLR010000005.1	79.146	1007	195	14	1	1001	731887	730890	minus	0	682	99
VEDA_05198	outgroup	Eurotiomycetes	Eurotiales	Aspergillus flavus	GCA_024678945.1	JANBAO010000136.1	79.146	1007	195	14	1	1001	94203	95200	plus	0	682	99
VEDA_05198	outgroup	Eurotiomycetes	Eurotiales	Aspergillus flavus	GCA_024678905.1	JANBAP010000077.1	79.146	1007	195	14	1	1001	7370	6373	minus	0	682	99
VEDA_05198	outgroup	Eurotiomycetes	Eurotiales	Aspergillus flavus	GCA_024678825.1	JANBAK010000142.1	79.146	1007	195	14	1	1001	1506	509	minus	0	682	99
VEDA_05198	outgroup	Eurotiomycetes	Eurotiales	Aspergillus flavus	GCA_024678765.1	JANBAG010000037.1	79.146	1007	195	14	1	1001	135829	134832	minus	0	682	99
VEDA_05198	outgroup	Eurotiomycetes	Eurotiales	Aspergillus flavus	GCA_024678425.1	JANAZQ010000018.1	79.146	1007	195	14	1	1001	273524	274521	plus	0	682	99
VEDA_05198	outgroup	Eurotiomycetes	Eurotiales	Aspergillus flavus	GCA_024678325.1	JANAZM010000219.1	79.146	1007	195	14	1	1001	46934	47931	plus	0	682	99
VEDA_05198	outgroup	Eurotiomycetes	Eurotiales	Aspergillus flavus	GCA_024678295.1	JANAZI010000224.1	79.146	1007	195	14	1	1001	1538	541	minus	0	682	99
VEDA_05198	outgroup	Eurotiomycetes	Eurotiales	Aspergillus flavus	GCA_024678285.1	JANAZJ010000240.1	79.146	1007	195	14	1	1001	46898	47895	plus	0	682	99
VEDA_05198	outgroup	Eurotiomycetes	Eurotiales	Aspergillus flavus	GCA_024678225.1	JANAZH010000229.1	79.146	1007	195	14	1	1001	1586	589	minus	0	682	99
VEDA_05198	outgroup	Eurotiomycetes	Eurotiales	Aspergillus flavus	GCA_024678205.1	JANAZG010000092.1	79.146	1007	195	14	1	1001	92408	91411	minus	0	682	99
VEDA_05198	outgroup	Eurotiomycetes	Eurotiales	Aspergillus flavus	GCA_024678185.1	JANAZE010000040.1	79.146	1007	195	14	1	1001	101387	100390	minus	0	682	99
VEDA_05198	outgroup	Eurotiomycetes	Eurotiales	Aspergillus flavus	GCA_024678145.1	JANAZF010000215.1	79.146	1007	195	14	1	1001	46824	47821	plus	0	682	99
VEDA_05198	outgroup	Eurotiomycetes	Eurotiales	Aspergillus flavus	GCA_024677125.1	JANAZA010000224.1	79.146	1007	195	14	1	1001	46865	47862	plus	0	682	99
VEDA_05198	outgroup	Eurotiomycetes	Eurotiales	Aspergillus flavus	GCA_024677005.1	JANAYW010000023.1	79.146	1007	195	14	1	1001	200794	201791	plus	0	682	99
VEDA_05198	outgroup	Eurotiomycetes	Eurotiales	Aspergillus flavus	GCA_024676745.1	JANAYO010000056.1	79.146	1007	195	14	1	1001	7371	6374	minus	0	682	99
VEDA_05198	outgroup	Eurotiomycetes	Eurotiales	Aspergillus flavus	GCA_024676265.1	JANAYN010000233.1	79.146	1007	195	14	1	1001	46904	47901	plus	0	682	99
VEDA_05198	outgroup	Eurotiomycetes	Eurotiales	Aspergillus flavus	GCA_024675085.1	JANAYJ010000044.1	79.146	1007	195	14	1	1001	1561	564	minus	0	682	99
VEDA_05198	outgroup	Eurotiomycetes	Eurotiales	Aspergillus flavus	GCA_024668885.1	JANAXQ010000185.1	79.146	1007	195	14	1	1001	13222	12225	minus	0	682	99
VEDA_05198	outgroup	Eurotiomycetes	Eurotiales	Aspergillus flavus	GCA_019880445.1	CP082260.1	79.146	1007	195	14	1	1001	680857	681854	plus	0	682	99
VEDA_05198	outgroup	Eurotiomycetes	Eurotiales	Aspergillus sp. GbtcF2	GCA_019176375.1	JAGXKE010000005.1	79.146	1007	195	14	1	1001	731887	730890	minus	0	682	99
VEDA_05198	outgroup	Eurotiomycetes	Eurotiales	Aspergillus flavus	GCA_018140885.1	CM030973.1	79.146	1007	195	14	1	1001	3825193	3826190	plus	0	682	99
VEDA_05198	outgroup	Eurotiomycetes	Eurotiales	Aspergillus flavus	GCA_014117485.1	CP059858.1	79.146	1007	195	14	1	1001	2514820	2515817	plus	0	682	99
VEDA_05198	outgroup	Eurotiomycetes	Eurotiales	Aspergillus flavus	GCA_014117465.1	CP059872.1	79.146	1007	195	14	1	1001	680863	681860	plus	0	682	99
VEDA_05198	outgroup	Eurotiomycetes	Eurotiales	Aspergillus flavus	GCA_013436455.1	JABVYW010000215.1	79.146	1007	195	14	1	1001	52744	53741	plus	0	682	99
VEDA_05198	outgroup	Eurotiomycetes	Eurotiales	Aspergillus flavus	GCA_013436115.1	JABVZH010000208.1	79.146	1007	195	14	1	1001	1396	399	minus	0	682	99
VEDA_05198	outgroup	Eurotiomycetes	Eurotiales	Aspergillus flavus	GCA_013436105.1	JABVZI010000272.1	79.146	1007	195	14	1	1001	1395	398	minus	0	682	99
VEDA_05198	outgroup	Eurotiomycetes	Eurotiales	Aspergillus flavus	GCA_013436085.1	JABVZK010000219.1	79.146	1007	195	14	1	1001	44726	45723	plus	0	682	99
VEDA_05198	outgroup	Eurotiomycetes	Eurotiales	Aspergillus flavus	GCA_013435925.1	JABVYR010000247.1	79.146	1007	195	14	1	1001	1400	403	minus	0	682	99
VEDA_05198	outgroup	Eurotiomycetes	Eurotiales	Aspergillus flavus	GCA_013435725.1	JABVYV010000202.1	79.146	1007	195	14	1	1001	6796	5799	minus	0	682	99
VEDA_05198	outgroup	Eurotiomycetes	Eurotiales	Aspergillus flavus	GCA_012897275.1	CP051024.1	79.146	1007	195	14	1	1001	481659	482656	plus	0	682	99
VEDA_05198	outgroup	Eurotiomycetes	Eurotiales	Aspergillus flavus	GCA_012897115.1	CP051033.1	79.146	1007	195	14	1	1001	681067	682064	plus	0	682	99
VEDA_05198	outgroup	Eurotiomycetes	Eurotiales	Aspergillus flavus	GCA_012896995.1	CP051064.1	79.146	1007	195	14	1	1001	481659	482656	plus	0	682	99
VEDA_05198	outgroup	Eurotiomycetes	Eurotiales	Aspergillus flavus	GCA_012896705.1	CP051080.1	79.146	1007	195	14	1	1001	481425	482422	plus	0	682	99
VEDA_05198	outgroup	Eurotiomycetes	Eurotiales	Aspergillus flavus	GCA_012896415.1	CP051096.1	79.146	1007	195	14	1	1001	427520	428517	plus	0	682	99
VEDA_05198	outgroup	Eurotiomycetes	Eurotiales	Aspergillus flavus	GCA_012896275.1	CP051051.1	79.146	1007	195	14	1	1001	2385563	2386560	plus	0	682	99
VEDA_05198	outgroup	Eurotiomycetes	Eurotiales	Aspergillus flavus	GCA_012896145.1	CP051043.1	79.146	1007	195	14	1	1001	2554088	2555085	plus	0	682	99
VEDA_05198	outgroup	Eurotiomycetes	Eurotiales	Aspergillus flavus	GCA_012895975.1	CP051035.1	79.146	1007	195	14	1	1001	2516217	2517214	plus	0	682	99
VEDA_05198	outgroup	Eurotiomycetes	Eurotiales	Aspergillus flavus	GCA_011420415.1	SKBY01000040.1	79.146	1007	195	14	1	1001	433209	434206	plus	0	682	99
VEDA_05198	outgroup	Eurotiomycetes	Eurotiales	Aspergillus flavus	GCA_009017415.1	CP044617.1	79.146	1007	195	14	1	1001	680876	681873	plus	0	682	99
VEDA_05198	outgroup	Eurotiomycetes	Eurotiales	Aspergillus flavus	GCA_003967675.1	BEXM01000319.1	79.146	1007	195	14	1	1001	1390	393	minus	0	682	99
VEDA_05198	outgroup	Eurotiomycetes	Eurotiales	Aspergillus flavus	GCA_003953825.1	RAXI01000135.1	79.146	1007	195	14	1	1001	46759	47756	plus	0	682	99
VEDA_05198	outgroup	Eurotiomycetes	Eurotiales	Aspergillus flavus	GCA_003953715.1	RAXL01000024.1	79.146	1007	195	14	1	1001	44751	45748	plus	0	682	99
VEDA_05198	outgroup	Eurotiomycetes	Eurotiales	Aspergillus flavus	GCA_003953705.1	RAXM01000237.1	79.146	1007	195	14	1	1001	6797	5800	minus	0	682	99
VEDA_05198	outgroup	Eurotiomycetes	Eurotiales	Aspergillus flavus	GCA_003711315.1	NLCJ01000227.1	79.146	1007	195	14	1	1001	386995	387992	plus	0	682	99
VEDA_05198	outgroup	Eurotiomycetes	Eurotiales	Aspergillus flavus	GCA_002456175.2	NWUH02000251.1	79.146	1007	195	14	1	1001	6800	5803	minus	0	682	99
VEDA_05198	outgroup	Eurotiomycetes	Eurotiales	Aspergillus flavus	GCA_002443215.2	NWUG02001187.1	79.146	1007	195	14	1	1001	166315	167312	plus	0	682	99
VEDA_05198	outgroup	Eurotiomycetes	Eurotiales	Aspergillus flavus	GCA_000006275.3	AAIH03000103.1	79.146	1007	195	14	1	1001	676497	677494	plus	0	682	99
VEDA_05198	outgroup	Eurotiomycetes	Eurotiales	Talaromyces adpressus	GCA_002775195.1	NHZS01000228.1	79.142	1002	195	11	7	1001	9087	10081	plus	0	680	99
VEDA_05198	outgroup	Eurotiomycetes	Eurotiales	Aspergillus flavus	GCA_003711285.1	NLCI01000272.1	79.047	1007	196	14	1	1001	7367	6370	minus	0	676	99
VEDA_05198	outgroup	Eurotiomycetes	Eurotiales	Aspergillus flavus	GCA_037040755.1	JAXQHI010000244.1	78.947	1007	197	14	1	1001	5249	4252	minus	0	671	99
VEDA_05198	outgroup	Eurotiomycetes	Eurotiales	Aspergillus flavus	GCA_024678785.1	JANBAH010000312.1	78.947	1007	197	14	1	1001	7588	8585	plus	0	671	99
VEDA_05198	outgroup	Eurotiomycetes	Eurotiales	Aspergillus flavus	GCA_024674975.1	JANAYI010000127.1	78.947	1007	197	14	1	1001	7563	8560	plus	0	671	99
VEDA_05198	outgroup	Eurotiomycetes	Eurotiales	Aspergillus flavus	GCA_003711305.1	NLCK01000005.1	78.947	1007	197	14	1	1001	5464	4467	minus	0	671	99
VEDA_05198	outgroup	Eurotiomycetes	Eurotiales	Talaromyces pinophilus	GCA_003316675.1	QNQR01000316.1	78.968	1008	195	16	1	1001	5105	4108	minus	0	671	99
VEDA_05198	outgroup	Eurotiomycetes	Eurotiales	Aspergillus flavus	GCA_013436445.1	JABVYX010000228.1	78.848	1007	198	14	1	1001	43762	44759	plus	0	665	99
VEDA_05198	outgroup	Sordariomycetes	Hypocreales	Fusarium sp. NRRL 66182	GCA_013266265.1	JABFAK010000395.1	78.833	1011	192	19	1	1000	22398	23397	plus	0	662	99
VEDA_05198	outgroup	Eurotiomycetes	Eurotiales	Talaromyces pinophilus	GCA_027569565.1	JAPDFH010000007.1	78.77	1008	197	16	1	1001	160635	159638	minus	0	660	99
VEDA_05198	outgroup	Eurotiomycetes	Eurotiales	Talaromyces pinophilus	GCA_027569545.1	JAPDFG010000008.1	78.77	1008	197	16	1	1001	1250075	1251072	plus	0	660	99
VEDA_05198	outgroup	Eurotiomycetes	Eurotiales	Talaromyces pinophilus	GCA_001571465.2	CP017345.1	78.77	1008	197	16	1	1001	2036003	2035006	minus	0	660	99
VEDA_05198	outgroup	Eurotiomycetes	Eurotiales	Aspergillus fumigatus	GCA_029618175.1	JALJVH010000009.1	78.593	1009	198	16	1	1001	127979	128977	plus	0	651	99
VEDA_05198	outgroup	Eurotiomycetes	Eurotiales	Aspergillus fumigatus	GCA_029618165.1	JALJVG010000006.1	78.593	1009	198	16	1	1001	625765	626763	plus	0	651	99
VEDA_05198	outgroup	Eurotiomycetes	Eurotiales	Aspergillus fumigatus	GCA_025766045.1	JAMFMJ010000027.1	78.571	1008	200	15	1	1001	318819	317821	minus	0	651	99
VEDA_05198	outgroup	Eurotiomycetes	Eurotiales	Aspergillus fumigatus	GCA_025201645.1	JALLAH010000032.1	78.593	1009	198	16	1	1001	81823	80825	minus	0	651	99
VEDA_05198	outgroup	Eurotiomycetes	Eurotiales	Aspergillus fumigatus	GCA_025118165.1	JALLAI010000040.1	78.593	1009	198	16	1	1001	82017	81019	minus	0	651	99
VEDA_05198	outgroup	Eurotiomycetes	Eurotiales	Aspergillus fumigatus	GCA_023621075.1	JALZWY010000048.1	78.571	1008	200	15	1	1001	3610	2612	minus	0	651	99
VEDA_05198	outgroup	Eurotiomycetes	Eurotiales	Aspergillus fumigatus	GCA_023621065.1	JALZWZ010000034.1	78.571	1008	200	15	1	1001	84928	83930	minus	0	651	99
VEDA_05198	outgroup	Eurotiomycetes	Eurotiales	Aspergillus fumigatus	GCA_023621025.1	JALZXB010000035.1	78.571	1008	200	15	1	1001	127972	128970	plus	0	651	99
VEDA_05198	outgroup	Eurotiomycetes	Eurotiales	Aspergillus fumigatus	GCA_023620995.1	JALZXC010000030.1	78.571	1008	200	15	1	1001	127977	128975	plus	0	651	99
VEDA_05198	outgroup	Eurotiomycetes	Eurotiales	Aspergillus fumigatus	GCA_023620985.1	JALZXD010000037.1	78.571	1008	200	15	1	1001	127975	128973	plus	0	651	99
VEDA_05198	outgroup	Eurotiomycetes	Eurotiales	Aspergillus fumigatus	GCA_023620935.1	JALZXF010000039.1	78.571	1008	200	15	1	1001	127975	128973	plus	0	651	99
VEDA_05198	outgroup	Eurotiomycetes	Eurotiales	Aspergillus fumigatus	GCA_023620925.1	JALZXG010000035.1	78.571	1008	200	15	1	1001	3631	2633	minus	0	651	99
VEDA_05198	outgroup	Eurotiomycetes	Eurotiales	Aspergillus fumigatus	GCA_023620875.1	JALZXI010000012.1	78.571	1008	200	15	1	1001	127976	128974	plus	0	651	99
VEDA_05198	outgroup	Eurotiomycetes	Eurotiales	Aspergillus fumigatus	GCA_023620865.1	JALZXJ010000044.1	78.571	1008	200	15	1	1001	127970	128968	plus	0	651	99
VEDA_05198	outgroup	Eurotiomycetes	Eurotiales	Aspergillus fumigatus	GCA_023620835.1	JALZXK010000041.1	78.571	1008	200	15	1	1001	86413	85415	minus	0	651	99
VEDA_05198	outgroup	Eurotiomycetes	Eurotiales	Aspergillus fumigatus	GCA_023620795.1	JALZXM010000010.1	78.571	1008	200	15	1	1001	127976	128974	plus	0	651	99
VEDA_05198	outgroup	Eurotiomycetes	Eurotiales	Aspergillus fumigatus	GCA_023620755.1	JALZXN010000023.1	78.571	1008	200	15	1	1001	293899	292901	minus	0	651	99
VEDA_05198	outgroup	Eurotiomycetes	Eurotiales	Aspergillus fumigatus	GCA_023620605.1	JALZXO010000040.1	78.571	1008	200	15	1	1001	79776	78778	minus	0	651	99
VEDA_05198	outgroup	Eurotiomycetes	Eurotiales	Aspergillus fumigatus	GCA_023620375.1	JALZXP010000027.1	78.571	1008	200	15	1	1001	264433	263435	minus	0	651	99
VEDA_05198	outgroup	Eurotiomycetes	Eurotiales	Aspergillus fumigatus	GCA_023620365.1	JALZXQ010000046.1	78.571	1008	200	15	1	1001	80228	79230	minus	0	651	99
VEDA_05198	outgroup	Eurotiomycetes	Eurotiales	Aspergillus fumigatus	GCA_023620335.1	JALZXR010000042.1	78.571	1008	200	15	1	1001	127975	128973	plus	0	651	99
VEDA_05198	outgroup	Eurotiomycetes	Eurotiales	Aspergillus fumigatus	GCA_023620325.1	JALZXS010000019.1	78.593	1009	198	16	1	1001	78884	77886	minus	0	651	99
VEDA_05198	outgroup	Eurotiomycetes	Eurotiales	Aspergillus fumigatus	GCA_023620295.1	JALZXT010000035.1	78.571	1008	200	15	1	1001	127974	128972	plus	0	651	99
VEDA_05198	outgroup	Eurotiomycetes	Eurotiales	Aspergillus fumigatus	GCA_023620275.1	JALZXU010000043.1	78.571	1008	200	15	1	1001	51160	50162	minus	0	651	99
VEDA_05198	outgroup	Eurotiomycetes	Eurotiales	Aspergillus fumigatus	GCA_023620255.1	JALZXV010000041.1	78.571	1008	200	15	1	1001	78841	77843	minus	0	651	99
VEDA_05198	outgroup	Eurotiomycetes	Eurotiales	Aspergillus fumigatus	GCA_023620235.1	JALZXW010000071.1	78.571	1008	200	15	1	1001	3643	2645	minus	0	651	99
VEDA_05198	outgroup	Eurotiomycetes	Eurotiales	Aspergillus fumigatus	GCA_023620195.1	JALZXY010000038.1	78.571	1008	200	15	1	1001	127976	128974	plus	0	651	99
VEDA_05198	outgroup	Eurotiomycetes	Eurotiales	Aspergillus fumigatus	GCA_023620175.1	JALZXZ010000037.1	78.571	1008	200	15	1	1001	127969	128967	plus	0	651	99
VEDA_05198	outgroup	Eurotiomycetes	Eurotiales	Aspergillus fumigatus	GCA_023620155.1	JALZYB010000032.1	78.571	1008	200	15	1	1001	127974	128972	plus	0	651	99
VEDA_05198	outgroup	Eurotiomycetes	Eurotiales	Aspergillus fumigatus	GCA_023620105.1	JALZYD010000041.1	78.571	1008	200	15	1	1001	82418	81420	minus	0	651	99
VEDA_05198	outgroup	Eurotiomycetes	Eurotiales	Aspergillus fumigatus	GCA_023620045.1	JALZYG010000036.1	78.571	1008	200	15	1	1001	127973	128971	plus	0	651	99
VEDA_05198	outgroup	Eurotiomycetes	Eurotiales	Aspergillus fumigatus	GCA_020503905.1	JAIBZB010000067.1	78.571	1008	200	15	1	1001	126216	127214	plus	0	651	99
VEDA_05198	outgroup	Eurotiomycetes	Eurotiales	Aspergillus fumigatus	GCA_020503705.1	JAIBYQ010000058.1	78.571	1008	200	15	1	1001	126173	127171	plus	0	651	99
VEDA_05198	outgroup	Eurotiomycetes	Eurotiales	Aspergillus fumigatus	GCA_020503635.1	JAIBYN010000018.1	78.571	1008	200	15	1	1001	50812	49814	minus	0	651	99
VEDA_05198	outgroup	Eurotiomycetes	Eurotiales	Aspergillus fumigatus	GCA_020503545.1	JAIBYK010000038.1	78.593	1009	198	16	1	1001	93091	94089	plus	0	651	99
VEDA_05198	outgroup	Eurotiomycetes	Eurotiales	Aspergillus fumigatus	GCA_020503375.1	JAIBYB010000058.1	78.571	1008	200	15	1	1001	125196	126194	plus	0	651	99
VEDA_05198	outgroup	Eurotiomycetes	Eurotiales	Aspergillus fumigatus	GCA_020503365.1	JAIBYA010000037.1	78.593	1009	198	16	1	1001	126345	127343	plus	0	651	99
VEDA_05198	outgroup	Eurotiomycetes	Eurotiales	Aspergillus fumigatus	GCA_020503185.1	JAIBXR010000007.1	78.571	1008	200	15	1	1001	265798	266796	plus	0	651	99
VEDA_05198	outgroup	Eurotiomycetes	Eurotiales	Aspergillus fumigatus	GCA_020503105.1	JAIBXO010000057.1	78.571	1008	200	15	1	1001	126212	127210	plus	0	651	99
VEDA_05198	outgroup	Eurotiomycetes	Eurotiales	Aspergillus fumigatus	GCA_020502695.1	JAIBXC010000028.1	78.571	1008	200	15	1	1001	126251	127249	plus	0	651	99
VEDA_05198	outgroup	Eurotiomycetes	Eurotiales	Aspergillus fumigatus	GCA_020502455.1	JAIBWR010000029.1	78.571	1008	200	15	1	1001	126133	127131	plus	0	651	99
VEDA_05198	outgroup	Eurotiomycetes	Eurotiales	Aspergillus fumigatus	GCA_020502215.1	JAIBWG010000170.1	78.593	1009	198	16	1	1001	50841	49843	minus	0	651	99
VEDA_05198	outgroup	Eurotiomycetes	Eurotiales	Aspergillus fumigatus	GCA_020502045.1	JAIBVZ010000014.1	78.571	1008	200	15	1	1001	240386	241384	plus	0	651	99
VEDA_05198	outgroup	Eurotiomycetes	Eurotiales	Aspergillus fumigatus	GCA_020501995.1	JAIBVV010000433.1	78.571	1008	200	15	1	1001	3281	4279	plus	0	651	99
VEDA_05198	outgroup	Eurotiomycetes	Eurotiales	Aspergillus fumigatus	GCA_020501735.1	JAIBVJ010000055.1	78.571	1008	200	15	1	1001	126133	127131	plus	0	651	99
VEDA_05198	outgroup	Eurotiomycetes	Eurotiales	Aspergillus fumigatus	GCA_020501475.1	JAIBUX010000037.1	78.593	1009	198	16	1	1001	21383	20385	minus	0	651	99
VEDA_05198	outgroup	Eurotiomycetes	Eurotiales	Aspergillus fumigatus	GCA_020501445.1	JAIBUU010000053.1	78.593	1009	198	16	1	1001	128031	129029	plus	0	651	99
VEDA_05198	outgroup	Eurotiomycetes	Eurotiales	Aspergillus fumigatus	GCA_020501095.1	JAIBUC010000054.1	78.571	1008	200	15	1	1001	126236	127234	plus	0	651	99
VEDA_05198	outgroup	Eurotiomycetes	Eurotiales	Aspergillus fumigatus	GCA_020501075.1	JAIBUB010000049.1	78.571	1008	200	15	1	1001	126139	127137	plus	0	651	99
VEDA_05198	outgroup	Eurotiomycetes	Eurotiales	Aspergillus fumigatus	GCA_020500995.1	JAIBTY010000004.1	78.571	1008	200	15	1	1001	3462	2464	minus	0	651	99
VEDA_05198	outgroup	Eurotiomycetes	Eurotiales	Aspergillus fumigatus	GCA_020500845.1	JAIBTQ010000029.1	78.593	1009	198	16	1	1001	269641	270639	plus	0	651	99
VEDA_05198	outgroup	Eurotiomycetes	Eurotiales	Aspergillus fumigatus	GCA_020500655.1	JAIBTI010000022.1	78.571	1008	200	15	1	1001	81011	80013	minus	0	651	99
VEDA_05198	outgroup	Eurotiomycetes	Eurotiales	Aspergillus fumigatus	GCA_020500645.1	JAIBTH010000026.1	78.571	1008	200	15	1	1001	50945	49947	minus	0	651	99
VEDA_05198	outgroup	Eurotiomycetes	Eurotiales	Aspergillus fumigatus	GCA_020500595.1	JAIBTF010000032.1	78.593	1009	198	16	1	1001	162725	163723	plus	0	651	99
VEDA_05198	outgroup	Eurotiomycetes	Eurotiales	Aspergillus fumigatus	GCA_020500465.1	JAIBSY010000063.1	78.593	1009	198	16	1	1001	127965	128963	plus	0	651	99
VEDA_05198	outgroup	Eurotiomycetes	Eurotiales	Aspergillus fumigatus	GCA_020500355.1	JAIBSS010000033.1	78.593	1009	198	16	1	1001	179519	180517	plus	0	651	99
VEDA_05198	outgroup	Eurotiomycetes	Eurotiales	Aspergillus fumigatus	GCA_020500185.1	JAIBSL010000040.1	78.571	1008	200	15	1	1001	127661	128659	plus	0	651	99
VEDA_05198	outgroup	Eurotiomycetes	Eurotiales	Aspergillus fumigatus	GCA_020500115.1	JAIBRV010000017.1	78.593	1009	198	16	1	1001	28139	27141	minus	0	651	99
VEDA_05198	outgroup	Eurotiomycetes	Eurotiales	Aspergillus fumigatus	GCA_020500105.1	JAIBRU010000064.1	78.571	1008	200	15	1	1001	3579	2581	minus	0	651	99
VEDA_05198	outgroup	Eurotiomycetes	Eurotiales	Aspergillus fumigatus	GCA_020499825.1	JAIBSH010000022.1	78.593	1009	198	16	1	1001	179546	180544	plus	0	651	99
VEDA_05198	outgroup	Eurotiomycetes	Eurotiales	Aspergillus fumigatus	GCA_020499605.1	JAIBRI010000050.1	78.593	1009	198	16	1	1001	126227	127225	plus	0	651	99
VEDA_05198	outgroup	Eurotiomycetes	Eurotiales	Aspergillus fumigatus	GCA_020499485.1	JAIBRA010000007.1	78.571	1008	200	15	1	1001	265849	266847	plus	0	651	99
VEDA_05198	outgroup	Eurotiomycetes	Eurotiales	Aspergillus fumigatus	GCA_020499265.1	JAIBQO010000006.1	78.571	1008	200	15	1	1001	318220	319218	plus	0	651	99
VEDA_05198	outgroup	Eurotiomycetes	Eurotiales	Aspergillus fumigatus	GCA_020499075.1	JAIBQF010000061.1	78.571	1008	200	15	1	1001	126149	127147	plus	0	651	99
VEDA_05198	outgroup	Eurotiomycetes	Eurotiales	Aspergillus fumigatus	GCA_020498945.1	JAIBPY010000008.1	78.571	1008	200	15	1	1001	318270	319268	plus	0	651	99
VEDA_05198	outgroup	Eurotiomycetes	Eurotiales	Aspergillus fumigatus	GCA_020498895.1	JAIBPU010000002.1	78.593	1009	198	16	1	1001	240449	241447	plus	0	651	99
VEDA_05198	outgroup	Eurotiomycetes	Eurotiales	Aspergillus fumigatus	GCA_020498815.1	JAIBPS010000065.1	78.571	1008	200	15	1	1001	126140	127138	plus	0	651	99
VEDA_05198	outgroup	Eurotiomycetes	Eurotiales	Aspergillus fumigatus	GCA_020498765.1	JAIBPQ010000508.1	78.593	1009	198	16	1	1001	3281	4279	plus	0	651	99
VEDA_05198	outgroup	Eurotiomycetes	Eurotiales	Aspergillus fumigatus	GCA_012656115.1	JAAAQC010000018.1	78.593	1009	198	16	1	1001	78710	77712	minus	0	651	99
VEDA_05198	outgroup	Eurotiomycetes	Eurotiales	Aspergillus terreus	GCA_016808415.1	JAAWWR010000002.1	78.86	965	200	3	40	1002	1658580	1657618	minus	0	649	96
VEDA_05198	outgroup	Eurotiomycetes	Eurotiales	Aspergillus fumigatus	GCF_000002655.1	NC_007196.1	78.472	1008	201	15	1	1001	526452	527450	plus	1.76e-180	645	99
VEDA_05198	outgroup	Eurotiomycetes	Eurotiales	Aspergillus fumigatus	GCA_949125545.1	CASBLW010000004.1	78.472	1008	201	15	1	1001	546605	547603	plus	1.76e-180	645	99
VEDA_05198	outgroup	Eurotiomycetes	Eurotiales	Aspergillus fumigatus	GCA_949125165.1	CASBLU010000001.1	78.472	1008	201	15	1	1001	670719	671717	plus	1.76e-180	645	99
VEDA_05198	outgroup	Eurotiomycetes	Eurotiales	Aspergillus fumigatus	GCA_040167805.1	JBDLLN010000016.1	78.472	1008	201	15	1	1001	539038	540036	plus	1.76e-180	645	99
VEDA_05198	outgroup	Eurotiomycetes	Eurotiales	Aspergillus fumigatus	GCA_040142975.1	CM079250.1	78.472	1008	201	15	1	1001	633791	634789	plus	1.76e-180	645	99
VEDA_05198	outgroup	Eurotiomycetes	Eurotiales	Aspergillus fumigatus	GCA_040142965.1	JBBFNA010000012.1	78.472	1008	201	15	1	1001	590966	589968	minus	1.76e-180	645	99
VEDA_05198	outgroup	Eurotiomycetes	Eurotiales	Aspergillus fumigatus	GCA_040142875.1	CM079219.1	78.472	1008	201	15	1	1001	684897	685895	plus	1.76e-180	645	99
VEDA_05198	outgroup	Eurotiomycetes	Eurotiales	Aspergillus fumigatus	GCA_040142855.1	CM079223.1	78.472	1008	201	15	1	1001	3571069	3570071	minus	1.76e-180	645	99
VEDA_05198	outgroup	Eurotiomycetes	Eurotiales	Aspergillus fumigatus	GCA_040142845.1	CM079236.1	78.494	1009	199	17	1	1001	4659078	4658080	minus	1.76e-180	645	99
VEDA_05198	outgroup	Eurotiomycetes	Eurotiales	Aspergillus fumigatus	GCA_040126065.1	CP146362.1	78.472	1008	201	15	1	1001	3498753	3497755	minus	1.76e-180	645	99
VEDA_05198	outgroup	Eurotiomycetes	Eurotiales	Aspergillus fumigatus	GCA_029618335.1	JALJVP010000004.1	78.472	1008	201	15	1	1001	556063	557061	plus	1.76e-180	645	99
VEDA_05198	outgroup	Eurotiomycetes	Eurotiales	Aspergillus fumigatus	GCA_029618305.1	JALJVO010000002.1	78.472	1008	201	15	1	1001	1005338	1004340	minus	1.76e-180	645	99
VEDA_05198	outgroup	Eurotiomycetes	Eurotiales	Aspergillus fumigatus	GCA_029618285.1	JALJVN010000010.1	78.472	1008	201	15	1	1001	530189	529191	minus	1.76e-180	645	99
VEDA_05198	outgroup	Eurotiomycetes	Eurotiales	Aspergillus fumigatus	GCA_029618225.1	JALJVK010000003.1	78.472	1008	201	15	1	1001	467275	466277	minus	1.76e-180	645	99
VEDA_05198	outgroup	Eurotiomycetes	Eurotiales	Aspergillus fumigatus	GCA_029618205.1	JALJVI010000003.1	78.472	1008	201	15	1	1001	675061	674063	minus	1.76e-180	645	99
VEDA_05198	outgroup	Eurotiomycetes	Eurotiales	Aspergillus fumigatus	GCA_029618195.1	JALJVJ010000011.1	78.472	1008	201	15	1	1001	604454	605452	plus	1.76e-180	645	99
VEDA_05198	outgroup	Eurotiomycetes	Eurotiales	Aspergillus fumigatus	GCA_028752205.1	CP084977.1	78.472	1008	201	15	1	1001	567033	568031	plus	1.76e-180	645	99
VEDA_05198	outgroup	Eurotiomycetes	Eurotiales	Aspergillus fumigatus	GCA_028752175.1	CP084968.1	78.472	1008	201	15	1	1001	566884	567882	plus	1.76e-180	645	99
VEDA_05198	outgroup	Eurotiomycetes	Eurotiales	Aspergillus fumigatus	GCA_025766145.1	JAMFMG010000004.1	78.472	1008	201	15	1	1001	78383	77385	minus	1.76e-180	645	99
VEDA_05198	outgroup	Eurotiomycetes	Eurotiales	Aspergillus fumigatus	GCA_025766105.1	JAMFMH010000024.1	78.472	1008	201	15	1	1001	3626	2628	minus	1.76e-180	645	99
VEDA_05198	outgroup	Eurotiomycetes	Eurotiales	Aspergillus fumigatus	GCA_025766085.1	JAMFMI010000019.1	78.472	1008	201	15	1	1001	77167	76169	minus	1.76e-180	645	99
VEDA_05198	outgroup	Eurotiomycetes	Eurotiales	Aspergillus fumigatus	GCA_025765995.1	JAMFMK010000021.1	78.472	1008	201	15	1	1001	50945	49947	minus	1.76e-180	645	99
VEDA_05198	outgroup	Eurotiomycetes	Eurotiales	Aspergillus fumigatus	GCA_024220425.1	JAMZMV010000008.1	78.472	1008	201	15	1	1001	88587	87589	minus	1.76e-180	645	99
VEDA_05198	outgroup	Eurotiomycetes	Eurotiales	Aspergillus fumigatus	GCA_023621035.1	JALZXA010000014.1	78.472	1008	201	15	1	1001	590078	591076	plus	1.76e-180	645	99
VEDA_05198	outgroup	Eurotiomycetes	Eurotiales	Aspergillus fumigatus	GCA_023620975.1	JALZXE010000024.1	78.472	1008	201	15	1	1001	78383	77385	minus	1.76e-180	645	99
VEDA_05198	outgroup	Eurotiomycetes	Eurotiales	Aspergillus fumigatus	GCA_023620895.1	JALZXH010000013.1	78.472	1008	201	15	1	1001	159476	158478	minus	1.76e-180	645	99
VEDA_05198	outgroup	Eurotiomycetes	Eurotiales	Aspergillus fumigatus	GCA_023620825.1	JALZXL010000023.1	78.472	1008	201	15	1	1001	407734	408732	plus	1.76e-180	645	99
VEDA_05198	outgroup	Eurotiomycetes	Eurotiales	Aspergillus fumigatus	GCA_023620225.1	JALZXX010000022.1	78.472	1008	201	15	1	1001	500028	501026	plus	1.76e-180	645	99
VEDA_05198	outgroup	Eurotiomycetes	Eurotiales	Aspergillus fumigatus	GCA_023620165.1	JALZYA010000026.1	78.472	1008	201	15	1	1001	79029	78031	minus	1.76e-180	645	99
VEDA_05198	outgroup	Eurotiomycetes	Eurotiales	Aspergillus fumigatus	GCA_023620135.1	JALZYC010000023.1	78.472	1008	201	15	1	1001	500029	501027	plus	1.76e-180	645	99
VEDA_05198	outgroup	Eurotiomycetes	Eurotiales	Aspergillus fumigatus	GCA_023620055.1	JALZYF010000011.1	78.472	1008	201	15	1	1001	3629	2631	minus	1.76e-180	645	99
VEDA_05198	outgroup	Eurotiomycetes	Eurotiales	Aspergillus fumigatus	GCA_020510485.1	JAIBQR010000025.1	78.472	1008	201	15	1	1001	125561	126559	plus	1.76e-180	645	99
VEDA_05198	outgroup	Eurotiomycetes	Eurotiales	Aspergillus fumigatus	GCA_020503915.1	JAIBZC010000067.1	78.472	1008	201	15	1	1001	126401	127399	plus	1.76e-180	645	99
VEDA_05198	outgroup	Eurotiomycetes	Eurotiales	Aspergillus fumigatus	GCA_020503895.1	JAIBZA010000103.1	78.472	1008	201	15	1	1001	22693	23691	plus	1.76e-180	645	99
VEDA_05198	outgroup	Eurotiomycetes	Eurotiales	Aspergillus fumigatus	GCA_020503885.1	JAIBYZ010000044.1	78.472	1008	201	15	1	1001	126243	127241	plus	1.76e-180	645	99
VEDA_05198	outgroup	Eurotiomycetes	Eurotiales	Aspergillus fumigatus	GCA_020503825.1	JAIBYY010000008.1	78.472	1008	201	15	1	1001	318268	319266	plus	1.76e-180	645	99
VEDA_05198	outgroup	Eurotiomycetes	Eurotiales	Aspergillus fumigatus	GCA_020503815.1	JAIBYV010000033.1	78.472	1008	201	15	1	1001	162266	163264	plus	1.76e-180	645	99
VEDA_05198	outgroup	Eurotiomycetes	Eurotiales	Aspergillus fumigatus	GCA_020503805.1	JAIBYW010000307.1	78.472	1008	201	15	1	1001	22695	23693	plus	1.76e-180	645	99
VEDA_05198	outgroup	Eurotiomycetes	Eurotiales	Aspergillus fumigatus	GCA_020503795.1	JAIBYX010000027.1	78.472	1008	201	15	1	1001	128050	129048	plus	1.76e-180	645	99
VEDA_05198	outgroup	Eurotiomycetes	Eurotiales	Aspergillus fumigatus	GCA_020503745.1	JAIBYU010000032.1	78.472	1008	201	15	1	1001	50910	49912	minus	1.76e-180	645	99
VEDA_05198	outgroup	Eurotiomycetes	Eurotiales	Aspergillus fumigatus	GCA_020503735.1	JAIBYT010000013.1	78.472	1008	201	15	1	1001	318221	319219	plus	1.76e-180	645	99
VEDA_05198	outgroup	Eurotiomycetes	Eurotiales	Aspergillus fumigatus	GCA_020503725.1	JAIBYS010000060.1	78.472	1008	201	15	1	1001	126245	127243	plus	1.76e-180	645	99
VEDA_05198	outgroup	Eurotiomycetes	Eurotiales	Aspergillus fumigatus	GCA_020503665.1	JAIBYP010000053.1	78.472	1008	201	15	1	1001	127938	128936	plus	1.76e-180	645	99
VEDA_05198	outgroup	Eurotiomycetes	Eurotiales	Aspergillus fumigatus	GCA_020503595.1	JAIBYM010000050.1	78.472	1008	201	15	1	1001	3577	2579	minus	1.76e-180	645	99
VEDA_05198	outgroup	Eurotiomycetes	Eurotiales	Aspergillus fumigatus	GCA_020503555.1	JAIBYJ010000053.1	78.472	1008	201	15	1	1001	128009	129007	plus	1.76e-180	645	99
VEDA_05198	outgroup	Eurotiomycetes	Eurotiales	Aspergillus fumigatus	GCA_020503515.1	JAIBYH010000044.1	78.472	1008	201	15	1	1001	126254	127252	plus	1.76e-180	645	99
VEDA_05198	outgroup	Eurotiomycetes	Eurotiales	Aspergillus fumigatus	GCA_020503465.1	JAIBYG010000034.1	78.472	1008	201	15	1	1001	126151	127149	plus	1.76e-180	645	99
VEDA_05198	outgroup	Eurotiomycetes	Eurotiales	Aspergillus fumigatus	GCA_020503455.1	JAIBYD010000054.1	78.472	1008	201	15	1	1001	126267	127265	plus	1.76e-180	645	99
VEDA_05198	outgroup	Eurotiomycetes	Eurotiales	Aspergillus fumigatus	GCA_020503445.1	JAIBYF010000062.1	78.472	1008	201	15	1	1001	126247	127245	plus	1.76e-180	645	99
VEDA_05198	outgroup	Eurotiomycetes	Eurotiales	Aspergillus fumigatus	GCA_020503435.1	JAIBYE010000049.1	78.472	1008	201	15	1	1001	126135	127133	plus	1.76e-180	645	99
VEDA_05198	outgroup	Eurotiomycetes	Eurotiales	Aspergillus fumigatus	GCA_020503395.1	JAIBYC010000052.1	78.472	1008	201	15	1	1001	127921	128919	plus	1.76e-180	645	99
VEDA_05198	outgroup	Eurotiomycetes	Eurotiales	Aspergillus fumigatus	GCA_020503345.1	JAIBXZ010000089.1	78.472	1008	201	15	1	1001	45591	46589	plus	1.76e-180	645	99
VEDA_05198	outgroup	Eurotiomycetes	Eurotiales	Aspergillus fumigatus	GCA_020503295.1	JAIBXX010000793.1	78.472	1008	201	15	1	1001	3593	2595	minus	1.76e-180	645	99
VEDA_05198	outgroup	Eurotiomycetes	Eurotiales	Aspergillus fumigatus	GCA_020503275.1	JAIBXW010000044.1	78.472	1008	201	15	1	1001	126119	127117	plus	1.76e-180	645	99
VEDA_05198	outgroup	Eurotiomycetes	Eurotiales	Aspergillus fumigatus	GCA_020503265.1	JAIBXV010000054.1	78.472	1008	201	15	1	1001	70068	71066	plus	1.76e-180	645	99
VEDA_05198	outgroup	Eurotiomycetes	Eurotiales	Aspergillus fumigatus	GCA_020503205.1	JAIBXS010000024.1	78.472	1008	201	15	1	1001	126253	127251	plus	1.76e-180	645	99
VEDA_05198	outgroup	Eurotiomycetes	Eurotiales	Aspergillus fumigatus	GCA_020503175.1	JAIBXP010000032.1	78.472	1008	201	15	1	1001	156137	157135	plus	1.76e-180	645	99
VEDA_05198	outgroup	Eurotiomycetes	Eurotiales	Aspergillus fumigatus	GCA_020503095.1	JAIBXN010000026.1	78.472	1008	201	15	1	1001	126288	127286	plus	1.76e-180	645	99
VEDA_05198	outgroup	Eurotiomycetes	Eurotiales	Aspergillus fumigatus	GCA_020503085.1	JAIBXM010000044.1	78.472	1008	201	15	1	1001	3582	2584	minus	1.76e-180	645	99
VEDA_05198	outgroup	Eurotiomycetes	Eurotiales	Aspergillus fumigatus	GCA_020503065.1	JAIBXL010000032.1	78.472	1008	201	15	1	1001	126271	127269	plus	1.76e-180	645	99
VEDA_05198	outgroup	Eurotiomycetes	Eurotiales	Aspergillus fumigatus	GCA_020503015.1	JAIBXJ010000012.1	78.494	1009	199	17	1	1001	126198	127196	plus	1.76e-180	645	99
VEDA_05198	outgroup	Eurotiomycetes	Eurotiales	Aspergillus fumigatus	GCA_020502985.1	JAIBXH010000029.1	78.472	1008	201	15	1	1001	50845	49847	minus	1.76e-180	645	99
VEDA_05198	outgroup	Eurotiomycetes	Eurotiales	Aspergillus fumigatus	GCA_020502875.1	JAIBXG010000022.1	78.472	1008	201	15	1	1001	125812	126810	plus	1.76e-180	645	99
VEDA_05198	outgroup	Eurotiomycetes	Eurotiales	Aspergillus fumigatus	GCA_020502715.1	JAIBXE010000003.1	78.472	1008	201	15	1	1001	3628	2630	minus	1.76e-180	645	99
VEDA_05198	outgroup	Eurotiomycetes	Eurotiales	Aspergillus fumigatus	GCA_020502675.1	JAIBXB010000038.1	78.472	1008	201	15	1	1001	20742	19744	minus	1.76e-180	645	99
VEDA_05198	outgroup	Eurotiomycetes	Eurotiales	Aspergillus fumigatus	GCA_020502625.1	JAIBXA010000021.1	78.472	1008	201	15	1	1001	50894	49896	minus	1.76e-180	645	99
VEDA_05198	outgroup	Eurotiomycetes	Eurotiales	Aspergillus fumigatus	GCA_020502615.1	JAIBWZ010000024.1	78.472	1008	201	15	1	1001	126178	127176	plus	1.76e-180	645	99
VEDA_05198	outgroup	Eurotiomycetes	Eurotiales	Aspergillus fumigatus	GCA_020502605.1	JAIBWY010000031.1	78.472	1008	201	15	1	1001	50835	49837	minus	1.76e-180	645	99
VEDA_05198	outgroup	Eurotiomycetes	Eurotiales	Aspergillus fumigatus	GCA_020502595.1	JAIBWX010000049.1	78.472	1008	201	15	1	1001	126138	127136	plus	1.76e-180	645	99
VEDA_05198	outgroup	Eurotiomycetes	Eurotiales	Aspergillus fumigatus	GCA_020502575.1	JAIBWW010000048.1	78.472	1008	201	15	1	1001	126051	127049	plus	1.76e-180	645	99
VEDA_05198	outgroup	Eurotiomycetes	Eurotiales	Aspergillus fumigatus	GCA_020502545.1	JAIBWV010000009.1	78.472	1008	201	15	1	1001	3566	2568	minus	1.76e-180	645	99
VEDA_05198	outgroup	Eurotiomycetes	Eurotiales	Aspergillus fumigatus	GCA_020502525.1	JAIBWU010000018.1	78.472	1008	201	15	1	1001	126273	127271	plus	1.76e-180	645	99
VEDA_05198	outgroup	Eurotiomycetes	Eurotiales	Aspergillus fumigatus	GCA_020502495.1	JAIBWT010000001.1	78.472	1008	201	15	1	1001	50849	49851	minus	1.76e-180	645	99
VEDA_05198	outgroup	Eurotiomycetes	Eurotiales	Aspergillus fumigatus	GCA_020502435.1	JAIBWQ010000046.1	78.472	1008	201	15	1	1001	127927	128925	plus	1.76e-180	645	99
VEDA_05198	outgroup	Eurotiomycetes	Eurotiales	Aspergillus fumigatus	GCA_020502385.1	JAIBWO010000902.1	78.472	1008	201	15	1	1001	1097	99	minus	1.76e-180	645	99
VEDA_05198	outgroup	Eurotiomycetes	Eurotiales	Aspergillus fumigatus	GCA_020502375.1	JAIBWN010000023.1	78.472	1008	201	15	1	1001	50897	49899	minus	1.76e-180	645	99
VEDA_05198	outgroup	Eurotiomycetes	Eurotiales	Aspergillus fumigatus	GCA_020502365.1	JAIBWM010000017.1	78.472	1008	201	15	1	1001	76734	75736	minus	1.76e-180	645	99
VEDA_05198	outgroup	Eurotiomycetes	Eurotiales	Aspergillus fumigatus	GCA_020502325.1	JAIBWK010000029.1	78.472	1008	201	15	1	1001	126316	127314	plus	1.76e-180	645	99
VEDA_05198	outgroup	Eurotiomycetes	Eurotiales	Aspergillus fumigatus	GCA_020502245.1	JAIBWI010000027.1	78.472	1008	201	15	1	1001	126256	127254	plus	1.76e-180	645	99
VEDA_05198	outgroup	Eurotiomycetes	Eurotiales	Aspergillus fumigatus	GCA_020502235.1	JAIBWJ010000053.1	78.472	1008	201	15	1	1001	126345	127343	plus	1.76e-180	645	99
VEDA_05198	outgroup	Eurotiomycetes	Eurotiales	Aspergillus fumigatus	GCA_020502225.1	JAIBWH010000292.1	78.472	1008	201	15	1	1001	22665	23663	plus	1.76e-180	645	99
VEDA_05198	outgroup	Eurotiomycetes	Eurotiales	Aspergillus fumigatus	GCA_020502185.1	JAIBWF010000013.1	78.472	1008	201	15	1	1001	127883	128881	plus	1.76e-180	645	99
VEDA_05198	outgroup	Eurotiomycetes	Eurotiales	Aspergillus fumigatus	GCA_020502125.1	JAIBWD010000029.1	78.472	1008	201	15	1	1001	126151	127149	plus	1.76e-180	645	99
VEDA_05198	outgroup	Eurotiomycetes	Eurotiales	Aspergillus fumigatus	GCA_020502105.1	JAIBWB010000067.1	78.472	1008	201	15	1	1001	70064	71062	plus	1.76e-180	645	99
VEDA_05198	outgroup	Eurotiomycetes	Eurotiales	Aspergillus fumigatus	GCA_020502095.1	JAIBWA010000013.1	78.472	1008	201	15	1	1001	76341	75343	minus	1.76e-180	645	99
VEDA_05198	outgroup	Eurotiomycetes	Eurotiales	Aspergillus fumigatus	GCA_020502035.1	JAIBVY010000052.1	78.472	1008	201	15	1	1001	126219	127217	plus	1.76e-180	645	99
VEDA_05198	outgroup	Eurotiomycetes	Eurotiales	Aspergillus fumigatus	GCA_020502025.1	JAIBVX010000025.1	78.472	1008	201	15	1	1001	126273	127271	plus	1.76e-180	645	99
VEDA_05198	outgroup	Eurotiomycetes	Eurotiales	Aspergillus fumigatus	GCA_020501985.1	JAIBVU010000007.1	78.472	1008	201	15	1	1001	318281	319279	plus	1.76e-180	645	99
VEDA_05198	outgroup	Eurotiomycetes	Eurotiales	Aspergillus fumigatus	GCA_020501935.1	JAIBVT010000017.1	78.472	1008	201	15	1	1001	249442	250440	plus	1.76e-180	645	99
VEDA_05198	outgroup	Eurotiomycetes	Eurotiales	Aspergillus fumigatus	GCA_020501895.1	JAIBVQ010000057.1	78.472	1008	201	15	1	1001	126214	127212	plus	1.76e-180	645	99
VEDA_05198	outgroup	Eurotiomycetes	Eurotiales	Aspergillus fumigatus	GCA_020501875.1	JAIBVP010000022.1	78.472	1008	201	15	1	1001	127944	128942	plus	1.76e-180	645	99
VEDA_05198	outgroup	Eurotiomycetes	Eurotiales	Aspergillus fumigatus	GCA_020501835.1	JAIBVN010000226.1	78.472	1008	201	15	1	1001	14983	13985	minus	1.76e-180	645	99
VEDA_05198	outgroup	Eurotiomycetes	Eurotiales	Aspergillus fumigatus	GCA_020501805.1	JAIBVM010000024.1	78.472	1008	201	15	1	1001	126273	127271	plus	1.76e-180	645	99
VEDA_05198	outgroup	Eurotiomycetes	Eurotiales	Aspergillus fumigatus	GCA_020501785.1	JAIBVL010000030.1	78.472	1008	201	15	1	1001	3574	2576	minus	1.76e-180	645	99
VEDA_05198	outgroup	Eurotiomycetes	Eurotiales	Aspergillus fumigatus	GCA_020501765.1	JAIBVK010000014.1	78.472	1008	201	15	1	1001	180013	181011	plus	1.76e-180	645	99
VEDA_05198	outgroup	Eurotiomycetes	Eurotiales	Aspergillus fumigatus	GCA_020501715.1	JAIBVH010000028.1	78.472	1008	201	15	1	1001	127583	128581	plus	1.76e-180	645	99
VEDA_05198	outgroup	Eurotiomycetes	Eurotiales	Aspergillus fumigatus	GCA_020501705.1	JAIBVI010000034.1	78.472	1008	201	15	1	1001	3589	2591	minus	1.76e-180	645	99
VEDA_05198	outgroup	Eurotiomycetes	Eurotiales	Aspergillus fumigatus	GCA_020501695.1	JAIBVG010000057.1	78.472	1008	201	15	1	1001	3641	2643	minus	1.76e-180	645	99
VEDA_05198	outgroup	Eurotiomycetes	Eurotiales	Aspergillus fumigatus	GCA_020501645.1	JAIBVF010000019.1	78.472	1008	201	15	1	1001	127609	128607	plus	1.76e-180	645	99
VEDA_05198	outgroup	Eurotiomycetes	Eurotiales	Aspergillus fumigatus	GCA_020501615.1	JAIBVD010000010.1	78.472	1008	201	15	1	1001	236311	237309	plus	1.76e-180	645	99
VEDA_05198	outgroup	Eurotiomycetes	Eurotiales	Aspergillus fumigatus	GCA_020501605.1	JAIBVC010000010.1	78.472	1008	201	15	1	1001	317928	318926	plus	1.76e-180	645	99
VEDA_05198	outgroup	Eurotiomycetes	Eurotiales	Aspergillus fumigatus	GCA_020501575.1	JAIBVB010000364.1	78.472	1008	201	15	1	1001	9113	8115	minus	1.76e-180	645	99
VEDA_05198	outgroup	Eurotiomycetes	Eurotiales	Aspergillus fumigatus	GCA_020501555.1	JAIBVA010000028.1	78.472	1008	201	15	1	1001	126178	127176	plus	1.76e-180	645	99
VEDA_05198	outgroup	Eurotiomycetes	Eurotiales	Aspergillus fumigatus	GCA_020501545.1	JAIBUZ010000024.1	78.472	1008	201	15	1	1001	126218	127216	plus	1.76e-180	645	99
VEDA_05198	outgroup	Eurotiomycetes	Eurotiales	Aspergillus fumigatus	GCA_020501535.1	JAIBUY010000067.1	78.472	1008	201	15	1	1001	3625	2627	minus	1.76e-180	645	99
VEDA_05198	outgroup	Eurotiomycetes	Eurotiales	Aspergillus fumigatus	GCA_020501495.1	JAIBUW010000017.1	78.472	1008	201	15	1	1001	241525	242523	plus	1.76e-180	645	99
VEDA_05198	outgroup	Eurotiomycetes	Eurotiales	Aspergillus fumigatus	GCA_020501465.1	JAIBUV010000009.1	78.472	1008	201	15	1	1001	50957	49959	minus	1.76e-180	645	99
VEDA_05198	outgroup	Eurotiomycetes	Eurotiales	Aspergillus fumigatus	GCA_020501425.1	JAIBUT010000083.1	78.472	1008	201	15	1	1001	126144	127142	plus	1.76e-180	645	99
VEDA_05198	outgroup	Eurotiomycetes	Eurotiales	Aspergillus fumigatus	GCA_020501405.1	JAIBUS010000015.1	78.472	1008	201	15	1	1001	318276	319274	plus	1.76e-180	645	99
VEDA_05198	outgroup	Eurotiomycetes	Eurotiales	Aspergillus fumigatus	GCA_020501355.1	JAIBUQ010000022.1	78.472	1008	201	15	1	1001	90472	91470	plus	1.76e-180	645	99
VEDA_05198	outgroup	Eurotiomycetes	Eurotiales	Aspergillus fumigatus	GCA_020501345.1	JAIBUP010000058.1	78.472	1008	201	15	1	1001	128012	129010	plus	1.76e-180	645	99
VEDA_05198	outgroup	Eurotiomycetes	Eurotiales	Aspergillus fumigatus	GCA_020501335.1	JAIBUN010000015.1	78.472	1008	201	15	1	1001	126241	127239	plus	1.76e-180	645	99
VEDA_05198	outgroup	Eurotiomycetes	Eurotiales	Aspergillus fumigatus	GCA_020501325.1	JAIBUL010000064.1	78.472	1008	201	15	1	1001	127926	128924	plus	1.76e-180	645	99
VEDA_05198	outgroup	Eurotiomycetes	Eurotiales	Aspergillus fumigatus	GCA_020501265.1	JAIBUM010000068.1	78.472	1008	201	15	1	1001	126256	127254	plus	1.76e-180	645	99
VEDA_05198	outgroup	Eurotiomycetes	Eurotiales	Aspergillus fumigatus	GCA_020501255.1	JAIBUO010000032.1	78.472	1008	201	15	1	1001	126163	127161	plus	1.76e-180	645	99
VEDA_05198	outgroup	Eurotiomycetes	Eurotiales	Aspergillus fumigatus	GCA_020501245.1	JAIBUK010000136.1	78.472	1008	201	15	1	1001	22693	23691	plus	1.76e-180	645	99
VEDA_05198	outgroup	Eurotiomycetes	Eurotiales	Aspergillus fumigatus	GCA_020501185.1	JAIBUI010000038.1	78.472	1008	201	15	1	1001	126205	127203	plus	1.76e-180	645	99
VEDA_05198	outgroup	Eurotiomycetes	Eurotiales	Aspergillus fumigatus	GCA_020501175.1	JAIBUH010000159.1	78.472	1008	201	15	1	1001	3281	4279	plus	1.76e-180	645	99
VEDA_05198	outgroup	Eurotiomycetes	Eurotiales	Aspergillus fumigatus	GCA_020501145.1	JAIBUG010000026.1	78.472	1008	201	15	1	1001	50899	49901	minus	1.76e-180	645	99
VEDA_05198	outgroup	Eurotiomycetes	Eurotiales	Aspergillus fumigatus	GCA_020501135.1	JAIBUF010000027.1	78.472	1008	201	15	1	1001	50881	49883	minus	1.76e-180	645	99
VEDA_05198	outgroup	Eurotiomycetes	Eurotiales	Aspergillus fumigatus	GCA_020501105.1	JAIBUE010000028.1	78.472	1008	201	15	1	1001	128070	129068	plus	1.76e-180	645	99
VEDA_05198	outgroup	Eurotiomycetes	Eurotiales	Aspergillus fumigatus	GCA_020501045.1	JAIBUA010000060.1	78.472	1008	201	15	1	1001	125572	126570	plus	1.76e-180	645	99
VEDA_05198	outgroup	Eurotiomycetes	Eurotiales	Aspergillus fumigatus	GCA_020500965.1	JAIBTW010000005.1	78.472	1008	201	15	1	1001	3592	2594	minus	1.76e-180	645	99
VEDA_05198	outgroup	Eurotiomycetes	Eurotiales	Aspergillus fumigatus	GCA_020500945.1	JAIBTV010000280.1	78.472	1008	201	15	1	1001	22691	23689	plus	1.76e-180	645	99
VEDA_05198	outgroup	Eurotiomycetes	Eurotiales	Aspergillus fumigatus	GCA_020500935.1	JAIBTU010000040.1	78.472	1008	201	15	1	1001	81648	80650	minus	1.76e-180	645	99
VEDA_05198	outgroup	Eurotiomycetes	Eurotiales	Aspergillus fumigatus	GCA_020500875.1	JAIBTR010000024.1	78.472	1008	201	15	1	1001	236285	237283	plus	1.76e-180	645	99
VEDA_05198	outgroup	Eurotiomycetes	Eurotiales	Aspergillus fumigatus	GCA_020500865.1	JAIBTS010000175.1	78.472	1008	201	15	1	1001	22691	23689	plus	1.76e-180	645	99
VEDA_05198	outgroup	Eurotiomycetes	Eurotiales	Aspergillus fumigatus	GCA_020500815.1	JAIBTP010000039.1	78.472	1008	201	15	1	1001	179540	180538	plus	1.76e-180	645	99
VEDA_05198	outgroup	Eurotiomycetes	Eurotiales	Aspergillus fumigatus	GCA_020500805.1	JAIBTO010000073.1	78.472	1008	201	15	1	1001	127540	128538	plus	1.76e-180	645	99
VEDA_05198	outgroup	Eurotiomycetes	Eurotiales	Aspergillus fumigatus	GCA_020500785.1	JAIBTN010000022.1	78.472	1008	201	15	1	1001	236285	237283	plus	1.76e-180	645	99
VEDA_05198	outgroup	Eurotiomycetes	Eurotiales	Aspergillus fumigatus	GCA_020500775.1	JAIBTM010000021.1	78.472	1008	201	15	1	1001	81596	80598	minus	1.76e-180	645	99
VEDA_05198	outgroup	Eurotiomycetes	Eurotiales	Aspergillus fumigatus	GCA_020500765.1	JAIBTA010000013.1	78.472	1008	201	15	1	1001	84981	83983	minus	1.76e-180	645	99
VEDA_05198	outgroup	Eurotiomycetes	Eurotiales	Aspergillus fumigatus	GCA_020500705.1	JAIBTL010000045.1	78.472	1008	201	15	1	1001	127988	128986	plus	1.76e-180	645	99
VEDA_05198	outgroup	Eurotiomycetes	Eurotiales	Aspergillus fumigatus	GCA_020500685.1	JAIBTJ010000054.1	78.472	1008	201	15	1	1001	128038	129036	plus	1.76e-180	645	99
VEDA_05198	outgroup	Eurotiomycetes	Eurotiales	Aspergillus fumigatus	GCA_020500605.1	JAIBTG010000689.1	78.472	1008	201	15	1	1001	4598	3600	minus	1.76e-180	645	99
VEDA_05198	outgroup	Eurotiomycetes	Eurotiales	Aspergillus fumigatus	GCA_020500555.1	JAIBTD010000198.1	78.472	1008	201	15	1	1001	22658	23656	plus	1.76e-180	645	99
VEDA_05198	outgroup	Eurotiomycetes	Eurotiales	Aspergillus fumigatus	GCA_020500545.1	JAIBTC010000574.1	78.472	1008	201	15	1	1001	5557	6555	plus	1.76e-180	645	99
VEDA_05198	outgroup	Eurotiomycetes	Eurotiales	Aspergillus fumigatus	GCA_020500485.1	JAIBSZ010000013.1	78.472	1008	201	15	1	1001	3650	2652	minus	1.76e-180	645	99
VEDA_05198	outgroup	Eurotiomycetes	Eurotiales	Aspergillus fumigatus	GCA_020500475.1	JAIBSX010000178.1	78.472	1008	201	15	1	1001	22665	23663	plus	1.76e-180	645	99
VEDA_05198	outgroup	Eurotiomycetes	Eurotiales	Aspergillus fumigatus	GCA_020500455.1	JAIBSW010000071.1	78.472	1008	201	15	1	1001	127936	128934	plus	1.76e-180	645	99
VEDA_05198	outgroup	Eurotiomycetes	Eurotiales	Aspergillus fumigatus	GCA_020500445.1	JAIBSV010000032.1	78.472	1008	201	15	1	1001	162266	163264	plus	1.76e-180	645	99
VEDA_05198	outgroup	Eurotiomycetes	Eurotiales	Aspergillus fumigatus	GCA_020500395.1	JAIBSU010000060.1	78.472	1008	201	15	1	1001	3577	2579	minus	1.76e-180	645	99
VEDA_05198	outgroup	Eurotiomycetes	Eurotiales	Aspergillus fumigatus	GCA_020500385.1	JAIBST010000115.1	78.472	1008	201	15	1	1001	70064	71062	plus	1.76e-180	645	99
VEDA_05198	outgroup	Eurotiomycetes	Eurotiales	Aspergillus fumigatus	GCA_020500365.1	JAIBSR010000015.1	78.472	1008	201	15	1	1001	76867	75869	minus	1.76e-180	645	99
VEDA_05198	outgroup	Eurotiomycetes	Eurotiales	Aspergillus fumigatus	GCA_020500305.1	JAIBSQ010000017.1	78.472	1008	201	15	1	1001	3593	2595	minus	1.76e-180	645	99
VEDA_05198	outgroup	Eurotiomycetes	Eurotiales	Aspergillus fumigatus	GCA_020500295.1	JAIBSN010000024.1	78.472	1008	201	15	1	1001	238312	239310	plus	1.76e-180	645	99
VEDA_05198	outgroup	Eurotiomycetes	Eurotiales	Aspergillus fumigatus	GCA_020500285.1	JAIBSP010000021.1	78.472	1008	201	15	1	1001	236284	237282	plus	1.76e-180	645	99
VEDA_05198	outgroup	Eurotiomycetes	Eurotiales	Aspergillus fumigatus	GCA_020500235.1	JAIBSM010000248.1	78.472	1008	201	15	1	1001	3281	4279	plus	1.76e-180	645	99
VEDA_05198	outgroup	Eurotiomycetes	Eurotiales	Aspergillus fumigatus	GCA_020500205.1	JAIBSJ010000011.1	78.472	1008	201	15	1	1001	322233	323231	plus	1.76e-180	645	99
VEDA_05198	outgroup	Eurotiomycetes	Eurotiales	Aspergillus fumigatus	GCA_020500195.1	JAIBRX010000020.1	78.472	1008	201	15	1	1001	163829	164827	plus	1.76e-180	645	99
VEDA_05198	outgroup	Eurotiomycetes	Eurotiales	Aspergillus fumigatus	GCA_020500165.1	JAIBRW010000018.1	78.472	1008	201	15	1	1001	81590	80592	minus	1.76e-180	645	99
VEDA_05198	outgroup	Eurotiomycetes	Eurotiales	Aspergillus fumigatus	GCA_020500085.1	JAIBRS010000038.1	78.472	1008	201	15	1	1001	126282	127280	plus	1.76e-180	645	99
VEDA_05198	outgroup	Eurotiomycetes	Eurotiales	Aspergillus fumigatus	GCA_020500075.1	JAIBRR010000152.1	78.472	1008	201	15	1	1001	7140	8138	plus	1.76e-180	645	99
VEDA_05198	outgroup	Eurotiomycetes	Eurotiales	Aspergillus fumigatus	GCA_020500065.1	JAIBRT010000288.1	78.472	1008	201	15	1	1001	29423	28425	minus	1.76e-180	645	99
VEDA_05198	outgroup	Eurotiomycetes	Eurotiales	Aspergillus fumigatus	GCA_020500025.1	JAIBRQ010000025.1	78.472	1008	201	15	1	1001	107730	108728	plus	1.76e-180	645	99
VEDA_05198	outgroup	Eurotiomycetes	Eurotiales	Aspergillus fumigatus	GCA_020499995.1	JAIBRP010000039.1	78.472	1008	201	15	1	1001	126265	127263	plus	1.76e-180	645	99
VEDA_05198	outgroup	Eurotiomycetes	Eurotiales	Aspergillus fumigatus	GCA_020499985.1	JAIBRO010000006.1	78.472	1008	201	15	1	1001	329137	330135	plus	1.76e-180	645	99
VEDA_05198	outgroup	Eurotiomycetes	Eurotiales	Aspergillus fumigatus	GCA_020499975.1	JAIBRN010000023.1	78.472	1008	201	15	1	1001	238434	239432	plus	1.76e-180	645	99
VEDA_05198	outgroup	Eurotiomycetes	Eurotiales	Aspergillus fumigatus	GCA_020499935.1	JAIBRM010000036.1	78.472	1008	201	15	1	1001	125633	126631	plus	1.76e-180	645	99
VEDA_05198	outgroup	Eurotiomycetes	Eurotiales	Aspergillus fumigatus	GCA_020499915.1	JAIBRL010000007.1	78.472	1008	201	15	1	1001	265531	266529	plus	1.76e-180	645	99
VEDA_05198	outgroup	Eurotiomycetes	Eurotiales	Aspergillus fumigatus	GCA_020499905.1	JAIBRK010000037.1	78.472	1008	201	15	1	1001	126238	127236	plus	1.76e-180	645	99
VEDA_05198	outgroup	Eurotiomycetes	Eurotiales	Aspergillus fumigatus	GCA_020499885.1	JAIBRH010000365.1	78.472	1008	201	15	1	1001	3588	2590	minus	1.76e-180	645	99
VEDA_05198	outgroup	Eurotiomycetes	Eurotiales	Aspergillus fumigatus	GCA_020499865.1	JAIBSI010000020.1	78.472	1008	201	15	1	1001	265858	266856	plus	1.76e-180	645	99
VEDA_05198	outgroup	Eurotiomycetes	Eurotiales	Aspergillus fumigatus	GCA_020499815.1	JAIBSG010000040.1	78.472	1008	201	15	1	1001	182024	183022	plus	1.76e-180	645	99
VEDA_05198	outgroup	Eurotiomycetes	Eurotiales	Aspergillus fumigatus	GCA_020499805.1	JAIBSF010000022.1	78.472	1008	201	15	1	1001	17813	16815	minus	1.76e-180	645	99
VEDA_05198	outgroup	Eurotiomycetes	Eurotiales	Aspergillus fumigatus	GCA_020499785.1	JAIBSE010000037.1	78.472	1008	201	15	1	1001	127539	128537	plus	1.76e-180	645	99
VEDA_05198	outgroup	Eurotiomycetes	Eurotiales	Aspergillus fumigatus	GCA_020499775.1	JAIBSD010000008.1	78.472	1008	201	15	1	1001	76352	75354	minus	1.76e-180	645	99
VEDA_05198	outgroup	Eurotiomycetes	Eurotiales	Aspergillus fumigatus	GCA_020499755.1	JAIBSC010000032.1	78.472	1008	201	15	1	1001	76673	75675	minus	1.76e-180	645	99
VEDA_05198	outgroup	Eurotiomycetes	Eurotiales	Aspergillus fumigatus	GCA_020499715.1	JAIBSB010000012.1	78.472	1008	201	15	1	1001	3590	2592	minus	1.76e-180	645	99
VEDA_05198	outgroup	Eurotiomycetes	Eurotiales	Aspergillus fumigatus	GCA_020499695.1	JAIBRY010000013.1	78.472	1008	201	15	1	1001	81596	80598	minus	1.76e-180	645	99
VEDA_05198	outgroup	Eurotiomycetes	Eurotiales	Aspergillus fumigatus	GCA_020499675.1	JAIBRZ010000005.1	78.472	1008	201	15	1	1001	76298	75300	minus	1.76e-180	645	99
VEDA_05198	outgroup	Eurotiomycetes	Eurotiales	Aspergillus fumigatus	GCA_020499645.1	JAIBRJ010000017.1	78.472	1008	201	15	1	1001	50970	49972	minus	1.76e-180	645	99
VEDA_05198	outgroup	Eurotiomycetes	Eurotiales	Aspergillus fumigatus	GCA_020499595.1	JAIBRF010000030.1	78.472	1008	201	15	1	1001	125713	126711	plus	1.76e-180	645	99
VEDA_05198	outgroup	Eurotiomycetes	Eurotiales	Aspergillus fumigatus	GCA_020499585.1	JAIBRG010000033.1	78.472	1008	201	15	1	1001	126202	127200	plus	1.76e-180	645	99
VEDA_05198	outgroup	Eurotiomycetes	Eurotiales	Aspergillus fumigatus	GCA_020499575.1	JAIBRE010000030.1	78.472	1008	201	15	1	1001	50939	49941	minus	1.76e-180	645	99
VEDA_05198	outgroup	Eurotiomycetes	Eurotiales	Aspergillus fumigatus	GCA_020499565.1	JAIBRD010000025.1	78.472	1008	201	15	1	1001	126139	127137	plus	1.76e-180	645	99
VEDA_05198	outgroup	Eurotiomycetes	Eurotiales	Aspergillus fumigatus	GCA_020499505.1	JAIBRC010000013.1	78.472	1008	201	15	1	1001	181198	182196	plus	1.76e-180	645	99
VEDA_05198	outgroup	Eurotiomycetes	Eurotiales	Aspergillus fumigatus	GCA_020499475.1	JAIBQZ010000323.1	78.472	1008	201	15	1	1001	22665	23663	plus	1.76e-180	645	99
VEDA_05198	outgroup	Eurotiomycetes	Eurotiales	Aspergillus fumigatus	GCA_020499415.1	JAIBQX010000026.1	78.472	1008	201	15	1	1001	50900	49902	minus	1.76e-180	645	99
VEDA_05198	outgroup	Eurotiomycetes	Eurotiales	Aspergillus fumigatus	GCA_020499325.1	JAIBQS010000288.1	78.472	1008	201	15	1	1001	22665	23663	plus	1.76e-180	645	99
VEDA_05198	outgroup	Eurotiomycetes	Eurotiales	Aspergillus fumigatus	GCA_020499255.1	JAIBQP010000003.1	78.472	1008	201	15	1	1001	384575	385573	plus	1.76e-180	645	99
VEDA_05198	outgroup	Eurotiomycetes	Eurotiales	Aspergillus fumigatus	GCA_020499245.1	JAIBQI010000949.1	78.472	1008	201	15	1	1001	4384	5382	plus	1.76e-180	645	99
VEDA_05198	outgroup	Eurotiomycetes	Eurotiales	Aspergillus fumigatus	GCA_020499195.1	JAIBQM010000048.1	78.472	1008	201	15	1	1001	125538	126536	plus	1.76e-180	645	99
VEDA_05198	outgroup	Eurotiomycetes	Eurotiales	Aspergillus fumigatus	GCA_020499185.1	JAIBQL010000053.1	78.472	1008	201	15	1	1001	3632	2634	minus	1.76e-180	645	99
VEDA_05198	outgroup	Eurotiomycetes	Eurotiales	Aspergillus fumigatus	GCA_020499135.1	JAIBQJ010000051.1	78.472	1008	201	15	1	1001	127928	128926	plus	1.76e-180	645	99
VEDA_05198	outgroup	Eurotiomycetes	Eurotiales	Aspergillus fumigatus	GCA_020499125.1	JAIBQH010000023.1	78.472	1008	201	15	1	1001	126136	127134	plus	1.76e-180	645	99
VEDA_05198	outgroup	Eurotiomycetes	Eurotiales	Aspergillus fumigatus	GCA_020499115.1	JAIBQG010000030.1	78.472	1008	201	15	1	1001	127944	128942	plus	1.76e-180	645	99
VEDA_05198	outgroup	Eurotiomycetes	Eurotiales	Aspergillus fumigatus	GCA_020499045.1	JAIBQE010000024.1	78.472	1008	201	15	1	1001	3581	2583	minus	1.76e-180	645	99
VEDA_05198	outgroup	Eurotiomycetes	Eurotiales	Aspergillus fumigatus	GCA_020499035.1	JAIBQD010000148.1	78.472	1008	201	15	1	1001	50814	49816	minus	1.76e-180	645	99
VEDA_05198	outgroup	Eurotiomycetes	Eurotiales	Aspergillus fumigatus	GCA_020499015.1	JAIBQB010000029.1	78.472	1008	201	15	1	1001	128014	129012	plus	1.76e-180	645	99
VEDA_05198	outgroup	Eurotiomycetes	Eurotiales	Aspergillus fumigatus	GCA_020499005.1	JAIBQC010000067.1	78.472	1008	201	15	1	1001	126276	127274	plus	1.76e-180	645	99
VEDA_05198	outgroup	Eurotiomycetes	Eurotiales	Aspergillus fumigatus	GCA_020498985.1	JAIBQA010000037.1	78.472	1008	201	15	1	1001	126335	127333	plus	1.76e-180	645	99
VEDA_05198	outgroup	Eurotiomycetes	Eurotiales	Aspergillus fumigatus	GCA_020498965.1	JAIBPZ010000116.1	78.472	1008	201	15	1	1001	15176	14178	minus	1.76e-180	645	99
VEDA_05198	outgroup	Eurotiomycetes	Eurotiales	Aspergillus fumigatus	GCA_020498905.1	JAIBPX010000011.1	78.472	1008	201	15	1	1001	265982	266980	plus	1.76e-180	645	99
VEDA_05198	outgroup	Eurotiomycetes	Eurotiales	Aspergillus fumigatus	GCA_020498875.1	JAIBPW010000033.1	78.472	1008	201	15	1	1001	128044	129042	plus	1.76e-180	645	99
VEDA_05198	outgroup	Eurotiomycetes	Eurotiales	Aspergillus fumigatus	GCA_020498865.1	JAIBPV010000005.1	78.472	1008	201	15	1	1001	50951	49953	minus	1.76e-180	645	99
VEDA_05198	outgroup	Eurotiomycetes	Eurotiales	Aspergillus fumigatus	GCA_020498805.1	JAIBPR010000005.1	78.472	1008	201	15	1	1001	318191	319189	plus	1.76e-180	645	99
VEDA_05198	outgroup	Eurotiomycetes	Eurotiales	Aspergillus fumigatus	GCA_020498745.1	JAIBPM010000006.1	78.472	1008	201	15	1	1001	50852	49854	minus	1.76e-180	645	99
VEDA_05198	outgroup	Eurotiomycetes	Eurotiales	Aspergillus fumigatus	GCA_020498735.1	JAIBPN010000018.1	78.472	1008	201	15	1	1001	127886	128884	plus	1.76e-180	645	99
VEDA_05198	outgroup	Eurotiomycetes	Eurotiales	Aspergillus fumigatus	GCA_020498725.1	JAIBPO010000007.1	78.472	1008	201	15	1	1001	50856	49858	minus	1.76e-180	645	99
VEDA_05198	outgroup	Eurotiomycetes	Eurotiales	Aspergillus sp. GbtcF1	GCA_019176365.1	JAGXKD010000005.1	78.472	1008	201	15	1	1001	647131	648129	plus	1.76e-180	645	99
VEDA_05198	outgroup	Eurotiomycetes	Eurotiales	Aspergillus fumigatus	GCA_015586125.1	JACTVL010000054.1	78.472	1008	201	15	1	1001	128005	129003	plus	1.76e-180	645	99
VEDA_05198	outgroup	Eurotiomycetes	Eurotiales	Aspergillus fumigatus	GCA_015572025.1	JADLZP010000163.1	78.472	1008	201	15	1	1001	127943	128941	plus	1.76e-180	645	99
VEDA_05198	outgroup	Eurotiomycetes	Eurotiales	Aspergillus fumigatus	GCA_015572015.1	JADLZQ010000234.1	78.472	1008	201	15	1	1001	532703	531705	minus	1.76e-180	645	99
VEDA_05198	outgroup	Eurotiomycetes	Eurotiales	Aspergillus fumigatus	GCA_015572005.1	JADLZR010000004.1	78.472	1008	201	15	1	1001	442561	443559	plus	1.76e-180	645	99
VEDA_05198	outgroup	Eurotiomycetes	Eurotiales	Aspergillus fumigatus	GCA_015571995.1	JADLZO010000309.1	78.472	1008	201	15	1	1001	76527	75529	minus	1.76e-180	645	99
VEDA_05198	outgroup	Eurotiomycetes	Eurotiales	Aspergillus fumigatus	GCA_012656215.1	JAAAPZ010000018.1	78.472	1008	201	15	1	1001	126112	127110	plus	1.76e-180	645	99
VEDA_05198	outgroup	Eurotiomycetes	Eurotiales	Aspergillus fumigatus	GCA_012656125.1	JAAAQD010000004.1	78.472	1008	201	15	1	1001	92564	91566	minus	1.76e-180	645	99
VEDA_05198	outgroup	Eurotiomycetes	Eurotiales	Aspergillus fumigatus	GCA_002234985.1	NKHS01000194.1	78.472	1008	201	15	1	1001	3815	2817	minus	1.76e-180	645	99
VEDA_05198	outgroup	Eurotiomycetes	Eurotiales	Aspergillus fumigatus	GCA_001643665.1	LWRT01000191.1	78.472	1008	201	15	1	1001	582421	583419	plus	1.76e-180	645	99
VEDA_05198	outgroup	Eurotiomycetes	Eurotiales	Aspergillus fumigatus	GCA_001643655.1	LWRU01000062.1	78.472	1008	201	15	1	1001	128009	129007	plus	1.76e-180	645	99
VEDA_05198	outgroup	Eurotiomycetes	Eurotiales	Aspergillus fumigatus	GCA_001599455.1	BCGY01000011.1	78.494	1009	199	17	1	1001	693171	692173	minus	1.76e-180	645	99
VEDA_05198	outgroup	Eurotiomycetes	Eurotiales	Aspergillus fumigatus	GCA_000150145.1	DS499596.1	78.472	1008	201	15	1	1001	3592637	3591639	minus	1.76e-180	645	99
VEDA_05198	outgroup	Eurotiomycetes	Eurotiales	Aspergillus fumigatus	GCA_000002655.1	CM000171.1	78.472	1008	201	15	1	1001	526452	527450	plus	1.76e-180	645	99
VEDA_05198	outgroup	Eurotiomycetes	Eurotiales	Aspergillus fumigatus	GCA_040142865.1	CM079215.1	78.373	1008	202	15	1	1001	634064	635062	plus	8.2e-179	640	99
VEDA_05198	outgroup	Eurotiomycetes	Eurotiales	Aspergillus fumigatus	GCA_029618185.1	JAKNCZ010000006.1	78.373	1008	202	15	1	1001	461749	462747	plus	8.2e-179	640	99
VEDA_05198	outgroup	Eurotiomycetes	Eurotiales	Aspergillus fumigatus	GCA_020503715.1	JAIBYR010000042.1	78.394	1009	200	17	1	1001	126183	127181	plus	8.2e-179	640	99
VEDA_05198	outgroup	Eurotiomycetes	Eurotiales	Aspergillus fumigatus	GCA_020503535.1	JAIBYI010000043.1	78.373	1008	202	15	1	1001	126246	127244	plus	8.2e-179	640	99
VEDA_05198	outgroup	Eurotiomycetes	Eurotiales	Aspergillus fumigatus	GCA_020503245.1	JAIBXU010000047.1	78.373	1008	202	15	1	1001	126171	127169	plus	8.2e-179	640	99
VEDA_05198	outgroup	Eurotiomycetes	Eurotiales	Aspergillus fumigatus	GCA_020502165.1	JAIBWE010000029.1	78.394	1009	200	17	1	1001	127948	128946	plus	8.2e-179	640	99
VEDA_05198	outgroup	Eurotiomycetes	Eurotiales	Aspergillus fumigatus	GCA_020501905.1	JAIBVS010000053.1	78.373	1008	202	15	1	1001	126268	127266	plus	8.2e-179	640	99
VEDA_05198	outgroup	Eurotiomycetes	Eurotiales	Aspergillus fumigatus	GCA_020501885.1	JAIBVR010000058.1	78.373	1008	202	15	1	1001	126289	127287	plus	8.2e-179	640	99
VEDA_05198	outgroup	Eurotiomycetes	Eurotiales	Aspergillus fumigatus	GCA_020501635.1	JAIBVE010000039.1	78.394	1009	200	17	1	1001	91849	90851	minus	8.2e-179	640	99
VEDA_05199	outgroup	Sordariomycetes	Hypocreales	Fusarium haematococcum	GCA_004026385.1	SCGO01002134.1	99.685	1271	4	0	1	1271	8845	10115	plus	0	2326	100
VEDA_05199	outgroup	Sordariomycetes	Hypocreales	Fusarium falciforme	GCA_027945515.1	JAOQAW010000259.1	98.741	1271	16	0	1	1271	15745	17015	plus	0	2259	100
VEDA_05199	outgroup	Sordariomycetes	Hypocreales	Fusarium oxysporum	GCA_038050555.1	JBBJCF010000008.1	98.662	1271	17	0	1	1271	2601078	2599808	minus	0	2254	100
VEDA_05199	outgroup	Sordariomycetes	Hypocreales	Fusarium oxysporum	GCA_038050555.1	JBBJCF010000008.1	84.12	233	37	0	267	499	2446507	2446275	minus	3.48e-54	226	100
VEDA_05199	outgroup	Sordariomycetes	Hypocreales	Fusarium oxysporum	GCA_009602635.1	VINP01000015.1	98.662	1271	17	0	1	1271	157758	156488	minus	0	2254	100
VEDA_05199	outgroup	Sordariomycetes	Hypocreales	Fusarium oxysporum	GCA_009602635.1	VINP01000015.1	84.12	233	37	0	267	499	9365	9133	minus	3.48e-54	226	100
VEDA_05199	outgroup	Sordariomycetes	Hypocreales	Fusarium oxysporum	GCA_000260175.2	JH658040.1	98.662	1271	17	0	1	1271	44400	43130	minus	0	2254	100
VEDA_05199	outgroup	Sordariomycetes	Hypocreales	Fusarium oxysporum	GCA_032991405.1	JAVENW010000013.1	98.584	1271	18	0	1	1271	621229	622499	plus	0	2248	100
VEDA_05199	outgroup	Sordariomycetes	Hypocreales	Fusarium oxysporum	GCA_032991405.1	JAVENW010000013.1	84.12	233	37	0	267	499	488723	488491	minus	3.48e-54	226	100
VEDA_05199	outgroup	Sordariomycetes	Hypocreales	Fusarium oxysporum	GCA_012610825.1	JAANYK010000152.1	98.584	1271	16	2	1	1271	26955	28223	plus	0	2246	100
VEDA_05199	outgroup	Sordariomycetes	Hypocreales	Fusarium oxysporum	GCA_009602635.1	VINP01000075.1	98.584	1271	17	1	1	1271	2533	1264	minus	0	2246	100
VEDA_05199	outgroup	Sordariomycetes	Hypocreales	Fusarium oxysporum	GCA_032878545.1	JAVSMJ010000010.1	98.505	1271	18	1	1	1271	651411	650142	minus	0	2241	100
VEDA_05199	outgroup	Sordariomycetes	Hypocreales	Fusarium oxysporum	GCA_032878545.1	JAVSMJ010000010.1	84.12	233	37	0	267	499	502822	502590	minus	3.48e-54	226	100
VEDA_05199	outgroup	Sordariomycetes	Hypocreales	Fusarium cf. falciforme	GCA_011036815.1	WEVC01000299.1	98.269	1271	22	0	1	1271	26456	27726	plus	0	2226	100
VEDA_05199	outgroup	Sordariomycetes	Hypocreales	Fusarium cf. falciforme	GCA_011036815.1	WEVC01000299.1	84.979	233	35	0	267	499	10151	9919	minus	1.61e-57	237	100
VEDA_05199	outgroup	Sordariomycetes	Hypocreales	Fusarium cf. falciforme	GCA_011036565.1	WEYH01000144.1	98.269	1271	22	0	1	1271	33330	32060	minus	0	2226	100
VEDA_05199	outgroup	Sordariomycetes	Hypocreales	Fusarium cf. falciforme	GCA_011036565.1	WEYH01000144.1	84.979	233	35	0	267	499	49601	49833	plus	1.61e-57	237	100
VEDA_05199	outgroup	Sordariomycetes	Hypocreales	Fusarium cf. falciforme	GCA_011036445.1	WEYN01000283.1	98.269	1271	22	0	1	1271	29213	27943	minus	0	2226	100
VEDA_05199	outgroup	Sordariomycetes	Hypocreales	Fusarium cf. falciforme	GCA_011036445.1	WEYN01000283.1	84.979	233	35	0	267	499	45508	45740	plus	1.61e-57	237	100
VEDA_05199	outgroup	Sordariomycetes	Hypocreales	Fusarium cf. falciforme	GCA_011033705.1	WETD01000157.1	98.269	1271	22	0	1	1271	66853	65583	minus	0	2226	100
VEDA_05199	outgroup	Sordariomycetes	Hypocreales	Fusarium cf. falciforme	GCA_011033705.1	WETD01000157.1	84.979	233	35	0	267	499	83122	83354	plus	1.61e-57	237	100
VEDA_05199	outgroup	Sordariomycetes	Hypocreales	Fusarium cf. falciforme	GCA_011033525.1	WESR01000181.1	98.269	1271	22	0	1	1271	38449	37179	minus	0	2226	100
VEDA_05199	outgroup	Sordariomycetes	Hypocreales	Fusarium cf. falciforme	GCA_011033525.1	WESR01000181.1	84.979	233	35	0	267	499	54722	54954	plus	1.61e-57	237	100
VEDA_05199	outgroup	Sordariomycetes	Hypocreales	Fusarium cf. falciforme	GCA_011036775.1	WEUY01000253.1	98.19	1271	23	0	1	1271	54278	53008	minus	0	2220	100
VEDA_05199	outgroup	Sordariomycetes	Hypocreales	Fusarium cf. falciforme	GCA_011033785.1	WESZ01000098.1	98.19	1271	23	0	1	1271	142751	141481	minus	0	2220	100
VEDA_05199	outgroup	Sordariomycetes	Hypocreales	Fusarium cf. falciforme	GCA_011033785.1	WESZ01000098.1	84.979	233	35	0	267	499	159074	159306	plus	1.61e-57	237	100
VEDA_05199	outgroup	Sordariomycetes	Hypocreales	Fusarium cf. falciforme	GCA_011033595.1	WESX01000093.1	98.19	1271	23	0	1	1271	118623	117353	minus	0	2220	100
VEDA_05199	outgroup	Sordariomycetes	Hypocreales	Fusarium cf. falciforme	GCA_011033595.1	WESX01000093.1	84.979	233	35	0	267	499	134935	135167	plus	1.61e-57	237	100
VEDA_05199	outgroup	Sordariomycetes	Hypocreales	Fusarium keratoplasticum	GCA_025433555.1	CM046500.1	98.188	1269	23	0	1	1269	135457	136725	plus	0	2217	99
VEDA_05199	outgroup	Sordariomycetes	Hypocreales	Fusarium keratoplasticum	GCA_025433555.1	CM046500.1	91.949	236	19	0	264	499	119294	119059	minus	7.17e-86	331	99
VEDA_05199	outgroup	Sordariomycetes	Hypocreales	Fusarium sp. M6JPR69	GCA_037576055.1	JBBEOF010005468.1	97.951	1269	26	0	1	1269	6227	4959	minus	0	2200	99
VEDA_05199	outgroup	Sordariomycetes	Hypocreales	Fusarium falciforme	GCA_024500265.1	JAMOFW010000141.1	97.872	1269	27	0	1	1269	807	2075	plus	0	2194	99
VEDA_05199	outgroup	Sordariomycetes	Hypocreales	Fusarium proliferatum	GCA_003709405.1	RBJG01001063.1	94.729	1271	67	0	1	1271	114	1384	plus	0	1977	100
VEDA_05199	outgroup	Sordariomycetes	Hypocreales	Fusarium proliferatum	GCA_003705095.1	RBCD01000926.1	94.729	1271	67	0	1	1271	106	1376	plus	0	1977	100
VEDA_05199	outgroup	Sordariomycetes	Hypocreales	Fusarium proliferatum	GCA_003704965.1	RBCE01000419.1	94.729	1271	67	0	1	1271	1475	205	minus	0	1977	100
VEDA_05199	outgroup	Sordariomycetes	Hypocreales	Fusarium proliferatum	GCA_003704895.1	RBCC01000370.1	94.729	1271	67	0	1	1271	8769	10039	plus	0	1977	100
VEDA_05199	outgroup	Sordariomycetes	Hypocreales	Fusarium proliferatum	GCA_003704885.1	RBCB01000299.1	94.729	1271	67	0	1	1271	4041	5311	plus	0	1977	100
VEDA_05199	outgroup	Sordariomycetes	Hypocreales	Fusarium proliferatum	GCA_003704875.1	RBBY01000423.1	94.729	1271	67	0	1	1271	107	1377	plus	0	1977	100
VEDA_05199	outgroup	Sordariomycetes	Hypocreales	Fusarium equiseti	GCA_038501615.1	JBALLB010000008.1	94.584	1274	66	1	1	1271	2564691	2563418	minus	0	1967	100
VEDA_05199	outgroup	Sordariomycetes	Hypocreales	Nectriaceae sp.	GCA_029299875.1	DAGXHM010000781.1	94.584	1274	66	1	1	1271	8208	6935	minus	0	1967	100
VEDA_05199	outgroup	Sordariomycetes	Hypocreales	Fusarium protoensiforme	GCA_011320165.1	JAANQP010000688.1	94.178	1271	74	0	1	1271	3052	1782	minus	0	1938	100
VEDA_05199	outgroup	Sordariomycetes	Hypocreales	Fusarium oxysporum	GCA_025215845.1	JAMSCV010000343.1	93.627	1271	81	0	1	1271	4623	3353	minus	0	1899	100
VEDA_05199	outgroup	Sordariomycetes	Hypocreales	Fusarium oxysporum	GCA_030719095.1	CP130308.1	92.919	1271	89	1	1	1271	346556	345287	minus	0	1847	100
VEDA_05199	outgroup	Sordariomycetes	Hypocreales	Fusarium oxysporum	GCA_012610815.1	JAANYM010000429.1	92.919	1271	89	1	1	1271	46684	45415	minus	0	1847	100
VEDA_05199	outgroup	Sordariomycetes	Hypocreales	Fusarium oxysporum	GCA_009602625.1	VINO01000012.1	92.919	1271	89	1	1	1271	1266616	1265347	minus	0	1847	100
VEDA_05199	outgroup	Sordariomycetes	Hypocreales	Fusarium oxysporum	GCA_009602545.1	VINM01000014.1	92.919	1271	89	1	1	1271	368736	367467	minus	0	1847	100
VEDA_05199	outgroup	Sordariomycetes	Hypocreales	Fusarium oxysporum	GCA_009602505.1	VINL01000012.1	92.919	1271	89	1	1	1271	2282988	2284257	plus	0	1847	100
VEDA_05199	outgroup	Sordariomycetes	Hypocreales	Fusarium cf. falciforme	GCA_011036285.1	WEYA01008427.1	98.185	1047	19	0	1	1047	828	1874	plus	0	1829	82
VEDA_05199	outgroup	Sordariomycetes	Hypocreales	Fusarium cf. falciforme	GCA_011034735.1	WEUO01000384.1	98.049	974	19	0	296	1269	20021	20994	plus	0	1694	99
VEDA_05199	outgroup	Sordariomycetes	Hypocreales	Fusarium cf. falciforme	GCA_011034735.1	WEUO01000384.1	98.38	432	7	0	1	432	19588	20019	plus	0	760	99
VEDA_05199	outgroup	Sordariomycetes	Hypocreales	Fusarium cf. falciforme	GCA_011034735.1	WEUO01000384.1	92.647	204	15	0	264	467	3419	3216	minus	9.41e-75	294	99
VEDA_05199	outgroup	Sordariomycetes	Hypocreales	Fusarium cf. falciforme	GCA_011034735.1	WEUO01000384.1	92.929	198	14	0	302	499	3214	3017	minus	4.38e-73	289	99
VEDA_05199	outgroup	Sordariomycetes	Hypocreales	Fusarium ambrosium	GCA_003947045.1	NIZV01000143.1	90.087	1271	123	2	1	1271	77001	75734	minus	0	1646	100
VEDA_05199	outgroup	Sordariomycetes	Hypocreales	Fusarium kuroshium	GCA_003698175.1	NKUJ01000185.1	89.701	1272	126	4	1	1271	31783	33050	plus	0	1618	100
VEDA_05199	outgroup	Sordariomycetes	Hypocreales	Fusarium euwallaceae	GCA_002168265.2	NHTE02000170.1	89.701	1272	126	4	1	1271	49015	47748	minus	0	1618	100
VEDA_05199	outgroup	Sordariomycetes	Hypocreales	Fusarium papillatum	GCA_013186395.1	JABCKC010001412.1	89.072	1272	129	8	1	1271	17784	16522	minus	0	1570	100
VEDA_05199	outgroup	Sordariomycetes	Hypocreales	Ilyonectria sp. MPI-CAGE-AT-0026	GCA_020744155.1	JAGPNQ010000007.1	88.828	1271	139	3	1	1270	691989	693257	plus	0	1557	99
VEDA_05199	outgroup	Sordariomycetes	Hypocreales	Fusarium multiceps	GCA_028416715.1	JAQPZZ010000036.1	94.211	950	51	1	321	1266	287225	288174	plus	0	1447	91
VEDA_05199	outgroup	Sordariomycetes	Hypocreales	Fusarium multiceps	GCA_028416715.1	JAQPZZ010000036.1	96.19	210	8	0	1	210	287004	287213	plus	9.21e-90	344	91
VEDA_05199	outgroup	Sordariomycetes	Hypocreales	Fusarium sp. 190-020-2	GCA_014884825.1	JACTAS010000304.1	98.907	732	8	0	540	1271	9764	9033	minus	0	1308	58
VEDA_05199	outgroup	Sordariomycetes	Hypocreales	Fusarium sp. NRRL 62957	GCA_012978535.1	JAALXM010016700.1	90.617	746	68	2	527	1271	1	745	plus	0	989	59
VEDA_05199	outgroup	Sordariomycetes	Hypocreales	Fusarium oligoseptatum	GCA_003946995.1	NKCK01000444.1	88.36	756	86	2	517	1271	1024	270	minus	0	907	59
VEDA_05199	outgroup	Sordariomycetes	Hypocreales	Fusarium euwallaceae	GCA_003957675.1	MIKF01000410.1	89.954	647	65	0	625	1271	316	962	plus	0	835	51
VEDA_05199	outgroup	Sordariomycetes	Hypocreales	Fusarium floridanum	GCA_003947005.1	NKCL01000405.1	89.954	647	65	0	625	1271	39571	38925	minus	0	835	51
VEDA_05199	outgroup	Sordariomycetes	Hypocreales	Fusarium sp. AF-6	GCA_003947015.1	NKCJ01001104.1	87.464	686	86	0	586	1271	947	1632	plus	0	791	54
VEDA_05199	ingroup	Sordariomycetes	Glomerellales	Plectosphaerella cucumerina	GCA_040285535.1	JASXSE010000072.1	78.466	952	191	12	323	1270	148039	147098	minus	8.22e-170	610	75
VEDA_05199	ingroup	Sordariomycetes	Glomerellales	Plectosphaerella cucumerina	GCA_014635965.1	JACAFW010000034.1	78.466	952	191	12	323	1270	132852	133793	plus	8.22e-170	610	75
VEDA_05199	ingroup	Sordariomycetes	Glomerellales	Plectosphaerella cucumerina	GCA_020746995.1	JAGPXD010000004.1	78.361	952	192	12	323	1270	4253227	4254168	plus	3.83e-168	604	75
VEDA_05199	ingroup	Sordariomycetes	Glomerellales	Plectosphaerella cucumerina	GCA_014636675.1	JACAFX010000066.1	78.01	955	190	17	323	1270	63784	64725	plus	1.79e-161	582	75
VEDA_05199	ingroup	Sordariomycetes	Glomerellales	Plectosphaerella plurivora	GCA_020726575.1	JAGSXJ010000018.1	77.847	957	188	19	330	1271	702807	701860	minus	3.88e-158	571	74
VEDA_05199	ingroup	Sordariomycetes	Glomerellales	Furcasterigmium furcatum	GCA_001599815.1	BCIA01000008.1	77.419	992	194	22	291	1258	1300502	1299517	minus	6.49e-156	564	76
VEDA_05199	ingroup	Sordariomycetes	Glomerellales	Furcasterigmium sp. R96-07A1	GCA_037042015.1	JAXQJP010000013.1	76.777	999	208	20	289	1269	151064	150072	minus	3.94e-148	538	77
VEDA_05199	ingroup	Sordariomycetes	Glomerellales	Plectosphaerella sp. P0831	GCA_014635975.1	JACAFV010000049.1	77.131	962	196	19	324	1270	47918	48870	plus	1.42e-147	536	75
VEDA_05199	ingroup	Sordariomycetes	Glomerellales	Colletotrichum coccodes	GCA_002249805.1	LECP01000088.1	76.656	951	188	23	332	1271	105304	106231	plus	2.4e-135	496	74
VEDA_05199	ingroup	Sordariomycetes	Glomerellales	Colletotrichum coccodes	GCA_002249775.1	LECQ01000055.1	76.656	951	188	23	332	1271	105240	106167	plus	2.4e-135	496	74
VEDA_05199	ingroup	Sordariomycetes	Glomerellales	Colletotrichum coccodes	GCA_020466075.1	JAIMZG010000623.1	76.025	951	194	21	332	1271	3411	2484	minus	2.44e-125	462	74
VEDA_05199	ingroup	Sordariomycetes	Glomerellales	Colletotrichum spaethianum	GCF_022836535.1	NW_026054779.1	75.572	962	199	27	309	1258	353487	354424	plus	3.17e-119	442	75
VEDA_05199	ingroup	Sordariomycetes	Glomerellales	Colletotrichum spaethianum	GCA_022836535.1	BQXU01000009.1	75.572	962	199	27	309	1258	353487	354424	plus	3.17e-119	442	75
VEDA_05199	outgroup	Sordariomycetes	Hypocreales	Paramyrothecium foliicola	GCA_023375755.1	JALHAH010000006.1	98	250	5	0	1	250	4182366	4182117	minus	5.31e-117	435	98
VEDA_05199	outgroup	Sordariomycetes	Hypocreales	Paramyrothecium foliicola	GCA_023375755.1	JALHAH010000006.1	84.549	233	36	0	267	499	4197760	4197528	minus	7.48e-56	231	98
VEDA_05199	outgroup	Sordariomycetes	Hypocreales	Paramyrothecium foliicola	GCA_023375755.1	JALHAH010000006.1	69.838	925	229	39	368	1264	400444	401346	plus	2.19e-21	117	98
VEDA_05199	ingroup	Sordariomycetes	Glomerellales	Colletotrichum tofieldiae	GCA_022836595.1	BQXX01000009.1	75.103	972	212	20	309	1271	1954378	1955328	plus	8.89e-115	427	76
VEDA_05199	ingroup	Sordariomycetes	Glomerellales	Colletotrichum tofieldiae	GCA_022836575.1	BQXW01000003.1	75.289	951	205	20	330	1271	1479273	1478344	minus	8.89e-115	427	74
VEDA_05199	ingroup	Sordariomycetes	Glomerellales	Colletotrichum tofieldiae	GCA_022836555.1	BQXV01000009.1	75.103	972	212	20	309	1271	1945529	1946479	plus	8.89e-115	427	76
VEDA_05199	ingroup	Sordariomycetes	Glomerellales	Colletotrichum tofieldiae	GCA_001625265.1	LFIV01000072.1	75.289	951	205	20	330	1271	106187	105258	minus	8.89e-115	427	74
VEDA_05199	ingroup	Sordariomycetes	Glomerellales	Colletotrichum tofieldiae	GCA_001618735.1	LFHS01000228.1	75.103	972	212	20	309	1271	44419	45369	plus	8.89e-115	427	76
VEDA_05199	ingroup	Sordariomycetes	Glomerellales	Colletotrichum tofieldiae	GCA_001618725.1	LFHP01000233.1	75.289	951	205	20	330	1271	94670	93741	minus	8.89e-115	427	74
VEDA_05199	ingroup	Sordariomycetes	Glomerellales	Colletotrichum tofieldiae	GCA_001618715.1	LFHR01000304.1	75.103	972	212	20	309	1271	832307	833257	plus	8.89e-115	427	76
VEDA_05199	ingroup	Sordariomycetes	Glomerellales	Colletotrichum tofieldiae	GCA_001618705.1	LFHQ01000411.1	75.103	972	212	20	309	1271	77530	78480	plus	8.89e-115	427	76
VEDA_05199	ingroup	Sordariomycetes	Glomerellales	Colletotrichum higginsianum	GCF_001672515.1	NC_030962.1	75.236	953	202	24	330	1271	2201489	2200560	minus	4.14e-113	422	74
VEDA_05199	ingroup	Sordariomycetes	Glomerellales	Colletotrichum liriopes	GCA_029035315.1	JANUXF010000078.1	75.184	951	206	20	330	1271	306082	305153	minus	4.14e-113	422	74
VEDA_05199	ingroup	Sordariomycetes	Glomerellales	Colletotrichum liriopes	GCA_029034655.1	JANUXG010000059.1	75	972	213	20	309	1271	38371	39321	plus	4.14e-113	422	76
VEDA_05199	ingroup	Sordariomycetes	Glomerellales	Colletotrichum liriopes	GCA_029034635.1	JANUXH010000230.1	75.184	951	206	20	330	1271	31840	30911	minus	4.14e-113	422	74
VEDA_05199	ingroup	Sordariomycetes	Glomerellales	Colletotrichum liriopes	GCA_015832465.1	JADCKO010000003.1	75	972	213	20	309	1271	128800	129750	plus	4.14e-113	422	76
VEDA_05199	ingroup	Sordariomycetes	Glomerellales	Colletotrichum higginsianum	GCA_004920355.1	MWPZ01000001.1	75.236	953	202	24	330	1271	2153209	2152280	minus	4.14e-113	422	74
VEDA_05199	ingroup	Sordariomycetes	Glomerellales	Colletotrichum higginsianum	GCA_001672515.1	CM004463.1	75.236	953	202	24	330	1271	2201489	2200560	minus	4.14e-113	422	74
VEDA_05199	ingroup	Sordariomycetes	Glomerellales	Colletotrichum higginsianum	GCA_000313795.2	CACQ02000392.1	75.236	953	202	24	330	1271	6150	5221	minus	4.14e-113	422	74
VEDA_05199	ingroup	Sordariomycetes	Glomerellales	Colletotrichum destructivum	GCF_034447905.1	NC_085902.1	75.131	953	203	26	330	1271	2155800	2154871	minus	1.92e-111	416	74
VEDA_05199	ingroup	Sordariomycetes	Glomerellales	Colletotrichum destructivum	GCA_034447905.1	CP137311.1	75.131	953	203	26	330	1271	2155800	2154871	minus	1.92e-111	416	74
VEDA_05199	ingroup	Sordariomycetes	Glomerellales	Colletotrichum liriopes	GCA_022179045.1	BPPX01000007.1	74.897	972	214	20	309	1271	530615	531565	plus	1.92e-111	416	76
VEDA_05199	ingroup	Sordariomycetes	Glomerellales	Colletotrichum higginsianum	GCA_023705605.1	BPPY01000007.1	75.131	953	202	25	330	1271	2195914	2194986	minus	6.92e-111	414	74
VEDA_05199	ingroup	Sordariomycetes	Glomerellales	Colletotrichum tabaci	GCA_036851105.1	JASAOK010000046.1	74.569	987	215	24	297	1271	520522	521484	plus	1.94e-106	399	77
VEDA_05199	ingroup	Sordariomycetes	Glomerellales	Colletotrichum acutatum	GCA_021124905.1	JAJKBH010000037.1	74.641	974	213	23	296	1258	51803	52753	plus	1.94e-106	399	76
VEDA_05199	ingroup	Sordariomycetes	Glomerellales	Colletotrichum nymphaeae	GCA_014705455.1	JABGMV010001097.1	74.765	959	208	23	323	1270	42934	41999	minus	1.94e-106	399	75
VEDA_05199	ingroup	Sordariomycetes	Glomerellales	Colletotrichum nymphaeae	GCA_014705155.1	JABGMG010001503.1	74.765	959	208	23	323	1270	292744	291809	minus	1.94e-106	399	75
VEDA_05199	ingroup	Sordariomycetes	Glomerellales	Colletotrichum nymphaeae	GCA_014705095.1	JABGMF010001432.1	74.641	974	213	23	296	1258	71113	72063	plus	1.94e-106	399	76
VEDA_05199	ingroup	Sordariomycetes	Glomerellales	Colletotrichum destructivum	GCA_009900065.1	WWFS01000046.1	74.569	987	215	24	297	1271	520522	521484	plus	1.94e-106	399	77
VEDA_05199	ingroup	Sordariomycetes	Glomerellales	Colletotrichum godetiae	GCA_001663355.1	LZRM01001590.1	74.792	960	206	24	323	1270	21623	20688	minus	1.94e-106	399	75
VEDA_05199	ingroup	Sordariomycetes	Glomerellales	Colletotrichum nymphaeae	GCA_001563115.1	JEMN01001212.1	74.641	974	213	23	296	1258	8796	9746	plus	1.94e-106	399	76
VEDA_05199	ingroup	Sordariomycetes	Glomerellales	Colletotrichum karsti	GCF_011947395.1	NW_024065919.1	74.946	934	198	22	323	1244	386220	387129	plus	2.51e-105	396	76
VEDA_05199	ingroup	Sordariomycetes	Glomerellales	Colletotrichum karsti	GCF_011947395.1	NW_024065919.1	90.476	42	4	0	88	129	386001	386042	plus	0.005	56.5	76
VEDA_05199	ingroup	Sordariomycetes	Glomerellales	Colletotrichum karsti	GCA_038051215.1	JBBEXF010000088.1	74.946	934	198	22	323	1244	70482	71391	plus	2.51e-105	396	76
VEDA_05199	ingroup	Sordariomycetes	Glomerellales	Colletotrichum karsti	GCA_038051215.1	JBBEXF010000088.1	90.476	42	4	0	88	129	70263	70304	plus	0.005	56.5	76
VEDA_05199	ingroup	Sordariomycetes	Glomerellales	Colletotrichum karsti	GCA_011947395.2	JAATWM020000019.1	74.946	934	198	22	323	1244	386220	387129	plus	2.51e-105	396	76
VEDA_05199	ingroup	Sordariomycetes	Glomerellales	Colletotrichum karsti	GCA_011947395.2	JAATWM020000019.1	90.476	42	4	0	88	129	386001	386042	plus	0.005	56.5	76
VEDA_05199	ingroup	Sordariomycetes	Glomerellales	Colletotrichum godetiae	GCF_030913485.1	NW_026851282.1	74.564	975	212	24	296	1258	114663	115613	plus	9.01e-105	394	76
VEDA_05199	ingroup	Sordariomycetes	Glomerellales	Colletotrichum lini	GCA_034638275.1	JAWQJV010000007.1	74.711	953	207	26	330	1271	2163572	2162643	minus	9.01e-105	394	74
VEDA_05199	ingroup	Sordariomycetes	Glomerellales	Colletotrichum lini	GCA_034638235.1	JAWQJW010000007.1	74.711	953	207	26	330	1271	2632130	2631201	minus	9.01e-105	394	74
VEDA_05199	ingroup	Sordariomycetes	Glomerellales	Colletotrichum lini	GCA_034638215.1	JAWQJU010000007.1	74.442	986	218	26	297	1271	2310942	2311904	plus	9.01e-105	394	77
VEDA_05199	ingroup	Sordariomycetes	Glomerellales	Colletotrichum godetiae	GCA_030913485.1	JAHMHR010000034.1	74.564	975	212	24	296	1258	114663	115613	plus	9.01e-105	394	76
VEDA_05199	ingroup	Sordariomycetes	Glomerellales	Colletotrichum nymphaeae	GCA_029169025.1	JAJOCG010000013.1	74.435	974	215	23	296	1258	1993632	1994582	plus	4.19e-103	388	76
VEDA_05199	ingroup	Sordariomycetes	Glomerellales	Colletotrichum simmondsii	GCA_020457885.1	JADAXM010000215.1	74.557	959	210	21	323	1270	52845	51910	minus	4.19e-103	388	75
VEDA_05199	ingroup	Sordariomycetes	Glomerellales	Colletotrichum nymphaeae	GCA_014705125.1	JABGMB010000646.1	74.557	959	210	23	323	1270	131544	130609	minus	4.19e-103	388	75
VEDA_05199	ingroup	Sordariomycetes	Glomerellales	Colletotrichum nymphaeae	GCA_014705085.1	JABGME010000832.1	74.557	959	210	23	323	1270	255098	254163	minus	4.19e-103	388	75
VEDA_05199	ingroup	Sordariomycetes	Glomerellales	Colletotrichum simmondsii	GCA_001563135.1	JFBX01000510.1	74.435	974	215	21	296	1258	749852	750802	plus	4.19e-103	388	76
VEDA_05199	ingroup	Sordariomycetes	Glomerellales	Colletotrichum salicis	GCA_001563125.1	JFFI01001634.1	74.686	956	202	25	296	1237	17282	18211	plus	4.19e-103	388	74
VEDA_05199	ingroup	Sordariomycetes	Glomerellales	Colletotrichum shisoi	GCA_006783085.1	PUHP01000547.1	74.435	974	213	24	297	1258	25838	26787	plus	1.51e-102	387	76
VEDA_05199	ingroup	Sordariomycetes	Glomerellales	Colletotrichum fioriniae	GCF_000582985.1	NW_006889463.1	74.864	919	195	22	364	1270	44174	43280	minus	5.43e-102	385	71
VEDA_05199	ingroup	Sordariomycetes	Glomerellales	Colletotrichum liaoningense	GCA_027406045.1	JANVYE010000007.1	74.972	907	191	21	364	1258	2959057	2959939	plus	5.43e-102	385	70
VEDA_05199	ingroup	Sordariomycetes	Glomerellales	Colletotrichum fioriniae	GCA_020466255.1	JACVST010000747.1	74.972	907	191	21	364	1258	8920	9802	plus	5.43e-102	385	70
VEDA_05199	ingroup	Sordariomycetes	Glomerellales	Colletotrichum fioriniae	GCA_020464245.1	JACTOH010000289.1	74.972	907	191	21	364	1258	29464	30346	plus	5.43e-102	385	70
VEDA_05199	ingroup	Sordariomycetes	Glomerellales	Colletotrichum fioriniae	GCA_000582985.1	JARH01000726.1	74.864	919	195	22	364	1270	44174	43280	minus	5.43e-102	385	71
VEDA_05199	ingroup	Sordariomycetes	Glomerellales	Colletotrichum cereale	GCA_030867335.1	MU839940.1	74.402	961	214	24	321	1271	5546	4608	minus	1.95e-101	383	75
VEDA_05199	ingroup	Sordariomycetes	Glomerellales	Colletotrichum gigasporum	GCA_027406085.1	JANVYG010000004.1	74.555	955	205	27	330	1271	3686144	3687073	plus	1.95e-101	383	74
VEDA_05199	ingroup	Sordariomycetes	Glomerellales	Colletotrichum incanum	GCA_001855235.1	KV842155.1	74.203	973	219	20	309	1271	73579	74529	plus	9.08e-100	377	76
VEDA_05199	ingroup	Sordariomycetes	Glomerellales	Colletotrichum incanum	GCA_001625285.1	LFIW01000748.1	74.298	961	215	20	321	1271	262453	261515	minus	9.08e-100	377	75
VEDA_05199	ingroup	Sordariomycetes	Glomerellales	Colletotrichum phormii	GCF_030913505.1	NW_026851451.1	74.271	960	211	25	323	1270	550216	549281	minus	4.22e-98	372	75
VEDA_05199	ingroup	Sordariomycetes	Glomerellales	Colletotrichum orchidophilum	GCF_001831195.1	NW_019172985.1	74.351	963	205	29	323	1270	368471	367536	minus	4.22e-98	372	75
VEDA_05199	ingroup	Sordariomycetes	Glomerellales	Colletotrichum phormii	GCA_030913505.1	JAHMHQ010000009.1	74.271	960	211	25	323	1270	550216	549281	minus	4.22e-98	372	75
VEDA_05199	ingroup	Sordariomycetes	Glomerellales	Colletotrichum graminicola	GCA_030463195.1	JANYMO010000009.1	74.247	963	213	24	320	1271	1038903	1037965	minus	4.22e-98	372	75
VEDA_05199	ingroup	Sordariomycetes	Glomerellales	Colletotrichum orchidophilum	GCA_001831195.1	MJBS01000029.1	74.351	963	205	29	323	1270	368471	367536	minus	4.22e-98	372	75
VEDA_05199	ingroup	Sordariomycetes	Glomerellales	Colletotrichum graminicola	GCF_000149035.1	NW_007361045.1	74.143	963	214	24	320	1271	105132	106070	plus	1.97e-96	366	75
VEDA_05199	ingroup	Sordariomycetes	Glomerellales	Colletotrichum graminicola	GCA_029226625.1	CP117791.1	74.143	963	214	24	320	1271	1513395	1512457	minus	1.97e-96	366	75
VEDA_05199	ingroup	Sordariomycetes	Glomerellales	Colletotrichum graminicola	GCA_026656465.1	JALJQF010000528.1	74.143	963	214	24	320	1271	16306	15368	minus	1.97e-96	366	75
VEDA_05199	ingroup	Sordariomycetes	Glomerellales	Colletotrichum graminicola	GCA_026654635.1	JALJQE010000059.1	74.143	963	214	24	320	1271	106416	105478	minus	1.97e-96	366	75
VEDA_05199	ingroup	Sordariomycetes	Glomerellales	Colletotrichum graminicola	GCA_026653705.1	JALJQD010000075.1	74.143	963	214	24	320	1271	110995	110057	minus	1.97e-96	366	75
VEDA_05199	ingroup	Sordariomycetes	Glomerellales	Colletotrichum graminicola	GCA_026653595.1	JALJQC010000572.1	74.143	963	214	24	320	1271	14082	13144	minus	1.97e-96	366	75
VEDA_05199	ingroup	Sordariomycetes	Glomerellales	Colletotrichum graminicola	GCA_026653475.1	JALJQB010000704.1	74.143	963	214	24	320	1271	10071	9133	minus	1.97e-96	366	75
VEDA_05199	ingroup	Sordariomycetes	Glomerellales	Colletotrichum graminicola	GCA_026653375.1	JALJQA010000557.1	74.143	963	214	24	320	1271	14079	13141	minus	1.97e-96	366	75
VEDA_05199	ingroup	Sordariomycetes	Glomerellales	Colletotrichum graminicola	GCA_026653275.1	JALJPY010000581.1	74.143	963	214	24	320	1271	13856	12918	minus	1.97e-96	366	75
VEDA_05199	ingroup	Sordariomycetes	Glomerellales	Colletotrichum graminicola	GCA_026652995.1	JALBFE010000226.1	74.143	963	214	24	320	1271	43895	44833	plus	1.97e-96	366	75
VEDA_05199	ingroup	Sordariomycetes	Glomerellales	Colletotrichum graminicola	GCA_026652705.1	JALBFD010000018.1	74.143	963	214	24	320	1271	316406	317344	plus	1.97e-96	366	75
VEDA_05199	ingroup	Sordariomycetes	Glomerellales	Colletotrichum graminicola	GCA_026652695.1	JALBFC010000473.1	74.143	963	214	24	320	1271	16079	15141	minus	1.97e-96	366	75
VEDA_05199	ingroup	Sordariomycetes	Glomerellales	Colletotrichum graminicola	GCA_026652355.1	JALBFB010000487.1	74.143	963	214	24	320	1271	13003	12065	minus	1.97e-96	366	75
VEDA_05199	ingroup	Sordariomycetes	Glomerellales	Colletotrichum graminicola	GCA_026652315.1	JALJPZ010000421.1	74.143	963	214	24	320	1271	34432	33494	minus	1.97e-96	366	75
VEDA_05199	ingroup	Sordariomycetes	Glomerellales	Colletotrichum graminicola	GCA_026652305.1	JALBFA010000465.1	74.143	963	214	24	320	1271	7275	8213	plus	1.97e-96	366	75
VEDA_05199	ingroup	Sordariomycetes	Glomerellales	Colletotrichum graminicola	GCA_026652285.1	JALJPX010000196.1	74.143	963	214	24	320	1271	34317	33379	minus	1.97e-96	366	75
VEDA_05199	ingroup	Sordariomycetes	Glomerellales	Colletotrichum graminicola	GCA_026652275.1	JALJPV010000450.1	74.143	963	214	24	320	1271	25252	26190	plus	1.97e-96	366	75
VEDA_05199	ingroup	Sordariomycetes	Glomerellales	Colletotrichum graminicola	GCA_026652265.1	JALBEZ010000409.1	74.143	963	214	24	320	1271	13451	12513	minus	1.97e-96	366	75
VEDA_05199	ingroup	Sordariomycetes	Glomerellales	Colletotrichum graminicola	GCA_026652245.1	JALJPW010000463.1	74.143	963	214	24	320	1271	12839	13777	plus	1.97e-96	366	75
VEDA_05199	ingroup	Sordariomycetes	Glomerellales	Colletotrichum graminicola	GCA_026652225.1	JALJPU010000024.1	74.143	963	214	24	320	1271	213815	212877	minus	1.97e-96	366	75
VEDA_05199	ingroup	Sordariomycetes	Glomerellales	Colletotrichum graminicola	GCA_001951205.1	MRBI01002115.1	74.143	963	214	24	320	1271	3889	4827	plus	1.97e-96	366	75
VEDA_05199	ingroup	Sordariomycetes	Glomerellales	Colletotrichum graminicola	GCA_000149035.1	GG697371.1	74.143	963	214	24	320	1271	105132	106070	plus	1.97e-96	366	75
VEDA_05199	ingroup	Sordariomycetes	Glomerellales	Colletotrichum euphorbiae	GCA_037178605.1	JAXCEF010000018.1	74.197	965	203	34	323	1270	97402	98337	plus	9.14e-95	361	75
VEDA_05199	ingroup	Sordariomycetes	Glomerellales	Colletotrichum somersetense	GCA_030867255.1	MU843432.1	73.958	960	220	21	309	1259	217583	218521	plus	9.14e-95	361	75
VEDA_05199	ingroup	Sordariomycetes	Glomerellales	Colletotrichum tanaceti	GCA_026229895.1	RKSP01000921.1	73.834	986	224	26	297	1271	8786	9748	plus	9.14e-95	361	77
VEDA_05199	ingroup	Sordariomycetes	Glomerellales	Colletotrichum tanaceti	GCA_005350895.1	PJEX01000024.1	74.082	953	213	26	330	1271	111488	110559	minus	9.14e-95	361	74
VEDA_05199	outgroup	Sordariomycetes	Hypocreales	Hypocrella siamensis	GCA_030782415.1	JARJPR010000364.1	74.37	913	201	28	364	1252	16462	17365	plus	3.29e-94	359	70
VEDA_05199	outgroup	Sordariomycetes	Hypocreales	Hypocrella siamensis	GCA_030782305.1	JARJPZ010000371.1	74.37	913	201	28	364	1252	16483	17386	plus	3.29e-94	359	70
VEDA_05199	outgroup	Sordariomycetes	Hypocreales	Hypocrella siamensis	GCA_030782285.1	JARJQB010000614.1	74.37	913	201	28	364	1252	16512	17415	plus	3.29e-94	359	70
VEDA_05199	outgroup	Sordariomycetes	Hypocreales	Hypocrella siamensis	GCA_030780905.1	JAPFVU010001145.1	74.37	913	201	28	364	1252	16533	17436	plus	3.29e-94	359	70
VEDA_05199	outgroup	Sordariomycetes	Hypocreales	Hypocrella siamensis	GCA_030780165.1	JAPFUW010000040.1	74.37	913	201	28	364	1252	16480	17383	plus	3.29e-94	359	70
VEDA_05199	ingroup	Sordariomycetes	Glomerellales	Colletotrichum lentis	GCA_003386485.1	NWBT01000041.1	73.971	972	215	23	297	1255	69510	70456	plus	3.29e-94	359	75
VEDA_05199	ingroup	Sordariomycetes	Glomerellales	Colletotrichum fioriniae	GCF_027942845.1	NW_027076841.1	74.32	919	200	22	364	1270	3061435	3060541	minus	1.18e-93	357	71
VEDA_05199	ingroup	Sordariomycetes	Glomerellales	Colletotrichum fioriniae	GCF_026319165.1	NW_026517990.1	74.421	907	196	21	364	1258	78148	79030	plus	1.18e-93	357	70
VEDA_05199	outgroup	Sordariomycetes	Hypocreales	Fusarium nematophilum	GCA_033030565.1	JAVIXY010000009.1	74.362	901	201	23	367	1258	298599	299478	plus	1.18e-93	357	70
VEDA_05199	ingroup	Sordariomycetes	Glomerellales	Colletotrichum fioriniae	GCA_027942845.1	JAPUFF010000005.1	74.32	919	200	22	364	1270	3061435	3060541	minus	1.18e-93	357	71
VEDA_05199	ingroup	Sordariomycetes	Glomerellales	Colletotrichum fioriniae	GCA_026319165.1	JANUHL010000051.1	74.421	907	196	21	364	1258	78148	79030	plus	1.18e-93	357	70
VEDA_05199	ingroup	Sordariomycetes	Glomerellales	Colletotrichum fioriniae	GCA_026319145.1	JANUHM010000055.1	74.421	907	196	21	364	1258	71150	72032	plus	1.18e-93	357	70
VEDA_05199	ingroup	Sordariomycetes	Glomerellales	Colletotrichum fioriniae	GCA_014705555.1	JABGMZ010000532.1	74.32	919	200	22	364	1270	48855	47961	minus	1.18e-93	357	71
VEDA_05199	ingroup	Sordariomycetes	Glomerellales	Colletotrichum fioriniae	GCA_014705545.1	JABGMX010001429.1	74.32	919	200	22	364	1270	13717	12823	minus	1.18e-93	357	71
VEDA_05199	ingroup	Sordariomycetes	Glomerellales	Colletotrichum fioriniae	GCA_014705365.1	JABGMQ010000709.1	74.421	907	196	21	364	1258	50861	51743	plus	1.18e-93	357	70
VEDA_05199	ingroup	Sordariomycetes	Glomerellales	Colletotrichum fioriniae	GCA_014705335.1	JABGMO010000137.1	74.32	919	200	22	364	1270	13732	12838	minus	1.18e-93	357	71
VEDA_05199	ingroup	Sordariomycetes	Glomerellales	Colletotrichum fioriniae	GCA_014705285.1	JABGMN010000215.1	74.421	907	196	21	364	1258	34387	35269	plus	1.18e-93	357	70
VEDA_05199	ingroup	Sordariomycetes	Glomerellales	Colletotrichum fioriniae	GCA_014705275.1	JABGMM010000351.1	74.32	919	200	22	364	1270	7837	6943	minus	1.18e-93	357	71
VEDA_05199	ingroup	Sordariomycetes	Glomerellales	Colletotrichum fioriniae	GCA_014705265.1	JABGML010000470.1	74.421	907	196	21	364	1258	50863	51745	plus	1.18e-93	357	70
VEDA_05199	ingroup	Sordariomycetes	Glomerellales	Colletotrichum fioriniae	GCA_014705245.1	JABGMK010001128.1	74.421	907	196	21	364	1258	67523	68405	plus	1.18e-93	357	70
VEDA_05199	ingroup	Sordariomycetes	Glomerellales	Colletotrichum fioriniae	GCA_014705205.1	JABGMJ010000539.1	74.421	907	196	21	364	1258	34378	35260	plus	1.18e-93	357	70
VEDA_05199	ingroup	Sordariomycetes	Glomerellales	Colletotrichum fioriniae	GCA_014705115.1	JABGMD010001034.1	74.421	907	196	21	364	1258	50973	51855	plus	1.18e-93	357	70
VEDA_05199	ingroup	Sordariomycetes	Glomerellales	Colletotrichum sp. JS-367	GCA_003122705.1	QCWU01000005.1	74.176	941	206	26	330	1258	5366901	5367816	plus	1.18e-93	357	73
VEDA_05199	ingroup	Sordariomycetes	Glomerellales	Colletotrichum fioriniae	GCA_002930455.1	PNFH01000088.1	74.32	919	200	22	364	1270	396865	395971	minus	1.18e-93	357	71
VEDA_05199	ingroup	Sordariomycetes	Glomerellales	Colletotrichum fioriniae	GCA_002930425.1	PNFI01000122.1	74.32	919	200	22	364	1270	396702	395808	minus	1.18e-93	357	71
VEDA_05199	ingroup	Sordariomycetes	Glomerellales	Colletotrichum abscissum	GCF_030869225.1	NW_026850098.1	73.873	976	217	22	296	1258	1958680	1959630	plus	4.25e-93	355	76
VEDA_05199	ingroup	Sordariomycetes	Glomerellales	Colletotrichum lupini	GCF_023278565.1	NC_064682.1	73.785	988	221	23	296	1270	1941677	1940715	minus	4.25e-93	355	77
VEDA_05199	ingroup	Sordariomycetes	Glomerellales	Colletotrichum lupini	GCA_030913515.1	JAHMHT010000014.1	73.785	988	221	23	296	1270	545333	544371	minus	4.25e-93	355	77
VEDA_05199	ingroup	Sordariomycetes	Glomerellales	Colletotrichum abscissum	GCA_030869225.1	MOOD01000112.1	73.873	976	217	22	296	1258	1958680	1959630	plus	4.25e-93	355	76
VEDA_05199	ingroup	Sordariomycetes	Glomerellales	Colletotrichum abscissum	GCA_023376855.1	SDAQ01000032.1	73.785	988	221	23	296	1270	180574	179612	minus	4.25e-93	355	77
VEDA_05199	ingroup	Sordariomycetes	Glomerellales	Colletotrichum lupini	GCA_023278565.1	CP019481.1	73.785	988	221	23	296	1270	1941677	1940715	minus	4.25e-93	355	77
VEDA_05199	ingroup	Sordariomycetes	Glomerellales	Colletotrichum gigasporum	GCA_024584535.1	CP077952.1	74.07	941	208	25	330	1258	5376996	5377912	plus	1.53e-92	353	73
VEDA_05199	ingroup	Sordariomycetes	Glomerellales	Colletotrichum navitas	GCF_030913465.1	NW_026850576.1	73.777	961	221	16	320	1271	107935	108873	plus	1.98e-91	350	75
VEDA_05199	ingroup	Sordariomycetes	Glomerellales	Colletotrichum cereale	GCA_034509705.1	JASUDF010000195.1	73.777	961	220	22	321	1271	17377	16439	minus	1.98e-91	350	75
VEDA_05199	ingroup	Sordariomycetes	Glomerellales	Colletotrichum cereale	GCA_034509685.1	JASUDE010000073.1	73.777	961	220	22	321	1271	17378	16440	minus	1.98e-91	350	75
VEDA_05199	ingroup	Sordariomycetes	Glomerellales	Colletotrichum cereale	GCA_034509595.1	JASUDC010000060.1	73.777	961	220	22	321	1271	17378	16440	minus	1.98e-91	350	75
VEDA_05199	ingroup	Sordariomycetes	Glomerellales	Colletotrichum cereale	GCA_034509575.1	JASUDD010000142.1	73.777	961	220	22	321	1271	17358	16420	minus	1.98e-91	350	75
VEDA_05199	ingroup	Sordariomycetes	Glomerellales	Colletotrichum navitas	GCA_030913465.1	JAHLJV010000030.1	73.777	961	221	16	320	1271	107935	108873	plus	1.98e-91	350	75
VEDA_05199	outgroup	Sordariomycetes	Hypocreales	Hypocrella siamensis	GCA_000731825.1	JMQE01000212.1	74.086	930	204	31	364	1267	3451	2533	minus	7.12e-91	348	71
VEDA_05199	ingroup	Sordariomycetes	Glomerellales	Colletotrichum gloeosporioides	GCA_027406185.1	JANVYJ010000010.1	74.023	947	200	30	323	1252	2439485	2440402	plus	9.21e-90	344	73
VEDA_05199	ingroup	Sordariomycetes	Glomerellales	Colletotrichum gloeosporioides	GCA_011947415.1	JAATWL010000126.1	73.977	953	202	30	323	1258	19460	18537	minus	9.21e-90	344	74
VEDA_05199	ingroup	Sordariomycetes	Glomerellales	Colletotrichum gloeosporioides	GCA_011428055.1	WEZO01002288.1	73.977	953	202	30	323	1258	7743	6820	minus	9.21e-90	344	74
VEDA_05199	ingroup	Sordariomycetes	Glomerellales	Colletotrichum sp. COLG31	GCA_009800995.1	VNWS01000010.1	73.977	953	202	30	323	1258	2006295	2005372	minus	9.21e-90	344	74
VEDA_05199	ingroup	Sordariomycetes	Glomerellales	Colletotrichum gloeosporioides	GCA_000446055.1	AMYD01003398.1	73.977	953	202	30	323	1258	8931	8008	minus	9.21e-90	344	74
VEDA_05199	outgroup	Sordariomycetes	Hypocreales	Fusarium devonianum	GCA_017140155.1	JADBHU010000380.1	74.242	924	186	33	364	1270	20791	21679	plus	1.19e-88	340	71
VEDA_05199	ingroup	Sordariomycetes	Glomerellales	Colletotrichum eleusines	GCA_016807845.1	JADEZO010000009.1	73.701	962	215	25	323	1271	1761199	1762135	plus	1.19e-88	340	75
VEDA_05199	ingroup	Sordariomycetes	Glomerellales	Colletotrichum gloeosporioides	GCF_011800055.1	NW_025544711.1	73.872	953	203	30	323	1258	844482	843559	minus	4.28e-88	339	74
VEDA_05199	ingroup	Sordariomycetes	Glomerellales	Colletotrichum gloeosporioides	GCA_040437645.1	JASFXX010000007.1	73.918	947	201	30	323	1252	2475111	2476028	plus	4.28e-88	339	73
VEDA_05199	ingroup	Sordariomycetes	Glomerellales	Colletotrichum eremochloae	GCA_030867245.1	MU844466.1	73.569	961	222	25	321	1271	427910	428848	plus	4.28e-88	339	75
VEDA_05199	ingroup	Sordariomycetes	Glomerellales	Colletotrichum filicis	GCA_023376865.1	MOOC01000294.1	73.482	988	224	24	296	1270	7896	6934	minus	4.28e-88	339	77
VEDA_05199	ingroup	Sordariomycetes	Glomerellales	Colletotrichum gloeosporioides	GCA_021650765.1	JAJTWO010000010.1	73.872	953	203	30	323	1258	1827550	1826627	minus	4.28e-88	339	74
VEDA_05199	ingroup	Sordariomycetes	Glomerellales	Colletotrichum gloeosporioides	GCA_011800055.1	WVTB01000066.1	73.872	953	203	30	323	1258	844482	843559	minus	4.28e-88	339	74
VEDA_05199	ingroup	Sordariomycetes	Glomerellales	Colletotrichum gloeosporioides	GCA_003243855.1	QFRH01000011.1	73.872	953	203	30	323	1258	1828119	1827196	minus	4.28e-88	339	74
VEDA_05199	ingroup	Sordariomycetes	Glomerellales	Colletotrichum siamense	GCF_013390195.1	NW_023501023.1	74.204	911	187	31	366	1258	1775359	1774479	minus	1.54e-87	337	70
VEDA_05199	ingroup	Sordariomycetes	Glomerellales	Colletotrichum siamense	GCA_013390195.1	QPNA01000010.1	74.204	911	187	31	366	1258	1775359	1774479	minus	1.54e-87	337	70
VEDA_05199	ingroup	Sordariomycetes	Glomerellales	Colletotrichum tamarilloi	GCF_030869305.1	NW_026849395.1	73.436	975	223	23	296	1258	178508	179458	plus	1.99e-86	333	76
VEDA_05199	ingroup	Sordariomycetes	Glomerellales	Colletotrichum paranaense	GCF_030867605.1	NW_026848970.1	73.436	975	223	23	296	1258	152970	153920	plus	1.99e-86	333	76
VEDA_05199	ingroup	Sordariomycetes	Glomerellales	Colletotrichum costaricense	GCF_030867565.1	NW_026848238.1	73.354	987	227	22	296	1270	1473119	1472157	minus	1.99e-86	333	77
VEDA_05199	ingroup	Sordariomycetes	Glomerellales	Colletotrichum truncatum	GCA_031008025.1	JARSSS010000013.1	73.701	943	210	31	330	1259	60580	61497	plus	1.99e-86	333	73
VEDA_05199	ingroup	Sordariomycetes	Glomerellales	Colletotrichum cuscutae	GCA_030869315.1	MPDP01000266.1	73.517	978	217	26	296	1258	493997	494947	plus	1.99e-86	333	76
VEDA_05199	ingroup	Sordariomycetes	Glomerellales	Colletotrichum tamarilloi	GCA_030869305.1	MLFU01000012.1	73.436	975	223	23	296	1258	178508	179458	plus	1.99e-86	333	76
VEDA_05199	ingroup	Sordariomycetes	Glomerellales	Colletotrichum melonis	GCA_030868995.1	MLGG01000068.1	73.407	989	223	26	296	1270	855531	854569	minus	1.99e-86	333	77
VEDA_05199	ingroup	Sordariomycetes	Glomerellales	Colletotrichum paranaense	GCA_030867605.1	MOPA01000012.1	73.436	975	223	23	296	1258	152970	153920	plus	1.99e-86	333	76
VEDA_05199	ingroup	Sordariomycetes	Glomerellales	Colletotrichum costaricense	GCA_030867565.1	MOOE01000009.1	73.354	987	227	22	296	1270	1473119	1472157	minus	1.99e-86	333	77
VEDA_05199	ingroup	Sordariomycetes	Glomerellales	Colletotrichum gloeosporioides	GCA_040955925.1	JBBLNO010000048.1	74.066	910	190	32	366	1258	240136	239256	minus	7.17e-86	331	70
VEDA_05199	ingroup	Sordariomycetes	Glomerellales	Colletotrichum gloeosporioides	GCA_040955545.1	JBBLNQ010000049.1	74.066	910	190	32	366	1258	240136	239256	minus	7.17e-86	331	70
VEDA_05199	outgroup	Sordariomycetes	Hypocreales	Aschersonia sp. MBC 710	GCA_030783285.1	JARJRI010000406.1	73.856	918	203	30	364	1258	23442	24345	plus	7.17e-86	331	70
VEDA_05199	outgroup	Sordariomycetes	Hypocreales	Beauveria bassiana	GCA_030782745.1	JARJPK010000906.1	73.856	918	203	30	364	1258	8656	9559	plus	7.17e-86	331	70
VEDA_05199	outgroup	Sordariomycetes	Hypocreales	Aschersonia sp. MBC 508	GCA_030780645.1	JAPFUF010000384.1	73.856	918	203	30	364	1258	10252	11155	plus	7.17e-86	331	70
VEDA_05199	ingroup	Sordariomycetes	Glomerellales	Colletotrichum tropicale	GCA_027942835.1	JAPUFE010000619.1	74.144	905	186	32	366	1252	14905	15779	plus	7.17e-86	331	70
VEDA_05199	ingroup	Sordariomycetes	Glomerellales	Colletotrichum siamense	GCA_027406245.1	JANVYL010000005.1	74.066	910	190	32	366	1258	1830902	1830022	minus	7.17e-86	331	70
VEDA_05199	ingroup	Sordariomycetes	Glomerellales	Colletotrichum tropicale	GCA_027406125.1	JANVYH010000010.1	74.094	911	188	32	366	1258	1850963	1850083	minus	7.17e-86	331	70
VEDA_05199	ingroup	Sordariomycetes	Glomerellales	Colletotrichum echinochloae	GCA_016618095.1	JADEZT010000009.1	73.52	963	217	30	309	1258	1615416	1616353	plus	7.17e-86	331	75
VEDA_05199	ingroup	Sordariomycetes	Glomerellales	Colletotrichum siamense	GCA_014705405.1	JABGMS010001354.1	74.094	911	188	31	366	1258	3488	2608	minus	7.17e-86	331	70
VEDA_05199	ingroup	Sordariomycetes	Glomerellales	Colletotrichum siamense	GCA_014705345.1	JABGMP010000445.1	74.144	905	186	31	366	1252	4099	4973	plus	7.17e-86	331	70
VEDA_05199	ingroup	Sordariomycetes	Glomerellales	Colletotrichum siamense	GCA_011947465.1	JAATWJ010000098.1	74.094	911	188	31	366	1258	54220	53340	minus	7.17e-86	331	70
VEDA_05199	outgroup	Sordariomycetes	Hypocreales	Fusarium protoensiforme	GCA_011320165.1	JAANQP010000922.1	74.004	904	195	27	366	1258	629	1503	plus	7.17e-86	331	70
VEDA_05199	ingroup	Sordariomycetes	Glomerellales	Colletotrichum musae	GCA_002814275.1	NWMS01001590.1	74.086	903	190	28	366	1252	7102	7976	plus	7.17e-86	331	70
VEDA_05199	outgroup	Sordariomycetes	Hypocreales	Moelleriella libera	GCA_001636675.1	AZGY01000007.1	73.828	917	202	35	364	1258	954793	953893	minus	2.58e-85	329	70
VEDA_05199	outgroup	Sordariomycetes	Microascales	Cephalotrichum gorgonifer	GCA_900312665.1	ONZQ02000007.1	73.326	956	227	26	323	1258	151647	152594	plus	9.27e-85	327	74
VEDA_05199	ingroup	Sordariomycetes	Glomerellales	Colletotrichum agaves	GCA_036785465.1	JAXISO010000233.1	73.602	966	207	29	323	1270	19213	18278	minus	9.27e-85	327	75
VEDA_05199	ingroup	Sordariomycetes	Glomerellales	Colletotrichum zoysiae	GCA_030867305.1	MU842840.1	73.444	964	218	27	309	1259	61646	62584	plus	9.27e-85	327	75
VEDA_05199	outgroup	Sordariomycetes	Hypocreales	Aschersonia sp. MBC 593	GCA_030780945.1	JAPFVV010001561.1	73.776	919	202	34	364	1258	638	1541	plus	3.34e-84	326	70
VEDA_05199	ingroup	Sordariomycetes	Glomerellales	Colletotrichum sp. SAR11_239	GCA_025328985.1	JAKMWZ010000527.1	74.033	905	187	31	366	1252	16278	17152	plus	3.34e-84	326	70
VEDA_05199	ingroup	Sordariomycetes	Glomerellales	Colletotrichum fructicola	GCF_009771025.1	NW_022474241.1	73.846	910	192	30	366	1258	1306132	1305252	minus	1.55e-82	320	70
VEDA_05199	ingroup	Sordariomycetes	Glomerellales	Colletotrichum fructicola	GCF_000319635.2	NW_027094059.1	73.846	910	192	30	366	1258	1788993	1788113	minus	1.55e-82	320	70
VEDA_05199	ingroup	Sordariomycetes	Glomerellales	Colletotrichum noveboracense	GCA_946151405.1	CAMGZC010000059.1	73.846	910	192	30	366	1258	54445	53565	minus	1.55e-82	320	70
VEDA_05199	ingroup	Sordariomycetes	Glomerellales	Colletotrichum fructicola	GCA_040869005.1	CP132177.1	73.894	904	190	30	366	1252	3215100	3215974	plus	1.55e-82	320	70
VEDA_05199	ingroup	Sordariomycetes	Glomerellales	Colletotrichum fructicola	GCA_039271565.1	CP150823.1	73.846	910	192	30	366	1258	1799851	1798971	minus	1.55e-82	320	70
VEDA_05199	ingroup	Sordariomycetes	Glomerellales	Colletotrichum siamense	GCA_038023885.1	CP150620.1	73.875	911	190	31	366	1258	1796033	1795153	minus	1.55e-82	320	70
VEDA_05199	ingroup	Sordariomycetes	Glomerellales	Colletotrichum neosansevieriae	GCA_036785495.1	JAVHLV010000355.1	73.569	961	202	36	330	1270	51872	50944	minus	1.55e-82	320	74
VEDA_05199	ingroup	Sordariomycetes	Glomerellales	Colletotrichum limetticola	GCA_030413865.1	JARUPT010000300.1	73.313	978	218	28	296	1258	32209	33158	plus	1.55e-82	320	76
VEDA_05199	ingroup	Sordariomycetes	Glomerellales	Colletotrichum sp. SAR 10_66	GCA_028639655.1	JAQIUS010000432.1	73.923	905	188	31	366	1252	4209	5083	plus	1.55e-82	320	70
VEDA_05199	ingroup	Sordariomycetes	Glomerellales	Colletotrichum fructicola	GCA_027406285.1	JANVYN010000010.1	73.894	904	190	30	366	1252	2357244	2358118	plus	1.55e-82	320	70
VEDA_05199	ingroup	Sordariomycetes	Glomerellales	Colletotrichum fructicola	GCA_027406265.1	JANVYM010000010.1	73.894	904	190	30	366	1252	2279284	2280158	plus	1.55e-82	320	70
VEDA_05199	ingroup	Sordariomycetes	Glomerellales	Colletotrichum fructicola	GCA_027406145.1	JANVYI010000009.1	73.894	904	190	30	366	1252	2312842	2313716	plus	1.55e-82	320	70
VEDA_05199	ingroup	Sordariomycetes	Glomerellales	Colletotrichum noveboracense	GCA_026319155.1	JANUHJ010000019.1	73.894	904	190	30	366	1252	57018	57892	plus	1.55e-82	320	70
VEDA_05199	ingroup	Sordariomycetes	Glomerellales	Colletotrichum nupharicola	GCA_026319135.1	JANUHI010000088.1	73.894	904	190	30	366	1252	56973	57847	plus	1.55e-82	320	70
VEDA_05199	ingroup	Sordariomycetes	Glomerellales	Colletotrichum noveboracense	GCA_026319125.1	JANUHK010000015.1	73.846	910	192	30	366	1258	339556	338676	minus	1.55e-82	320	70
VEDA_05199	ingroup	Sordariomycetes	Glomerellales	Colletotrichum fructicola	GCA_025558505.1	JANCTF010000057.1	73.846	910	192	30	366	1258	363702	362822	minus	1.55e-82	320	70
VEDA_05199	ingroup	Sordariomycetes	Glomerellales	Colletotrichum sp. SAR 10_77	GCA_025330015.1	JAKMWV010000651.1	73.923	905	188	31	366	1252	16296	17170	plus	1.55e-82	320	70
VEDA_05199	ingroup	Sordariomycetes	Glomerellales	Colletotrichum sp. SAR11_240	GCA_025328625.1	JAKMXA010000248.1	73.923	905	188	32	366	1252	27049	27923	plus	1.55e-82	320	70
VEDA_05199	ingroup	Sordariomycetes	Glomerellales	Colletotrichum sp. SAR11_57	GCA_025328355.1	JAKMXB010000140.1	73.875	911	190	32	366	1258	107198	106318	minus	1.55e-82	320	70
VEDA_05199	ingroup	Sordariomycetes	Glomerellales	Colletotrichum sp. SAR 10_65	GCA_025328335.1	JAKMWQ010000422.1	73.923	905	188	31	366	1252	4178	5052	plus	1.55e-82	320	70
VEDA_05199	ingroup	Sordariomycetes	Glomerellales	Colletotrichum sp. SAR 10_70	GCA_025327165.1	JAKMWR010000575.1	73.875	911	190	31	366	1258	3454	2574	minus	1.55e-82	320	70
VEDA_05199	ingroup	Sordariomycetes	Glomerellales	Colletotrichum sp. SAR 10_75	GCA_025327155.1	JAKMWT010000222.1	73.875	911	190	31	366	1258	84045	83165	minus	1.55e-82	320	70
VEDA_05199	ingroup	Sordariomycetes	Glomerellales	Colletotrichum sp. SAR 10_76	GCA_025327145.1	JAKMWU010000285.1	73.923	905	188	31	366	1252	16250	17124	plus	1.55e-82	320	70
VEDA_05199	ingroup	Sordariomycetes	Glomerellales	Colletotrichum sp. SAR 10_71	GCA_025327135.1	JAKMWS010000625.1	73.875	911	190	31	366	1258	3428	2548	minus	1.55e-82	320	70
VEDA_05199	ingroup	Sordariomycetes	Glomerellales	Colletotrichum sp. SAR 10_86	GCA_025327125.1	JAKMWW010000498.1	73.875	911	190	31	366	1258	21453	20573	minus	1.55e-82	320	70
VEDA_05199	ingroup	Sordariomycetes	Glomerellales	Colletotrichum fructicola	GCA_024000835.1	JAIUST010000082.1	73.846	910	192	30	366	1258	354177	353297	minus	1.55e-82	320	70
VEDA_05199	ingroup	Sordariomycetes	Glomerellales	Colletotrichum gloeosporioides	GCA_021432615.1	MU270232.1	73.894	904	190	30	366	1252	362337	363211	plus	1.55e-82	320	70
VEDA_05199	ingroup	Sordariomycetes	Glomerellales	Colletotrichum fructicola	GCA_017589655.1	JAFJZV010000811.1	73.894	904	190	30	366	1252	56902	57776	plus	1.55e-82	320	70
VEDA_05199	ingroup	Sordariomycetes	Glomerellales	Colletotrichum siamense	GCA_014706345.1	JABKAM010000010.1	73.875	911	190	31	366	1258	1739408	1738528	minus	1.55e-82	320	70
VEDA_05199	ingroup	Sordariomycetes	Glomerellales	Colletotrichum fructicola	GCA_014705485.1	JABGMW010002278.1	73.894	904	190	30	366	1252	94366	95240	plus	1.55e-82	320	70
VEDA_05199	ingroup	Sordariomycetes	Glomerellales	Colletotrichum gloeosporioides	GCA_014705165.1	JABGMH010002110.1	73.846	910	192	30	366	1258	40356	39476	minus	1.55e-82	320	70
VEDA_05199	ingroup	Sordariomycetes	Glomerellales	Colletotrichum fructicola	GCA_013390205.1	QPMX01000010.1	73.846	910	192	30	366	1258	1769916	1769036	minus	1.55e-82	320	70
VEDA_05199	ingroup	Sordariomycetes	Glomerellales	Colletotrichum fructicola	GCA_013201925.1	QPMY01000040.1	73.894	904	190	30	366	1252	96608	97482	plus	1.55e-82	320	70
VEDA_05199	ingroup	Sordariomycetes	Glomerellales	Colletotrichum fructicola	GCA_013201905.1	QPMW01000036.1	73.894	904	190	30	366	1252	97724	98598	plus	1.55e-82	320	70
VEDA_05199	ingroup	Sordariomycetes	Glomerellales	Colletotrichum fructicola	GCA_013201875.1	QPMV01000031.1	73.894	904	190	30	366	1252	96572	97446	plus	1.55e-82	320	70
VEDA_05199	ingroup	Sordariomycetes	Glomerellales	Colletotrichum siamense	GCA_013201865.1	QPMU01000052.1	73.923	905	188	31	366	1252	116321	117195	plus	1.55e-82	320	70
VEDA_05199	ingroup	Sordariomycetes	Glomerellales	Colletotrichum siamense	GCA_013201755.1	QPMR01000061.1	73.923	905	188	31	366	1252	95390	96264	plus	1.55e-82	320	70
VEDA_05199	ingroup	Sordariomycetes	Glomerellales	Colletotrichum fructicola	GCA_012932255.1	QLYQ01000005.1	73.894	904	190	30	366	1252	96792	97666	plus	1.55e-82	320	70
VEDA_05199	ingroup	Sordariomycetes	Glomerellales	Colletotrichum siamense	GCA_011445115.1	WEZN01001407.1	73.875	911	190	31	366	1258	106492	105612	minus	1.55e-82	320	70
VEDA_05199	ingroup	Sordariomycetes	Glomerellales	Colletotrichum siamense	GCA_011428115.1	WEZL01001144.1	73.875	911	190	31	366	1258	1770	890	minus	1.55e-82	320	70
VEDA_05199	ingroup	Sordariomycetes	Glomerellales	Colletotrichum siamense	GCA_011428095.1	WEZM01000886.1	73.923	905	188	31	366	1252	13090	13964	plus	1.55e-82	320	70
VEDA_05199	ingroup	Sordariomycetes	Glomerellales	Colletotrichum siamense	GCA_011426385.1	WEZJ01000002.1	73.875	911	190	31	366	1258	1854173	1853293	minus	1.55e-82	320	70
VEDA_05199	ingroup	Sordariomycetes	Glomerellales	Colletotrichum sp. COLG25	GCA_009801095.1	VNWT01000002.1	73.875	911	190	31	366	1258	2538345	2537465	minus	1.55e-82	320	70
VEDA_05199	ingroup	Sordariomycetes	Glomerellales	Colletotrichum fructicola	GCA_009771025.1	SSNE01000005.1	73.846	910	192	30	366	1258	1306132	1305252	minus	1.55e-82	320	70
VEDA_05199	ingroup	Sordariomycetes	Glomerellales	Colletotrichum siamense	GCA_008520285.1	RJJI01000013.1	73.923	905	188	31	366	1252	107329	108203	plus	1.55e-82	320	70
VEDA_05199	ingroup	Sordariomycetes	Glomerellales	Colletotrichum fructicola	GCA_002887685.1	PHOC01000369.1	73.846	910	192	30	366	1258	359275	358395	minus	1.55e-82	320	70
VEDA_05199	ingroup	Sordariomycetes	Glomerellales	Colletotrichum gloeosporioides	GCA_002189585.1	MWUF01000023.1	73.846	910	192	30	366	1258	436567	435687	minus	1.55e-82	320	70
VEDA_05199	ingroup	Sordariomycetes	Glomerellales	Colletotrichum fructicola	GCA_000319635.2	ANPB02000009.1	73.846	910	192	30	366	1258	1788993	1788113	minus	1.55e-82	320	70
VEDA_05199	outgroup	Sordariomycetes	Hypocreales	Stylonectria norvegica	GCA_014621405.1	JAANBC010000736.1	74.025	897	182	36	364	1240	7253	8118	plus	5.58e-82	318	69
VEDA_05199	ingroup	Sordariomycetes	Glomerellales	Colletotrichum chrysophilum	GCF_026319265.1	NW_026517383.1	73.523	948	203	31	323	1252	56876	57793	plus	2.01e-81	316	73
VEDA_05199	ingroup	Sordariomycetes	Glomerellales	Colletotrichum chrysophilum	GCA_031006325.1	JAQOWY010000388.1	73.523	948	203	31	323	1252	14855	15772	plus	2.01e-81	316	73
VEDA_05199	ingroup	Sordariomycetes	Glomerellales	Colletotrichum sublineola	GCA_030867325.1	MU841454.1	73.173	958	225	22	324	1271	64231	63296	minus	2.01e-81	316	75
VEDA_05199	ingroup	Sordariomycetes	Glomerellales	Colletotrichum chrysophilum	GCA_026319265.1	JANUHP010000096.1	73.523	948	203	31	323	1252	56876	57793	plus	2.01e-81	316	73
VEDA_05199	ingroup	Sordariomycetes	Glomerellales	Colletotrichum chrysophilum	GCA_026319245.1	JANUHO010000031.1	73.523	948	203	31	323	1252	90162	91079	plus	2.01e-81	316	73
VEDA_05199	ingroup	Sordariomycetes	Glomerellales	Colletotrichum nupharicola	GCA_026319225.1	JANUHH010007042.1	73.48	954	205	31	323	1258	338334	337411	minus	2.01e-81	316	74
VEDA_05199	ingroup	Sordariomycetes	Glomerellales	Colletotrichum chrysophilum	GCA_026319215.1	JANUHN010000037.1	73.523	948	203	31	323	1252	39668	40585	plus	2.01e-81	316	73
VEDA_05199	ingroup	Sordariomycetes	Glomerellales	Colletotrichum sublineola	GCA_020631755.1	JAHSQG010000014.1	73.173	958	225	22	324	1271	381529	380594	minus	2.01e-81	316	75
VEDA_05199	ingroup	Sordariomycetes	Glomerellales	Colletotrichum sublineola	GCA_001951195.1	MQVQ01000026.1	73.173	958	225	22	324	1271	464889	463954	minus	2.01e-81	316	75
VEDA_05199	ingroup	Sordariomycetes	Glomerellales	Colletotrichum sublineola	GCA_000696135.1	JMSE01000919.1	73.153	961	226	22	321	1271	17720	18658	plus	2.01e-81	316	75
VEDA_05199	ingroup	Sordariomycetes	Glomerellales	Colletotrichum aenigma	GCF_013390185.1	NW_023500916.1	73.812	905	189	30	366	1252	2280592	2281466	plus	7.22e-81	315	70
VEDA_05199	ingroup	Sordariomycetes	Glomerellales	Colletotrichum gloeosporioides	GCA_040955525.1	JBBLNP010000027.1	73.812	905	189	31	366	1252	89952	90826	plus	7.22e-81	315	70
VEDA_05199	ingroup	Sordariomycetes	Glomerellales	Colletotrichum siamense	GCA_031009615.1	JARSST010000046.1	73.765	911	191	31	366	1258	351327	350447	minus	7.22e-81	315	70
VEDA_05199	ingroup	Sordariomycetes	Glomerellales	Colletotrichum asianum	GCA_027406345.1	JANVYP010000010.1	73.783	904	191	30	366	1252	2627596	2628470	plus	7.22e-81	315	70
VEDA_05199	ingroup	Sordariomycetes	Glomerellales	Colletotrichum asianum	GCA_027406305.1	JANVYO010000009.1	73.807	901	190	30	375	1258	2080580	2079709	minus	7.22e-81	315	70
VEDA_05199	ingroup	Sordariomycetes	Glomerellales	Colletotrichum siamense	GCA_027406165.1	JANVYK010000010.1	73.87	907	185	35	366	1252	2311733	2312607	plus	7.22e-81	315	70
VEDA_05199	ingroup	Sordariomycetes	Glomerellales	Colletotrichum endophyticum	GCA_027406105.1	JANVYF010000010.1	73.841	906	187	35	366	1252	2403978	2404852	plus	7.22e-81	315	70
VEDA_05199	ingroup	Sordariomycetes	Glomerellales	Colletotrichum sp. SAR11_59	GCA_025328345.1	JAKMXC010000223.1	73.783	904	191	30	366	1252	65294	66168	plus	7.22e-81	315	70
VEDA_05199	ingroup	Sordariomycetes	Glomerellales	Colletotrichum siamense	GCA_014705435.1	JABGMU010001635.1	73.812	905	189	31	366	1252	16255	17129	plus	7.22e-81	315	70
VEDA_05199	ingroup	Sordariomycetes	Glomerellales	Colletotrichum siamense	GCA_014705385.1	JABGMR010001875.1	73.765	911	191	31	366	1258	21463	20583	minus	7.22e-81	315	70
VEDA_05199	ingroup	Sordariomycetes	Glomerellales	Colletotrichum siamense	GCA_014705195.1	JABGMI010000394.1	73.765	911	191	31	366	1258	21454	20574	minus	7.22e-81	315	70
VEDA_05199	ingroup	Sordariomycetes	Glomerellales	Colletotrichum siamense	GCA_014705105.1	JABGMC010000617.1	73.765	911	191	31	366	1258	21450	20570	minus	7.22e-81	315	70
VEDA_05199	ingroup	Sordariomycetes	Glomerellales	Colletotrichum siamense	GCA_014705055.1	JABGMA010000126.1	73.812	905	189	31	366	1252	17736	18610	plus	7.22e-81	315	70
VEDA_05199	ingroup	Sordariomycetes	Glomerellales	Colletotrichum aenigma	GCA_013390185.1	QPNB01000010.1	73.812	905	189	30	366	1252	2280592	2281466	plus	7.22e-81	315	70
VEDA_05199	ingroup	Sordariomycetes	Glomerellales	Colletotrichum siamense	GCA_013201795.1	QPMS01000037.1	73.765	911	191	31	366	1258	350820	349940	minus	7.22e-81	315	70
VEDA_05199	ingroup	Sordariomycetes	Glomerellales	Colletotrichum tropicale	GCA_013201785.1	QPMP01000036.1	73.794	912	189	32	366	1258	2249	1369	minus	7.22e-81	315	70
VEDA_05199	ingroup	Sordariomycetes	Glomerellales	Colletotrichum siamense	GCA_013201745.1	QPMT01000069.1	73.765	911	191	31	366	1258	40150	39270	minus	7.22e-81	315	70
VEDA_05199	ingroup	Sordariomycetes	Glomerellales	Colletotrichum siamense	GCA_011426375.1	WEZK01000174.1	73.812	905	189	31	366	1252	31459	32333	plus	7.22e-81	315	70
VEDA_05199	ingroup	Sordariomycetes	Glomerellales	Colletotrichum asianum	GCA_009806415.1	WOWK01000052.1	73.783	904	191	30	366	1252	28415	29289	plus	7.22e-81	315	70
VEDA_05199	ingroup	Sordariomycetes	Glomerellales	Colletotrichum fructicola	GCA_002314275.2	MVNS02000010.1	73.783	904	189	32	366	1252	2271437	2272309	plus	2.6e-80	313	70
VEDA_05199	ingroup	Sordariomycetes	Glomerellales	Colletotrichum aenigma	GCA_022496045.1	JAJNQT010000006.1	73.702	905	190	30	366	1252	2768468	2769342	plus	3.36e-79	309	70
VEDA_05199	ingroup	Sordariomycetes	Glomerellales	Colletotrichum viniferum	GCA_013201765.1	QPMQ01000083.1	73.597	909	196	28	366	1258	149571	148691	minus	3.36e-79	309	70
VEDA_05199	ingroup	Sordariomycetes	Glomerellales	Colletotrichum truncatum	GCF_014235925.1	NW_023503033.1	73.036	942	218	28	330	1259	100546	101463	plus	2.02e-76	300	73
VEDA_05199	ingroup	Sordariomycetes	Glomerellales	Colletotrichum truncatum	GCA_014235925.2	VUJX02000007.1	73.036	942	218	28	330	1259	2257821	2258738	plus	2.02e-76	300	73
VEDA_05199	ingroup	Sordariomycetes	Glomerellales	Colletotrichum truncatum	GCA_014235925.1	VUJX01000004.1	73.036	942	218	28	330	1259	100546	101463	plus	2.02e-76	300	73
VEDA_05199	ingroup	Sordariomycetes	Glomerellales	Colletotrichum truncatum	GCA_011947275.1	JAATLN010000013.1	72.956	954	222	28	330	1271	1103855	1102926	minus	2.02e-76	300	74
VEDA_05199	ingroup	Sordariomycetes	Glomerellales	Colletotrichum truncatum	GCA_008131165.1	VRTN01000230.1	72.956	954	222	28	330	1271	72002	71073	minus	2.02e-76	300	74
VEDA_05199	ingroup	Sordariomycetes	Glomerellales	Colletotrichum truncatum	GCA_002632455.2	NBAU02000013.1	72.956	954	222	28	330	1271	1334806	1333877	minus	2.02e-76	300	74
VEDA_05199	outgroup	Sordariomycetes	Hypocreales	Nectria sp. B-13	GCA_002682825.1	NOKP01000007.1	73.778	839	174	32	360	1184	139961	139155	minus	4.38e-73	289	65
VEDA_05199	outgroup	Sordariomycetes	Hypocreales	Neonectria sp. DH2	GCA_003934905.1	RQWH01000008.1	73.659	839	175	32	360	1184	187805	186999	minus	2.04e-71	283	65
VEDA_05199	ingroup	Sordariomycetes	Glomerellales	Colletotrichum viniferum	GCA_020226115.1	JAGFBE010000006.1	73.119	904	197	29	366	1252	889393	890267	plus	7.32e-71	281	70
VEDA_05199	ingroup	Sordariomycetes	Glomerellales	Reticulascus tulasneorum	GCA_001557505.1	LSAX01000006.1	73.599	803	180	24	360	1149	1893522	1892739	minus	2.63e-70	279	62
VEDA_05199	ingroup	Sordariomycetes	Glomerellales	Reticulascus tulasneorum	GCA_001557495.1	LSAY01000028.1	73.599	803	180	24	360	1149	91472	92255	plus	2.63e-70	279	62
VEDA_05199	outgroup	Sordariomycetes	Hypocreales	Purpureocillium lilacinum	GCF_023168085.1	NW_027072115.1	81.143	350	60	5	365	711	3716905	3717251	plus	3.41e-69	276	65
VEDA_05199	outgroup	Sordariomycetes	Hypocreales	Purpureocillium lilacinum	GCF_023168085.1	NW_027072115.1	75.519	482	106	10	786	1258	3717353	3717831	plus	3.48e-54	226	65
VEDA_05199	outgroup	Sordariomycetes	Hypocreales	Purpureocillium lilacinum	GCA_023168085.2	BQKW01000005.1	81.143	350	60	5	365	711	3716905	3717251	plus	3.41e-69	276	65
VEDA_05199	outgroup	Sordariomycetes	Hypocreales	Purpureocillium lilacinum	GCA_023168085.2	BQKW01000005.1	75.519	482	106	10	786	1258	3717353	3717831	plus	3.48e-54	226	65
VEDA_05199	outgroup	Sordariomycetes	Hypocreales	Fusarium nematophilum	GCA_013623595.1	JABFFA010002942.1	73.41	865	176	32	1	858	1082	1899	plus	1.23e-68	274	68
VEDA_05199	outgroup	Sordariomycetes	Hypocreales	Purpureocillium lilacinum	GCF_001653265.1	NW_017264032.1	80.857	350	61	5	365	711	3160289	3160635	plus	1.59e-67	270	65
VEDA_05199	outgroup	Sordariomycetes	Hypocreales	Purpureocillium lilacinum	GCF_001653265.1	NW_017264032.1	75.519	482	106	10	786	1258	3160737	3161215	plus	3.48e-54	226	65
VEDA_05199	outgroup	Sordariomycetes	Hypocreales	Purpureocillium lilacinum	GCA_033847395.1	JAWRVI010000022.1	80.857	350	61	5	365	711	108035	108381	plus	1.59e-67	270	65
VEDA_05199	outgroup	Sordariomycetes	Hypocreales	Purpureocillium lilacinum	GCA_033847395.1	JAWRVI010000022.1	75.519	482	106	10	786	1258	108483	108961	plus	3.48e-54	226	65
VEDA_05199	outgroup	Sordariomycetes	Hypocreales	Purpureocillium lilacinum	GCA_030777725.1	JAPHED010000861.1	80.857	350	61	5	365	711	78	424	plus	1.59e-67	270	65
VEDA_05199	outgroup	Sordariomycetes	Hypocreales	Purpureocillium lilacinum	GCA_030777725.1	JAPHED010000861.1	75.519	482	106	10	786	1258	526	1004	plus	3.48e-54	226	65
VEDA_05199	outgroup	Sordariomycetes	Hypocreales	Purpureocillium lilacinum	GCA_023168115.2	BQKX01000005.1	80.857	350	61	5	365	711	3737313	3737659	plus	1.59e-67	270	65
VEDA_05199	outgroup	Sordariomycetes	Hypocreales	Purpureocillium lilacinum	GCA_023168115.2	BQKX01000005.1	75.519	482	106	10	786	1258	3737761	3738239	plus	3.48e-54	226	65
VEDA_05199	outgroup	Sordariomycetes	Hypocreales	Fusarium nematophilum	GCA_013623595.1	JABFFA010001093.1	77.197	478	99	7	789	1258	12654	12179	minus	1.59e-67	270	64
VEDA_05199	outgroup	Sordariomycetes	Hypocreales	Fusarium nematophilum	GCA_013623595.1	JABFFA010001093.1	77.077	349	72	7	367	711	13052	12708	minus	9.81e-45	195	64
VEDA_05199	outgroup	Sordariomycetes	Hypocreales	Purpureocillium lilacinum	GCA_001653265.1	LSBI01000003.1	80.857	350	61	5	365	711	3160289	3160635	plus	1.59e-67	270	65
VEDA_05199	outgroup	Sordariomycetes	Hypocreales	Purpureocillium lilacinum	GCA_001653265.1	LSBI01000003.1	75.519	482	106	10	786	1258	3160737	3161215	plus	3.48e-54	226	65
VEDA_05199	outgroup	Sordariomycetes	Hypocreales	Purpureocillium lilacinum	GCA_001653205.1	LSBH01000003.1	80.857	350	61	5	365	711	3050887	3051233	plus	1.59e-67	270	65
VEDA_05199	outgroup	Sordariomycetes	Hypocreales	Purpureocillium lilacinum	GCA_001653205.1	LSBH01000003.1	75.519	482	106	10	786	1258	3051335	3051813	plus	3.48e-54	226	65
VEDA_05199	outgroup	Sordariomycetes	Hypocreales	Ophiocordycipitaceae sp.	GCA_029292995.1	DAGXBM010000114.1	80.571	350	62	5	365	711	92769	93115	plus	7.37e-66	265	65
VEDA_05199	outgroup	Sordariomycetes	Hypocreales	Ophiocordycipitaceae sp.	GCA_029292995.1	DAGXBM010000114.1	75.519	482	106	10	786	1258	93217	93695	plus	3.48e-54	226	65
VEDA_05199	outgroup	Sordariomycetes	Hypocreales	Ophiocordycipitaceae sp.	GCA_029292985.1	DAGXBP010000478.1	80.571	350	62	5	365	711	3658	4004	plus	7.37e-66	265	65
VEDA_05199	outgroup	Sordariomycetes	Hypocreales	Ophiocordycipitaceae sp.	GCA_029292985.1	DAGXBP010000478.1	75.519	482	106	10	786	1258	4106	4584	plus	3.48e-54	226	65
VEDA_05199	outgroup	Sordariomycetes	Hypocreales	Ophiocordycipitaceae sp.	GCA_029292925.1	DAGXBR010000100.1	80.571	350	62	5	365	711	12202	11856	minus	7.37e-66	265	64
VEDA_05199	outgroup	Sordariomycetes	Hypocreales	Ophiocordycipitaceae sp.	GCA_029292925.1	DAGXBR010000100.1	75.574	479	105	10	789	1258	11751	11276	minus	3.48e-54	226	64
[truncated: 15,929 more rows]
