# Supplementary material for: Starship giant transposons dominate plastic genomic regions in a fungal plant pathogen and drive virulence evolution
Source: Nat Commun. 2025 Jul 24;16:6806. doi: 10.1038/s41467-025-61986-6 (PMC12289983; doi:10.1038/s41467-025-61986-6)
Supplement: Supplementary file 6 — Source Data [file 41467_2025_61986_MOESM6_ESM.zip › Source Data/Fig2b.xlsx]

## Sheet: Fig2b
Strain	Compartment	Length (bp)
JR2	Starship AGR	1766115
JR2	Starship core	156704
JR2	centromere	1269476
JR2	other AGR	1562518
JR2	other core	31395474
VdLs17	Starship AGR	899101
VdLs17	Starship core	60894
VdLs17	centromere	1152008
VdLs17	other AGR	3204537
VdLs17	other core	30657330
