# Supplementary material for: Starship giant transposons dominate plastic genomic regions in a fungal plant pathogen and drive virulence evolution
Source: Nat Commun. 2025 Jul 24;16:6806. doi: 10.1038/s41467-025-61986-6 (PMC12289983; doi:10.1038/s41467-025-61986-6)
Supplement: Supplementary file 6 — Source Data [file 41467_2025_61986_MOESM6_ESM.zip › Source Data/Fig3d.xlsx]

## Sheet: Fig3d
Index	Compartment	Mean normalized CPM
core0006	core	90.1456
core0007	core	72.8952
core0008	core	72.5124
core0009	core	68.1528
core0010	core	57.4409
core0011	core	19.8203
core0012	core	15.8084
core0013	core	19.1955
core0014	core	19.3646
core0015	core	16.3608
core0016	core	16.2123
core0017	core	9.76856
core0018	core	15.1626
core0019	core	16.7042
core0020	core	18.2783
core0021	core	12.0349
core0022	core	14.4597
core0023	core	17.9378
core0024	core	15.5794
core0025	core	12.2177
core0026	core	16.2163
core0027	core	12.1923
core0028	core	16.3243
core0029	core	11.7586
core0030	core	13.2205
core0031	core	9.98822
core0032	core	14.3492
core0033	core	37.3947
core0034	core	21.0519
core0035	core	17.3917
core0036	core	12.1559
core0037	core	43.7349
core0038	core	61.0745
core0039	core	16.7147
core0040	core	38.512
core0041	core	15.156
core0042	core	56.2971
core0043	core	24.7845
core0044	core	13.3127
core0045	core	13.5226
core0046	core	12.0476
core0047	core	52.236
core0048	core	64.1749
core0049	core	44.4337
core0050	core	15.8939
core0051	core	12.668
core0052	core	23.5013
core0053	core	16.1509
core0054	core	27.9843
core0055	core	62.5514
core0056	core	57.5518
core0057	core	61.7118
core0058	core	68.8381
core0059	core	68.8771
core0060	core	63.5053
core0061	core	60.726
core0062	core	63.7354
core0063	core	65.57
core0064	core	62.4046
core0065	core	54.5684
core0066	core	74.4016
core0067	core	54.1502
core0068	core	77.53
core0069	core	22.8485
core0070	core	12.3254
core0071	core	26.0592
core0072	core	10.6025
core0073	core	9.20498
core0074	core	77.8026
core0075	core	51.299
core0076	core	39.4865
core0077	core	12.9308
core0078	core	9.16585
core0079	core	11.371
core0080	core	12.5022
core0081	core	11.8338
core0082	core	18.66
core0083	core	12.5728
core0084	core	13.4827
core0085	core	15.8296
core0086	core	14.8974
core0087	core	13.1567
core0088	core	6.57409
core0089	core	12.5229
core0090	core	9.87575
core0091	core	7.75744
core0092	core	13.4923
core0093	core	5.54548
core0094	core	14.4929
core0095	core	11.7426
core0096	core	12.7493
core0097	core	9.78614
core0098	core	13.4697
core0099	core	14.1736
core0100	core	56.5504
core0101	core	9.57541
core0102	core	13.6282
core0103	core	10.9107
core0104	core	8.86369
core0105	core	11.4598
core0106	core	12.3553
core0107	core	9.42077
core0108	core	9.8934
core0109	core	9.33815
core0110	core	12.6973
core0111	core	10.976
core0112	core	7.74557
core0113	core	20.5887
core0114	core	13.4242
core0115	core	10.8305
core0116	core	11.7564
core0117	core	13.3962
core0118	core	14.4572
core0119	core	12.3381
core0120	core	9.89606
core0121	core	11.3582
core0122	core	13.6363
core0123	core	19.7103
core0124	core	12.8491
core0125	core	14.7515
core0126	core	13.8549
core0127	core	14.8992
core0128	core	14.8453
core0129	core	13.9343
core0130	core	12.5594
core0131	core	11.0444
core0132	core	12.9164
core0133	core	13.5008
core0134	core	14.4347
core0135	core	11.0855
core0136	core	13.7554
core0137	core	11.7603
core0138	core	14.4559
core0139	core	12.7773
core0140	core	17.0779
core0141	core	15.581
core0142	core	19.1549
core0143	core	15.125
core0144	core	11.602
core0145	core	11.334
core0146	core	12.6095
core0147	core	11.6403
core0148	core	13.1329
core0149	core	16.9121
core0150	core	12.7591
core0151	core	11.9208
core0152	core	15.2973
core0153	core	12.4776
core0154	core	12.6114
core0155	core	13.2975
core0156	core	11.4467
core0157	core	8.67945
core0158	core	9.1947
core0159	core	12.5635
core0160	core	14.5457
core0161	core	15.7098
core0162	core	13.634
core0163	core	21.3211
core0164	core	6.39413
core0165	core	15.1756
core0166	core	10.0219
core0167	core	11.6031
core0168	core	12.8282
core0169	core	18.3249
otherAGR0001	other AGR	82.0051
core0170	core	16.9761
core0171	core	16.1408
core0172	core	23.6753
core0173	core	15.841
core0174	core	9.99431
core0175	core	18.5657
core0176	core	55.1589
core0177	core	21.6921
core0178	core	28.8002
core0179	core	62.4033
core0180	core	56.2842
core0181	core	28.4024
core0182	core	18.3223
core0183	core	15.8545
core0184	core	19.5907
core0185	core	26.7874
core0186	core	26.6699
core0187	core	15.4441
core0188	core	13.8466
core0189	core	13.2875
core0190	core	11.6424
core0191	core	9.96939
core0192	core	13.9433
core0193	core	11.5355
core0194	core	11.4905
core0195	core	11.1398
core0196	core	13.6003
core0197	core	8.81341
core0198	core	13.0823
core0199	core	11.1063
core0200	core	11.0788
core0201	core	10.567
core0202	core	10.3461
core0203	core	12.8325
core0204	core	8.66504
core0205	core	10.2493
core0206	core	12.9123
core0207	core	12.3563
core0208	core	16.0233
core0209	core	14.6466
core0210	core	55.093
otherAGR0002	other AGR	78.7275
core0211	core	92.5595
core0212	core	23.5631
core0213	core	13.9316
core0214	core	18.37
core0215	core	12.4685
core0216	core	30.8033
core0217	core	11.5723
core0218	core	16.5043
core0219	core	14.2574
core0220	core	11.3646
core0221	core	11.2867
core0222	core	15.8417
core0223	core	14.7405
core0224	core	15.6967
core0225	core	23.0965
core0226	core	9.49772
core0227	core	7.85838
core0228	core	8.91
core0229	core	12.3746
core0230	core	16.5457
core0231	core	13.1423
core0232	core	14.4186
core0233	core	10.0594
core0234	core	14.3083
core0235	core	17.0234
core0236	core	13.7541
core0237	core	11.1216
core0238	core	12.6996
core0239	core	12.2824
core0240	core	12.0178
core0241	core	16.1387
core0242	core	12.7143
core0243	core	10.6342
core0244	core	11.7725
core0245	core	14.8328
core0246	core	11.9031
core0247	core	11.1014
core0248	core	11.3531
core0249	core	15.6874
core0250	core	20.0761
core0251	core	15.0869
core0252	core	13.879
core0253	core	9.8067
core0254	core	11.2753
core0255	core	9.4252
core0256	core	10.9839
core0257	core	12.5146
core0258	core	10.4624
core0259	core	8.45304
core0260	core	10.2562
core0261	core	9.94941
core0262	core	9.41967
core0263	core	9.00573
core0264	core	12.9867
core0265	core	13.0184
core0266	core	9.63499
core0267	core	11.699
core0268	core	14.2313
core0269	core	9.55836
core0270	core	10.1219
core0271	core	10.4734
core0272	core	9.28402
core0273	core	11.8134
core0274	core	13.4446
core0275	core	10.2354
core0276	core	10.9779
core0277	core	10.9826
core0278	core	10.851
core0279	core	9.37275
core0280	core	9.56861
core0281	core	10.3525
core0282	core	10.612
core0283	core	13.2827
core0284	core	9.65546
core0285	core	13.0717
core0286	core	14.6646
core0287	core	11.2227
core0288	core	18.0064
core0289	core	13.3621
core0290	core	16.0478
core0291	core	20.6835
core0292	core	15.5957
core0293	core	14.05
core0294	core	13.6459
core0295	core	18.7515
core0296	core	13.8665
core0297	core	10.6016
core0298	core	12.3334
core0299	core	11.5206
core0300	core	6.83258
core0301	core	16.6836
core0302	core	10.8399
core0303	core	9.53254
core0304	core	6.90673
core0305	core	11.6383
core0306	core	13.368
core0307	core	9.41792
core0308	core	9.78668
core0309	core	10.2497
core0310	core	10.4524
core0311	core	9.57262
core0312	core	9.27325
core0313	core	11.6295
core0314	core	11.2903
core0315	core	8.3733
core0316	core	14.7864
core0317	core	7.48982
core0318	core	10.7834
core0319	core	9.12037
core0320	core	8.54053
core0321	core	10.0317
core0322	core	8.2846
core0323	core	11.4577
core0324	core	15.8832
core0325	core	9.63686
core0326	core	8.33829
core0327	core	9.41682
core0328	core	9.94783
core0329	core	11.0505
core0330	core	12.0961
core0331	core	9.52331
core0332	core	15.8133
core0333	core	11.8904
core0334	core	9.52038
core0335	core	9.7914
core0336	core	17.4234
core0337	core	14.9636
core0338	core	8.53103
core0339	core	11.8946
core0340	core	12.2078
core0341	core	11.8039
core0342	core	17.5066
core0343	core	13.0769
core0344	core	12.8476
core0345	core	10.7935
core0346	core	12.9548
core0347	core	14.3137
core0348	core	11.5449
core0349	core	15.8567
core0350	core	14.912
core0351	core	12.8671
core0352	core	53.6677
core0353	core	59.9613
otherAGR0003	other AGR	93.7938
core0354	core	65.913
core0355	core	76.9503
core0356	core	55.912
core0357	core	53.36
core0358	core	30.9816
core0359	core	45.0581
core0360	core	11.0093
core0361	core	11.1256
core0362	core	11.9894
core0363	core	8.39113
core0364	core	11.2523
core0365	core	8.89296
core0366	core	9.97434
core0367	core	12.1123
core0368	core	15.1232
core0369	core	9.51846
core0370	core	10.1792
core0371	core	11.3291
core0372	core	13.0394
core0373	core	12.0275
core0374	core	13.8078
core0375	core	13.9313
core0376	core	11.5197
core0377	core	9.67474
core0378	core	11.481
core0379	core	13.5727
core0380	core	10.6058
core0381	core	10.5123
core0382	core	10.9539
core0383	core	11.3847
core0384	core	12.0592
core0385	core	12.1493
core0386	core	11.0726
core0387	core	9.81479
core0388	core	12.2702
core0389	core	13.7583
core0390	core	12.2479
core0391	core	10.4332
core0392	core	11.5924
core0393	core	15.6393
core0394	core	12.0097
core0395	core	12.3892
core0396	core	13.195
core0397	core	8.6568
core0398	core	15.6865
core0399	core	16.0144
core0400	core	15.1014
core0401	core	13.9683
core0402	core	10.677
core0403	core	14.014
core0404	core	17.8015
core0405	core	9.99621
core0406	core	47.8826
core0407	core	57.9951
core0408	core	59.8374
core0409	core	35.0894
core0410	core	13.1856
core0411	core	12.0209
core0412	core	13.3511
core0413	core	10.3758
core0414	core	8.33781
core0415	core	9.99674
core0416	core	11.9211
core0417	core	12.8439
core0418	core	11.9904
core0419	core	10.0734
core0420	core	11.6578
core0421	core	10.2009
core0422	core	37.6041
core0423	core	74.6081
core0424	core	68.2938
core0425	core	71.3745
core0426	core	70.6745
core0427	core	28.4281
core0428	core	10.8866
core0429	core	10.8437
core0430	core	8.65275
core0431	core	8.57797
core0432	core	11.9742
core0433	core	11.7937
core0434	core	10.9514
core0435	core	11.1609
core0436	core	10.3641
core0437	core	8.95425
core0438	core	9.27922
core0439	core	12.2423
core0440	core	9.93847
core0441	core	14.1265
core0442	core	15.9673
core0443	core	12.0412
core0444	core	11.8563
core0445	core	11.8988
core0446	core	13.5079
core0447	core	8.2597
core0448	core	10.1812
core0449	core	10.439
core0450	core	43.7487
core0451	core	11.2516
core0452	core	9.30919
core0453	core	13.6189
core0454	core	13.2112
core0455	core	12.8414
core0456	core	11.5127
core0457	core	12.7301
core0458	core	13.3759
core0459	core	13.2088
core0460	core	9.40268
core0461	core	9.3557
core0462	core	15.5118
core0463	core	13.2573
core0464	core	10.7872
core0465	core	10.0172
core0466	core	11.6743
core0467	core	16.6948
core0468	core	20.6928
core0469	core	54.8398
core0470	core	10.7441
core0471	core	11.919
core0472	core	12.0809
core0473	core	10.7906
core0474	core	12.3777
core0475	core	11.282
core0476	core	11.9765
core0477	core	12.7699
core0478	core	14.0464
core0479	core	10.9599
core0480	core	11.4342
core0481	core	9.39621
core0482	core	12.1068
core0483	core	14.8798
core0484	core	10.5819
core0485	core	10.0573
core0486	core	18.9973
core0487	core	16.2706
core0488	core	12.6007
core0489	core	15.8642
core0490	core	25.7875
otherAGR0004	other AGR	154.126
core0491	core	42.1552
core0492	core	42.3605
core0493	core	15.9918
core0494	core	13.7292
core0495	core	13.8051
core0496	core	17.5288
core0497	core	11.8626
core0498	core	8.61708
core0499	core	14.6298
core0500	core	13.5075
core0501	core	9.60406
core0502	core	18.4959
core0503	core	12.408
core0504	core	18.1897
core0505	core	13.2648
core0506	core	13.5385
core0507	core	17.6872
core0508	core	7.69858
core0509	core	12.0455
core0510	core	11.6269
core0511	core	14.8026
core0512	core	14.2957
core0513	core	10.368
core0514	core	13.2935
core0515	core	15.8798
core0516	core	9.99024
core0517	core	15.9219
core0518	core	12.6776
core0519	core	13.8113
core0520	core	11.3836
core0521	core	10.1988
core0522	core	13.3733
core0523	core	9.12615
core0524	core	15.843
core0525	core	8.88069
core0526	core	9.14946
core0527	core	19.9312
core0528	core	10.0028
core0529	core	12.769
core0530	core	11.4522
core0531	core	11.473
core0532	core	32.7025
core0533	core	12.1888
core0534	core	13.5135
core0535	core	10.9431
core0536	core	10.9854
core0537	core	14.3676
core0538	core	16.4014
core0539	core	48.0462
core0540	core	48.6274
core0541	core	11.0601
core0542	core	14.458
core0543	core	11.5201
core0544	core	10.5349
core0545	core	14.631
core0546	core	11.5096
core0547	core	10.3607
core0548	core	7.07922
core0549	core	17.3557
core0550	core	14.415
core0551	core	14.7774
core0552	core	13.6643
core0553	core	13.0566
core0554	core	9.9336
core0555	core	8.35209
core0556	core	14.5108
core0557	core	14.0666
core0558	core	12.8978
core0559	core	8.87235
core0560	core	8.2587
core0561	core	13.5007
core0562	core	12.0776
core0563	core	11.6335
core0564	core	14.665
core0565	core	10.7903
core0566	core	14.1608
core0567	core	12.4712
core0568	core	10.2943
core0569	core	9.96807
core0570	core	8.25736
core0571	core	12.2463
core0572	core	11.4156
core0573	core	12.201
core0574	core	11.1291
core0575	core	13.3248
core0576	core	12.4898
core0577	core	14.073
core0578	core	8.99336
core0579	core	10.9185
core0580	core	12.1302
core0581	core	12.3489
core0582	core	11.7578
core0583	core	10.4079
core0584	core	8.78557
core0585	core	11.3202
core0586	core	11.2479
core0587	core	14.9189
core0588	core	15.1197
core0589	core	12.1518
core0590	core	13.6205
core0591	core	12.8785
core0592	core	11.8527
core0593	core	13.835
core0594	core	14.6904
core0595	core	15.8221
core0596	core	17.7669
core0597	core	12.9473
core0598	core	14.6004
core0599	core	11.9478
core0600	core	9.34314
core0601	core	10.627
core0602	core	12.5658
core0603	core	13.8201
core0604	core	12.1142
core0605	core	10.7848
core0606	core	10.0189
core0607	core	11.955
core0608	core	11.6582
core0609	core	11.1774
core0610	core	9.92858
core0611	core	11.6124
core0612	core	11.3955
core0613	core	12.0158
core0614	core	32.6509
core0615	core	10.5581
core0616	core	8.71593
core0617	core	13.1172
core0618	core	12.9022
core0619	core	40.5992
core0620	core	15.8843
core0621	core	17.0099
core0622	core	14.4817
core0623	core	10.287
core0624	core	12.2416
core0625	core	9.28038
core0626	core	10.8092
core0627	core	11.2526
core0628	core	13.627
core0629	core	10.771
core0630	core	11.0372
core0631	core	14.8385
core0632	core	14.4314
core0633	core	9.51121
core0634	core	11.7435
core0635	core	14.0565
core0636	core	11.0934
core0637	core	9.84924
core0638	core	11.8397
core0639	core	9.69726
core0640	core	11.9846
core0641	core	12.7578
core0642	core	11.0582
core0643	core	10.9428
core0644	core	12.186
core0645	core	14.3626
core0646	core	10.3536
core0647	core	10.951
core0648	core	17.475
core0649	core	9.12749
core0650	core	10.6444
core0651	core	10.9829
core0652	core	12.003
core0653	core	12.6547
core0654	core	9.61887
core0655	core	11.9948
core0656	core	12.6429
core0657	core	14.7127
core0658	core	9.71909
core0659	core	12.5483
core0660	core	13.7519
core0661	core	13.5638
core0662	core	16.1814
core0663	core	13.9046
core0664	core	12.3978
core0665	core	13.9662
core0666	core	16.2346
core0667	core	12.5434
core0668	core	20.5708
core0669	core	9.57992
core0670	core	23.6341
core0671	core	48.9631
core0672	core	19.4845
core0673	core	16.0617
core0674	core	10.1027
core0675	core	20.9914
core0676	core	15.5309
core0677	core	33.5297
core0678	core	15.0368
otherAGR0005	other AGR	49.234
core0679	core	18.0233
core0680	core	22.4547
core0681	core	12.0715
core0682	core	15.4864
core0683	core	10.5024
core0684	core	23.5029
core0685	core	33.9834
core0686	core	24.2711
core0687	core	42.0043
core0688	core	79.3425
core0689	core	74.877
core0690	core	63.87
core0691	core	52.4685
core0692	core	67.022
core0693	core	73.6816
core0694	core	71.7096
core0695	core	66.2076
core0696	core	71.3074
core0697	core	72.9152
core0698	core	73.633
core0699	core	70.6963
core0700	core	69.9117
core0701	core	68.5944
core0702	core	56.2946
core0703	core	68.2913
core0704	core	51.6551
core0705	core	47.1586
core0706	core	6.87464
core0707	core	8.68759
core0708	core	6.54014
core0709	core	12.2787
core0710	core	18.3395
core0711	core	24.8053
core0712	core	34.1745
core0713	core	30.5738
core0714	core	28.0932
core0715	core	14.8338
core0716	core	13.4674
core0717	core	11.1803
core0718	core	13.3736
core0719	core	16.1081
core0720	core	19.3473
core0721	core	9.91119
core0722	core	9.65574
core0723	core	15.2194
core0724	core	19.8359
core0725	core	16.6674
core0726	core	45.0861
otherAGR0006	other AGR	78.0329
otherAGR0007	other AGR	97.8401
otherAGR0008	other AGR	87.2028
core0727	core	59.9316
core0728	core	83.0564
core0729	core	54.3076
core0730	core	14.6194
core0731	core	13.8842
core0732	core	17.6697
core0733	core	11.1469
core0734	core	34.6024
core0735	core	29.595
core0736	core	12.1208
core0737	core	22.6297
core0738	core	10.383
core0739	core	34.4781
core0740	core	60.71
otherAGR0009	other AGR	91.4083
core0741	core	49.1672
core0742	core	30.5139
core0743	core	23.3878
core0744	core	14.4535
core0745	core	21.8178
otherAGR0010	other AGR	56.8938
core0746	core	47.1586
core0747	core	28.2756
core0748	core	8.2837
core0749	core	11.7282
core0750	core	11.4641
core0751	core	11.1753
core0752	core	15.7534
core0753	core	25.0021
core0754	core	45.4693
core0755	core	21.1169
core0756	core	40.6135
core0757	core	9.32232
core0758	core	45.9453
core0759	core	10.5381
core0760	core	14.0574
core0761	core	28.6913
core0762	core	11.3518
core0763	core	10.9512
core0764	core	7.01167
core0765	core	14.5269
core0766	core	11.722
core0767	core	11.5992
core0768	core	13.3249
core0769	core	11.7206
core0770	core	10.8937
core0771	core	9.8538
core0772	core	11.5512
core0773	core	8.7465
core0774	core	14.3912
core0775	core	12.7181
core0776	core	7.75806
core0777	core	10.9651
core0778	core	12.3547
core0779	core	11.0154
core0780	core	8.69633
core0781	core	13.3056
core0782	core	11.8878
core0783	core	13.8807
core0784	core	13.0287
core0785	core	11.4504
core0786	core	15.4733
core0787	core	14.2024
core0788	core	34.596
core0789	core	12.0418
core0790	core	9.10411
core0791	core	12.32
core0792	core	28.8479
core0793	core	50.8194
core0794	core	13.2845
core0795	core	8.7271
core0796	core	8.99747
core0797	core	16.5362
core0798	core	12.2721
core0799	core	11.146
core0800	core	11.3313
core0801	core	10.5497
core0802	core	13.0362
core0803	core	29.3241
core0804	core	25.4092
core0805	core	12.6947
core0806	core	12.0261
core0807	core	13.1789
core0808	core	10.001
core0809	core	16.4949
core0810	core	15.8747
core0811	core	13.0045
core0812	core	12.1829
core0813	core	11.5658
core0814	core	10.4137
core0815	core	12.0297
core0816	core	12.2655
core0817	core	10.4502
core0818	core	9.71096
core0819	core	12.721
core0820	core	12.7139
core0821	core	13.9719
core0822	core	9.71013
core0823	core	14.8971
core0824	core	15.018
core0825	core	11.4107
core0826	core	17.5465
core0827	core	22.4458
core0828	core	92.794
core0829	core	66.1136
core0830	core	13.0827
core0831	core	15.3587
core0832	core	20.465
core0833	core	12.0223
core0834	core	23.6405
core0835	core	11.8332
core0836	core	11.74
core0837	core	13.1809
core0838	core	13.459
core0839	core	12.9519
core0840	core	14.7272
core0841	core	20.5417
otherAGR0011	other AGR	103.819
otherAGR0012	other AGR	63.0482
otherAGR0013	other AGR	84.5464
core0842	core	38.3778
core0843	core	12.58
core0844	core	13.9253
otherAGR0014	other AGR	56.8928
core0845	core	32.7986
core0846	core	20.9611
core0847	core	39.7737
core0848	core	64.5482
core0849	core	14.5708
core0850	core	14.0777
core0851	core	20.2491
core0852	core	25.5153
core0853	core	28.7982
core0854	core	11.4542
core0855	core	12.9907
core0856	core	25.3382
core0857	core	26.976
core0858	core	52.3838
core0859	core	38.459
core0860	core	12.1316
core0861	core	8.74716
core0862	core	14.4332
core0863	core	25.6553
core0864	core	35.6446
core0865	core	36.4874
core0866	core	69.87
core0867	core	37.6811
core0868	core	28.5027
otherAGR0015	other AGR	62.5135
otherAGR0016	other AGR	55.0166
otherAGR0017	other AGR	37.3077
otherAGR0018	other AGR	80.7101
core0869	core	33.1156
core0870	core	31.4392
core0871	core	58.3685
core0872	core	24.1318
core0873	core	13.7654
core0874	core	12.2734
core0875	core	22.2646
core0876	core	33.4009
core0877	core	33.6715
core0878	core	13.1717
core0879	core	23.5314
core0880	core	16.1934
core0881	core	13.1224
core0882	core	15.3579
core0883	core	43.9596
core0884	core	36.2448
core0885	core	53.843
core0886	core	11.6528
core0887	core	16.8276
core0888	core	27.4231
core0889	core	43.6484
core0890	core	94.8627
otherAGR0019	other AGR	104.032
otherAGR0020	other AGR	129.669
core0891	core	143.193
otherAGR0021	other AGR	82.1459
core0892	core	46.4916
core0893	core	19.2099
core0894	core	23.238
core0895	core	18.9376
core0896	core	29.3382
core0897	core	12.8938
core0898	core	19.2516
core0899	core	17.5521
core0900	core	15.7344
core0901	core	38.7275
otherAGR0022	other AGR	90.4502
otherAGR0023	other AGR	62.5737
otherAGR0024	other AGR	42.6355
otherAGR0025	other AGR	108.185
core0902	core	47.9761
core0903	core	55.8105
core0904	core	28.7876
core0905	core	15.5945
otherAGR0026	other AGR	91.3636
core0906	core	67.1903
core0907	core	47.8308
core0908	core	50.3404
core0909	core	26.6126
core0910	core	11.1625
core0911	core	23.9317
core0912	core	23.8609
core0913	core	11.1112
core0914	core	10.7789
core0915	core	10.8584
core0916	core	14.6324
core0917	core	10.1723
core0918	core	11.2424
core0919	core	9.65264
core0920	core	12.9283
core0921	core	72.4761
core0922	core	46.8522
core0923	core	9.66268
core0924	core	13.0965
core0925	core	9.18753
core0926	core	9.89665
core0927	core	11.3401
core0928	core	12.0208
core0929	core	11.7409
core0930	core	10.0543
core0931	core	13.995
core0932	core	9.93671
core0933	core	14.0677
core0934	core	13.5579
core0935	core	16.216
core0936	core	38.1423
core0937	core	37.9777
core0938	core	31.958
core0939	core	16.826
core0940	core	15.9663
core0941	core	14.0313
core0942	core	14.2368
core0943	core	14.9779
core0944	core	10.9641
core0945	core	13.2523
core0946	core	12.9063
core0947	core	13.0194
core0948	core	9.68641
core0949	core	14.8499
core0950	core	12.4705
core0951	core	16.7287
core0952	core	45.0391
core0953	core	34.2309
core0954	core	11.6366
core0955	core	20.8077
core0956	core	16.7537
core0957	core	14.0522
core0958	core	59.3724
core0959	core	20.4774
core0960	core	60.4722
core0961	core	15.9789
core0962	core	15.0019
core0963	core	8.04975
core0964	core	10.5538
core0965	core	12.2867
core0966	core	17.5511
core0967	core	13.3541
core0968	core	13.5767
core0969	core	13.03
core0970	core	16.3609
core0971	core	21.7261
core0972	core	34.7251
core0973	core	25.2644
core0974	core	20.2018
core0975	core	49.7717
core0976	core	84.5219
core0977	core	19.6872
core0978	core	72.1744
core0979	core	39.0579
core0980	core	48.0141
core0981	core	15.6575
core0982	core	30.1254
core0983	core	24.3229
core0984	core	11.5219
core0985	core	16.1713
core0986	core	53.0674
core0987	core	29.3151
core0988	core	15.1328
core0989	core	10.8968
core0990	core	14.6422
core0991	core	35.9292
core0992	core	27.4911
core0993	core	26.5764
core0994	core	15.3718
core0995	core	10.6666
core0996	core	28.5564
core0997	core	35.5416
core0998	core	28.4557
core0999	core	31.2694
core1000	core	79.8931
core1001	core	64.0069
core1002	core	26.597
core1003	core	35.0208
otherAGR0027	other AGR	53.6814
core1004	core	52.5842
core1005	core	56.8074
core1006	core	39.7694
core1007	core	46.0915
core1008	core	65.2991
core1009	core	58.3417
core1010	core	18.7988
core1011	core	16.0872
core1012	core	59.0379
otherAGR0028	other AGR	61.5067
core1013	core	103.429
core1014	core	34.7393
core1015	core	35.8004
core1016	core	51.4238
core1017	core	48.5105
core1018	core	33.8444
core1019	core	28.2502
core1020	core	50.7819
core1021	core	13.7682
core1022	core	39.3412
core1023	core	44.0716
core1024	core	65.1047
core1025	core	51.3353
core1026	core	27.5863
core1027	core	11.6526
core1028	core	8.28015
core1029	core	11.3009
core1030	core	11.9246
core1031	core	13.599
core1032	core	20.6448
core1033	core	12.8394
core1034	core	12.3931
core1035	core	11.1219
core1036	core	10.4303
core1037	core	11.4205
core1038	core	13.6977
core1039	core	9.7766
core1040	core	10.5945
core1041	core	11.6188
core1042	core	13.9511
core1043	core	13.6614
core1044	core	10.9805
core1045	core	12.7197
core1046	core	9.71514
core1047	core	13.049
core1048	core	12.9663
core1049	core	10.9785
core1050	core	25.404
core1051	core	12.5286
core1052	core	11.2565
core1053	core	10.1272
core1054	core	12.6403
core1055	core	16.5173
core1056	core	10.9714
core1057	core	13.3983
core1058	core	12.3675
core1059	core	10.245
core1060	core	10.5565
core1061	core	13.1486
core1062	core	12.1629
core1063	core	12.3407
core1064	core	15.8902
core1065	core	11.4143
core1066	core	13.8077
core1067	core	14.086
core1068	core	11.8215
core1069	core	10.7112
core1070	core	13.1577
core1071	core	12.5945
core1072	core	10.1732
core1073	core	16.0606
core1074	core	11.3907
core1075	core	10.7764
core1076	core	11.0386
core1077	core	12.9639
core1078	core	9.58851
core1079	core	14.0732
core1080	core	10.6423
core1081	core	8.74484
core1082	core	12.4082
core1083	core	37.2057
core1084	core	36.6336
core1085	core	11.3812
core1086	core	8.72903
core1087	core	15.9096
core1088	core	14.6649
otherAGR0029	other AGR	49.7056
core1089	core	16.9943
core1090	core	31.4141
core1091	core	33.0381
core1092	core	13.7775
core1093	core	22.0735
core1094	core	11.9568
core1095	core	9.94197
core1096	core	14.5206
core1097	core	13.7182
core1098	core	17.5076
core1099	core	14.918
core1100	core	13.2428
core1101	core	10.011
core1102	core	10.6914
core1103	core	13.839
core1104	core	11.9427
core1105	core	18.5825
core1106	core	9.26802
core1107	core	11.2627
core1108	core	12.3998
core1109	core	15.8351
core1110	core	9.81994
core1111	core	13.2861
core1112	core	12.6936
core1113	core	12.8997
core1114	core	11.825
core1115	core	11.2274
core1116	core	10.1538
core1117	core	11.4258
core1118	core	11.2228
core1119	core	14.7871
core1120	core	13.3166
core1121	core	9.84782
core1122	core	9.24869
core1123	core	42.4438
core1124	core	58.753
otherAGR0030	other AGR	45.1907
core1125	core	14.9091
core1126	core	11.7249
core1127	core	10.3835
core1128	core	10.6637
core1129	core	15.5247
core1130	core	13.1148
core1131	core	12.5354
core1132	core	13.5393
core1133	core	28.155
core1134	core	22.1564
core1135	core	65.449
otherAGR0031	other AGR	52.0157
core1136	core	41.8625
core1137	core	13.4904
core1138	core	17.5547
core1139	core	13.1316
core1140	core	42.5156
core1141	core	19.1433
core1142	core	20.0997
core1143	core	15.7759
core1144	core	13.7952
core1145	core	13.6388
core1146	core	19.3941
core1147	core	73.8267
otherAGR0032	other AGR	131.989
otherAGR0033	other AGR	44.7449
core1148	core	17.7068
core1149	core	15.3526
core1150	core	18.9855
core1151	core	14.3859
core1152	core	92.6712
Starship0001	Starship	116.73
Starship0002	Starship	83.4879
Starship0003	Starship	94.6048
Starship0004	Starship	94.3374
Starship0005	Starship	87.2747
Starship0006	Starship	92.9363
Starship0007	Starship	115.218
Starship0008	Starship	92.3842
Starship0009	Starship	52.4222
Starship0010	Starship	80.0244
Starship0011	Starship	21.0068
Starship0012	Starship	48.9911
Starship0013	Starship	92.6693
core1153	core	99.4783
core1154	core	67.909
core1155	core	78.3977
otherAGR0034	other AGR	48.9819
core1156	core	18.6151
core1157	core	14.2728
core1158	core	13.723
core1159	core	17.0838
core1160	core	11.0964
core1161	core	12.2553
core1162	core	18.7726
core1163	core	20.8891
otherAGR0035	other AGR	126.678
Starship0014	Starship	124.289
Starship0015	Starship	110.692
Starship0016	Starship	108.849
Starship0017	Starship	84.4324
Starship0018	Starship	77.1536
Starship0019	Starship	83.2934
Starship0020	Starship	57.6139
Starship0021	Starship	78.6991
Starship0022	Starship	93.5425
Starship0023	Starship	69.4788
Starship0024	Starship	63.9888
Starship0025	Starship	100.043
Starship0026	Starship	84.3749
Starship0027	Starship	72.7492
Starship0028	Starship	75.8425
Starship0029	Starship	139.502
Starship0030	Starship	48.4403
Starship0031	Starship	85.7983
Starship0032	Starship	21.6723
Starship0033	Starship	81.6978
Starship0034	Starship	87.7338
Starship0035	Starship	42.4936
Starship0036	Starship	34.0629
Starship0037	Starship	104.549
Starship0038	Starship	43.4672
Starship0039	Starship	46.2854
Starship0040	Starship	100.428
Starship0041	Starship	84.4477
Starship0042	Starship	83.1257
Starship0043	Starship	72.7935
Starship0044	Starship	106.127
Starship0045	Starship	123.186
Starship0046	Starship	77.9479
Starship0047	Starship	172.951
Starship0050	Starship	91.8253
Starship0051	Starship	55.2559
Starship0052	Starship	41.4519
Starship0053	Starship	51.9327
Starship0054	Starship	46.9786
Starship0055	Starship	85.9811
Starship0056	Starship	85.9727
Starship0057	Starship	56.0567
Starship0058	Starship	54.2916
Starship0059	Starship	53.2657
Starship0060	Starship	38.3114
Starship0061	Starship	55.2919
Starship0062	Starship	57.311
Starship0063	Starship	18.3964
core1164	core	79.3867
core1165	core	66.8184
core1166	core	61.8183
core1167	core	60.0165
core1168	core	42.6701
core1169	core	13.9915
core1170	core	26.5116
core1171	core	51.9539
core1172	core	12.0958
core1173	core	20.036
core1174	core	18.631
core1175	core	28.1454
core1176	core	19.4632
core1177	core	17.6238
core1178	core	9.7064
core1179	core	13.1868
core1180	core	34.2914
core1181	core	65.384
core1182	core	50.1482
core1183	core	58.5245
core1184	core	13.1221
core1185	core	13.3807
core1186	core	14.6886
core1187	core	39.3285
core1188	core	25.8862
core1189	core	30.8498
core1190	core	9.3827
core1191	core	14.9565
core1192	core	43.767
core1193	core	26.3928
core1194	core	14.2231
core1195	core	15.9448
core1196	core	11.7559
core1197	core	16.3071
core1198	core	9.2253
core1199	core	17.3694
core1200	core	13.8399
core1201	core	15.5444
core1202	core	13.5651
core1203	core	10.2975
core1204	core	11.7017
core1205	core	14.4942
core1206	core	13.7761
core1207	core	12.5807
core1208	core	12.8763
core1209	core	9.53935
core1210	core	12.7959
core1211	core	30.8345
core1212	core	61.4903
core1213	core	12.3229
core1214	core	12.1775
core1215	core	12.8645
core1216	core	12.969
core1217	core	13.8904
core1218	core	9.93691
core1219	core	9.77231
core1220	core	12.8396
core1221	core	13.6422
core1222	core	19.9594
core1223	core	18.0352
core1224	core	14.849
core1225	core	24.7276
core1226	core	46.9385
core1227	core	62.9826
core1228	core	36.1999
core1229	core	100.11
core1231	core	14.7784
core1232	core	15.5504
core1233	core	14.4
core1234	core	17.447
core1235	core	11.8697
core1236	core	19.4568
core1237	core	14.7033
core1238	core	10.6662
core1239	core	14.5341
core1240	core	13.78
core1241	core	13.9035
core1242	core	37.2689
core1243	core	69.8863
core1244	core	78.2607
core1245	core	48.4312
otherAGR0036	other AGR	73.8199
core1246	core	20.2271
core1247	core	22.92
core1248	core	26.7203
core1249	core	18.7837
core1250	core	74.1025
otherAGR0037	other AGR	145.445
core1251	core	85.0117
core1252	core	84.9981
core1253	core	70.0593
core1254	core	49.5504
core1255	core	23.575
core1256	core	50.3304
core1257	core	51.3839
core1258	core	9.81331
core1259	core	19.0946
core1260	core	37.5085
otherAGR0038	other AGR	68.3106
otherAGR0039	other AGR	79.0071
otherAGR0040	other AGR	76.8168
core1261	core	37.6273
core1262	core	47.5418
core1263	core	12.4452
core1264	core	10.3468
core1265	core	15.9153
core1266	core	12.518
core1267	core	7.56841
core1268	core	9.78088
core1269	core	13.0853
core1270	core	8.85821
core1271	core	11.4973
core1272	core	12.0024
core1273	core	9.61061
core1274	core	12.0593
core1275	core	10.2193
core1276	core	11.4612
core1277	core	14.6805
core1278	core	11.589
core1279	core	10.6201
core1280	core	12.3914
core1281	core	15.1176
core1282	core	12.0508
core1283	core	11.6753
core1284	core	12.7343
core1285	core	13.0166
core1286	core	9.21174
core1287	core	13.5073
core1288	core	13.2271
core1289	core	11.5253
core1290	core	15.3331
core1291	core	13.0406
core1292	core	10.609
core1293	core	10.2398
core1294	core	7.07371
core1295	core	11.0395
core1296	core	14.9831
core1297	core	13.7276
core1298	core	8.53658
core1299	core	11.876
core1300	core	15.5882
core1301	core	10.4027
core1302	core	9.67196
core1303	core	13.1252
core1304	core	13.9273
core1305	core	11.6907
core1306	core	11.0703
core1307	core	9.87218
core1308	core	10.0561
core1309	core	10.9669
core1310	core	12.9524
core1311	core	9.72846
core1312	core	10.3947
core1313	core	7.65939
core1314	core	12.2646
core1315	core	11.1311
core1316	core	15.9947
core1317	core	27.301
core1318	core	19.1639
core1319	core	11.6067
core1320	core	32.5921
core1321	core	34.8268
core1322	core	15.401
core1323	core	15.2851
core1324	core	13.0793
core1325	core	12.8894
core1326	core	13.9215
core1327	core	9.63628
core1328	core	10.0856
core1329	core	16.2916
core1330	core	10.4725
core1331	core	14.3566
core1332	core	15.1155
core1333	core	12.9382
core1334	core	14.3285
core1335	core	20.902
core1336	core	12.8546
core1337	core	11.7969
core1338	core	19.5133
core1339	core	10.1199
core1340	core	15.7814
core1341	core	12.7612
core1342	core	14.6894
core1343	core	17.8235
core1344	core	11.7278
core1345	core	16.0038
core1346	core	12.7145
core1347	core	12.27
core1348	core	11.4492
core1349	core	24.4348
core1350	core	17.1248
core1351	core	10.9194
core1352	core	49.0903
core1353	core	12.296
core1354	core	13.9116
core1355	core	21.4819
core1356	core	11.4805
core1357	core	13.9135
core1358	core	10.3966
core1359	core	22.0786
core1360	core	14.1087
core1361	core	10.2343
core1362	core	14.0593
core1363	core	12.9968
core1364	core	8.28705
core1365	core	11.8766
core1366	core	8.66184
core1367	core	12.1452
core1368	core	18.2703
core1369	core	15.6038
core1370	core	8.2442
core1371	core	26.4361
core1372	core	17.9014
core1373	core	26.5147
core1374	core	16.6688
core1375	core	30.9716
core1376	core	62.918
core1377	core	17.4091
core1378	core	11.4103
core1379	core	14.064
core1380	core	10.9703
core1381	core	11.298
core1382	core	13.5324
core1383	core	14.0216
core1384	core	12.2971
core1385	core	11.4691
core1386	core	9.14314
core1387	core	11.6619
core1388	core	12.2097
core1389	core	22.0695
core1390	core	19.3593
core1391	core	14.632
core1392	core	9.13502
core1393	core	9.78619
core1394	core	9.32506
core1395	core	13.7374
core1396	core	34.8322
core1397	core	49.365
core1398	core	64.2519
core1399	core	70.9502
core1400	core	51.037
core1401	core	18.8006
core1402	core	14.0309
core1403	core	10.2716
core1404	core	13.5483
core1405	core	12.3873
core1406	core	60.398
core1407	core	33.5447
core1408	core	13.9078
core1409	core	11.2064
core1410	core	7.56628
core1411	core	9.33137
core1412	core	10.3504
core1413	core	11.0025
core1414	core	11.153
core1415	core	11.9178
core1416	core	11.0654
core1417	core	32.3053
core1418	core	35.9561
core1419	core	31.4984
core1420	core	13.4803
core1421	core	13.5971
core1422	core	13.6453
core1423	core	8.71922
core1424	core	11.1961
core1425	core	12.9205
core1426	core	9.78867
core1427	core	13.5683
core1428	core	11.0617
core1429	core	10.447
core1430	core	12.4292
core1431	core	14.5881
core1432	core	12.5987
core1433	core	8.37826
core1434	core	13.3729
core1435	core	8.8035
core1436	core	11.0442
core1437	core	9.87143
core1438	core	12.4911
core1439	core	10.0191
core1440	core	13.4834
core1441	core	9.7533
core1442	core	17.2321
core1443	core	12.6401
core1444	core	13.085
core1445	core	8.37766
core1446	core	12.5181
core1447	core	12.9497
core1448	core	9.42719
core1449	core	11.3208
core1450	core	11.4731
core1451	core	9.66346
core1452	core	10.7295
core1453	core	10.5578
core1454	core	13.3491
core1455	core	13.6709
core1456	core	14.5082
core1457	core	13.0658
core1458	core	17.9547
core1459	core	14.831
core1460	core	13.2264
core1461	core	19.033
core1462	core	28.6518
core1463	core	19.4343
core1464	core	14.3371
core1465	core	13.1746
core1466	core	15.1535
core1467	core	15.6575
core1468	core	10.5341
core1469	core	11.0701
core1470	core	12.8606
core1471	core	8.80059
core1472	core	12.0975
core1473	core	14.5638
core1474	core	9.84249
core1475	core	13.0936
core1476	core	20.0515
core1477	core	15.4156
core1478	core	12.2834
core1479	core	8.53931
core1480	core	14.3641
core1481	core	13.406
core1482	core	13.3513
core1483	core	9.8009
core1484	core	18.9789
core1485	core	56.0357
core1486	core	45.0475
core1487	core	15.0051
core1488	core	12.9968
core1489	core	11.0691
core1490	core	12.1831
core1491	core	12.073
core1492	core	8.20018
core1493	core	10.7463
otherAGR0041	other AGR	31.6356
core1494	core	13.2324
core1495	core	10.6322
core1496	core	7.33713
core1497	core	12.7936
core1498	core	28.5577
core1499	core	11.2895
core1500	core	39.9566
core1501	core	11.8637
core1502	core	15.7243
core1503	core	23.465
core1504	core	14.5288
core1505	core	11.4044
core1506	core	13.9461
core1507	core	11.6623
core1508	core	12.8503
core1509	core	9.86125
core1510	core	8.89794
core1511	core	50.0625
core1512	core	19.4846
core1513	core	37.2908
core1514	core	20.2608
core1515	core	13.1469
core1516	core	6.91596
core1517	core	9.89508
core1518	core	9.59085
core1519	core	12.6108
core1520	core	11.6447
core1521	core	12.2971
core1522	core	15.4045
core1523	core	11.7718
core1524	core	27.1497
core1525	core	10.1803
core1526	core	22.8588
core1527	core	12.4521
core1528	core	9.34231
core1529	core	10.932
core1530	core	17.9576
core1531	core	12.7837
core1532	core	11.7225
core1533	core	32.5302
core1534	core	60.3908
core1535	core	50.9474
core1536	core	15.4277
core1537	core	32.8325
core1538	core	18.6999
core1539	core	10.1728
core1540	core	17.7681
core1541	core	16.9301
core1542	core	35.244
core1543	core	46.5892
core1544	core	16.9508
core1545	core	11.4775
core1546	core	15.6479
core1547	core	11.2614
core1548	core	14.4215
core1549	core	11.8431
core1550	core	32.2475
core1551	core	9.50668
core1552	core	11.5127
core1553	core	12.8346
core1554	core	13.4019
core1555	core	26.2353
core1556	core	24.4475
core1557	core	14.6544
core1558	core	15.4587
core1559	core	14.3405
core1560	core	10.8256
core1561	core	14.0339
core1562	core	14.9237
core1563	core	12.6664
core1564	core	15.4815
core1565	core	12.7441
core1566	core	11.3813
core1567	core	13.7137
core1568	core	17.3656
core1569	core	34.5206
core1570	core	80.2988
core1571	core	42.4168
core1572	core	31.7695
core1573	core	24.1032
core1574	core	36.0537
core1575	core	27.6209
core1576	core	10.6262
core1577	core	12.0838
core1578	core	10.4841
core1579	core	14.7157
core1580	core	19.7417
core1581	core	19.7675
core1582	core	93.7437
otherAGR0042	other AGR	102.919
core1583	core	63.8721
core1584	core	15.4042
core1585	core	51.2745
core1586	core	27.8213
core1587	core	35.0724
core1588	core	76.4132
core1589	core	17.3681
core1590	core	40.7666
core1591	core	24.6052
core1592	core	44.3446
core1593	core	53.5668
core1594	core	28.3703
core1595	core	33.2934
core1596	core	22.1811
core1597	core	37.1715
otherAGR0043	other AGR	106.256
core1598	core	13.3799
core1599	core	14.2829
core1600	core	14.2851
core1601	core	27.2208
core1602	core	59.5675
core1603	core	53.1618
core1604	core	32.4169
core1605	core	12.3999
core1606	core	13.0061
core1607	core	13.0629
core1608	core	50.3185
core1609	core	16.3136
core1610	core	11.8985
core1611	core	14.1378
core1612	core	16.0776
core1613	core	14.9888
core1614	core	19.0457
core1615	core	29.5695
core1616	core	17.1757
core1617	core	18.2873
core1618	core	13.7914
core1619	core	19.2225
core1620	core	29.5441
otherAGR0044	other AGR	120.297
otherAGR0045	other AGR	104.173
otherAGR0046	other AGR	85.7829
core1621	core	31.7232
core1622	core	15.9146
core1623	core	16.7444
core1624	core	19.2624
core1625	core	9.49653
core1626	core	22.7425
core1627	core	13.1475
core1628	core	14.0244
core1629	core	14.4016
core1630	core	12.7537
core1631	core	12.1465
core1632	core	15.1205
core1633	core	15.6426
core1634	core	15.7055
core1635	core	20.8639
core1636	core	19.3826
core1637	core	22.8366
core1638	core	12.8312
core1639	core	10.3628
core1640	core	15.5083
core1641	core	11.8964
core1642	core	10.5477
core1643	core	11.9163
core1644	core	9.07373
core1645	core	13.4196
core1646	core	18.365
core1647	core	41.7803
otherAGR0047	other AGR	49.5638
otherAGR0048	other AGR	78.4604
core1648	core	41.9085
core1649	core	33.5472
core1650	core	33.0052
core1651	core	42.985
core1652	core	45.2465
core1653	core	57.9789
core1654	core	58.3863
core1655	core	16.476
core1656	core	11.8464
core1657	core	12.3828
core1658	core	15.9371
core1659	core	17.7959
core1660	core	22.7474
core1661	core	33.7875
core1662	core	15.0615
core1663	core	14.3564
core1664	core	56.4691
core1665	core	33.7918
core1666	core	11.0974
core1667	core	28.63
core1668	core	14.7048
core1669	core	17.2625
core1670	core	84.4658
core1671	core	23.9772
core1672	core	31.6139
core1673	core	12.0956
core1674	core	22.5007
core1675	core	40.1045
otherAGR0049	other AGR	73.2071
core1676	core	29.1391
core1677	core	29.8818
core1678	core	21.8677
core1679	core	12.6427
core1680	core	10.6069
core1681	core	12.003
core1682	core	10.6161
core1683	core	14.2791
core1684	core	15.6678
core1685	core	11.7043
core1686	core	12.7902
core1687	core	20.9006
core1688	core	34.4666
core1689	core	13.518
core1690	core	12.7925
core1691	core	12.496
core1692	core	16.2689
core1693	core	14.7729
core1694	core	66.8503
core1695	core	48.1309
core1696	core	33.8663
core1697	core	23.8166
core1698	core	19.514
core1699	core	14.3832
core1700	core	35.2385
core1701	core	88.3641
core1702	core	74.5265
core1703	core	51.16
core1704	core	55.7799
core1705	core	86.8058
core1706	core	28.7037
core1707	core	16.5072
core1708	core	14.8048
core1709	core	35.1564
otherAGR0050	other AGR	46.6884
Starship0064	Starship	106.167
Starship0065	Starship	66.4372
Starship0066	Starship	52.096
Starship0067	Starship	74.4028
Starship0068	Starship	88.3008
Starship0069	Starship	94.9966
Starship0070	Starship	76.6107
Starship0071	Starship	62.4396
Starship0072	Starship	64.9381
Starship0073	Starship	103.167
Starship0074	Starship	98.032
Starship0075	Starship	58.2897
Starship0076	Starship	104.658
Starship0077	Starship	88.2298
Starship0078	Starship	39.2265
Starship0079	Starship	22.477
Starship0080	Starship	81.3214
Starship0081	Starship	79.8625
Starship0082	Starship	121.881
Starship0083	Starship	104.603
Starship0084	Starship	132.126
Starship0085	Starship	153.196
Starship0086	Starship	138.187
Starship0087	Starship	152.433
Starship0088	Starship	92.1857
Starship0089	Starship	34.6612
Starship0090	Starship	107.497
Starship0091	Starship	41.9212
Starship0092	Starship	69.5828
Starship0093	Starship	68.5934
Starship0094	Starship	59.1606
Starship0095	Starship	46.0383
Starship0096	Starship	17.3363
Starship0097	Starship	27.6372
Starship0098	Starship	96.0038
Starship0099	Starship	84.3067
Starship0100	Starship	60.5927
Starship0101	Starship	76.9035
Starship0102	Starship	47.7628
Starship0103	Starship	42.4945
Starship0104	Starship	143.674
Starship0105	Starship	84.0943
Starship0106	Starship	105.062
Starship0107	Starship	78.0013
Starship0108	Starship	73.9089
Starship0109	Starship	35.3726
Starship0110	Starship	142.448
Starship0111	Starship	118.116
Starship0112	Starship	109.439
Starship0113	Starship	73.2192
Starship0114	Starship	68.1324
Starship0115	Starship	66.5231
Starship0116	Starship	80.5503
Starship0117	Starship	73.0179
Starship0118	Starship	73.3231
otherAGR0051	other AGR	51.4893
core1710	core	42.5974
core1711	core	16.0796
core1712	core	14.9343
otherAGR0052	other AGR	81.2203
otherAGR0053	other AGR	48.7497
otherAGR0054	other AGR	73.2954
core1713	core	91.4441
core1714	core	48.1925
core1715	core	26.1735
core1716	core	15.3893
core1717	core	30.0406
core1718	core	64.4572
otherAGR0055	other AGR	60.6853
core1719	core	31.9703
core1720	core	16.8642
core1721	core	17.03
core1722	core	14.4204
core1723	core	15.1476
core1724	core	14.8448
core1725	core	15.0949
core1726	core	14.0626
core1727	core	25.1348
core1728	core	15.6661
core1729	core	12.3132
core1730	core	92.0681
core1731	core	60.1741
core1732	core	13.8586
core1733	core	12.0213
core1734	core	13.7456
core1735	core	12.6579
core1736	core	10.1959
core1737	core	11.078
core1738	core	16.6477
core1739	core	12.5009
core1740	core	11.7123
core1741	core	11.2851
core1742	core	12.751
core1743	core	9.31257
core1744	core	10.6423
core1745	core	12.8345
core1746	core	14.645
core1747	core	14.1832
core1748	core	12.3867
core1749	core	8.72264
core1750	core	12.1163
core1751	core	11.1469
core1752	core	9.05532
core1753	core	11.1682
core1754	core	13.0367
core1755	core	21.8255
core1756	core	37.5699
core1757	core	17.6931
core1758	core	37.2532
core1759	core	11.525
core1760	core	9.42287
core1761	core	13.3784
core1762	core	11.7046
core1763	core	16.9163
core1764	core	11.9748
core1765	core	11.6824
core1766	core	12.7735
core1767	core	15.6146
core1768	core	8.97545
core1769	core	12.3818
core1770	core	17.1016
core1771	core	17.2764
core1772	core	10.9536
core1773	core	9.81654
core1774	core	13.5293
core1775	core	15.2535
core1776	core	13.2784
core1777	core	19.8474
core1778	core	15.1921
core1779	core	14.2372
core1780	core	13.7986
core1781	core	14.9929
core1782	core	14.4392
core1783	core	15.8169
core1784	core	16.7613
core1785	core	14.0582
core1786	core	15.6992
core1787	core	12.2873
core1788	core	13.4301
core1789	core	23.0447
core1790	core	50.3542
core1791	core	70.7921
core1792	core	20.2894
core1793	core	22.5257
core1794	core	11.7347
core1795	core	41.5571
core1796	core	15.4684
core1797	core	13.3755
core1798	core	13.2953
core1799	core	15.9272
core1800	core	22.9447
core1801	core	11.2976
core1802	core	9.38141
core1803	core	20.4688
core1804	core	31.134
core1805	core	23.909
core1806	core	11.3462
core1807	core	10.1273
core1808	core	11.3687
core1809	core	10.1963
core1810	core	12.794
core1811	core	15.2746
core1812	core	13.9667
core1813	core	30.7298
core1814	core	16.7248
core1815	core	10.4097
core1816	core	17.8988
core1817	core	11.047
core1818	core	10.3612
core1819	core	8.8723
core1820	core	12.0478
core1821	core	11.9207
core1822	core	25.2624
core1823	core	13.2206
core1824	core	10.1158
core1825	core	13.8683
core1826	core	13.9805
core1827	core	12.0874
core1828	core	11.5532
core1829	core	12.1684
core1830	core	11.969
core1831	core	15.8178
core1832	core	11.1478
core1833	core	9.30215
core1834	core	10.7998
[truncated: 1,498 more rows]

## Sheet: Fig3d median
Compartment	Median normalized CPM
Starship	76.2134
core	14.2264
other AGR	72.6445

## Sheet: Fig3d dunn
Comparison	Adjusted p-value	Significance
core - other AGR	5.49782e-79	*
core - Starship	1.1548e-94	*
other AGR - Starship	1	NS

## Sheet: Fig3d raw
Index	Compartment	Chr	Start	End	Length	Sample	Read count	Normalized CPM	Remark
core0001	core	JR2_1	1	10000	10000	H3K27me3-1			masked
core0001	core	JR2_1	1	10000	10000	H3K27me3-2			masked
core0002	core	JR2_1	10001	20000	10000	H3K27me3-1			masked
core0002	core	JR2_1	10001	20000	10000	H3K27me3-2			masked
core0003	core	JR2_1	20001	30000	10000	H3K27me3-1			masked
core0003	core	JR2_1	20001	30000	10000	H3K27me3-2			masked
core0004	core	JR2_1	30001	40000	10000	H3K27me3-1			masked
core0004	core	JR2_1	30001	40000	10000	H3K27me3-2			masked
core0005	core	JR2_1	40001	50000	10000	H3K27me3-1			masked
core0005	core	JR2_1	40001	50000	10000	H3K27me3-2			masked
core0006	core	JR2_1	50001	60000	10000	H3K27me3-1	7159.5	84.4727
core0006	core	JR2_1	50001	60000	10000	H3K27me3-2	4962	95.8184
core0007	core	JR2_1	60001	70000	10000	H3K27me3-1	5937.5	70.0547
core0007	core	JR2_1	60001	70000	10000	H3K27me3-2	3922	75.7356
core0008	core	JR2_1	70001	80000	10000	H3K27me3-1	5006	59.0643
core0008	core	JR2_1	70001	80000	10000	H3K27me3-2	4451.5	85.9605
core0009	core	JR2_1	80001	90000	10000	H3K27me3-1	4976.5	58.7162
core0009	core	JR2_1	80001	90000	10000	H3K27me3-2	4018	77.5894
core0010	core	JR2_1	90001	100000	10000	H3K27me3-1	3954.5	46.6579
core0010	core	JR2_1	90001	100000	10000	H3K27me3-2	3533	68.2238
core0011	core	JR2_1	100001	110000	10000	H3K27me3-1	1491.5	17.5977
core0011	core	JR2_1	100001	110000	10000	H3K27me3-2	1141.5	22.0429
core0012	core	JR2_1	110001	120000	10000	H3K27me3-1	1626.5	19.1906
core0012	core	JR2_1	110001	120000	10000	H3K27me3-2	643.5	12.4263
core0013	core	JR2_1	120001	130000	10000	H3K27me3-1	1372.5	16.1937
core0013	core	JR2_1	120001	130000	10000	H3K27me3-2	1149.5	22.1974
core0014	core	JR2_1	130001	140000	10000	H3K27me3-1	1519	17.9222
core0014	core	JR2_1	130001	140000	10000	H3K27me3-2	1077.5	20.807
core0015	core	JR2_1	140001	150000	10000	H3K27me3-1	1455	17.1671
core0015	core	JR2_1	140001	150000	10000	H3K27me3-2	805.5	15.5546
core0016	core	JR2_1	150001	160000	10000	H3K27me3-1	1183.5	13.9638
core0016	core	JR2_1	150001	160000	10000	H3K27me3-2	956	18.4608
core0017	core	JR2_1	160001	170000	10000	H3K27me3-1	1112.5	13.126
core0017	core	JR2_1	160001	170000	10000	H3K27me3-2	332	6.41107
core0018	core	JR2_1	170001	180000	10000	H3K27me3-1	1400	16.5182
core0018	core	JR2_1	170001	180000	10000	H3K27me3-2	715	13.807
core0019	core	JR2_1	180001	190000	10000	H3K27me3-1	1370	16.1642
core0019	core	JR2_1	180001	190000	10000	H3K27me3-2	893	17.2442
core0020	core	JR2_1	190001	200000	10000	H3K27me3-1	1609	18.9841
core0020	core	JR2_1	190001	200000	10000	H3K27me3-2	910	17.5725
core0021	core	JR2_1	200001	210000	10000	H3K27me3-1	1333	15.7277
core0021	core	JR2_1	200001	210000	10000	H3K27me3-2	432	8.34211
core0022	core	JR2_1	210001	220000	10000	H3K27me3-1	1282.5	15.1318
core0022	core	JR2_1	210001	220000	10000	H3K27me3-2	714	13.7877
core0023	core	JR2_1	220001	230000	10000	H3K27me3-1	1494	17.6272
core0023	core	JR2_1	220001	230000	10000	H3K27me3-2	945	18.2484
core0024	core	JR2_1	230001	240000	10000	H3K27me3-1	1334	15.7395
core0024	core	JR2_1	230001	240000	10000	H3K27me3-2	798.5	15.4194
core0025	core	JR2_1	240001	250000	10000	H3K27me3-1	927	10.9374
core0025	core	JR2_1	240001	250000	10000	H3K27me3-2	699	13.498
core0026	core	JR2_1	250001	260000	10000	H3K27me3-1	1385.5	16.3471
core0026	core	JR2_1	250001	260000	10000	H3K27me3-2	833	16.0856
core0027	core	JR2_1	260001	270000	10000	H3K27me3-1	1306.5	15.415
core0027	core	JR2_1	260001	270000	10000	H3K27me3-2	464.5	8.9697
core0028	core	JR2_1	270001	280000	10000	H3K27me3-1	1466	17.2969
core0028	core	JR2_1	270001	280000	10000	H3K27me3-2	795	15.3518
core0029	core	JR2_1	280001	290000	10000	H3K27me3-1	1377	16.2468
core0029	core	JR2_1	280001	290000	10000	H3K27me3-2	376.5	7.27038
core0030	core	JR2_1	290001	300000	10000	H3K27me3-1	1205	14.2174
core0030	core	JR2_1	290001	300000	10000	H3K27me3-2	633	12.2235
core0031	core	JR2_1	300001	310000	10000	H3K27me3-1	853.5	10.0702
core0031	core	JR2_1	300001	310000	10000	H3K27me3-2	513	9.90626
core0032	core	JR2_1	310001	320000	10000	H3K27me3-1	1296.5	15.297
core0032	core	JR2_1	310001	320000	10000	H3K27me3-2	694	13.4015
core0033	core	JR2_1	320001	330000	10000	H3K27me3-1	2772.5	32.7119
core0033	core	JR2_1	320001	330000	10000	H3K27me3-2	2179	42.0775
core0034	core	JR2_1	330001	340000	10000	H3K27me3-1	1688	19.9162
core0034	core	JR2_1	330001	340000	10000	H3K27me3-2	1149	22.1877
core0035	core	JR2_1	340001	350000	10000	H3K27me3-1	1570	18.5239
core0035	core	JR2_1	340001	350000	10000	H3K27me3-2	842	16.2594
core0036	core	JR2_1	350001	360000	10000	H3K27me3-1	1072	12.6482
core0036	core	JR2_1	350001	360000	10000	H3K27me3-2	604	11.6635
core0037	core	JR2_1	360001	370000	10000	H3K27me3-1	3551	41.8972
core0037	core	JR2_1	360001	370000	10000	H3K27me3-2	2360	45.5727
core0038	core	JR2_1	370001	380000	10000	H3K27me3-1	5685	67.0756
core0038	core	JR2_1	370001	380000	10000	H3K27me3-2	2852	55.0734
core0039	core	JR2_1	380001	390000	10000	H3K27me3-1	1314.5	15.5094
core0039	core	JR2_1	380001	390000	10000	H3K27me3-2	928	17.9201
core0040	core	JR2_1	390001	400000	10000	H3K27me3-1	3502	41.319
core0040	core	JR2_1	390001	400000	10000	H3K27me3-2	1849	35.705
core0041	core	JR2_1	400001	410000	10000	H3K27me3-1	1238.5	14.6127
core0041	core	JR2_1	400001	410000	10000	H3K27me3-2	813	15.6994
core0042	core	JR2_1	410001	420000	10000	H3K27me3-1	4349	51.3125
core0042	core	JR2_1	410001	420000	10000	H3K27me3-2	3173.5	61.2817
core0043	core	JR2_1	420001	430000	10000	H3K27me3-1	1959	23.1136
core0043	core	JR2_1	420001	430000	10000	H3K27me3-2	1370	26.4553
core0044	core	JR2_1	430001	440000	10000	H3K27me3-1	1219	14.3826
core0044	core	JR2_1	430001	440000	10000	H3K27me3-2	634	12.2428
core0045	core	JR2_1	440001	450000	10000	H3K27me3-1	1313.5	15.4976
core0045	core	JR2_1	440001	450000	10000	H3K27me3-2	598	11.5476
core0046	core	JR2_1	450001	460000	10000	H3K27me3-1	1016	11.9875
core0046	core	JR2_1	450001	460000	10000	H3K27me3-2	627	12.1077
core0047	core	JR2_1	460001	470000	10000	H3K27me3-1	4120.5	48.6165
core0047	core	JR2_1	460001	470000	10000	H3K27me3-2	2892.5	55.8555
core0048	core	JR2_1	470001	480000	10000	H3K27me3-1	4641	54.7577
core0048	core	JR2_1	470001	480000	10000	H3K27me3-2	3811	73.5921
core0049	core	JR2_1	480001	490000	10000	H3K27me3-1	3412.5	40.263
core0049	core	JR2_1	480001	490000	10000	H3K27me3-2	2517	48.6044
core0050	core	JR2_1	490001	500000	10000	H3K27me3-1	1422.5	16.7836
core0050	core	JR2_1	490001	500000	10000	H3K27me3-2	777	15.0042
core0051	core	JR2_1	500001	510000	10000	H3K27me3-1	1185	13.9814
core0051	core	JR2_1	500001	510000	10000	H3K27me3-2	588	11.3545
core0052	core	JR2_1	510001	520000	10000	H3K27me3-1	2077	24.5059
core0052	core	JR2_1	510001	520000	10000	H3K27me3-2	1165	22.4967
core0053	core	JR2_1	520001	530000	10000	H3K27me3-1	1369.5	16.1583
core0053	core	JR2_1	520001	530000	10000	H3K27me3-2	836	16.1435
core0054	core	JR2_1	530001	540000	10000	H3K27me3-1	2305	27.196
core0054	core	JR2_1	530001	540000	10000	H3K27me3-2	1490	28.7726
core0055	core	JR2_1	540001	550000	10000	H3K27me3-1	4500	53.0941
core0055	core	JR2_1	540001	550000	10000	H3K27me3-2	3729	72.0087
core0056	core	JR2_1	550001	560000	10000	H3K27me3-1	4089.5	48.2507
core0056	core	JR2_1	550001	560000	10000	H3K27me3-2	3462	66.8528
core0057	core	JR2_1	560001	570000	10000	H3K27me3-1	4586	54.1088
core0057	core	JR2_1	560001	570000	10000	H3K27me3-2	3589.5	69.3149
core0058	core	JR2_1	570001	580000	10000	H3K27me3-1	4393	51.8317
core0058	core	JR2_1	570001	580000	10000	H3K27me3-2	4445.5	85.8446
core0059	core	JR2_1	580001	590000	10000	H3K27me3-1	4587	54.1206
core0059	core	JR2_1	580001	590000	10000	H3K27me3-2	4331	83.6336
core0060	core	JR2_1	590001	600000	10000	H3K27me3-1	4836	57.0585
core0060	core	JR2_1	590001	600000	10000	H3K27me3-2	3622.5	69.9521
core0061	core	JR2_1	600001	610000	10000	H3K27me3-1	4558	53.7784
core0061	core	JR2_1	600001	610000	10000	H3K27me3-2	3504.5	67.6735
core0062	core	JR2_1	610001	620000	10000	H3K27me3-1	4629.5	54.622
core0062	core	JR2_1	610001	620000	10000	H3K27me3-2	3772.5	72.8487
core0063	core	JR2_1	620001	630000	10000	H3K27me3-1	4758	56.1382
core0063	core	JR2_1	620001	630000	10000	H3K27me3-2	3884	75.0018
core0064	core	JR2_1	630001	640000	10000	H3K27me3-1	4617.5	54.4805
core0064	core	JR2_1	630001	640000	10000	H3K27me3-2	3642	70.3287
core0065	core	JR2_1	640001	650000	10000	H3K27me3-1	4472.5	52.7696
core0065	core	JR2_1	640001	650000	10000	H3K27me3-2	2919	56.3672
core0066	core	JR2_1	650001	660000	10000	H3K27me3-1	5248.5	61.9254
core0066	core	JR2_1	650001	660000	10000	H3K27me3-2	4499	86.8777
core0067	core	JR2_1	660001	670000	10000	H3K27me3-1	4289.5	50.6105
core0067	core	JR2_1	660001	670000	10000	H3K27me3-2	2987.5	57.69
core0068	core	JR2_1	670001	680000	10000	H3K27me3-1	5613.5	66.232
core0068	core	JR2_1	670001	680000	10000	H3K27me3-2	4600	88.8281
core0069	core	JR2_1	680001	690000	10000	H3K27me3-1	1812.5	21.3851
core0069	core	JR2_1	680001	690000	10000	H3K27me3-2	1259	24.3119
core0070	core	JR2_1	690001	700000	10000	H3K27me3-1	1059	12.4948
core0070	core	JR2_1	690001	700000	10000	H3K27me3-2	629.5	12.1559
core0071	core	JR2_1	700001	710000	10000	H3K27me3-1	2243	26.4645
core0071	core	JR2_1	700001	710000	10000	H3K27me3-2	1328.5	25.6539
core0072	core	JR2_1	710001	720000	10000	H3K27me3-1	1037	12.2352
core0072	core	JR2_1	710001	720000	10000	H3K27me3-2	464.5	8.9697
core0073	core	JR2_1	720001	730000	10000	H3K27me3-1	942.5	11.1203
core0073	core	JR2_1	720001	730000	10000	H3K27me3-2	377.5	7.28969
core0074	core	JR2_1	730001	740000	10000	H3K27me3-1	5262	62.0847
core0074	core	JR2_1	730001	740000	10000	H3K27me3-2	4843	93.5205
core0075	core	JR2_1	740001	750000	10000	H3K27me3-1	3798	44.8114
core0075	core	JR2_1	740001	750000	10000	H3K27me3-2	2992.5	57.7865
core0076	core	JR2_1	750001	760000	10000	H3K27me3-1	2904.5	34.2693
core0076	core	JR2_1	750001	760000	10000	H3K27me3-2	2315	44.7037
core0077	core	JR2_1	760001	770000	10000	H3K27me3-1	986.5	11.6394
core0077	core	JR2_1	760001	770000	10000	H3K27me3-2	736.5	14.2221
core0078	core	JR2_1	770001	780000	10000	H3K27me3-1	919.5	10.8489
core0078	core	JR2_1	770001	780000	10000	H3K27me3-2	387.5	7.4828
core0079	core	JR2_1	780001	790000	10000	H3K27me3-1	945.5	11.1557
core0079	core	JR2_1	780001	790000	10000	H3K27me3-2	600	11.5863
core0080	core	JR2_1	790001	800000	10000	H3K27me3-1	1269	14.9725
core0080	core	JR2_1	790001	800000	10000	H3K27me3-2	519.5	10.0318
core0081	core	JR2_1	800001	810000	10000	H3K27me3-1	1066.5	12.5833
core0081	core	JR2_1	800001	810000	10000	H3K27me3-2	574	11.0842
core0082	core	JR2_1	810001	820000	10000	H3K27me3-1	1539.5	18.1641
core0082	core	JR2_1	810001	820000	10000	H3K27me3-2	992	19.156
core0083	core	JR2_1	820001	830000	10000	H3K27me3-1	1152.5	13.598
core0083	core	JR2_1	820001	830000	10000	H3K27me3-2	598	11.5476
core0084	core	JR2_1	830001	840000	10000	H3K27me3-1	1265	14.9253
core0084	core	JR2_1	830001	840000	10000	H3K27me3-2	623.5	12.0401
core0085	core	JR2_1	840001	850000	10000	H3K27me3-1	1117	13.1791
core0085	core	JR2_1	840001	850000	10000	H3K27me3-2	957	18.4801
core0086	core	JR2_1	850001	860000	10000	H3K27me3-1	1348.5	15.9105
core0086	core	JR2_1	850001	860000	10000	H3K27me3-2	719	13.8842
core0087	core	JR2_1	860001	870000	10000	H3K27me3-1	1186	13.9932
core0087	core	JR2_1	860001	870000	10000	H3K27me3-2	638	12.3201
core0088	core	JR2_1	870001	880000	10000	H3K27me3-1	798.5	9.42126
core0088	core	JR2_1	870001	880000	10000	H3K27me3-2	193	3.72692
core0089	core	JR2_1	880001	890000	10000	H3K27me3-1	1200.5	14.1643
core0089	core	JR2_1	880001	890000	10000	H3K27me3-2	563.5	10.8814
core0090	core	JR2_1	890001	900000	10000	H3K27me3-1	1194.5	14.0935
core0090	core	JR2_1	890001	900000	10000	H3K27me3-2	293	5.65796
core0091	core	JR2_1	900001	910000	10000	H3K27me3-1	749.5	8.84312
core0091	core	JR2_1	900001	910000	10000	H3K27me3-2	345.5	6.67176
core0092	core	JR2_1	910001	920000	10000	H3K27me3-1	1292	15.2439
core0092	core	JR2_1	910001	920000	10000	H3K27me3-2	608	11.7408
core0093	core	JR2_1	920001	930000	10000	H3K27me3-1	850	10.0289
core0093	core	JR2_1	920001	930000	10000	H3K27me3-2	55	1.06207
core0094	core	JR2_1	930001	940000	10000	H3K27me3-1	1167	13.7691
core0094	core	JR2_1	930001	940000	10000	H3K27me3-2	788	15.2166
core0095	core	JR2_1	940001	950000	10000	H3K27me3-1	1326	15.6451
core0095	core	JR2_1	940001	950000	10000	H3K27me3-2	406	7.84004
core0096	core	JR2_1	950001	960000	10000	H3K27me3-1	1105.5	13.0435
core0096	core	JR2_1	950001	960000	10000	H3K27me3-2	645	12.4552
core0097	core	JR2_1	960001	970000	10000	H3K27me3-1	969	11.4329
core0097	core	JR2_1	960001	970000	10000	H3K27me3-2	421.5	8.13935
core0098	core	JR2_1	970001	980000	10000	H3K27me3-1	1178.5	13.9048
core0098	core	JR2_1	970001	980000	10000	H3K27me3-2	675	13.0346
core0099	core	JR2_1	980001	990000	10000	H3K27me3-1	1288	15.1967
core0099	core	JR2_1	980001	990000	10000	H3K27me3-2	681	13.1504
core0100	core	JR2_1	990001	1000000	10000	H3K27me3-1	4716	55.6426
core0100	core	JR2_1	990001	1000000	10000	H3K27me3-2	2975.5	57.4582
core0101	core	JR2_1	1000001	1010000	10000	H3K27me3-1	903	10.6542
core0101	core	JR2_1	1000001	1010000	10000	H3K27me3-2	440	8.4966
core0102	core	JR2_1	1010001	1020000	10000	H3K27me3-1	1099	12.9668
core0102	core	JR2_1	1010001	1020000	10000	H3K27me3-2	740	14.2897
core0103	core	JR2_1	1020001	1030000	10000	H3K27me3-1	1011.5	11.9344
core0103	core	JR2_1	1020001	1030000	10000	H3K27me3-2	512	9.88695
core0104	core	JR2_1	1030001	1040000	10000	H3K27me3-1	820	9.67493
core0104	core	JR2_1	1030001	1040000	10000	H3K27me3-2	417	8.05246
core0105	core	JR2_1	1040001	1050000	10000	H3K27me3-1	1145.5	13.5154
core0105	core	JR2_1	1040001	1050000	10000	H3K27me3-2	487	9.40419
core0106	core	JR2_1	1050001	1060000	10000	H3K27me3-1	1150	13.5685
core0106	core	JR2_1	1050001	1060000	10000	H3K27me3-2	577	11.1421
core0107	core	JR2_1	1060001	1070000	10000	H3K27me3-1	1047	12.3532
core0107	core	JR2_1	1060001	1070000	10000	H3K27me3-2	336	6.48831
core0108	core	JR2_1	1070001	1080000	10000	H3K27me3-1	988	11.6571
core0108	core	JR2_1	1070001	1080000	10000	H3K27me3-2	421	8.1297
core0109	core	JR2_1	1080001	1090000	10000	H3K27me3-1	805.5	9.50385
core0109	core	JR2_1	1080001	1090000	10000	H3K27me3-2	475	9.17246
core0110	core	JR2_1	1090001	1100000	10000	H3K27me3-1	906	10.6896
core0110	core	JR2_1	1090001	1100000	10000	H3K27me3-2	761.5	14.7049
core0111	core	JR2_1	1100001	1110000	10000	H3K27me3-1	1399	16.5064
core0111	core	JR2_1	1100001	1110000	10000	H3K27me3-2	282	5.44555
core0112	core	JR2_1	1110001	1120000	10000	H3K27me3-1	810.5	9.56284
core0112	core	JR2_1	1110001	1120000	10000	H3K27me3-2	307	5.92831
core0113	core	JR2_1	1120001	1130000	10000	H3K27me3-1	1735.5	20.4766
core0113	core	JR2_1	1120001	1130000	10000	H3K27me3-2	1072	20.7008
core0114	core	JR2_1	1130001	1140000	10000	H3K27me3-1	1269	14.9725
core0114	core	JR2_1	1130001	1140000	10000	H3K27me3-2	615	11.8759
core0115	core	JR2_1	1140001	1150000	10000	H3K27me3-1	1011	11.9285
core0115	core	JR2_1	1140001	1150000	10000	H3K27me3-2	504	9.73247
core0116	core	JR2_1	1150001	1160000	10000	H3K27me3-1	1138.5	13.4328
core0116	core	JR2_1	1150001	1160000	10000	H3K27me3-2	522	10.0801
core0117	core	JR2_1	1160001	1170000	10000	H3K27me3-1	1177.5	13.893
core0117	core	JR2_1	1160001	1170000	10000	H3K27me3-2	668	12.8994
core0118	core	JR2_1	1170001	1180000	10000	H3K27me3-1	1395	16.4592
core0118	core	JR2_1	1170001	1180000	10000	H3K27me3-2	645	12.4552
core0119	core	JR2_1	1180001	1190000	10000	H3K27me3-1	1161	13.6983
core0119	core	JR2_1	1180001	1190000	10000	H3K27me3-2	568.5	10.978
core0120	core	JR2_1	1190001	1200000	10000	H3K27me3-1	1013	11.9521
core0120	core	JR2_1	1190001	1200000	10000	H3K27me3-2	406	7.84004
core0121	core	JR2_1	1200001	1210000	10000	H3K27me3-1	1125	13.2735
core0121	core	JR2_1	1200001	1210000	10000	H3K27me3-2	489	9.44281
core0122	core	JR2_1	1210001	1220000	10000	H3K27me3-1	1138	13.4269
core0122	core	JR2_1	1210001	1220000	10000	H3K27me3-2	717	13.8456
core0123	core	JR2_1	1220001	1230000	10000	H3K27me3-1	1519.5	17.9281
core0123	core	JR2_1	1220001	1230000	10000	H3K27me3-2	1113	21.4925
core0124	core	JR2_1	1230001	1240000	10000	H3K27me3-1	1135.5	13.3974
core0124	core	JR2_1	1230001	1240000	10000	H3K27me3-2	637	12.3008
core0125	core	JR2_1	1240001	1250000	10000	H3K27me3-1	1311.5	15.474
core0125	core	JR2_1	1240001	1250000	10000	H3K27me3-2	726.5	14.029
core0126	core	JR2_1	1250001	1260000	10000	H3K27me3-1	1306	15.4091
core0126	core	JR2_1	1250001	1260000	10000	H3K27me3-2	637	12.3008
core0127	core	JR2_1	1260001	1270000	10000	H3K27me3-1	1411	16.648
core0127	core	JR2_1	1260001	1270000	10000	H3K27me3-2	681	13.1504
core0128	core	JR2_1	1270001	1280000	10000	H3K27me3-1	1122	13.2381
core0128	core	JR2_1	1270001	1280000	10000	H3K27me3-2	852	16.4525
core0129	core	JR2_1	1280001	1290000	10000	H3K27me3-1	1290	15.2203
core0129	core	JR2_1	1280001	1290000	10000	H3K27me3-2	655	12.6483
core0130	core	JR2_1	1290001	1300000	10000	H3K27me3-1	1162.5	13.716
core0130	core	JR2_1	1290001	1300000	10000	H3K27me3-2	590.5	11.4028
core0131	core	JR2_1	1300001	1310000	10000	H3K27me3-1	1134	13.3797
core0131	core	JR2_1	1300001	1310000	10000	H3K27me3-2	451	8.70901
core0132	core	JR2_1	1310001	1320000	10000	H3K27me3-1	1124	13.2617
core0132	core	JR2_1	1310001	1320000	10000	H3K27me3-2	651	12.5711
core0133	core	JR2_1	1320001	1330000	10000	H3K27me3-1	1162.5	13.716
core0133	core	JR2_1	1320001	1330000	10000	H3K27me3-2	688	13.2856
core0134	core	JR2_1	1330001	1340000	10000	H3K27me3-1	1083.5	12.7839
core0134	core	JR2_1	1330001	1340000	10000	H3K27me3-2	833	16.0856
core0135	core	JR2_1	1340001	1350000	10000	H3K27me3-1	1285	15.1613
core0135	core	JR2_1	1340001	1350000	10000	H3K27me3-2	363	7.00969
core0136	core	JR2_1	1350001	1360000	10000	H3K27me3-1	1359.5	16.0403
core0136	core	JR2_1	1350001	1360000	10000	H3K27me3-2	594	11.4704
core0137	core	JR2_1	1360001	1370000	10000	H3K27me3-1	1065.5	12.5715
core0137	core	JR2_1	1360001	1370000	10000	H3K27me3-2	567	10.949
core0138	core	JR2_1	1370001	1380000	10000	H3K27me3-1	1337.5	15.7808
core0138	core	JR2_1	1370001	1380000	10000	H3K27me3-2	680	13.1311
core0139	core	JR2_1	1380001	1390000	10000	H3K27me3-1	1314	15.5035
core0139	core	JR2_1	1380001	1390000	10000	H3K27me3-2	520.5	10.0511
core0140	core	JR2_1	1390001	1400000	10000	H3K27me3-1	1507	17.7806
core0140	core	JR2_1	1390001	1400000	10000	H3K27me3-2	848	16.3753
core0141	core	JR2_1	1400001	1410000	10000	H3K27me3-1	1630.5	19.2378
core0141	core	JR2_1	1400001	1410000	10000	H3K27me3-2	617.5	11.9242
core0142	core	JR2_1	1410001	1420000	10000	H3K27me3-1	1517	17.8986
core0142	core	JR2_1	1410001	1420000	10000	H3K27me3-2	1057	20.4111
core0143	core	JR2_1	1420001	1430000	10000	H3K27me3-1	1374	16.2114
core0143	core	JR2_1	1420001	1430000	10000	H3K27me3-2	727	14.0387
core0144	core	JR2_1	1430001	1440000	10000	H3K27me3-1	1057.5	12.4771
core0144	core	JR2_1	1430001	1440000	10000	H3K27me3-2	555.5	10.727
core0145	core	JR2_1	1440001	1450000	10000	H3K27me3-1	1116	13.1673
core0145	core	JR2_1	1440001	1450000	10000	H3K27me3-2	492	9.50074
core0146	core	JR2_1	1450001	1460000	10000	H3K27me3-1	1234	14.5596
core0146	core	JR2_1	1450001	1460000	10000	H3K27me3-2	552	10.6594
core0147	core	JR2_1	1460001	1470000	10000	H3K27me3-1	1127	13.2971
core0147	core	JR2_1	1460001	1470000	10000	H3K27me3-2	517	9.9835
core0148	core	JR2_1	1470001	1480000	10000	H3K27me3-1	1308	15.4327
core0148	core	JR2_1	1470001	1480000	10000	H3K27me3-2	561	10.8332
core0149	core	JR2_1	1480001	1490000	10000	H3K27me3-1	1318.5	15.5566
core0149	core	JR2_1	1480001	1490000	10000	H3K27me3-2	946	18.2677
core0150	core	JR2_1	1490001	1500000	10000	H3K27me3-1	1261	14.8782
core0150	core	JR2_1	1490001	1500000	10000	H3K27me3-2	551	10.6401
core0151	core	JR2_1	1500001	1510000	10000	H3K27me3-1	1150	13.5685
core0151	core	JR2_1	1500001	1510000	10000	H3K27me3-2	532	10.2732
core0152	core	JR2_1	1510001	1520000	10000	H3K27me3-1	1068.5	12.6069
core0152	core	JR2_1	1510001	1520000	10000	H3K27me3-2	931.5	17.9877
core0153	core	JR2_1	1520001	1530000	10000	H3K27me3-1	1165	13.7455
core0153	core	JR2_1	1520001	1530000	10000	H3K27me3-2	580.5	11.2097
core0154	core	JR2_1	1530001	1540000	10000	H3K27me3-1	1206.5	14.2351
core0154	core	JR2_1	1530001	1540000	10000	H3K27me3-2	569	10.9876
core0155	core	JR2_1	1540001	1550000	10000	H3K27me3-1	1412	16.6598
core0155	core	JR2_1	1540001	1550000	10000	H3K27me3-2	514.5	9.93523
core0156	core	JR2_1	1550001	1560000	10000	H3K27me3-1	1131	13.3443
core0156	core	JR2_1	1550001	1560000	10000	H3K27me3-2	494.5	9.54902
core0157	core	JR2_1	1560001	1570000	10000	H3K27me3-1	1058	12.483
core0157	core	JR2_1	1560001	1570000	10000	H3K27me3-2	252.5	4.87589
core0158	core	JR2_1	1570001	1580000	10000	H3K27me3-1	773	9.12039
core0158	core	JR2_1	1570001	1580000	10000	H3K27me3-2	480	9.26902
core0159	core	JR2_1	1580001	1590000	10000	H3K27me3-1	1074	12.6718
core0159	core	JR2_1	1580001	1590000	10000	H3K27me3-2	645	12.4552
core0160	core	JR2_1	1590001	1600000	10000	H3K27me3-1	1200.5	14.1643
core0160	core	JR2_1	1590001	1600000	10000	H3K27me3-2	773	14.927
core0161	core	JR2_1	1600001	1610000	10000	H3K27me3-1	1280	15.1023
core0161	core	JR2_1	1600001	1610000	10000	H3K27me3-2	845	16.3173
core0162	core	JR2_1	1610001	1620000	10000	H3K27me3-1	1226	14.4652
core0162	core	JR2_1	1610001	1620000	10000	H3K27me3-2	663	12.8028
core0163	core	JR2_1	1620001	1630000	10000	H3K27me3-1	1849	21.8158
core0163	core	JR2_1	1620001	1630000	10000	H3K27me3-2	1078.5	20.8263
core0164	core	JR2_1	1630001	1640000	10000	H3K27me3-1	795	9.37996
core0164	core	JR2_1	1630001	1640000	10000	H3K27me3-2	176.5	3.40829
core0165	core	JR2_1	1640001	1650000	10000	H3K27me3-1	1268	14.9607
core0165	core	JR2_1	1640001	1650000	10000	H3K27me3-2	797	15.3904
core0166	core	JR2_1	1650001	1660000	10000	H3K27me3-1	1207	14.241
core0166	core	JR2_1	1650001	1660000	10000	H3K27me3-2	300.5	5.80279
core0167	core	JR2_1	1660001	1670000	10000	H3K27me3-1	1022.5	12.0642
core0167	core	JR2_1	1660001	1670000	10000	H3K27me3-2	577	11.1421
core0168	core	JR2_1	1670001	1680000	10000	H3K27me3-1	1120.5	13.2204
core0168	core	JR2_1	1670001	1680000	10000	H3K27me3-2	644	12.4359
core0169	core	JR2_1	1680001	1690000	10000	H3K27me3-1	1429.5	16.8662
core0169	core	JR2_1	1680001	1690000	10000	H3K27me3-2	1024.5	19.7836
otherAGR0001	other AGR	JR2_1	1690001	1700000	10000	H3K27me3-1	6239.5	73.6179
otherAGR0001	other AGR	JR2_1	1690001	1700000	10000	H3K27me3-2	4681	90.3922
core0170	core	JR2_1	1700001	1710000	10000	H3K27me3-1	1484	17.5093
core0170	core	JR2_1	1700001	1710000	10000	H3K27me3-2	851.5	16.4428
core0171	core	JR2_1	1710001	1720000	10000	H3K27me3-1	1283.5	15.1436
core0171	core	JR2_1	1710001	1720000	10000	H3K27me3-2	887.5	17.138
core0172	core	JR2_1	1720001	1730000	10000	H3K27me3-1	2088.5	24.6416
core0172	core	JR2_1	1720001	1730000	10000	H3K27me3-2	1176	22.7091
core0173	core	JR2_1	1730001	1740000	10000	H3K27me3-1	1042	12.2942
core0173	core	JR2_1	1730001	1740000	10000	H3K27me3-2	1004	19.3877
core0174	core	JR2_1	1740001	1750000	10000	H3K27me3-1	1183.5	13.9638
core0174	core	JR2_1	1740001	1750000	10000	H3K27me3-2	312	6.02486
core0175	core	JR2_1	1750001	1760000	10000	H3K27me3-1	1742	20.5533
core0175	core	JR2_1	1750001	1760000	10000	H3K27me3-2	858.5	16.578
core0176	core	JR2_1	1760001	1770000	10000	H3K27me3-1	4595.5	54.2209
core0176	core	JR2_1	1760001	1770000	10000	H3K27me3-2	2905	56.0969
core0177	core	JR2_1	1770001	1780000	10000	H3K27me3-1	1497	17.6626
core0177	core	JR2_1	1770001	1780000	10000	H3K27me3-2	1332	25.7215
core0178	core	JR2_1	1780001	1790000	10000	H3K27me3-1	2541.5	29.9864
core0178	core	JR2_1	1780001	1790000	10000	H3K27me3-2	1430	27.6139
core0179	core	JR2_1	1790001	1800000	10000	H3K27me3-1	6033	71.1815
core0179	core	JR2_1	1790001	1800000	10000	H3K27me3-2	2777	53.6251
core0180	core	JR2_1	1800001	1810000	10000	H3K27me3-1	4591.5	54.1737
core0180	core	JR2_1	1800001	1810000	10000	H3K27me3-2	3024	58.3948
core0181	core	JR2_1	1810001	1820000	10000	H3K27me3-1	2551	30.0985
core0181	core	JR2_1	1810001	1820000	10000	H3K27me3-2	1383	26.7064
core0182	core	JR2_1	1820001	1830000	10000	H3K27me3-1	1341.5	15.8279
core0182	core	JR2_1	1820001	1830000	10000	H3K27me3-2	1078	20.8167
core0183	core	JR2_1	1830001	1840000	10000	H3K27me3-1	1406	16.589
core0183	core	JR2_1	1830001	1840000	10000	H3K27me3-2	783	15.1201
core0184	core	JR2_1	1840001	1850000	10000	H3K27me3-1	1820	21.4736
core0184	core	JR2_1	1840001	1850000	10000	H3K27me3-2	917	17.7077
core0185	core	JR2_1	1850001	1860000	10000	H3K27me3-1	2199.5	25.9512
core0185	core	JR2_1	1850001	1860000	10000	H3K27me3-2	1430.5	27.6236
core0186	core	JR2_1	1860001	1870000	10000	H3K27me3-1	2220.5	26.199
core0186	core	JR2_1	1860001	1870000	10000	H3K27me3-2	1405.5	27.1408
core0187	core	JR2_1	1870001	1880000	10000	H3K27me3-1	1205.5	14.2233
core0187	core	JR2_1	1870001	1880000	10000	H3K27me3-2	863	16.6649
core0188	core	JR2_1	1880001	1890000	10000	H3K27me3-1	1609	18.9841
core0188	core	JR2_1	1880001	1890000	10000	H3K27me3-2	451	8.70901
core0189	core	JR2_1	1890001	1900000	10000	H3K27me3-1	1254	14.7956
core0189	core	JR2_1	1890001	1900000	10000	H3K27me3-2	610	11.7794
core0190	core	JR2_1	1900001	1910000	10000	H3K27me3-1	1183	13.9579
core0190	core	JR2_1	1900001	1910000	10000	H3K27me3-2	483	9.32695
core0191	core	JR2_1	1910001	1920000	10000	H3K27me3-1	1158	13.6629
core0191	core	JR2_1	1910001	1920000	10000	H3K27me3-2	325	6.2759
core0192	core	JR2_1	1920001	1930000	10000	H3K27me3-1	1219.5	14.3885
core0192	core	JR2_1	1920001	1930000	10000	H3K27me3-2	699	13.498
core0193	core	JR2_1	1930001	1940000	10000	H3K27me3-1	1340	15.8102
core0193	core	JR2_1	1930001	1940000	10000	H3K27me3-2	376	7.26073
core0194	core	JR2_1	1940001	1950000	10000	H3K27me3-1	998.5	11.781
core0194	core	JR2_1	1940001	1950000	10000	H3K27me3-2	580	11.2001
core0195	core	JR2_1	1950001	1960000	10000	H3K27me3-1	1160	13.6865
core0195	core	JR2_1	1950001	1960000	10000	H3K27me3-2	445	8.59315
core0196	core	JR2_1	1960001	1970000	10000	H3K27me3-1	1163	13.7219
core0196	core	JR2_1	1960001	1970000	10000	H3K27me3-2	698	13.4787
core0197	core	JR2_1	1970001	1980000	10000	H3K27me3-1	937.5	11.0613
core0197	core	JR2_1	1970001	1980000	10000	H3K27me3-2	340	6.56555
core0198	core	JR2_1	1980001	1990000	10000	H3K27me3-1	1285.5	15.1672
core0198	core	JR2_1	1980001	1990000	10000	H3K27me3-2	569.5	10.9973
core0199	core	JR2_1	1990001	2000000	10000	H3K27me3-1	1372	16.1878
core0199	core	JR2_1	1990001	2000000	10000	H3K27me3-2	312	6.02486
core0200	core	JR2_1	2000001	2010000	10000	H3K27me3-1	1058	12.483
core0200	core	JR2_1	2000001	2010000	10000	H3K27me3-2	501	9.67453
core0201	core	JR2_1	2010001	2020000	10000	H3K27me3-1	1121	13.2263
core0201	core	JR2_1	2010001	2020000	10000	H3K27me3-2	409.5	7.90763
core0202	core	JR2_1	2020001	2030000	10000	H3K27me3-1	1032	12.1762
core0202	core	JR2_1	2020001	2030000	10000	H3K27me3-2	441	8.51591
core0203	core	JR2_1	2030001	2040000	10000	H3K27me3-1	1370	16.1642
core0203	core	JR2_1	2030001	2040000	10000	H3K27me3-2	492	9.50074
core0204	core	JR2_1	2040001	2050000	10000	H3K27me3-1	995	11.7397
core0204	core	JR2_1	2040001	2050000	10000	H3K27me3-2	289.5	5.59037
core0205	core	JR2_1	2050001	2060000	10000	H3K27me3-1	1029.5	12.1468
core0205	core	JR2_1	2050001	2060000	10000	H3K27me3-2	432.5	8.35177
core0206	core	JR2_1	2060001	2070000	10000	H3K27me3-1	1239.5	14.6245
core0206	core	JR2_1	2060001	2070000	10000	H3K27me3-2	580	11.2001
core0207	core	JR2_1	2070001	2080000	10000	H3K27me3-1	1232	14.536
core0207	core	JR2_1	2070001	2080000	10000	H3K27me3-2	527	10.1766
core0208	core	JR2_1	2080001	2090000	10000	H3K27me3-1	1367.5	16.1347
core0208	core	JR2_1	2080001	2090000	10000	H3K27me3-2	824	15.9118
core0209	core	JR2_1	2090001	2100000	10000	H3K27me3-1	1396	16.471
core0209	core	JR2_1	2090001	2100000	10000	H3K27me3-2	664	12.8221
core0210	core	JR2_1	2100001	2110000	10000	H3K27me3-1	4221	49.8023
core0210	core	JR2_1	2100001	2110000	10000	H3K27me3-2	3127	60.3838
otherAGR0002	other AGR	JR2_1	2110001	2120000	10000	H3K27me3-1	6652	78.4849
otherAGR0002	other AGR	JR2_1	2110001	2120000	10000	H3K27me3-2	4089.5	78.9701
core0211	core	JR2_1	2120001	2130000	10000	H3K27me3-1	8342	98.4247
core0211	core	JR2_1	2120001	2130000	10000	H3K27me3-2	4489.5	86.6943
core0212	core	JR2_1	2130001	2140000	10000	H3K27me3-1	1914	22.5827
core0212	core	JR2_1	2130001	2140000	10000	H3K27me3-2	1271	24.5436
core0213	core	JR2_1	2140001	2150000	10000	H3K27me3-1	1355	15.9872
core0213	core	JR2_1	2140001	2150000	10000	H3K27me3-2	615	11.8759
core0214	core	JR2_1	2150001	2160000	10000	H3K27me3-1	1627	19.1965
core0214	core	JR2_1	2150001	2160000	10000	H3K27me3-2	908.5	17.5435
core0215	core	JR2_1	2160001	2170000	10000	H3K27me3-1	1098	12.955
core0215	core	JR2_1	2160001	2170000	10000	H3K27me3-2	620.5	11.9821
core0216	core	JR2_1	2170001	2180000	10000	H3K27me3-1	2838.5	33.4906
core0216	core	JR2_1	2170001	2180000	10000	H3K27me3-2	1456	28.116
core0217	core	JR2_1	2180001	2190000	10000	H3K27me3-1	1032	12.1762
core0217	core	JR2_1	2180001	2190000	10000	H3K27me3-2	568	10.9683
core0218	core	JR2_1	2190001	2200000	10000	H3K27me3-1	1460.5	17.232
core0218	core	JR2_1	2190001	2200000	10000	H3K27me3-2	817	15.7766
core0219	core	JR2_1	2200001	2210000	10000	H3K27me3-1	1186	13.9932
core0219	core	JR2_1	2200001	2210000	10000	H3K27me3-2	752	14.5215
core0220	core	JR2_1	2210001	2220000	10000	H3K27me3-1	1176	13.8753
core0220	core	JR2_1	2210001	2220000	10000	H3K27me3-2	458.5	8.85384
core0221	core	JR2_1	2220001	2230000	10000	H3K27me3-1	988.5	11.663
core0221	core	JR2_1	2220001	2230000	10000	H3K27me3-2	565	10.9104
core0222	core	JR2_1	2230001	2240000	10000	H3K27me3-1	1313	15.4917
core0222	core	JR2_1	2230001	2240000	10000	H3K27me3-2	838.5	16.1918
core0223	core	JR2_1	2240001	2250000	10000	H3K27me3-1	1353	15.9636
core0223	core	JR2_1	2240001	2250000	10000	H3K27me3-2	700	13.5173
core0224	core	JR2_1	2250001	2260000	10000	H3K27me3-1	1556	18.3588
core0224	core	JR2_1	2250001	2260000	10000	H3K27me3-2	675	13.0346
core0225	core	JR2_1	2260001	2270000	10000	H3K27me3-1	2174.5	25.6563
core0225	core	JR2_1	2260001	2270000	10000	H3K27me3-2	1063.5	20.5367
core0226	core	JR2_1	2270001	2280000	10000	H3K27me3-1	1071.5	12.6423
core0226	core	JR2_1	2270001	2280000	10000	H3K27me3-2	329	6.35314
core0227	core	JR2_1	2280001	2290000	10000	H3K27me3-1	909	10.725
core0227	core	JR2_1	2280001	2290000	10000	H3K27me3-2	258.5	4.99175
core0228	core	JR2_1	2290001	2300000	10000	H3K27me3-1	901.5	10.6365
core0228	core	JR2_1	2290001	2300000	10000	H3K27me3-2	372	7.18349
core0229	core	JR2_1	2300001	2310000	10000	H3K27me3-1	949.5	11.2029
core0229	core	JR2_1	2300001	2310000	10000	H3K27me3-2	701.5	13.5463
core0230	core	JR2_1	2310001	2320000	10000	H3K27me3-1	1395.5	16.4651
core0230	core	JR2_1	2310001	2320000	10000	H3K27me3-2	861	16.6263
core0231	core	JR2_1	2320001	2330000	10000	H3K27me3-1	1278.5	15.0846
core0231	core	JR2_1	2320001	2330000	10000	H3K27me3-2	580	11.2001
core0232	core	JR2_1	2330001	2340000	10000	H3K27me3-1	1341	15.822
core0232	core	JR2_1	2330001	2340000	10000	H3K27me3-2	674	13.0152
core0233	core	JR2_1	2340001	2350000	10000	H3K27me3-1	987.5	11.6512
core0233	core	JR2_1	2340001	2350000	10000	H3K27me3-2	438.5	8.46763
core0234	core	JR2_1	2350001	2360000	10000	H3K27me3-1	1175	13.8635
core0234	core	JR2_1	2350001	2360000	10000	H3K27me3-2	764	14.7532
core0235	core	JR2_1	2360001	2370000	10000	H3K27me3-1	1602.5	18.9074
core0235	core	JR2_1	2360001	2370000	10000	H3K27me3-2	784	15.1394
core0236	core	JR2_1	2370001	2380000	10000	H3K27me3-1	1320	15.5743
core0236	core	JR2_1	2370001	2380000	10000	H3K27me3-2	618	11.9339
core0237	core	JR2_1	2380001	2390000	10000	H3K27me3-1	1152	13.5921
core0237	core	JR2_1	2380001	2390000	10000	H3K27me3-2	448	8.65108
core0238	core	JR2_1	2390001	2400000	10000	H3K27me3-1	1228	14.4888
core0238	core	JR2_1	2390001	2400000	10000	H3K27me3-2	565	10.9104
core0239	core	JR2_1	2400001	2410000	10000	H3K27me3-1	1390.5	16.4061
core0239	core	JR2_1	2400001	2410000	10000	H3K27me3-2	422.5	8.15866
core0240	core	JR2_1	2410001	2420000	10000	H3K27me3-1	1026.5	12.1114
core0240	core	JR2_1	2410001	2420000	10000	H3K27me3-2	617.5	11.9242
core0241	core	JR2_1	2420001	2430000	10000	H3K27me3-1	1491	17.5918
core0241	core	JR2_1	2420001	2430000	10000	H3K27me3-2	760.5	14.6856
core0242	core	JR2_1	2430001	2440000	10000	H3K27me3-1	1266.5	14.943
core0242	core	JR2_1	2430001	2440000	10000	H3K27me3-2	543	10.4856
core0243	core	JR2_1	2440001	2450000	10000	H3K27me3-1	1235.5	14.5773
core0243	core	JR2_1	2440001	2450000	10000	H3K27me3-2	346.5	6.69107
core0244	core	JR2_1	2450001	2460000	10000	H3K27me3-1	1153.5	13.6098
core0244	core	JR2_1	2450001	2460000	10000	H3K27me3-2	514.5	9.93523
core0245	core	JR2_1	2460001	2470000	10000	H3K27me3-1	1295	15.2793
core0245	core	JR2_1	2460001	2470000	10000	H3K27me3-2	745	14.3863
core0246	core	JR2_1	2470001	2480000	10000	H3K27me3-1	1138	13.4269
core0246	core	JR2_1	2470001	2480000	10000	H3K27me3-2	537.5	10.3794
core0247	core	JR2_1	2480001	2490000	10000	H3K27me3-1	1243.5	14.6717
core0247	core	JR2_1	2480001	2490000	10000	H3K27me3-2	390	7.53108
core0248	core	JR2_1	2490001	2500000	10000	H3K27me3-1	1095.5	12.9255
core0248	core	JR2_1	2490001	2500000	10000	H3K27me3-2	506.5	9.78074
core0249	core	JR2_1	2500001	2510000	10000	H3K27me3-1	1169	13.7927
core0249	core	JR2_1	2500001	2510000	10000	H3K27me3-2	910.5	17.5822
core0250	core	JR2_1	2510001	2520000	10000	H3K27me3-1	1581.5	18.6596
core0250	core	JR2_1	2510001	2520000	10000	H3K27me3-2	1113	21.4925
core0251	core	JR2_1	2520001	2530000	10000	H3K27me3-1	1433	16.9075
core0251	core	JR2_1	2520001	2530000	10000	H3K27me3-2	687	13.2663
core0252	core	JR2_1	2530001	2540000	10000	H3K27me3-1	1150.5	13.5744
core0252	core	JR2_1	2530001	2540000	10000	H3K27me3-2	734.5	14.1835
core0253	core	JR2_1	2540001	2550000	10000	H3K27me3-1	1053.5	12.4299
core0253	core	JR2_1	2540001	2550000	10000	H3K27me3-2	372	7.18349
core0254	core	JR2_1	2550001	2560000	10000	H3K27me3-1	836	9.86371
core0254	core	JR2_1	2550001	2560000	10000	H3K27me3-2	657	12.687
core0255	core	JR2_1	2560001	2570000	10000	H3K27me3-1	916	10.8076
core0255	core	JR2_1	2560001	2570000	10000	H3K27me3-2	416.5	8.0428
core0256	core	JR2_1	2570001	2580000	10000	H3K27me3-1	737.5	8.70154
core0256	core	JR2_1	2570001	2580000	10000	H3K27me3-2	687	13.2663
core0257	core	JR2_1	2580001	2590000	10000	H3K27me3-1	1132	13.3561
core0257	core	JR2_1	2580001	2590000	10000	H3K27me3-2	604.5	11.6732
core0258	core	JR2_1	2590001	2600000	10000	H3K27me3-1	1109	13.0847
core0258	core	JR2_1	2590001	2600000	10000	H3K27me3-2	406	7.84004
core0259	core	JR2_1	2600001	2610000	10000	H3K27me3-1	853.5	10.0702
core0259	core	JR2_1	2600001	2610000	10000	H3K27me3-2	354	6.8359
core0260	core	JR2_1	2610001	2620000	10000	H3K27me3-1	1049.5	12.3827
core0260	core	JR2_1	2610001	2620000	10000	H3K27me3-2	421	8.1297
core0261	core	JR2_1	2620001	2630000	10000	H3K27me3-1	1033.5	12.1939
core0261	core	JR2_1	2620001	2630000	10000	H3K27me3-2	399	7.70487
core0262	core	JR2_1	2630001	2640000	10000	H3K27me3-1	1073	12.66
core0262	core	JR2_1	2630001	2640000	10000	H3K27me3-2	320	6.17934
core0263	core	JR2_1	2640001	2650000	10000	H3K27me3-1	921	10.8666
core0263	core	JR2_1	2640001	2650000	10000	H3K27me3-2	370	7.14487
core0264	core	JR2_1	2650001	2660000	10000	H3K27me3-1	1358.5	16.0285
core0264	core	JR2_1	2650001	2660000	10000	H3K27me3-2	515	9.94488
core0265	core	JR2_1	2660001	2670000	10000	H3K27me3-1	1275.5	15.0492
core0265	core	JR2_1	2660001	2670000	10000	H3K27me3-2	569	10.9876
core0266	core	JR2_1	2670001	2680000	10000	H3K27me3-1	864	10.1941
core0266	core	JR2_1	2670001	2680000	10000	H3K27me3-2	470	9.07591
core0267	core	JR2_1	2680001	2690000	10000	H3K27me3-1	880	10.3828
core0267	core	JR2_1	2680001	2690000	10000	H3K27me3-2	674	13.0152
core0268	core	JR2_1	2690001	2700000	10000	H3K27me3-1	1267.5	14.9548
core0268	core	JR2_1	2690001	2700000	10000	H3K27me3-2	699.5	13.5077
core0269	core	JR2_1	2700001	2710000	10000	H3K27me3-1	1042.5	12.3001
core0269	core	JR2_1	2700001	2710000	10000	H3K27me3-2	353	6.81659
core0270	core	JR2_1	2710001	2720000	10000	H3K27me3-1	1012	11.9403
core0270	core	JR2_1	2710001	2720000	10000	H3K27me3-2	430	8.30349
core0271	core	JR2_1	2720001	2730000	10000	H3K27me3-1	1121.5	13.2322
core0271	core	JR2_1	2720001	2730000	10000	H3K27me3-2	399.5	7.71452
core0272	core	JR2_1	2730001	2740000	10000	H3K27me3-1	1014	11.9639
core0272	core	JR2_1	2730001	2740000	10000	H3K27me3-2	342	6.60417
core0273	core	JR2_1	2740001	2750000	10000	H3K27me3-1	1047.5	12.3591
core0273	core	JR2_1	2740001	2750000	10000	H3K27me3-2	583.5	11.2676
core0274	core	JR2_1	2750001	2760000	10000	H3K27me3-1	1315	15.5153
core0274	core	JR2_1	2750001	2760000	10000	H3K27me3-2	589	11.3739
core0275	core	JR2_1	2760001	2770000	10000	H3K27me3-1	980.5	11.5686
core0275	core	JR2_1	2760001	2770000	10000	H3K27me3-2	461	8.90212
core0276	core	JR2_1	2770001	2780000	10000	H3K27me3-1	1126	13.2853
core0276	core	JR2_1	2770001	2780000	10000	H3K27me3-2	449	8.67039
core0277	core	JR2_1	2780001	2790000	10000	H3K27me3-1	1189	14.0286
core0277	core	JR2_1	2780001	2790000	10000	H3K27me3-2	411	7.93659
core0278	core	JR2_1	2790001	2800000	10000	H3K27me3-1	859	10.1351
core0278	core	JR2_1	2790001	2800000	10000	H3K27me3-2	599	11.567
core0279	core	JR2_1	2800001	2810000	10000	H3K27me3-1	1058.5	12.4889
core0279	core	JR2_1	2800001	2810000	10000	H3K27me3-2	324	6.25659
core0280	core	JR2_1	2810001	2820000	10000	H3K27me3-1	993.5	11.722
core0280	core	JR2_1	2810001	2820000	10000	H3K27me3-2	384	7.41521
core0281	core	JR2_1	2820001	2830000	10000	H3K27me3-1	1065	12.5656
core0281	core	JR2_1	2820001	2830000	10000	H3K27me3-2	421.5	8.13935
core0282	core	JR2_1	2830001	2840000	10000	H3K27me3-1	1154	13.6157
core0282	core	JR2_1	2830001	2840000	10000	H3K27me3-2	394	7.60832
core0283	core	JR2_1	2840001	2850000	10000	H3K27me3-1	1209	14.2646
core0283	core	JR2_1	2840001	2850000	10000	H3K27me3-2	637	12.3008
core0284	core	JR2_1	2850001	2860000	10000	H3K27me3-1	1029.5	12.1468
core0284	core	JR2_1	2850001	2860000	10000	H3K27me3-2	371	7.16418
core0285	core	JR2_1	2860001	2870000	10000	H3K27me3-1	1149.5	13.5626
core0285	core	JR2_1	2860001	2870000	10000	H3K27me3-2	651.5	12.5808
core0286	core	JR2_1	2870001	2880000	10000	H3K27me3-1	1338.5	15.7925
core0286	core	JR2_1	2870001	2880000	10000	H3K27me3-2	701	13.5366
core0287	core	JR2_1	2880001	2890000	10000	H3K27me3-1	1131.5	13.3502
core0287	core	JR2_1	2880001	2890000	10000	H3K27me3-2	471	9.09522
core0288	core	JR2_1	2890001	2900000	10000	H3K27me3-1	1549	18.2762
core0288	core	JR2_1	2890001	2900000	10000	H3K27me3-2	918.5	17.7366
core0289	core	JR2_1	2900001	2910000	10000	H3K27me3-1	1393.5	16.4415
core0289	core	JR2_1	2900001	2910000	10000	H3K27me3-2	532.5	10.2828
core0290	core	JR2_1	2910001	2920142	10142	H3K27me3-1	1553.5	18.0726
core0290	core	JR2_1	2910001	2920142	10142	H3K27me3-2	736.5	14.023
CEN0001	centromere	JR2_1	2920143	2930142	10000	H3K27me3-1	3996	47.1476
CEN0001	centromere	JR2_1	2920143	2930142	10000	H3K27me3-2	2379	45.9396
CEN0002	centromere	JR2_1	2930143	2940142	10000	H3K27me3-1	3250	38.3457
CEN0002	centromere	JR2_1	2930143	2940142	10000	H3K27me3-2	2526	48.7782
CEN0003	centromere	JR2_1	2940143	2950142	10000	H3K27me3-1	3329	39.2778
CEN0003	centromere	JR2_1	2940143	2950142	10000	H3K27me3-2	1692.5	32.6829
CEN0004	centromere	JR2_1	2950143	2960142	10000	H3K27me3-1	3413.5	40.2748
CEN0004	centromere	JR2_1	2950143	2960142	10000	H3K27me3-2	1787	34.5078
CEN0005	centromere	JR2_1	2960143	2970142	10000	H3K27me3-1	3381	39.8914
CEN0005	centromere	JR2_1	2960143	2970142	10000	H3K27me3-2	1619	31.2636
CEN0006	centromere	JR2_1	2970143	2980142	10000	H3K27me3-1	3294	38.8649
CEN0006	centromere	JR2_1	2970143	2980142	10000	H3K27me3-2	1627.5	31.4278
CEN0007	centromere	JR2_1	2980143	2990142	10000	H3K27me3-1	3205	37.8148
CEN0007	centromere	JR2_1	2980143	2990142	10000	H3K27me3-2	1380	26.6484
CEN0008	centromere	JR2_1	2990143	3000142	10000	H3K27me3-1	3683.5	43.4605
CEN0008	centromere	JR2_1	2990143	3000142	10000	H3K27me3-2	1036	20.0056
CEN0009	centromere	JR2_1	3000143	3010142	10000	H3K27me3-1	4120.5	48.6165
CEN0009	centromere	JR2_1	3000143	3010142	10000	H3K27me3-2	2354.5	45.4665
CEN0010	centromere	JR2_1	3010143	3020142	10000	H3K27me3-1	3278	38.6761
CEN0010	centromere	JR2_1	3010143	3020142	10000	H3K27me3-2	1571.5	30.3464
CEN0011	centromere	JR2_1	3020143	3030142	10000	H3K27me3-1	3745.5	44.192
CEN0011	centromere	JR2_1	3020143	3030142	10000	H3K27me3-2	2068	39.934
CEN0012	centromere	JR2_1	3030143	3040142	10000	H3K27me3-1	3359	39.6318
CEN0012	centromere	JR2_1	3030143	3040142	10000	H3K27me3-2	2022	39.0457
CEN0013	centromere	JR2_1	3040143	3050142	10000	H3K27me3-1	3287	38.7823
CEN0013	centromere	JR2_1	3040143	3050142	10000	H3K27me3-2	1903.5	36.7574
CEN0014	centromere	JR2_1	3050143	3060142	10000	H3K27me3-1	3437	40.5521
CEN0014	centromere	JR2_1	3050143	3060142	10000	H3K27me3-2	1422	27.4595
CEN0015	centromere	JR2_1	3060143	3070142	10000	H3K27me3-1	3696	43.608
CEN0015	centromere	JR2_1	3060143	3070142	10000	H3K27me3-2	2131.5	41.1602
CEN0016	centromere	JR2_1	3070143	3080142	10000	H3K27me3-1	3745.5	44.192
CEN0016	centromere	JR2_1	3070143	3080142	10000	H3K27me3-2	2302.5	44.4623
CEN0017	centromere	JR2_1	3080143	3090142	10000	H3K27me3-1	4200	49.5545
CEN0017	centromere	JR2_1	3080143	3090142	10000	H3K27me3-2	2503	48.3341
CEN0018	centromere	JR2_1	3090143	3094179	4037	H3K27me3-1	1540.5	45.0232
CEN0018	centromere	JR2_1	3090143	3094179	4037	H3K27me3-2	781	37.3581
core0291	core	JR2_1	3094180	3104179	10000	H3K27me3-1	1873.5	22.1048
core0291	core	JR2_1	3094180	3104179	10000	H3K27me3-2	997.5	19.2622
core0292	core	JR2_1	3104180	3114179	10000	H3K27me3-1	1633	19.2673
core0292	core	JR2_1	3104180	3114179	10000	H3K27me3-2	617.5	11.9242
core0293	core	JR2_1	3114180	3124179	10000	H3K27me3-1	1443	17.0255
core0293	core	JR2_1	3114180	3124179	10000	H3K27me3-2	573.5	11.0745
core0294	core	JR2_1	3124180	3134179	10000	H3K27me3-1	1419.5	16.7482
core0294	core	JR2_1	3124180	3134179	10000	H3K27me3-2	546	10.5435
core0295	core	JR2_1	3134180	3144179	10000	H3K27me3-1	1782.5	21.0312
core0295	core	JR2_1	3134180	3144179	10000	H3K27me3-2	853	16.4718
core0296	core	JR2_1	3144180	3154179	10000	H3K27me3-1	1488	17.5565
core0296	core	JR2_1	3144180	3154179	10000	H3K27me3-2	527	10.1766
core0297	core	JR2_1	3154180	3164179	10000	H3K27me3-1	1347	15.8928
core0297	core	JR2_1	3154180	3164179	10000	H3K27me3-2	275	5.31037
core0298	core	JR2_1	3164180	3174179	10000	H3K27me3-1	1343.5	15.8515
core0298	core	JR2_1	3164180	3174179	10000	H3K27me3-2	456.5	8.81522
core0299	core	JR2_1	3174180	3184179	10000	H3K27me3-1	1182	13.9461
core0299	core	JR2_1	3174180	3184179	10000	H3K27me3-2	471	9.09522
core0300	core	JR2_1	3184180	3194179	10000	H3K27me3-1	850.5	10.0348
core0300	core	JR2_1	3184180	3194179	10000	H3K27me3-2	188	3.63036
core0301	core	JR2_1	3194180	3204179	10000	H3K27me3-1	1594	18.8071
core0301	core	JR2_1	3194180	3204179	10000	H3K27me3-2	754	14.5601
core0302	core	JR2_1	3204180	3214179	10000	H3K27me3-1	1017.5	12.0052
core0302	core	JR2_1	3204180	3214179	10000	H3K27me3-2	501	9.67453
core0303	core	JR2_1	3214180	3224179	10000	H3K27me3-1	863	10.1823
core0303	core	JR2_1	3214180	3224179	10000	H3K27me3-2	460	8.88281
core0304	core	JR2_1	3224180	3234179	10000	H3K27me3-1	730.5	8.61894
core0304	core	JR2_1	3224180	3234179	10000	H3K27me3-2	269	5.19451
core0305	core	JR2_1	3234180	3244179	10000	H3K27me3-1	981	11.5745
core0305	core	JR2_1	3234180	3244179	10000	H3K27me3-2	606	11.7021
core0306	core	JR2_1	3244180	3254179	10000	H3K27me3-1	1167	13.7691
core0306	core	JR2_1	3244180	3254179	10000	H3K27me3-2	671.5	12.967
core0307	core	JR2_1	3254180	3264179	10000	H3K27me3-1	956.5	11.2854
core0307	core	JR2_1	3254180	3264179	10000	H3K27me3-2	391	7.55039
core0308	core	JR2_1	3264180	3274179	10000	H3K27me3-1	965	11.3857
core0308	core	JR2_1	3264180	3274179	10000	H3K27me3-2	424	8.18763
core0309	core	JR2_1	3274180	3284179	10000	H3K27me3-1	1079.5	12.7367
core0309	core	JR2_1	3274180	3284179	10000	H3K27me3-2	402	7.7628
core0310	core	JR2_1	3284180	3294179	10000	H3K27me3-1	1151.5	13.5862
core0310	core	JR2_1	3284180	3294179	10000	H3K27me3-2	379	7.31866
core0311	core	JR2_1	3294180	3304179	10000	H3K27me3-1	1004	11.8459
core0311	core	JR2_1	3294180	3304179	10000	H3K27me3-2	378	7.29935
core0312	core	JR2_1	3304180	3314179	10000	H3K27me3-1	803.5	9.48025
core0312	core	JR2_1	3304180	3314179	10000	H3K27me3-2	469.5	9.06626
core0313	core	JR2_1	3314180	3324179	10000	H3K27me3-1	1243	14.6658
core0313	core	JR2_1	3314180	3324179	10000	H3K27me3-2	445	8.59315
core0314	core	JR2_1	3324180	3334179	10000	H3K27me3-1	1131.5	13.3502
core0314	core	JR2_1	3324180	3334179	10000	H3K27me3-2	478	9.23039
core0315	core	JR2_1	3334180	3344179	10000	H3K27me3-1	930	10.9728
core0315	core	JR2_1	3334180	3344179	10000	H3K27me3-2	299	5.77382
core0316	core	JR2_1	3344180	3354179	10000	H3K27me3-1	1067	12.5892
core0316	core	JR2_1	3344180	3354179	10000	H3K27me3-2	879.5	16.9835
core0317	core	JR2_1	3354180	3364179	10000	H3K27me3-1	957	11.2913
core0317	core	JR2_1	3354180	3364179	10000	H3K27me3-2	191	3.6883
core0318	core	JR2_1	3364180	3374179	10000	H3K27me3-1	1104.5	13.0317
core0318	core	JR2_1	3364180	3374179	10000	H3K27me3-2	442	8.53522
core0319	core	JR2_1	3374180	3384179	10000	H3K27me3-1	809.5	9.55104
core0319	core	JR2_1	3374180	3384179	10000	H3K27me3-2	450	8.6897
core0320	core	JR2_1	3384180	3394179	10000	H3K27me3-1	804.5	9.49205
core0320	core	JR2_1	3384180	3394179	10000	H3K27me3-2	393	7.58901
core0321	core	JR2_1	3394180	3404179	10000	H3K27me3-1	826.5	9.75162
core0321	core	JR2_1	3394180	3404179	10000	H3K27me3-2	534	10.3118
core0322	core	JR2_1	3404180	3414179	10000	H3K27me3-1	867.5	10.2354
core0322	core	JR2_1	3404180	3414179	10000	H3K27me3-2	328	6.33383
core0323	core	JR2_1	3414180	3424179	10000	H3K27me3-1	880	10.3828
core0323	core	JR2_1	3414180	3424179	10000	H3K27me3-2	649	12.5325
core0324	core	JR2_1	3424180	3434179	10000	H3K27me3-1	1685	19.8808
core0324	core	JR2_1	3424180	3434179	10000	H3K27me3-2	615.5	11.8856
core0325	core	JR2_1	3434180	3444179	10000	H3K27me3-1	872.5	10.2944
core0325	core	JR2_1	3434180	3444179	10000	H3K27me3-2	465	8.97936
core0326	core	JR2_1	3444180	3454179	10000	H3K27me3-1	818.5	9.65723
core0326	core	JR2_1	3444180	3454179	10000	H3K27me3-2	363.5	7.01935
core0327	core	JR2_1	3454180	3464179	10000	H3K27me3-1	982.5	11.5922
core0327	core	JR2_1	3454180	3464179	10000	H3K27me3-2	375	7.24142
core0328	core	JR2_1	3464180	3474179	10000	H3K27me3-1	1000.5	11.8046
core0328	core	JR2_1	3464180	3474179	10000	H3K27me3-2	419	8.09108
core0329	core	JR2_1	3474180	3484179	10000	H3K27me3-1	1146.5	13.5272
core0329	core	JR2_1	3474180	3484179	10000	H3K27me3-2	444	8.57384
core0330	core	JR2_1	3484180	3494179	10000	H3K27me3-1	1237	14.595
core0330	core	JR2_1	3484180	3494179	10000	H3K27me3-2	497	9.59729
core0331	core	JR2_1	3494180	3504179	10000	H3K27me3-1	967	11.4093
core0331	core	JR2_1	3494180	3504179	10000	H3K27me3-2	395.5	7.63728
core0332	core	JR2_1	3504180	3514179	10000	H3K27me3-1	1572.5	18.5534
core0332	core	JR2_1	3504180	3514179	10000	H3K27me3-2	677	13.0732
core0333	core	JR2_1	3514180	3524179	10000	H3K27me3-1	1009	11.9049
core0333	core	JR2_1	3514180	3524179	10000	H3K27me3-2	615	11.8759
core0334	core	JR2_1	3524180	3534179	10000	H3K27me3-1	948.5	11.1911
core0334	core	JR2_1	3524180	3534179	10000	H3K27me3-2	406.5	7.8497
core0335	core	JR2_1	3534180	3544179	10000	H3K27me3-1	818.5	9.65723
core0335	core	JR2_1	3534180	3544179	10000	H3K27me3-2	514	9.92557
core0336	core	JR2_1	3544180	3554179	10000	H3K27me3-1	1223.5	14.4357
core0336	core	JR2_1	3544180	3554179	10000	H3K27me3-2	1057	20.4111
core0337	core	JR2_1	3554180	3564179	10000	H3K27me3-1	1144.5	13.5036
core0337	core	JR2_1	3554180	3564179	10000	H3K27me3-2	850.5	16.4235
core0338	core	JR2_1	3564180	3574179	10000	H3K27me3-1	906	10.6896
core0338	core	JR2_1	3564180	3574179	10000	H3K27me3-2	330	6.37245
core0339	core	JR2_1	3574180	3584179	10000	H3K27me3-1	1094	12.9078
core0339	core	JR2_1	3574180	3584179	10000	H3K27me3-2	563.5	10.8814
core0340	core	JR2_1	3584180	3594179	10000	H3K27me3-1	1161	13.6983
core0340	core	JR2_1	3584180	3594179	10000	H3K27me3-2	555	10.7173
core0341	core	JR2_1	3594180	3604179	10000	H3K27me3-1	1140	13.4505
core0341	core	JR2_1	3594180	3604179	10000	H3K27me3-2	526	10.1573
core0342	core	JR2_1	3604180	3614179	10000	H3K27me3-1	1943	22.9249
core0342	core	JR2_1	3604180	3614179	10000	H3K27me3-2	626	12.0883
core0343	core	JR2_1	3614180	3624179	10000	H3K27me3-1	1289.5	15.2144
core0343	core	JR2_1	3614180	3624179	10000	H3K27me3-2	566.5	10.9394
core0344	core	JR2_1	3624180	3634179	10000	H3K27me3-1	1285	15.1613
core0344	core	JR2_1	3624180	3634179	10000	H3K27me3-2	545.5	10.5338
core0345	core	JR2_1	3634180	3644179	10000	H3K27me3-1	1181.5	13.9402
core0345	core	JR2_1	3634180	3644179	10000	H3K27me3-2	396	7.64694
core0346	core	JR2_1	3644180	3654179	10000	H3K27me3-1	1358	16.0226
core0346	core	JR2_1	3644180	3654179	10000	H3K27me3-2	512	9.88695
core0347	core	JR2_1	3654180	3664179	10000	H3K27me3-1	1162	13.7101
core0347	core	JR2_1	3654180	3664179	10000	H3K27me3-2	772.5	14.9173
core0348	core	JR2_1	3664180	3674179	10000	H3K27me3-1	1101	12.9904
core0348	core	JR2_1	3664180	3674179	10000	H3K27me3-2	523	10.0994
core0349	core	JR2_1	3674180	3684179	10000	H3K27me3-1	1372	16.1878
core0349	core	JR2_1	3674180	3684179	10000	H3K27me3-2	804	15.5256
core0350	core	JR2_1	3684180	3694179	10000	H3K27me3-1	1450	17.1081
core0350	core	JR2_1	3684180	3694179	10000	H3K27me3-2	658.5	12.7159
core0351	core	JR2_1	3694180	3704179	10000	H3K27me3-1	1051	12.4004
core0351	core	JR2_1	3694180	3704179	10000	H3K27me3-2	690.5	13.3339
core0352	core	JR2_1	3704180	3714179	10000	H3K27me3-1	4837	57.0703
core0352	core	JR2_1	3704180	3714179	10000	H3K27me3-2	2603	50.2651
core0353	core	JR2_1	3714180	3720000	5821	H3K27me3-1	2644	53.5917
core0353	core	JR2_1	3714180	3720000	5821	H3K27me3-2	1999.5	66.3309
otherAGR0003	other AGR	JR2_1	3720001	3730000	10000	H3K27me3-1	7491.5	88.3899
otherAGR0003	other AGR	JR2_1	3720001	3730000	10000	H3K27me3-2	5137	99.1978
core0354	core	JR2_1	3730001	3740000	10000	H3K27me3-1	4778.5	56.38
core0354	core	JR2_1	3730001	3740000	10000	H3K27me3-2	3907	75.4459
core0355	core	JR2_1	3740001	3750000	10000	H3K27me3-1	5482.5	64.6863
core0355	core	JR2_1	3740001	3750000	10000	H3K27me3-2	4620	89.2143
core0356	core	JR2_1	3750001	3760000	10000	H3K27me3-1	4095.5	48.3215
core0356	core	JR2_1	3750001	3760000	10000	H3K27me3-2	3288.5	63.5024
core0357	core	JR2_1	3760001	3770000	10000	H3K27me3-1	3885.5	45.8438
core0357	core	JR2_1	3760001	3770000	10000	H3K27me3-2	3152.5	60.8762
core0358	core	JR2_1	3770001	3780000	10000	H3K27me3-1	2381	28.0927
core0358	core	JR2_1	3770001	3780000	10000	H3K27me3-2	1754	33.8705
core0359	core	JR2_1	3780001	3790000	10000	H3K27me3-1	3646	43.018
core0359	core	JR2_1	3780001	3790000	10000	H3K27me3-2	2439	47.0982
core0360	core	JR2_1	3790001	3800000	10000	H3K27me3-1	1067.5	12.5951
core0360	core	JR2_1	3790001	3800000	10000	H3K27me3-2	488	9.4235
core0361	core	JR2_1	3800001	3810000	10000	H3K27me3-1	1126.5	13.2912
core0361	core	JR2_1	3800001	3810000	10000	H3K27me3-2	464	8.96005
core0362	core	JR2_1	3810001	3820000	10000	H3K27me3-1	1232	14.536
core0362	core	JR2_1	3810001	3820000	10000	H3K27me3-2	489	9.44281
core0363	core	JR2_1	3820001	3830000	10000	H3K27me3-1	816	9.62773
core0363	core	JR2_1	3820001	3830000	10000	H3K27me3-2	370.5	7.15452
core0364	core	JR2_1	3830001	3840000	10000	H3K27me3-1	1028.5	12.135
core0364	core	JR2_1	3830001	3840000	10000	H3K27me3-2	537	10.3697
core0365	core	JR2_1	3840001	3850000	10000	H3K27me3-1	1041	12.2824
core0365	core	JR2_1	3840001	3850000	10000	H3K27me3-2	285	5.50348
core0366	core	JR2_1	3850001	3860000	10000	H3K27me3-1	1041	12.2824
core0366	core	JR2_1	3850001	3860000	10000	H3K27me3-2	397	7.66625
core0367	core	JR2_1	3860001	3870000	10000	H3K27me3-1	1180	13.9225
core0367	core	JR2_1	3860001	3870000	10000	H3K27me3-2	533.5	10.3021
core0368	core	JR2_1	3870001	3880000	10000	H3K27me3-1	1138	13.4269
core0368	core	JR2_1	3870001	3880000	10000	H3K27me3-2	871	16.8194
core0369	core	JR2_1	3880001	3890000	10000	H3K27me3-1	985	11.6217
core0369	core	JR2_1	3880001	3890000	10000	H3K27me3-2	384	7.41521
core0370	core	JR2_1	3890001	3900000	10000	H3K27me3-1	1133	13.3679
core0370	core	JR2_1	3890001	3900000	10000	H3K27me3-2	362	6.99038
core0371	core	JR2_1	3900001	3910000	10000	H3K27me3-1	1242	14.654
core0371	core	JR2_1	3900001	3910000	10000	H3K27me3-2	414.5	8.00418
core0372	core	JR2_1	3910001	3920000	10000	H3K27me3-1	1272.5	15.0138
core0372	core	JR2_1	3910001	3920000	10000	H3K27me3-2	573	11.0649
core0373	core	JR2_1	3920001	3930000	10000	H3K27me3-1	936.5	11.0495
core0373	core	JR2_1	3920001	3930000	10000	H3K27me3-2	673.5	13.0056
core0374	core	JR2_1	3930001	3940000	10000	H3K27me3-1	1199	14.1466
core0374	core	JR2_1	3930001	3940000	10000	H3K27me3-2	697.5	13.469
core0375	core	JR2_1	3940001	3950000	10000	H3K27me3-1	1098	12.955
core0375	core	JR2_1	3940001	3950000	10000	H3K27me3-2	772	14.9077
core0376	core	JR2_1	3950001	3960000	10000	H3K27me3-1	1010	11.9167
core0376	core	JR2_1	3950001	3960000	10000	H3K27me3-2	576	11.1228
core0377	core	JR2_1	3960001	3970000	10000	H3K27me3-1	811	9.56874
core0377	core	JR2_1	3960001	3970000	10000	H3K27me3-2	506.5	9.78074
core0378	core	JR2_1	3970001	3980000	10000	H3K27me3-1	1154	13.6157
core0378	core	JR2_1	3970001	3980000	10000	H3K27me3-2	484	9.34626
core0379	core	JR2_1	3980001	3990000	10000	H3K27me3-1	1340	15.8102
core0379	core	JR2_1	3980001	3990000	10000	H3K27me3-2	587	11.3352
core0380	core	JR2_1	3990001	4000000	10000	H3K27me3-1	1141.5	13.4682
core0380	core	JR2_1	3990001	4000000	10000	H3K27me3-2	401	7.74349
core0381	core	JR2_1	4000001	4010000	10000	H3K27me3-1	1097	12.9432
core0381	core	JR2_1	4000001	4010000	10000	H3K27me3-2	418.5	8.08142
core0382	core	JR2_1	4010001	4020000	10000	H3K27me3-1	1000	11.7987
core0382	core	JR2_1	4010001	4020000	10000	H3K27me3-2	523.5	10.109
core0383	core	JR2_1	4020001	4030000	10000	H3K27me3-1	938	11.0672
core0383	core	JR2_1	4020001	4030000	10000	H3K27me3-2	606	11.7021
core0384	core	JR2_1	4030001	4040000	10000	H3K27me3-1	1126	13.2853
core0384	core	JR2_1	4030001	4040000	10000	H3K27me3-2	561	10.8332
core0385	core	JR2_1	4040001	4050000	10000	H3K27me3-1	1210	14.2764
core0385	core	JR2_1	4040001	4050000	10000	H3K27me3-2	519	10.0221
core0386	core	JR2_1	4050001	4060000	10000	H3K27me3-1	1045.5	12.3355
core0386	core	JR2_1	4050001	4060000	10000	H3K27me3-2	508	9.80971
core0387	core	JR2_1	4060001	4070000	10000	H3K27me3-1	1020.5	12.0406
core0387	core	JR2_1	4060001	4070000	10000	H3K27me3-2	393	7.58901
core0388	core	JR2_1	4070001	4080000	10000	H3K27me3-1	1212.5	14.3059
core0388	core	JR2_1	4070001	4080000	10000	H3K27me3-2	530	10.2345
core0389	core	JR2_1	4080001	4090000	10000	H3K27me3-1	1078.5	12.7249
core0389	core	JR2_1	4080001	4090000	10000	H3K27me3-2	766	14.7918
core0390	core	JR2_1	4090001	4100000	10000	H3K27me3-1	1320	15.5743
core0390	core	JR2_1	4090001	4100000	10000	H3K27me3-2	462	8.92143
core0391	core	JR2_1	4100001	4110000	10000	H3K27me3-1	1061.5	12.5243
core0391	core	JR2_1	4100001	4110000	10000	H3K27me3-2	432	8.34211
core0392	core	JR2_1	4110001	4120000	10000	H3K27me3-1	1312	15.4799
core0392	core	JR2_1	4110001	4120000	10000	H3K27me3-2	399	7.70487
core0393	core	JR2_1	4120001	4130000	10000	H3K27me3-1	1525	17.993
core0393	core	JR2_1	4120001	4130000	10000	H3K27me3-2	688	13.2856
core0394	core	JR2_1	4130001	4140000	10000	H3K27me3-1	1332	15.7159
core0394	core	JR2_1	4130001	4140000	10000	H3K27me3-2	430	8.30349
core0395	core	JR2_1	4140001	4150000	10000	H3K27me3-1	1033	12.188
core0395	core	JR2_1	4140001	4150000	10000	H3K27me3-2	652	12.5904
core0396	core	JR2_1	4150001	4160000	10000	H3K27me3-1	1192.5	14.0699
core0396	core	JR2_1	4150001	4160000	10000	H3K27me3-2	638	12.3201
core0397	core	JR2_1	4160001	4170000	10000	H3K27me3-1	926.5	10.9315
core0397	core	JR2_1	4160001	4170000	10000	H3K27me3-2	330.5	6.3821
core0398	core	JR2_1	4170001	4180000	10000	H3K27me3-1	1269.5	14.9784
core0398	core	JR2_1	4170001	4180000	10000	H3K27me3-2	849	16.3946
core0399	core	JR2_1	4180001	4190000	10000	H3K27me3-1	1665.5	19.6507
core0399	core	JR2_1	4180001	4190000	10000	H3K27me3-2	641	12.378
core0400	core	JR2_1	4190001	4200000	10000	H3K27me3-1	1442	17.0137
core0400	core	JR2_1	4190001	4200000	10000	H3K27me3-2	683	13.189
core0401	core	JR2_1	4200001	4210000	10000	H3K27me3-1	1400.5	16.5241
core0401	core	JR2_1	4200001	4210000	10000	H3K27me3-2	591	11.4125
core0402	core	JR2_1	4210001	4220000	10000	H3K27me3-1	1030	12.1527
core0402	core	JR2_1	4210001	4220000	10000	H3K27me3-2	476.5	9.20143
core0403	core	JR2_1	4220001	4230000	10000	H3K27me3-1	1231.5	14.5301
core0403	core	JR2_1	4220001	4230000	10000	H3K27me3-2	699	13.498
core0404	core	JR2_1	4230001	4240000	10000	H3K27me3-1	1292.5	15.2498
core0404	core	JR2_1	4230001	4240000	10000	H3K27me3-2	1054	20.3532
core0405	core	JR2_1	4240001	4250000	10000	H3K27me3-1	910.5	10.7427
core0405	core	JR2_1	4240001	4250000	10000	H3K27me3-2	479	9.24971
core0406	core	JR2_1	4250001	4260000	10000	H3K27me3-1	3594.5	42.4104
core0406	core	JR2_1	4250001	4260000	10000	H3K27me3-2	2763	53.3548
core0407	core	JR2_1	4260001	4270000	10000	H3K27me3-1	3872.5	45.6904
core0407	core	JR2_1	4260001	4270000	10000	H3K27me3-2	3640.5	70.2997
core0408	core	JR2_1	4270001	4280000	10000	H3K27me3-1	4837	57.0703
core0408	core	JR2_1	4270001	4280000	10000	H3K27me3-2	3242	62.6045
core0409	core	JR2_1	4280001	4290000	10000	H3K27me3-1	2894	34.1454
core0409	core	JR2_1	4280001	4290000	10000	H3K27me3-2	1866	36.0333
core0410	core	JR2_1	4290001	4300000	10000	H3K27me3-1	1204	14.2056
core0410	core	JR2_1	4290001	4300000	10000	H3K27me3-2	630	12.1656
core0411	core	JR2_1	4300001	4310000	10000	H3K27me3-1	1074.5	12.6777
core0411	core	JR2_1	4300001	4310000	10000	H3K27me3-2	588.5	11.3642
core0412	core	JR2_1	4310001	4320000	10000	H3K27me3-1	1171.5	13.8222
core0412	core	JR2_1	4310001	4320000	10000	H3K27me3-2	667	12.8801
core0413	core	JR2_1	4320001	4330000	10000	H3K27me3-1	1066.5	12.5833
core0413	core	JR2_1	4320001	4330000	10000	H3K27me3-2	423	8.16832
core0414	core	JR2_1	4330001	4340000	10000	H3K27me3-1	1014	11.9639
core0414	core	JR2_1	4330001	4340000	10000	H3K27me3-2	244	4.71175
core0415	core	JR2_1	4340001	4350000	10000	H3K27me3-1	1161	13.6983
core0415	core	JR2_1	4340001	4350000	10000	H3K27me3-2	326	6.29521
core0416	core	JR2_1	4350001	4360000	10000	H3K27me3-1	1125.5	13.2794
core0416	core	JR2_1	4350001	4360000	10000	H3K27me3-2	547	10.5628
core0417	core	JR2_1	4360001	4370000	10000	H3K27me3-1	1205	14.2174
core0417	core	JR2_1	4360001	4370000	10000	H3K27me3-2	594	11.4704
core0418	core	JR2_1	4370001	4380000	10000	H3K27me3-1	1032.5	12.1821
core0418	core	JR2_1	4370001	4380000	10000	H3K27me3-2	611	11.7987
core0419	core	JR2_1	4380001	4390000	10000	H3K27me3-1	1192	14.064
core0419	core	JR2_1	4380001	4390000	10000	H3K27me3-2	315	6.08279
core0420	core	JR2_1	4390001	4400000	10000	H3K27me3-1	1046.5	12.3473
core0420	core	JR2_1	4390001	4400000	10000	H3K27me3-2	568	10.9683
core0421	core	JR2_1	4400001	4410000	10000	H3K27me3-1	1074.5	12.6777
core0421	core	JR2_1	4400001	4410000	10000	H3K27me3-2	400	7.72418
core0422	core	JR2_1	4410001	4420000	10000	H3K27me3-1	2808	33.1307
core0422	core	JR2_1	4410001	4420000	10000	H3K27me3-2	2179	42.0775
core0423	core	JR2_1	4420001	4430000	10000	H3K27me3-1	5202.5	61.3827
core0423	core	JR2_1	4420001	4430000	10000	H3K27me3-2	4548.5	87.8336
core0424	core	JR2_1	4430001	4440000	10000	H3K27me3-1	4995.5	58.9404
core0424	core	JR2_1	4430001	4440000	10000	H3K27me3-2	4021	77.6473
core0425	core	JR2_1	4440001	4450000	10000	H3K27me3-1	4901.5	57.8313
core0425	core	JR2_1	4440001	4450000	10000	H3K27me3-2	4397.5	84.9177
core0426	core	JR2_1	4450001	4460000	10000	H3K27me3-1	5183	61.1526
core0426	core	JR2_1	4450001	4460000	10000	H3K27me3-2	4153	80.1963
core0427	core	JR2_1	4460001	4470000	10000	H3K27me3-1	2311.5	27.2727
core0427	core	JR2_1	4460001	4470000	10000	H3K27me3-2	1532	29.5836
core0428	core	JR2_1	4470001	4480000	10000	H3K27me3-1	1158	13.6629
core0428	core	JR2_1	4470001	4480000	10000	H3K27me3-2	420	8.11039
core0429	core	JR2_1	4480001	4490000	10000	H3K27me3-1	971.5	11.4624
core0429	core	JR2_1	4480001	4490000	10000	H3K27me3-2	529.5	10.2249
core0430	core	JR2_1	4490001	4500000	10000	H3K27me3-1	952	11.2324
core0430	core	JR2_1	4490001	4500000	10000	H3K27me3-2	314.5	6.07314
core0431	core	JR2_1	4500001	4510000	10000	H3K27me3-1	902.5	10.6483
core0431	core	JR2_1	4500001	4510000	10000	H3K27me3-2	337	6.50762
core0432	core	JR2_1	4510001	4520000	10000	H3K27me3-1	907	10.7014
core0432	core	JR2_1	4510001	4520000	10000	H3K27me3-2	686	13.247
core0433	core	JR2_1	4520001	4530000	10000	H3K27me3-1	1126	13.2853
core0433	core	JR2_1	4520001	4530000	10000	H3K27me3-2	533.5	10.3021
core0434	core	JR2_1	4530001	4540000	10000	H3K27me3-1	1067.5	12.5951
core0434	core	JR2_1	4530001	4540000	10000	H3K27me3-2	482	9.30764
core0435	core	JR2_1	4540001	4550000	10000	H3K27me3-1	1031	12.1645
core0435	core	JR2_1	4540001	4550000	10000	H3K27me3-2	526	10.1573
core0436	core	JR2_1	4550001	4560000	10000	H3K27me3-1	938.5	11.0731
core0436	core	JR2_1	4550001	4560000	10000	H3K27me3-2	500	9.65522
core0437	core	JR2_1	4560001	4570000	10000	H3K27me3-1	909	10.725
core0437	core	JR2_1	4560001	4570000	10000	H3K27me3-2	372	7.18349
core0438	core	JR2_1	4570001	4580000	10000	H3K27me3-1	987	11.6453
core0438	core	JR2_1	4570001	4580000	10000	H3K27me3-2	358	6.91314
core0439	core	JR2_1	4580001	4590000	10000	H3K27me3-1	1031	12.1645
core0439	core	JR2_1	4580001	4590000	10000	H3K27me3-2	638	12.3201
core0440	core	JR2_1	4590001	4600000	10000	H3K27me3-1	976	11.5155
core0440	core	JR2_1	4590001	4600000	10000	H3K27me3-2	433	8.36142
core0441	core	JR2_1	4600001	4610000	10000	H3K27me3-1	1127	13.2971
core0441	core	JR2_1	4600001	4610000	10000	H3K27me3-2	774.5	14.9559
core0442	core	JR2_1	4610001	4620000	10000	H3K27me3-1	1576.5	18.6006
core0442	core	JR2_1	4610001	4620000	10000	H3K27me3-2	690.5	13.3339
core0443	core	JR2_1	4620001	4630000	10000	H3K27me3-1	938	11.0672
core0443	core	JR2_1	4620001	4630000	10000	H3K27me3-2	674	13.0152
core0444	core	JR2_1	4630001	4640000	10000	H3K27me3-1	1078.5	12.7249
core0444	core	JR2_1	4630001	4640000	10000	H3K27me3-2	569	10.9876
core0445	core	JR2_1	4640001	4650000	10000	H3K27me3-1	1197	14.123
core0445	core	JR2_1	4640001	4650000	10000	H3K27me3-2	501	9.67453
core0446	core	JR2_1	4650001	4660000	10000	H3K27me3-1	1047.5	12.3591
core0446	core	JR2_1	4650001	4660000	10000	H3K27me3-2	759	14.6566
core0447	core	JR2_1	4660001	4670000	10000	H3K27me3-1	824	9.72212
core0447	core	JR2_1	4660001	4670000	10000	H3K27me3-2	352	6.79728
core0448	core	JR2_1	4670001	4680000	10000	H3K27me3-1	961.5	11.3444
core0448	core	JR2_1	4670001	4680000	10000	H3K27me3-2	467	9.01798
core0449	core	JR2_1	4680001	4690000	10000	H3K27me3-1	871	10.2767
core0449	core	JR2_1	4680001	4690000	10000	H3K27me3-2	549	10.6014
core0450	core	JR2_1	4690001	4700000	10000	H3K27me3-1	3453.5	40.7468
core0450	core	JR2_1	4690001	4700000	10000	H3K27me3-2	2421	46.7506
core0451	core	JR2_1	4700001	4710000	10000	H3K27me3-1	1185.5	13.9873
core0451	core	JR2_1	4700001	4710000	10000	H3K27me3-2	441	8.51591
core0452	core	JR2_1	4710001	4720000	10000	H3K27me3-1	1051	12.4004
core0452	core	JR2_1	4710001	4720000	10000	H3K27me3-2	322	6.21796
core0453	core	JR2_1	4720001	4730000	10000	H3K27me3-1	1083.5	12.7839
core0453	core	JR2_1	4720001	4730000	10000	H3K27me3-2	748.5	14.4539
core0454	core	JR2_1	4730001	4740000	10000	H3K27me3-1	1318	15.5507
core0454	core	JR2_1	4730001	4740000	10000	H3K27me3-2	563	10.8718
core0455	core	JR2_1	4740001	4750000	10000	H3K27me3-1	1263.5	14.9076
core0455	core	JR2_1	4740001	4750000	10000	H3K27me3-2	558	10.7752
core0456	core	JR2_1	4750001	4760000	10000	H3K27me3-1	1062	12.5302
core0456	core	JR2_1	4750001	4760000	10000	H3K27me3-2	543.5	10.4952
core0457	core	JR2_1	4760001	4770000	10000	H3K27me3-1	1051.5	12.4063
core0457	core	JR2_1	4760001	4770000	10000	H3K27me3-2	676	13.0539
core0458	core	JR2_1	4770001	4780000	10000	H3K27me3-1	1041.5	12.2883
core0458	core	JR2_1	4770001	4780000	10000	H3K27me3-2	749	14.4635
core0459	core	JR2_1	4780001	4790000	10000	H3K27me3-1	1331.5	15.71
core0459	core	JR2_1	4780001	4790000	10000	H3K27me3-2	554.5	10.7076
core0460	core	JR2_1	4790001	4800000	10000	H3K27me3-1	913	10.7722
core0460	core	JR2_1	4790001	4800000	10000	H3K27me3-2	416	8.03315
core0461	core	JR2_1	4800001	4810000	10000	H3K27me3-1	952.5	11.2383
core0461	core	JR2_1	4800001	4810000	10000	H3K27me3-2	387	7.47314
core0462	core	JR2_1	4810001	4820000	10000	H3K27me3-1	1397	16.4828
core0462	core	JR2_1	4810001	4820000	10000	H3K27me3-2	753	14.5408
core0463	core	JR2_1	4820001	4830000	10000	H3K27me3-1	1124.5	13.2676
core0463	core	JR2_1	4820001	4830000	10000	H3K27me3-2	686	13.247
core0464	core	JR2_1	4830001	4840000	10000	H3K27me3-1	1067.5	12.5951
core0464	core	JR2_1	4830001	4840000	10000	H3K27me3-2	465	8.97936
core0465	core	JR2_1	4840001	4850000	10000	H3K27me3-1	1081	12.7544
core0465	core	JR2_1	4840001	4850000	10000	H3K27me3-2	377	7.28004
core0466	core	JR2_1	4850001	4860000	10000	H3K27me3-1	1219.5	14.3885
core0466	core	JR2_1	4850001	4860000	10000	H3K27me3-2	464	8.96005
core0467	core	JR2_1	4860001	4870000	10000	H3K27me3-1	1417.5	16.7246
core0467	core	JR2_1	4860001	4870000	10000	H3K27me3-2	863	16.6649
core0468	core	JR2_1	4870001	4880000	10000	H3K27me3-1	1715.5	20.2407
core0468	core	JR2_1	4870001	4880000	10000	H3K27me3-2	1095	21.1449
core0469	core	JR2_1	4880001	4890000	10000	H3K27me3-1	3991.5	47.0945
core0469	core	JR2_1	4880001	4890000	10000	H3K27me3-2	3241	62.5852
core0470	core	JR2_1	4890001	4900000	10000	H3K27me3-1	1016	11.9875
core0470	core	JR2_1	4890001	4900000	10000	H3K27me3-2	492	9.50074
core0471	core	JR2_1	4900001	4910000	10000	H3K27me3-1	1087.5	12.8311
core0471	core	JR2_1	4900001	4910000	10000	H3K27me3-2	570	11.007
core0472	core	JR2_1	4910001	4920000	10000	H3K27me3-1	1175.5	13.8694
core0472	core	JR2_1	4910001	4920000	10000	H3K27me3-2	533	10.2925
core0473	core	JR2_1	4920001	4930000	10000	H3K27me3-1	1181	13.9343
core0473	core	JR2_1	4920001	4930000	10000	H3K27me3-2	396	7.64694
core0474	core	JR2_1	4930001	4940000	10000	H3K27me3-1	797	9.40356
core0474	core	JR2_1	4930001	4940000	10000	H3K27me3-2	795	15.3518
core0475	core	JR2_1	4940001	4950000	10000	H3K27me3-1	1353.5	15.9695
core0475	core	JR2_1	4940001	4950000	10000	H3K27me3-2	341.5	6.59452
core0476	core	JR2_1	4950001	4960000	10000	H3K27me3-1	1256	14.8192
core0476	core	JR2_1	4950001	4960000	10000	H3K27me3-2	473	9.13384
core0477	core	JR2_1	4960001	4970000	10000	H3K27me3-1	1163	13.7219
core0477	core	JR2_1	4960001	4970000	10000	H3K27me3-2	612	11.818
core0478	core	JR2_1	4970001	4980000	10000	H3K27me3-1	1318	15.5507
core0478	core	JR2_1	4970001	4980000	10000	H3K27me3-2	649.5	12.5421
core0479	core	JR2_1	4980001	4990000	10000	H3K27me3-1	1093.5	12.9019
core0479	core	JR2_1	4980001	4990000	10000	H3K27me3-2	467	9.01798
core0480	core	JR2_1	4990001	5000000	10000	H3K27me3-1	1040.5	12.2765
core0480	core	JR2_1	4990001	5000000	10000	H3K27me3-2	548.5	10.5918
core0481	core	JR2_1	5000001	5010000	10000	H3K27me3-1	943	11.1262
core0481	core	JR2_1	5000001	5010000	10000	H3K27me3-2	397	7.66625
core0482	core	JR2_1	5010001	5020000	10000	H3K27me3-1	1001.5	11.8164
core0482	core	JR2_1	5010001	5020000	10000	H3K27me3-2	642	12.3973
core0483	core	JR2_1	5020001	5030000	10000	H3K27me3-1	1246.5	14.7071
core0483	core	JR2_1	5020001	5030000	10000	H3K27me3-2	779.5	15.0525
core0484	core	JR2_1	5030001	5040000	10000	H3K27me3-1	1171	13.8163
core0484	core	JR2_1	5030001	5040000	10000	H3K27me3-2	380.5	7.34763
core0485	core	JR2_1	5040001	5050000	10000	H3K27me3-1	922.5	10.8843
core0485	core	JR2_1	5040001	5050000	10000	H3K27me3-2	478	9.23039
core0486	core	JR2_1	5050001	5060000	10000	H3K27me3-1	1651.5	19.4855
core0486	core	JR2_1	5050001	5060000	10000	H3K27me3-2	958.5	18.5091
core0487	core	JR2_1	5060001	5070000	10000	H3K27me3-1	1560	18.406
core0487	core	JR2_1	5060001	5070000	10000	H3K27me3-2	732	14.1352
core0488	core	JR2_1	5070001	5080000	10000	H3K27me3-1	1133.5	13.3738
core0488	core	JR2_1	5070001	5080000	10000	H3K27me3-2	612.5	11.8276
core0489	core	JR2_1	5080001	5090000	10000	H3K27me3-1	1597.5	18.8484
core0489	core	JR2_1	5080001	5090000	10000	H3K27me3-2	667	12.8801
core0490	core	JR2_1	5090001	5100000	10000	H3K27me3-1	1967	23.208
core0490	core	JR2_1	5090001	5100000	10000	H3K27me3-2	1469	28.367
otherAGR0004	other AGR	JR2_1	5100001	5110000	10000	H3K27me3-1	15869	187.233
otherAGR0004	other AGR	JR2_1	5100001	5110000	10000	H3K27me3-2	6267	121.019
core0491	core	JR2_1	5110001	5120000	10000	H3K27me3-1	3541	41.7792
core0491	core	JR2_1	5110001	5120000	10000	H3K27me3-2	2202.5	42.5313
core0492	core	JR2_1	5120001	5130000	10000	H3K27me3-1	3446.5	40.6642
core0492	core	JR2_1	5120001	5130000	10000	H3K27me3-2	2281.5	44.0568
core0493	core	JR2_1	5130001	5140000	10000	H3K27me3-1	1417	16.7187
core0493	core	JR2_1	5130001	5140000	10000	H3K27me3-2	790.5	15.2649
core0494	core	JR2_1	5140001	5150000	10000	H3K27me3-1	1258.5	14.8487
core0494	core	JR2_1	5140001	5150000	10000	H3K27me3-2	653	12.6097
core0495	core	JR2_1	5150001	5160000	10000	H3K27me3-1	1264	14.9135
core0495	core	JR2_1	5150001	5160000	10000	H3K27me3-2	657.5	12.6966
core0496	core	JR2_1	5160001	5170000	10000	H3K27me3-1	1225	14.4534
core0496	core	JR2_1	5160001	5170000	10000	H3K27me3-2	1067	20.6042
core0497	core	JR2_1	5170001	5180000	10000	H3K27me3-1	1138.5	13.4328
core0497	core	JR2_1	5170001	5180000	10000	H3K27me3-2	533	10.2925
core0498	core	JR2_1	5180001	5190000	10000	H3K27me3-1	943.5	11.1321
core0498	core	JR2_1	5180001	5190000	10000	H3K27me3-2	316	6.1021
core0499	core	JR2_1	5190001	5200000	10000	H3K27me3-1	1475	17.4031
core0499	core	JR2_1	5190001	5200000	10000	H3K27me3-2	614	11.8566
core0500	core	JR2_1	5200001	5210000	10000	H3K27me3-1	1180	13.9225
core0500	core	JR2_1	5200001	5210000	10000	H3K27me3-2	678	13.0925
core0501	core	JR2_1	5210001	5220000	10000	H3K27me3-1	945.5	11.1557
core0501	core	JR2_1	5210001	5220000	10000	H3K27me3-2	417	8.05246
core0502	core	JR2_1	5220001	5230000	10000	H3K27me3-1	1485.5	17.527
core0502	core	JR2_1	5220001	5230000	10000	H3K27me3-2	1008	19.4649
core0503	core	JR2_1	5230001	5240000	10000	H3K27me3-1	1282.5	15.1318
core0503	core	JR2_1	5230001	5240000	10000	H3K27me3-2	501.5	9.68419
core0504	core	JR2_1	5240001	5250000	10000	H3K27me3-1	1684	19.869
core0504	core	JR2_1	5240001	5250000	10000	H3K27me3-2	855	16.5104
core0505	core	JR2_1	5250001	5260000	10000	H3K27me3-1	1086.5	12.8193
core0505	core	JR2_1	5250001	5260000	10000	H3K27me3-2	710	13.7104
core0506	core	JR2_1	5260001	5270000	10000	H3K27me3-1	1463.5	17.2674
core0506	core	JR2_1	5260001	5270000	10000	H3K27me3-2	508	9.80971
core0507	core	JR2_1	5270001	5280000	10000	H3K27me3-1	1643	19.3853
core0507	core	JR2_1	5270001	5280000	10000	H3K27me3-2	828	15.9891
core0508	core	JR2_1	5280001	5290000	10000	H3K27me3-1	868	10.2413
core0508	core	JR2_1	5280001	5290000	10000	H3K27me3-2	267	5.15589
core0509	core	JR2_1	5290001	5300000	10000	H3K27me3-1	978	11.5391
core0509	core	JR2_1	5290001	5300000	10000	H3K27me3-2	650	12.5518
core0510	core	JR2_1	5300001	5310000	10000	H3K27me3-1	1128	13.3089
core0510	core	JR2_1	5300001	5310000	10000	H3K27me3-2	515	9.94488
core0511	core	JR2_1	5310001	5320000	10000	H3K27me3-1	1429	16.8603
core0511	core	JR2_1	5310001	5320000	10000	H3K27me3-2	660	12.7449
core0512	core	JR2_1	5320001	5330000	10000	H3K27me3-1	1228.5	14.4947
core0512	core	JR2_1	5320001	5330000	10000	H3K27me3-2	730	14.0966
core0513	core	JR2_1	5330001	5340000	10000	H3K27me3-1	1120	13.2145
core0513	core	JR2_1	5330001	5340000	10000	H3K27me3-2	389.5	7.52142
core0514	core	JR2_1	5340001	5350000	10000	H3K27me3-1	1356.5	16.0049
core0514	core	JR2_1	5340001	5350000	10000	H3K27me3-2	548	10.5821
core0515	core	JR2_1	5350001	5360000	10000	H3K27me3-1	1317	15.5389
core0515	core	JR2_1	5350001	5360000	10000	H3K27me3-2	840	16.2208
core0516	core	JR2_1	5360001	5370000	10000	H3K27me3-1	1227	14.477
core0516	core	JR2_1	5360001	5370000	10000	H3K27me3-2	285	5.50348
core0517	core	JR2_1	5370001	5380000	10000	H3K27me3-1	1358.5	16.0285
core0517	core	JR2_1	5370001	5380000	10000	H3K27me3-2	819	15.8153
core0518	core	JR2_1	5380001	5390000	10000	H3K27me3-1	1448.5	17.0904
core0518	core	JR2_1	5380001	5390000	10000	H3K27me3-2	428	8.26487
core0519	core	JR2_1	5390001	5400000	10000	H3K27me3-1	1186.5	13.9991
core0519	core	JR2_1	5390001	5400000	10000	H3K27me3-2	705.5	13.6235
core0520	core	JR2_1	5400001	5410000	10000	H3K27me3-1	1191.5	14.0581
core0520	core	JR2_1	5400001	5410000	10000	H3K27me3-2	451	8.70901
core0521	core	JR2_1	5410001	5420000	10000	H3K27me3-1	1036.5	12.2293
core0521	core	JR2_1	5410001	5420000	10000	H3K27me3-2	423	8.16832
core0522	core	JR2_1	5420001	5430000	10000	H3K27me3-1	980.5	11.5686
core0522	core	JR2_1	5420001	5430000	10000	H3K27me3-2	786	15.178
core0523	core	JR2_1	5430001	5440000	10000	H3K27me3-1	927.5	10.9433
core0523	core	JR2_1	5430001	5440000	10000	H3K27me3-2	378.5	7.309
core0524	core	JR2_1	5440001	5450000	10000	H3K27me3-1	1415.5	16.701
core0524	core	JR2_1	5440001	5450000	10000	H3K27me3-2	776	14.9849
core0525	core	JR2_1	5450001	5460000	10000	H3K27me3-1	980	11.5627
core0525	core	JR2_1	5450001	5460000	10000	H3K27me3-2	321	6.19865
core0526	core	JR2_1	5460001	5470000	10000	H3K27me3-1	947	11.1734
core0526	core	JR2_1	5460001	5470000	10000	H3K27me3-2	369	7.12556
core0527	core	JR2_1	5470001	5480000	10000	H3K27me3-1	1635.5	19.2968
core0527	core	JR2_1	5470001	5480000	10000	H3K27me3-2	1065	20.5656
core0528	core	JR2_1	5480001	5490000	10000	H3K27me3-1	1054	12.4358
core0528	core	JR2_1	5480001	5490000	10000	H3K27me3-2	392	7.5697
core0529	core	JR2_1	5490001	5500000	10000	H3K27me3-1	1027	12.1173
core0529	core	JR2_1	5490001	5500000	10000	H3K27me3-2	695	13.4208
core0530	core	JR2_1	5500001	5510000	10000	H3K27me3-1	1255.5	14.8133
core0530	core	JR2_1	5500001	5510000	10000	H3K27me3-2	419	8.09108
core0531	core	JR2_1	5510001	5520000	10000	H3K27me3-1	1124	13.2617
core0531	core	JR2_1	5510001	5520000	10000	H3K27me3-2	501.5	9.68419
core0532	core	JR2_1	5520001	5530000	10000	H3K27me3-1	2502.5	29.5262
core0532	core	JR2_1	5520001	5530000	10000	H3K27me3-2	1858	35.8788
core0533	core	JR2_1	5530001	5540000	10000	H3K27me3-1	1091.5	12.8783
core0533	core	JR2_1	5530001	5540000	10000	H3K27me3-2	595.5	11.4994
core0534	core	JR2_1	5540001	5550000	10000	H3K27me3-1	1091	12.8724
core0534	core	JR2_1	5540001	5550000	10000	H3K27me3-2	733	14.1546
core0535	core	JR2_1	5550001	5560000	10000	H3K27me3-1	999	11.7869
core0535	core	JR2_1	5550001	5560000	10000	H3K27me3-2	523	10.0994
core0536	core	JR2_1	5560001	5570000	10000	H3K27me3-1	1088	12.837
core0536	core	JR2_1	5560001	5570000	10000	H3K27me3-2	473	9.13384
core0537	core	JR2_1	5570001	5580000	10000	H3K27me3-1	1124.5	13.2676
core0537	core	JR2_1	5570001	5580000	10000	H3K27me3-2	801	15.4677
core0538	core	JR2_1	5580001	5590000	10000	H3K27me3-1	1382.5	16.3117
core0538	core	JR2_1	5580001	5590000	10000	H3K27me3-2	854	16.4911
core0539	core	JR2_1	5590001	5600000	10000	H3K27me3-1	4299	50.7226
core0539	core	JR2_1	5590001	5600000	10000	H3K27me3-2	2349.5	45.3699
core0540	core	JR2_1	5600001	5610000	10000	H3K27me3-1	3807.5	44.9235
core0540	core	JR2_1	5600001	5610000	10000	H3K27me3-2	2710	52.3313
core0541	core	JR2_1	5610001	5620000	10000	H3K27me3-1	1182.5	13.952
core0541	core	JR2_1	5610001	5620000	10000	H3K27me3-2	423	8.16832
core0542	core	JR2_1	5620001	5630000	10000	H3K27me3-1	1393.5	16.4415
core0542	core	JR2_1	5620001	5630000	10000	H3K27me3-2	646	12.4746
core0543	core	JR2_1	5630001	5640000	10000	H3K27me3-1	913.5	10.7781
core0543	core	JR2_1	5630001	5640000	10000	H3K27me3-2	635	12.2621
core0544	core	JR2_1	5640001	5650000	10000	H3K27me3-1	1001	11.8105
core0544	core	JR2_1	5640001	5650000	10000	H3K27me3-2	479.5	9.25936
core0545	core	JR2_1	5650001	5660000	10000	H3K27me3-1	1422	16.7777
core0545	core	JR2_1	5650001	5660000	10000	H3K27me3-2	646.5	12.4842
core0546	core	JR2_1	5660001	5670000	10000	H3K27me3-1	1196.5	14.1171
core0546	core	JR2_1	5660001	5670000	10000	H3K27me3-2	461	8.90212
core0547	core	JR2_1	5670001	5680000	10000	H3K27me3-1	1124.5	13.2676
core0547	core	JR2_1	5670001	5680000	10000	H3K27me3-2	386	7.45383
core0548	core	JR2_1	5680001	5690000	10000	H3K27me3-1	691	8.1529
core0548	core	JR2_1	5680001	5690000	10000	H3K27me3-2	311	6.00555
core0549	core	JR2_1	5690001	5700000	10000	H3K27me3-1	1577	18.6065
core0549	core	JR2_1	5690001	5700000	10000	H3K27me3-2	834	16.1049
core0550	core	JR2_1	5700001	5710000	10000	H3K27me3-1	1243	14.6658
core0550	core	JR2_1	5700001	5710000	10000	H3K27me3-2	733.5	14.1642
core0551	core	JR2_1	5710001	5720000	10000	H3K27me3-1	1455	17.1671
core0551	core	JR2_1	5710001	5720000	10000	H3K27me3-2	641.5	12.3877
core0552	core	JR2_1	5720001	5730000	10000	H3K27me3-1	1283.5	15.1436
core0552	core	JR2_1	5720001	5730000	10000	H3K27me3-2	631	12.1849
core0553	core	JR2_1	5730001	5740000	10000	H3K27me3-1	1225.5	14.4593
core0553	core	JR2_1	5730001	5740000	10000	H3K27me3-2	603.5	11.6539
core0554	core	JR2_1	5740001	5750000	10000	H3K27me3-1	1021	12.0465
core0554	core	JR2_1	5740001	5750000	10000	H3K27me3-2	405	7.82073
core0555	core	JR2_1	5750001	5760000	10000	H3K27me3-1	957.5	11.2972
core0555	core	JR2_1	5750001	5760000	10000	H3K27me3-2	280	5.40693
core0556	core	JR2_1	5760001	5770000	10000	H3K27me3-1	1427	16.8367
core0556	core	JR2_1	5760001	5770000	10000	H3K27me3-2	631	12.1849
core0557	core	JR2_1	5770001	5780000	10000	H3K27me3-1	1208.5	14.2587
core0557	core	JR2_1	5770001	5780000	10000	H3K27me3-2	718.5	13.8746
core0558	core	JR2_1	5780001	5790000	10000	H3K27me3-1	1431	16.8839
core0558	core	JR2_1	5780001	5790000	10000	H3K27me3-2	461.5	8.91177
core0559	core	JR2_1	5790001	5800000	10000	H3K27me3-1	1001.5	11.8164
core0559	core	JR2_1	5790001	5800000	10000	H3K27me3-2	307	5.92831
core0560	core	JR2_1	5800001	5810000	10000	H3K27me3-1	1005.5	11.8636
core0560	core	JR2_1	5800001	5810000	10000	H3K27me3-2	241	4.65382
core0561	core	JR2_1	5810001	5820000	10000	H3K27me3-1	1252.5	14.7779
core0561	core	JR2_1	5810001	5820000	10000	H3K27me3-2	633	12.2235
core0562	core	JR2_1	5820001	5830000	10000	H3K27me3-1	1262.5	14.8958
core0562	core	JR2_1	5820001	5830000	10000	H3K27me3-2	479.5	9.25936
core0563	core	JR2_1	5830001	5840000	10000	H3K27me3-1	1217.5	14.3649
core0563	core	JR2_1	5830001	5840000	10000	H3K27me3-2	461	8.90212
core0564	core	JR2_1	5840001	5850000	10000	H3K27me3-1	1415.5	16.701
core0564	core	JR2_1	5840001	5850000	10000	H3K27me3-2	654	12.629
core0565	core	JR2_1	5850001	5860000	10000	H3K27me3-1	915	10.7958
core0565	core	JR2_1	5850001	5860000	10000	H3K27me3-2	558.5	10.7849
core0566	core	JR2_1	5860001	5870000	10000	H3K27me3-1	1168	13.7809
core0566	core	JR2_1	5860001	5870000	10000	H3K27me3-2	753	14.5408
core0567	core	JR2_1	5870001	5880000	10000	H3K27me3-1	1114	13.1437
core0567	core	JR2_1	5870001	5880000	10000	H3K27me3-2	611	11.7987
core0568	core	JR2_1	5880001	5890000	10000	H3K27me3-1	1044.5	12.3237
core0568	core	JR2_1	5880001	5890000	10000	H3K27me3-2	428	8.26487
core0569	core	JR2_1	5890001	5900000	10000	H3K27me3-1	1136.5	13.4092
core0569	core	JR2_1	5890001	5900000	10000	H3K27me3-2	338	6.52693
core0570	core	JR2_1	5900001	5910000	10000	H3K27me3-1	756.5	8.92571
core0570	core	JR2_1	5900001	5910000	10000	H3K27me3-2	393	7.58901
core0571	core	JR2_1	5910001	5920000	10000	H3K27me3-1	1233	14.5478
core0571	core	JR2_1	5910001	5920000	10000	H3K27me3-2	515	9.94488
core0572	core	JR2_1	5920001	5930000	10000	H3K27me3-1	1066	12.5774
core0572	core	JR2_1	5920001	5930000	10000	H3K27me3-2	531	10.2538
core0573	core	JR2_1	5930001	5940000	10000	H3K27me3-1	952	11.2324
core0573	core	JR2_1	5930001	5940000	10000	H3K27me3-2	682	13.1697
core0574	core	JR2_1	5940001	5950000	10000	H3K27me3-1	1150	13.5685
core0574	core	JR2_1	5940001	5950000	10000	H3K27me3-2	450	8.6897
core0575	core	JR2_1	5950001	5960000	10000	H3K27me3-1	1250.5	14.7543
core0575	core	JR2_1	5950001	5960000	10000	H3K27me3-2	616	11.8952
core0576	core	JR2_1	5960001	5970000	10000	H3K27me3-1	1316	15.5271
core0576	core	JR2_1	5960001	5970000	10000	H3K27me3-2	489.5	9.45246
core0577	core	JR2_1	5970001	5980000	10000	H3K27me3-1	1068	12.601
core0577	core	JR2_1	5970001	5980000	10000	H3K27me3-2	805	15.5449
core0578	core	JR2_1	5980001	5990000	10000	H3K27me3-1	950	11.2088
core0578	core	JR2_1	5980001	5990000	10000	H3K27me3-2	351	6.77797
core0579	core	JR2_1	5990001	6000000	10000	H3K27me3-1	913	10.7722
core0579	core	JR2_1	5990001	6000000	10000	H3K27me3-2	573	11.0649
core0580	core	JR2_1	6000001	6010000	10000	H3K27me3-1	1230.5	14.5183
core0580	core	JR2_1	6000001	6010000	10000	H3K27me3-2	504.5	9.74212
core0581	core	JR2_1	6010001	6020000	10000	H3K27me3-1	1090	12.8606
core0581	core	JR2_1	6010001	6020000	10000	H3K27me3-2	613	11.8373
core0582	core	JR2_1	6020001	6030000	10000	H3K27me3-1	1106	13.0494
core0582	core	JR2_1	6020001	6030000	10000	H3K27me3-2	542	10.4663
core0583	core	JR2_1	6030001	6040000	10000	H3K27me3-1	1132.5	13.362
core0583	core	JR2_1	6030001	6040000	10000	H3K27me3-2	386	7.45383
core0584	core	JR2_1	6040001	6050000	10000	H3K27me3-1	893.5	10.5421
core0584	core	JR2_1	6040001	6050000	10000	H3K27me3-2	364	7.029
core0585	core	JR2_1	6050001	6060000	10000	H3K27me3-1	1058	12.483
core0585	core	JR2_1	6050001	6060000	10000	H3K27me3-2	526	10.1573
core0586	core	JR2_1	6060001	6070000	10000	H3K27me3-1	1150.5	13.5744
core0586	core	JR2_1	6060001	6070000	10000	H3K27me3-2	462	8.92143
core0587	core	JR2_1	6070001	6080000	10000	H3K27me3-1	1296.5	15.297
core0587	core	JR2_1	6070001	6080000	10000	H3K27me3-2	753	14.5408
core0588	core	JR2_1	6080001	6090000	10000	H3K27me3-1	1387	16.3648
core0588	core	JR2_1	6080001	6090000	10000	H3K27me3-2	718.5	13.8746
core0589	core	JR2_1	6090001	6100000	10000	H3K27me3-1	1115.5	13.1614
core0589	core	JR2_1	6090001	6100000	10000	H3K27me3-2	577	11.1421
core0590	core	JR2_1	6100001	6110000	10000	H3K27me3-1	1107.5	13.0671
core0590	core	JR2_1	6100001	6110000	10000	H3K27me3-2	734	14.1739
core0591	core	JR2_1	6110001	6120000	10000	H3K27me3-1	1212.5	14.3059
core0591	core	JR2_1	6110001	6120000	10000	H3K27me3-2	593	11.4511
core0592	core	JR2_1	6120001	6130000	10000	H3K27me3-1	1109	13.0847
core0592	core	JR2_1	6120001	6130000	10000	H3K27me3-2	550	10.6207
core0593	core	JR2_1	6130001	6140000	10000	H3K27me3-1	1373	16.1996
core0593	core	JR2_1	6130001	6140000	10000	H3K27me3-2	594	11.4704
core0594	core	JR2_1	6140001	6150000	10000	H3K27me3-1	1308.5	15.4386
core0594	core	JR2_1	6140001	6150000	10000	H3K27me3-2	722	13.9421
core0595	core	JR2_1	6150001	6160000	10000	H3K27me3-1	1346.5	15.8869
core0595	core	JR2_1	6150001	6160000	10000	H3K27me3-2	816	15.7573
core0596	core	JR2_1	6160001	6170000	10000	H3K27me3-1	1566.5	18.4827
core0596	core	JR2_1	6160001	6170000	10000	H3K27me3-2	883	17.0511
core0597	core	JR2_1	6170001	6180000	10000	H3K27me3-1	1324	15.6215
core0597	core	JR2_1	6170001	6180000	10000	H3K27me3-2	532	10.2732
core0598	core	JR2_1	6180001	6190000	10000	H3K27me3-1	1407	16.6008
core0598	core	JR2_1	6180001	6190000	10000	H3K27me3-2	652.5	12.6001
core0599	core	JR2_1	6190001	6200000	10000	H3K27me3-1	1240.5	14.6363
core0599	core	JR2_1	6190001	6200000	10000	H3K27me3-2	479.5	9.25936
core0600	core	JR2_1	6200001	6210000	10000	H3K27me3-1	907	10.7014
core0600	core	JR2_1	6200001	6210000	10000	H3K27me3-2	413.5	7.98487
core0601	core	JR2_1	6210001	6220000	10000	H3K27me3-1	1204	14.2056
core0601	core	JR2_1	6210001	6220000	10000	H3K27me3-2	365	7.04831
core0602	core	JR2_1	6220001	6230000	10000	H3K27me3-1	1240.5	14.6363
core0602	core	JR2_1	6220001	6230000	10000	H3K27me3-2	543.5	10.4952
core0603	core	JR2_1	6230001	6240000	10000	H3K27me3-1	1224	14.4416
core0603	core	JR2_1	6230001	6240000	10000	H3K27me3-2	683.5	13.1987
core0604	core	JR2_1	6240001	6250000	10000	H3K27me3-1	1179.5	13.9166
core0604	core	JR2_1	6240001	6250000	10000	H3K27me3-2	534	10.3118
core0605	core	JR2_1	6250001	6260000	10000	H3K27me3-1	1054	12.4358
core0605	core	JR2_1	6250001	6260000	10000	H3K27me3-2	473	9.13384
core0606	core	JR2_1	6260001	6270000	10000	H3K27me3-1	1024	12.0819
core0606	core	JR2_1	6260001	6270000	10000	H3K27me3-2	412	7.9559
core0607	core	JR2_1	6270001	6280000	10000	H3K27me3-1	1062.5	12.5361
core0607	core	JR2_1	6270001	6280000	10000	H3K27me3-2	589	11.3739
core0608	core	JR2_1	6280001	6290000	10000	H3K27me3-1	986	11.6335
core0608	core	JR2_1	6280001	6290000	10000	H3K27me3-2	605	11.6828
core0609	core	JR2_1	6290001	6300000	10000	H3K27me3-1	1096	12.9314
core0609	core	JR2_1	6290001	6300000	10000	H3K27me3-2	488	9.4235
core0610	core	JR2_1	6300001	6310000	10000	H3K27me3-1	946.5	11.1675
core0610	core	JR2_1	6300001	6310000	10000	H3K27me3-2	450	8.6897
core0611	core	JR2_1	6310001	6320000	10000	H3K27me3-1	1155	13.6275
core0611	core	JR2_1	6310001	6320000	10000	H3K27me3-2	497	9.59729
core0612	core	JR2_1	6320001	6330000	10000	H3K27me3-1	1121.5	13.2322
core0612	core	JR2_1	6320001	6330000	10000	H3K27me3-2	495	9.55867
core0613	core	JR2_1	6330001	6340000	10000	H3K27me3-1	1135	13.3915
core0613	core	JR2_1	6330001	6340000	10000	H3K27me3-2	551	10.6401
core0614	core	JR2_1	6340001	6350000	10000	H3K27me3-1	2643.5	31.1898
core0614	core	JR2_1	6340001	6350000	10000	H3K27me3-2	1766.5	34.1119
core0615	core	JR2_1	6350001	6360000	10000	H3K27me3-1	1119.5	13.2086
core0615	core	JR2_1	6350001	6360000	10000	H3K27me3-2	409.5	7.90763
core0616	core	JR2_1	6360001	6370000	10000	H3K27me3-1	1056	12.4594
core0616	core	JR2_1	6360001	6370000	10000	H3K27me3-2	257.5	4.97244
core0617	core	JR2_1	6370001	6380000	10000	H3K27me3-1	1223.5	14.4357
core0617	core	JR2_1	6370001	6380000	10000	H3K27me3-2	611	11.7987
core0618	core	JR2_1	6380001	6390000	10000	H3K27me3-1	899	10.607
core0618	core	JR2_1	6380001	6390000	10000	H3K27me3-2	787	15.1973
core0619	core	JR2_1	6390001	6400000	10000	H3K27me3-1	3481	41.0712
core0619	core	JR2_1	6390001	6400000	10000	H3K27me3-2	2078	40.1271
core0620	core	JR2_1	6400001	6410000	10000	H3K27me3-1	1440.5	16.996
core0620	core	JR2_1	6400001	6410000	10000	H3K27me3-2	765	14.7725
core0621	core	JR2_1	6410001	6420000	10000	H3K27me3-1	1412	16.6598
core0621	core	JR2_1	6410001	6420000	10000	H3K27me3-2	899	17.3601
core0622	core	JR2_1	6420001	6430000	10000	H3K27me3-1	1325.5	15.6392
core0622	core	JR2_1	6420001	6430000	10000	H3K27me3-2	690	13.3242
core0623	core	JR2_1	6430001	6440000	10000	H3K27me3-1	1058	12.483
core0623	core	JR2_1	6430001	6440000	10000	H3K27me3-2	419	8.09108
core0624	core	JR2_1	6440001	6450000	10000	H3K27me3-1	1116	13.1673
core0624	core	JR2_1	6440001	6450000	10000	H3K27me3-2	586	11.3159
core0625	core	JR2_1	6450001	6460000	10000	H3K27me3-1	907	10.7014
core0625	core	JR2_1	6450001	6460000	10000	H3K27me3-2	407	7.85935
core0626	core	JR2_1	6460001	6470000	10000	H3K27me3-1	1110.5	13.1024
core0626	core	JR2_1	6460001	6470000	10000	H3K27me3-2	441	8.51591
core0627	core	JR2_1	6470001	6480000	10000	H3K27me3-1	1004	11.8459
core0627	core	JR2_1	6470001	6480000	10000	H3K27me3-2	552	10.6594
core0628	core	JR2_1	6480001	6490000	10000	H3K27me3-1	1251	14.7602
core0628	core	JR2_1	6480001	6490000	10000	H3K27me3-2	647	12.4939
core0629	core	JR2_1	6490001	6500000	10000	H3K27me3-1	978	11.5391
core0629	core	JR2_1	6490001	6500000	10000	H3K27me3-2	518	10.0028
core0630	core	JR2_1	6500001	6510000	10000	H3K27me3-1	1057.5	12.4771
core0630	core	JR2_1	6500001	6510000	10000	H3K27me3-2	497	9.59729
core0631	core	JR2_1	6510001	6520000	10000	H3K27me3-1	1230.5	14.5183
core0631	core	JR2_1	6510001	6520000	10000	H3K27me3-2	785	15.1587
core0632	core	JR2_1	6520001	6530000	10000	H3K27me3-1	1215.5	14.3413
core0632	core	JR2_1	6520001	6530000	10000	H3K27me3-2	752	14.5215
core0633	core	JR2_1	6530001	6540000	10000	H3K27me3-1	998.5	11.781
core0633	core	JR2_1	6530001	6540000	10000	H3K27me3-2	375	7.24142
core0634	core	JR2_1	6540001	6550000	10000	H3K27me3-1	944	11.138
core0634	core	JR2_1	6540001	6550000	10000	H3K27me3-2	639.5	12.349
core0635	core	JR2_1	6550001	6560000	10000	H3K27me3-1	1368	16.1406
core0635	core	JR2_1	6550001	6560000	10000	H3K27me3-2	620	11.9725
core0636	core	JR2_1	6560001	6570000	10000	H3K27me3-1	941	11.1026
core0636	core	JR2_1	6560001	6570000	10000	H3K27me3-2	574	11.0842
core0637	core	JR2_1	6570001	6580000	10000	H3K27me3-1	908.5	10.7191
core0637	core	JR2_1	6570001	6580000	10000	H3K27me3-2	465	8.97936
core0638	core	JR2_1	6580001	6590000	10000	H3K27me3-1	1268	14.9607
core0638	core	JR2_1	6580001	6590000	10000	H3K27me3-2	451.5	8.71867
core0639	core	JR2_1	6590001	6600000	10000	H3K27me3-1	1068.5	12.6069
core0639	core	JR2_1	6590001	6600000	10000	H3K27me3-2	351.5	6.78762
core0640	core	JR2_1	6600001	6610000	10000	H3K27me3-1	1169	13.7927
core0640	core	JR2_1	6600001	6610000	10000	H3K27me3-2	527	10.1766
core0641	core	JR2_1	6610001	6620000	10000	H3K27me3-1	1203.5	14.1997
core0641	core	JR2_1	6610001	6620000	10000	H3K27me3-2	586	11.3159
core0642	core	JR2_1	6620001	6630000	10000	H3K27me3-1	1210	14.2764
core0642	core	JR2_1	6620001	6630000	10000	H3K27me3-2	406	7.84004
core0643	core	JR2_1	6630001	6640000	10000	H3K27me3-1	1095.5	12.9255
core0643	core	JR2_1	6630001	6640000	10000	H3K27me3-2	464	8.96005
core0644	core	JR2_1	6640001	6650000	10000	H3K27me3-1	1010	11.9167
core0644	core	JR2_1	6640001	6650000	10000	H3K27me3-2	645	12.4552
core0645	core	JR2_1	6650001	6660000	10000	H3K27me3-1	1367.5	16.1347
core0645	core	JR2_1	6650001	6660000	10000	H3K27me3-2	652	12.5904
core0646	core	JR2_1	6660001	6670000	10000	H3K27me3-1	994	11.7279
core0646	core	JR2_1	6660001	6670000	10000	H3K27me3-2	465	8.97936
core0647	core	JR2_1	6670001	6680000	10000	H3K27me3-1	1173	13.8399
core0647	core	JR2_1	6670001	6680000	10000	H3K27me3-2	417.5	8.06211
core0648	core	JR2_1	6680001	6690000	10000	H3K27me3-1	1355	15.9872
core0648	core	JR2_1	6680001	6690000	10000	H3K27me3-2	982	18.9629
core0649	core	JR2_1	6690001	6700000	10000	H3K27me3-1	922	10.8784
core0649	core	JR2_1	6690001	6700000	10000	H3K27me3-2	382	7.37659
core0650	core	JR2_1	6700001	6710000	10000	H3K27me3-1	1249.5	14.7425
core0650	core	JR2_1	6700001	6710000	10000	H3K27me3-2	339	6.54624
core0651	core	JR2_1	6710001	6720000	10000	H3K27me3-1	973	11.4801
core0651	core	JR2_1	6710001	6720000	10000	H3K27me3-2	543	10.4856
core0652	core	JR2_1	6720001	6730000	10000	H3K27me3-1	1069	12.6128
core0652	core	JR2_1	6720001	6730000	10000	H3K27me3-2	590	11.3932
core0653	core	JR2_1	6730001	6740000	10000	H3K27me3-1	1087	12.8252
core0653	core	JR2_1	6730001	6740000	10000	H3K27me3-2	646.5	12.4842
core0654	core	JR2_1	6740001	6750000	10000	H3K27me3-1	894	10.548
core0654	core	JR2_1	6740001	6750000	10000	H3K27me3-2	450	8.6897
core0655	core	JR2_1	6750001	6760000	10000	H3K27me3-1	964.5	11.3798
core0655	core	JR2_1	6750001	6760000	10000	H3K27me3-2	653	12.6097
core0656	core	JR2_1	6760001	6770000	10000	H3K27me3-1	1294.5	15.2734
core0656	core	JR2_1	6760001	6770000	10000	H3K27me3-2	518.5	10.0125
core0657	core	JR2_1	6770001	6780000	10000	H3K27me3-1	1201	14.1702
core0657	core	JR2_1	6770001	6780000	10000	H3K27me3-2	790	15.2553
core0658	core	JR2_1	6780001	6790000	10000	H3K27me3-1	719.5	8.48916
core0658	core	JR2_1	6780001	6790000	10000	H3K27me3-2	567	10.949
core0659	core	JR2_1	6790001	6800000	10000	H3K27me3-1	1258	14.8428
core0659	core	JR2_1	6790001	6800000	10000	H3K27me3-2	531	10.2538
core0660	core	JR2_1	6800001	6810000	10000	H3K27me3-1	1072.5	12.6541
core0660	core	JR2_1	6800001	6810000	10000	H3K27me3-2	769	14.8497
core0661	core	JR2_1	6810001	6820000	10000	H3K27me3-1	1428.5	16.8544
core0661	core	JR2_1	6810001	6820000	10000	H3K27me3-2	532	10.2732
core0662	core	JR2_1	6820001	6830000	10000	H3K27me3-1	1456.5	17.1848
core0662	core	JR2_1	6820001	6830000	10000	H3K27me3-2	786	15.178
core0663	core	JR2_1	6830001	6840000	10000	H3K27me3-1	1465	17.2851
core0663	core	JR2_1	6830001	6840000	10000	H3K27me3-2	545	10.5242
core0664	core	JR2_1	6840001	6850000	10000	H3K27me3-1	1050	12.3886
core0664	core	JR2_1	6840001	6850000	10000	H3K27me3-2	642.5	12.407
core0665	core	JR2_1	6850001	6860000	10000	H3K27me3-1	1045	12.3296
core0665	core	JR2_1	6850001	6860000	10000	H3K27me3-2	808	15.6028
core0666	core	JR2_1	6860001	6870000	10000	H3K27me3-1	1094	12.9078
core0666	core	JR2_1	6860001	6870000	10000	H3K27me3-2	1013	19.5615
core0667	core	JR2_1	6870001	6880000	10000	H3K27me3-1	1093.5	12.9019
core0667	core	JR2_1	6870001	6880000	10000	H3K27me3-2	631	12.1849
core0668	core	JR2_1	6880001	6890000	10000	H3K27me3-1	1685	19.8808
core0668	core	JR2_1	6880001	6890000	10000	H3K27me3-2	1101	21.2608
core0669	core	JR2_1	6890001	6900000	10000	H3K27me3-1	1200	14.1584
core0669	core	JR2_1	6890001	6900000	10000	H3K27me3-2	259	5.00141
core0670	core	JR2_1	6900001	6910000	10000	H3K27me3-1	2291	27.0308
core0670	core	JR2_1	6900001	6910000	10000	H3K27me3-2	1048	20.2374
core0671	core	JR2_1	6910001	6920000	10000	H3K27me3-1	3913.5	46.1742
core0671	core	JR2_1	6910001	6920000	10000	H3K27me3-2	2680	51.752
core0672	core	JR2_1	6920001	6930000	10000	H3K27me3-1	1748	20.6241
core0672	core	JR2_1	6920001	6930000	10000	H3K27me3-2	950	18.3449
core0673	core	JR2_1	6930001	6940000	10000	H3K27me3-1	1248	14.7248
core0673	core	JR2_1	6930001	6940000	10000	H3K27me3-2	901	17.3987
core0674	core	JR2_1	6940001	6950000	10000	H3K27me3-1	1167.5	13.775
core0674	core	JR2_1	6940001	6950000	10000	H3K27me3-2	333	6.43038
core0675	core	JR2_1	6950001	6960000	10000	H3K27me3-1	1663	19.6212
core0675	core	JR2_1	6950001	6960000	10000	H3K27me3-2	1158	22.3615
core0676	core	JR2_1	6960001	6970000	10000	H3K27me3-1	1050	12.3886
core0676	core	JR2_1	6960001	6970000	10000	H3K27me3-2	967	18.6732
core0677	core	JR2_1	6970001	6980000	10000	H3K27me3-1	2999.5	35.3902
core0677	core	JR2_1	6970001	6980000	10000	H3K27me3-2	1640	31.6691
core0678	core	JR2_1	6980001	6990000	10000	H3K27me3-1	1152	13.5921
core0678	core	JR2_1	6980001	6990000	10000	H3K27me3-2	853.5	16.4815
otherAGR0005	other AGR	JR2_1	6990001	7000000	10000	H3K27me3-1	4601	54.2858
otherAGR0005	other AGR	JR2_1	6990001	7000000	10000	H3K27me3-2	2288	44.1823
core0679	core	JR2_1	7000001	7010000	10000	H3K27me3-1	1835	21.6506
core0679	core	JR2_1	7000001	7010000	10000	H3K27me3-2	745.5	14.3959
core0680	core	JR2_1	7010001	7020000	10000	H3K27me3-1	1859.5	21.9397
core0680	core	JR2_1	7010001	7020000	10000	H3K27me3-2	1189.5	22.9698
core0681	core	JR2_1	7020001	7030000	10000	H3K27me3-1	1187	14.005
core0681	core	JR2_1	7020001	7030000	10000	H3K27me3-2	525	10.138
core0682	core	JR2_1	7030001	7040000	10000	H3K27me3-1	1258.5	14.8487
core0682	core	JR2_1	7030001	7040000	10000	H3K27me3-2	835	16.1242
core0683	core	JR2_1	7040001	7050000	10000	H3K27me3-1	1049.5	12.3827
core0683	core	JR2_1	7040001	7050000	10000	H3K27me3-2	446.5	8.62212
core0684	core	JR2_1	7050001	7060000	10000	H3K27me3-1	1792.5	21.1492
core0684	core	JR2_1	7050001	7060000	10000	H3K27me3-2	1339	25.8567
core0685	core	JR2_1	7060001	7070000	10000	H3K27me3-1	3290	38.8177
core0685	core	JR2_1	7060001	7070000	10000	H3K27me3-2	1509.5	29.1491
core0686	core	JR2_1	7070001	7080000	10000	H3K27me3-1	1716.5	20.2525
core0686	core	JR2_1	7070001	7080000	10000	H3K27me3-2	1465	28.2898
core0687	core	JR2_1	7080001	7090000	10000	H3K27me3-1	3483.5	41.1007
core0687	core	JR2_1	7080001	7090000	10000	H3K27me3-2	2222	42.9078
core0688	core	JR2_1	7090001	7100000	10000	H3K27me3-1	6088.5	71.8363
core0688	core	JR2_1	7090001	7100000	10000	H3K27me3-2	4497.5	86.8487
core0689	core	JR2_1	7100001	7110000	10000	H3K27me3-1	5325	62.828
core0689	core	JR2_1	7100001	7110000	10000	H3K27me3-2	4501.5	86.926
core0690	core	JR2_1	7110001	7120000	10000	H3K27me3-1	4388	51.7727
core0690	core	JR2_1	7110001	7120000	10000	H3K27me3-2	3934	75.9673
core0691	core	JR2_1	7120001	7130000	10000	H3K27me3-1	3682	43.4428
core0691	core	JR2_1	7120001	7130000	10000	H3K27me3-2	3184.5	61.4941
core0692	core	JR2_1	7130001	7140000	10000	H3K27me3-1	4993.5	58.9168
core0692	core	JR2_1	7130001	7140000	10000	H3K27me3-2	3890.5	75.1273
core0693	core	JR2_1	7140001	7150000	10000	H3K27me3-1	5133	60.5627
core0693	core	JR2_1	7140001	7150000	10000	H3K27me3-2	4495	86.8005
core0694	core	JR2_1	7150001	7160000	10000	H3K27me3-1	5056.5	59.6601
core0694	core	JR2_1	7150001	7160000	10000	H3K27me3-2	4337.5	83.7591
core0695	core	JR2_1	7160001	7170000	10000	H3K27me3-1	4643.5	54.7872
core0695	core	JR2_1	7160001	7170000	10000	H3K27me3-2	4020	77.628
core0696	core	JR2_1	7170001	7180000	10000	H3K27me3-1	4688	55.3123
core0696	core	JR2_1	7170001	7180000	10000	H3K27me3-2	4521	87.3025
core0697	core	JR2_1	7180001	7190000	10000	H3K27me3-1	5526	65.1996
core0697	core	JR2_1	7180001	7190000	10000	H3K27me3-2	4175.5	80.6308
core0698	core	JR2_1	7190001	7200000	10000	H3K27me3-1	4903	57.849
core0698	core	JR2_1	7190001	7200000	10000	H3K27me3-2	4630.5	89.417
core0699	core	JR2_1	7200001	7210000	10000	H3K27me3-1	5034.5	59.4005
core0699	core	JR2_1	7200001	7210000	10000	H3K27me3-2	4246	81.9922
core0700	core	JR2_1	7210001	7220000	10000	H3K27me3-1	5138	60.6217
core0700	core	JR2_1	7210001	7220000	10000	H3K27me3-2	4101.5	79.2018
core0701	core	JR2_1	7220001	7230000	10000	H3K27me3-1	4789.5	56.5098
core0701	core	JR2_1	7220001	7230000	10000	H3K27me3-2	4178	80.6791
core0702	core	JR2_1	7230001	7240000	10000	H3K27me3-1	4461.5	52.6399
core0702	core	JR2_1	7230001	7240000	10000	H3K27me3-2	3104.5	59.9493
core0703	core	JR2_1	7240001	7250000	10000	H3K27me3-1	4844.5	57.1588
core0703	core	JR2_1	7240001	7250000	10000	H3K27me3-2	4113	79.4239
core0704	core	JR2_1	7250001	7260000	10000	H3K27me3-1	3360	39.6436
core0704	core	JR2_1	7250001	7260000	10000	H3K27me3-2	3297	63.6666
core0705	core	JR2_1	7260001	7270000	10000	H3K27me3-1	3923.5	46.2922
core0705	core	JR2_1	7260001	7270000	10000	H3K27me3-2	2487	48.0251
core0706	core	JR2_1	7270001	7280000	10000	H3K27me3-1	892	10.5244
core0706	core	JR2_1	7270001	7280000	10000	H3K27me3-2	167	3.22484
core0707	core	JR2_1	7280001	7290000	10000	H3K27me3-1	971	11.4565
core0707	core	JR2_1	7280001	7290000	10000	H3K27me3-2	306.5	5.91865
core0708	core	JR2_1	7290001	7300000	10000	H3K27me3-1	688	8.1175
core0708	core	JR2_1	7290001	7300000	10000	H3K27me3-2	257	4.96279
core0709	core	JR2_1	7300001	7310000	10000	H3K27me3-1	1056	12.4594
core0709	core	JR2_1	7300001	7310000	10000	H3K27me3-2	626.5	12.098
core0710	core	JR2_1	7310001	7320000	10000	H3K27me3-1	1567	18.4885
core0710	core	JR2_1	7310001	7320000	10000	H3K27me3-2	942	18.1904
core0711	core	JR2_1	7320001	7330000	10000	H3K27me3-1	2055	24.2463
core0711	core	JR2_1	7320001	7330000	10000	H3K27me3-2	1313.5	25.3643
core0712	core	JR2_1	7330001	7340000	10000	H3K27me3-1	2934.5	34.6233
core0712	core	JR2_1	7330001	7340000	10000	H3K27me3-2	1746.5	33.7257
core0713	core	JR2_1	7340001	7350000	10000	H3K27me3-1	2223.5	26.2344
core0713	core	JR2_1	7340001	7350000	10000	H3K27me3-2	1808	34.9133
core0714	core	JR2_1	7350001	7360000	10000	H3K27me3-1	2276	26.8538
core0714	core	JR2_1	7350001	7360000	10000	H3K27me3-2	1519	29.3326
core0715	core	JR2_1	7360001	7370000	10000	H3K27me3-1	1149.5	13.5626
core0715	core	JR2_1	7360001	7370000	10000	H3K27me3-2	834	16.1049
core0716	core	JR2_1	7370001	7380000	10000	H3K27me3-1	1248.5	14.7307
core0716	core	JR2_1	7370001	7380000	10000	H3K27me3-2	632	12.2042
core0717	core	JR2_1	7380001	7390000	10000	H3K27me3-1	887	10.4654
core0717	core	JR2_1	7380001	7390000	10000	H3K27me3-2	616	11.8952
core0718	core	JR2_1	7390001	7400000	10000	H3K27me3-1	1255.5	14.8133
core0718	core	JR2_1	7390001	7400000	10000	H3K27me3-2	618	11.9339
core0719	core	JR2_1	7400001	7410000	10000	H3K27me3-1	1748.5	20.63
core0719	core	JR2_1	7400001	7410000	10000	H3K27me3-2	600	11.5863
core0720	core	JR2_1	7410001	7420000	10000	H3K27me3-1	1683	19.8572
core0720	core	JR2_1	7410001	7420000	10000	H3K27me3-2	975.5	18.8373
core0721	core	JR2_1	7420001	7430000	10000	H3K27me3-1	910	10.7368
core0721	core	JR2_1	7420001	7430000	10000	H3K27me3-2	470.5	9.08557
core0722	core	JR2_1	7430001	7440000	10000	H3K27me3-1	1023	12.0701
core0722	core	JR2_1	7430001	7440000	10000	H3K27me3-2	375	7.24142
core0723	core	JR2_1	7440001	7450000	10000	H3K27me3-1	1462	17.2497
core0723	core	JR2_1	7440001	7450000	10000	H3K27me3-2	683	13.189
core0724	core	JR2_1	7450001	7460000	10000	H3K27me3-1	1974.5	23.2965
core0724	core	JR2_1	7450001	7460000	10000	H3K27me3-2	848	16.3753
core0725	core	JR2_1	7460001	7470000	10000	H3K27me3-1	1441.5	17.0078
core0725	core	JR2_1	7460001	7470000	10000	H3K27me3-2	845.5	16.327
core0726	core	JR2_1	7470001	7480000	10000	H3K27me3-1	3528	41.6258
core0726	core	JR2_1	7470001	7480000	10000	H3K27me3-2	2514	48.5465
otherAGR0006	other AGR	JR2_1	7480001	7490000	10000	H3K27me3-1	6067	71.5827
otherAGR0006	other AGR	JR2_1	7480001	7490000	10000	H3K27me3-2	4375	84.4832
otherAGR0007	other AGR	JR2_1	7490001	7500000	10000	H3K27me3-1	8325.5	98.23
otherAGR0007	other AGR	JR2_1	7490001	7500000	10000	H3K27me3-2	5046.5	97.4502
otherAGR0008	other AGR	JR2_1	7500001	7510000	10000	H3K27me3-1	7006	82.6616
otherAGR0008	other AGR	JR2_1	7500001	7510000	10000	H3K27me3-2	4751	91.7439
core0727	core	JR2_1	7510001	7520000	10000	H3K27me3-1	4497	53.0587
core0727	core	JR2_1	7510001	7520000	10000	H3K27me3-2	3459.5	66.8045
core0728	core	JR2_1	7520001	7530000	10000	H3K27me3-1	6011	70.9219
core0728	core	JR2_1	7520001	7530000	10000	H3K27me3-2	4929.5	95.1909
core0729	core	JR2_1	7530001	7540000	10000	H3K27me3-1	4562.5	53.8315
core0729	core	JR2_1	7530001	7540000	10000	H3K27me3-2	2837	54.7837
core0730	core	JR2_1	7540001	7550000	10000	H3K27me3-1	1494.5	17.6331
core0730	core	JR2_1	7540001	7550000	10000	H3K27me3-2	601	11.6056
core0731	core	JR2_1	7550001	7560000	10000	H3K27me3-1	1000	11.7987
core0731	core	JR2_1	7550001	7560000	10000	H3K27me3-2	827	15.9697
core0732	core	JR2_1	7560001	7570000	10000	H3K27me3-1	1633.5	19.2732
core0732	core	JR2_1	7560001	7570000	10000	H3K27me3-2	832	16.0663
core0733	core	JR2_1	7570001	7580000	10000	H3K27me3-1	1281.5	15.12
core0733	core	JR2_1	7570001	7580000	10000	H3K27me3-2	371.5	7.17383
core0734	core	JR2_1	7580001	7590000	10000	H3K27me3-1	3336	39.3604
core0734	core	JR2_1	7580001	7590000	10000	H3K27me3-2	1545.5	29.8443
core0735	core	JR2_1	7590001	7600000	10000	H3K27me3-1	2598.5	30.6589
core0735	core	JR2_1	7590001	7600000	10000	H3K27me3-2	1477.5	28.5312
core0736	core	JR2_1	7600001	7610000	10000	H3K27me3-1	1023.5	12.076
core0736	core	JR2_1	7600001	7610000	10000	H3K27me3-2	630	12.1656
core0737	core	JR2_1	7610001	7620000	10000	H3K27me3-1	2052	24.2109
core0737	core	JR2_1	7610001	7620000	10000	H3K27me3-2	1090	21.0484
core0738	core	JR2_1	7620001	7630000	10000	H3K27me3-1	1080	12.7426
core0738	core	JR2_1	7620001	7630000	10000	H3K27me3-2	415.5	8.02349
core0739	core	JR2_1	7630001	7640000	10000	H3K27me3-1	3157	37.2485
core0739	core	JR2_1	7630001	7640000	10000	H3K27me3-2	1642	31.7078
core0740	core	JR2_1	7640001	7650000	10000	H3K27me3-1	4390	51.7963
core0740	core	JR2_1	7640001	7650000	10000	H3K27me3-2	3605.5	69.6238
otherAGR0009	other AGR	JR2_1	7650001	7660000	10000	H3K27me3-1	7430	87.6643
otherAGR0009	other AGR	JR2_1	7650001	7660000	10000	H3K27me3-2	4927.5	95.1522
core0741	core	JR2_1	7660001	7670000	10000	H3K27me3-1	3908	46.1093
core0741	core	JR2_1	7660001	7670000	10000	H3K27me3-2	2704.5	52.2251
core0742	core	JR2_1	7670001	7680000	10000	H3K27me3-1	2140.5	25.2551
core0742	core	JR2_1	7670001	7680000	10000	H3K27me3-2	1852.5	35.7726
core0743	core	JR2_1	7680001	7690000	10000	H3K27me3-1	1836	21.6624
core0743	core	JR2_1	7680001	7690000	10000	H3K27me3-2	1300.5	25.1132
core0744	core	JR2_1	7690001	7700000	10000	H3K27me3-1	1123.5	13.2558
core0744	core	JR2_1	7690001	7700000	10000	H3K27me3-2	810.5	15.6511
core0745	core	JR2_1	7700001	7710000	10000	H3K27me3-1	2062.5	24.3348
core0745	core	JR2_1	7700001	7710000	10000	H3K27me3-2	999.5	19.3008
otherAGR0010	other AGR	JR2_1	7710001	7720000	10000	H3K27me3-1	4948.5	58.3858
otherAGR0010	other AGR	JR2_1	7710001	7720000	10000	H3K27me3-2	2869	55.4017
core0746	core	JR2_1	7720001	7730000	10000	H3K27me3-1	3441.5	40.6052
core0746	core	JR2_1	7720001	7730000	10000	H3K27me3-2	2781.5	53.712
core0747	core	JR2_1	7730001	7740000	10000	H3K27me3-1	2293	27.0544
core0747	core	JR2_1	7730001	7740000	10000	H3K27me3-2	1527.5	29.4967
core0748	core	JR2_1	7740001	7750000	10000	H3K27me3-1	950	11.2088
core0748	core	JR2_1	7740001	7750000	10000	H3K27me3-2	277.5	5.35865
core0749	core	JR2_1	7750001	7760000	10000	H3K27me3-1	1200	14.1584
core0749	core	JR2_1	7750001	7760000	10000	H3K27me3-2	481.5	9.29798
core0750	core	JR2_1	7760001	7770000	10000	H3K27me3-1	1086.5	12.8193
core0750	core	JR2_1	7760001	7770000	10000	H3K27me3-2	523.5	10.109
core0751	core	JR2_1	7770001	7780000	10000	H3K27me3-1	1076	12.6954
core0751	core	JR2_1	7770001	7780000	10000	H3K27me3-2	500	9.65522
core0752	core	JR2_1	7780001	7790000	10000	H3K27me3-1	1390.5	16.4061
core0752	core	JR2_1	7780001	7790000	10000	H3K27me3-2	782	15.1008
core0753	core	JR2_1	7790001	7800000	10000	H3K27me3-1	2608	30.771
core0753	core	JR2_1	7790001	7800000	10000	H3K27me3-2	996	19.2332
core0754	core	JR2_1	7800001	7810000	10000	H3K27me3-1	3390	39.9976
core0754	core	JR2_1	7800001	7810000	10000	H3K27me3-2	2638	50.941
core0755	core	JR2_1	7810001	7820000	10000	H3K27me3-1	1663	19.6212
core0755	core	JR2_1	7810001	7820000	10000	H3K27me3-2	1171	22.6125
core0756	core	JR2_1	7820001	7830000	10000	H3K27me3-1	3388.5	39.9799
core0756	core	JR2_1	7820001	7830000	10000	H3K27me3-2	2136	41.2471
core0757	core	JR2_1	7830001	7840000	10000	H3K27me3-1	820	9.67493
core0757	core	JR2_1	7830001	7840000	10000	H3K27me3-2	464.5	8.9697
core0758	core	JR2_1	7840001	7850000	10000	H3K27me3-1	4190	49.4365
core0758	core	JR2_1	7840001	7850000	10000	H3K27me3-2	2198.5	42.454
core0759	core	JR2_1	7850001	7860000	10000	H3K27me3-1	1013	11.9521
core0759	core	JR2_1	7850001	7860000	10000	H3K27me3-2	472.5	9.12419
core0760	core	JR2_1	7860001	7870000	10000	H3K27me3-1	1067	12.5892
core0760	core	JR2_1	7860001	7870000	10000	H3K27me3-2	804	15.5256
core0761	core	JR2_1	7870001	7880000	10000	H3K27me3-1	2280	26.901
core0761	core	JR2_1	7870001	7880000	10000	H3K27me3-2	1578.5	30.4815
core0762	core	JR2_1	7880001	7890000	10000	H3K27me3-1	1029	12.1409
core0762	core	JR2_1	7880001	7890000	10000	H3K27me3-2	547	10.5628
core0763	core	JR2_1	7890001	7900000	10000	H3K27me3-1	966	11.3975
core0763	core	JR2_1	7890001	7900000	10000	H3K27me3-2	544	10.5049
core0764	core	JR2_1	7900001	7910000	10000	H3K27me3-1	655	7.72814
core0764	core	JR2_1	7900001	7910000	10000	H3K27me3-2	326	6.29521
core0765	core	JR2_1	7910001	7920000	10000	H3K27me3-1	1178.5	13.9048
core0765	core	JR2_1	7910001	7920000	10000	H3K27me3-2	784.5	15.149
core0766	core	JR2_1	7920001	7930000	10000	H3K27me3-1	1005	11.8577
core0766	core	JR2_1	7920001	7930000	10000	H3K27me3-2	600	11.5863
core0767	core	JR2_1	7930001	7940000	10000	H3K27me3-1	985	11.6217
core0767	core	JR2_1	7930001	7940000	10000	H3K27me3-2	599.5	11.5766
core0768	core	JR2_1	7940001	7950000	10000	H3K27me3-1	1079.5	12.7367
core0768	core	JR2_1	7940001	7950000	10000	H3K27me3-2	720.5	13.9132
core0769	core	JR2_1	7950001	7960000	10000	H3K27me3-1	1037.5	12.2411
core0769	core	JR2_1	7950001	7960000	10000	H3K27me3-2	580	11.2001
core0770	core	JR2_1	7960001	7970000	10000	H3K27me3-1	1061	12.5184
core0770	core	JR2_1	7960001	7970000	10000	H3K27me3-2	480	9.26902
core0771	core	JR2_1	7970001	7980000	10000	H3K27me3-1	1151.5	13.5862
core0771	core	JR2_1	7970001	7980000	10000	H3K27me3-2	317	6.12141
core0772	core	JR2_1	7980001	7990000	10000	H3K27me3-1	1197	14.123
core0772	core	JR2_1	7980001	7990000	10000	H3K27me3-2	465	8.97936
core0773	core	JR2_1	7990001	8000000	10000	H3K27me3-1	807.5	9.52744
core0773	core	JR2_1	7990001	8000000	10000	H3K27me3-2	412.5	7.96556
core0774	core	JR2_1	8000001	8010000	10000	H3K27me3-1	1200.5	14.1643
core0774	core	JR2_1	8000001	8010000	10000	H3K27me3-2	757	14.618
core0775	core	JR2_1	8010001	8020000	10000	H3K27me3-1	1229.5	14.5065
core0775	core	JR2_1	8010001	8020000	10000	H3K27me3-2	566	10.9297
core0776	core	JR2_1	8020001	8030000	10000	H3K27me3-1	919	10.843
core0776	core	JR2_1	8020001	8030000	10000	H3K27me3-2	242	4.67313
core0777	core	JR2_1	8030001	8040000	10000	H3K27me3-1	997	11.7633
core0777	core	JR2_1	8030001	8040000	10000	H3K27me3-2	526.5	10.167
core0778	core	JR2_1	8040001	8050000	10000	H3K27me3-1	998.5	11.781
core0778	core	JR2_1	8040001	8050000	10000	H3K27me3-2	669.5	12.9283
core0779	core	JR2_1	8050001	8060000	10000	H3K27me3-1	870.5	10.2708
core0779	core	JR2_1	8050001	8060000	10000	H3K27me3-2	609	11.7601
core0780	core	JR2_1	8060001	8070000	10000	H3K27me3-1	826	9.74572
core0780	core	JR2_1	8060001	8070000	10000	H3K27me3-2	396	7.64694
core0781	core	JR2_1	8070001	8080000	10000	H3K27me3-1	1361	16.058
core0781	core	JR2_1	8070001	8080000	10000	H3K27me3-2	546.5	10.5532
core0782	core	JR2_1	8080001	8090000	10000	H3K27me3-1	1157.5	13.657
core0782	core	JR2_1	8080001	8090000	10000	H3K27me3-2	524	10.1187
core0783	core	JR2_1	8090001	8100000	10000	H3K27me3-1	1285	15.1613
core0783	core	JR2_1	8090001	8100000	10000	H3K27me3-2	652.5	12.6001
core0784	core	JR2_1	8100001	8110000	10000	H3K27me3-1	1190.5	14.0463
core0784	core	JR2_1	8100001	8110000	10000	H3K27me3-2	622	12.0111
core0785	core	JR2_1	8110001	8120000	10000	H3K27me3-1	1139	13.4387
core0785	core	JR2_1	8110001	8120000	10000	H3K27me3-2	490	9.46212
core0786	core	JR2_1	8120001	8130000	10000	H3K27me3-1	1271	14.9961
core0786	core	JR2_1	8120001	8130000	10000	H3K27me3-2	826	15.9504
core0787	core	JR2_1	8130001	8140000	10000	H3K27me3-1	1132.5	13.362
core0787	core	JR2_1	8130001	8140000	10000	H3K27me3-2	779	15.0428
core0788	core	JR2_1	8140001	8150000	10000	H3K27me3-1	3021.5	35.6497
core0788	core	JR2_1	8140001	8150000	10000	H3K27me3-2	1737	33.5422
core0789	core	JR2_1	8150001	8160000	10000	H3K27me3-1	907	10.7014
core0789	core	JR2_1	8150001	8160000	10000	H3K27me3-2	693	13.3821
core0790	core	JR2_1	8160001	8170000	10000	H3K27me3-1	965.5	11.3916
core0790	core	JR2_1	8160001	8170000	10000	H3K27me3-2	353	6.81659
core0791	core	JR2_1	8170001	8180000	10000	H3K27me3-1	1090	12.8606
core0791	core	JR2_1	8170001	8180000	10000	H3K27me3-2	610	11.7794
core0792	core	JR2_1	8180001	8190000	10000	H3K27me3-1	2500.5	29.5026
core0792	core	JR2_1	8180001	8190000	10000	H3K27me3-2	1460	28.1933
core0793	core	JR2_1	8190001	8200000	10000	H3K27me3-1	3855	45.484
core0793	core	JR2_1	8190001	8200000	10000	H3K27me3-2	2908	56.1548
core0794	core	JR2_1	8200001	8210000	10000	H3K27me3-1	972	11.4683
core0794	core	JR2_1	8200001	8210000	10000	H3K27me3-2	782	15.1008
core0795	core	JR2_1	8210001	8220000	10000	H3K27me3-1	897.5	10.5893
core0795	core	JR2_1	8210001	8220000	10000	H3K27me3-2	355.5	6.86486
core0796	core	JR2_1	8220001	8230000	10000	H3K27me3-1	870.5	10.2708
core0796	core	JR2_1	8220001	8230000	10000	H3K27me3-2	400	7.72418
core0797	core	JR2_1	8230001	8240000	10000	H3K27me3-1	1197.5	14.1289
core0797	core	JR2_1	8230001	8240000	10000	H3K27me3-2	981	18.9436
core0798	core	JR2_1	8240001	8250000	10000	H3K27me3-1	1248	14.7248
core0798	core	JR2_1	8240001	8250000	10000	H3K27me3-2	508.5	9.81936
core0799	core	JR2_1	8250001	8260000	10000	H3K27me3-1	1190.5	14.0463
core0799	core	JR2_1	8250001	8260000	10000	H3K27me3-2	427	8.24556
core0800	core	JR2_1	8260001	8270000	10000	H3K27me3-1	935.5	11.0377
core0800	core	JR2_1	8260001	8270000	10000	H3K27me3-2	602	11.6249
core0801	core	JR2_1	8270001	8280000	10000	H3K27me3-1	1012.5	11.9462
core0801	core	JR2_1	8270001	8280000	10000	H3K27me3-2	474	9.15315
core0802	core	JR2_1	8280001	8290000	10000	H3K27me3-1	1224.5	14.4475
core0802	core	JR2_1	8280001	8290000	10000	H3K27me3-2	602	11.6249
core0803	core	JR2_1	8290001	8300000	10000	H3K27me3-1	2420	28.5528
core0803	core	JR2_1	8290001	8300000	10000	H3K27me3-2	1558.5	30.0953
core0804	core	JR2_1	8300001	8310000	10000	H3K27me3-1	2132	25.1548
core0804	core	JR2_1	8300001	8310000	10000	H3K27me3-2	1329	25.6636
core0805	core	JR2_1	8310001	8320000	10000	H3K27me3-1	1009.5	11.9108
core0805	core	JR2_1	8310001	8320000	10000	H3K27me3-2	698	13.4787
core0806	core	JR2_1	8320001	8330000	10000	H3K27me3-1	1014	11.9639
core0806	core	JR2_1	8320001	8330000	10000	H3K27me3-2	626	12.0883
core0807	core	JR2_1	8330001	8340000	10000	H3K27me3-1	959	11.3149
core0807	core	JR2_1	8330001	8340000	10000	H3K27me3-2	779	15.0428
core0808	core	JR2_1	8340001	8350000	10000	H3K27me3-1	964.5	11.3798
core0808	core	JR2_1	8340001	8350000	10000	H3K27me3-2	446.5	8.62212
core0809	core	JR2_1	8350001	8360000	10000	H3K27me3-1	1445	17.0491
core0809	core	JR2_1	8350001	8360000	10000	H3K27me3-2	825.5	15.9408
core0810	core	JR2_1	8360001	8370000	10000	H3K27me3-1	1105	13.0376
core0810	core	JR2_1	8360001	8370000	10000	H3K27me3-2	969	18.7118
core0811	core	JR2_1	8370001	8380000	10000	H3K27me3-1	1289.5	15.2144
core0811	core	JR2_1	8370001	8380000	10000	H3K27me3-2	559	10.7945
core0812	core	JR2_1	8380001	8390000	10000	H3K27me3-1	1327	15.6569
core0812	core	JR2_1	8380001	8390000	10000	H3K27me3-2	451	8.70901
core0813	core	JR2_1	8390001	8400000	10000	H3K27me3-1	1089	12.8488
core0813	core	JR2_1	8390001	8400000	10000	H3K27me3-2	532.5	10.2828
core0814	core	JR2_1	8400001	8410000	10000	H3K27me3-1	969	11.4329
core0814	core	JR2_1	8400001	8410000	10000	H3K27me3-2	486.5	9.39453
core0815	core	JR2_1	8410001	8420000	10000	H3K27me3-1	1193	14.0758
core0815	core	JR2_1	8410001	8420000	10000	H3K27me3-2	517	9.9835
core0816	core	JR2_1	8420001	8430000	10000	H3K27me3-1	1413	16.6716
core0816	core	JR2_1	8420001	8430000	10000	H3K27me3-2	407	7.85935
core0817	core	JR2_1	8430001	8440000	10000	H3K27me3-1	994	11.7279
core0817	core	JR2_1	8430001	8440000	10000	H3K27me3-2	475	9.17246
core0818	core	JR2_1	8440001	8450000	10000	H3K27me3-1	1052	12.4122
core0818	core	JR2_1	8440001	8450000	10000	H3K27me3-2	363	7.00969
core0819	core	JR2_1	8450001	8460000	10000	H3K27me3-1	1266	14.9371
core0819	core	JR2_1	8450001	8460000	10000	H3K27me3-2	544	10.5049
core0820	core	JR2_1	8460001	8470000	10000	H3K27me3-1	1171.5	13.8222
core0820	core	JR2_1	8460001	8470000	10000	H3K27me3-2	601	11.6056
core0821	core	JR2_1	8470001	8480000	10000	H3K27me3-1	1253	14.7838
core0821	core	JR2_1	8470001	8480000	10000	H3K27me3-2	681.5	13.1601
core0822	core	JR2_1	8480001	8490000	10000	H3K27me3-1	1071.5	12.6423
core0822	core	JR2_1	8480001	8490000	10000	H3K27me3-2	351	6.77797
core0823	core	JR2_1	8490001	8500000	10000	H3K27me3-1	1373	16.1996
core0823	core	JR2_1	8490001	8500000	10000	H3K27me3-2	704	13.5946
core0824	core	JR2_1	8500001	8510000	10000	H3K27me3-1	1393.5	16.4415
core0824	core	JR2_1	8500001	8510000	10000	H3K27me3-2	704	13.5946
core0825	core	JR2_1	8510001	8520000	10000	H3K27me3-1	1129	13.3207
core0825	core	JR2_1	8510001	8520000	10000	H3K27me3-2	492	9.50074
core0826	core	JR2_1	8520001	8530000	10000	H3K27me3-1	1210	14.2764
core0826	core	JR2_1	8520001	8530000	10000	H3K27me3-2	1078	20.8167
core0827	core	JR2_1	8530001	8540000	10000	H3K27me3-1	1921	22.6653
core0827	core	JR2_1	8530001	8540000	10000	H3K27me3-2	1151	22.2263
core0828	core	JR2_1	8540001	8550000	10000	H3K27me3-1	7995.5	94.3364
core0828	core	JR2_1	8540001	8550000	10000	H3K27me3-2	4725.5	91.2515
core0829	core	JR2_1	8550001	8560000	10000	H3K27me3-1	6013	70.9455
core0829	core	JR2_1	8550001	8560000	10000	H3K27me3-2	3173.5	61.2817
core0830	core	JR2_1	8560001	8570000	10000	H3K27me3-1	1153	13.6039
core0830	core	JR2_1	8560001	8570000	10000	H3K27me3-2	650.5	12.5614
core0831	core	JR2_1	8570001	8580000	10000	H3K27me3-1	1301.5	15.356
core0831	core	JR2_1	8570001	8580000	10000	H3K27me3-2	795.5	15.3615
core0832	core	JR2_1	8580001	8590000	10000	H3K27me3-1	1843	21.745
core0832	core	JR2_1	8580001	8590000	10000	H3K27me3-2	993.5	19.1849
core0833	core	JR2_1	8590001	8600000	10000	H3K27me3-1	1105	13.0376
core0833	core	JR2_1	8590001	8600000	10000	H3K27me3-2	570	11.007
core0834	core	JR2_1	8600001	8610000	10000	H3K27me3-1	2333	27.5263
core0834	core	JR2_1	8600001	8610000	10000	H3K27me3-2	1023	19.7546
core0835	core	JR2_1	8610001	8620000	10000	H3K27me3-1	1361	16.058
core0835	core	JR2_1	8610001	8620000	10000	H3K27me3-2	394	7.60832
core0836	core	JR2_1	8620001	8630000	10000	H3K27me3-1	992.5	11.7102
core0836	core	JR2_1	8620001	8630000	10000	H3K27me3-2	609.5	11.7697
core0837	core	JR2_1	8630001	8640000	10000	H3K27me3-1	1296.5	15.297
core0837	core	JR2_1	8630001	8640000	10000	H3K27me3-2	573	11.0649
core0838	core	JR2_1	8640001	8650000	10000	H3K27me3-1	1342	15.8338
core0838	core	JR2_1	8640001	8650000	10000	H3K27me3-2	574	11.0842
core0839	core	JR2_1	8650001	8660000	10000	H3K27me3-1	1339.5	15.8043
core0839	core	JR2_1	8650001	8660000	10000	H3K27me3-2	523	10.0994
core0840	core	JR2_1	8660001	8670000	10000	H3K27me3-1	1473.5	17.3854
core0840	core	JR2_1	8660001	8670000	10000	H3K27me3-2	625	12.069
core0841	core	JR2_1	8670001	8680000	10000	H3K27me3-1	1793	21.1551
core0841	core	JR2_1	8670001	8680000	10000	H3K27me3-2	1032	19.9284
otherAGR0011	other AGR	JR2_1	8680001	8690000	10000	H3K27me3-1	8895.5	104.955
otherAGR0011	other AGR	JR2_1	8680001	8690000	10000	H3K27me3-2	5317.5	102.683
otherAGR0012	other AGR	JR2_1	8690001	8700000	10000	H3K27me3-1	5123.5	60.4506
otherAGR0012	other AGR	JR2_1	8690001	8700000	10000	H3K27me3-2	3399.5	65.6459
otherAGR0013	other AGR	JR2_1	8700001	8710000	10000	H3K27me3-1	6595	77.8124
otherAGR0013	other AGR	JR2_1	8700001	8710000	10000	H3K27me3-2	4727	91.2805
core0842	core	JR2_1	8710001	8720000	10000	H3K27me3-1	3138	37.0243
core0842	core	JR2_1	8710001	8720000	10000	H3K27me3-2	2057.5	39.7312
core0843	core	JR2_1	8720001	8730000	10000	H3K27me3-1	1001.5	11.8164
core0843	core	JR2_1	8720001	8730000	10000	H3K27me3-2	691	13.3435
core0844	core	JR2_1	8730001	8740000	10000	H3K27me3-1	1205	14.2174
core0844	core	JR2_1	8730001	8740000	10000	H3K27me3-2	706	13.6332
otherAGR0014	other AGR	JR2_1	8740001	8750000	10000	H3K27me3-1	4830.5	56.9936
otherAGR0014	other AGR	JR2_1	8740001	8750000	10000	H3K27me3-2	2941	56.792
core0845	core	JR2_1	8750001	8760000	10000	H3K27me3-1	2680	31.6205
core0845	core	JR2_1	8750001	8760000	10000	H3K27me3-2	1759.5	33.9767
core0846	core	JR2_1	8760001	8770000	10000	H3K27me3-1	1887	22.2641
core0846	core	JR2_1	8760001	8770000	10000	H3K27me3-2	1018	19.658
core0847	core	JR2_1	8770001	8780000	10000	H3K27me3-1	2936	34.641
core0847	core	JR2_1	8770001	8780000	10000	H3K27me3-2	2325.5	44.9064
core0848	core	JR2_1	8780001	8790000	10000	H3K27me3-1	5228	61.6836
core0848	core	JR2_1	8780001	8790000	10000	H3K27me3-2	3491	67.4128
core0849	core	JR2_1	8790001	8800000	10000	H3K27me3-1	1519	17.9222
core0849	core	JR2_1	8790001	8800000	10000	H3K27me3-2	581	11.2194
core0850	core	JR2_1	8800001	8810000	10000	H3K27me3-1	1104	13.0258
core0850	core	JR2_1	8800001	8810000	10000	H3K27me3-2	783.5	15.1297
core0851	core	JR2_1	8810001	8820000	10000	H3K27me3-1	1547	18.2526
core0851	core	JR2_1	8810001	8820000	10000	H3K27me3-2	1152	22.2456
core0852	core	JR2_1	8820001	8830000	10000	H3K27me3-1	2258	26.6414
core0852	core	JR2_1	8820001	8830000	10000	H3K27me3-2	1263	24.3891
core0853	core	JR2_1	8830001	8840000	10000	H3K27me3-1	2114	24.9424
core0853	core	JR2_1	8830001	8840000	10000	H3K27me3-2	1691	32.654
core0854	core	JR2_1	8840001	8850000	10000	H3K27me3-1	1156	13.6393
core0854	core	JR2_1	8840001	8850000	10000	H3K27me3-2	480	9.26902
core0855	core	JR2_1	8850001	8860000	10000	H3K27me3-1	1105.5	13.0435
core0855	core	JR2_1	8850001	8860000	10000	H3K27me3-2	670	12.938
core0856	core	JR2_1	8860001	8870000	10000	H3K27me3-1	2018.5	23.8157
core0856	core	JR2_1	8860001	8870000	10000	H3K27me3-2	1391	26.8608
core0857	core	JR2_1	8870001	8880000	10000	H3K27me3-1	2121	25.025
core0857	core	JR2_1	8870001	8880000	10000	H3K27me3-2	1498	28.9271
core0858	core	JR2_1	8880001	8890000	10000	H3K27me3-1	4121	48.6224
core0858	core	JR2_1	8880001	8890000	10000	H3K27me3-2	2907.5	56.1451
core0859	core	JR2_1	8890001	8900000	10000	H3K27me3-1	3684.5	43.4723
core0859	core	JR2_1	8890001	8900000	10000	H3K27me3-2	1732	33.4457
core0860	core	JR2_1	8900001	8910000	10000	H3K27me3-1	1135	13.3915
core0860	core	JR2_1	8900001	8910000	10000	H3K27me3-2	563	10.8718
core0861	core	JR2_1	8910001	8920000	10000	H3K27me3-1	695.5	8.20599
core0861	core	JR2_1	8910001	8920000	10000	H3K27me3-2	481	9.28833
core0862	core	JR2_1	8920001	8930000	10000	H3K27me3-1	1251	14.7602
core0862	core	JR2_1	8920001	8930000	10000	H3K27me3-2	730.5	14.1063
core0863	core	JR2_1	8930001	8940000	10000	H3K27me3-1	1967.5	23.2139
core0863	core	JR2_1	8930001	8940000	10000	H3K27me3-2	1455	28.0967
core0864	core	JR2_1	8940001	8950000	10000	H3K27me3-1	3094.5	36.5111
core0864	core	JR2_1	8940001	8950000	10000	H3K27me3-2	1801	34.7781
core0865	core	JR2_1	8950001	8960000	10000	H3K27me3-1	3221	38.0036
core0865	core	JR2_1	8950001	8960000	10000	H3K27me3-2	1811	34.9712
core0866	core	JR2_1	8960001	8970000	10000	H3K27me3-1	5799.5	68.4265
core0866	core	JR2_1	8960001	8970000	10000	H3K27me3-2	3693	71.3135
core0867	core	JR2_1	8970001	8980000	10000	H3K27me3-1	2551	30.0985
core0867	core	JR2_1	8970001	8980000	10000	H3K27me3-2	2344	45.2637
core0868	core	JR2_1	8980001	8990000	10000	H3K27me3-1	2358.5	27.8272
core0868	core	JR2_1	8980001	8990000	10000	H3K27me3-2	1511	29.1781
otherAGR0015	other AGR	JR2_1	8990001	9000000	10000	H3K27me3-1	4852	57.2473
otherAGR0015	other AGR	JR2_1	8990001	9000000	10000	H3K27me3-2	3510	67.7797
otherAGR0016	other AGR	JR2_1	9000001	9010000	10000	H3K27me3-1	4429	52.2564
otherAGR0016	other AGR	JR2_1	9000001	9010000	10000	H3K27me3-2	2992	57.7769
otherAGR0017	other AGR	JR2_1	9010001	9020000	10000	H3K27me3-1	3072	36.2456
otherAGR0017	other AGR	JR2_1	9010001	9020000	10000	H3K27me3-2	1987	38.3699
otherAGR0018	other AGR	JR2_1	9020001	9030000	10000	H3K27me3-1	6628	78.2017
otherAGR0018	other AGR	JR2_1	9020001	9030000	10000	H3K27me3-2	4309.5	83.2184
core0869	core	JR2_1	9030001	9040000	10000	H3K27me3-1	2937.5	34.6587
core0869	core	JR2_1	9030001	9040000	10000	H3K27me3-2	1635	31.5726
core0870	core	JR2_1	9040001	9050000	10000	H3K27me3-1	2571.5	30.3403
core0870	core	JR2_1	9040001	9050000	10000	H3K27me3-2	1685	32.5381
core0871	core	JR2_1	9050001	9060000	10000	H3K27me3-1	4270.5	50.3863
core0871	core	JR2_1	9050001	9060000	10000	H3K27me3-2	3436	66.3507
core0872	core	JR2_1	9060001	9070000	10000	H3K27me3-1	1868	22.04
core0872	core	JR2_1	9060001	9070000	10000	H3K27me3-2	1358	26.2236
core0873	core	JR2_1	9070001	9080000	10000	H3K27me3-1	1281	15.1141
core0873	core	JR2_1	9070001	9080000	10000	H3K27me3-2	643	12.4166
core0874	core	JR2_1	9080001	9090000	10000	H3K27me3-1	1215.5	14.3413
core0874	core	JR2_1	9080001	9090000	10000	H3K27me3-2	528.5	10.2056
core0875	core	JR2_1	9090001	9100000	10000	H3K27me3-1	2078.5	24.5236
core0875	core	JR2_1	9090001	9100000	10000	H3K27me3-2	1036	20.0056
core0876	core	JR2_1	9100001	9110000	10000	H3K27me3-1	2733	32.2458
core0876	core	JR2_1	9100001	9110000	10000	H3K27me3-2	1789.5	34.556
core0877	core	JR2_1	9110001	9120000	10000	H3K27me3-1	3298.5	38.918
core0877	core	JR2_1	9110001	9120000	10000	H3K27me3-2	1472	28.425
core0878	core	JR2_1	9120001	9130000	10000	H3K27me3-1	1164	13.7337
core0878	core	JR2_1	9120001	9130000	10000	H3K27me3-2	653	12.6097
core0879	core	JR2_1	9130001	9140000	10000	H3K27me3-1	2542	29.9923
core0879	core	JR2_1	9130001	9140000	10000	H3K27me3-2	884	17.0704
core0880	core	JR2_1	9140001	9150000	10000	H3K27me3-1	1287.5	15.1908
core0880	core	JR2_1	9140001	9150000	10000	H3K27me3-2	890.5	17.196
core0881	core	JR2_1	9150001	9160000	10000	H3K27me3-1	1345.5	15.8751
core0881	core	JR2_1	9150001	9160000	10000	H3K27me3-2	537	10.3697
core0882	core	JR2_1	9160001	9170000	10000	H3K27me3-1	1611.5	19.0136
core0882	core	JR2_1	9160001	9170000	10000	H3K27me3-2	606	11.7021
core0883	core	JR2_1	9170001	9180000	10000	H3K27me3-1	3875.5	45.7258
core0883	core	JR2_1	9170001	9180000	10000	H3K27me3-2	2185	42.1933
core0884	core	JR2_1	9180001	9190000	10000	H3K27me3-1	2855	33.6853
core0884	core	JR2_1	9180001	9190000	10000	H3K27me3-2	2009.5	38.8043
core0885	core	JR2_1	9190001	9200000	10000	H3K27me3-1	3906	46.0857
core0885	core	JR2_1	9190001	9200000	10000	H3K27me3-2	3190	61.6003
core0886	core	JR2_1	9200001	9210000	10000	H3K27me3-1	1217.5	14.3649
core0886	core	JR2_1	9200001	9210000	10000	H3K27me3-2	463	8.94074
core0887	core	JR2_1	9210001	9220000	10000	H3K27me3-1	1568.5	18.5062
core0887	core	JR2_1	9210001	9220000	10000	H3K27me3-2	784.5	15.149
core0888	core	JR2_1	9220001	9230000	10000	H3K27me3-1	2439	28.777
core0888	core	JR2_1	9220001	9230000	10000	H3K27me3-2	1350	26.0691
core0889	core	JR2_1	9230001	9240000	10000	H3K27me3-1	4173	49.2359
core0889	core	JR2_1	9230001	9240000	10000	H3K27me3-2	1971	38.0609
core0890	core	JR2_1	9240001	9250000	10000	H3K27me3-1	7709.5	90.962
core0890	core	JR2_1	9240001	9250000	10000	H3K27me3-2	5114.5	98.7633
otherAGR0019	other AGR	JR2_1	9250001	9260000	10000	H3K27me3-1	8389	98.9792
otherAGR0019	other AGR	JR2_1	9250001	9260000	10000	H3K27me3-2	5649	109.085
otherAGR0020	other AGR	JR2_1	9260001	9270000	10000	H3K27me3-1	12150.5	143.36
otherAGR0020	other AGR	JR2_1	9260001	9270000	10000	H3K27me3-2	6006	115.979
core0891	core	JR2_1	9270001	9275483	5483	H3K27me3-1	6123	131.759
core0891	core	JR2_1	9270001	9275483	5483	H3K27me3-2	4390.5	154.628
otherAGR0021	other AGR	JR2_2	1	10000	10000	H3K27me3-1	6938.5	81.8652
otherAGR0021	other AGR	JR2_2	1	10000	10000	H3K27me3-2	4268.5	82.4267
core0892	core	JR2_2	10001	20000	10000	H3K27me3-1	4461	52.634
core0892	core	JR2_2	10001	20000	10000	H3K27me3-2	2089.5	40.3492
core0893	core	JR2_2	20001	30000	10000	H3K27me3-1	1762	20.7893
core0893	core	JR2_2	20001	30000	10000	H3K27me3-2	913	17.6304
core0894	core	JR2_2	30001	40000	10000	H3K27me3-1	1980	23.3614
core0894	core	JR2_2	30001	40000	10000	H3K27me3-2	1197	23.1146
core0895	core	JR2_2	40001	50000	10000	H3K27me3-1	1825.5	21.5385
core0895	core	JR2_2	40001	50000	10000	H3K27me3-2	846	16.3366
core0896	core	JR2_2	50001	60000	10000	H3K27me3-1	2289	27.0072
core0896	core	JR2_2	50001	60000	10000	H3K27me3-2	1640	31.6691
core0897	core	JR2_2	60001	70000	10000	H3K27me3-1	1238	14.6068
core0897	core	JR2_2	60001	70000	10000	H3K27me3-2	579	11.1807
core0898	core	JR2_2	70001	80000	10000	H3K27me3-1	1618.5	19.0962
core0898	core	JR2_2	70001	80000	10000	H3K27me3-2	1005	19.407
core0899	core	JR2_2	80001	90000	10000	H3K27me3-1	1535	18.111
core0899	core	JR2_2	80001	90000	10000	H3K27me3-2	880	16.9932
core0900	core	JR2_2	90001	100000	10000	H3K27me3-1	1348	15.9046
core0900	core	JR2_2	90001	100000	10000	H3K27me3-2	806	15.5642
core0901	core	JR2_2	100001	110000	10000	H3K27me3-1	3349.5	39.5197
core0901	core	JR2_2	100001	110000	10000	H3K27me3-2	1964.5	37.9354
otherAGR0022	other AGR	JR2_2	110001	120000	10000	H3K27me3-1	7437	87.7469
otherAGR0022	other AGR	JR2_2	110001	120000	10000	H3K27me3-2	4824	93.1536
otherAGR0023	other AGR	JR2_2	120001	130000	10000	H3K27me3-1	5165	60.9402
otherAGR0023	other AGR	JR2_2	120001	130000	10000	H3K27me3-2	3325	64.2072
otherAGR0024	other AGR	JR2_2	130001	140000	10000	H3K27me3-1	3644.5	43.0003
otherAGR0024	other AGR	JR2_2	130001	140000	10000	H3K27me3-2	2189	42.2706
otherAGR0025	other AGR	JR2_2	140001	150000	10000	H3K27me3-1	9363	110.471
otherAGR0025	other AGR	JR2_2	140001	150000	10000	H3K27me3-2	5484	105.899
core0902	core	JR2_2	150001	160000	10000	H3K27me3-1	4148	48.941
core0902	core	JR2_2	150001	160000	10000	H3K27me3-2	2434.5	47.0113
core0903	core	JR2_2	160001	170000	10000	H3K27me3-1	4440	52.3862
core0903	core	JR2_2	160001	170000	10000	H3K27me3-2	3067.5	59.2348
core0904	core	JR2_2	170001	180000	10000	H3K27me3-1	2268.5	26.7653
core0904	core	JR2_2	170001	180000	10000	H3K27me3-2	1595.5	30.8098
core0905	core	JR2_2	180001	190000	10000	H3K27me3-1	1249	14.7366
core0905	core	JR2_2	180001	190000	10000	H3K27me3-2	852	16.4525
otherAGR0026	other AGR	JR2_2	190001	200000	10000	H3K27me3-1	8091	95.4632
otherAGR0026	other AGR	JR2_2	190001	200000	10000	H3K27me3-2	4519	87.2639
core0906	core	JR2_2	200001	210000	10000	H3K27me3-1	5396	63.6657
core0906	core	JR2_2	200001	210000	10000	H3K27me3-2	3662	70.7149
core0907	core	JR2_2	210001	220000	10000	H3K27me3-1	3834.5	45.2421
core0907	core	JR2_2	210001	220000	10000	H3K27me3-2	2611	50.4196
core0908	core	JR2_2	220001	230000	10000	H3K27me3-1	4045.5	47.7316
core0908	core	JR2_2	220001	230000	10000	H3K27me3-2	2742	52.9493
core0909	core	JR2_2	230001	240000	10000	H3K27me3-1	2408	28.4112
core0909	core	JR2_2	230001	240000	10000	H3K27me3-2	1285	24.8139
core0910	core	JR2_2	240001	250000	10000	H3K27me3-1	1046	12.3414
core0910	core	JR2_2	240001	250000	10000	H3K27me3-2	517	9.9835
core0911	core	JR2_2	250001	260000	10000	H3K27me3-1	1857	21.9102
core0911	core	JR2_2	250001	260000	10000	H3K27me3-2	1344	25.9532
core0912	core	JR2_2	260001	270000	10000	H3K27me3-1	2318	27.3494
core0912	core	JR2_2	260001	270000	10000	H3K27me3-2	1055	20.3725
core0913	core	JR2_2	270001	280000	10000	H3K27me3-1	1081.5	12.7603
core0913	core	JR2_2	270001	280000	10000	H3K27me3-2	490	9.46212
core0914	core	JR2_2	280001	290000	10000	H3K27me3-1	825.5	9.73982
core0914	core	JR2_2	280001	290000	10000	H3K27me3-2	612	11.818
core0915	core	JR2_2	290001	300000	10000	H3K27me3-1	1001	11.8105
core0915	core	JR2_2	290001	300000	10000	H3K27me3-2	513	9.90626
core0916	core	JR2_2	300001	310000	10000	H3K27me3-1	1126	13.2853
core0916	core	JR2_2	300001	310000	10000	H3K27me3-2	827.5	15.9794
core0917	core	JR2_2	310001	320000	10000	H3K27me3-1	1059	12.4948
core0917	core	JR2_2	310001	320000	10000	H3K27me3-2	406.5	7.8497
core0918	core	JR2_2	320001	330000	10000	H3K27me3-1	1071	12.6364
core0918	core	JR2_2	320001	330000	10000	H3K27me3-2	510	9.84833
core0919	core	JR2_2	330001	340000	10000	H3K27me3-1	1166.5	13.7632
core0919	core	JR2_2	330001	340000	10000	H3K27me3-2	287	5.5421
core0920	core	JR2_2	340001	350000	10000	H3K27me3-1	1272.5	15.0138
core0920	core	JR2_2	340001	350000	10000	H3K27me3-2	561.5	10.8428
core0921	core	JR2_2	350001	360000	10000	H3K27me3-1	4555.5	53.7489
core0921	core	JR2_2	350001	360000	10000	H3K27me3-2	4723	91.2033
core0922	core	JR2_2	360001	370000	10000	H3K27me3-1	3520.5	41.5373
core0922	core	JR2_2	360001	370000	10000	H3K27me3-2	2701.5	52.1672
core0923	core	JR2_2	370001	380000	10000	H3K27me3-1	806.5	9.51564
core0923	core	JR2_2	370001	380000	10000	H3K27me3-2	508	9.80971
core0924	core	JR2_2	380001	390000	10000	H3K27me3-1	1238	14.6068
core0924	core	JR2_2	380001	390000	10000	H3K27me3-2	600	11.5863
core0925	core	JR2_2	390001	400000	10000	H3K27me3-1	960	11.3267
core0925	core	JR2_2	390001	400000	10000	H3K27me3-2	365	7.04831
core0926	core	JR2_2	400001	410000	10000	H3K27me3-1	964	11.3739
core0926	core	JR2_2	400001	410000	10000	H3K27me3-2	436	8.41936
core0927	core	JR2_2	410001	420000	10000	H3K27me3-1	928	10.9492
core0927	core	JR2_2	410001	420000	10000	H3K27me3-2	607.5	11.7311
core0928	core	JR2_2	420001	430000	10000	H3K27me3-1	982	11.5863
core0928	core	JR2_2	420001	430000	10000	H3K27me3-2	645	12.4552
core0929	core	JR2_2	430001	440000	10000	H3K27me3-1	874	10.3121
core0929	core	JR2_2	430001	440000	10000	H3K27me3-2	682	13.1697
core0930	core	JR2_2	440001	450000	10000	H3K27me3-1	1239.5	14.6245
core0930	core	JR2_2	440001	450000	10000	H3K27me3-2	284	5.48417
core0931	core	JR2_2	450001	460000	10000	H3K27me3-1	1252	14.772
core0931	core	JR2_2	450001	460000	10000	H3K27me3-2	684.5	13.218
core0932	core	JR2_2	460001	470000	10000	H3K27me3-1	1123	13.2499
core0932	core	JR2_2	460001	470000	10000	H3K27me3-2	343	6.62348
core0933	core	JR2_2	470001	480000	10000	H3K27me3-1	1509	17.8042
core0933	core	JR2_2	470001	480000	10000	H3K27me3-2	535	10.3311
core0934	core	JR2_2	480001	490000	10000	H3K27me3-1	1182	13.9461
core0934	core	JR2_2	480001	490000	10000	H3K27me3-2	682	13.1697
core0935	core	JR2_2	490001	500000	10000	H3K27me3-1	1428	16.8485
core0935	core	JR2_2	490001	500000	10000	H3K27me3-2	807	15.5835
core0936	core	JR2_2	500001	510000	10000	H3K27me3-1	3166	37.3547
core0936	core	JR2_2	500001	510000	10000	H3K27me3-2	2016	38.9299
core0937	core	JR2_2	510001	520000	10000	H3K27me3-1	3071	36.2338
core0937	core	JR2_2	510001	520000	10000	H3K27me3-2	2057	39.7216
core0938	core	JR2_2	520001	520697	697	H3K27me3-1	191	32.3321
core0938	core	JR2_2	520001	520697	697	H3K27me3-2	114	31.5838
CEN0019	centromere	JR2_2	520698	530697	10000	H3K27me3-1	4534.5	53.5012
CEN0019	centromere	JR2_2	520698	530697	10000	H3K27me3-2	3064.5	59.1769
CEN0020	centromere	JR2_2	530698	540697	10000	H3K27me3-1	3239	38.216
CEN0020	centromere	JR2_2	530698	540697	10000	H3K27me3-2	1672	32.2871
CEN0021	centromere	JR2_2	540698	550697	10000	H3K27me3-1	3420.5	40.3574
CEN0021	centromere	JR2_2	540698	550697	10000	H3K27me3-2	1631.5	31.505
CEN0022	centromere	JR2_2	550698	560697	10000	H3K27me3-1	3106	36.6467
CEN0022	centromere	JR2_2	550698	560697	10000	H3K27me3-2	1754.5	33.8802
CEN0023	centromere	JR2_2	560698	570697	10000	H3K27me3-1	3537	41.732
CEN0023	centromere	JR2_2	560698	570697	10000	H3K27me3-2	1725	33.3105
CEN0024	centromere	JR2_2	570698	580697	10000	H3K27me3-1	3475.5	41.0064
CEN0024	centromere	JR2_2	570698	580697	10000	H3K27me3-2	1907	36.825
CEN0025	centromere	JR2_2	580698	590697	10000	H3K27me3-1	3360	39.6436
CEN0025	centromere	JR2_2	580698	590697	10000	H3K27me3-2	1839	35.5119
CEN0026	centromere	JR2_2	590698	600697	10000	H3K27me3-1	3495.5	41.2423
CEN0026	centromere	JR2_2	590698	600697	10000	H3K27me3-2	1510	29.1588
CEN0027	centromere	JR2_2	600698	610697	10000	H3K27me3-1	3164.5	37.337
CEN0027	centromere	JR2_2	600698	610697	10000	H3K27me3-2	1353	26.127
CEN0028	centromere	JR2_2	610698	620697	10000	H3K27me3-1	3711	43.7849
CEN0028	centromere	JR2_2	610698	620697	10000	H3K27me3-2	2073.5	40.0402
CEN0029	centromere	JR2_2	620698	630697	10000	H3K27me3-1	3162	37.3075
CEN0029	centromere	JR2_2	620698	630697	10000	H3K27me3-2	1765	34.0829
CEN0030	centromere	JR2_2	630698	640697	10000	H3K27me3-1	3300	38.9357
CEN0030	centromere	JR2_2	630698	640697	10000	H3K27me3-2	2210.5	42.6857
CEN0031	centromere	JR2_2	640698	650697	10000	H3K27me3-1	3467	40.9061
CEN0031	centromere	JR2_2	640698	650697	10000	H3K27me3-2	1840	35.5312
CEN0032	centromere	JR2_2	650698	660697	10000	H3K27me3-1	3292	38.8413
CEN0032	centromere	JR2_2	650698	660697	10000	H3K27me3-2	1903	36.7478
CEN0033	centromere	JR2_2	660698	670697	10000	H3K27me3-1	4199.5	49.5486
CEN0033	centromere	JR2_2	660698	670697	10000	H3K27me3-2	2689	51.9258
CEN0034	centromere	JR2_2	670698	672281	1584	H3K27me3-1	851.5	63.4254
CEN0034	centromere	JR2_2	670698	672281	1584	H3K27me3-2	522.5	63.6977
core0939	core	JR2_2	672282	682281	10000	H3K27me3-1	1562.5	18.4355
core0939	core	JR2_2	672282	682281	10000	H3K27me3-2	788	15.2166
core0940	core	JR2_2	682282	692281	10000	H3K27me3-1	1485.5	17.527
[truncated: 5,273 more rows]
