# Supplementary material for: Starship giant transposons dominate plastic genomic regions in a fungal plant pathogen and drive virulence evolution
Source: Nat Commun. 2025 Jul 24;16:6806. doi: 10.1038/s41467-025-61986-6 (PMC12289983; doi:10.1038/s41467-025-61986-6)
Supplement: Supplementary file 6 — Source Data [file 41467_2025_61986_MOESM6_ESM.zip › Source Data/FigS4a.xlsx]

## Sheet: FigS4a
Comment
See Fig2e source data sheet Fig2e for plot values.

## Sheet: FigS4a median
SV	Compartment	Median unaligned part length (bp)
INDEL	Starship	8693.5
INDEL	core	1308
INDEL	other AGR	5872
TRA	Starship	26201
TRA	core	8386
TRA	other AGR	31855.5
INV	Starship	21068
INV	core	4143
INV	other AGR	12359

## Sheet: FigS4a dunn
SV	Comparison	Adjusted p-value	Significance
INDEL	core - other AGR	6.31184e-61	*
INDEL	core - Starship	4.44434e-35	*
INDEL	other AGR - Starship	0.00798625	*
TRA	core - other AGR	0.000524771	*
TRA	core - Starship	2.73427e-17	*
TRA	other AGR - Starship	0.701755	NS
INV	core - other AGR	0.00158077	*
INV	core - Starship	5.47837e-13	*
INV	other AGR - Starship	1	NS
