# Supplementary material for: Starship giant transposons dominate plastic genomic regions in a fungal plant pathogen and drive virulence evolution
Source: Nat Commun. 2025 Jul 24;16:6806. doi: 10.1038/s41467-025-61986-6 (PMC12289983; doi:10.1038/s41467-025-61986-6)
Supplement: Supplementary file 6 — Source Data [file 41467_2025_61986_MOESM6_ESM.zip › Source Data/Fig6c.xlsx]

## Sheet: Fig6c
Query gene	Subject species	Subject strain	Subject gene ID	Region identity (%)	Hit length (nt)	Mismatch	Gap open	Query start	Query end	Subject start	Subject end	Subject strand	E-value	Bitscore	Query coverage per hit (%)	Genome ANI (gANI)	Region identity - gANI
NLP6 (XM_009654438.1)	V. dahliae	GF1207	GF1207_g7831.t1	85.714	287	41	0	115	401	379	665	plus	5.85e-85	303	62.9386	98.7736	-13.0596
NLP6 (XM_009654438.1)	V. dahliae	Gf-Ca2	Gf-Ca2_g8346.t1	86.31	336	46	0	115	450	379	714	plus	7.35e-104	366	73.6842	98.8141	-12.5041
NLP6 (XM_009654438.1)	V. dahliae	TO22	TO22_g6379.t1	86.31	336	46	0	115	450	379	714	plus	7.35e-104	366	73.6842	99.0972	-12.7872
NLP6 (XM_009654438.1)	V. dahliae	VdLs16	VdLs16_g7836.t1	86.31	336	46	0	115	450	379	714	plus	7.35e-104	366	73.6842	99.0426	-12.7326
NLP6 (XM_009654438.1)	V. dahliae	Ud1-4-1	Ud1-4-1_g4565.t1	86.31	336	46	0	115	450	379	714	plus	7.35e-104	366	73.6842	99.1062	-12.7962
NLP6 (XM_009654438.1)	V. dahliae	VdC07	VdC07_g605.t1	86.31	336	46	0	115	450	379	714	plus	7.35e-104	366	73.6842	99.0655	-12.7555
NLP6 (XM_009654438.1)	V. dahliae	VdB09	VdB09_g9703.t1	86.31	336	46	0	115	450	379	714	plus	7.35e-104	366	73.6842	99.0344	-12.7244
NLP6 (XM_009654438.1)	V. dahliae	DK045	DK045_g9032.t1	86.31	336	46	0	115	450	379	714	plus	7.35e-104	366	73.6842	99.1441	-12.8341
NLP6 (XM_009654438.1)	V. dahliae	VT-2A	VT-2A_g4726.t1	86.31	336	46	0	115	450	379	714	plus	7.35e-104	366	73.6842	98.8261	-12.5161
NLP6 (XM_009654438.1)	V. dahliae	CBS385.49	CBS385.49_g5607.t1	85.714	336	45	1	115	450	379	711	plus	2.06e-99	351	73.6842	98.8499	-13.1359
NLP6 (XM_009654438.1)	V. dahliae	GF1192	GF1192_g1728.t1	86.31	336	46	0	115	450	379	714	plus	7.35e-104	366	73.6842	99.1489	-12.8389
NLP6 (XM_009654438.1)	V. dahliae	HoMCLT	HoMCLT_g2195.t1	86.31	336	46	0	115	450	379	714	plus	7.35e-104	366	73.6842	99.1787	-12.8687
NLP6 (XM_009654438.1)	V. dahliae	GF1300	GF1300_g6171.t1	86.31	336	46	0	115	450	379	714	plus	7.35e-104	366	73.6842	99.1494	-12.8394
NLP6 (XM_009654438.1)	V. dahliae	Gf-Cb5	Gf-Cb5_g4605.t1	86.31	336	46	0	115	450	379	714	plus	7.35e-104	366	73.6842	99.118	-12.808
NLP6 (XM_009654438.1)	V. dahliae	JR2	JR2_g7819.t1	86.012	336	47	0	115	450	379	714	plus	3.42e-102	361	73.6842	99.8756	-13.8636
NLP6 (XM_009654438.1)	V. dahliae	12008	12008_g358.t1	86.012	336	47	0	115	450	379	714	plus	3.42e-102	361	73.6842	99.8532	-13.8412
NLP6 (XM_009654438.1)	V. dahliae	MPI-CAGE	MPI-CAGE_g4142.t1	86.012	336	47	0	115	450	379	714	plus	3.42e-102	361	73.6842	99.8667	-13.8547
NLP6 (XM_009654438.1)	V. dahliae	VdLs17	VdLs17_g6770.t1	86.012	336	47	0	115	450	379	714	plus	3.42e-102	361	73.6842	100	-13.988
NLP6 (XM_009654438.1)	V. dahliae	XJ511	XJ511_g7291.t1	86.012	336	47	0	115	450	379	714	plus	3.42e-102	361	73.6842	99.8664	-13.8544
NLP6 (XM_009654438.1)	V. dahliae	S023	S023_g9104.t1	86.012	336	47	0	115	450	379	714	plus	3.42e-102	361	73.6842	99.8712	-13.8592
NLP6 (XM_009654438.1)	V. dahliae	V13	V13_g4590.t1	85.119	336	43	7	115	450	326	654	plus	5.76e-95	337	73.6842	98.9486	-13.8296
NLP6 (XM_009654438.1)	V. dahliae	HoMCF	HoMCF_g2875.t1	90.476	84	8	0	367	450	355	438	plus	3.8e-27	111	18.4211	99.3341	-8.8581
NLP6 (XM_009654438.1)	V. dahliae	HoMCF	HoMCF_g2875.t1	87.356	87	11	0	214	300	262	348	plus	8.23e-24	100	19.0789	99.3341	-11.9781
NLP6 (XM_009654438.1)	V. dahliae	HoMCF	HoMCF_g2875.t1	87.879	33	4	0	115	147	229	261	plus	1.82e-05	39.9	7.23684	99.3341	-11.4551
NLP6 (XM_009654438.1)	V. dahliae	Vd-R1	Vd-R1_g4718.t1	86.31	336	46	0	115	450	337	672	plus	7.35e-104	366	73.6842	99.0319	-12.7219
NLP6 (XM_009654438.1)	V. dahliae	Vd-653	Vd-653_g8550.t1	88.961	154	16	1	298	450	459	612	plus	1.71e-50	189	33.5526	98.7501	-9.7891
NLP6 (XM_009654438.1)	V. dahliae	Vd-653	Vd-653_g8550.t1	81.208	149	24	3	115	263	328	472	plus	8.18e-29	117	32.6754	98.7501	-17.5421
NLP6 (XM_009654438.1)	V. dahliae	Vd-H5	Vd-H5_g7203.t1	86.31	336	43	3	115	450	328	660	plus	9.51e-103	363	73.6842	99.0224	-12.7124
NLP6 (XM_009654438.1)	V. dahliae	85S	85S_g3154.t1	86.012	336	47	0	115	450	379	714	plus	3.42e-102	361	73.6842	98.9883	-12.9763
NLP6 (XM_009654438.1)	V. dahliae	DAR83175	DAR83175_g7439.t1	86.012	336	47	0	115	450	379	714	plus	3.42e-102	361	73.6842	98.7594	-12.7474
NLP6 (XM_009654438.1)	V. dahliae	DAR83138	DAR83138_g7641.t1	86.012	336	47	0	115	450	379	714	plus	3.42e-102	361	73.6842	98.783	-12.771
NLP6 (XM_009654438.1)	V. dahliae	DAR82592	DAR82592_g7268.t1	86.012	336	47	0	115	450	379	714	plus	3.42e-102	361	73.6842	98.67	-12.658
NLP6 (XM_009654438.1)	V. dahliae	DAR83143	DAR83143_g7287.t1	86.012	336	47	0	115	450	379	714	plus	3.42e-102	361	73.6842	98.8148	-12.8028
NLP6 (XM_009654438.1)	V. dahliae	XJ592	XJ592_g5005.t1	86.012	336	47	0	115	450	379	714	plus	3.42e-102	361	73.6842	98.868	-12.856
NLP6 (XM_009654438.1)	V. dahliae	VD991	VD991_g7479.t1	86.012	336	47	0	115	450	379	714	plus	3.42e-102	361	73.6842	98.8798	-12.8678
NLP6 (XM_009654438.1)	V. dahliae	CQ2	CQ2_g7512.t1	86.012	336	47	0	115	450	379	714	plus	3.42e-102	361	73.6842	98.8437	-12.8317
NLP6 (XM_009654438.1)	V. dahliae	I1V	I1V_g7945.t1	86.012	336	47	0	115	450	346	681	plus	3.42e-102	361	73.6842	98.472	-12.46
NLP6 (XM_009654438.1)	V. dahliae	Vd39	Vd39_g7329.t1	86.31	336	46	0	115	450	379	714	plus	7.35e-104	366	73.6842	98.9794	-12.6694
NLP6 (XM_009654438.1)	V. dahliae	S011	S011_g8092.t1	87.336	229	24	4	224	450	450	675	plus	4.62e-71	257	49.7807	98.8153	-11.4793
NLP6 (XM_009654438.1)	V. longisporum	PD589	PD589_g13425.t1	88.69	336	38	0	115	450	352	687	plus	3.35e-117	411	73.6842	98.7352	-10.0452
NLP6 (XM_009654438.1)	V. longisporum	PD589	PD589_g15310.t1	82.738	336	58	0	115	450	379	714	plus	7.56e-84	300	73.6842	98.7352	-15.9972
NLP6 (XM_009654438.1)	V. longisporum	VLB2	VLB2_g12050.t1	88.988	336	37	0	115	450	379	714	plus	7.2e-119	416	73.6842	98.071	-9.083
NLP6 (XM_009654438.1)	V. longisporum	VLB2	VLB2_g5814.t1	86.012	336	47	0	115	450	379	714	plus	3.42e-102	361	73.6842	98.071	-12.059
NLP6 (XM_009654438.1)	V. longisporum	VL20	VL20_g17450.t1	88.988	336	37	0	115	450	379	714	plus	7.2e-119	416	73.6842	98.0234	-9.0354
NLP6 (XM_009654438.1)	V. longisporum	VL20	VL20_g18857.t1	86.012	336	47	0	115	450	379	714	plus	3.42e-102	361	73.6842	98.0234	-12.0114
NLP6 (XM_009654438.1)	V. nonalfalfae	WCS072	WCS072_g5615.t1	88.095	336	40	0	115	450	379	714	plus	7.25e-114	399	73.6842	92.8832	-4.7882
NLP6 (XM_009654438.1)	V. nonalfalfae	T2	T2_g5801.t1	88.095	336	40	0	115	450	379	714	plus	7.25e-114	399	73.6842	92.9568	-4.8618
NLP6 (XM_009654438.1)	V. nonalfalfae	CBS382.66	CBS382.66_g5795.t1	88.095	336	40	0	115	450	379	714	plus	7.25e-114	399	73.6842	92.9382	-4.8432
NLP6 (XM_009654438.1)	V. alfalfae	PD683	PD683_g5713.t1	88.095	336	40	0	115	450	379	714	plus	7.25e-114	399	73.6842	92.796	-4.701
NLP6 (XM_009654438.1)	V. nubilum	397	397_g4853.t1	90.476	336	32	0	115	450	379	714	plus	3.3e-127	444	73.6842	81.7193	8.7567
NLP6 (XM_009654438.1)	V. isaacii	PD660	PD660_g7826.t1	84.866	337	49	2	115	450	379	714	plus	1.6e-95	339	73.6842	81.1872	3.6788
NLP6 (XM_009654438.1)	V. isaacii	PD618	PD618_g9213.t1	84.866	337	49	2	115	450	379	714	plus	1.6e-95	339	73.6842	81.1857	3.6803
NLP6 (XM_009654438.1)	V. isaacii	VSO1	VSO1_g5184.t1	85.163	337	48	2	115	450	379	714	plus	3.44e-97	344	73.6842	81.1936	3.9694
NLP6 (XM_009654438.1)	V. isaacii	Vt305	Vt305_g3295.t1	84.273	337	51	2	115	450	379	714	plus	3.47e-92	327	73.6842	81.1988	3.0742
NLP6 (XM_009654438.1)	V. klebahnii	PD659	PD659_g7370.t1	86.053	337	45	2	115	450	379	714	plus	3.42e-102	361	73.6842	81.2385	4.8145
NLP6 (XM_009654438.1)	V. klebahnii	PD401	PD401_g7339.t1	85.757	337	46	2	115	450	379	714	plus	1.59e-100	355	73.6842	81.2207	4.5363
NLP6 (XM_009654438.1)	V. tricorpus	PD593	PD593_g8432.t1	85.207	338	46	4	115	450	379	714	plus	3.44e-97	344	73.6842	81.1984	4.0086
NLP6 (XM_009654438.1)	V. tricorpus	MUCL9792	MUCL9792_g10611.t1	85.207	338	46	4	115	450	379	714	plus	3.44e-97	344	73.6842	81.1762	4.0308
NLP6 (XM_009654438.1)	V. zaregamsianum	PD739	PD739_g10815.t1	86.35	337	44	2	115	450	379	714	plus	7.35e-104	366	73.6842	81.3577	4.9923
NLP6 (XM_009654438.1)	V. zaregamsianum	PD736	PD736_g9411.t1	85.46	337	47	2	115	450	379	714	plus	7.4e-99	350	73.6842	81.3466	4.1134
NLP6 (XM_009654438.1)	V. albo-atrum	PD747	PD747_g9751.t1	87.24	337	41	2	115	450	379	714	plus	7.3e-109	383	73.6842	81.1188	6.1212
NLP6 (XM_009654438.1)	V. albo-atrum	PD670	PD670_g7258.t1	87.24	337	41	2	115	450	379	714	plus	7.3e-109	383	73.6842	81.1351	6.1049
