# Supplementary material for: Starship giant transposons dominate plastic genomic regions in a fungal plant pathogen and drive virulence evolution
Source: Nat Commun. 2025 Jul 24;16:6806. doi: 10.1038/s41467-025-61986-6 (PMC12289983; doi:10.1038/s41467-025-61986-6)
Supplement: Supplementary file 6 — Source Data [file 41467_2025_61986_MOESM6_ESM.zip › Source Data/FigS8b.xlsx]

## Sheet: FigS8b sector
Contig	Sector start	Sector end	Contig ID
JR2 chr2	2500000	4277765	JR2_2
CQ2 chr2	1400000	2600000	CQ2_Chr2
WCS072 chr3	2300000	3200000	WCS072_CP069139.1

## Sheet: FigS8b AGR
Contig	Start	End	Region
JR2 chr2	2560001	2570000	AGR
JR2 chr2	2680001	2690000	AGR
JR2 chr2	2810001	2830000	AGR
JR2 chr2	2880001	3000000	AGR
JR2 chr2	3030001	3040000	AGR
JR2 chr2	3120001	3610000	AGR
CQ2 chr2	1780735	1782763	AGR
CQ2 chr2	1801530	1807147	AGR
CQ2 chr2	1815669	1817760	AGR
CQ2 chr2	1840143	1846482	AGR
CQ2 chr2	1846574	1849960	AGR
CQ2 chr2	1849967	1857406	AGR
CQ2 chr2	1857448	1860328	AGR
CQ2 chr2	1870649	1871894	AGR
CQ2 chr2	1880016	1882319	AGR
CQ2 chr2	1883043	1892134	AGR
CQ2 chr2	1892138	1895790	AGR
CQ2 chr2	1900771	1902528	AGR
CQ2 chr2	1902530	1907708	AGR
CQ2 chr2	2025269	2027263	AGR
CQ2 chr2	2042255	2046656	AGR
CQ2 chr2	2046968	2048474	AGR
CQ2 chr2	2067992	2072793	AGR
CQ2 chr2	2073346	2080851	AGR
CQ2 chr2	2080858	2084874	AGR
CQ2 chr2	2168414	2175589	AGR
CQ2 chr2	2177624	2180327	AGR
CQ2 chr2	2180632	2187130	AGR
CQ2 chr2	2229077	2249081	AGR
CQ2 chr2	2275983	2277666	AGR
CQ2 chr2	2277669	2281944	AGR
CQ2 chr2	2282683	2290122	AGR
CQ2 chr2	2358613	2360502	AGR
CQ2 chr2	2410671	2418673	AGR
CQ2 chr2	2519473	2529503	AGR
WCS072 chr3	2312553	2319207	AGR
WCS072 chr3	2322128	2325484	AGR
WCS072 chr3	2333166	2343085	AGR
WCS072 chr3	2349470	2352328	AGR
WCS072 chr3	2356459	2359454	AGR
WCS072 chr3	2366789	2367825	AGR
WCS072 chr3	2429290	2430791	AGR
WCS072 chr3	2445695	2458454	AGR
WCS072 chr3	2502018	2503403	AGR
WCS072 chr3	2522372	2523972	AGR
WCS072 chr3	2561557	2563337	AGR
WCS072 chr3	2577451	2597367	AGR
WCS072 chr3	2638722	2644658	AGR
WCS072 chr3	2724145	2737875	AGR
WCS072 chr3	2737947	2741115	AGR
WCS072 chr3	2741217	2745045	AGR
WCS072 chr3	2745829	2747528	AGR
WCS072 chr3	2747580	2761544	AGR
WCS072 chr3	2784036	2785963	AGR
WCS072 chr3	2805867	2806919	AGR
WCS072 chr3	2871516	2872815	AGR
WCS072 chr3	2926252	2927348	AGR
WCS072 chr3	2947898	2949352	AGR
WCS072 chr3	2959458	2961053	AGR
WCS072 chr3	2999469	3003021	AGR
WCS072 chr3	3020073	3024134	AGR
WCS072 chr3	3026268	3027312	AGR
WCS072 chr3	3061949	3063010	AGR
WCS072 chr3	3064351	3066809	AGR
WCS072 chr3	3079878	3081196	AGR
WCS072 chr3	3113097	3114641	AGR
WCS072 chr3	3145674	3147017	AGR
WCS072 chr3	3188118	3190160	AGR

## Sheet: FigS8b Starship region
Contig	Start	End	Region
JR2 chr2	2876672	3003727	Starship region
JR2 chr2	3121585	3620790	Starship region
CQ2 chr2	1778074	1911329	Starship region

## Sheet: FigS8b Starship
Contig	Start	End	Strand	Starship ID	Starship haplotype
JR2 chr2	3121590	3620790	+	Se1h1_JR2	Se1h1
CQ2 chr2	1778074	1911329	+	Pr1h1_CQ2	Pr1h1

## Sheet: FigS8b YR
Contig	Start	End	Strand	YR ID	YR navis	YR family
CQ2 chr2	1793796	1794637	+	CQ2_g2840.t1	Pr1	Prometheus
CQ2 chr2	1794641	1795548	+	CQ2_tyr52	Pr2	Prometheus
JR2 chr2	3327718	3330300	+	JR2_Chr2g10660a-00001	En1	Enterprise
JR2 chr2	3778992	3779384	-	JR2_Chr2g11730a-00001	Pr2	Prometheus
JR2 chr2	3779388	3780224	-	JR2_Chr2g11730a-00001	Pr2	Prometheus
JR2 chr2	2878322	2879619	+	JR2_tyr186	Se1	Serenity
JR2 chr2	3000575	3002595	-	JR2_Chr2g09750a-00001	Se1	Serenity
JR2 chr2	3122730	3124750	+	JR2_Chr2g10040a-00001	Se1	Serenity

## Sheet: FigS8b gene
Chr	Feature	Start	End	Gene ID
JR2 chr2	gene	2504336	2504951	VDAG_JR2_Chr2g08110a
JR2 chr2	gene	2506570	2508216	VDAG_JR2_Chr2g08120a
JR2 chr2	gene	2510707	2514415	VDAG_JR2_Chr2g08130a
JR2 chr2	gene	2518015	2520293	VDAG_JR2_Chr2g08140a
JR2 chr2	gene	2520552	2523623	VDAG_JR2_Chr2g08150a
JR2 chr2	gene	2525153	2526071	VDAG_JR2_Chr2g08160a
JR2 chr2	gene	2526955	2527658	VDAG_JR2_Chr2g08170a
JR2 chr2	gene	2527626	2529643	VDAG_JR2_Chr2g08180a
JR2 chr2	gene	2529888	2533482	VDAG_JR2_Chr2g08190a
JR2 chr2	gene	2533465	2534157	VDAG_JR2_Chr2g08200a
JR2 chr2	gene	2534288	2539496	VDAG_JR2_Chr2g08210a
JR2 chr2	gene	2546184	2550054	VDAG_JR2_Chr2g08220a
JR2 chr2	gene	2552299	2554838	VDAG_JR2_Chr2g08230a
JR2 chr2	gene	2556628	2557598	VDAG_JR2_Chr2g08235a
JR2 chr2	gene	2560477	2561068	VDAG_JR2_Chr2g08240a
JR2 chr2	gene	2563723	2564935	VDAG_JR2_Chr2g08250a
JR2 chr2	gene	2565287	2567035	VDAG_JR2_Chr2g08260a
JR2 chr2	gene	2568255	2569932	VDAG_JR2_Chr2g08270a
JR2 chr2	gene	2569808	2571881	VDAG_JR2_Chr2g08280a
JR2 chr2	gene	2572082	2573278	VDAG_JR2_Chr2g08290a
JR2 chr2	gene	2573494	2575015	VDAG_JR2_Chr2g08300a
JR2 chr2	gene	2574700	2575601	VDAG_JR2_Chr2g08310a
JR2 chr2	gene	2577445	2578683	VDAG_JR2_Chr2g08320a
JR2 chr2	gene	2578716	2580530	VDAG_JR2_Chr2g08330a
JR2 chr2	gene	2580807	2582346	VDAG_JR2_Chr2g08340a
JR2 chr2	gene	2582421	2583270	VDAG_JR2_Chr2g08350a
JR2 chr2	gene	2583708	2585116	VDAG_JR2_Chr2g08360a
JR2 chr2	gene	2585504	2586294	VDAG_JR2_Chr2g08370a
JR2 chr2	gene	2586310	2589591	VDAG_JR2_Chr2g08380a
JR2 chr2	gene	2590778	2592395	VDAG_JR2_Chr2g08390a
JR2 chr2	gene	2592581	2593936	VDAG_JR2_Chr2g08400a
JR2 chr2	gene	2594168	2595982	VDAG_JR2_Chr2g08410a
JR2 chr2	gene	2596130	2598408	VDAG_JR2_Chr2g08420a
JR2 chr2	gene	2598814	2601564	VDAG_JR2_Chr2g08430a
JR2 chr2	gene	2603422	2604124	VDAG_JR2_Chr2g08440a
JR2 chr2	gene	2606008	2607173	VDAG_JR2_Chr2g08450a
JR2 chr2	gene	2608347	2609562	VDAG_JR2_Chr2g08460a
JR2 chr2	gene	2617082	2618610	VDAG_JR2_Chr2g08470a
JR2 chr2	gene	2618561	2619727	VDAG_JR2_Chr2g08480a
JR2 chr2	gene	2620122	2621134	VDAG_JR2_Chr2g08490a
JR2 chr2	gene	2623890	2626097	VDAG_JR2_Chr2g08500a
JR2 chr2	gene	2627538	2628952	VDAG_JR2_Chr2g08510a
JR2 chr2	gene	2628868	2629647	VDAG_JR2_Chr2g08520a
JR2 chr2	gene	2629582	2630240	VDAG_JR2_Chr2g08530a
JR2 chr2	gene	2630333	2632181	VDAG_JR2_Chr2g08540a
JR2 chr2	gene	2635679	2637047	VDAG_JR2_Chr2g08550a
JR2 chr2	gene	2636954	2638880	VDAG_JR2_Chr2g08560a
JR2 chr2	gene	2639072	2641108	VDAG_JR2_Chr2g08570a
JR2 chr2	gene	2642068	2645873	VDAG_JR2_Chr2g08580a
JR2 chr2	gene	2646252	2648169	VDAG_JR2_Chr2g08590a
JR2 chr2	gene	2648164	2648796	VDAG_JR2_Chr2g08600a
JR2 chr2	gene	2649519	2650346	VDAG_JR2_Chr2g08610a
JR2 chr2	gene	2651378	2651758	VDAG_JR2_Chr2g08620a
JR2 chr2	gene	2651781	2652395	VDAG_JR2_Chr2g08630a
JR2 chr2	gene	2655351	2659770	VDAG_JR2_Chr2g08640a
JR2 chr2	gene	2659837	2661538	VDAG_JR2_Chr2g08650a
JR2 chr2	gene	2661734	2664757	VDAG_JR2_Chr2g08660a
JR2 chr2	gene	2664948	2666231	VDAG_JR2_Chr2g08670a
JR2 chr2	gene	2666081	2668143	VDAG_JR2_Chr2g08680a
JR2 chr2	gene	2682316	2684245	VDAG_JR2_Chr2g08690a
JR2 chr2	gene	2684442	2686919	VDAG_JR2_Chr2g08700a
JR2 chr2	gene	2686896	2688152	VDAG_JR2_Chr2g08710a
JR2 chr2	gene	2688340	2689744	VDAG_JR2_Chr2g08720a
JR2 chr2	gene	2690030	2692082	VDAG_JR2_Chr2g08730a
JR2 chr2	gene	2692595	2694296	VDAG_JR2_Chr2g08740a
JR2 chr2	gene	2696751	2698637	VDAG_JR2_Chr2g08750a
JR2 chr2	gene	2698969	2700181	VDAG_JR2_Chr2g08760a
JR2 chr2	gene	2703569	2706495	VDAG_JR2_Chr2g08770a
JR2 chr2	gene	2706701	2708999	VDAG_JR2_Chr2g08780a
JR2 chr2	gene	2709109	2710707	VDAG_JR2_Chr2g08790a
JR2 chr2	gene	2710497	2714855	VDAG_JR2_Chr2g08800a
JR2 chr2	gene	2716058	2718432	VDAG_JR2_Chr2g08810a
JR2 chr2	gene	2720794	2722373	VDAG_JR2_Chr2g08820a
JR2 chr2	gene	2722686	2725137	VDAG_JR2_Chr2g08830a
JR2 chr2	gene	2726784	2730033	VDAG_JR2_Chr2g08840a
JR2 chr2	gene	2730373	2731919	VDAG_JR2_Chr2g08850a
JR2 chr2	gene	2732275	2733278	VDAG_JR2_Chr2g08860a
JR2 chr2	gene	2738255	2739670	VDAG_JR2_Chr2g08870a
JR2 chr2	gene	2740150	2742351	VDAG_JR2_Chr2g08880a
JR2 chr2	gene	2742589	2744441	VDAG_JR2_Chr2g08890a
JR2 chr2	gene	2744687	2745923	VDAG_JR2_Chr2g08900a
JR2 chr2	gene	2745641	2747278	VDAG_JR2_Chr2g08910a
JR2 chr2	gene	2748015	2749717	VDAG_JR2_Chr2g08920a
JR2 chr2	gene	2749744	2752691	VDAG_JR2_Chr2g08930a
JR2 chr2	gene	2753063	2754787	VDAG_JR2_Chr2g08940a
JR2 chr2	gene	2756501	2759240	VDAG_JR2_Chr2g08950a
JR2 chr2	gene	2759495	2760085	VDAG_JR2_Chr2g08960a
JR2 chr2	gene	2761322	2761555	VDAG_JR2_Chr2g08970a
JR2 chr2	gene	2762779	2765911	VDAG_JR2_Chr2g08980a
JR2 chr2	gene	2772739	2775324	VDAG_JR2_Chr2g08990a
JR2 chr2	gene	2775256	2776397	VDAG_JR2_Chr2g09000a
JR2 chr2	gene	2778542	2780477	VDAG_JR2_Chr2g09010a
JR2 chr2	gene	2780685	2784426	VDAG_JR2_Chr2g09020a
JR2 chr2	gene	2784979	2786981	VDAG_JR2_Chr2g09030a
JR2 chr2	gene	2787201	2789188	VDAG_JR2_Chr2g09040a
JR2 chr2	gene	2789271	2791961	VDAG_JR2_Chr2g09050a
JR2 chr2	gene	2794666	2795612	VDAG_JR2_Chr2g09060a
JR2 chr2	gene	2796426	2797053	VDAG_JR2_Chr2g09070a
JR2 chr2	gene	2797650	2799463	VDAG_JR2_Chr2g09080a
JR2 chr2	gene	2799340	2799969	VDAG_JR2_Chr2g09090a
JR2 chr2	gene	2802103	2803943	VDAG_JR2_Chr2g09100a
JR2 chr2	gene	2804558	2805044	VDAG_JR2_Chr2g09110a
JR2 chr2	gene	2805697	2807173	VDAG_JR2_Chr2g09120a
JR2 chr2	gene	2807803	2810133	VDAG_JR2_Chr2g09130a
JR2 chr2	gene	2810884	2812634	VDAG_JR2_Chr2g09140a
JR2 chr2	gene	2814827	2816600	VDAG_JR2_Chr2g09150a
JR2 chr2	gene	2817131	2818822	VDAG_JR2_Chr2g09160a
JR2 chr2	gene	2819514	2821215	VDAG_JR2_Chr2g09170a
JR2 chr2	gene	2821573	2822013	VDAG_JR2_Chr2g09180a
JR2 chr2	gene	2822792	2824423	VDAG_JR2_Chr2g09190a
JR2 chr2	gene	2825054	2826242	VDAG_JR2_Chr2g09200a
JR2 chr2	gene	2826492	2828079	VDAG_JR2_Chr2g09210a
JR2 chr2	gene	2828263	2832345	VDAG_JR2_Chr2g09220a
JR2 chr2	gene	2832808	2834041	VDAG_JR2_Chr2g09230a
JR2 chr2	gene	2835068	2835819	VDAG_JR2_Chr2g09240a
JR2 chr2	gene	2835788	2837915	VDAG_JR2_Chr2g09250a
JR2 chr2	gene	2838074	2838783	VDAG_JR2_Chr2g09260a
JR2 chr2	gene	2843881	2845372	VDAG_JR2_Chr2g09270a
JR2 chr2	gene	2845437	2847806	VDAG_JR2_Chr2g09280a
JR2 chr2	gene	2848064	2848856	VDAG_JR2_Chr2g09290a
JR2 chr2	gene	2848804	2851798	VDAG_JR2_Chr2g09300a
JR2 chr2	gene	2852616	2854026	VDAG_JR2_Chr2g09310a
JR2 chr2	gene	2854332	2855293	VDAG_JR2_Chr2g09320a
JR2 chr2	gene	2856098	2857938	VDAG_JR2_Chr2g09330a
JR2 chr2	gene	2858726	2859366	VDAG_JR2_Chr2g09340a
JR2 chr2	gene	2859357	2860751	VDAG_JR2_Chr2g09350a
JR2 chr2	gene	2861183	2862858	VDAG_JR2_Chr2g09360a
JR2 chr2	gene	2863361	2865185	VDAG_JR2_Chr2g09370a
JR2 chr2	gene	2865623	2870397	VDAG_JR2_Chr2g09380a
JR2 chr2	gene	2869757	2871208	VDAG_JR2_Chr2g09390a
JR2 chr2	gene	2882273	2883313	VDAG_JR2_Chr2g09400a
JR2 chr2	gene	2884202	2884723	VDAG_JR2_Chr2g09410a
JR2 chr2	gene	2887351	2888373	VDAG_JR2_Chr2g09420a
JR2 chr2	gene	2888749	2889027	VDAG_JR2_Chr2g09430a
JR2 chr2	gene	2889729	2890564	VDAG_JR2_Chr2g09440a
JR2 chr2	gene	2912163	2912498	VDAG_JR2_Chr2g09450a
JR2 chr2	gene	2912725	2913312	VDAG_JR2_Chr2g09460a
JR2 chr2	gene	2913511	2914035	VDAG_JR2_Chr2g09470a
JR2 chr2	gene	2919669	2920754	VDAG_JR2_Chr2g09480a
JR2 chr2	gene	2924144	2924865	VDAG_JR2_Chr2g09490a
JR2 chr2	gene	2925065	2925623	VDAG_JR2_Chr2g09500a
JR2 chr2	gene	2927234	2928416	VDAG_JR2_Chr2g09510a
JR2 chr2	gene	2929920	2930536	VDAG_JR2_Chr2g09520a
JR2 chr2	gene	2934679	2935777	VDAG_JR2_Chr2g09530a
JR2 chr2	gene	2936846	2937635	VDAG_JR2_Chr2g09540a
JR2 chr2	gene	2937978	2938530	VDAG_JR2_Chr2g09550a
JR2 chr2	gene	2942790	2943416	VDAG_JR2_Chr2g09560a
JR2 chr2	gene	2943607	2944199	VDAG_JR2_Chr2g09570a
JR2 chr2	gene	2944775	2945739	VDAG_JR2_Chr2g09580a
JR2 chr2	gene	2945787	2947409	VDAG_JR2_Chr2g09590a
JR2 chr2	gene	2947629	2949485	VDAG_JR2_Chr2g09600a
JR2 chr2	gene	2950739	2951525	VDAG_JR2_Chr2g09610a
JR2 chr2	gene	2952139	2953356	VDAG_JR2_Chr2g09612a
JR2 chr2	gene	2953653	2955203	VDAG_JR2_Chr2g09614a
JR2 chr2	gene	2955072	2955793	VDAG_JR2_Chr2g09616a
JR2 chr2	gene	2955809	2956311	VDAG_JR2_Chr2g09640a
JR2 chr2	gene	2959394	2962079	VDAG_JR2_Chr2g09650a
JR2 chr2	gene	2963528	2966692	VDAG_JR2_Chr2g09660a
JR2 chr2	gene	2972089	2973171	VDAG_JR2_Chr2g09665a
JR2 chr2	gene	2972773	2973902	VDAG_JR2_Chr2g09670a
JR2 chr2	gene	2987392	2988347	VDAG_JR2_Chr2g09680a
JR2 chr2	gene	2988276	2989322	VDAG_JR2_Chr2g09690a
JR2 chr2	gene	2989578	2990137	VDAG_JR2_Chr2g09695a
JR2 chr2	gene	2990487	2991283	VDAG_JR2_Chr2g09700aa
JR2 chr2	gene	2991239	2992586	VDAG_JR2_Chr2g09710a
JR2 chr2	gene	2992746	2993709	VDAG_JR2_Chr2g09715a
JR2 chr2	gene	2993596	2995120	VDAG_JR2_Chr2g09720a
JR2 chr2	gene	2995762	2996399	VDAG_JR2_Chr2g09730a
JR2 chr2	gene	2997157	2998206	VDAG_JR2_Chr2g09740a
JR2 chr2	gene	3000450	3003160	VDAG_JR2_Chr2g09750a
JR2 chr2	gene	3034386	3035317	VDAG_JR2_Chr2g09760a
JR2 chr2	gene	3035582	3036629	VDAG_JR2_Chr2g09770a
JR2 chr2	gene	3038912	3041237	VDAG_JR2_Chr2g09780a
JR2 chr2	gene	3041130	3042357	VDAG_JR2_Chr2g09790a
JR2 chr2	gene	3042513	3043396	VDAG_JR2_Chr2g09800a
JR2 chr2	gene	3045327	3047708	VDAG_JR2_Chr2g09810a
JR2 chr2	gene	3047777	3049016	VDAG_JR2_Chr2g09820a
JR2 chr2	gene	3051626	3053153	VDAG_JR2_Chr2g09830a
JR2 chr2	gene	3053206	3055634	VDAG_JR2_Chr2g09840a
JR2 chr2	gene	3056225	3059036	VDAG_JR2_Chr2g09850a
JR2 chr2	gene	3060154	3063369	VDAG_JR2_Chr2g09860a
JR2 chr2	gene	3064890	3067199	VDAG_JR2_Chr2g09870a
JR2 chr2	gene	3067326	3068917	VDAG_JR2_Chr2g09880a
JR2 chr2	gene	3069089	3070359	VDAG_JR2_Chr2g09890a
JR2 chr2	gene	3074226	3075717	VDAG_JR2_Chr2g09900a
JR2 chr2	gene	3075895	3077029	VDAG_JR2_Chr2g09910a
JR2 chr2	gene	3077966	3079450	VDAG_JR2_Chr2g09920a
JR2 chr2	gene	3079708	3083091	VDAG_JR2_Chr2g09930a
JR2 chr2	gene	3083494	3087324	VDAG_JR2_Chr2g09940a
JR2 chr2	gene	3087581	3090966	VDAG_JR2_Chr2g09950a
JR2 chr2	gene	3093403	3103378	VDAG_JR2_Chr2g09960a
JR2 chr2	gene	3104030	3105865	VDAG_JR2_Chr2g09970a
JR2 chr2	gene	3106769	3108214	VDAG_JR2_Chr2g09980a
JR2 chr2	gene	3108319	3110063	VDAG_JR2_Chr2g09990a
JR2 chr2	gene	3110434	3111500	VDAG_JR2_Chr2g10000a
JR2 chr2	gene	3111561	3113827	VDAG_JR2_Chr2g10010a
JR2 chr2	gene	3113932	3115247	VDAG_JR2_Chr2g10020a
JR2 chr2	gene	3115539	3119381	VDAG_JR2_Chr2g10030a
JR2 chr2	gene	3123881	3124740	VDAG_JR2_Chr2g10040a
JR2 chr2	gene	3126814	3128052	VDAG_JR2_Chr2g10050a
JR2 chr2	gene	3129322	3130362	VDAG_JR2_Chr2g10060a
JR2 chr2	gene	3132725	3135679	VDAG_JR2_Chr2g10070a
JR2 chr2	gene	3138076	3138565	VDAG_JR2_Chr2g10080a
JR2 chr2	gene	3139689	3141169	VDAG_JR2_Chr2g10090a
JR2 chr2	gene	3141745	3143270	VDAG_JR2_Chr2g10100a
JR2 chr2	gene	3144946	3145419	VDAG_JR2_Chr2g10110a
JR2 chr2	gene	3147520	3150753	VDAG_JR2_Chr2g10120a
JR2 chr2	gene	3152111	3153108	VDAG_JR2_Chr2g10130a
JR2 chr2	gene	3153454	3154962	VDAG_JR2_Chr2g10140a
JR2 chr2	gene	3157531	3157935	VDAG_JR2_Chr2g10150a
JR2 chr2	gene	3158546	3159329	VDAG_JR2_Chr2g10160a
JR2 chr2	gene	3161620	3163454	VDAG_JR2_Chr2g10170a
JR2 chr2	gene	3163789	3165517	VDAG_JR2_Chr2g10180a
JR2 chr2	gene	3165914	3166388	VDAG_JR2_Chr2g10185a
JR2 chr2	gene	3168342	3169581	VDAG_JR2_Chr2g10190a
JR2 chr2	gene	3169716	3170797	VDAG_JR2_Chr2g10200a
JR2 chr2	gene	3172429	3173153	VDAG_JR2_Chr2g10210a
JR2 chr2	gene	3173329	3174282	VDAG_JR2_Chr2g10220a
JR2 chr2	gene	3174679	3176004	VDAG_JR2_Chr2g10223a
JR2 chr2	gene	3176269	3177159	VDAG_JR2_Chr2g10226a
JR2 chr2	gene	3177641	3178647	VDAG_JR2_Chr2g10230a
JR2 chr2	gene	3183449	3185427	VDAG_JR2_Chr2g10240a
JR2 chr2	gene	3188279	3189074	VDAG_JR2_Chr2g10250a
JR2 chr2	gene	3190467	3192914	VDAG_JR2_Chr2g10260a
JR2 chr2	gene	3194647	3195835	VDAG_JR2_Chr2g10270a
JR2 chr2	gene	3197574	3198019	VDAG_JR2_Chr2g10280a
JR2 chr2	gene	3199705	3201091	VDAG_JR2_Chr2g10290a
JR2 chr2	gene	3201522	3202336	VDAG_JR2_Chr2g10300a
JR2 chr2	gene	3205494	3205697	VDAG_JR2_Chr2g10310a
JR2 chr2	gene	3231680	3232015	VDAG_JR2_Chr2g10320a
JR2 chr2	gene	3232242	3232829	VDAG_JR2_Chr2g10330a
JR2 chr2	gene	3233028	3233553	VDAG_JR2_Chr2g10340a
JR2 chr2	gene	3237143	3237929	VDAG_JR2_Chr2g10350a
JR2 chr2	gene	3239628	3240319	VDAG_JR2_Chr2g10360a
JR2 chr2	gene	3243534	3244693	VDAG_JR2_Chr2g10370a
JR2 chr2	gene	3244794	3245729	VDAG_JR2_Chr2g10380a
JR2 chr2	gene	3247232	3247971	VDAG_JR2_Chr2g10390a
JR2 chr2	gene	3249653	3250296	VDAG_JR2_Chr2g10400a
JR2 chr2	gene	3251092	3252076	VDAG_JR2_Chr2g10410a
JR2 chr2	gene	3258627	3259621	VDAG_JR2_Chr2g10420a
JR2 chr2	gene	3259470	3260252	VDAG_JR2_Chr2g10425a
JR2 chr2	gene	3262809	3265412	VDAG_JR2_Chr2g10430a
JR2 chr2	gene	3265472	3266806	VDAG_JR2_Chr2g10440a
JR2 chr2	gene	3267160	3268108	VDAG_JR2_Chr2g10450a
JR2 chr2	gene	3268223	3269644	VDAG_JR2_Chr2g10460a
JR2 chr2	gene	3270385	3271704	VDAG_JR2_Chr2g10470a
JR2 chr2	gene	3272012	3275234	VDAG_JR2_Chr2g10480a
JR2 chr2	gene	3282082	3283881	VDAG_JR2_Chr2g10500a
JR2 chr2	gene	3284061	3286890	VDAG_JR2_Chr2g10510a
JR2 chr2	gene	3287026	3288955	VDAG_JR2_Chr2g10520a
JR2 chr2	gene	3288772	3289265	VDAG_JR2_Chr2g10530a
JR2 chr2	gene	3290545	3291145	VDAG_JR2_Chr2g10535a
JR2 chr2	gene	3291340	3292636	VDAG_JR2_Chr2g10540a
JR2 chr2	gene	3292318	3293403	VDAG_JR2_Chr2g10550a
JR2 chr2	gene	3295796	3296772	VDAG_JR2_Chr2g10560a
JR2 chr2	gene	3299105	3300041	VDAG_JR2_Chr2g10570a
JR2 chr2	gene	3300325	3301488	VDAG_JR2_Chr2g10580a
JR2 chr2	gene	3301343	3301935	VDAG_JR2_Chr2g10585a
JR2 chr2	gene	3303015	3306350	VDAG_JR2_Chr2g10590a
JR2 chr2	gene	3312471	3313232	VDAG_JR2_Chr2g10600a
JR2 chr2	gene	3314421	3316253	VDAG_JR2_Chr2g10610a
JR2 chr2	gene	3317185	3318100	VDAG_JR2_Chr2g10620a
JR2 chr2	gene	3320168	3321450	VDAG_JR2_Chr2g10630a
JR2 chr2	gene	3321607	3322643	VDAG_JR2_Chr2g10640a
JR2 chr2	gene	3323522	3327257	VDAG_JR2_Chr2g10650a
JR2 chr2	gene	3327716	3328566	VDAG_JR2_Chr2g10660a
JR2 chr2	gene	3330412	3331290	VDAG_JR2_Chr2g10670a
JR2 chr2	gene	3332408	3333477	VDAG_JR2_Chr2g10680a
JR2 chr2	gene	3333934	3334694	VDAG_JR2_Chr2g10690a
JR2 chr2	gene	3335065	3335970	VDAG_JR2_Chr2g10700a
JR2 chr2	gene	3337859	3339511	VDAG_JR2_Chr2g10710a
JR2 chr2	gene	3338761	3339563	VDAG_JR2_Chr2g10713a
JR2 chr2	gene	3339762	3340303	VDAG_JR2_Chr2g10716a
JR2 chr2	gene	3340306	3340496	VDAG_JR2_Chr2g10720a
JR2 chr2	gene	3347658	3349094	VDAG_JR2_Chr2g10723a
JR2 chr2	gene	3348563	3349307	VDAG_JR2_Chr2g10726a
JR2 chr2	gene	3351087	3351694	VDAG_JR2_Chr2g10730a
JR2 chr2	gene	3351692	3353109	VDAG_JR2_Chr2g10740a
JR2 chr2	gene	3353479	3354183	VDAG_JR2_Chr2g10750a
JR2 chr2	gene	3354433	3355218	VDAG_JR2_Chr2g10760a
JR2 chr2	gene	3357585	3358345	VDAG_JR2_Chr2g10770a
JR2 chr2	gene	3359945	3361361	VDAG_JR2_Chr2g10780a
JR2 chr2	gene	3363154	3365999	VDAG_JR2_Chr2g10790a
JR2 chr2	gene	3367820	3370289	VDAG_JR2_Chr2g10800a
JR2 chr2	gene	3371213	3372897	VDAG_JR2_Chr2g10810a
JR2 chr2	gene	3382741	3383483	VDAG_JR2_Chr2g10820a
JR2 chr2	gene	3383833	3384669	VDAG_JR2_Chr2g10830a
JR2 chr2	gene	3386829	3388493	VDAG_JR2_Chr2g10840a
JR2 chr2	gene	3392281	3393434	VDAG_JR2_Chr2g10850a
JR2 chr2	gene	3394054	3394679	VDAG_JR2_Chr2g10860a
JR2 chr2	gene	3396133	3397702	VDAG_JR2_Chr2g10870a
JR2 chr2	gene	3398437	3399028	VDAG_JR2_Chr2g10880a
JR2 chr2	gene	3399533	3400771	VDAG_JR2_Chr2g10890a
JR2 chr2	gene	3406509	3407915	VDAG_JR2_Chr2g10900a
JR2 chr2	gene	3410673	3411064	VDAG_JR2_Chr2g10910a
JR2 chr2	gene	3411462	3412049	VDAG_JR2_Chr2g10920a
JR2 chr2	gene	3412276	3412611	VDAG_JR2_Chr2g10930a
JR2 chr2	gene	3432529	3433095	VDAG_JR2_Chr2g10940a
JR2 chr2	gene	3433845	3434545	VDAG_JR2_Chr2g10950a
JR2 chr2	gene	3435631	3436545	VDAG_JR2_Chr2g10960a
JR2 chr2	gene	3457410	3458652	VDAG_JR2_Chr2g10970a
JR2 chr2	gene	3460838	3461480	VDAG_JR2_Chr2g10980a
JR2 chr2	gene	3461470	3462261	VDAG_JR2_Chr2g10990a
JR2 chr2	gene	3468673	3470469	VDAG_JR2_Chr2g10993a
JR2 chr2	gene	3471375	3474699	VDAG_JR2_Chr2g10996a
JR2 chr2	gene	3477036	3477765	VDAG_JR2_Chr2g11000a
JR2 chr2	gene	3477802	3478833	VDAG_JR2_Chr2g11010a
JR2 chr2	gene	3488109	3489487	VDAG_JR2_Chr2g11020a
JR2 chr2	gene	3489621	3490867	VDAG_JR2_Chr2g11030a
JR2 chr2	gene	3492987	3495644	VDAG_JR2_Chr2g11040a
JR2 chr2	gene	3497782	3498495	VDAG_JR2_Chr2g11050a
JR2 chr2	gene	3501307	3502259	VDAG_JR2_Chr2g11060a
JR2 chr2	gene	3503667	3505455	VDAG_JR2_Chr2g11063a
JR2 chr2	gene	3506118	3507299	VDAG_JR2_Chr2g11066a
JR2 chr2	gene	3509365	3510901	VDAG_JR2_Chr2g11070a
JR2 chr2	gene	3513419	3514421	VDAG_JR2_Chr2g11080a
JR2 chr2	gene	3518077	3519218	VDAG_JR2_Chr2g11090a
JR2 chr2	gene	3520512	3521274	VDAG_JR2_Chr2g11100a
JR2 chr2	gene	3532484	3532921	VDAG_JR2_Chr2g11110a
JR2 chr2	gene	3533064	3536323	VDAG_JR2_Chr2g11120a
JR2 chr2	gene	3537838	3539220	VDAG_JR2_Chr2g11130a
JR2 chr2	gene	3539787	3540837	VDAG_JR2_Chr2g11140a
JR2 chr2	gene	3545862	3546870	VDAG_JR2_Chr2g11150a
JR2 chr2	gene	3547153	3550250	VDAG_JR2_Chr2g11160a
JR2 chr2	gene	3553098	3554980	VDAG_JR2_Chr2g11180a
JR2 chr2	gene	3568162	3568899	VDAG_JR2_Chr2g11190a
JR2 chr2	gene	3569546	3569950	VDAG_JR2_Chr2g11200a
JR2 chr2	gene	3571158	3572557	VDAG_JR2_Chr2g11210a
JR2 chr2	gene	3572592	3575065	VDAG_JR2_Chr2g11220a
JR2 chr2	gene	3576569	3579704	VDAG_JR2_Chr2g11230a
JR2 chr2	gene	3580936	3581485	VDAG_JR2_Chr2g11240a
JR2 chr2	gene	3584692	3585446	VDAG_JR2_Chr2g11250a
JR2 chr2	gene	3585885	3588797	VDAG_JR2_Chr2g11260a
JR2 chr2	gene	3589639	3590788	VDAG_JR2_Chr2g11270a
JR2 chr2	gene	3589649	3590619	VDAG_JR2_Chr2g11265a
JR2 chr2	gene	3591491	3593283	VDAG_JR2_Chr2g11280a
JR2 chr2	gene	3594708	3595404	VDAG_JR2_Chr2g11290a
JR2 chr2	gene	3596021	3597982	VDAG_JR2_Chr2g11300a
JR2 chr2	gene	3598200	3599438	VDAG_JR2_Chr2g11310a
JR2 chr2	gene	3600401	3601219	VDAG_JR2_Chr2g11320a
JR2 chr2	gene	3603690	3605459	VDAG_JR2_Chr2g11330a
JR2 chr2	gene	3604684	3605464	VDAG_JR2_Chr2g11335a
JR2 chr2	gene	3614111	3616708	VDAG_JR2_Chr2g11350a
JR2 chr2	gene	3617507	3620571	VDAG_JR2_Chr2g11360a
JR2 chr2	gene	3645858	3646674	VDAG_JR2_Chr2g11370a
JR2 chr2	gene	3647102	3648772	VDAG_JR2_Chr2g11380a
JR2 chr2	gene	3666522	3668462	VDAG_JR2_Chr2g11390a
JR2 chr2	gene	3668763	3670331	VDAG_JR2_Chr2g11400a
JR2 chr2	gene	3670608	3672521	VDAG_JR2_Chr2g11410a
JR2 chr2	gene	3672749	3675342	VDAG_JR2_Chr2g11420a
JR2 chr2	gene	3677168	3678166	VDAG_JR2_Chr2g11430a
JR2 chr2	gene	3678226	3681879	VDAG_JR2_Chr2g11440a
JR2 chr2	gene	3682263	3684848	VDAG_JR2_Chr2g11450a
JR2 chr2	gene	3685108	3688118	VDAG_JR2_Chr2g11460a
JR2 chr2	gene	3689190	3690783	VDAG_JR2_Chr2g11470a
JR2 chr2	gene	3693486	3696670	VDAG_JR2_Chr2g11480a
JR2 chr2	gene	3697937	3699516	VDAG_JR2_Chr2g11490a
JR2 chr2	gene	3703049	3707177	VDAG_JR2_Chr2g11500a
JR2 chr2	gene	3714137	3716462	VDAG_JR2_Chr2g11510a
JR2 chr2	gene	3717919	3719203	VDAG_JR2_Chr2g11520a
JR2 chr2	gene	3720324	3721460	VDAG_JR2_Chr2g11530a
JR2 chr2	gene	3721181	3722959	VDAG_JR2_Chr2g11540a
JR2 chr2	gene	3722983	3724606	VDAG_JR2_Chr2g11550a
JR2 chr2	gene	3724436	3725753	VDAG_JR2_Chr2g11560a
JR2 chr2	gene	3725555	3728206	VDAG_JR2_Chr2g11570a
JR2 chr2	gene	3728376	3729674	VDAG_JR2_Chr2g11580a
JR2 chr2	gene	3730267	3733570	VDAG_JR2_Chr2g11590a
JR2 chr2	gene	3734608	3735802	VDAG_JR2_Chr2g11600a
JR2 chr2	gene	3737445	3741097	VDAG_JR2_Chr2g11610a
JR2 chr2	gene	3742877	3745128	VDAG_JR2_Chr2g11620a
JR2 chr2	gene	3745254	3747061	VDAG_JR2_Chr2g11630a
JR2 chr2	gene	3747321	3750384	VDAG_JR2_Chr2g11640a
JR2 chr2	gene	3752039	3754610	VDAG_JR2_Chr2g11650a
JR2 chr2	gene	3757674	3762153	VDAG_JR2_Chr2g11660a
JR2 chr2	gene	3762540	3764690	VDAG_JR2_Chr2g11670a
JR2 chr2	gene	3764965	3765701	VDAG_JR2_Chr2g11680a
JR2 chr2	gene	3765624	3768160	VDAG_JR2_Chr2g11690a
JR2 chr2	gene	3771118	3772212	VDAG_JR2_Chr2g11700a
JR2 chr2	gene	3772585	3773406	VDAG_JR2_Chr2g11710a
JR2 chr2	gene	3774428	3778143	VDAG_JR2_Chr2g11720a
JR2 chr2	gene	3779281	3780759	VDAG_JR2_Chr2g11730a
JR2 chr2	gene	3781766	3782930	VDAG_JR2_Chr2g11740a
JR2 chr2	gene	3783177	3786906	VDAG_JR2_Chr2g11750a
JR2 chr2	gene	3820391	3821328	VDAG_JR2_Chr2g11758a
JR2 chr2	gene	3821457	3823064	VDAG_JR2_Chr2g11760a
JR2 chr2	gene	3823261	3824483	VDAG_JR2_Chr2g11770a
JR2 chr2	gene	3826305	3833782	VDAG_JR2_Chr2g11780a
JR2 chr2	gene	3834143	3837586	VDAG_JR2_Chr2g11790a
JR2 chr2	gene	3837796	3843191	VDAG_JR2_Chr2g11800a
JR2 chr2	gene	3843359	3845025	VDAG_JR2_Chr2g11810a
JR2 chr2	gene	3845063	3845986	VDAG_JR2_Chr2g11820a
JR2 chr2	gene	3846082	3847295	VDAG_JR2_Chr2g11830a
JR2 chr2	gene	3847927	3851957	VDAG_JR2_Chr2g11840a
JR2 chr2	gene	3856996	3858417	VDAG_JR2_Chr2g11850a
JR2 chr2	gene	3859536	3860574	VDAG_JR2_Chr2g11860a
JR2 chr2	gene	3861994	3864600	VDAG_JR2_Chr2g11870a
JR2 chr2	gene	3864970	3865945	VDAG_JR2_Chr2g11880a
JR2 chr2	gene	3866015	3868983	VDAG_JR2_Chr2g11890a
JR2 chr2	gene	3869333	3870874	VDAG_JR2_Chr2g11900a
JR2 chr2	gene	3871040	3874013	VDAG_JR2_Chr2g11910a
JR2 chr2	gene	3876082	3878269	VDAG_JR2_Chr2g11920a
JR2 chr2	gene	3878924	3880569	VDAG_JR2_Chr2g11930a
JR2 chr2	gene	3880609	3882478	VDAG_JR2_Chr2g11940a
JR2 chr2	gene	3882758	3884110	VDAG_JR2_Chr2g11950a
JR2 chr2	gene	3883860	3887218	VDAG_JR2_Chr2g11960a
JR2 chr2	gene	3887544	3891039	VDAG_JR2_Chr2g11970a
JR2 chr2	gene	3891264	3892058	VDAG_JR2_Chr2g11975a
JR2 chr2	gene	3891566	3894296	VDAG_JR2_Chr2g11980a
JR2 chr2	gene	3897759	3901522	VDAG_JR2_Chr2g11990a
JR2 chr2	gene	3901620	3903235	VDAG_JR2_Chr2g12000a
JR2 chr2	gene	3903514	3905886	VDAG_JR2_Chr2g12010a
JR2 chr2	gene	3910821	3912543	VDAG_JR2_Chr2g12020a
JR2 chr2	gene	3915485	3917061	VDAG_JR2_Chr2g12030a
JR2 chr2	gene	3916757	3918301	VDAG_JR2_Chr2g12040a
JR2 chr2	gene	3919340	3922569	VDAG_JR2_Chr2g12050a
JR2 chr2	gene	3924131	3929460	VDAG_JR2_Chr2g12060a
JR2 chr2	gene	3931254	3932278	VDAG_JR2_Chr2g12070a
JR2 chr2	gene	3932686	3934861	VDAG_JR2_Chr2g12080a
JR2 chr2	gene	3935138	3936870	VDAG_JR2_Chr2g12090a
JR2 chr2	gene	3936938	3937772	VDAG_JR2_Chr2g12100a
JR2 chr2	gene	3938937	3940066	VDAG_JR2_Chr2g12110a
JR2 chr2	gene	3940415	3942529	VDAG_JR2_Chr2g12120a
JR2 chr2	gene	3944505	3948363	VDAG_JR2_Chr2g12130a
JR2 chr2	gene	3949269	3950664	VDAG_JR2_Chr2g12140a
JR2 chr2	gene	3952909	3954190	VDAG_JR2_Chr2g12150a
JR2 chr2	gene	3954198	3956934	VDAG_JR2_Chr2g12160a
JR2 chr2	gene	3957689	3959718	VDAG_JR2_Chr2g12170a
JR2 chr2	gene	3960107	3962019	VDAG_JR2_Chr2g12180a
JR2 chr2	gene	3962196	3963323	VDAG_JR2_Chr2g12190a
JR2 chr2	gene	3963531	3964468	VDAG_JR2_Chr2g12200a
JR2 chr2	gene	3964481	3966319	VDAG_JR2_Chr2g12210a
JR2 chr2	gene	3966561	3967833	VDAG_JR2_Chr2g12220a
JR2 chr2	gene	3967774	3969572	VDAG_JR2_Chr2g12230a
JR2 chr2	gene	3970213	3971159	VDAG_JR2_Chr2g12240a
JR2 chr2	gene	3970967	3972137	VDAG_JR2_Chr2g12250a
JR2 chr2	gene	3973883	3975149	VDAG_JR2_Chr2g12260a
JR2 chr2	gene	3976530	3978337	VDAG_JR2_Chr2g12270a
JR2 chr2	gene	3978030	3980544	VDAG_JR2_Chr2g12280a
JR2 chr2	gene	3980798	3981548	VDAG_JR2_Chr2g12290a
JR2 chr2	gene	3981380	3983980	VDAG_JR2_Chr2g12300a
JR2 chr2	gene	3984035	3985403	VDAG_JR2_Chr2g12310a
JR2 chr2	gene	3985720	3988286	VDAG_JR2_Chr2g12320a
JR2 chr2	gene	3988544	3991038	VDAG_JR2_Chr2g12330a
JR2 chr2	gene	3991153	3994709	VDAG_JR2_Chr2g12340a
JR2 chr2	gene	3995010	3996010	VDAG_JR2_Chr2g12350a
JR2 chr2	gene	3995948	3997021	VDAG_JR2_Chr2g12360a
JR2 chr2	gene	3998288	3999449	VDAG_JR2_Chr2g12370a
JR2 chr2	gene	3999509	4000545	VDAG_JR2_Chr2g12380a
JR2 chr2	gene	4000760	4001892	VDAG_JR2_Chr2g12390a
JR2 chr2	gene	4002103	4004047	VDAG_JR2_Chr2g12400a
JR2 chr2	gene	4004518	4007329	VDAG_JR2_Chr2g12410a
JR2 chr2	gene	4007327	4009035	VDAG_JR2_Chr2g12420a
JR2 chr2	gene	4010464	4011205	VDAG_JR2_Chr2g12430a
JR2 chr2	gene	4011667	4013765	VDAG_JR2_Chr2g12440a
JR2 chr2	gene	4014857	4016994	VDAG_JR2_Chr2g12450a
JR2 chr2	gene	4017123	4019287	VDAG_JR2_Chr2g12460a
JR2 chr2	gene	4019371	4021075	VDAG_JR2_Chr2g12470a
JR2 chr2	gene	4022891	4024205	VDAG_JR2_Chr2g12480a
JR2 chr2	gene	4025256	4026482	VDAG_JR2_Chr2g12490a
JR2 chr2	gene	4026817	4027740	VDAG_JR2_Chr2g12495a
JR2 chr2	gene	4027972	4029301	VDAG_JR2_Chr2g12500a
JR2 chr2	gene	4029455	4030495	VDAG_JR2_Chr2g12510a
JR2 chr2	gene	4031174	4031965	VDAG_JR2_Chr2g12520a
JR2 chr2	gene	4032139	4033235	VDAG_JR2_Chr2g12530a
JR2 chr2	gene	4034537	4039542	VDAG_JR2_Chr2g12540a
JR2 chr2	gene	4040108	4040739	VDAG_JR2_Chr2g12550a
JR2 chr2	gene	4041022	4042531	VDAG_JR2_Chr2g12560a
JR2 chr2	gene	4042768	4047204	VDAG_JR2_Chr2g12570a
JR2 chr2	gene	4049130	4050143	VDAG_JR2_Chr2g12580a
JR2 chr2	gene	4050594	4051871	VDAG_JR2_Chr2g12590a
JR2 chr2	gene	4051725	4053282	VDAG_JR2_Chr2g12600a
JR2 chr2	gene	4053500	4054793	VDAG_JR2_Chr2g12610a
JR2 chr2	gene	4054816	4056030	VDAG_JR2_Chr2g12620a
JR2 chr2	gene	4056128	4057306	VDAG_JR2_Chr2g12630a
JR2 chr2	gene	4057463	4059626	VDAG_JR2_Chr2g12640a
JR2 chr2	gene	4059826	4061494	VDAG_JR2_Chr2g12650a
JR2 chr2	gene	4064265	4066952	VDAG_JR2_Chr2g12660a
JR2 chr2	gene	4067412	4069734	VDAG_JR2_Chr2g12670a
JR2 chr2	gene	4070108	4074213	VDAG_JR2_Chr2g12680a
JR2 chr2	gene	4074823	4076248	VDAG_JR2_Chr2g12690a
JR2 chr2	gene	4077762	4078409	VDAG_JR2_Chr2g12700a
JR2 chr2	gene	4079388	4082827	VDAG_JR2_Chr2g12710a
JR2 chr2	gene	4082994	4087816	VDAG_JR2_Chr2g12720a
JR2 chr2	gene	4088381	4091206	VDAG_JR2_Chr2g12730a
JR2 chr2	gene	4094304	4094995	VDAG_JR2_Chr2g12740a
JR2 chr2	gene	4095242	4096152	VDAG_JR2_Chr2g12750a
JR2 chr2	gene	4096202	4100122	VDAG_JR2_Chr2g12760a
JR2 chr2	gene	4101152	4101683	VDAG_JR2_Chr2g12770a
JR2 chr2	gene	4102243	4104051	VDAG_JR2_Chr2g12780a
JR2 chr2	gene	4104692	4106599	VDAG_JR2_Chr2g12790a
JR2 chr2	gene	4106929	4107447	VDAG_JR2_Chr2g12800a
JR2 chr2	gene	4108171	4109465	VDAG_JR2_Chr2g12810a
JR2 chr2	gene	4110122	4110584	VDAG_JR2_Chr2g12820a
JR2 chr2	gene	4111544	4114295	VDAG_JR2_Chr2g12830a
JR2 chr2	gene	4114233	4115578	VDAG_JR2_Chr2g12840a
JR2 chr2	gene	4115672	4117327	VDAG_JR2_Chr2g12850a
JR2 chr2	gene	4117808	4120465	VDAG_JR2_Chr2g12860a
JR2 chr2	gene	4120682	4122214	VDAG_JR2_Chr2g12870a
JR2 chr2	gene	4122497	4124858	VDAG_JR2_Chr2g12880a
JR2 chr2	gene	4125110	4126547	VDAG_JR2_Chr2g12890a
JR2 chr2	gene	4126960	4129895	VDAG_JR2_Chr2g12900a
JR2 chr2	gene	4129861	4132946	VDAG_JR2_Chr2g12910a
JR2 chr2	gene	4136598	4139237	VDAG_JR2_Chr2g12920a
JR2 chr2	gene	4142396	4146240	VDAG_JR2_Chr2g12930a
JR2 chr2	gene	4149122	4151095	VDAG_JR2_Chr2g12940a
JR2 chr2	gene	4151364	4153200	VDAG_JR2_Chr2g12950a
JR2 chr2	gene	4153371	4156595	VDAG_JR2_Chr2g12960a
JR2 chr2	gene	4156394	4158781	VDAG_JR2_Chr2g12970a
JR2 chr2	gene	4160604	4161151	VDAG_JR2_Chr2g12980a
JR2 chr2	gene	4161462	4162055	VDAG_JR2_Chr2g12990a
JR2 chr2	gene	4162059	4163372	VDAG_JR2_Chr2g13000a
JR2 chr2	gene	4163581	4167291	VDAG_JR2_Chr2g13010a
JR2 chr2	gene	4167842	4170548	VDAG_JR2_Chr2g13020a
JR2 chr2	gene	4171529	4172909	VDAG_JR2_Chr2g13030a
JR2 chr2	gene	4173022	4176565	VDAG_JR2_Chr2g13040a
JR2 chr2	gene	4176836	4178949	VDAG_JR2_Chr2g13050a
JR2 chr2	gene	4179898	4182182	VDAG_JR2_Chr2g13060a
JR2 chr2	gene	4183492	4186096	VDAG_JR2_Chr2g13070a
JR2 chr2	gene	4188560	4192139	VDAG_JR2_Chr2g13080a
JR2 chr2	gene	4198943	4200469	VDAG_JR2_Chr2g13090a
JR2 chr2	gene	4204363	4207089	VDAG_JR2_Chr2g13100a
JR2 chr2	gene	4208739	4209483	VDAG_JR2_Chr2g13110a
JR2 chr2	gene	4209586	4210609	VDAG_JR2_Chr2g13120a
JR2 chr2	gene	4210277	4212306	VDAG_JR2_Chr2g13130a
JR2 chr2	gene	4212379	4213349	VDAG_JR2_Chr2g13140a
JR2 chr2	gene	4217995	4220553	VDAG_JR2_Chr2g13150a
JR2 chr2	gene	4225210	4226423	VDAG_JR2_Chr2g13160a
JR2 chr2	gene	4226791	4229110	VDAG_JR2_Chr2g13170a
JR2 chr2	gene	4229233	4231477	VDAG_JR2_Chr2g13180a
JR2 chr2	gene	4231469	4232747	VDAG_JR2_Chr2g13190a
JR2 chr2	gene	4232678	4234462	VDAG_JR2_Chr2g13200a
JR2 chr2	gene	4234689	4235206	VDAG_JR2_Chr2g13210a
JR2 chr2	gene	4235860	4237734	VDAG_JR2_Chr2g13220a
JR2 chr2	gene	4237516	4239521	VDAG_JR2_Chr2g13230a
JR2 chr2	gene	4239888	4242022	VDAG_JR2_Chr2g13240a
JR2 chr2	gene	4243636	4246297	VDAG_JR2_Chr2g13250a
JR2 chr2	gene	4246193	4247385	VDAG_JR2_Chr2g13260a
JR2 chr2	gene	4247930	4249377	VDAG_JR2_Chr2g13270a
JR2 chr2	gene	4252096	4253382	VDAG_JR2_Chr2g13280a
JR2 chr2	gene	4256403	4257519	VDAG_JR2_Chr2g13290a
JR2 chr2	gene	4257958	4259555	VDAG_JR2_Chr2g13300a
JR2 chr2	gene	4259891	4260575	VDAG_JR2_Chr2g13310a
JR2 chr2	gene	4262704	4264544	VDAG_JR2_Chr2g13320a
JR2 chr2	gene	4264460	4266156	VDAG_JR2_Chr2g13330a
JR2 chr2	gene	4266508	4266910	VDAG_JR2_Chr2g13340a
JR2 chr2	gene	4267769	4269648	VDAG_JR2_Chr2g13350a
JR2 chr2	gene	4270363	4270722	VDAG_JR2_Chr2g13360a
JR2 chr2	gene	4271162	4272016	VDAG_JR2_Chr2g13370a
JR2 chr2	gene	4271971	4273266	VDAG_JR2_Chr2g13380a
CQ2 chr2	gene	1407718	1409244	CQ2_g2714
CQ2 chr2	gene	1413336	1415971	CQ2_g2715
CQ2 chr2	gene	1417728	1419112	CQ2_g2716
CQ2 chr2	gene	1420968	1422342	CQ2_g2717
CQ2 chr2	gene	1423237	1426249	CQ2_g2718
CQ2 chr2	gene	1429248	1431319	CQ2_g2719
CQ2 chr2	gene	1432621	1435743	CQ2_g2720
CQ2 chr2	gene	1436260	1437430	CQ2_g2721
CQ2 chr2	gene	1437661	1438123	CQ2_g2722
CQ2 chr2	gene	1438508	1438891	CQ2_g2723
CQ2 chr2	gene	1440956	1441552	CQ2_g2724
CQ2 chr2	gene	1441588	1443186	CQ2_g2725
CQ2 chr2	gene	1443634	1445611	CQ2_g2726
CQ2 chr2	gene	1446034	1447649	CQ2_g2727
CQ2 chr2	gene	1448172	1449875	CQ2_g2728
CQ2 chr2	gene	1453592	1455890	CQ2_g2729
CQ2 chr2	gene	1460140	1462241	CQ2_g2730
CQ2 chr2	gene	1466669	1468361	CQ2_g2731
CQ2 chr2	gene	1469306	1471959	CQ2_g2732
CQ2 chr2	gene	1472795	1473394	CQ2_g2733
CQ2 chr2	gene	1474285	1475963	CQ2_g2734
CQ2 chr2	gene	1476811	1478058	CQ2_g2735
CQ2 chr2	gene	1478464	1481088	CQ2_g2736
CQ2 chr2	gene	1481658	1483007	CQ2_g2737
CQ2 chr2	gene	1483485	1484660	CQ2_g2738
CQ2 chr2	gene	1484698	1487305	CQ2_g2739
CQ2 chr2	gene	1490354	1490848	CQ2_g2740
CQ2 chr2	gene	1491220	1493060	CQ2_g2741
CQ2 chr2	gene	1493746	1495534	CQ2_g2742
CQ2 chr2	gene	1497678	1497920	CQ2_g2743
CQ2 chr2	gene	1497948	1498814	CQ2_g2744
CQ2 chr2	gene	1501682	1502434	CQ2_g2745
CQ2 chr2	gene	1502857	1503408	CQ2_g2746
CQ2 chr2	gene	1507170	1509208	CQ2_g2747
CQ2 chr2	gene	1510112	1514817	CQ2_g2748
CQ2 chr2	gene	1515205	1518237	CQ2_g2749
CQ2 chr2	gene	1521844	1522422	CQ2_g2750
CQ2 chr2	gene	1524453	1527087	CQ2_g2751
CQ2 chr2	gene	1528291	1530077	CQ2_g2752
CQ2 chr2	gene	1531563	1533034	CQ2_g2753
CQ2 chr2	gene	1541651	1542245	CQ2_g2754
CQ2 chr2	gene	1543095	1543673	CQ2_g2755
CQ2 chr2	gene	1544196	1544996	CQ2_g2756
CQ2 chr2	gene	1547253	1547921	CQ2_g2757
CQ2 chr2	gene	1548716	1549191	CQ2_g2758
CQ2 chr2	gene	1552311	1555317	CQ2_g2759
CQ2 chr2	gene	1556589	1557437	CQ2_g2760
CQ2 chr2	gene	1558045	1558472	CQ2_g2761
CQ2 chr2	gene	1558945	1564104	CQ2_g2762
CQ2 chr2	gene	1565497	1566035	CQ2_g2763
CQ2 chr2	gene	1566999	1567412	CQ2_g2764
CQ2 chr2	gene	1568356	1568896	CQ2_g2765
CQ2 chr2	gene	1569730	1570464	CQ2_g2766
CQ2 chr2	gene	1570991	1571764	CQ2_g2767
CQ2 chr2	gene	1572317	1573321	CQ2_g2768
CQ2 chr2	gene	1575122	1575370	CQ2_g2769
CQ2 chr2	gene	1578361	1579143	CQ2_g2770
CQ2 chr2	gene	1579481	1580856	CQ2_g2771
CQ2 chr2	gene	1581683	1583730	CQ2_g2772
CQ2 chr2	gene	1585461	1586728	CQ2_g2773
CQ2 chr2	gene	1587418	1587717	CQ2_g2774
CQ2 chr2	gene	1588200	1588599	CQ2_g2775
CQ2 chr2	gene	1589773	1591059	CQ2_g2776
CQ2 chr2	gene	1591621	1593731	CQ2_g2777
CQ2 chr2	gene	1595033	1596321	CQ2_g2778
CQ2 chr2	gene	1596878	1597720	CQ2_g2779
CQ2 chr2	gene	1598158	1598765	CQ2_g2780
CQ2 chr2	gene	1599336	1600253	CQ2_g2781
CQ2 chr2	gene	1602059	1602627	CQ2_g2782
CQ2 chr2	gene	1602658	1603380	CQ2_g2783
CQ2 chr2	gene	1605416	1607796	CQ2_g2784
CQ2 chr2	gene	1608893	1610539	CQ2_g2785
CQ2 chr2	gene	1611396	1613102	CQ2_g2786
CQ2 chr2	gene	1615505	1617627	CQ2_g2787
CQ2 chr2	gene	1617973	1618301	CQ2_g2788
CQ2 chr2	gene	1619496	1620878	CQ2_g2789
CQ2 chr2	gene	1621229	1622366	CQ2_g2790
CQ2 chr2	gene	1626405	1626809	CQ2_g2791
CQ2 chr2	gene	1627206	1628146	CQ2_g2792
CQ2 chr2	gene	1628369	1628914	CQ2_g2793
CQ2 chr2	gene	1629833	1631459	CQ2_g2794
CQ2 chr2	gene	1631478	1632629	CQ2_g2795
CQ2 chr2	gene	1633178	1634693	CQ2_g2796
CQ2 chr2	gene	1634970	1635603	CQ2_g2797
CQ2 chr2	gene	1636316	1636969	CQ2_g2798
CQ2 chr2	gene	1637669	1638984	CQ2_g2799
CQ2 chr2	gene	1639770	1640831	CQ2_g2800
CQ2 chr2	gene	1643553	1644480	CQ2_g2801
CQ2 chr2	gene	1645182	1646273	CQ2_g2802
CQ2 chr2	gene	1648840	1649845	CQ2_g2803
CQ2 chr2	gene	1651623	1654226	CQ2_g2804
CQ2 chr2	gene	1657111	1658659	CQ2_g2805
CQ2 chr2	gene	1659286	1660269	CQ2_g2806
CQ2 chr2	gene	1662583	1662988	CQ2_g2807
CQ2 chr2	gene	1664943	1666076	CQ2_g2808
CQ2 chr2	gene	1667229	1667857	CQ2_g2809
CQ2 chr2	gene	1670120	1674829	CQ2_g2810
CQ2 chr2	gene	1676925	1678752	CQ2_g2811
CQ2 chr2	gene	1682455	1683512	CQ2_g2812
CQ2 chr2	gene	1686829	1688121	CQ2_g2813
CQ2 chr2	gene	1693509	1695580	CQ2_g2814
CQ2 chr2	gene	1696122	1697396	CQ2_g2815
CQ2 chr2	gene	1698075	1701094	CQ2_g2816
CQ2 chr2	gene	1705123	1707065	CQ2_g2817
CQ2 chr2	gene	1708657	1711247	CQ2_g2818
CQ2 chr2	gene	1712413	1714887	CQ2_g2819
CQ2 chr2	gene	1715209	1716265	CQ2_g2820
CQ2 chr2	gene	1717206	1718477	CQ2_g2821
CQ2 chr2	gene	1719099	1719891	CQ2_g2822
CQ2 chr2	gene	1721148	1722320	CQ2_g2823
CQ2 chr2	gene	1725756	1727839	CQ2_g2824
CQ2 chr2	gene	1728638	1729540	CQ2_g2825
CQ2 chr2	gene	1730598	1733057	CQ2_g2826
CQ2 chr2	gene	1733370	1734219	CQ2_g2827
CQ2 chr2	gene	1734747	1737116	CQ2_g2828
CQ2 chr2	gene	1738842	1739640	CQ2_g2829
CQ2 chr2	gene	1747620	1751078	CQ2_g2830
CQ2 chr2	gene	1752314	1753019	CQ2_g2831
CQ2 chr2	gene	1753256	1754156	CQ2_g2832
CQ2 chr2	gene	1754400	1755806	CQ2_g2833
CQ2 chr2	gene	1756180	1761390	CQ2_g2834
CQ2 chr2	gene	1761788	1764908	CQ2_g2835
CQ2 chr2	gene	1766708	1772239	CQ2_g2836
CQ2 chr2	gene	1774873	1775949	CQ2_g2837
CQ2 chr2	gene	1776437	1777582	CQ2_g2838
CQ2 chr2	gene	1788835	1790377	CQ2_g2839
CQ2 chr2	gene	1793751	1794640	CQ2_g2840
CQ2 chr2	gene	1912664	1914099	CQ2_g2841
CQ2 chr2	gene	1914119	1915068	CQ2_g2842
CQ2 chr2	gene	1922791	1924731	CQ2_g2843
CQ2 chr2	gene	1926083	1927675	CQ2_g2844
CQ2 chr2	gene	1928879	1932639	CQ2_g2845
CQ2 chr2	gene	1936689	1938038	CQ2_g2846
CQ2 chr2	gene	1940938	1944905	CQ2_g2847
CQ2 chr2	gene	1949530	1952206	CQ2_g2848
CQ2 chr2	gene	1954620	1955760	CQ2_g2849
CQ2 chr2	gene	1957250	1959819	CQ2_g2850
CQ2 chr2	gene	1961169	1961934	CQ2_g2851
CQ2 chr2	gene	1962563	1964336	CQ2_g2852
CQ2 chr2	gene	1964864	1965723	CQ2_g2853
CQ2 chr2	gene	1966395	1967326	CQ2_g2854
CQ2 chr2	gene	1967542	1968981	CQ2_g2855
CQ2 chr2	gene	1984803	1986341	CQ2_g2856
CQ2 chr2	gene	1994185	1996156	CQ2_g2857
CQ2 chr2	gene	1999395	2000829	CQ2_g2858
CQ2 chr2	gene	2002236	2003916	CQ2_g2859
CQ2 chr2	gene	2005819	2007426	CQ2_g2860
CQ2 chr2	gene	2008421	2011347	CQ2_g2861
CQ2 chr2	gene	2012085	2012644	CQ2_g2862
CQ2 chr2	gene	2015008	2017040	CQ2_g2863
CQ2 chr2	gene	2017716	2019029	CQ2_g2864
CQ2 chr2	gene	2020192	2020940	CQ2_g2865
CQ2 chr2	gene	2021753	2022205	CQ2_g2866
CQ2 chr2	gene	2022235	2023373	CQ2_g2867
CQ2 chr2	gene	2057183	2057967	CQ2_g2868
CQ2 chr2	gene	2058839	2059825	CQ2_g2869
CQ2 chr2	gene	2088475	2089191	CQ2_g2870
CQ2 chr2	gene	2090578	2092007	CQ2_g2871
CQ2 chr2	gene	2091563	2092007	CQ2_g2872
CQ2 chr2	gene	2092934	2093539	CQ2_g2873
CQ2 chr2	gene	2094402	2096201	CQ2_g2874
CQ2 chr2	gene	2096325	2097107	CQ2_g2875
CQ2 chr2	gene	2098055	2099358	CQ2_g2876
CQ2 chr2	gene	2099655	2100899	CQ2_g2877
CQ2 chr2	gene	2101999	2103243	CQ2_g2878
CQ2 chr2	gene	2104773	2110906	CQ2_g2879
CQ2 chr2	gene	2113180	2113932	CQ2_g2880
CQ2 chr2	gene	2117474	2119570	CQ2_g2881
CQ2 chr2	gene	2120712	2123912	CQ2_g2882
CQ2 chr2	gene	2125192	2127697	CQ2_g2883
CQ2 chr2	gene	2128416	2129589	CQ2_g2884
CQ2 chr2	gene	2131052	2131607	CQ2_g2885
CQ2 chr2	gene	2132516	2133701	CQ2_g2886
CQ2 chr2	gene	2138462	2140947	CQ2_g2887
CQ2 chr2	gene	2141443	2143087	CQ2_g2888
CQ2 chr2	gene	2144880	2148095	CQ2_g2889
CQ2 chr2	gene	2149670	2151435	CQ2_g2890
CQ2 chr2	gene	2153362	2154694	CQ2_g2891
CQ2 chr2	gene	2155403	2156545	CQ2_g2892
CQ2 chr2	gene	2161013	2163009	CQ2_g2893
CQ2 chr2	gene	2165054	2165880	CQ2_g2894
CQ2 chr2	gene	2166252	2167239	CQ2_g2895
CQ2 chr2	gene	2167847	2169172	CQ2_g2896
CQ2 chr2	gene	2173336	2173903	CQ2_g2897
CQ2 chr2	gene	2188114	2189015	CQ2_g2898
CQ2 chr2	gene	2189414	2193374	CQ2_g2899
CQ2 chr2	gene	2194118	2195423	CQ2_g2900
CQ2 chr2	gene	2196376	2197704	CQ2_g2901
CQ2 chr2	gene	2198449	2199651	CQ2_g2902
CQ2 chr2	gene	2201202	2202607	CQ2_g2903
CQ2 chr2	gene	2203801	2204730	CQ2_g2904
CQ2 chr2	gene	2205257	2206397	CQ2_g2905
CQ2 chr2	gene	2207484	2210193	CQ2_g2906
CQ2 chr2	gene	2210308	2210896	CQ2_g2907
CQ2 chr2	gene	2211413	2213188	CQ2_g2908
CQ2 chr2	gene	2214041	2214736	CQ2_g2909
CQ2 chr2	gene	2222081	2223244	CQ2_g2910
CQ2 chr2	gene	2225079	2225984	CQ2_g2911
CQ2 chr2	gene	2226850	2230531	CQ2_g2912
CQ2 chr2	gene	2231085	2232391	CQ2_g2913
CQ2 chr2	gene	2232937	2233873	CQ2_g2914
CQ2 chr2	gene	2234648	2239547	CQ2_g2915
CQ2 chr2	gene	2246435	2248175	CQ2_g2916
CQ2 chr2	gene	2296337	2297137	CQ2_g2917
CQ2 chr2	gene	2300428	2301631	CQ2_g2918
CQ2 chr2	gene	2302755	2303207	CQ2_g2919
CQ2 chr2	gene	2306956	2310012	CQ2_g2920
CQ2 chr2	gene	2310903	2312332	CQ2_g2921
CQ2 chr2	gene	2312941	2314513	CQ2_g2922
CQ2 chr2	gene	2316147	2318932	CQ2_g2923
CQ2 chr2	gene	2319530	2320757	CQ2_g2924
CQ2 chr2	gene	2324268	2326601	CQ2_g2925
CQ2 chr2	gene	2334801	2336549	CQ2_g2926
CQ2 chr2	gene	2338304	2338537	CQ2_g2927
CQ2 chr2	gene	2340782	2343042	CQ2_g2928
CQ2 chr2	gene	2346030	2347215	CQ2_g2929
CQ2 chr2	gene	2348161	2350598	CQ2_g2930
CQ2 chr2	gene	2351226	2352058	CQ2_g2931
CQ2 chr2	gene	2353850	2354831	CQ2_g2932
CQ2 chr2	gene	2354859	2355933	CQ2_g2933
CQ2 chr2	gene	2356297	2357885	CQ2_g2934
CQ2 chr2	gene	2358710	2360469	CQ2_g2935
CQ2 chr2	gene	2360967	2362088	CQ2_g2936
CQ2 chr2	gene	2362626	2363499	CQ2_g2937
CQ2 chr2	gene	2367327	2368331	CQ2_g2938
CQ2 chr2	gene	2370907	2373133	CQ2_g2939
CQ2 chr2	gene	2375623	2377634	CQ2_g2940
CQ2 chr2	gene	2378425	2379364	CQ2_g2941
CQ2 chr2	gene	2383063	2384335	CQ2_g2942
CQ2 chr2	gene	2385785	2390060	CQ2_g2943
CQ2 chr2	gene	2390263	2391337	CQ2_g2944
CQ2 chr2	gene	2391891	2393709	CQ2_g2945
CQ2 chr2	gene	2394499	2395962	CQ2_g2946
CQ2 chr2	gene	2400646	2401516	CQ2_g2947
CQ2 chr2	gene	2401994	2403754	CQ2_g2948
CQ2 chr2	gene	2404605	2405550	CQ2_g2949
CQ2 chr2	gene	2406593	2407864	CQ2_g2950
CQ2 chr2	gene	2408764	2410540	CQ2_g2951
CQ2 chr2	gene	2410989	2411980	CQ2_g2952
CQ2 chr2	gene	2412676	2413613	CQ2_g2953
CQ2 chr2	gene	2413744	2414330	CQ2_g2954
CQ2 chr2	gene	2414392	2416144	CQ2_g2955
CQ2 chr2	gene	2416644	2417808	CQ2_g2956
CQ2 chr2	gene	2421106	2422834	CQ2_g2957
CQ2 chr2	gene	2424466	2427223	CQ2_g2958
CQ2 chr2	gene	2427755	2428701	CQ2_g2959
CQ2 chr2	gene	2429504	2432589	CQ2_g2960
CQ2 chr2	gene	2441016	2442515	CQ2_g2961
CQ2 chr2	gene	2443847	2446670	CQ2_g2962
CQ2 chr2	gene	2448161	2449872	CQ2_g2963
CQ2 chr2	gene	2450276	2451935	CQ2_g2964
CQ2 chr2	gene	2452078	2453082	CQ2_g2965
CQ2 chr2	gene	2457101	2458644	CQ2_g2966
CQ2 chr2	gene	2459527	2460096	CQ2_g2967
CQ2 chr2	gene	2463162	2464700	CQ2_g2968
CQ2 chr2	gene	2470522	2471542	CQ2_g2969
CQ2 chr2	gene	2487939	2490283	CQ2_g2970
CQ2 chr2	gene	2490876	2492926	CQ2_g2971
CQ2 chr2	gene	2493283	2494839	CQ2_g2972
CQ2 chr2	gene	2495283	2496298	CQ2_g2973
CQ2 chr2	gene	2496790	2498267	CQ2_g2974
CQ2 chr2	gene	2499833	2502765	CQ2_g2975
CQ2 chr2	gene	2502871	2505412	CQ2_g2976
CQ2 chr2	gene	2506016	2506492	CQ2_g2977
CQ2 chr2	gene	2508630	2510341	CQ2_g2978
CQ2 chr2	gene	2510566	2511306	CQ2_g2979
CQ2 chr2	gene	2516323	2517159	CQ2_g2980
CQ2 chr2	gene	2517829	2519494	CQ2_g2981
CQ2 chr2	gene	2519598	2520955	CQ2_g2982
CQ2 chr2	gene	2540621	2543105	CQ2_g2983
CQ2 chr2	gene	2550537	2555538	CQ2_g2984
CQ2 chr2	gene	2555931	2556509	CQ2_g2985
CQ2 chr2	gene	2556571	2558664	CQ2_g2986
CQ2 chr2	gene	2558718	2559972	CQ2_g2987
CQ2 chr2	gene	2560686	2562140	CQ2_g2988
CQ2 chr2	gene	2563895	2564813	CQ2_g2989
CQ2 chr2	gene	2566841	2569279	CQ2_g2990
CQ2 chr2	gene	2569793	2571409	CQ2_g2991
CQ2 chr2	gene	2575964	2579032	CQ2_g2992
CQ2 chr2	gene	2594254	2597668	CQ2_g2993
CQ2 chr2	gene	2598562	2599808	CQ2_g2994
WCS072 chr3	gene	2300509	2301963	WCS072_g4460
WCS072 chr3	gene	2302696	2306039	WCS072_g4461
WCS072 chr3	gene	2306136	2306714	WCS072_g4462
WCS072 chr3	gene	2307058	2312084	WCS072_g4463
WCS072 chr3	gene	2319448	2321974	WCS072_g4464
WCS072 chr3	gene	2341614	2342978	WCS072_g4465
WCS072 chr3	gene	2343063	2344728	WCS072_g4466
WCS072 chr3	gene	2345379	2346214	WCS072_g4467
WCS072 chr3	gene	2346382	2347282	WCS072_g4468
WCS072 chr3	gene	2347928	2350484	WCS072_g4469
WCS072 chr3	gene	2351704	2352685	WCS072_g4470
WCS072 chr3	gene	2353622	2354362	WCS072_g4471
WCS072 chr3	gene	2354587	2356294	WCS072_g4472
WCS072 chr3	gene	2357434	2359175	WCS072_g4473
WCS072 chr3	gene	2359572	2360049	WCS072_g4474
WCS072 chr3	gene	2360640	2362057	WCS072_g4475
WCS072 chr3	gene	2362608	2363222	WCS072_g4476
WCS072 chr3	gene	2363331	2366276	WCS072_g4477
WCS072 chr3	gene	2367935	2369382	WCS072_g4478
WCS072 chr3	gene	2369864	2370885	WCS072_g4479
WCS072 chr3	gene	2371310	2372871	WCS072_g4480
WCS072 chr3	gene	2373239	2375291	WCS072_g4481
WCS072 chr3	gene	2375920	2378268	WCS072_g4482
WCS072 chr3	gene	2394790	2395806	WCS072_g4483
WCS072 chr3	gene	2401552	2403089	WCS072_g4484
WCS072 chr3	gene	2406070	2406639	WCS072_g4485
WCS072 chr3	gene	2407544	2409088	WCS072_g4486
WCS072 chr3	gene	2413138	2414173	WCS072_g4487
WCS072 chr3	gene	2414319	2415972	WCS072_g4488
WCS072 chr3	gene	2416440	2418152	WCS072_g4489
WCS072 chr3	gene	2419653	2422473	WCS072_g4490
WCS072 chr3	gene	2423785	2425281	WCS072_g4491
WCS072 chr3	gene	2433987	2437092	WCS072_g4492
WCS072 chr3	gene	2437898	2438845	WCS072_g4493
WCS072 chr3	gene	2439437	2442218	WCS072_g4494
WCS072 chr3	gene	2443858	2445569	WCS072_g4495
WCS072 chr3	gene	2446016	2447395	WCS072_g4496
WCS072 chr3	gene	2449067	2450562	WCS072_g4497
WCS072 chr3	gene	2451286	2452450	WCS072_g4498
WCS072 chr3	gene	2452950	2455353	WCS072_g4499
WCS072 chr3	gene	2455484	2456419	WCS072_g4500
WCS072 chr3	gene	2457135	2458127	WCS072_g4501
WCS072 chr3	gene	2458586	2460362	WCS072_g4502
WCS072 chr3	gene	2461271	2462542	WCS072_g4503
WCS072 chr3	gene	2463549	2464496	WCS072_g4504
WCS072 chr3	gene	2465333	2467093	WCS072_g4505
WCS072 chr3	gene	2467542	2468397	WCS072_g4506
WCS072 chr3	gene	2472228	2474397	WCS072_g4507
WCS072 chr3	gene	2475152	2476972	WCS072_g4508
WCS072 chr3	gene	2477533	2478606	WCS072_g4509
WCS072 chr3	gene	2478812	2483088	WCS072_g4510
WCS072 chr3	gene	2484567	2485832	WCS072_g4511
WCS072 chr3	gene	2488218	2489086	WCS072_g4512
WCS072 chr3	gene	2490173	2491897	WCS072_g4513
WCS072 chr3	gene	2494488	2496783	WCS072_g4514
WCS072 chr3	gene	2497782	2498105	WCS072_g4515
WCS072 chr3	gene	2499490	2500483	WCS072_g4516
WCS072 chr3	gene	2505707	2507182	WCS072_g4517
WCS072 chr3	gene	2507732	2509491	WCS072_g4518
WCS072 chr3	gene	2510304	2511891	WCS072_g4519
WCS072 chr3	gene	2512257	2513330	WCS072_g4520
WCS072 chr3	gene	2513355	2514342	WCS072_g4521
WCS072 chr3	gene	2516124	2516955	WCS072_g4522
WCS072 chr3	gene	2517584	2520026	WCS072_g4523
WCS072 chr3	gene	2520970	2522155	WCS072_g4524
WCS072 chr3	gene	2524452	2526736	WCS072_g4525
WCS072 chr3	gene	2528998	2529231	WCS072_g4526
WCS072 chr3	gene	2531005	2532795	WCS072_g4527
WCS072 chr3	gene	2540837	2543169	WCS072_g4528
WCS072 chr3	gene	2546638	2547865	WCS072_g4529
WCS072 chr3	gene	2548471	2551256	WCS072_g4530
WCS072 chr3	gene	2552849	2554429	WCS072_g4531
WCS072 chr3	gene	2555039	2556462	WCS072_g4532
WCS072 chr3	gene	2557380	2560371	WCS072_g4533
WCS072 chr3	gene	2563724	2564294	WCS072_g4534
WCS072 chr3	gene	2565365	2566580	WCS072_g4535
WCS072 chr3	gene	2569906	2570707	WCS072_g4536
WCS072 chr3	gene	2575259	2577565	WCS072_g4537
WCS072 chr3	gene	2577299	2577407	WCS072_g4538
WCS072 chr3	gene	2578354	2580094	WCS072_g4539
WCS072 chr3	gene	2586918	2589407	WCS072_g4540
WCS072 chr3	gene	2590409	2591821	WCS072_g4541
WCS072 chr3	gene	2594098	2595402	WCS072_g4542
WCS072 chr3	gene	2595950	2599591	WCS072_g4543
WCS072 chr3	gene	2600451	2601356	WCS072_g4544
WCS072 chr3	gene	2603190	2604353	WCS072_g4545
WCS072 chr3	gene	2611622	2612319	WCS072_g4546
WCS072 chr3	gene	2613163	2614938	WCS072_g4547
WCS072 chr3	gene	2615447	2616035	WCS072_g4548
WCS072 chr3	gene	2616158	2618870	WCS072_g4549
WCS072 chr3	gene	2620002	2621153	WCS072_g4550
WCS072 chr3	gene	2621658	2622587	WCS072_g4551
WCS072 chr3	gene	2623772	2625177	WCS072_g4552
WCS072 chr3	gene	2626080	2626518	WCS072_g4553
WCS072 chr3	gene	2626725	2627927	WCS072_g4554
WCS072 chr3	gene	2628672	2630000	WCS072_g4555
WCS072 chr3	gene	2630941	2632246	WCS072_g4556
WCS072 chr3	gene	2633004	2636963	WCS072_g4557
WCS072 chr3	gene	2637354	2638267	WCS072_g4558
WCS072 chr3	gene	2638975	2639542	WCS072_g4559
WCS072 chr3	gene	2643898	2645224	WCS072_g4560
WCS072 chr3	gene	2645836	2646853	WCS072_g4561
WCS072 chr3	gene	2647226	2648041	WCS072_g4562
WCS072 chr3	gene	2650086	2652076	WCS072_g4563
WCS072 chr3	gene	2656509	2657651	WCS072_g4564
WCS072 chr3	gene	2658364	2659687	WCS072_g4565
WCS072 chr3	gene	2661614	2663385	WCS072_g4566
WCS072 chr3	gene	2667367	2668162	WCS072_g4567
WCS072 chr3	gene	2669948	2671590	WCS072_g4568
WCS072 chr3	gene	2672074	2674516	WCS072_g4569
WCS072 chr3	gene	2677890	2678446	WCS072_g4570
WCS072 chr3	gene	2679894	2681074	WCS072_g4571
WCS072 chr3	gene	2681805	2684319	WCS072_g4572
WCS072 chr3	gene	2685840	2689031	WCS072_g4573
WCS072 chr3	gene	2690145	2692232	WCS072_g4574
WCS072 chr3	gene	2695819	2704980	WCS072_g4575
WCS072 chr3	gene	2706478	2707727	WCS072_g4576
WCS072 chr3	gene	2708822	2710055	WCS072_g4577
WCS072 chr3	gene	2710347	2711650	WCS072_g4578
WCS072 chr3	gene	2712605	2713387	WCS072_g4579
WCS072 chr3	gene	2713511	2715310	WCS072_g4580
WCS072 chr3	gene	2716170	2716770	WCS072_g4581
WCS072 chr3	gene	2717690	2719485	WCS072_g4582
WCS072 chr3	gene	2719991	2721220	WCS072_g4583
WCS072 chr3	gene	2721393	2722379	WCS072_g4584
WCS072 chr3	gene	2723253	2724026	WCS072_g4585
WCS072 chr3	gene	2724853	2725482	WCS072_g4586
WCS072 chr3	gene	2731856	2733937	WCS072_g4587
WCS072 chr3	gene	2735321	2735692	WCS072_g4588
WCS072 chr3	gene	2751378	2752634	WCS072_g4589
WCS072 chr3	gene	2756655	2760966	WCS072_g4590
WCS072 chr3	gene	2761743	2763421	WCS072_g4591
WCS072 chr3	gene	2764128	2764899	WCS072_g4592
WCS072 chr3	gene	2766123	2767438	WCS072_g4593
WCS072 chr3	gene	2768078	2770109	WCS072_g4594
WCS072 chr3	gene	2772478	2773041	WCS072_g4595
WCS072 chr3	gene	2773775	2776670	WCS072_g4596
WCS072 chr3	gene	2777649	2779253	WCS072_g4597
WCS072 chr3	gene	2781155	2782829	WCS072_g4598
WCS072 chr3	gene	2787399	2789118	WCS072_g4599
WCS072 chr3	gene	2797356	2798955	WCS072_g4600
WCS072 chr3	gene	2814363	2815753	WCS072_g4601
WCS072 chr3	gene	2815968	2816909	WCS072_g4602
WCS072 chr3	gene	2817582	2818010	WCS072_g4603
WCS072 chr3	gene	2818060	2818429	WCS072_g4604
WCS072 chr3	gene	2818949	2820722	WCS072_g4605
WCS072 chr3	gene	2821354	2822118	WCS072_g4606
WCS072 chr3	gene	2823447	2826006	WCS072_g4607
WCS072 chr3	gene	2827467	2828605	WCS072_g4608
WCS072 chr3	gene	2830969	2833639	WCS072_g4609
WCS072 chr3	gene	2840157	2842231	WCS072_g4610
WCS072 chr3	gene	2845120	2846469	WCS072_g4611
WCS072 chr3	gene	2850445	2854199	WCS072_g4612
WCS072 chr3	gene	2855350	2856940	WCS072_g4613
WCS072 chr3	gene	2858308	2860278	WCS072_g4614
WCS072 chr3	gene	2867843	2870237	WCS072_g4615
WCS072 chr3	gene	2868801	2870237	WCS072_g4616
WCS072 chr3	gene	2873305	2874453	WCS072_g4617
WCS072 chr3	gene	2874952	2876025	WCS072_g4618
WCS072 chr3	gene	2878686	2884180	WCS072_g4619
WCS072 chr3	gene	2886041	2889142	WCS072_g4620
WCS072 chr3	gene	2889560	2894771	WCS072_g4621
WCS072 chr3	gene	2895145	2896551	WCS072_g4622
WCS072 chr3	gene	2896795	2897693	WCS072_g4623
WCS072 chr3	gene	2897929	2898634	WCS072_g4624
WCS072 chr3	gene	2899882	2903344	WCS072_g4625
WCS072 chr3	gene	2911283	2912081	WCS072_g4626
WCS072 chr3	gene	2913801	2916182	WCS072_g4627
WCS072 chr3	gene	2916709	2917559	WCS072_g4628
WCS072 chr3	gene	2917872	2920325	WCS072_g4629
WCS072 chr3	gene	2921251	2925042	WCS072_g4630
WCS072 chr3	gene	2928010	2929179	WCS072_g4631
WCS072 chr3	gene	2930386	2931185	WCS072_g4632
WCS072 chr3	gene	2931814	2933064	WCS072_g4633
WCS072 chr3	gene	2933985	2935019	WCS072_g4634
WCS072 chr3	gene	2935332	2937805	WCS072_g4635
WCS072 chr3	gene	2938971	2941556	WCS072_g4636
WCS072 chr3	gene	2943118	2945092	WCS072_g4637
WCS072 chr3	gene	2950361	2953374	WCS072_g4638
WCS072 chr3	gene	2954064	2955334	WCS072_g4639
WCS072 chr3	gene	2955827	2957904	WCS072_g4640
WCS072 chr3	gene	2961655	2962946	WCS072_g4641
WCS072 chr3	gene	2964142	2965209	WCS072_g4642
WCS072 chr3	gene	2968888	2970772	WCS072_g4643
WCS072 chr3	gene	2972966	2977675	WCS072_g4644
WCS072 chr3	gene	2979980	2980619	WCS072_g4645
WCS072 chr3	gene	2981761	2982894	WCS072_g4646
WCS072 chr3	gene	2987631	2988614	WCS072_g4647
WCS072 chr3	gene	2989261	2990808	WCS072_g4648
WCS072 chr3	gene	2993696	2996296	WCS072_g4649
WCS072 chr3	gene	2998029	2999031	WCS072_g4650
WCS072 chr3	gene	3003316	3004357	WCS072_g4651
WCS072 chr3	gene	3005061	3005985	WCS072_g4652
WCS072 chr3	gene	3008280	3009750	WCS072_g4653
WCS072 chr3	gene	3010537	3011853	WCS072_g4654
WCS072 chr3	gene	3012555	3013205	WCS072_g4655
WCS072 chr3	gene	3013920	3014604	WCS072_g4656
WCS072 chr3	gene	3014889	3016400	WCS072_g4657
WCS072 chr3	gene	3016946	3018100	WCS072_g4658
WCS072 chr3	gene	3018119	3019765	WCS072_g4659
WCS072 chr3	gene	3020381	3021181	WCS072_g4660
WCS072 chr3	gene	3021482	3021787	WCS072_g4661
WCS072 chr3	gene	3024352	3024897	WCS072_g4662
WCS072 chr3	gene	3025120	3026206	WCS072_g4663
WCS072 chr3	gene	3029173	3030312	WCS072_g4664
WCS072 chr3	gene	3030663	3032047	WCS072_g4665
WCS072 chr3	gene	3033241	3033569	WCS072_g4666
WCS072 chr3	gene	3033916	3036030	WCS072_g4667
WCS072 chr3	gene	3038443	3040149	WCS072_g4668
WCS072 chr3	gene	3041044	3042691	WCS072_g4669
WCS072 chr3	gene	3043793	3046172	WCS072_g4670
WCS072 chr3	gene	3047596	3048317	WCS072_g4671
WCS072 chr3	gene	3048348	3048915	WCS072_g4672
WCS072 chr3	gene	3050748	3051665	WCS072_g4673
WCS072 chr3	gene	3052226	3052835	WCS072_g4674
WCS072 chr3	gene	3053262	3054104	WCS072_g4675
WCS072 chr3	gene	3054660	3055951	WCS072_g4676
WCS072 chr3	gene	3057283	3059395	WCS072_g4677
WCS072 chr3	gene	3059962	3061248	WCS072_g4678
WCS072 chr3	gene	3061822	3063514	WCS072_g4679
WCS072 chr3	gene	3065033	3067124	WCS072_g4680
WCS072 chr3	gene	3067816	3069087	WCS072_g4681
WCS072 chr3	gene	3070807	3072886	WCS072_g4682
WCS072 chr3	gene	3073719	3075092	WCS072_g4683
WCS072 chr3	gene	3075426	3076196	WCS072_g4684
WCS072 chr3	gene	3081201	3082205	WCS072_g4685
WCS072 chr3	gene	3082760	3083641	WCS072_g4686
WCS072 chr3	gene	3084072	3084807	WCS072_g4687
WCS072 chr3	gene	3085636	3086172	WCS072_g4688
WCS072 chr3	gene	3087115	3087528	WCS072_g4689
WCS072 chr3	gene	3088481	3089016	WCS072_g4690
WCS072 chr3	gene	3090412	3095564	WCS072_g4691
WCS072 chr3	gene	3096046	3096473	WCS072_g4692
WCS072 chr3	gene	3097038	3097890	WCS072_g4693
WCS072 chr3	gene	3099025	3102142	WCS072_g4694
WCS072 chr3	gene	3105261	3105733	WCS072_g4695
WCS072 chr3	gene	3106535	3107203	WCS072_g4696
WCS072 chr3	gene	3109457	3110233	WCS072_g4697
WCS072 chr3	gene	3110757	3111335	WCS072_g4698
WCS072 chr3	gene	3112183	3112775	WCS072_g4699
WCS072 chr3	gene	3118302	3119781	WCS072_g4700
WCS072 chr3	gene	3121158	3122879	WCS072_g4701
WCS072 chr3	gene	3124142	3126818	WCS072_g4702
WCS072 chr3	gene	3128751	3129308	WCS072_g4703
WCS072 chr3	gene	3132683	3135614	WCS072_g4704
WCS072 chr3	gene	3135945	3140628	WCS072_g4705
WCS072 chr3	gene	3141505	3143549	WCS072_g4706
WCS072 chr3	gene	3147131	3147685	WCS072_g4707
WCS072 chr3	gene	3148117	3148869	WCS072_g4708
WCS072 chr3	gene	3151834	3152970	WCS072_g4709
WCS072 chr3	gene	3155119	3156909	WCS072_g4710
WCS072 chr3	gene	3157585	3159263	WCS072_g4711
WCS072 chr3	gene	3159816	3160305	WCS072_g4712
WCS072 chr3	gene	3160751	3163354	WCS072_g4713
WCS072 chr3	gene	3163390	3164569	WCS072_g4714
WCS072 chr3	gene	3165048	3166399	WCS072_g4715
WCS072 chr3	gene	3166989	3169617	WCS072_g4716
WCS072 chr3	gene	3170029	3171278	WCS072_g4717
WCS072 chr3	gene	3172131	3173810	WCS072_g4718
WCS072 chr3	gene	3174702	3175305	WCS072_g4719
WCS072 chr3	gene	3176133	3178787	WCS072_g4720
WCS072 chr3	gene	3179820	3181506	WCS072_g4721
WCS072 chr3	gene	3185808	3187910	WCS072_g4722
WCS072 chr3	gene	3193420	3195717	WCS072_g4723

## Sheet: FigS8b TE
Chr	Feature	Start	End	TE ID
JR2 chr2	TE	2540844	2541044	JR2_noCat_C45-1748
JR2 chr2	TE	2551448	2551638	JR2_noCat_C45-1763
JR2 chr2	TE	2552077	2552224	JR2_noCat_C47-1976
JR2 chr2	TE	2559883	2560073	JR2_noCat_C45-1764
JR2 chr2	TE	2668305	2670035	JR2_RLX-incomp-chim_VdLTRE8like_C9-611
JR2 chr2	TE	2670040	2674285	JR2_RLX-incomp_VdLTRE10like_C3-916
JR2 chr2	TE	2674371	2681152	JR2_RLX-incomp-chim_VdLTRE2-4_C5-439
JR2 chr2	TE	2681831	2682078	JR2_noCat_C1-1352
JR2 chr2	TE	2694222	2694310	JR2_noCat_C45-1765
JR2 chr2	TE	2871577	2872068	JR2_RLX-incomp_VdLTRE10like_C3-917
JR2 chr2	TE	2872069	2872530	JR2_RLX-incomp_VdLTRE9_C4-1126
JR2 chr2	TE	2872531	2875615	JR2_RLX-incomp-chim_VdLTRE8like_C9-612
JR2 chr2	TE	2875620	2876679	JR2_RLX-incomp-chim_VdLTRE8like_C9-598
JR2 chr2	TE	2892810	2893020	JR2_noCat_C46-1942
JR2 chr2	TE	2893747	2894076	JR2_RLX-incomp-chim_VdLTRE2-4_C5-451
JR2 chr2	TE	2901554	2901720	JR2_noCat_C46-1938
JR2 chr2	TE	2911520	2911716	JR2_noCat_C45-1749
JR2 chr2	TE	2942363	2942542	JR2_RIX-incomp_VdLINE1_C14-204
JR2 chr2	TE	2945757	2947618	JR2_DTX-incomp_VdTcM1b-e_C31-56
JR2 chr2	TE	2947633	2949489	JR2_DTX-incomp_VdTcM1a_C32-27
JR2 chr2	TE	2949490	2949598	JR2_RLX-incomp-chim_VdLTRE2-4_C5-440
JR2 chr2	TE	2949797	2950008	JR2_noCat_C46-1939
JR2 chr2	TE	2975374	2981246	JR2_RLX-incomp_VdLTRE1_C10-1032
JR2 chr2	TE	2981249	2986776	JR2_RLX-incomp_VdLTRE6_C12-1071
JR2 chr2	TE	2986827	2987031	JR2_RLX-incomp_VdLTRE1_C10-1033
JR2 chr2	TE	3003721	3004913	JR2_RLX-incomp-chim_VdLTRE8like_C9-599
JR2 chr2	TE	3004914	3007499	JR2_RLX-incomp-chim_VdLTRE8like_C9-613
JR2 chr2	TE	3007500	3017042	JR2_RLX-incomp-chim_VdLTRE8like_C9-614
JR2 chr2	TE	3008328	3015842	JR2_RLX-incomp_VdLTRE10like_C3-918
JR2 chr2	TE	3016945	3018047	JR2_RLX-incomp-chim_VdLTRE8like_C9-600
JR2 chr2	TE	3018051	3018156	JR2_RLX-incomp_VdLTRE10like_C3-907
JR2 chr2	TE	3018157	3018587	JR2_RLX-incomp-chim_VdLTRE8like_C9-615
JR2 chr2	TE	3018595	3025522	JR2_RLX-incomp-chim_VdLTRE2-4_C5-441
JR2 chr2	TE	3025523	3025816	JR2_RLX-incomp-chim_VdLTRE8like_C9-616
JR2 chr2	TE	3025817	3026101	JR2_RLX-incomp_VdLTRE9_C4-1127
JR2 chr2	TE	3026102	3026447	JR2_RLX-incomp_VdLTRE10like_C3-919
JR2 chr2	TE	3026324	3026933	JR2_RLX-incomp-chim_VdLTRE8like_C9-601
JR2 chr2	TE	3026945	3027343	JR2_RLX-incomp-chim_VdLTRE12like_C13-381
JR2 chr2	TE	3028121	3028800	JR2_RLX-incomp-chim_VdLTRE8like_C9-602
JR2 chr2	TE	3028788	3029489	JR2_RLX-incomp-chim_VdLTRE8like_C9-603
JR2 chr2	TE	3029493	3030088	JR2_RLX-incomp-chim_VdLTRE12like_C13-383
JR2 chr2	TE	3030224	3030376	JR2_noCat_C40-1646
JR2 chr2	TE	3030391	3030941	JR2_noCat_C40-1644
JR2 chr2	TE	3030927	3030993	JR2_noCat_C40-1645
JR2 chr2	TE	3032060	3032653	JR2_RLX-incomp-chim_VdLTRE8like_C9-617
JR2 chr2	TE	3032748	3033462	JR2_RLX-incomp-chim_VdLTRE8like_C9-618
JR2 chr2	TE	3033463	3033730	JR2_RLX-incomp_VdLTRE10like_C3-920
JR2 chr2	TE	3119855	3120201	JR2_RLX-incomp_VdLTRE10like_C3-908
JR2 chr2	TE	3120212	3120916	JR2_RLX-incomp-chim_VdLTRE8like_C9-619
JR2 chr2	TE	3120943	3121590	JR2_RLX-incomp_VdLTRE10like_C3-921
JR2 chr2	TE	3141625	3141845	JR2_RLX-incomp_VdLTRE6_C12-1067
JR2 chr2	TE	3171117	3171781	JR2_DTX-comp_VdMULE1_C20-14
JR2 chr2	TE	3172197	3172336	JR2_noCat_C45-1750
JR2 chr2	TE	3174784	3175794	JR2_DTX-incomp_VdTcM1b-e_C31-52
JR2 chr2	TE	3179336	3181031	JR2_DTX-incomp_VdTcM1b-e_C31-57
JR2 chr2	TE	3205159	3205336	JR2_DTX-incomp_VdTcM1a_C32-28
JR2 chr2	TE	3207710	3207915	JR2_noCat_C46-1943
JR2 chr2	TE	3215509	3215609	JR2_noCat_C46-1940
JR2 chr2	TE	3219274	3224795	JR2_RIX-incomp_VdLINE1_C14-197
JR2 chr2	TE	3231037	3231233	JR2_noCat_C45-1751
JR2 chr2	TE	3255349	3256115	JR2_RIX-incomp_VdLINE1_C14-198
JR2 chr2	TE	3260270	3260752	JR2_RLX-incomp-chim_VdLTRE2-4_C5-442
JR2 chr2	TE	3306260	3306483	JR2_RLX-incomp_VdLTRE6_C12-1068
JR2 chr2	TE	3306675	3306754	JR2_RLX-incomp_VdLTRE1_C10-1028
JR2 chr2	TE	3306772	3312299	JR2_RLX-incomp_VdLTRE6_C12-1069
JR2 chr2	TE	3340757	3340969	JR2_RLX-incomp_VdLTRE1_C10-1034
JR2 chr2	TE	3340972	3346499	JR2_RLX-incomp_VdLTRE6_C12-1072
JR2 chr2	TE	3373217	3373343	JR2_RIX-incomp_VdLINE1_C14-199
JR2 chr2	TE	3377000	3382485	JR2_RIX-incomp_VdLINE1_C14-200
JR2 chr2	TE	3422834	3422999	JR2_noCat_C46-1944
JR2 chr2	TE	3430515	3430720	JR2_noCat_C46-1941
JR2 chr2	TE	3437760	3448107	JR2_RLX-incomp-chim_VdLTRE2-4_C5-452
JR2 chr2	TE	3439102	3439534	JR2_RLX-incomp-chim_VdLTRE2-4_C5-443
JR2 chr2	TE	3440257	3447192	JR2_RLX-incomp-chim_VdLTRE2-4_C5-444
JR2 chr2	TE	3448108	3448540	JR2_RLX-incomp-chim_VdLTRE2-4_C5-445
JR2 chr2	TE	3448541	3450866	JR2_RLX-incomp-chim_VdLTRE2-4_C5-453
JR2 chr2	TE	3450867	3451234	JR2_RLX-incomp-chim_VdLTRE2-4_C5-454
JR2 chr2	TE	3464099	3464461	JR2_RLX-incomp-chim_VdLTRE2-4_C5-446
JR2 chr2	TE	3464462	3465752	JR2_RLX-incomp-chim_VdLTRE2-4_C5-455
JR2 chr2	TE	3465837	3466204	JR2_RLX-incomp-chim_VdLTRE2-4_C5-447
JR2 chr2	TE	3467515	3467882	JR2_RLX-incomp-chim_VdLTRE2-4_C5-456
JR2 chr2	TE	3475720	3476384	JR2_DTX-comp_VdMULE1_C20-15
JR2 chr2	TE	3476801	3476940	JR2_noCat_C45-1752
JR2 chr2	TE	3479387	3481245	JR2_DTX-incomp_VdTcM1b-e_C31-53
JR2 chr2	TE	3484271	3484446	JR2_noCat_C46-1945
JR2 chr2	TE	3492698	3492937	JR2_DTX-incomp_VdTcM1b-e_C31-54
JR2 chr2	TE	3498713	3499110	JR2_RIX-incomp_VdLINE1_C14-205
JR2 chr2	TE	3500107	3508438	JR2_RIX-incomp_VdLINE1_C14-201
JR2 chr2	TE	3502644	3502701	JR2_RLX-incomp_VdLTRE1_C10-1029
JR2 chr2	TE	3506030	3506188	JR2_RLX-incomp_VdLTRE1_C10-1035
JR2 chr2	TE	3508485	3508729	JR2_RIX-incomp_VdLINE1_C14-206
JR2 chr2	TE	3510928	3511140	JR2_RLX-incomp_VdLTRE1_C10-1036
JR2 chr2	TE	3511623	3512104	JR2_RIX-incomp_VdLINE1_C14-207
JR2 chr2	TE	3515414	3515647	JR2_RLX-incomp_VdLTRE6_C12-1070
JR2 chr2	TE	3515658	3515719	JR2_RLX-incomp_VdLTRE1_C10-1030
JR2 chr2	TE	3519308	3519445	JR2_RLX-incomp_VdLTRE6_C12-1073
JR2 chr2	TE	3524668	3530540	JR2_RLX-incomp_VdLTRE1_C10-1037
JR2 chr2	TE	3543300	3544999	JR2_DTX-incomp_VdTcM1b-e_C31-55
JR2 chr2	TE	3551279	3551610	JR2_RIX-incomp_VdLINE1_C14-202
JR2 chr2	TE	3555513	3561034	JR2_RIX-incomp_VdLINE1_C14-208
JR2 chr2	TE	3561963	3567835	JR2_RLX-incomp_VdLTRE1_C10-1031
JR2 chr2	TE	3582576	3584030	JR2_RIX-incomp_VdLINE1_C14-209
JR2 chr2	TE	3589084	3589182	JR2_RLX-incomp_VdLTRE6_C12-1074
JR2 chr2	TE	3606170	3612042	JR2_RLX-incomp_VdLTRE1_C10-1038
JR2 chr2	TE	3612147	3612686	JR2_RIX-incomp_VdLINE1_C14-210
JR2 chr2	TE	3613385	3613824	JR2_RIX-incomp_VdLINE1_C14-203
JR2 chr2	TE	3620790	3627343	JR2_RLX-incomp_VdLTRE10like_C3-922
JR2 chr2	TE	3627354	3633889	JR2_RLX-incomp_VdLTRE10like_C3-923
JR2 chr2	TE	3629961	3630255	JR2_RLX-incomp-chim_VdLTRE2-4_C5-457
JR2 chr2	TE	3630248	3630433	JR2_RLX-incomp-chim_VdLTRE12like_C13-384
JR2 chr2	TE	3633608	3633628	JR2_noCat_C1-1350
JR2 chr2	TE	3633890	3633903	JR2_noCat_C1-1351
JR2 chr2	TE	3633904	3634434	JR2_RLX-incomp-chim_VdLTRE8like_C9-620
JR2 chr2	TE	3634381	3640847	JR2_RLX-incomp-chim_VdLTRE8like_C9-604
JR2 chr2	TE	3640964	3641190	JR2_RLX-incomp-chim_VdLTRE8like_C9-621
JR2 chr2	TE	3641171	3645759	JR2_RLX-incomp-chim_C7-275
JR2 chr2	TE	3641427	3642144	JR2_RLX-incomp-chim_VdLTRE8like_C9-622
JR2 chr2	TE	3648997	3652108	JR2_RLX-incomp-chim_VdLTRE8like_C9-605
JR2 chr2	TE	3652109	3661600	JR2_RLX-incomp-chim_VdLTRE8like_C9-623
JR2 chr2	TE	3654490	3661363	JR2_RLX-incomp-chim_VdLTRE2-4_C5-449
JR2 chr2	TE	3661695	3665412	JR2_RLX-incomp-chim_VdLTRE8like_C9-624
JR2 chr2	TE	3691302	3691521	JR2_RLX-incomp_VdLTRE10like_C3-924
JR2 chr2	TE	3691540	3692593	JR2_RLX-incomp-chim_VdLTRE8like_C9-606
JR2 chr2	TE	3692602	3692699	JR2_RLX-incomp-chim_VdLTRE12like_C13-382
JR2 chr2	TE	3692712	3692808	JR2_noCat_C48-2014
JR2 chr2	TE	3787167	3787884	JR2_RLX-incomp-chim_VdLTRE8like_C9-625
JR2 chr2	TE	3787892	3788213	JR2_RLX-incomp-chim_VdLTRE8like_C9-607
JR2 chr2	TE	3788262	3794981	JR2_RLX-incomp-chim_VdLTRE8like_C9-626
JR2 chr2	TE	3794986	3796699	JR2_RLX-incomp-chim_VdLTRE8like_C9-608
JR2 chr2	TE	3796700	3801068	JR2_RLX-incomp_VdLTRE10like_C3-909
JR2 chr2	TE	3801079	3813288	JR2_RLX-incomp_VdLTRE10like_C3-910
JR2 chr2	TE	3801183	3801511	JR2_noCat_C1-1353
JR2 chr2	TE	3802896	3809786	JR2_RLX-incomp-chim_VdLTRE2-4_C5-458
JR2 chr2	TE	3813289	3819733	JR2_RLX-incomp-chim_VdLTRE8like_C9-627
JR2 chr2	TE	3819826	3820053	JR2_RLX-incomp-chim_VdLTRE8like_C9-628
JR2 chr2	TE	3861651	3861883	JR2_DXX-MITE_C43-162
JR2 chr2	TE	3875806	3876012	JR2_noCat_C45-1767
JR2 chr2	TE	3907478	3907657	JR2_noCat_C47-1977
JR2 chr2	TE	3908575	3909305	JR2_RLX-incomp-chim_VdLTRE8like_C9-609
JR2 chr2	TE	3909337	3909665	JR2_DXX-MITE_C41-109
JR2 chr2	TE	3909666	3909719	JR2_noCat_C1-1354
JR2 chr2	TE	3909711	3909891	JR2_RLX-incomp_VdLTRE10like_C3-911
JR2 chr2	TE	3913311	3913450	JR2_DXX-MITE_C37-79
JR2 chr2	TE	3913451	3913758	JR2_RLX-incomp-chim_VdLTRE8like_C9-629
JR2 chr2	TE	3913759	3914125	JR2_RLX-incomp-chim_VdLTRE8like_C9-630
JR2 chr2	TE	3914210	3914929	JR2_RLX-incomp-chim_VdLTRE8like_C9-610
JR2 chr2	TE	3914930	3915208	JR2_RLX-incomp-chim_VdLTRE8like_C9-631
JR2 chr2	TE	3915209	3915423	JR2_DXX-MITE_C37-80
JR2 chr2	TE	4024802	4024942	JR2_noCat_C50-2027
JR2 chr2	TE	4093595	4093851	JR2_DXX-MITE_C42-129
JR2 chr2	TE	4104458	4104565	JR2_noCat_C45-1753
JR2 chr2	TE	4110805	4111106	JR2_RLX-incomp-chim_VdLTRE8like_C9-632
JR2 chr2	TE	4111298	4111339	JR2_DXX-MITE_C42-130
JR2 chr2	TE	4159069	4159281	JR2_noCat_C45-1754
JR2 chr2	TE	4167061	4167297	JR2_noCat_C44-1668
JR2 chr2	TE	4218180	4218503	JR2_DXX-MITE_C41-110
JR2 chr2	TE	4243482	4243595	JR2_noCat_C40-1647
JR2 chr2	TE	4243598	4243760	JR2_RLX-incomp-chim_C7-276
JR2 chr2	TE	4243905	4244002	JR2_RLX-incomp-chim_C7-277
JR2 chr2	TE	4244005	4244164	JR2_RLX-incomp-chim_C7-291
JR2 chr2	TE	4247556	4247630	JR2_RLX-incomp-chim_VdLTRE2-4_C5-459
JR2 chr2	TE	4255003	4255645	JR2_DXX-MITE_C37-81
JR2 chr2	TE	4257952	4258032	JR2_noCat_C45-1755
JR2 chr2	TE	4261973	4262070	JR2_noCat_C46-1946
JR2 chr2	TE	4274310	4277494	JR2_RLX-incomp-chim_VdLTRE2-4_C5-460
CQ2 chr2	TE	1432263	1432493	CQ2_TE_homo_490
CQ2 chr2	TE	1435873	1436062	CQ2_TE_homo_491
CQ2 chr2	TE	1440149	1440396	CQ2_TE_homo_492
CQ2 chr2	TE	1489039	1489252	CQ2_TE_homo_493
CQ2 chr2	TE	1493220	1493327	CQ2_TE_homo_494
CQ2 chr2	TE	1503938	1504198	CQ2_TE_homo_495
CQ2 chr2	TE	1540835	1540996	CQ2_TE_homo_496
CQ2 chr2	TE	1540894	1541054	CQ2_TE_homo_497
CQ2 chr2	TE	1541002	1541266	CQ2_TE_homo_498
CQ2 chr2	TE	1603705	1603833	CQ2_TE_homo_499
CQ2 chr2	TE	1603818	1604297	CQ2_TE_homo_500
CQ2 chr2	TE	1622803	1622926	CQ2_TE_homo_501
CQ2 chr2	TE	1623820	1623962	CQ2_TE_homo_502
CQ2 chr2	TE	1683798	1684027	CQ2_TE_homo_503
CQ2 chr2	TE	1685770	1685910	CQ2_TE_homo_504
CQ2 chr2	TE	1689560	1689889	CQ2_TE_homo_505
CQ2 chr2	TE	1691566	1691746	CQ2_TE_homo_506
CQ2 chr2	TE	1722833	1722929	CQ2_TE_homo_507
CQ2 chr2	TE	1723262	1723474	CQ2_TE_homo_508
CQ2 chr2	TE	1737234	1737387	CQ2_TE_homo_509
CQ2 chr2	TE	1737419	1737505	CQ2_TE_homo_510
CQ2 chr2	TE	1737502	1737632	CQ2_TE_homo_511
CQ2 chr2	TE	1782764	1782905	CQ2_TE_homo_512
CQ2 chr2	TE	1782814	1783026	CQ2_TE_homo_513
CQ2 chr2	TE	1796113	1796285	CQ2_TE_homo_514
CQ2 chr2	TE	1800387	1800611	CQ2_TE_homo_515
CQ2 chr2	TE	1800509	1800670	CQ2_TE_homo_516
CQ2 chr2	TE	1800986	1801147	CQ2_TE_homo_517
CQ2 chr2	TE	1801045	1801270	CQ2_TE_homo_518
CQ2 chr2	TE	1808723	1815648	CQ2_TE_homo_519
CQ2 chr2	TE	1819970	1820182	CQ2_TE_homo_520
CQ2 chr2	TE	1820080	1820241	CQ2_TE_homo_521
CQ2 chr2	TE	1832641	1832869	CQ2_TE_homo_522
CQ2 chr2	TE	1832767	1832928	CQ2_TE_homo_523
CQ2 chr2	TE	1833330	1840141	CQ2_TE_homo_524
CQ2 chr2	TE	1849962	1850178	CQ2_TE_homo_525
CQ2 chr2	TE	1850076	1850237	CQ2_TE_homo_526
CQ2 chr2	TE	1857178	1857395	CQ2_TE_homo_527
CQ2 chr2	TE	1857293	1857454	CQ2_TE_homo_528
CQ2 chr2	TE	1860329	1867254	CQ2_TE_homo_529
CQ2 chr2	TE	1872913	1873056	CQ2_TE_homo_530
CQ2 chr2	TE	1872954	1873178	CQ2_TE_homo_531
CQ2 chr2	TE	1880015	1880243	CQ2_TE_homo_532
CQ2 chr2	TE	1880141	1880302	CQ2_TE_homo_533
CQ2 chr2	TE	1884609	1884770	CQ2_TE_homo_534
CQ2 chr2	TE	1884668	1884896	CQ2_TE_homo_535
CQ2 chr2	TE	1891850	1892011	CQ2_TE_homo_536
CQ2 chr2	TE	1891909	1892136	CQ2_TE_homo_537
CQ2 chr2	TE	1895501	1895729	CQ2_TE_homo_538
CQ2 chr2	TE	1895627	1895788	CQ2_TE_homo_539
CQ2 chr2	TE	1896633	1896776	CQ2_TE_homo_540
CQ2 chr2	TE	1896674	1896900	CQ2_TE_homo_541
CQ2 chr2	TE	1898718	1898861	CQ2_TE_homo_542
CQ2 chr2	TE	1898759	1898976	CQ2_TE_homo_543
CQ2 chr2	TE	1998500	1998725	CQ2_TE_homo_544
CQ2 chr2	TE	2023953	2024111	CQ2_TE_homo_545
CQ2 chr2	TE	2024322	2024418	CQ2_TE_homo_546
CQ2 chr2	TE	2027264	2034194	CQ2_TE_homo_547
CQ2 chr2	TE	2034989	2041853	CQ2_TE_homo_548
CQ2 chr2	TE	2042259	2042402	CQ2_TE_homo_549
CQ2 chr2	TE	2042300	2042524	CQ2_TE_homo_550
CQ2 chr2	TE	2046658	2046983	CQ2_TE_homo_551
CQ2 chr2	TE	2050490	2050633	CQ2_TE_homo_552
CQ2 chr2	TE	2050531	2050755	CQ2_TE_homo_553
CQ2 chr2	TE	2060085	2060401	CQ2_TE_homo_554
CQ2 chr2	TE	2060623	2067143	CQ2_TE_homo_555
CQ2 chr2	TE	2073343	2073572	CQ2_TE_homo_556
CQ2 chr2	TE	2073470	2073631	CQ2_TE_homo_557
CQ2 chr2	TE	2080568	2080797	CQ2_TE_homo_558
CQ2 chr2	TE	2080695	2080856	CQ2_TE_homo_559
CQ2 chr2	TE	2121656	2121763	CQ2_TE_homo_560
CQ2 chr2	TE	2174689	2174887	CQ2_TE_homo_561
CQ2 chr2	TE	2177330	2177491	CQ2_TE_homo_562
CQ2 chr2	TE	2177389	2177615	CQ2_TE_homo_563
CQ2 chr2	TE	2180240	2180647	CQ2_TE_homo_564
CQ2 chr2	TE	2187128	2187285	CQ2_TE_homo_565
CQ2 chr2	TE	2187272	2187397	CQ2_TE_homo_566
CQ2 chr2	TE	2187296	2187521	CQ2_TE_homo_567
CQ2 chr2	TE	2187506	2187642	CQ2_TE_homo_568
CQ2 chr2	TE	2243276	2243387	CQ2_TE_homo_569
CQ2 chr2	TE	2243432	2248284	CQ2_TE_struc_17
CQ2 chr2	TE	2243749	2246912	CQ2_TE_struc_18
CQ2 chr2	TE	2254087	2254315	CQ2_TE_homo_570
CQ2 chr2	TE	2254213	2254374	CQ2_TE_homo_571
CQ2 chr2	TE	2255459	2255957	CQ2_TE_homo_572
CQ2 chr2	TE	2255958	2262807	CQ2_TE_homo_573
CQ2 chr2	TE	2262810	2268434	CQ2_TE_homo_574
CQ2 chr2	TE	2268435	2275255	CQ2_TE_homo_575
CQ2 chr2	TE	2275261	2275971	CQ2_TE_homo_576
CQ2 chr2	TE	2281653	2281881	CQ2_TE_homo_577
CQ2 chr2	TE	2281779	2281940	CQ2_TE_homo_578
CQ2 chr2	TE	2282634	2282795	CQ2_TE_homo_579
CQ2 chr2	TE	2282693	2282910	CQ2_TE_homo_580
CQ2 chr2	TE	2289851	2290012	CQ2_TE_homo_581
CQ2 chr2	TE	2289910	2290127	CQ2_TE_homo_582
CQ2 chr2	TE	2291713	2291851	CQ2_TE_homo_583
CQ2 chr2	TE	2344248	2344894	CQ2_TE_homo_584
CQ2 chr2	TE	2380256	2380539	CQ2_TE_homo_585
CQ2 chr2	TE	2418564	2418722	CQ2_TE_homo_586
CQ2 chr2	TE	2529450	2529641	CQ2_TE_homo_587
CQ2 chr2	TE	2538154	2538345	CQ2_TE_homo_588
CQ2 chr2	TE	2538176	2538350	CQ2_TE_homo_589
CQ2 chr2	TE	2548930	2549133	CQ2_TE_homo_590
WCS072 chr3	TE	2312559	2312758	WCS072_TE_homo_420
WCS072 chr3	TE	2312927	2313114	WCS072_TE_homo_421
WCS072 chr3	TE	2313631	2313850	WCS072_TE_homo_422
WCS072 chr3	TE	2324338	2324445	WCS072_TE_homo_423
WCS072 chr3	TE	2324894	2325046	WCS072_TE_homo_424
WCS072 chr3	TE	2380608	2380939	WCS072_TE_homo_425
WCS072 chr3	TE	2429506	2429765	WCS072_TE_homo_426
WCS072 chr3	TE	2440616	2442282	WCS072_TE_struc_34
WCS072 chr3	TE	2578245	2583041	WCS072_TE_struc_35
WCS072 chr3	TE	2583086	2583197	WCS072_TE_homo_427
WCS072 chr3	TE	2734838	2734931	WCS072_TE_homo_428
WCS072 chr3	TE	2736572	2736711	WCS072_TE_homo_429
WCS072 chr3	TE	2737069	2737476	WCS072_TE_homo_430
WCS072 chr3	TE	2737477	2738323	WCS072_TE_homo_431
WCS072 chr3	TE	2741103	2741650	WCS072_TE_homo_432
WCS072 chr3	TE	2741651	2744326	WCS072_TE_homo_433
WCS072 chr3	TE	2744325	2745044	WCS072_TE_homo_434
WCS072 chr3	TE	2745045	2749330	WCS072_TE_homo_435
WCS072 chr3	TE	2927372	2927497	WCS072_TE_homo_436
WCS072 chr3	TE	2969014	2969163	WCS072_TE_homo_437
WCS072 chr3	TE	3022631	3022809	WCS072_TE_homo_438
WCS072 chr3	TE	3080701	3080806	WCS072_TE_homo_439

## Sheet: FigS8b synteny
Ref contig	Ref start	Ref end	Query contig	Query start	Query end	Identity (%)
CQ2 chr2	2513050	2529428	WCS072 chr3	2349469	2333161	87.41
JR2 chr2	2565514	2576423	WCS072 chr3	2338690	2349469	88.84
CQ2 chr2	1977694	1991519	WCS072 chr3	2805866	2792125	89.77
JR2 chr2	2756335	2767457	WCS072 chr3	2523972	2535249	89.77
CQ2 chr2	2332318	2343523	WCS072 chr3	2535249	2523972	89.89
CQ2 chr2	2420981	2436772	WCS072 chr3	2445694	2429770	89.89
CQ2 chr2	1493594	1503933	WCS072 chr3	3157060	3146544	89.98
CQ2 chr2	1648405	1669153	WCS072 chr3	2999468	2978659	90.06
JR2 chr2	4094278	4107514	WCS072 chr3	3147017	3160386	90.11
JR2 chr2	2770543	2794073	WCS072 chr3	2538154	2561556	90.13
CQ2 chr2	2305701	2329235	WCS072 chr3	2561556	2538154	90.19
JR2 chr2	3698834	3712651	WCS072 chr3	2792127	2805866	90.23
JR2 chr2	3930074	3950941	WCS072 chr3	2978659	2999468	90.36
JR2 chr2	4023970	4039122	WCS072 chr3	3079860	3094999	90.41
JR2 chr2	3713958	3779019	WCS072 chr3	2806919	2871515	90.54
CQ2 chr2	1911329	1921937	WCS072 chr3	2871587	2861009	90.59
CQ2 chr2	1730150	1743464	WCS072 chr3	2920755	2907518	90.65
CQ2 chr2	1922033	1976386	WCS072 chr3	2861007	2806919	90.71
JR2 chr2	3855820	3869133	WCS072 chr3	2907518	2920755	90.75
CQ2 chr2	1505014	1530670	WCS072 chr3	3145661	3120613	90.96
CQ2 chr2	2381553	2406379	WCS072 chr3	2487346	2462706	90.96
CQ2 chr2	1541322	1578115	WCS072 chr3	3113096	3076551	90.97
JR2 chr2	2653318	2668104	WCS072 chr3	2430791	2445694	91.09
JR2 chr2	4139952	4153250	WCS072 chr3	3190160	3203348	91.14
JR2 chr2	2839770	2858051	WCS072 chr3	2607129	2625348	91.16
CQ2 chr2	2001014	2021354	WCS072 chr3	2784033	2763716	91.17
CQ2 chr2	2201031	2219301	WCS072 chr3	2625348	2607129	91.18
CQ2 chr2	1445874	1459105	WCS072 chr3	3203348	3190160	91.22
CQ2 chr2	2234349	2245282	WCS072 chr3	2592141	2581184	91.27
JR2 chr2	2813789	2824722	WCS072 chr3	2581184	2592141	91.28
CQ2 chr2	2436992	2485548	WCS072 chr3	2429289	2380941	91.3
JR2 chr2	3668684	3689007	WCS072 chr3	2763716	2784035	91.3
JR2 chr2	2603579	2652078	WCS072 chr3	2380941	2429289	91.37
JR2 chr2	3050317	3063670	WCS072 chr3	2655178	2668464	91.42
JR2 chr2	4067165	4092774	WCS072 chr3	3120613	3145673	91.42
JR2 chr2	2682629	2719101	WCS072 chr3	2451051	2487346	91.47
CQ2 chr2	2144579	2164180	WCS072 chr3	2668464	2648877	91.5
CQ2 chr2	1469310	1487503	WCS072 chr3	3178783	3160555	91.61
JR2 chr2	4111431	4129613	WCS072 chr3	3160555	3178787	91.63
CQ2 chr2	1702286	1722980	WCS072 chr3	2947897	2927348	91.92
CQ2 chr2	1629537	1641846	WCS072 chr3	3020072	3007690	91.93
JR2 chr2	4039218	4057403	WCS072 chr3	3094999	3113096	91.94
JR2 chr2	3957402	3969719	WCS072 chr3	3007690	3020072	92.07
CQ2 chr2	2550058	2571738	WCS072 chr3	2312552	2290952	92.08
JR2 chr2	3876300	3896961	WCS072 chr3	2927348	2947897	92.13
JR2 chr2	2518224	2530075	WCS072 chr3	2290952	2302780	92.4
JR2 chr2	2590754	2603561	WCS072 chr3	2367825	2380609	92.4
CQ2 chr2	1589065	1603697	WCS072 chr3	3061946	3047272	92.41
CQ2 chr2	2088442	2120177	WCS072 chr3	2721255	2689532	92.41
CQ2 chr2	1691967	1702104	WCS072 chr3	2959457	2949352	92.43
JR2 chr2	3988384	4009561	WCS072 chr3	3040743	3061948	92.52
JR2 chr2	2738194	2754811	WCS072 chr3	2505723	2522371	92.57
JR2 chr2	3897143	3907257	WCS072 chr3	2949352	2959457	92.58
JR2 chr2	3083313	3119278	WCS072 chr3	2685322	2721242	92.61
CQ2 chr2	2345816	2362425	WCS072 chr3	2522371	2505723	92.62
CQ2 chr2	2485566	2498342	WCS072 chr3	2380609	2367825	92.63
CQ2 chr2	1765609	1778074	WCS072 chr3	2885361	2872815	92.72
CQ2 chr2	2219438	2233981	WCS072 chr3	2606992	2592528	92.73
JR2 chr2	2825090	2839633	WCS072 chr3	2592528	2606992	92.78
CQ2 chr2	2406537	2418032	WCS072 chr3	2462604	2451051	92.83
CQ2 chr2	1611119	1624216	WCS072 chr3	3040434	3027312	92.84
JR2 chr2	3821179	3833650	WCS072 chr3	2872815	2885356	92.84
JR2 chr2	3975011	3988111	WCS072 chr3	3027312	3040434	92.97
JR2 chr2	3834005	3855733	WCS072 chr3	2885688	2907391	93.69
CQ2 chr2	1743551	1765218	WCS072 chr3	2907391	2885728	93.87
CQ2 chr2	2187660	2200485	WCS072 chr3	2638721	2625891	93.96
JR2 chr2	2858597	2871431	WCS072 chr3	2625891	2638721	93.99
JR2 chr2	2560178	2576530	CQ2 chr2	2529283	2512943	97.94
JR2 chr2	4156623	4198605	CQ2 chr2	1442825	1400838	98.14
JR2 chr2	4057428	4108540	CQ2 chr2	1540457	1489252	98.5
JR2 chr2	4133883	4156324	CQ2 chr2	1465188	1442823	98.81
JR2 chr2	4109903	4133788	CQ2 chr2	1489038	1465150	98.98
JR2 chr2	3050317	3075842	CQ2 chr2	2157907	2132391	99.05
JR2 chr2	2576530	2669008	CQ2 chr2	2512571	2420079	99.06
JR2 chr2	3035373	3050313	CQ2 chr2	2173044	2158092	99.08
JR2 chr2	2765111	2807604	CQ2 chr2	2334690	2292152	99.14
JR2 chr2	3075842	3120066	CQ2 chr2	2131885	2087662	99.14
JR2 chr2	3666282	3691781	CQ2 chr2	2023778	1998239	99.14
JR2 chr2	2694142	2755633	CQ2 chr2	2406491	2344995	99.15
JR2 chr2	3692099	3779019	CQ2 chr2	1998244	1911401	99.15
JR2 chr2	3819734	3953291	CQ2 chr2	1779519	1646053	99.15
JR2 chr2	3994914	4039193	CQ2 chr2	1603704	1559490	99.18
JR2 chr2	3953203	3994919	CQ2 chr2	1646051	1604312	99.26
JR2 chr2	4039160	4057427	CQ2 chr2	1559571	1541298	99.32
JR2 chr2	2681979	2694194	CQ2 chr2	2418673	2406491	99.37
JR2 chr2	4198598	4225618	CQ2 chr2	1400801	1373812	99.41
JR2 chr2	2807604	2871808	CQ2 chr2	2251477	2187283	99.44

## Sheet: FigS8b ins
Contig	Insertion site start	Insertion site end	Query contig
WCS072 chr3	2721242	2721295	JR2 chr2
WCS072 chr3	2871587	2872815	CQ2 chr2
